# Supplementary material for: High genus surface parameterization using the Euclidean Ricci flow method
Source: Sci Rep. 2025 May 22;15:17784. doi: 10.1038/s41598-025-97421-5 (PMC12098817; doi:10.1038/s41598-025-97421-5)
Supplement: Supplementary file 1 — Supplementary Information. [file 41598_2025_97421_MOESM1_ESM.zip]

Archive with 207 entries (206 files):
- Supplementary_materials_2025_3_13/
- Supplementary_materials_2025_3_13/Alphabet_B_Model_genus2_uv_distribution_after_cutting.dat
- Supplementary_materials_2025_3_13/Alphabet_B_Model_genus2_uv_distribution_after_cutting.lay
- Supplementary_materials_2025_3_13/Alphabet_B_Model_genus2_uv_distribution_after_cutting.wmf
- Supplementary_materials_2025_3_13/Alphabet_B_Model_genus2_uv_distribution_after_cutting_closeup.lay
- Supplementary_materials_2025_3_13/Alphabet_B_Model_genus2_uv_distribution_after_cutting_closeup.wmf
- Supplementary_materials_2025_3_13/Assigned_Lattice_Cells_for_genus_3_2_using_dat.lay
- Supplementary_materials_2025_3_13/Assigned_Lattice_Cells_for_genus_3_2_using_dat.wmf
- Supplementary_materials_2025_3_13/Assigned_Lattice_Cells_for_genus_3_3.lay
- Supplementary_materials_2025_3_13/Assigned_Lattice_Cells_for_genus_3_3.wmf
- Supplementary_materials_2025_3_13/Assigned_Lattice_Cells_for_genus_3_database.dat
- Supplementary_materials_2025_3_13/Assigned_Lattice_Cells_for_genus_3_with_embedded_zone_using_dat.lay
- Supplementary_materials_2025_3_13/Assigned_Lattice_Cells_for_genus_3_with_embedded_zone_using_dat.wmf
- Supplementary_materials_2025_3_13/Connecting Rod_Embedded_mesh_on_Euclidean_plane(close-up).lay
- Supplementary_materials_2025_3_13/Connecting Rod_Embedded_mesh_on_Euclidean_plane(close-up).wmf
- Supplementary_materials_2025_3_13/Connecting Rod_Embedded_mesh_on_Euclidean_plane.dat
- Supplementary_materials_2025_3_13/Connecting Rod_Embedded_mesh_on_Euclidean_plane.lay
- Supplementary_materials_2025_3_13/Connecting Rod_Embedded_mesh_on_Euclidean_plane.wmf
- Supplementary_materials_2025_3_13/Connecting_Rod.dat
- Supplementary_materials_2025_3_13/Connecting_Rod.lay
- Supplementary_materials_2025_3_13/Connecting_Rod.prt
- Supplementary_materials_2025_3_13/Connecting_Rod.wmf
- Supplementary_materials_2025_3_13/Connecting_Rod_view1.lay
- Supplementary_materials_2025_3_13/Connecting_Rod_view1.wmf
- Supplementary_materials_2025_3_13/Connecting_Rod_view2.lay
- Supplementary_materials_2025_3_13/Connecting_Rod_view2.wmf
- Supplementary_materials_2025_3_13/Cutgraph_for_Alphabet_B_Model_genus2(2023_9_22_1).lay
- Supplementary_materials_2025_3_13/Cutgraph_for_Alphabet_B_Model_genus2(2023_9_22_1).wmf
- Supplementary_materials_2025_3_13/Cutgraph_for_Alphabet_B_Model_genus2(2023_9_22_1)_1.lay
- Supplementary_materials_2025_3_13/Cutgraph_for_Alphabet_B_Model_genus2(2023_9_22_1)_1.wmf
- Supplementary_materials_2025_3_13/Cutgraph_for_Alphabet_B_Model_genus2(2023_9_22_1)_1_closeup.lay
- Supplementary_materials_2025_3_13/Cutgraph_for_Alphabet_B_Model_genus2(2023_9_22_1)_1_closeup.wmf
- Supplementary_materials_2025_3_13/Cutgraph_for_Alphabet_B_Model_genus2(2023_9_22_1)_2.lay
- Supplementary_materials_2025_3_13/Cutgraph_for_Alphabet_B_Model_genus2(2023_9_22_1)_2.wmf
- Supplementary_materials_2025_3_13/Cutgraph_for_Alphabet_B_Model_genus2(2023_9_22_1)_3.lay
- Supplementary_materials_2025_3_13/Cutgraph_for_Alphabet_B_Model_genus2(2023_9_22_1)_3.wmf
- Supplementary_materials_2025_3_13/Cutgraph_for_Alphabet_B_Model_genus2.dat
- Supplementary_materials_2025_3_13/Cutgraph_for_genus3.dat
- Supplementary_materials_2025_3_13/Cutgraph_for_genus3.lay
- Supplementary_materials_2025_3_13/Cutgraph_for_genus3.wmf
- Supplementary_materials_2025_3_13/Cutgraph_for_genus3_1.lay
- Supplementary_materials_2025_3_13/Cutgraph_for_genus3_1.wmf
- Supplementary_materials_2025_3_13/Cutgraph_for_genus3_2.lay
- Supplementary_materials_2025_3_13/Cutgraph_for_genus3_2.wmf
- Supplementary_materials_2025_3_13/Cutgraph_for_genus3_3.lay
- Supplementary_materials_2025_3_13/Cutgraph_for_genus3_3.wmf
- Supplementary_materials_2025_3_13/Design_figure_for_genus_2_1.lay
- Supplementary_materials_2025_3_13/Design_figure_for_genus_2_1_database.dat
- Supplementary_materials_2025_3_13/Divided_Triangles_or_Quadrilaterals_on_initial_surface_output(genus_2)_with_colorful_important_segment_1.lay
- Supplementary_materials_2025_3_13/Divided_Triangles_or_Quadrilaterals_on_initial_surface_output(genus_2)_with_colorful_important_segment_1.wmf
- Supplementary_materials_2025_3_13/Divided_Triangles_or_Quadrilaterals_on_initial_surface_output(genus_2)_with_colorful_important_segment_2.lay
- Supplementary_materials_2025_3_13/Divided_Triangles_or_Quadrilaterals_on_initial_surface_output(genus_2)_with_colorful_important_segment_2.wmf
- Supplementary_materials_2025_3_13/Divided_Triangles_or_Quadrilaterals_on_initial_surface_output(genus_2)_with_important_segment_2024_6_3_1.lay
- Supplementary_materials_2025_3_13/Divided_Triangles_or_Quadrilaterals_on_initial_surface_output(genus_2)_with_important_segment_2024_6_3_1.wmf
- Supplementary_materials_2025_3_13/Divided_Triangles_or_Quadrilaterals_on_initial_surface_output(genus_2)_with_important_segment_2024_6_3_2.lay
- Supplementary_materials_2025_3_13/Divided_Triangles_or_Quadrilaterals_on_initial_surface_output(genus_2)_with_important_segment_2024_6_3_2.wmf
- Supplementary_materials_2025_3_13/Divided_Triangles_or_Quadrilaterals_on_initial_surface_output(genus_2)_with_important_segment_2024_6_3_3.lay
- Supplementary_materials_2025_3_13/Divided_Triangles_or_Quadrilaterals_on_initial_surface_output(genus_2)_with_important_segment_2024_6_3_3.wmf
- Supplementary_materials_2025_3_13/Divided_Triangles_or_Quadrilaterals_on_initial_surface_output(genus_2)_with_important_segment_3.lay
- Supplementary_materials_2025_3_13/Divided_Triangles_or_Quadrilaterals_on_initial_surface_output(genus_2)_with_important_segment_3.wmf
- Supplementary_materials_2025_3_13/Divided_Triangles_or_Quadrilaterals_on_initial_surface_output(genus_2_assigned).dat
- Supplementary_materials_2025_3_13/Divided_Triangles_or_Quadrilaterals_on_initial_surface_output(genus_2_assigned)_bottom_view.lay
- Supplementary_materials_2025_3_13/Divided_Triangles_or_Quadrilaterals_on_initial_surface_output(genus_2_assigned)_bottom_view.wmf
- Supplementary_materials_2025_3_13/Divided_Triangles_or_Quadrilaterals_on_initial_surface_output_2024_5_28_1.lay
- Supplementary_materials_2025_3_13/Divided_Triangles_or_Quadrilaterals_on_initial_surface_output_2024_5_28_1.wmf
- Supplementary_materials_2025_3_13/Divided_Triangles_or_Quadrilaterals_on_initial_surface_output_2024_5_28_2.lay
- Supplementary_materials_2025_3_13/Divided_Triangles_or_Quadrilaterals_on_initial_surface_output_2024_5_28_2.wmf
- Supplementary_materials_2025_3_13/Divided_Triangles_or_Quadrilaterals_on_initial_surface_output_2024_5_3.dat
- Supplementary_materials_2025_3_13/Divided_Triangles_or_Quadrilaterals_on_initial_surface_output_2024_6_3_1.lay
- Supplementary_materials_2025_3_13/Divided_Triangles_or_Quadrilaterals_on_initial_surface_output_2024_6_3_1.wmf
- Supplementary_materials_2025_3_13/Divided_Triangles_or_Quadrilaterals_on_initial_surface_output_2024_6_3_2.lay
- Supplementary_materials_2025_3_13/Divided_Triangles_or_Quadrilaterals_on_initial_surface_output_2024_6_3_2.wmf
- Supplementary_materials_2025_3_13/Divided_Triangles_or_Quadrilaterals_on_initial_surface_output_for_connecting_rod.dat
- Supplementary_materials_2025_3_13/Divided_Triangles_or_Quadrilaterals_on_initial_surface_output_for_vase.dat
- Supplementary_materials_2025_3_13/Divided_Triangles_or_Quadrilaterals_on_initial_surface_output_genus2_original_lattice.dat
- Supplementary_materials_2025_3_13/Divided_Triangles_or_Quadrilaterals_on_initial_surface_output_genus2_original_lattice.lay
- Supplementary_materials_2025_3_13/Divided_Triangles_or_Quadrilaterals_on_initial_surface_output_genus2_original_lattice.wmf
- Supplementary_materials_2025_3_13/Divided_Triangles_or_Quadrilaterals_on_parameter_domain_output(genus_2).dat
- Supplementary_materials_2025_3_13/Divided_Triangles_or_Quadrilaterals_on_parameter_domain_output(genus_2).lay
- Supplementary_materials_2025_3_13/Divided_Triangles_or_Quadrilaterals_on_parameter_domain_output(genus_2).wmf
- Supplementary_materials_2025_3_13/Divided_Triangles_or_Quadrilaterals_on_parameter_domain_output(genus_2)_close-up.lay
- Supplementary_materials_2025_3_13/Divided_Triangles_or_Quadrilaterals_on_parameter_domain_output(genus_2)_close-up.wmf
- Supplementary_materials_2025_3_13/Divided_Triangles_or_Quadrilaterals_on_parameter_domain_output(genus_2)_with_colorful_important_segment.lay
- Supplementary_materials_2025_3_13/Divided_Triangles_or_Quadrilaterals_on_parameter_domain_output(genus_2)_with_colorful_important_segment.wmf
- Supplementary_materials_2025_3_13/Divided_Triangles_or_Quadrilaterals_on_parameter_domain_output(genus_2)_with_colorful_important_segment_1.lay
- Supplementary_materials_2025_3_13/Divided_Triangles_or_Quadrilaterals_on_parameter_domain_output(genus_2)_with_colorful_important_segment_1.wmf
- Supplementary_materials_2025_3_13/Divided_Triangles_or_Quadrilaterals_on_parameter_domain_output_2024_5_3.dat
- Supplementary_materials_2025_3_13/Divided_Triangles_or_Quadrilaterals_on_parameter_domain_output_2024_5_3.lay
- Supplementary_materials_2025_3_13/Divided_Triangles_or_Quadrilaterals_on_parameter_domain_output_2024_5_3.wmf
- Supplementary_materials_2025_3_13/Divided_Triangles_or_Quadrilaterals_on_parameter_domain_output_for_connecting_rod.dat
- Supplementary_materials_2025_3_13/Divided_Triangles_or_Quadrilaterals_on_parameter_domain_output_for_connecting_rod.lay
- Supplementary_materials_2025_3_13/Divided_Triangles_or_Quadrilaterals_on_parameter_domain_output_for_connecting_rod.wmf
- Supplementary_materials_2025_3_13/Divided_Triangles_or_Quadrilaterals_on_parameter_domain_output_for_vase.dat
- Supplementary_materials_2025_3_13/Divided_Triangles_or_Quadrilaterals_on_parameter_domain_output_for_vase.lay
- Supplementary_materials_2025_3_13/Divided_Triangles_or_Quadrilaterals_on_parameter_domain_output_for_vase.wmf
- Supplementary_materials_2025_3_13/Divided_Triangles_or_Quadrilaterals_on_parameter_domain_output_genus2_original_lattice.dat
- Supplementary_materials_2025_3_13/Divided_Triangles_or_Quadrilaterals_on_parameter_domain_output_genus2_original_lattice.lay
- Supplementary_materials_2025_3_13/Divided_Triangles_or_Quadrilaterals_on_parameter_domain_output_genus2_original_lattice.wmf
- Supplementary_materials_2025_3_13/Figure of genus 2.wmf
- Supplementary_materials_2025_3_13/Generation_of_lattice_cells_for_connecting_rod.dat
- Supplementary_materials_2025_3_13/Generation_of_lattice_cells_for_connecting_rod.lay
- Supplementary_materials_2025_3_13/Generation_of_lattice_cells_for_connecting_rod.wmf
- Supplementary_materials_2025_3_13/Generation_of_lattice_cells_for_vase.dat
- Supplementary_materials_2025_3_13/Generation_of_lattice_cells_for_vase.lay
- Supplementary_materials_2025_3_13/Generation_of_lattice_cells_for_vase.wmf
- Supplementary_materials_2025_3_13/Generation_of_lattice_cells_with_mesh_for_connecting_rod.lay
- Supplementary_materials_2025_3_13/Generation_of_lattice_cells_with_mesh_for_connecting_rod.wmf
- Supplementary_materials_2025_3_13/Generation_of_lattice_cells_with_mesh_for_vase.lay
- Supplementary_materials_2025_3_13/Generation_of_lattice_cells_with_mesh_for_vase.wmf
- Supplementary_materials_2025_3_13/Genus3_after_cutting(2023_10_8_1)_database.dat
- Supplementary_materials_2025_3_13/Illustration of 3-way and 4-way branching vertex for connecting rod.lay
- Supplementary_materials_2025_3_13/Illustration of 3-way and 4-way branching vertex for connecting rod.wmf
- Supplementary_materials_2025_3_13/Illustration of 3-way and 4-way branching vertex for vase.lay
- Supplementary_materials_2025_3_13/Illustration of 3-way and 4-way branching vertex for vase.wmf
- Supplementary_materials_2025_3_13/Important_segment_initial_surface_output_2024_5_24_1.dat
- Supplementary_materials_2025_3_13/Important_segment_initial_surface_output_2024_5_24_2.dat
- Supplementary_materials_2025_3_13/Important_segment_parameter_domain_output_2024_5_25_1.dat
- Supplementary_materials_2025_3_13/Manually_assigned_lattice_2024_1_10_1_database.dat
- Supplementary_materials_2025_3_13/Manually_assigned_lattice_2024_5_11_1_using_dat.lay
- Supplementary_materials_2025_3_13/Manually_assigned_lattice_2024_5_11_1_using_dat.wmf
- Supplementary_materials_2025_3_13/Manually_assigned_lattice_2024_5_11_2_using_dat.lay
- Supplementary_materials_2025_3_13/Manually_assigned_lattice_2024_5_11_2_using_dat.wmf
- Supplementary_materials_2025_3_13/Notes.txt
- Supplementary_materials_2025_3_13/Quadrilateral_with_singularity_point_genus_3_2024_6_2_1.lay
- Supplementary_materials_2025_3_13/Quadrilateral_with_singularity_point_genus_3_2024_6_2_1.wmf
- Supplementary_materials_2025_3_13/Quadrilateral_with_singularity_point_genus_3_close-up.lay
- Supplementary_materials_2025_3_13/Quadrilateral_with_singularity_point_genus_3_close-up.wmf
- Supplementary_materials_2025_3_13/Streamline_division_2024_5_27_1.dat
- Supplementary_materials_2025_3_13/Streamline_division_2024_5_27_1.lay
- Supplementary_materials_2025_3_13/Streamline_division_2024_5_27_1.wmf
- Supplementary_materials_2025_3_13/Streamline_division_2024_5_28_1.dat
- Supplementary_materials_2025_3_13/connecting rod angle distortion.wmf
- Supplementary_materials_2025_3_13/connecting rod area distortion.wmf
- Supplementary_materials_2025_3_13/connecting_rod_Embedded_mesh_on_Euclidean_plane_original.lay
- Supplementary_materials_2025_3_13/connecting_rod_Embedded_mesh_on_Euclidean_plane_original.wmf
- Supplementary_materials_2025_3_13/connecting_rod_view_b1.lay
- Supplementary_materials_2025_3_13/connecting_rod_view_b1.wmf
- Supplementary_materials_2025_3_13/connecting_rod_view_b2.lay
- Supplementary_materials_2025_3_13/connecting_rod_view_b2.wmf
- Supplementary_materials_2025_3_13/connecting_rod_view_b3.lay
- Supplementary_materials_2025_3_13/connecting_rod_view_b3.wmf
- Supplementary_materials_2025_3_13/connecting_rod_view_b4.lay
- Supplementary_materials_2025_3_13/connecting_rod_view_b4.wmf
- Supplementary_materials_2025_3_13/connecting_rod_view_b5.lay
- Supplementary_materials_2025_3_13/connecting_rod_view_b5.wmf
- Supplementary_materials_2025_3_13/connecting_rod_view_b6.lay
- Supplementary_materials_2025_3_13/connecting_rod_view_b6.wmf
- Supplementary_materials_2025_3_13/genus2_Embed_show_points_2.lay
- Supplementary_materials_2025_3_13/genus2_Embed_show_points_2.wmf
- Supplementary_materials_2025_3_13/genus2_after_cutting_showing_Point_2024_5_11_1.lay
- Supplementary_materials_2025_3_13/genus2_after_cutting_showing_Point_2024_5_11_1.wmf
- Supplementary_materials_2025_3_13/genus2_after_cutting_showing_Point_2024_6_3_1.lay
- Supplementary_materials_2025_3_13/genus2_after_cutting_showing_Point_2024_6_3_1.wmf
- Supplementary_materials_2025_3_13/genus3_after_cutting_showing_Point_1_using_dat.lay
- Supplementary_materials_2025_3_13/genus3_after_cutting_showing_Point_1_using_dat.wmf
- Supplementary_materials_2025_3_13/genus3_embed_in_Tecplot(2023_10_9_1).lay
- Supplementary_materials_2025_3_13/genus3_embed_in_Tecplot(2023_10_9_1).wmf
- Supplementary_materials_2025_3_13/genus3_embed_in_Tecplot(2023_10_9_1)_closeup.lay
- Supplementary_materials_2025_3_13/genus3_embed_in_Tecplot(2023_10_9_1)_closeup.wmf
- Supplementary_materials_2025_3_13/genus3_embed_in_Tecplot.dat
- Supplementary_materials_2025_3_13/genus3_embed_in_Tecplot_with_points.lay
- Supplementary_materials_2025_3_13/genus3_embed_in_Tecplot_with_points.wmf
- Supplementary_materials_2025_3_13/genus3_embed_in_Tecplot_with_points_closeup.lay
- Supplementary_materials_2025_3_13/genus3_embed_in_Tecplot_with_points_closeup.wmf
- Supplementary_materials_2025_3_13/image_of_octagon_for_genus_3_1.dat
- Supplementary_materials_2025_3_13/lattice_cell_genus_2_uniformly_database.dat
- Supplementary_materials_2025_3_13/lattice_cell_genus_2_uniformly_using_dat.lay
- Supplementary_materials_2025_3_13/lattice_cell_genus_2_uniformly_using_dat.wmf
- Supplementary_materials_2025_3_13/lattice_cell_genus_2_uniformly_with_embedding_zone.lay
- Supplementary_materials_2025_3_13/lattice_cell_genus_2_uniformly_with_embedding_zone.wmf
- Supplementary_materials_2025_3_13/lattice_cell_genus_2_uniformly_with_embedding_zone_database_new.dat
- Supplementary_materials_2025_3_13/sketch_lattice_cells_for_connecting_rod.lay
- Supplementary_materials_2025_3_13/sketch_lattice_cells_for_connecting_rod_horizontal.lay
- Supplementary_materials_2025_3_13/sketch_lattice_cells_for_connecting_rod_vertical.lay
- Supplementary_materials_2025_3_13/vase angle distortion.wmf
- Supplementary_materials_2025_3_13/vase area distortion.wmf
- Supplementary_materials_2025_3_13/vase.dat
- Supplementary_materials_2025_3_13/vase.lay
- Supplementary_materials_2025_3_13/vase_Embedded_mesh.lay
- Supplementary_materials_2025_3_13/vase_Embedded_mesh.wmf
- Supplementary_materials_2025_3_13/vase_Embedded_mesh_close-up.lay
- Supplementary_materials_2025_3_13/vase_Embedded_mesh_close-up.wmf
- Supplementary_materials_2025_3_13/vase_Embedded_mesh_on_Euclidean_plane.dat
- Supplementary_materials_2025_3_13/vase_Embedded_mesh_on_Euclidean_plane.lay
- Supplementary_materials_2025_3_13/vase_Embedded_mesh_on_Euclidean_plane.wmf
- Supplementary_materials_2025_3_13/vase_after_cutting.dat
- Supplementary_materials_2025_3_13/vase_after_cutting.lay
- Supplementary_materials_2025_3_13/vase_cut_graph_view1.lay
- Supplementary_materials_2025_3_13/vase_cut_graph_view1.wmf
- Supplementary_materials_2025_3_13/vase_cut_graph_view2.lay
- Supplementary_materials_2025_3_13/vase_cut_graph_view2.wmf
- Supplementary_materials_2025_3_13/vase_view_a1.lay
- Supplementary_materials_2025_3_13/vase_view_a1.wmf
- Supplementary_materials_2025_3_13/vase_view_a2.lay
- Supplementary_materials_2025_3_13/vase_view_a2.wmf
- Supplementary_materials_2025_3_13/vase_view_a3.lay
- Supplementary_materials_2025_3_13/vase_view_a3.wmf
- Supplementary_materials_2025_3_13/vase_view_a4.lay
- Supplementary_materials_2025_3_13/vase_view_a4.wmf
- Supplementary_materials_2025_3_13/vase_view_a5.lay
- Supplementary_materials_2025_3_13/vase_view_a5.wmf
- Supplementary_materials_2025_3_13/vase_view_a6.lay
- Supplementary_materials_2025_3_13/vase_view_a6.wmf
- Supplementary_materials_2025_3_13/write_Embedded_mesh_on_Euclidean_plane_for_Tecplot_2024_5_25_1.dat
- Supplementary_materials_2025_3_13/write_Embedded_mesh_on_Euclidean_plane_for_Tecplot_for_connecting rod.dat
- Supplementary_materials_2025_3_13/write_Embedded_mesh_on_Euclidean_plane_for_Tecplot_for_vase.dat
- Supplementary_materials_2025_3_13/write_Embedded_mesh_on_Euclidean_plane_for_Tecplot_genus_3.dat
