# Supplementary material for: High genus surface parameterization using the Euclidean Ricci flow method
Source: Sci Rep. 2025 May 22;15:17784. doi: 10.1038/s41598-025-97421-5 (PMC12098817; doi:10.1038/s41598-025-97421-5)
Supplement: Supplementary file 1 — Supplementary Information. [file 41598_2025_97421_MOESM1_ESM.zip › Supplementary_materials_2025_3_13/Alphabet_B_Model_genus2_uv_distribution_after_cutting.dat]

TITLE     = '3D FE DATASET'
VARIABLES = 'u'
'v'
ZONE T=uv
STRANDID=0, SOLUTIONTIME=0
Nodes= 2239, Elements= 4118, ZONETYPE=FEQuadrilateral
DATAPACKING=POINT
DT=(SINGLE SINGLE)
0.086885491	0.504696072
0.406260837	0.608208512
0.549191489	0.202555745
0.343173373	0.913441493
0.115319142	0.523375258
0.144820929	0.477177336
0.131287068	0.479429845
0.776937166	0.364792374
0.458763477	0.443343362
0.295636484	0.253345081
0.324706415	0.66343613
0.399341424	0.612410831
0.403307737	0.643432748
0.283188096	0.654882975
0.10280596	0.482878186
0.311162245	0.847429217
0.320057086	0.648792047
0.536460049	0.597006502
0.345827183	0.179328453
0.334174942	0.70845093
0.811413077	0.301755874
0.396519164	0.90393868
0.526229888	0.19907765
0.639015224	0.572846221
0.157583068	0.350295187
0.053173228	0.722946708
0.351292339	0.675465994
0.381377381	0.860922306
0.202551373	0.180636258
0.653567506	0.729039723
0.470387993	0.177296634
0.681254557	0.61797879
0.444136191	0.871252296
0.533722115	0.285466816
0.542875135	0.846224957
0.531836685	0.231448626
0.197387806	0.166047945
0.677790508	0.590021394
0.139214716	0.490361706
0.137656294	0.711976242
0.202974872	0.531726295
0.269995309	0.588413219
0.303195805	0.603765247
0.503296486	0.357451615
0.232231341	0.27882525
0.539767564	0.397454722
0.464586803	0.394147977
0.508577477	0.374894536
0.06459989	0.605294131
0.540145062	0.160494177
0.129079679	0.395597819
0.599210426	0.48910891
0.545853161	0.476580083
0.396519858	0.537399839
0.063072956	0.577672557
0.38583689	0.670800245
0.497663853	0.431514431
0.379398147	0.760521398
0.56014929	0.899386176
0.475825593	0.452039071
0.072178223	0.702775286
0.419926531	0.752185153
0.529415464	0.208946075
0.649045349	0.828635797
0.441159033	0.260978333
0.590798321	0.256107016
0.289829303	0.168410876
0.132519471	0.540933628
0.066062065	0.716365782
0.449701978	0.721834274
0.408389476	0.572858846
0.469323597	0.071053934
0.228162717	0.845417956
0.335282394	0.743086546
0.463404108	0.435045462
0.407210219	0.081325675
0.345814038	0.858382392
0.809750666	0.337739541
0.460311718	0.539269118
0.41442845	0.176514377
0.383974046	0.608938139
0.364442768	0.547428692
0.497596669	0.790463453
0.419903296	0.224666248
0.802150687	0.301052802
0.410263704	0.709664998
0.434533046	0.389250546
0.485531808	0.714687079
0.534552745	0.192085972
0.433608791	0.459269521
0.467276876	0.813019665
0.710291842	0.43302295
0.236161768	0.363195655
0.67166106	0.27521067
0.056028773	0.683930686
0.790909157	0.366093288
0.307576768	0.77416511
0.753124387	0.500826875
0.42574455	0.479953648
0.445001649	0.500192357
0.467168684	0.427620895
0.142088059	0.756757399
0.533630112	0.570092673
0.463449464	0.401899654
0.585385505	0.732410209
0.241124018	0.78694982
0.411757566	0.611006045
0.588985169	0.953745988
0.688616802	0.685190481
0.172214948	0.518693686
0.39051982	0.339290087
0.084887229	0.610494311
0.530463164	0.361468404
0.698675872	0.698711955
0.374878997	0.661013173
0.379332655	0.792245999
0.529807341	0.491881849
0.792675222	0.435396498
0.495627304	0.342416791
0.324878817	0.055841155
0.644532275	0.889399038
0.338279809	0.816544851
0.396461699	0.154978529
0.198448976	0.416230205
0.52281452	0.180020448
0.179550914	0.241769132
0.171435159	0.631464041
0.463832207	0.421268347
0.467937058	0.417810769
0.231854759	0.106958749
0.827720701	0.300737399
0.211595393	0.515377049
0.463742394	0.414505749
0.523226774	0.886440857
0.189515269	0.211183201
0.477554312	0.098764978
0.728820062	0.374226116
0.012616678	0.76458878
0.34088728	0.868110778
0.316508599	0.874245591
0.537321131	0.093241817
0.265572962	0.053792726
0.389660875	0.704612693
0.7083234	0.690139773
0.107495535	0.615445483
0.25871399	0.350449147
0.30125814	0.621206184
0.205862432	0.33475285
0.684378345	0.471698821
0.223140073	0.178415021
0.436110926	0.470640999
0.287667714	0.080531892
0.575366403	0.656509266
0.374037765	0.881134542
0.489435738	0.29648335
0.377785348	0.518076111
0.600257397	0.84564086
0.506368865	0.083141962
0.273900036	0.860342236
0.622017986	0.620255488
0.602868667	0.251646618
0.695084847	0.250161364
0.456081791	0.950283987
0.465714722	0.865887359
0.281530955	0.63104892
0.207368033	0.482628461
0.421290688	0.7283144
0.599608745	0.658197453
0.412489795	0.763062026
0.395437318	0.641378535
0.06941212	0.558245399
0.601584758	0.376086176
0.294155785	0.587200045
0.50064593	0.198068649
0.688412063	0.385342528
0.588610348	0.392552155
0.10327153	0.47374243
0.405970996	0.609096765
0.709001035	0.691826482
0.82165145	0.330968698
0.238272673	0.434753739
0.086625866	0.70130864
0.436481529	0.670230157
0.030924762	0.701493327
0.548804705	0.351716074
0.729425853	0.474573209
0.524436407	0.254127701
0.191683734	0.183528785
0.033589296	0.73761148
0.692757905	0.694422088
0.584254847	0.219280197
0.519006122	0.129387584
0.567106094	0.340993018
0.505303292	0.867602479
0.49568213	0.245647875
0.51407336	0.255724725
0.235175984	0.509398241
0.56023388	0.607223961
0.54955645	0.208870159
0.471569013	0.84656108
0.408432282	0.619608944
0.239990512	0.19991525
0.330566507	0.840183228
0.024575288	0.695653462
0.429545854	0.60513354
0.179163835	0.725238229
0.649516575	0.671292155
0.261784384	0.825894323
0.589355476	0.97663236
0.221995886	0.379338628
0.769808512	0.466603653
0.356738958	0.688305468
0.570683533	0.217674146
0.458892227	0.304167454
0.15325191	0.730721196
0.476351254	0.829279271
0.030736746	0.780997028
0.289027589	0.012222585
0.354716303	0.766173164
0.655010606	0.857286885
0.465400722	0.207156355
0.420082321	0.613042071
0.457725188	0.166869929
0.152410185	0.360849135
0.316717763	0.867664364
0.589801784	0.637506753
0.586993567	0.678321801
0.207566269	0.304016025
0.484685201	0.310307457
0.410454453	0.723103826
0.2709838	0.836440145
0.439212319	0.408151189
0.441960946	0.419497763
0.625727251	0.710510562
0.564203122	0.774478385
0.444041264	0.578083011
0.479035116	0.926254006
0.476586997	0.792986644
0.224654858	0.199154503
0.360954976	0.246072897
0.391520275	0.684746404
0.132300526	0.502480418
0.445823778	0.375868497
0.422018508	0.628249908
0.580711423	0.446739724
0.212143652	0.157663149
0.487047219	0.158982637
0.541282447	0.7854998
0.409556274	0.326642468
0.756291606	0.546898629
0.133741446	0.361100155
0.220454189	0.225594382
0.057898025	0.674460432
0.58259396	0.788464841
0.442604155	0.225766679
0.642481423	0.549669003
0.257734009	0.615168215
0.429272604	0.090336942
0.551901367	0.528224385
0.027048208	0.688074889
0.3355218	0.824997112
0.613289218	0.79493159
0.431615663	0.438980449
0.391663383	0.856014543
0.77325853	0.494901373
0.482444173	0.382818139
0.112597394	0.489951339
0.474714953	0.406505299
0.148696145	0.315269615
0.654901884	0.307124491
0.553765806	0.341172355
0.568758844	0.875795243
0.543488429	0.34304471
0.619928442	0.87275091
0.351603421	0.814119768
0.615394297	0.930494113
0.305465228	0.400421387
0.659892009	0.660678328
0.489473109	0.405404987
0.444753728	0.46110946
0.441632373	0.590868818
0.371296251	0.450482907
0.652208748	0.476513354
0.605732672	0.863481949
0.702513502	0.533345303
0.476965459	0.212455046
0.287670146	0.05620334
0.317872781	0.216275091
0.808925903	0.354337242
0.318409917	0.852977512
0.370563322	0.750244673
0.530847515	0.234480061
0.826273838	0.33242935
0.286166076	0.273999612
0.6977985	0.686326135
0.665288344	0.762368504
0.632629872	0.894487279
0.445629921	0.563958935
0.411623393	0.606602741
0.235189568	0.766403852
0.632861654	0.639407936
0.452706445	0.623704402
0.386684078	0.881791391
0.095897413	0.541132277
0.347725861	0.102943275
0.372423005	0.591461997
0.097704793	0.554118343
0.524424119	0.121628514
0.407744662	0.790563179
0.684839007	0.656635783
0.405776146	0.589833323
0.391482442	0.626518584
0.551152488	0.136896501
0.045260623	0.71483468
0.235760642	0.45715502
0.798397767	0.377772323
0.19687663	0.745547452
0.259488025	0.841911964
0.381647889	0.471783243
0.251727901	0.750916153
0.527178562	0.680435319
0.352850485	0.394272266
0.71029787	0.482499775
0.45737296	0.386373836
0.433793357	0.695847551
0.386925383	0.617991481
0.430421179	0.633759916
0.716431451	0.580810894
0.592541337	0.910515092
0.593075685	0.241705393
0.306203336	0.741532753
0.442431117	0.434015442
0.469044076	0.13633186
0.191762195	0.223210227
0.471411872	0.362931483
0.183257912	0.209350769
0.511073103	0.295081213
0.515405836	0.771269666
0.491943023	0.374227277
0.560197252	0.25357071
0.54263214	0.949750051
0.702473801	0.662592201
0.534438455	0.201536741
0.392654991	0.099374025
0.703422317	0.679971418
0.183016388	0.352621814
0.555224507	0.443223311
0.536438584	0.440887248
0.147421886	0.373644975
0.078221763	0.590884588
0.367664496	0.193646746
0.814903247	0.294448973
0.319792597	0.30495199
0.551613191	0.170841055
0.222484792	0.0891351
0.454627192	0.398345215
0.402133778	0.653390118
0.559845928	0.227404431
0.78966855	0.324688661
0.030364107	0.752061386
0.359396764	0.623981201
0.382770045	0.817485573
0.648353333	0.87768893
0.342458661	0.803738238
0.368344451	0.328168542
0.470707281	0.315147353
0.475440805	0.375695055
0.545881078	0.302898445
0.38869256	0.737681066
0.685722077	0.700462934
0.164266482	0.573378941
0.109616503	0.601626586
0.294417268	0.296629487
0.511221813	0.406082489
0.393783431	0.646447079
0.689218404	0.752452822
0.362215602	0.653069423
0.503483617	0.3958739
0.381321627	0.489643859
0.358083119	0.561821505
0.319305943	0.818466872
0.147822244	0.421201656
0.356077014	0.800864785
0.283219289	0.852619712
0.380194897	0.925521773
0.585926065	0.214542392
0.793301179	0.405708355
0.426457602	0.940617489
0.63351153	0.23006973
0.31800131	0.874732668
0.55085196	0.097656984
0.746170047	0.468332244
0.439925406	0.484195263
0.51841623	0.247156991
0.629608024	0.793744378
0.141270399	0.432522719
0.445223418	0.153567758
0.39161258	0.585710893
0.182442164	0.278012001
0.391362283	0.062417929
0.49331925	0.413148093
0.411914327	0.640695797
0.421434086	0.61946596
0.421941485	0.607394279
0.405533591	0.51243889
0.372340283	0.144153825
0.426773003	0.316182484
0.361342811	0.601624074
0.296531444	0.710490368
0.685589905	0.763572809
0.389263145	0.660300058
0.161543984	0.421208094
0.53728039	0.241206673
0.454702206	0.796041425
0.41167917	0.474826154
0.319036825	0.166867271
0.260297694	0.644791389
0.393403502	0.747630708
0.754862004	0.528711277
0.620425669	0.860725267
0.753205834	0.545367176
0.711279476	0.661538427
0.651519633	0.867985407
0.34668348	0.790790754
0.449605614	0.674465708
0.128812417	0.526674396
0.629803276	0.692851484
0.672414575	0.803950251
0.375666286	0.701969329
0.535652549	0.373287042
0.43033353	0.427539375
0.342901431	0.288131115
0.021428364	0.733203424
0.664097633	0.689905808
0.12787514	0.40468384
0.558265729	0.511545808
0.432055748	0.539997405
0.487779619	0.419284127
0.407251555	0.626763101
0.499220083	0.470493906
0.683735162	0.69264518
0.187970422	0.697201774
0.584024809	0.812486748
0.138785206	0.455468214
0.631911198	0.928077902
0.326917007	0.851367575
0.726350069	0.638658202
0.11845953	0.407933492
0.758596612	0.539834651
0.143401534	0.33149561
0.496523173	0.388162269
0.025908117	0.764099193
0.247332073	0.215218835
0.118501823	0.625892541
0.408244769	0.69698332
0.621043636	0.961382902
0.319853595	0.873014281
0.501502335	0.15776927
0.494663334	0.318145714
0.312574541	0.83875878
0.630867769	0.741491258
0.174985009	0.828065845
0.4382692	0.060920753
0.524257201	0.150636332
0.719042797	0.661052249
0.106007815	0.446093327
0.110361344	0.559338914
0.704349741	0.628742224
0.372230696	0.827093647
0.169356883	0.251952204
0.487775467	0.366479723
0.380341402	0.803599446
0.276887423	0.257374169
0.60898558	0.238475845
0.293537061	0.857104093
0.318176853	0.611780547
0.789765885	0.296384666
0.477010054	0.60897879
0.543805774	0.210436291
0.199539182	0.23282763
0.803147999	0.285422827
0.497712691	0.963868326
0.482991803	0.075513928
0.246527297	0.851410396
0.416536527	0.603622885
0.095061472	0.717653354
0.453026106	0.137363048
0.506545903	0.660771084
0.675416435	0.634123809
0.409772284	0.648487938
0.492086659	0.561964599
0.42639069	0.92074548
0.517383001	0.275743744
0.185163486	0.203510898
0.754905013	0.541415096
0.367333739	0.81214634
0.536037771	0.218573872
0.199962677	0.158156933
0.168742565	0.295809842
0.34480618	0.205948492
0.37104015	0.853041755
0.648511233	0.778902597
0.754625878	0.405939673
0.559019124	0.82565731
0.349987202	0.613186942
0.734456543	0.458184342
0.346121146	0.89265261
0.418745711	0.545922198
0.457205276	0.462943876
0.456607399	0.196884974
0.416465497	0.687266607
0.546965415	0.979939698
0.815341816	0.289401721
0.219036131	0.187753603
0.603312109	0.895760525
0.458245567	0.081770361
0.719281474	0.53454601
0.052201927	0.760845779
0.32658585	0.894146757
0.639885827	0.83543077
0.745358317	0.486677677
0.66240992	0.676666126
0.55562412	0.113639534
0.417403409	0.504054716
0.470179357	0.46356758
0.521380366	0.371711662
0.400863907	0.766549442
0.195263125	0.366976694
0.623332546	0.808596103
0.68841484	0.601977557
0.517240179	0.235209683
0.338330724	0.849163907
0.138606576	0.599881449
0.143739188	0.690479004
0.796985867	0.354678218
0.301914379	0.788333495
0.189286456	0.236939359
0.543957077	0.248140208
0.43858191	0.907587251
0.727182887	0.493284224
0.332099123	0.08061919
0.757092125	0.539248083
0.756513847	0.533504346
0.568091656	0.964510765
0.398195602	0.599365216
0.335375859	0.759831515
0.463113203	0.09652525
0.234358233	0.170049584
0.428920029	0.494644488
0.379732224	0.89227136
0.128849171	0.733255519
0.48172937	0.340215846
0.521743099	0.219967998
0.195047228	0.173220939
0.527797119	0.24382838
0.501112149	0.89411071
0.323002434	0.720633326
0.373218176	0.427105613
0.63458289	0.598209718
0.454159584	0.434843979
0.390765502	0.183171835
0.467807114	0.717631899
0.706506015	0.653821574
0.193946309	0.280051314
0.462789335	0.47485947
0.608305228	0.713541966
0.443389396	0.765623328
0.554762496	0.562168642
0.177471407	0.371717472
0.633953776	0.674436337
0.812548363	0.328482596
0.097827774	0.50254555
0.405221315	0.611394257
0.707988785	0.694928647
0.136187243	0.37785781
0.407357528	0.526625042
0.244600978	0.833021101
0.824133031	0.307150504
0.390976568	0.603357675
0.403684536	0.68519924
0.469652901	0.42189669
0.788513206	0.448151516
0.491519907	0.35500442
0.052928697	0.665414771
0.453969121	0.586993486
0.344644327	0.874352355
0.105681707	0.53253561
0.046095945	0.773234733
0.637546783	0.769272182
0.034342642	0.665720189
0.347264407	0.78901043
0.391500386	0.808115019
0.750807245	0.533255015
0.571178946	0.403539195
0.589904026	0.715807372
0.47636274	0.475475104
0.297727863	0.804588188
0.439198788	0.602438661
0.228720262	0.610027159
0.320139284	0.843738478
0.281776966	0.41341155
0.58159671	0.238375102
0.488230169	0.476423454
0.211977937	0.196640303
0.491751075	0.499593399
0.762556686	0.491258976
0.218137435	0.148474155
0.241585591	0.246484461
0.462703661	0.921937191
0.556191704	0.361830787
0.462345226	0.677960048
0.39579835	0.845370805
0.090649858	0.631966297
0.52265888	0.170133427
0.411972713	0.738209737
0.395655218	0.618552705
0.522650514	0.330350951
0.149376903	0.636375335
0.565628508	0.127889368
0.248437016	0.009601273
0.400435525	0.704360894
0.328180206	0.90854916
0.544615006	0.201062419
0.250986062	0.284737407
0.747328943	0.524826385
0.092146358	0.685527052
0.712058663	0.682455998
0.097715407	0.471506445
0.371980839	0.065160974
0.432257845	0.20750365
0.550422243	0.864155127
0.549556676	0.374133652
0.421158561	0.384629741
0.612005461	0.679470242
0.530677199	0.095727254
0.511723817	0.825933853
0.603231568	0.268746422
0.40100901	0.582915441
0.372833606	0.674617603
0.689339877	0.441815628
0.713932924	0.519793964
0.469090035	0.414007025
0.376906938	0.616360801
0.667535789	0.8189019
0.369424238	0.721098864
0.097108383	0.606461536
0.072270376	0.777376346
0.462722534	0.150793929
0.837910904	0.29676611
0.542027352	0.200218057
0.31017546	0.902674135
0.608442714	1
0.483587617	0.959259254
0.795101017	0.282797063
0.119244204	0.444671786
0.217680711	0.649471183
0.449672693	0.20812344
0.458392323	0.831618304
0.70698259	0.279280706
0.639976393	0.503166952
0.664846812	0.802200419
0.075933281	0.602200789
0.152568932	0.303400976
0.476169849	0.402046588
0.40365787	0.804902061
0.644342624	0.792261287
0.335457581	0.123745176
0.314359321	0.274616658
0.214885834	0.463687215
0.26606811	0.087451147
0.77341657	0.349513947
0.593946541	0.930619187
0.474762361	0.42586934
0.505582649	0.143864371
0.38230765	0.082075062
0.19991323	0.243994872
0.487835468	0.448687492
0.125974288	0.430339827
0.429509855	0.122170011
0.750395017	0.51293769
0.558797784	0.32895473
0.315026739	0.708153629
0.785505468	0.355536329
0.473643245	0.420006972
0.513687415	0.121539166
0.166524696	0.358599909
0.653295939	0.862541696
0.350774519	0.778253255
0.46165217	0.773499497
0.087120795	0.562229021
0.817626634	0.290147267
0.56979112	0.987387822
0.3479583	0.630058875
0.320884417	0.832343013
0.461520589	0.499427537
0.586512909	0.228832754
0.24729114	0.529118129
0.447227045	0.390162525
0.49730714	0.485141565
0.427118206	0.073003822
0.519089531	0.802717265
0.337595937	0.88791103
0.163141915	0.502903808
0.619340942	0.558238986
0.112038745	0.511361821
0.214187502	0.210660475
0.397418377	0.779907842
0.508323013	0.24581548
0.225012286	0.157217561
0.271174272	0.738658125
0.776802764	0.310611971
0.427871594	0.190730062
0.283755014	0.106322152
0.190418522	0.381220343
0.103802958	0.767650566
0.481934351	0.423734512
0.29334561	0.833250213
0.537844511	0.903417936
0.668531402	0.713012001
0.523086099	0.159851113
0.726939521	0.546405296
0.510775774	0.448077391
0.239612854	0.12264941
0.192592385	0.339659062
0.387244154	0.560063339
0.481231491	0.417351617
0.665471935	0.825226839
0.364786147	0.735312871
0.243451064	0.08830879
0.477519723	0.420569689
0.440381494	0.629472619
0.09499916	0.510966641
0.596501137	0.51452931
0.361155783	0.880689858
0.821470034	0.323104363
0.631307108	0.451218526
0.615615978	0.849576637
0.514986306	0.185901997
0.468110769	0.512451709
0.45364622	0.10907415
0.605648735	0.440377361
0.213292646	0.699060181
0.755980613	0.342584738
0.455481076	0.510524023
0.67390632	0.699187488
0.531116089	0.865394486
0.217294367	0.291271178
0.469786844	0.220950211
0.160510703	0.594089599
0.431143476	0.622396167
0.187681126	0.250638388
0.455303377	0.320399824
0.552268498	0.922049354
0.245369457	0.547259324
0.148015343	0.671863869
0.359597255	0.787767925
0.539359288	0.26809376
0.535742069	0.412680605
0.556264966	0.263004356
0.541235753	0.257396654
0.531742051	0.165360386
0.307223852	0.568254547
0.224243174	0.800292771
0.201657765	0.350963186
0.494575547	0.841244027
0.282369041	0.793261832
0.192298298	0.30801502
0.497103761	0.189390432
0.084889795	0.536602078
0.694320524	0.705311622
0.586723304	0.26771742
0.620675731	0.903395295
0.287871941	0.129143997
0.30575299	0.759216273
0.47054881	0.416549265
0.434737788	0.570578871
0.527486677	0.924607251
0.39992404	0.882430911
0.228541232	0.565054089
0.541928159	0.45789697
0.521621978	0.415136784
0.449236895	0.473376069
0.470934121	0.418557795
0.396573303	0.694948155
0.271855972	0.848009797
0.505775115	0.276592464
0.546594044	0.731543913
0.499240257	0.331344446
0.796366239	0.424084917
0.542952291	0.80767878
0.273241067	0.713825041
0.349772551	0.478204824
0.5279544	0.243346373
0.824833319	0.336843998
0.12699833	0.581593548
0.62419746	0.275523045
0.378650698	0.729382083
0.16445523	0.656521221
0.661281337	0.774873386
0.528457661	0.269452857
0.502692578	0.101963389
0.739655451	0.544587942
0.44576768	0.548170129
0.521526641	0.741781992
0.268487425	0.69037546
0.650222044	0.382447624
0.586510512	0.767142212
0.289414277	0.517373532
0.513254965	0.16459224
0.339770573	0.5843728
0.578378402	0.311394218
0.0336472	0.773280625
0.688673713	0.307072317
0.282653177	0.565859821
0.59785099	0.797416284
0.183650867	0.67159773
0.781659858	0.437482238
0.348910791	0.457953806
0.509063615	0.213610017
0.119133271	0.501583765
0.540915162	0.151233441
0.342560946	0.803424772
0.032393518	0.671693522
0.363540192	0.468875254
0.367512948	0.891591293
0.192405034	0.325695358
0.494428355	0.579036007
0.146866952	0.349249246
0.41386403	0.108273175
0.382084617	0.716065101
0.121398681	0.550504492
0.649224725	0.840980017
0.300471294	0.145542943
0.067613105	0.594340874
0.348690942	0.645738709
0.583874663	0.615110085
0.60580513	0.599964
0.301962795	0.347304846
0.582058709	0.374180543
0.498834092	0.40541738
0.497550576	0.268215824
0.597849375	0.697688535
0.334828787	0.039665698
0.484802223	0.375591601
0.777734115	0.481185386
0.350063774	0.847144217
0.121214438	0.596280044
0.077123855	0.690181844
0.574986712	0.271986376
0.737848739	0.527104199
0.791960134	0.392431713
0.438273509	0.174030183
0.66202385	0.546080864
0.535906327	0.10253076
0.422058091	0.700798318
0.527955589	0.470237565
0.370410633	0.353617193
0.111331754	0.587869596
0.424331858	0.66550725
0.137642547	0.784696564
0.539763734	0.207155193
0.833718665	0.309613749
0.420996425	0.637975405
0.524731997	0.10231523
0.426887717	0.768302247
0.483124623	0.48736114
0.738392139	0.516980895
0.074701483	0.647010523
0.68219413	0.740312963
0.13828389	0.347179268
0.757151223	0.544264224
0.64799831	0.860770296
0.419831032	0.532306991
0.09351953	0.528884269
0.578546451	0.259570502
0.42231225	0.866713654
0.080071234	0.678845787
0.124333734	0.513498077
0.181861765	0.79598528
0.217158209	0.399691683
0.450150521	0.244697704
0.183909843	0.291674123
0.694712046	0.73561687
0.396865891	0.637000495
0.211459164	0.628240814
0.515524706	0.38232146
0.414613093	0.133815116
0.040535511	0.696510456
0.493306833	0.397246749
0.519785784	0.845382541
0.454621887	0.48652269
0.123557942	0.564799497
0.573015196	0.241344147
0.448883395	0.40855845
0.059574094	0.703812925
0.487998542	0.943767783
0.708022763	0.600197555
0.748984951	0.540472589
0.102871007	0.50895474
0.380782326	0.872188555
0.107516583	0.501222946
0.036368356	0.716188539
0.566136429	0.234395058
0.71526273	0.618696757
0.57608127	0.699482272
0.402951478	0.663766243
0.203455035	0.576451302
0.637136408	0.400636176
0.461510849	0.735915432
0.467809261	0.347877657
0.610961584	0.310173273
0.160774921	0.534010247
0.622644611	0.917523563
0.491025446	0.199051549
0.353927259	0.835996534
0.733720404	0.336755761
0.400675272	0.83468791
0.406752266	0.606702484
0.087522536	0.502743769
0.709347802	0.690763771
0.362954287	0.711025633
0.784480972	0.426412485
0.219743044	0.423301712
0.304037604	0.373319317
0.290901262	0.729887555
0.251244883	0.683308301
0.118667873	0.53662294
0.2793404	0.439229732
0.407279405	0.843055313
0.23191601	0.186595442
0.385949495	0.693969089
0.188303436	0.770364702
0.555215148	0.220892886
0.243983097	0.588914317
0.512521883	0.479571667
0.375291058	0.634296313
0.581193398	0.248187425
0.62516614	0.758245194
0.028949831	0.711010506
0.622928566	0.528761869
0.556118867	0.390026881
0.096892721	0.662148515
0.422741889	0.599950394
0.408154967	0.606894699
0.424143269	0.155115808
0.471898247	0.415137446
0.145201618	0.325979028
0.4422275	0.648681792
0.188962673	0.435284279
0.435699593	0.612324329
0.209506944	0.673956136
0.33949838	0.688334074
0.487579668	0.210507444
0.676615112	0.723160851
0.513794892	0.175635073
0.443085263	0.399417687
0.381040956	0.685497982
0.680096126	0.780409181
0.194482933	0.20282644
0.583760784	0.341783462
0.421963167	0.436021846
0.534511738	0.250447762
0.550465607	0.25513711
0.219973752	0.137323361
0.215973695	0.273975016
0.587852493	0.283710781
0.50198771	0.349356133
0.757253543	0.521747561
0.079711702	0.570433813
0.558130195	0.150868883
0.240408854	0.034204576
0.389633972	0.315240293
0.41831667	0.647599326
0.280877622	0.361756462
0.40863004	0.613862066
0.377446298	0.913550157
0.525263487	0.094077253
0.27275008	0.006911165
0.020431268	0.777634307
0.336157788	0.509290438
0.271317543	0.290699051
0.052351367	0.694619286
0.706444578	0.367764542
0.569608021	0.721773721
0.542360362	0.199197505
0.210123582	0.127017573
0.527845167	0.386321748
0.506573155	0.340785234
0.488874999	0.437197318
0.394426466	0.550718462
0.320785716	0.750973222
0.775390775	0.39150664
0.759991911	0.476157317
0.44911148	0.637915199
0.535682239	0.122735588
0.628559717	0.852936007
0.444371367	0.516885728
0.275136592	0.034405492
0.259182575	0.424537291
0.51242022	0.351645564
0.648487234	0.687653497
0.521038278	0.438370188
0.490717329	0.100592219
0.435330689	0.137524141
0.246629059	0.809963808
0.250506618	0.726734503
0.60796234	0.289712927
0.803221702	0.320743649
0.405006051	0.605300572
0.776025849	0.416479402
0.499071273	0.456029911
0.304653239	0.428851077
0.31043155	0.864886218
0.47948051	0.957919111
0.756595511	0.270232554
0.457940483	0.218614915
0.549398129	0.228132545
0.307201712	0.828056428
0.371061668	0.501820491
0.428589208	0.335486375
0.038408527	0.707501054
0.027765518	0.72324476
0.754372815	0.537418344
0.663671993	0.620680968
0.069399177	0.625826785
0.498825346	0.378710281
0.075755164	0.668740856
0.431925921	0.524909361
0.406916179	0.606200133
0.415731988	0.596937139
0.545912649	0.426139835
0.498976536	0.207432958
0.13609384	0.568797347
0.475777933	0.670484512
0.652828846	0.526982347
0.408266612	0.244630714
0.272039919	0.069528367
0.38122841	0.545606559
0.563975883	0.315596453
0.532570593	0.825775869
0.413375309	0.658289602
0.547018098	0.156491696
0.642913449	0.259635327
0.580540673	0.473807309
0.100332763	0.463485231
0.71410089	0.676197339
0.727997966	0.523916469
0.154598823	0.338678768
0.311791094	0.494353812
0.613108324	0.744609531
0.453588093	0.688636905
0.567060877	0.262063993
0.265232064	0.270637887
0.673114314	0.650646654
0.477984819	0.148311997
0.085212816	0.548920291
0.422451513	0.716033873
0.266310304	0.168254065
0.427377261	0.689269446
0.234148193	0.136063216
0.382847931	0.599211324
0.434976481	0.854292737
0.520876236	0.971426688
0.80964646	0.287543302
0.398465505	0.59133521
0.503810917	0.171078658
0.695243306	0.495159447
0.480986122	0.431586066
0.238760867	0.338667401
0.397612426	0.485454846
0.191657126	0.517647742
0.54307726	0.142829038
0.443392658	0.193555046
0.732405983	0.535190757
0.17044082	0.750904021
0.479017049	0.589682403
0.494131465	0.167715442
0.48262241	0.222037885
0.369026513	0.796804145
0.223786772	0.781359759
0.019440846	0.754993648
0.613992647	0.982991537
0.315888147	0.885166892
0.520018753	0.359753561
0.459046568	0.25978782
0.257705204	0.326962692
0.502462237	0.256533416
0.525548821	0.278930413
0.284976419	0.8104875
0.593724509	0.323437039
0.463314023	0.288321138
0.508275665	0.435264655
0.399993777	0.390785237
0.767570382	0.377398353
0.276109502	0.313027145
0.518358018	0.340359332
0.450817195	0.426799905
0.628379927	0.297533611
0.544673691	0.205489762
0.33434616	0.85990863
0.665452181	0.2404921
0.4415592	0.945545204
0.334084455	0.638491146
0.377750246	0.695582773
0.056785326	0.596941784
0.375370134	0.646260085
0.330224899	0.808959552
0.489718359	0.122933129
0.398860112	0.469129731
0.251892119	0.492518346
0.044809033	0.659078277
0.090832234	0.504908156
0.181756877	0.586573104
0.760896184	0.361427746
0.508567942	0.202315931
0.323046251	0.331894685
0.502478964	0.321419022
0.176818345	0.229085625
0.156348964	0.802151205
0.427554339	0.815946711
0.594111522	0.747578899
0.418848791	0.518363857
0.495967624	0.59950279
0.665522542	0.401745944
0.658734163	0.702108847
0.509731975	0.266176212
0.520550457	0.512450918
0.609344994	0.222184088
0.405483725	0.933773625
0.771241516	0.430069148
0.711495177	0.502538041
0.545448712	0.189732872
0.214784796	0.112732699
0.154175009	0.517356016
0.695786202	0.514481387
0.481133128	0.73267543
0.366997662	0.763314563
0.469058709	0.110340864
0.471577063	0.653126891
0.155411216	0.615336196
0.205749513	0.28146212
0.467003767	0.245665715
0.225038744	0.123873893
0.732376941	0.437858236
0.711892411	0.548590143
0.177734098	0.304318051
0.509245295	0.093293829
0.658709489	0.822348363
0.176887144	0.470802949
0.235689107	0.04866883
0.555712464	0.158278322
0.366046625	0.911351851
0.048719176	0.676037086
0.255464778	0.201336336
0.592237135	0.418201003
0.13871888	0.395597819
0.508812985	0.49714089
0.42356973	0.449885042
0.122154923	0.769917819
0.081725887	0.622743296
0.406947984	0.871839106
0.472401106	0.393057599
0.430496325	0.2439659
0.153863166	0.325896718
0.328373356	0.025061275
0.055452014	0.789061724
0.405275393	0.600637912
0.401885941	0.621615926
0.702172456	0.712753512
0.445683047	0.920557784
0.543119203	0.758710323
0.182587992	0.453154604
0.746949032	0.575530111
0.124833837	0.388398634
0.551871827	0.495211116
0.109987962	0.666449609
0.46874697	0.273043269
0.495311774	0.622346647
0.317562596	0.037644337
0.420369034	0.847820298
0.430583984	0.582615151
0.429978606	0.375790892
0.200233439	0.192545955
0.311983059	0.872768888
0.532331143	0.091613563
0.629958871	0.320096372
0.75464974	0.434140084
0.701886306	0.69355362
0.538163213	0.625555907
0.483946668	0.2707645
0.443629614	0.737979168
0.459101016	0.427327503
0.472926111	0.085353006
0.525046627	0.714460027
0.395637503	0.419237248
0.45205381	0.850729291
0.547570222	0.262949238
0.575455239	0.231845492
0.348824704	0.598062803
0.083795342	0.657565951
0.335723222	0.726911861
0.655693141	0.640474786
0.397425328	0.716379568
0.064342639	0.667495282
0.735071596	0.55423799
0.271239151	0.125695723
0.540580547	0.223473443
0.739128767	0.564260008
0.542594582	0.279124165
0.758737013	0.539404404
0.14398791	0.329698588
0.471543714	0.416223956
0.39343773	0.363414544
0.553527387	0.245966414
0.490246867	0.381600292
0.506276686	0.385501534
0.319990766	0.872593904
0.006839292	0.750007634
0.414884355	0.369657592
0.705405936	0.687172809
0.401777745	0.604126231
0.30317235	0.840930372
0.041498743	0.66809619
0.661129082	0.738263357
0.422052581	0.398285368
0.143871981	0.385861844
0.413688116	0.632027006
0.151872086	0.397458019
0.150818808	0.820180312
0.415541974	0.053504763
0.473268543	0.162354953
0.164791934	0.682441098
0.362602047	0.678436978
0.465137799	0.636145106
0.23896846	0.411790938
0.634692275	0.822134653
0.562761117	0.218899237
0.436636354	0.107694111
0.698986384	0.722517627
0.399532478	0.628828408
0.681977533	0.359951991
0.472392803	0.434045661
0.338580354	0.899692921
0.275397662	0.146694275
0.121377641	0.469619573
0.282038022	0.840305406
0.216445954	0.497900983
0.206112987	0.223454284
0.553813287	0.282656058
0.279076022	0.336886029
0.546725272	0.238685254
0.486995313	0.390027323
0.383813061	0.245678357
0.694250101	0.55005905
0.072938112	0.613867211
0.505262681	0.182072493
0.498450737	0.091173192
0.2192565	0.443780293
0.712515915	0.457065444
0.146883491	0.502960306
0.143694483	0.530094434
0.014967143	0.72509882
0.322308926	0.865489615
0.373791244	0.605379495
0.671761212	0.33381258
0.269330902	0.540458446
0.494018993	0.28185456
0.827779859	0.327813958
0.53341331	0.226616863
0.123112301	0.695711391
0.054251105	0.712485186
0.225361765	0.823135177
0.090430811	0.782488701
0.111862219	0.573542763
0.020533501	0.744005758
0.601807586	0.730221731
0.356100486	0.535741606
0.515665344	0.610015644
0.481547708	0.405849544
0.153620904	0.431552498
0.318516288	0.783834018
0.165849391	0.330021482
0.66058144	0.81207802
0.060128081	0.586697492
0.381622996	0.683714249
0.703706694	0.338046443
0.321645846	0.734622597
0.543057965	0.547103917
0.436535944	0.834937972
0.453252151	0.752846554
0.608449349	0.87946417
0.155768511	0.38362221
0.318174491	0.630546447
0.515523947	0.281441046
0.812208671	0.375533809
0.458897894	0.40825003
0.477151885	0.625805177
0.682750259	0.711426077
0.709001992	0.674596296
0.317724252	0.872164902
0.803294403	0.344507036
0.758819719	0.462703392
0.654604358	0.716504744
0.409214449	0.583824089
0.592215068	0.878145545
0.357613921	0.517642335
0.408407401	0.911600446
0.138364207	0.515510613
0.75942692	0.537290067
0.472650955	0.412830678
0.433517543	0.401612129
0.478808266	0.201347341
0.232232945	0.689481784
0.502558046	0.414807922
0.088870928	0.58631765
0.52949066	0.426583317
0.439699285	0.448311863
0.63067289	0.865144846
0.374123325	0.706697925
0.053251831	0.607770619
0.307682819	0.09361283
0.539824009	0.133669503
0.167322395	0.405538423
0.415166117	0.830097327
0.325169658	0.550243904
0.457445062	0.573261692
0.348266099	0.882345458
0.427743378	0.412893376
0.429760616	0.645679927
0.492142864	0.146295101
0.264765522	0.668981108
0.25951907	0.375207199
0.391768699	0.916735752
0.560524727	0.143530543
0.245731661	0.017892171
0.32340024	0.862145145
0.626675499	0.944123356
0.406491984	0.440400444
0.188488134	0.266269592
0.508602006	0.302654197
0.803546574	0.402079883
0.65642402	0.751485854
0.384073772	0.782165547
0.414551659	0.623665605
0.464249617	0.59648088
0.667939079	0.37745861
0.606257392	0.810926342
0.40312598	0.617815672
0.080559727	0.524082166
0.712571386	0.647046393
0.171626434	0.282447362
0.412982816	0.409487193
0.537134272	0.351365671
0.391557519	0.757809669
0.423296201	0.465711605
0.563319201	0.243854341
0.600398522	0.827864003
0.375607982	0.772639389
0.308833322	0.724246053
0.304744342	0.690010046
0.43580253	0.752632672
0.68273718	0.731275864
0.285380088	0.677499622
0.183580705	0.563431274
0.405328964	0.499255083
0.103747164	0.699672996
0.337275055	0.670203764
0.334314228	0.828697868
0.641676462	0.898151033
0.685666832	0.676266656
0.56099218	0.463275532
0.261989838	0.512749878
0.460190978	0.664514256
0.049788926	0.618383124
0.371507346	0.714714918
0.525190162	0.401809203
0.463875757	0.452816
0.723326308	0.647924895
0.114649901	0.419608576
0.471664268	0.415854503
0.759004237	0.538585431
0.383221775	0.848188673
0.5329178	0.298424868
0.468453122	0.192157745
0.482941039	0.324796189
0.593110349	0.302667565
0.229920546	0.066347306
0.553450331	0.16521091
0.568611779	0.286559075
0.478967021	0.285064856
0.111654634	0.477760196
0.099034386	0.593522939
0.254233449	0.069651705
0.706753571	0.691575909
0.414568154	0.489676026
0.13555836	0.621160818
0.619375524	0.254401139
0.556499782	0.236423656
0.205476502	0.433829463
0.670815479	0.502921675
0.35196569	0.435254269
0.676578346	0.555478468
0.377435468	0.740394821
0.33462094	0.603234599
0.43834934	0.639027933
0.575019524	0.916349282
0.079505108	0.712807002
0.285720419	0.69631349
0.320441177	0.76752938
0.35149309	0.032605342
0.094102796	0.801673637
0.178058961	0.390578599
0.688160205	0.723111986
0.375489581	0.404271591
0.829977689	0.306501506
0.278171101	0.487453684
0.542726961	0.11240026
0.077380208	0.533826197
0.40070037	0.625249256
0.261096232	0.791603268
0.509365428	0.131915093
0.486729366	0.771615368
0.341246848	0.259634942
0.430582742	0.556778765
0.200013406	0.292760331
0.370219533	0.532692265
0.759125297	0.391878649
0.331350718	0.79397361
0.621068855	0.421945227
0.325659031	0.358178538
0.788698106	0.415097624
0.199962493	0.212414677
0.521848779	0.26205781
0.819593425	0.352902306
0.611529667	0.639412017
0.164580772	0.457588854
0.404986061	0.612115221
0.084764869	0.511194983
0.495920825	0.421801059
0.722846833	0.30896984
0.292926796	0.845968219
0.486332915	0.088491582
0.617249662	0.82403305
0.761496936	0.418239984
0.289223656	0.750191112
0.598436474	0.229674457
0.510760208	0.363833125
0.176846002	0.609063525
0.129569384	0.638957509
0.346598386	0.82639557
0.388148231	0.769930079
0.403821391	0.615684499
0.705504259	0.702542789
0.257122095	0.025779684
0.440750315	0.781709523
0.087342594	0.598315319
0.466167228	0.620981219
0.218807831	0.168402462
0.65464323	0.606488767
0.302611111	0.861242241
0.078706119	0.726518905
0.177008217	0.318598663
0.616331377	0.503058683
0.689262177	0.565214119
0.23100775	0.481848709
0.309142261	0.120453739
0.089126763	0.574526365
0.533115847	0.322676853
0.417747244	0.581849533
0.336744306	0.489818482
0.612597365	0.328133881
0.339769712	0.530888916
0.056425588	0.628789783
0.583828126	0.991968156
0.823982509	0.292221216
0.365391614	0.614281624
0.715251022	0.654599699
0.483477307	0.860289562
0.203990207	0.202928754
0.091319551	0.518809545
0.768155354	0.404746946
0.359533719	0.918779943
0.566238755	0.20811834
0.35931918	0.08181694
0.518740406	0.271583806
0.816156333	0.363435706
0.675929845	0.573918667
0.608143039	0.914640804
0.524932827	0.252606361
0.822503756	0.343983236
0.206901452	0.318352838
0.421780446	0.591166487
0.540608412	0.511540047
0.107542317	0.73366611
0.25623969	0.012389264
0.203103217	0.812100003
0.387929742	0.438537384
0.548232228	0.124477836
0.438698022	0.932693636
0.177108828	0.258421328
0.213161392	0.364667471
0.623750696	0.481130875
0.638862876	0.724276804
0.235792001	0.63512498
0.307401676	0.050762869
0.256762552	0.566217268
0.341938373	0.232403901
0.306766919	0.814555775
0.807806934	0.389023479
0.512109772	0.29190421
0.346980697	0.342830108
0.087962343	0.670904263
0.647053121	0.739979074
0.556688158	0.582485238
0.414534924	0.883071301
0.659485378	0.789544998
0.260099848	0.400111113
0.433924044	0.657689299
0.139955022	0.655276176
0.794863641	0.310648461
0.687014156	0.644671679
0.498751616	0.442795742
0.355842903	0.891710974
0.108142553	0.806254869
0.375958224	0.040588419
0.614832941	0.699151061
0.116691224	0.751709438
0.225025209	0.535775553
0.399420006	0.741233877
0.502321539	0.122348211
0.330788735	0.870318933
0.550253405	0.27152365
0.749303684	0.451695939
0.469106557	0.487275649
0.601419244	0.78126203
0.372865442	0.902294825
0.031536022	0.693681107
0.483778954	0.513945729
0.507237208	0.192257006
0.483302746	0.18701465
0.51287126	0.945656307
0.642662346	0.705628233
0.531708364	0.259994983
0.64918502	0.815614235
0.524180536	0.189482588
0.467580838	0.40805143
0.202067542	0.603226151
0.579969117	0.590777858
0.578835096	0.297486711
0.602615662	0.622761621
0.074795609	0.541747023
0.397839777	0.634015899
0.41399827	0.283556071
0.480947304	0.387405482
0.16244426	0.273136801
0.183289976	0.405557996
0.578507337	0.21212163
0.369108902	0.921904366
0.626530851	0.838158705
0.441900006	0.89213507
0.423949328	0.654927897
0.381722892	0.580910808
0.575054806	0.498534762
0.485260346	0.463178322
0.256723054	0.153731698
0.099930994	0.580529505
0.556328245	0.306464378
0.134999297	0.555613406
0.061082314	0.616640381
0.294957833	0.81931957
0.26935496	0.809354089
0.62117895	0.777397595
0.146033337	0.580169136
0.301598456	0.641891038
0.084716407	0.763902012
0.121056166	0.654554077
0.585739383	0.858506193
0.009707247	0.774135013
0.264209243	0.004124254
0.176816576	0.249309165
0.230538611	0.213264747
0.677623737	0.761724778
0.298060888	0.035075612
0.562425796	0.798946673
0.444878922	0.122832176
0.430942121	0.595416827
0.482277528	0.879980111
0.328053874	0.444712532
0.171843464	0.244331766
0.492999187	0.350470981
0.416038604	0.424140586
0.063842995	0.732349161
0.065125388	0.571382621
0.39131522	0.654011218
0.740105203	0.503539778
0.11020097	0.433242879
0.720720387	0.655911065
0.221358479	0.588814815
0.182837857	0.538817826
0.569510434	0.747905268
0.127173761	0.415516347
0.551039503	0.704565549
0.664633419	0.725753248
0.475017788	0.258777541
0.392253866	0.893218863
0.396276319	0.224001909
0.570552933	0.251432233
0.642226323	0.657311491
0.548665414	0.317145101
0.393087176	0.573162711
0.51978522	0.30037466
0.749474637	0.376372899
0.211193007	0.262225061
0.163812314	0.391589712
0.60345096	0.463902603
0.481923738	0.245784869
0.386489711	0.637328088
0.159998293	0.474192647
0.256655608	0.447960465
0.210506564	0.236164708
0.350046392	0.056857895
0.581967018	0.895954216
0.521627433	0.548217868
0.112296891	0.788758888
0.470725472	0.400360241
0.212433116	0.765370533
0.537318195	0.310152529
0.626380072	0.34509214
0.12902443	0.813068714
0.396200286	0.047193489
0.568677668	0.225484382
0.229779766	0.713230362
0.502018476	0.725772735
0.566035468	0.632591939
0.221416672	0.309495896
0.561079741	0.678789914
0.351523216	0.702223662
0.491941091	0.813519111
0.455225304	0.359685634
0.672951011	0.771957767
0.344801357	0.316286275
0.757708637	0.536906115
0.332250509	0.414783929
0.135329872	0.466897587
0.400581798	0.560851271
0.357392597	0.587646411
0.59863604	0.573406635
0.604413328	0.964131536
0.390140838	0.504132514
0.722137361	0.414942698
0.386594741	0.833268324
0.274930912	0.19157964
0.168779512	0.438087018
0.36943291	0.271425277
0.388907919	0.124039686
0.562597613	0.48132543
0.507944014	0.112092009
0.205538779	0.381108683
0.673149118	0.734504491
0.671979722	0.748801712
0.127312227	0.380803299
0.75104684	0.562971866
0.479130356	0.441098952
0.393594968	0.521625336
0.271921986	0.777803606
0.501877393	0.643244043
0.452186778	0.934980655
0.489429786	0.257616958
0.715908004	0.635598398
0.509525152	0.22482708
0.658591065	0.586855659
0.647997635	0.851819456
0.547443624	0.2172336
0.532118101	0.15527057
0.268433383	0.016257618
0.476222429	0.500006248
0.412708551	0.814466789
0.422663707	0.570682719
0.201025282	0.44959536
0.40909556	0.595669625
0.528722151	0.090435934
0.30397507	0.870155847
0.173578308	0.239015122
0.498479567	0.333675674
0.593131341	0.544331766
0.425913852	0.678253332
0.514406058	0.152912414
0.573348812	0.523771009
0.327220456	0.850437618
0.021829535	0.704068163
0.335778015	0.654604099
0.271543712	0.760175341
0.071460077	0.574342333
0.199348923	0.500091583
0.235915942	0.297835323
0.368725174	0.221788312
0.807957322	0.295281329
0.109397716	0.682607525
0.606914247	0.762699673
0.418384907	0.801889752
0.200313138	0.257174647
0.05886481	0.747439437
0.047321526	0.625944778
0.367230913	0.727820583
0.468892717	0.44305993
0.535118241	0.221391888
0.83049009	0.319508119
0.641480571	0.754279486
0.570256812	0.939465882
0.247844379	0.052188556
0.121700218	0.610203035
0.052754099	0.65367223
0.539688822	0.23213078
0.697998796	0.616319969
0.552491438	0.409035572
0.497127461	0.133750236
0.09427895	0.619371988
0.564977567	0.85116967
0.64703106	0.332828257
0.350122771	0.718664577
0.035503753	0.686978062
0.409472641	0.459165998
0.298442103	0.544436059
0.357565936	0.415209827
0.246168325	0.265307093
0.162802829	0.77682503
0.227197387	0.146180726
0.397467892	0.606503852
0.358408281	0.754858637
0.04030599	0.647444764
0.460603699	0.231625263
0.195434635	0.395671049
0.212098017	0.249906184
0.058622837	0.77195128
0.213167299	0.178558609
0.564838576	0.374059189
0.369547027	0.686544054
0.148993003	0.463026931
0.300973299	0.460993101
0.100550635	0.493070212
0.694364662	0.413328776
0.363246061	0.77543581
0.328138694	0.881322987
0.299068523	0.321789941
0.326507609	0.571769291
0.350242861	0.901464812
0.408380136	0.609613849
0.501326164	0.513912406
0.542959345	0.362302641
0.147589504	0.546092425
0.641947419	0.86800556
0.42101728	0.263060991
0.545158625	0.882559339
0.049054324	0.735832942
0.338146896	0.877462858
0.363982915	0.834666457
0.204774009	0.143412006
0.539451036	0.208113496
0.499050823	0.367302592
0.353151268	0.574805067
0.783514578	0.378331704
0.148992752	0.562809989
0.473500071	0.527684356
0.09111003	0.734510445
0.339563896	0.812609605
0.029673179	0.680030338
0.289893968	0.213956622
0.764058414	0.523096276
0.479092174	0.393090757
0.167887766	0.3079103
0.328295598	0.384907471
0.491737362	0.530060449
0.112967488	0.640471542
0.239194435	0.388352899
0.380761587	0.569824176
0.483179226	0.111284575
0.609467367	0.359237671
0.36797991	0.575240939
0.496096228	0.111869424
0.221814168	0.327560771
0.69344408	0.715088555
0.545019173	0.331838397
0.341828278	0.565299882
0.251569952	0
0	0.770967497
0.319168593	0.875113558
0.573122247	0.104923872
0.302290681	0.851533925
0.167888707	0.344100833
0.065970033	0.637990105
0.179730307	0.335032329
0.17463242	0.269978669
0.50100529	0.547182147
0.181046286	0.216128571
0.505026403	0.313612079
0.397305269	0.673847151
0.51858612	0.206571197
0.284653185	0.607785891
0.402481892	0.608112829
0.16464574	0.553132797
0.099353932	0.567371848
0.202595887	0.270188864
0.489194683	0.233715647
0.070418667	0.65819968
0.434043057	0.278797375
0.622029207	0.657985236
0.49637814	0.307330876
0.361402667	0.901431992
0.691232248	0.630653221
0.28989024	0.771798116
0.541366923	0.171121793
0.094534694	0.651581891
0.497017677	0.220979549
0.485324779	0.412152841
0.205436333	0.720379918
0.476796284	0.4001268
0.761971746	0.529491131
0.459442614	0.610119722
0.405427695	0.634794498
0.429110449	0.29744673
0.302769086	0.191525595
0.318656648	0.244942758
0.454420183	0.066190887
0.205629739	0.83806535
0.205500174	0.787614915
0.077345809	0.745165262
0.16202359	0.31746371
0.403440874	0.595378704
0.801215237	0.332859486
0.123108794	0.393685244
0.738494261	0.601440811
0.514249163	0.586923509
0.426686608	0.613238582
0.502776709	0.234433721
0.392380707	0.61129992
0.701677321	0.641997226
0.47772254	0.397288172
0.158193955	0.286162391
0.038672051	0.762132906
0.089672981	0.496153462
0.709373044	0.690686413
0.782116503	0.404369871
0.355893758	0.910222185
0.548643757	0.653614972
0.315154245	0.801613106
0.254280739	0.471139424
0.371784507	0.78447507
0.305588877	0.665080373
0.365460821	0.698381386
0.577224918	0.222595758
0.53387146	0.276236937
0.408058698	0.604406932
0.166846535	0.381915236
0.476106344	0.416629337
0.33382445	0.621207736
0.748279097	0.547497579
0.2796417	0.824888836
0.572525282	0.386731624
0.238458361	0.317604438
0.359195724	0.825060675
0.392674633	0.454857969
0.44537063	0.53206874
0.414479403	0.615885034
0.541653009	0.384101462
0.393355917	0.868992873
0.525097222	0.350512051
0.133331755	0.387360703
0.126815492	0.456413337
0.468794044	0.385050574
0.70512492	0.564853699
0.694793578	0.677739076
0.61206302	0.837110687
0.592000833	0.358583496
0.561808378	0.272906104
0.362546	0.637161324
0.385034402	0.903602074
0.532479361	0.143645728
0.330545532	0.840247508
0.637558202	0.910771954
0.512431647	0.462906369
0.662870399	0.448869281
0.411771338	0.34863493
0.112828244	0.457603675
0.398106076	0.266466731
0.442948114	0.309005245
0.760090165	0.535257471
0.474592538	0.406880452
0.452405166	0.451910725
0.523227306	0.289400471
0.474329144	0.299907479
0.532098499	0.338586202
0.115992512	0.715317508
0.709161126	0.69069758
0.679247773	0.532513341
0.099096489	0.641606952
0.638658726	0.846209845
0.475657406	0.570124832
0.254987127	0.232342889
0.67199982	0.426317533
0.218306524	0.101939923
0.548705176	0.179753029
0.457851158	0.52320092
0.443499793	0.696468128
0.530426214	0.112284299
0.475931103	0.123203481
0.454373736	0.70496671
0.392196475	0.794442846
0.801392944	0.291613749
0.338920402	0.028502821
0.075751183	0.795685428
0.480760501	0.387977961
0.768432019	0.509692818
0.519017021	0.14063695
0.442456103	0.077666226
0.726510867	0.509999045
0.277745541	0.236504429
0.281959598	0.387367234
0.769525038	0.449110062
0.389254078	0.726092831
0.484533514	0.398636638
0.048382535	0.704949957
0.154106892	0.489156778
0.468168598	0.938745293
0.531226519	0.175344152
0.608493081	0.947439733
0.307818853	0.069751245
0.495364453	0.079551176
0.261372919	0.856254585
0.446755133	0.292211402
0.709320547	0.690847298
0.406458933	0.607601423
0.295110479	0.867263294
0.523215529	0.0886391
0.437102925	0.709132969
0.003179776	0.761222678
0.319542566	0.873967471
0.511292663	0.530241804
0.518529761	0.094518773
0.572546146	0.357565708
0.311704598	0.019622189
0.038811099	0.783631723
0.433730795	0.72541993
0.832535837	0.313238673
0.537297251	0.214714039
0.460928968	0.12318926
0.404418541	0.752519635
0.370182051	0.625267887
0.708079947	0.667998779
0.125887052	0.490962652
0.321968294	0.141045281
0.531507715	0.529627066
0.25087321	0.702904303
0.416113356	0.609543404
0.441094143	0.619743301
0.079559121	0.580100934
0.70949385	0.690316188
0.09308298	0.485703094
0.822450624	0.314609812
0.14737451	0.331567377
0.752828262	0.318234669
0.349574644	0.661041994
0.120552516	0.481587467
0.099209359	0.673315097
0.69564963	0.65439485
0.369894859	0.167689401
0.109759642	0.468601926
0.040953396	0.72516869
0.813860606	0.317599573
0.446496727	0.611211973
0.20594832	0.169048207
0.405794481	0.548835563
0.447241748	0.093846345
0.372256171	0.712420052
0.670289662	0.810462313
0.528495163	0.131934829
0.411388705	0.775892793
0.803927293	0.365307068
0.136548394	0.421698948
0.36775384	0.301704955
0.238731295	0.663352509
0.373213288	0.559913391
0.47353484	0.752610537
0.505280795	0.424536803
0.103237164	0.45458433
0.716279229	0.669521547
0.619543076	0.580346052
0.556107292	0.21315349
0.391555669	0.290622378
0.067352546	0.761091939
0.317116926	0.861030316
0.742096346	0.357830331
0.405547099	0.857175086
0.360362598	0.124356863
0.378855889	0.692194394
0.675771562	0.793662347
0.816436505	0.308669858
0.346457743	0.149776888
0.383486133	0.749092871
0.353031622	0.496855402
0.105788995	0.652803643
0.513700488	0.102737656
0.16620671	0.261606304
0.483980375	0.378110257
0.475149528	0.6943442
0.133598122	0.444208133
0.190743127	0.623906439
0.475197885	0.233301223
0.446657972	0.815152612
0.483722277	0.171911222
0.483658542	0.13513947
0.178003188	0.420389898
0.070015018	0.584011168
0.427778819	0.739208138
0.255080291	0.305140955
0.102377172	0.519482978
0.121341313	0.399101908
0.72983749	0.627970566
0.257075351	0.040181237
0.103823092	0.629119078
0.127996914	0.673946114
0.362231821	0.66719991
0.701598995	0.671646057
0.414413951	0.559332408
0.326498571	0.104393301
0.723415438	0.355326505
0.095897057	0.477079006
0.710079153	0.688522455
0.496675498	0.749221622
0.209460332	0.18716126
0.446364464	0.660987971
0.565005067	0.545288817
0.75806917	0.54145106
0.14113683	0.338436079
0.366630719	0.484587137
0.648210752	0.425061949
0.150092562	0.446150039
0.67604692	0.683791856
0.723544351	0.562238976
0.219507869	0.346558224
0.511273093	0.41751039
0.310336223	0.856511705
0.80702366	0.310083042
0.180890275	0.501952684
0.373137586	0.840240485
0.384240843	0.590491175
0.828729038	0.311562508
0.489072913	0.657459213
0.452181385	0.275526324
0.652852416	0.802943666
0.347712024	0.548646115
0.465791771	0.583521671
0.477518166	0.90468552
0.349629803	0.368825106
0.373571553	0.379166249
0.5158017	0.086219936
0.285079332	0.863990088
0.096918026	0.749542689
0.161043506	0.706388656
0.316719782	0.524543509
0.559335429	0.350512318
0.511653958	0.330019933
0.488871552	0.427521461
0.323319717	0.694763181
0.086793295	0.644029143
0.544172358	0.290630154
0.440691203	0.32389775
0.783624078	0.463134858
0.487547699	0.367177746
0.83593698	0.302815445
0.541188662	0.202788324
0.412072206	0.673233147
0.574742182	0.566570731
0.324507186	0.858752772
0.018539141	0.714151986
0.25579081	0.110025597
0.480304443	0.353507431
0.638995038	0.80583573
0.472667028	0.416972789
0.691563587	0.666551231
0.435245266	0.799508525
0.56618214	0.424443827
0.361136272	0.746498368
0.66220062	0.83525219
0.515773987	0.30981739
0.431052557	0.509860317
0.389349761	0.928509044
0.594749656	0.217421567
0.670818439	0.604169993
0.067997657	0.679538502
0.329492556	0.470724219
0.494631321	0.178182142
0.567032647	0.302158316
0.064213126	0.692493577
0.694654316	0.582551557
0.495483846	0.67756781
0.043806752	0.749327835
0.060735303	0.658847213
0.326168202	0.192039483
0.342295263	0.837942581
0.516628648	0.195928303
0.204342834	0.552071552
0.455195156	0.41796465
0.410103228	0.304950437
0.14006347	0.408901008
0.670003697	0.781822813
0.188374689	0.485052486
0.225901516	0.741112044
0.61139797	0.397324625
0.240251186	0.152052517
0.53023424	0.183712679
0.501711086	0.701291562
0.381195345	0.626243094
0.813629686	0.345139442
0.754395144	0.552710571
0.129350505	0.374556742
0.819739109	0.300860298
0.255356796	0.772304574
0.038860409	0.678153535
0.449731282	0.442464941
0.832731203	0.295075952
0.596132152	0.995983012
0.450831468	0.599675545
0.334343608	0.777305815
0.317662676	0.589995005
0.602771602	0.342743116
0.639273296	0.857466119
0.195181004	0.467488264
0.659105732	0.564166413
0.423467403	0.899102979
0.405821497	0.895450185
0.399543517	0.730386563
0.538656278	0.181949486
0.519152285	0.112100376
0.253444123	0.135265337
0.548008048	0.163665006
0.550732787	0.148438677
0.455944596	0.183438622
0.371710545	0.10235696
0.2495689	0.165259236
0.526279343	0.310214339
0.413199322	0.589914084
0.817510006	0.337268997
0.772992749	0.331288671
0.192616262	0.647983649
0.65792375	0.848359193
0.358439159	0.754764009
0.322646993	0.678711768
0.299791136	0.233184896
0.3838856	0.531023015
0.409760113	0.538245723
0.713101063	0.391899086
0.643850315	0.621113071
0.10828584	0.545709376
0.675907624	0.667271269
0.516170233	0.426287722
0.518277908	0.90568044
0.011366111	0.736134632
0.320761615	0.870231542
0.358317981	0.856724237
0.25041966	0.183262586
0.17057012	0.487344046
0.478578056	0.411930404
0.47924159	0.547561024
0.26028393	0.251488043
0.57420124	0.327044114
0.74456691	0.554489792
0.468151973	0.331302144
0.732753191	0.57555879
0.266778675	0.215352881
0.409539262	0.20171639
0.653126971	0.357714502
0.462409729	0.374245456
0.423407621	0.786334882
0.788861844	0.341688351
0.582398214	0.836970383
0.053941934	0.641862072
0.41109724	0.601271072
0.368388945	0.867701246
0.743847743	0.418015323
0.461003317	0.886504898
0.188183544	0.194255554
0.521115728	0.264304336
0.361649066	0.744926847
0.04471601	0.633929707
0.555897767	0.295226309
0.514426935	0.630067156
0.438744541	0.684525136
0.078206004	0.634927537
0.353170147	0.916703483
0.555795451	0.204710646
0.224676064	0.241077893
0.349665338	0.735386263
0.500766145	0.920757496
0.147164172	0.319964535
0.472975619	0.411835704
0.391069572	0.594923007
0.514870352	0.393066847
0.619928145	0.887512545
0.236589095	0.228991363
0.353647618	0.769448282
0.03633551	0.659612793
0.636538364	0.782404845
0.063101548	0.649545578
0.619763896	0.727444192
0.449902169	0.339639079
0.152902689	0.31727883
0.627196561	0.374208442
0.454484959	0.905563604
0.455755261	0.650281279
0.348550075	0.750856344
0.522905751	0.648645813
0.633895496	0.879359463
0.361725195	0.84467922
0.716820682	0.257253859
0.471603379	0.955348747
0.643699713	0.282931684
0.460609585	0.557032375
0.386688536	0.204751209
0.683303161	0.770580822
0.384469736	0.674990058
0.43374916	0.35745286
0.15364027	0.410993198
0.483357412	0.639900748
0.398957584	0.820426171
0.742807323	0.534243889
0.226657944	0.259663184
0.273372119	0.461034836
0.429132917	0.88255706
0.160923001	0.371654686
0.525095452	0.453064138
0.045353972	0.6860237
0.518981803	0.320006765
0.352969854	0.869525756
0.738273405	0.396027564
0.799898055	0.413261225
0.504017599	0.316703685
0.651755331	0.765196473
0.509499631	0.565563006
0.133480759	0.400730091
52	1463	733	733
78	1301	1829	1829
217	979	812	812
960	2125	1873	1873
397	487	648	648
279	840	401	401
422	1985	1948	1948
970	2136	1334	1334
1228	1323	2222	2222
959	2181	1183	1183
1142	1616	1604	1604
793	962	1489	1489
105	1276	1121	1121
389	474	1128	1128
747	1141	965	965
382	2222	412	412
836	837	1550	1550
660	1400	1035	1035
425	2030	1373	1373
367	471	2003	2003
332	560	2119	2119
414	2008	2080	2080
499	1838	1351	1351
202	930	2160	2160
809	955	1066	1066
449	2032	542	542
60	1377	1705	1705
270	813	1265	1265
597	1570	1089	1089
1120	1677	1700	1700
205	950	1833	1833
1149	1618	1436	1436
227	905	1636	1636
351	2218	1696	1696
262	815	1535	1535
491	1793	2238	2238
42	1506	814	814
283	736	1881	1881
787	984	1600	1600
143	1203	830	830
83	1422	338	338
30	1503	1303	1303
1162	1554	1837	1837
466	1883	1984	1984
453	1898	2199	2199
206	1075	215	215
368	2185	1567	1567
164	1196	200	200
1515	2228	2129	2129
749	1113	1448	1448
305	667	2024	2024
1045	1883	1966	1966
706	1248	1432	1432
620	1495	1335	1335
309	665	1907	1907
759	1052	1874	1874
232	956	894	894
282	824	818	818
479	1944	861	861
167	1057	1942	1942
748	1078	2007	2007
659	1440	813	813
438	2062	716	716
382	2104	2222	2222
394	531	555	555
140	1184	1300	1300
670	1393	1037	1037
359	2174	2143	2143
1623	1937	1951	1951
201	975	1863	1863
266	844	1215	1215
241	931	957	957
717	1222	1441	1441
221	1016	657	657
599	1598	934	934
414	2080	1455	1455
211	993	1302	1302
174	1115	1032	1032
769	1056	1551	1551
1136	1633	2028	2028
617	1468	1891	1891
601	1517	1917	1917
674	1330	1716	1716
374	2197	1376	1376
599	1547	1598	1598
559	1671	1459	1459
136	1193	1442	1442
464	1913	1877	1877
395	2202	666	666
1078	1813	1803	1803
741	1155	1429	1429
255	881	1163	1163
90	1355	1158	1158
304	769	874	874
44	1447	1759	1759
163	1102	1667	1667
1048	1959	1164	1164
138	1218	1081	1081
552	1684	1590	1590
1108	1716	2010	2010
1111	1730	1712	1712
806	908	2207	2207
1078	1803	2007	2007
196	1087	708	708
158	1147	1257	1257
486	1892	1494	1494
30	1513	1503	1503
404	485	943	943
177	1045	1966	1966
829	887	1655	1655
176	1155	594	594
345	627	1220	1220
743	1114	1991	1991
1072	1877	1322	1322
353	668	432	432
1565	2109	2134	2134
99	1395	415	415
6	39	7	7
362	2224	1651	1651
363	2212	1751	1751
801	1003	1257	1257
17	1574	1293	1293
189	1022	1967	1967
388	492	1499	1499
69	1407	1461	1461
605	1538	1676	1676
505	1855	1404	1404
58	1451	1358	1358
450	1959	2033	2033
149	1259	323	323
828	870	2033	2033
713	1206	2075	2075
618	1519	1449	1449
634	1526	842	842
1241	1346	2171	2171
329	672	1406	1406
1177	1604	1190	1190
740	1138	1945	1945
233	894	2102	2102
1051	1906	1903	1903
629	1484	1621	1621
237	896	1923	1923
1560	2129	2228	2228
208	1005	1571	1571
689	1290	1982	1982
838	924	974	974
1019	1999	2034	2034
1670	1834	1813	1813
308	685	2133	2133
1587	2052	2180	2180
401	438	1814	1814
766	1089	1571	1571
128	1192	2102	2102
646	1456	1392	1392
996	2126	1318	1318
948	2209	2030	2030
350	662	834	834
1120	1700	2080	2080
1127	1748	1157	1157
1588	2090	1739	1739
703	1260	1922	1922
1277	1306	1426	1426
1008	2042	1968	1968
282	818	1401	1401
643	1476	1264	1264
407	2103	1820	1820
1616	2007	1803	1803
31	1540	1384	1384
767	1146	882	882
1108	1779	1530	1530
384	475	2056	2056
483	1927	1442	1442
298	776	1424	1424
175	1124	1346	1346
536	1845	597	597
276	913	445	445
309	707	1976	1976
392	506	1533	1533
1181	1586	1492	1492
302	731	1954	1954
351	561	2218	2218
82	1426	1038	1038
140	1300	390	390
93	1332	1774	1774
721	1205	2038	2038
1051	1903	2187	2187
1565	2139	2109	2109
442	2058	1232	1232
1654	1884	1988	1988
719	1298	954	954
791	1006	1952	1952
327	750	731	731
391	523	1417	1417
1234	1457	1297	1297
121	1369	297	297
155	1267	337	337
1013	2041	1990	1990
558	1724	1414	1414
14	1574	1848	1848
1108	1776	1779	1779
263	961	431	431
57	1439	1983	1983
678	1379	1601	1601
38	1487	2094	2094
1209	1532	1249	1249
279	889	840	840
330	696	1446	1446
146	1250	974	974
416	2098	1821	1821
256	853	2128	2128
795	1033	1573	1573
218	998	1675	1675
1239	1413	1781	1781
715	1273	1575	1575
717	1246	1857	1857
320	710	1692	1692
1176	1576	2020	2020
1144	1650	2179	2179
444	2005	2036	2036
256	940	1035	1035
57	1522	989	989
738	1256	955	955
1089	1857	1571	1571
1245	1391	1966	1966
52	1502	1463	1463
509	1888	1377	1377
408	505	1199	1199
719	1303	1125	1125
475	1932	2056	2056
421	495	871	871
1006	2107	1632	1632
361	693	505	505
444	2036	1738	1738
1179	1583	1940	1940
759	1197	963	963
47	1625	104	104
1712	1730	2176	2176
405	524	1122	1122
1088	1889	1294	1294
303	778	1605	1605
572	1740	901	901
1057	1934	1942	1942
1124	1741	1899	1899
626	1512	1963	1963
399	564	882	882
60	1564	525	525
697	1372	1266	1266
1150	1710	1387	1387
615	1529	2131	2131
1195	1591	1338	1338
71	1469	1304	1304
6	1618	1922	1922
1027	2089	1204	1204
202	1154	453	453
660	1463	1502	1502
346	724	764	764
327	731	1405	1405
1560	2180	2208	2208
1002	2155	1316	1316
196	1126	1087	1087
387	2235	1431	1431
30	1603	1224	1224
24	1671	559	559
21	1697	352	352
195	1087	1668	1668
796	1098	1007	1007
1045	1984	1883	1883
69	1461	1592	1592
682	1360	2063	2063
491	1897	2163	2163
1107	1845	1428	1428
573	1747	975	975
1154	1652	2169	2169
1086	1859	2014	2014
419	543	593	593
197	1110	1372	1372
6	1644	1738	1738
421	2114	1856	1856
1249	1389	2185	2185
713	1321	1466	1466
297	772	2198	2198
707	1343	1451	1451
575	1661	2115	2115
97	1409	1281	1281
1270	1366	1698	1698
304	874	587	587
52	1563	1044	1044
413	538	962	962
1055	2010	1330	1330
819	1032	1115	1115
518	1839	2096	2096
1567	2185	2092	2092
1170	1667	1499	1499
337	786	493	493
2159	2178	2233	2233
41	1599	1071	1071
1186	1628	1471	1471
435	2104	1601	1601
1110	1846	1416	1416
545	1828	1167	1167
1254	1402	1894	1894
1601	2104	1978	1978
612	1651	917	917
1190	1604	1668	1668
531	1834	1670	1670
144	1220	2027	2027
605	1676	866	866
233	1097	332	332
26	1592	1754	1754
838	974	1250	1250
1175	1656	1563	1563
267	901	1740	1740
85	1520	477	477
346	764	528	528
1645	1971	2023	2023
41	1528	2101	2101
362	592	2224	2224
757	1197	1532	1532
674	1421	1913	1913
1158	1722	1338	1338
133	1296	1546	1546
594	1715	941	941
106	1420	1005	1005
443	2175	504	504
347	780	348	348
1104	1849	1737	1737
6	7	1644	1644
1123	1832	1278	1278
685	1421	1530	1530
1020	2066	2205	2205
49	1569	1320	1320
340	759	963	963
180	1268	293	293
225	1013	1990	1990
787	1171	804	804
398	2196	2045	2045
352	691	1475	1475
296	799	2237	2237
64	1544	1148	1148
520	1896	1559	1559
346	686	1789	1789
341	777	753	753
796	1043	2216	2216
1051	2004	1906	1906
433	2157	1262	1262
1142	1731	2007	2007
800	1088	1485	1485
1254	1464	1402	1402
113	1353	1749	1749
152	1321	713	713
437	508	873	873
11	1691	1367	1367
1702	1826	1989	1989
372	646	1392	1392
20	1637	1720	1720
33	1560	2228	2228
609	1667	1170	1170
495	2032	871	871
241	957	2220	2220
564	1802	1141	1141
175	1241	983	983
740	1238	1972	1972
1034	2047	2095	2095
412	2222	1323	1323
298	803	2217	2217
690	1467	969	969
22	1605	2130	2130
1174	1661	1867	1867
200	1196	658	658
422	465	1985	1985
68	1568	831	831
1721	1766	2118	2118
588	1734	1166	1166
655	1596	678	678
806	1124	908	908
636	1638	701	701
9	1705	1377	1377
124	1399	949	949
116	1343	1907	1907
1109	1861	1722	1722
849	966	1389	1389
778	1161	1515	1515
112	1456	646	646
543	1817	1886	1886
846	915	2213	2213
109	1370	1871	1871
770	1169	1781	1781
1582	2219	1640	1640
469	2044	1756	1756
181	1235	999	999
186	1259	506	506
667	1466	2024	2024
1189	1634	1844	1844
11	17	1691	1691
331	774	1445	1445
1096	1891	1866	1866
419	593	625	625
410	2219	1582	1582
1048	2033	1959	1959
656	1504	1980	1980
607	1727	709	709
131	1415	578	578
516	1914	1823	1823
757	1209	1851	1851
256	1035	853	853
370	745	441	441
647	1575	1273	1273
1654	1988	1979	1979
156	1306	1019	1019
1138	1776	1905	1905
147	1293	1574	1574
114	1453	770	770
677	1522	1011	1011
23	89	343	343
1257	1442	1927	1927
527	1976	707	707
435	448	2016	2016
808	1049	2059	2059
579	1728	1835	1835
318	785	1928	1928
811	1039	2092	2092
1024	2152	1459	1459
209	1082	2121	2121
135	1432	334	334
610	1736	632	632
181	1258	923	923
189	1275	433	433
249	972	2103	2103
1167	1680	2177	2177
277	1012	601	601
277	924	1771	1771
629	1621	1525	1525
149	1400	283	283
471	2076	1590	1590
776	1181	1678	1678
398	638	1065	1065
359	711	1520	1520
214	1091	1890	1890
1273	1411	1910	1910
286	953	1078	1078
856	935	1880	1880
1030	2141	1492	1492
166	1247	1694	1694
245	1044	1371	1371
1172	1679	2127	2127
754	1266	1506	1506
1049	2090	1470	1470
571	1829	1008	1008
584	1712	2097	2097
1198	1631	1850	1850
381	694	1018	1018
540	1915	1131	1131
201	1168	1452	1452
405	576	1664	1664
8	1761	1094	1094
1655	1993	2138	2138
400	675	629	629
1034	2095	2004	2004
1236	1559	1443	1443
54	1664	576	576
341	753	1709	1709
102	1527	551	551
35	1718	631	631
467	2153	831	831
1042	2136	1151	1151
20	1720	1201	1201
758	1316	781	781
338	804	1171	1171
802	1074	2225	2225
7	39	1949	1949
1086	2014	1095	1095
661	1516	1995	1995
427	570	1001	1001
1178	1666	2223	2223
563	1836	1350	1350
817	1130	922	922
455	511	855	855
158	1257	1927	1927
394	708	531	531
11	1848	17	17
642	1546	2195	2195
1611	2140	2084	2084
1194	1633	2111	2111
6	1738	1618	1618
773	1244	1206	1206
247	1055	1330	1330
1091	1929	2048	2048
1176	1698	1963	1963
325	855	1059	1059
2	1799	1009	1009
706	1432	1479	1479
1657	2001	2133	2133
532	1878	2099	2099
713	1466	773	773
1108	1905	1776	1776
850	1047	867	867
52	1615	1502	1502
1632	2107	1815	1815
45	1695	747	747
742	1313	1632	1632
893	903	1198	1198
13	1819	402	402
849	1052	875	875
55	1593	1693	1693
488	2047	1666	1666
570	1806	1608	1608
1647	2072	1685	1685
50	1674	821	821
1066	2091	1077	1077
589	1708	2237	2237
543	1886	1642	1642
666	1516	2049	2049
18	1832	103	103
255	1016	1731	1731
422	563	1477	1477
249	1020	1882	1882
314	902	1021	1021
1152	1808	1536	1536
60	1663	677	677
492	2129	539	539
1277	1472	1306	1306
550	1876	1536	1536
1228	1614	1323	1323
446	532	1100	1100
400	629	1525	1525
501	2044	1382	1382
807	1121	1699	1699
1224	1603	1659	1659
443	504	1584	1584
2183	2210	2192	2192
607	1757	964	964
729	1387	1393	1393
851	992	1761	1761
38	1671	1487	1487
9	75	1705	1705
4	1746	1843	1843
188	1183	2181	2181
763	1272	1496	1496
10	1822	668	668
83	1638	238	238
1069	2039	1780	1780
1281	1428	1845	1845
12	1728	1799	1799
316	851	1761	1761
768	1256	1539	1539
59	1622	1406	1406
1281	1409	2123	2123
1186	1719	1628	1628
508	1971	2150	2150
427	634	570	570
787	1194	1602	1602
1071	2043	1694	1694
419	625	968	968
53	1656	1175	1175
717	1441	1246	1246
45	1725	624	624
822	1107	1428	1428
1618	2161	1922	1922
516	1972	1914	1914
827	1123	1076	1076
46	1715	758	758
219	1137	1742	1742
476	2124	1404	1404
144	1394	1220	1220
294	981	1053	1053
583	1759	2068	2068
1130	1918	1187	1187
811	1090	2165	2165
185	1353	273	273
425	611	1051	1051
1145	1870	1254	1254
1249	1532	1874	1874
122	1450	1368	1368
25	1789	686	686
786	1267	841	841
225	1184	1013	1013
635	1681	1185	1185
1061	2045	2196	2196
624	1725	1053	1053
518	1989	1734	1734
1030	2177	1680	1680
1135	1894	1400	1400
472	496	1079	1079
1309	1381	1642	1642
161	1397	637	637
303	900	1865	1865
1312	1384	1540	1540
626	1698	1366	1366
1025	2188	1790	1790
455	580	511	511
841	1087	1126	1126
775	1212	2078	2078
679	1585	1004	1004
136	1442	1003	1003
734	1327	2233	2233
434	522	2037	2037
534	2020	755	755
8	96	1761	1761
710	1445	1692	1692
821	1072	2136	2136
91	1638	216	216
302	994	731	731
98	1595	521	521
1750	1800	1762	1762
827	1076	1897	1897
605	1748	1538	1538
850	1074	1047	1047
801	1147	2001	2001
1746	1808	1843	1843
1693	1955	2012	2012
16	1788	1222	1222
245	1155	741	741
236	1181	776	776
117	1493	1127	1127
834	1105	1284	1284
1164	1827	1282	1282
751	1339	1500	1500
1620	2191	1733	1733
1091	2048	1177	1177
1315	1392	1456	1456
93	1501	2039	2039
1224	1660	1342	1342
67	1652	1058	1058
449	542	1381	1381
685	1530	1657	1657
1282	1462	1791	1791
182	1366	486	486
15	1740	1957	1957
1207	1713	1269	1269
819	1115	1797	1797
197	1247	1465	1465
44	1759	583	583
253	1153	584	584
317	932	1075	1075
732	1438	1112	1112
453	2169	1898	1898
572	1840	1740	1740
43	1798	173	173
23	63	1797	1797
26	69	1592	1592
902	939	1021	1021
6	1922	39	39
897	904	1714	1714
1156	1867	1226	1226
580	1796	2071	2071
42	1798	257	257
453	2199	1581	1581
47	104	356	356
370	770	1298	1298
631	1753	746	746
632	1736	941	941
294	1053	473	473
508	2023	1971	1971
1060	2109	1727	1727
142	1393	1710	1710
32	1809	489	489
150	1458	548	548
18	103	1514	1514
371	749	1573	1573
12	1799	1437	1437
1020	2221	1882	1882
1092	1983	2155	2155
1124	1899	2035	2035
330	937	602	602
1076	2051	1897	1897
514	2029	1735	1735
1093	2054	1213	1213
155	1390	1267	1267
769	1349	874	874
1606	2218	2170	2170
1152	1843	1808	1808
71	1610	1645	1645
21	85	1697	1697
383	756	1079	1079
1740	1840	1957	1957
795	1274	892	892
32	1714	1809	1809
59	1753	272	272
887	1004	945	945
1244	1565	2134	2134
287	998	1583	1583
120	1505	1179	1179
733	1463	940	940
299	944	1852	1852
893	937	1607	1607
681	1609	1039	1039
1020	2205	2221	2221
1058	2139	1565	1565
175	1346	1241	1241
613	1717	2019	2019
247	1077	2009	2009
344	829	1655	1655
374	840	378	378
395	666	2077	2077
1685	2031	1688	1688
678	1596	1379	1379
104	1546	1296	1296
1224	1659	1660	1660
1162	1837	1625	1625
485	2177	1030	1030
859	1041	1561	1561
810	1199	1404	1404
1666	2047	2223	2223
853	1035	1894	1894
461	2204	1503	1503
424	688	756	756
348	780	2230	2230
488	2095	2047	2047
409	682	1359	1359
3	199	1099	1099
608	1725	2226	2226
838	1116	1430	1430
396	678	1978	1978
201	1344	439	439
695	1534	1676	1676
575	1867	1661	1661
1763	1772	2163	2163
1127	1937	1748	1748
1167	1828	1680	1680
157	1357	1872	1872
286	1078	748	748
762	1325	1745	1745
1707	1958	2046	2046
1619	2227	1846	1846
801	1257	1147	1147
125	1545	738	738
89	1545	2110	2110
1628	2171	2207	2207
582	1918	817	817
1628	2207	1777	1777
747	1425	1141	1141
1343	1358	1451	1451
213	1237	1483	1483
592	1907	665	665
221	1312	286	286
357	906	411	411
511	2071	1686	1686
127	1448	2006	2006
569	1853	2229	2229
231	1246	785	785
29	1735	2029	2029
1120	2008	1289	1289
664	1625	1837	1837
235	1171	1600	1600
715	1527	1159	1159
1138	1905	1945	1945
1207	1706	1944	1944
88	1633	1136	1136
1695	2014	1859	1859
1323	1412	1556	1556
571	1968	735	735
393	782	891	891
473	2164	1916	1916
494	2181	959	959
524	2085	1122	1122
455	621	784	784
63	1758	497	497
508	2150	873	873
26	1754	1967	1967
1665	2117	1692	1692
1162	1869	1554	1554
212	1233	1737	1737
61	69	895	895
29	188	554	554
105	1600	984	984
639	1737	1233	1233
108	1648	209	209
339	844	2068	2068
440	603	1564	1564
156	1426	1306	1306
1623	2238	1793	1793
133	1546	642	642
1775	1778	1981	1981
877	1027	1512	1512
320	1006	710	710
14	1848	1363	1363
597	1845	1508	1508
722	1522	1092	1092
541	2024	1321	1321
1127	1951	1937	1937
677	1663	989	989
1077	2091	2009	2009
502	2202	589	589
530	2094	897	897
562	1906	2004	2004
331	925	1359	1359
1108	2010	1905	1905
384	785	1246	1246
1201	1720	2192	2192
110	1599	912	912
1060	2134	2109	2109
14	165	1574	1574
15	177	1391	1391
263	1158	961	961
304	1056	769	769
197	1372	697	697
529	2077	1236	1236
532	2099	846	846
12	1835	1728	1728
1097	2102	1192	1192
620	1784	1495	1495
749	1448	1140	1140
356	894	956	956
676	1620	1733	1733
261	1107	1765	1765
372	858	847	847
378	840	889	889
71	1678	1469	1469
732	1480	1438	1438
888	982	1921	1921
440	699	603	603
350	834	2012	2012
678	1601	1978	1978
669	1679	1258	1258
588	1941	812	812
1772	1793	2163	2163
430	632	1864	1864
676	1701	751	751
509	525	565	565
60	1705	1663	1663
736	1429	2035	2035
1161	1865	1992	1992
285	1135	641	641
914	953	1312	1312
328	897	2094	2094
71	1645	2023	2023
92	1650	1144	1144
55	1693	2012	2012
53	117	856	856
18	198	1189	1189
1242	1663	1705	1705
369	797	1919	1919
432	668	1423	1423
1350	1378	1477	1477
1274	1566	1801	1801
867	1047	1915	1915
331	991	774	774
1303	1503	1542	1542
48	1759	1447	1447
902	1022	939	939
1315	1467	1566	1566
510	2137	1384	1384
753	1406	1709	1709
17	1848	1574	1574
28	1865	900	900
875	1052	1607	1607
808	1266	1372	1372
4	1843	2189	2189
1058	2160	2139	2139
1650	2151	2234	2234
50	1811	761	761
120	1621	541	541
717	1570	1018	1018
84	1606	2170	2170
311	1065	638	638
378	889	451	451
491	2238	827	827
147	1574	165	165
518	2096	1702	1702
843	1179	1165	1165
1173	1831	2168	2168
491	2163	1793	1793
420	737	996	996
374	781	2040	2040
1685	2072	2031	2031
1694	2043	2106	2106
131	1475	2120	2120
886	987	2197	2197
160	1435	1550	1550
23	1797	2100	2100
278	1054	2154	2154
492	539	1170	1170
376	869	883	883
139	1531	1100	1100
10	294	473	473
438	716	726	726
103	1623	1288	1288
319	1070	379	379
192	1421	685	685
1304	1469	2141	2141
25	224	828	828
1672	2126	1896	1896
365	857	1511	1511
247	1231	1055	1055
252	1248	706	706
27	212	952	952
905	984	1602	1602
65	1752	1163	1163
695	1676	739	739
563	1964	1836	1836
873	1122	1028	1028
1273	1624	1411	1411
308	995	1975	1975
1283	1544	2049	2049
895	982	2093	2093
911	1007	1098	1098
41	132	1528	1528
428	661	1995	1995
515	2198	772	772
1147	1938	2001	2001
244	1227	1344	1344
19	1965	351	351
502	2237	799	799
813	1286	1265	1265
225	1300	1184	1184
34	1851	1209	1209
552	2076	910	910
734	1523	1327	1327
40	215	551	551
356	956	698	698
665	1700	1677	1677
335	910	2076	2076
340	963	1214	1214
860	1119	1629	1629
754	1506	779	779
166	1465	1247	1247
306	1061	1264	1264
1639	2221	2205	2205
512	544	692	692
1707	2046	1943	1943
781	1316	2155	2155
460	694	600	600
769	1418	1349	1349
270	1186	1098	1098
270	1098	2216	2216
736	1502	1615	1615
358	903	1398	1398
1748	1937	1772	1772
104	1625	1546	1546
672	1709	1406	1406
258	1238	829	829
124	1556	1732	1732
1258	1679	1399	1399
236	1326	585	585
1662	2166	2114	2114
372	847	1711	1711
1360	1363	1848	1848
1222	1788	1441	1441
232	1311	956	956
1347	1443	1357	1357
243	1182	2221	2221
504	2175	1718	1718
830	1203	1919	1919
647	1734	1989	1989
148	1491	1780	1780
814	1266	1723	1723
841	1190	1668	1668
737	1559	996	996
26	1967	314	314
1142	2007	1616	1616
914	1032	953	953
755	1519	798	798
22	1876	1605	1605
1360	1408	1363	1363
843	1165	1909	1909
665	1677	2224	2224
211	1302	1918	1918
168	1435	1806	1806
766	1420	1665	1665
93	1774	210	210
242	1260	1308	1308
1349	1438	1480	1480
738	1539	1256	1256
674	1716	1421	1421
509	565	782	782
617	1891	1096	1096
358	933	1237	1237
285	1145	1254	1254
397	852	945	945
1302	1533	1918	1918
773	1466	833	833
806	1346	1124	1124
1253	1696	1606	1606
7	1962	1245	1245
377	835	1875	1875
51	1830	1174	1174
46	1864	941	941
767	1462	1146	1146
56	115	1594	1594
805	1331	1363	1363
310	1054	1521	1521
126	1580	1589	1589
501	2159	2213	2213
598	1969	950	950
770	1453	1169	1169
1702	2096	1754	1754
68	1750	1568	1568
823	1223	2118	2118
767	1491	826	826
9	1888	2119	2119
387	851	1341	1341
34	1889	1088	1088
229	1385	366	366
66	161	637	637
5	2015	705	705
434	745	1125	1125
15	2026	177	177
719	1603	1303	1303
333	1055	648	648
1189	1844	2211	2211
409	791	1408	1408
31	223	1231	1231
164	1478	1587	1587
480	676	537	537
240	1253	1654	1654
314	1021	1921	1921
225	1263	2158	2158
108	1709	672	672
242	1308	878	878
266	1215	1252	1252
796	1397	1043	1043
1129	2086	1333	1333
43	147	1798	1798
556	2052	1587	1587
688	1742	756	756
244	1344	403	403
1325	1472	2050	2050
578	1958	1996	1996
313	1072	1322	1322
160	1550	837	837
715	1624	1273	1273
1803	1813	1834	1834
881	1142	1085	1085
75	101	1242	1242
247	1330	458	458
123	1655	887	887
704	1685	940	940
23	343	63	63
1335	1495	1454	1454
482	653	896	896
1221	1799	1728	1728
278	1202	1054	1054
501	2178	2159	2159
1235	1774	1517	1517
126	1589	1683	1683
107	1747	299	299
757	1543	760	760
751	1500	1580	1580
503	2234	1427	1427
1136	2028	1982	1982
1115	2100	1797	1797
1650	2234	2179	2179
13	357	375	375
922	1010	1431	1431
736	1615	741	741
1187	1918	1533	1533
715	1575	2057	2057
102	1726	860	860
81	1835	326	326
1666	2186	2211	2211
1769	1920	1816	1816
47	1869	1162	1162
402	863	973	973
401	840	1314	1314
685	1657	2133	2133
1315	1566	1392	1392
1777	1873	2125	2125
194	1478	765	765
33	164	2180	2180
495	542	2032	2032
80	123	945	945
78	1829	571	571
1773	1895	2019	2019
340	1052	759	759
253	1204	2089	2089
503	2179	2234	2234
153	1634	226	226
1120	2080	2008	2008
841	1267	1190	1190
232	1328	1311	1311
21	2042	85	85
42	173	1798	1798
1329	1518	1561	1561
274	1291	284	284
24	1986	704	704
876	1180	1062	1062
879	1119	1726	1726
805	1363	1408	1408
10	1916	2148	2148
40	1892	1270	1270
339	1026	1215	1215
704	1647	1685	1685
51	1867	1156	1156
539	2129	1560	1560
458	674	1687	1687
739	1538	1763	1763
546	2123	1409	1409
245	1371	347	347
332	1097	560	560
463	700	1230	1230
1213	1882	1219	1219
201	1452	975	975
7	1949	1962	1962
501	2213	2044	2044
15	267	1740	1740
720	1674	761	761
676	1733	1701	1701
1320	1569	1374	1374
757	1532	1209	1209
37	1970	554	554
1767	1916	2169	2169
522	2154	2037	2037
760	1543	962	962
348	1002	1316	1316
19	351	500	500
740	1585	1238	1238
548	2160	930	930
343	985	1758	1758
1772	1937	1793	1793
838	1250	1744	1744
609	1923	1667	1667
759	1532	1197	1197
77	139	1100	1100
113	1749	430	430
811	1386	1090	1090
466	655	1883	1883
319	1109	1070	1070
535	2174	1301	1301
221	1384	1312	1312
1288	1623	1951	1951
438	726	1814	1814
1145	2038	1870	1870
663	1770	1827	1827
42	257	934	934
197	1465	1110	1110
138	1578	1785	1785
808	1372	1416	1416
1340	1510	1611	1611
1357	1443	1872	1872
525	596	565	565
1332	1517	1774	1774
608	1898	2164	2164
358	1017	933	933
65	1805	1752	1752
352	1064	513	513
171	1551	1056	1056
43	173	2124	2124
39	1922	1260	1260
578	1996	2116	2116
455	784	580	580
174	1539	1115	1115
568	2072	1514	1514
209	1474	692	692
906	1041	2071	2071
73	1824	1272	1272
613	1895	2064	2064
779	1506	934	934
568	2031	2072	2072
399	882	1351	1351
738	1545	2100	2100
1280	1653	2036	2036
61	182	1407	1407
808	1416	1049	1049
725	1610	1775	1775
191	1557	386	386
184	1537	888	888
928	1012	1739	1739
14	417	165	165
228	1425	747	747
911	1098	1186	1186
112	1717	1160	1160
610	1939	1736	1736
92	1741	1650	1650
126	1683	1118	1118
101	128	581	581
519	622	651	651
477	711	1015	1015
763	1496	1825	1825
67	1821	1652	1652
99	151	393	393
423	872	687	687
615	1946	1529	1529
1176	2000	1576	1576
291	1137	2146	2146
13	402	490	490
911	1090	1386	1386
918	1029	1931	1931
585	2051	1345	1345
15	1957	2026	2026
1270	1698	2020	2020
442	742	1815	1815
357	1041	906	906
421	898	495	495
1147	2055	1938	1938
13	375	884	884
641	1915	1047	1047
714	1658	1732	1732
477	654	1908	1908
545	2196	1065	1065
611	2004	1051	1051
933	1017	1673	1673
668	1822	1423	1423
70	1906	562	562
323	1131	1067	1067
539	2208	1170	1170
907	1113	1364	1364
97	1810	774	774
1323	1556	2011	2011
1328	1591	1352	1352
876	1161	1992	1992
548	2109	2139	2139
516	547	1972	1972
26	314	1271	1271
24	256	2128	2128
28	264	1865	1865
94	162	659	659
857	1213	2054	2054
868	1200	1804	1804
880	1235	923	923
834	1284	2012	2012
16	290	2041	2041
79	1763	2163	2163
442	816	951	951
392	993	521	521
725	1645	1610	1610
1252	1769	1911	1911
295	1220	1188	1188
124	1732	880	880
441	745	2037	2037
181	1619	315	315
409	925	791	791
262	1347	815	815
266	1252	1911	1911
800	1433	1543	1543
437	803	1424	1424
62	1946	615	615
397	945	1004	1004
578	2046	1958	1958
1323	1614	1412	1412
1704	2192	1720	1720
1700	2173	2080	2080
263	1317	1158	1158
464	720	1687	1687
62	169	1946	1946
681	1782	1609	1609
964	986	1143	1143
402	973	490	490
967	988	1000	1000
145	1711	454	454
552	2167	1385	1385
647	1910	1166	1166
1153	2118	1223	1223
325	1059	2187	2187
1176	2020	1698	1698
39	242	1949	1949
341	1063	1541	1541
270	1265	1719	1719
1111	2201	1730	1730
584	2097	1204	1204
19	2098	416	416
536	597	766	766
9	2119	560	560
132	1694	1247	1247
1217	1936	1300	1300
5	426	927	927
1132	2132	1901	1901
684	1854	730	730
502	589	2237	2237
452	812	979	979
416	833	1950	1950
510	657	1073	1073
640	1881	1899	1899
702	1755	1327	1327
306	1264	408	408
1721	2118	2231	2231
29	1970	1735	1735
922	1130	1010	1010
302	1234	994	994
40	2058	215	215
943	1030	1492	1492
202	1581	239	239
1155	2108	1429	1429
1368	1450	2099	2099
517	641	1047	1047
137	1612	2234	2234
397	1004	487	487
198	1548	836	836
769	1551	1418	1418
511	580	2071	2071
789	1431	2235	2235
640	1899	1741	1741
20	2063	952	952
128	133	129	129
27	2021	1233	1233
1207	1944	1673	1673
27	1961	2021	2021
548	2139	2160	2160
1773	2000	1895	1895
90	151	1355	1355
264	1382	612	612
47	356	324	324
259	1288	1951	1951
145	1717	646	646
359	1008	1829	1829
93	146	1332	1332
524	549	2085	2085
443	815	1347	1347
813	1440	1286	1286
1374	1473	1703	1703
518	588	1839	1839
19	1997	1965	1965
385	976	1333	1333
766	1571	1420	1420
1704	2183	2192	2192
1309	1642	1886	1886
301	1202	1608	1608
655	1868	1883	1883
29	2029	1183	1183
645	1973	830	830
458	809	1066	1066
714	1732	1412	1412
582	2067	1918	1918
690	1801	1467	1467
347	1031	2081	2081
702	1743	1755	1755
54	1971	990	990
1219	1882	2221	2221
519	651	1083	1083
626	1963	1698	1698
183	1518	2030	2030
1805	1929	1820	1820
91	216	658	658
134	1753	718	718
228	1491	767	767
3	2190	199	199
663	1827	2206	2206
426	878	1308	1308
198	1514	1548	1548
1812	1895	2000	2000
157	1577	2175	2175
21	1996	2042	2042
939	1022	2074	2074
66	330	161	161
1144	2179	1187	1187
863	1329	973	973
437	873	1028	1028
800	1485	1433	1433
499	663	1838	1838
31	2009	1540	1540
1712	2176	2203	2203
286	1312	953	953
170	1594	1617	1617
76	258	829	829
284	1291	1305	1305
429	830	1973	1973
1351	1555	1792	1792
742	1632	1815	1815
810	1404	2124	2124
948	994	2209	2209
32	2088	530	530
1756	2044	2213	2213
514	604	2029	2029
944	1029	1852	1852
413	962	793	793
272	1305	1622	1622
109	190	441	441
109	1871	295	295
135	1794	336	336
16	2041	1788	1788
1249	1874	1389	1389
966	1007	1386	1386
623	2070	650	650
523	619	1498	1498
1245	1868	1644	1644
1811	1901	2132	2132
13	490	357	357
643	1947	1476	1476
16	460	600	600
128	129	581	581
213	1483	1557	1557
1764	2057	1826	1826
908	1124	2035	2035
87	243	698	698
779	1598	907	907
1149	2106	2161	2161
768	1540	2091	2091
1139	2209	1234	1234
205	1586	598	598
733	1688	1563	1563
285	1254	1894	1894
792	1470	2090	2090
735	1707	1268	1268
90	280	151	151
207	1608	278	278
569	2229	686	686
153	1636	1844	1844
594	2081	1715	1715
57	1983	1092	1092
1712	2203	2097	2097
411	906	1796	1796
360	1081	1275	1275
1191	2013	1942	1942
739	1676	1538	1538
909	1136	1982	1982
733	1685	1688	1688
334	1118	1794	1794
467	831	892	892
778	1515	2130	2130
383	1079	496	496
129	133	642	642
556	2156	2193	2193
838	1430	924	924
170	1617	1552	1552
164	1587	2180	2180
627	2027	1220	1220
279	1279	1920	1920
693	1875	835	835
240	1423	1507	1507
709	1727	2109	2109
234	1526	427	427
1254	1870	1464	1464
38	2094	530	530
59	272	1622	1622
507	702	1327	1327
656	1980	951	951
1149	2161	1618	1618
156	1649	1664	1664
79	1862	1902	1902
566	2204	1276	1276
31	2137	223	223
184	1690	204	204
613	2019	1895	1895
1149	2127	2106	2106
381	1018	1508	1508
1272	1824	1496	1496
953	1032	1813	1813
108	209	544	544
546	2200	2123	2123
1402	1464	1487	1487
884	1240	1819	1819
724	1791	826	826
86	230	1203	1203
680	1912	968	968
82	1981	380	380
911	1186	1471	1471
292	1269	1713	1713
624	2014	1695	1695
21	352	2116	2116
284	1305	1577	1577
794	1490	2142	2142
1245	1883	1868	1868
371	1113	749	749
98	1912	680	680
502	666	2202	2202
1154	2160	1652	1652
1820	1929	1885	1885
869	1362	883	883
528	714	569	569
107	1863	975	975
282	1401	558	558
537	676	751	751
9	560	75	75
546	2210	2200	2200
556	2193	2052	2052
440	935	699	699
334	1248	480	480
787	1602	984	984
373	1095	981	981
83	238	1422	1422
777	1541	2193	2193
1253	1884	1654	1654
1282	1791	1789	1789
84	255	1163	1163
505	693	1855	1855
814	1506	1266	1266
194	1587	1478	1478
561	2170	2218	2218
1340	1611	2084	2084
430	987	526	526
519	702	1243	1243
58	1998	1354	1354
283	1400	660	660
136	1776	1138	1138
339	1215	844	844
34	2065	1383	1383
79	1902	1763	1763
1298	1781	1413	1413
55	2012	1284	1284
93	210	1501	1501
102	215	1075	1075
936	1106	1875	1875
787	1600	1171	1171
1730	2184	2176	2176
748	1731	1016	1016
1282	1827	1462	1462
1374	1569	1473	1473
566	595	842	842
517	721	1145	1145
280	1317	1888	1888
661	1974	1283	1283
379	1019	2034	2034
610	2060	1939	1939
493	786	1126	1126
1841	1893	1956	1956
259	1493	436	436
751	1701	1339	1339
389	1043	1397	1397
667	1950	1466	1466
451	889	1252	1252
47	324	1869	1869
43	2124	476	476
23	2100	1545	1545
647	1989	1575	1575
274	1318	2212	2212
1173	2168	1208	1208
96	1977	316	316
43	476	147	147
747	1695	1635	1635
155	1807	229	229
276	1337	1925	1925
142	1710	2018	2018
843	1410	1621	1621
353	1116	1744	1744
235	1584	248	248
674	1913	1687	1687
593	2225	625	625
70	1934	1906	1906
442	951	742	742
58	291	1998	1998
183	1686	859	859
81	326	643	643
273	1353	1891	1891
139	1755	1531	1531
349	1226	575	575
758	1715	1031	1031
22	2130	1307	1307
85	1908	1697	1697
116	1907	472	472
1279	1816	1920	1920
1729	2200	2210	2210
1245	1962	1391	1391
199	1673	479	479
150	1735	1458	1458
76	344	675	675
218	1583	998	998
114	190	1188	1188
321	1194	2111	2111
156	1664	2149	2149
1733	2191	2226	2226
163	1667	1923	1923
434	1001	522	522
70	1942	1934	1934
1270	1892	1366	1366
388	1129	492	492
28	2178	501	501
116	1847	1343	1343
257	1504	599	599
849	1389	1874	1874
964	1060	1727	1727
62	2013	1361	1361
19	416	1997	1997
1350	1669	1378	1378
1729	2210	2183	2183
874	1349	1480	1480
591	2123	2200	2200
545	579	2196	2196
1237	1987	1483	1483
379	1070	1649	1649
1139	2223	2047	2047
1200	2064	1812	1812
590	2201	1223	1223
198	1634	1189	1189
598	2122	1969	1969
912	1261	1134	1134
289	1301	2113	2113
1818	1969	2122	2122
858	1392	1566	1566
1252	1920	1769	1769
91	238	1638	1638
91	2008	414	414
51	2016	1830	1830
109	295	190	190
1279	1814	2162	2162
111	1882	1213	1213
980	1049	1470	1470
113	1866	1353	1353
153	168	227	227
83	338	701	701
811	1549	1386	1386
103	1832	2238	2238
1378	1597	1477	1477
337	1267	786	786
613	2064	2188	2188
340	1214	1356	1356
10	2148	1822	1822
130	1900	355	355
267	1391	1962	1962
389	1101	1043	1043
527	707	1451	1451
420	996	1318	1318
178	1747	573	573
11	2147	1848	1848
171	1693	1593	1593
226	1550	1435	1435
479	861	1099	1099
1402	1487	2128	2128
10	473	1916	1916
134	194	746	746
208	1571	1857	1857
893	1356	903	903
895	1271	1921	1921
213	1557	1850	1850
462	879	1496	1496
38	2088	1671	1671
419	968	1817	1817
195	1616	1803	1803
24	2128	1671	1671
617	2061	2232	2232
1364	1599	2101	2101
1342	1708	1513	1513
725	1775	1981	1981
246	1458	1970	1970
807	1600	1121	1121
1167	2177	1852	1852
21	2116	1996	1996
766	1665	1810	1810
467	892	1274	1274
565	596	1534	1534
909	1290	1191	1191
1767	2148	1916	1916
216	1638	765	765
296	1342	1660	1660
589	2202	1572	1572
431	961	1591	1591
212	1637	952	952
964	1143	1060	1060
203	1689	600	600
239	1581	706	706
64	2083	832	832
331	1287	991	991
1805	2048	1929	1929
586	2233	1327	1327
61	2093	848	848
32	489	1024	1024
316	1295	1509	1509
144	1893	179	179
655	2005	1868	1868
929	1180	1992	1992
1245	1966	1883	1883
762	1723	1325	1325
833	1466	1950	1950
1339	1701	1802	1802
240	1507	1696	1696
254	1535	815	815
57	2062	1439	1439
883	1362	1413	1413
20	557	682	682
234	1542	1503	1503
1389	1549	2092	2092
16	600	290	290
63	343	1758	1758
1325	1723	2059	2059
41	2101	1599	1599
1292	1853	1614	1614
1410	1525	1621	1621
836	1548	837	837
209	1648	1082	1082
776	1678	1424	1424
502	799	1516	1516
175	1741	1124	1124
853	1402	2128	2128
235	1600	807	807
405	1122	576	576
988	1096	1000	1000
1164	2206	1827	1827
166	1694	2106	2106
854	1417	1904	1904
504	790	1584	1584
461	938	1050	1050
1204	2097	1804	1804
722	1880	1011	1011
138	1785	1935	1935
960	1090	2125	2125
445	913	1879	1879
630	2170	712	712
213	1631	1237	1237
1178	2186	1666	1666
298	1424	803	803
923	1258	1399	1399
168	1806	634	634
717	1857	1570	1570
831	1568	892	892
739	1763	1902	1902
1189	2186	1278	1278
313	1322	1498	1498
1187	2179	1444	1444
515	772	1488	1488
36	531	553	553
234	1503	2204	2204
327	1329	863	863
707	1907	1343	1343
1279	1887	1816	1816
226	1634	836	836
1178	2223	1297	1297
533	749	1140	1140
345	1299	627	627
276	1488	913	913
894	1296	2102	2102
123	1965	406	406
427	1001	1542	1542
613	2188	1160	1160
670	2075	729	729
961	1158	1338	1338
804	1633	1194	1194
1153	2231	2118	2118
531	708	1834	1834
1338	1722	1861	1861
28	501	1382	1382
949	1172	1653	1653
71	2023	1678	1678
608	2164	1725	1725
415	1070	1109	1109
153	226	168	168
1318	1751	2212	2212
1164	2194	2206	2206
195	1668	1616	1616
262	1572	395	395
916	1286	1440	1440
1433	1489	1543	1543
667	1997	1950	1950
917	1324	929	929
667	1993	1997	1997
1812	2064	1895	1895
95	253	2089	2089
1383	1611	1889	1889
942	1176	1963	1963
538	760	962	962
248	1584	790	790
661	2049	1516	1516
825	1536	1808	1808
36	553	497	497
596	603	866	866
947	1164	1959	1959
535	683	2174	2174
534	755	1232	1232
149	1881	640	640
818	1588	1401	1401
883	1413	1239	1239
491	827	1897	1897
468	904	1669	1669
36	555	531	531
1205	2166	1208	1208
311	1304	2141	2141
297	1369	1879	1879
91	414	238	238
108	1925	1648	1648
1294	1889	1510	1510
756	1742	1847	1847
689	1982	1422	1422
65	2048	1805	1805
750	1833	950	950
862	1415	2069	2069
132	197	1528	1528
283	1502	736	736
148	1780	2039	2039
1325	1783	1745	1745
1401	1588	1643	1643
8	683	96	96
652	2121	1082	1082
942	1200	1812	1812
144	179	1394	1394
528	764	1501	1501
851	1509	1341	1341
986	1133	1143	1143
19	500	2098	2098
997	1028	2085	2085
10	668	294	294
959	1183	1479	1479
1203	2131	1919	1919
289	1434	1486	1486
218	1675	978	978
711	1960	1015	1015
965	1141	1802	1802
82	2050	1277	1277
210	1658	1501	1501
495	898	1023	1023
398	1065	2196	2196
903	1356	1398	1398
33	2228	876	876
94	270	2216	2216
810	1646	1199	1199
115	2021	377	377
499	882	1146	1146
914	1312	1540	1540
76	400	1230	1230
482	896	1541	1541
581	684	673	673
1236	2077	1544	1544
63	497	553	553
93	2039	1069	1069
460	1018	694	694
157	1872	737	737
739	1902	744	744
1804	2097	2203	2203
185	1749	1353	1353
33	2180	1560	1560
625	2225	850	850
68	426	1261	1261
4	622	1243	1243
111	249	1882	1882
989	1068	2062	2062
656	2144	885	885
120	1926	1505	1505
291	1403	1998	1998
1218	2157	1275	1275
570	634	1806	1806
921	1319	1375	1375
1339	1792	1500	1500
981	1095	2014	2014
99	393	549	549
1000	1084	1447	1447
757	1851	800	800
1383	1627	2140	2140
356	1296	894	894
48	526	886	886
85	2042	1520	1520
608	2199	1898	1898
837	1548	1647	1647
349	1292	1226	1226
358	1237	1631	1631
976	1152	1536	1536
35	504	1718	1718
147	165	1798	1798
245	1615	1044	1044
649	2069	2120	2120
1206	2134	2075	2075
96	316	1761	1761
1877	1913	1975	1975
313	1334	2136	2136
228	1635	1491	1491
8	671	683	683
911	1386	1007	1007
107	1953	1863	1863
992	1094	1761	1761
348	1316	1031	1031
172	176	839	839
705	2015	899	899
51	435	2016	2016
703	1922	2161	2161
929	1324	1180	1180
1430	1511	2053	2053
770	1781	1298	1298
262	1535	1572	1572
122	275	1450	1450
955	1256	1066	1066
1367	1691	1961	1961
567	689	1455	1455
1208	2166	1662	1662
756	1847	1079	1079
762	1745	2124	2124
726	1854	2162	2162
799	1640	2105	2105
122	364	275	275
100	2085	549	549
801	1657	1779	1779
50	2135	1811	1811
451	1026	1216	1216
763	1825	1080	1080
153	1844	1634	1634
608	2191	2199	2199
88	2004	2111	2111
737	1872	1559	1559
643	2112	1947	1947
666	2049	2077	2077
5	587	2015	2015
382	1280	396	396
37	498	1970	1970
331	1359	1287	1287
1263	1990	2073	2073
642	2195	946	946
1310	1854	2078	2078
32	530	1714	1714
302	1457	1234	1234
67	416	1821	1821
533	847	795	795
440	1011	1880	1880
609	2208	2052	2052
744	1902	997	997
477	1015	654	654
315	1465	669	669
100	393	891	891
548	709	2109	2109
1811	2132	1924	1924
219	1742	688	688
865	1455	2173	2173
536	766	1810	1810
1411	1624	1524	1524
617	2232	1468	1468
54	2149	1664	1664
370	1298	745	745
533	795	1573	1573
1454	1495	1675	1675
437	1028	1862	1862
138	1935	1218	1218
970	1151	2136	2136
176	1858	839	839
78	2113	1301	1301
206	1815	317	317
704	1986	1647	1647
107	299	1953	1953
1449	1519	1576	1576
1401	1643	1724	1724
1387	1710	1393	1393
1189	2211	2186	2186
187	196	394	394
330	1446	474	474
312	1419	1552	1552
347	1371	780	780
95	2093	982	982
80	2170	561	561
25	686	224	224
111	365	972	972
569	714	1412	1412
86	455	855	855
876	1515	1161	1161
415	1109	1722	1722
1000	1096	1866	1866
268	1546	1625	1625
1208	2168	2038	2038
135	336	494	494
252	1620	1248	1248
110	2043	1071	1071
106	300	2117	2117
425	1051	2187	2187
350	1315	1456	1456
547	740	1972	1972
572	732	1112	1112
172	1777	2207	2207
1412	1614	1853	1853
268	1625	664	664
5	705	878	878
24	559	1986	1986
1343	1847	1358	1358
313	1498	619	619
490	973	1041	1041
725	1981	1038	1038
82	380	2050	2050
1001	1125	1542	1542
608	2226	2191	2191
210	1774	880	880
282	1497	1861	1861
195	1834	708	708
125	1924	2110	2110
159	1928	785	785
926	1313	1980	1980
155	1890	1390	1390
858	1566	1274	1274
671	2174	683	683
1295	1977	1486	1486
142	287	1037	1037
151	280	782	782
72	483	1193	1193
44	583	967	967
54	2150	1971	1971
520	832	1896	1896
1790	2203	2176	2176
205	1833	404	404
402	1227	863	863
807	1699	1535	1535
434	1125	1001	1001
327	1405	1329	1329
24	704	256	256
653	2215	896	896
84	2170	630	630
29	554	1970	1970
12	616	1835	1835
907	1364	2101	2101
35	631	746	746
74	2210	546	546
272	1577	1305	1305
109	2037	1370	1370
240	1654	1423	1423
77	2233	139	139
761	1811	1924	1924
164	200	1478	1478
1310	1887	2162	2162
808	1723	1266	1266
1338	1861	1497	1497
774	1810	1445	1445
189	1754	2096	2096
458	1066	1077	1077
130	355	729	729
38	530	2088	2088
374	1314	840	840
340	1356	1607	1607
1002	1092	2155	2155
874	1480	2015	2015
64	520	1236	1236
167	230	1057	1057
154	303	550	550
859	1561	1518	1518
1903	1906	1934	1934
289	1486	1977	1977
220	1672	2145	2145
355	1387	729	729
60	525	1377	1377
80	561	123	123
384	1246	1441	1441
153	227	1636	1636
1322	1877	1975	1975
495	1023	542	542
1299	1948	1985	1985
89	2132	1132	1132
152	1926	1321	1321
1010	1130	1444	1444
40	534	2058	2058
208	1857	231	231
669	2127	1679	1679
1241	2171	1265	1265
1277	2050	1472	1472
921	1375	1704	1704
113	430	526	526
331	1445	925	925
115	377	1106	1106
801	1779	1003	1003
1351	1838	1555	1555
954	1298	1413	1413
288	1507	1822	1822
252	1581	2199	2199
56	639	115	115
603	699	866	866
322	1414	1724	1724
1443	1559	1872	1872
287	1505	1926	1926
40	551	1892	1892
128	2102	133	133
378	1216	2197	2197
45	2226	1725	1725
1350	1836	1669	1669
1898	1916	2164	2164
99	415	1355	1355
659	2214	1015	1015
1364	1800	1599	1599
772	1879	913	913
485	1030	943	943
413	1251	538	538
684	2078	1854	1854
329	1406	1622	1622
819	1670	1813	1813
281	1586	1181	1181
1345	1818	2122	2122
759	1874	1532	1532
77	532	846	846
240	1696	1253	1253
88	2111	1633	1633
316	1509	851	851
1315	1955	1467	1467
124	2011	1556	1556
948	1329	1405	1405
675	2138	1484	1484
983	1241	1286	1286
1313	1952	1632	1632
446	1100	1336	1336
329	1488	672	672
696	2087	1446	1446
841	1668	1087	1087
581	783	684	684
73	577	484	484
121	297	2212	2212
212	1737	1849	1849
1448	1547	2006	2006
168	226	1435	1435
740	1945	1585	1585
835	1691	1103	1103
334	1432	1248	1248
185	273	271	271
278	1608	1202	1202
155	229	1890	1890
911	1471	1090	1090
721	2038	1145	1145
79	2217	803	803
821	1674	1877	1877
222	1833	403	403
229	1807	459	459
743	1991	916	916
169	1976	527	527
716	2062	1068	1068
735	1958	1707	1707
74	546	991	991
130	2075	723	723
142	2018	998	998
610	632	1749	1749
70	562	909	909
1332	1917	1517	1517
408	1199	1646	1646
778	1865	1161	1161
195	1803	1834	1834
605	699	1157	1157
860	1624	1159	1159
172	1873	1777	1777
1449	1576	1773	1773
243	1639	2172	2172
392	1302	993	993
1469	1492	2141	2141
161	330	474	474
1326	1897	2051	2051
1436	1618	1738	1738
1314	1983	1439	1439
487	1004	1585	1585
875	1607	937	937
137	1991	1612	1612
462	1119	879	879
358	1398	1017	1017
592	665	2224	2224
149	323	1067	1067
277	1643	1012	1012
144	1956	1893	1893
303	1605	550	550
246	1757	607	607
191	1850	1557	1557
95	2089	2093	2093
521	993	606	606
374	1376	781	781
98	521	606	606
1358	1847	1742	1742
456	1082	1648	1648
350	1456	662	662
200	216	765	765
184	204	1537	1537
78	2142	2113	2113
908	1429	2108	2108
148	2039	764	764
287	1583	1505	1505
208	231	318	318
837	1647	1986	1986
371	1364	1113	1113
1881	2035	1899	1899
305	1484	2138	2138
614	720	761	761
89	2110	2132	2132
715	2057	1527	1527
810	1745	1783	1783
948	1405	994	994
625	680	968	968
478	1076	1123	1123
832	1672	1896	1896
892	1568	1033	1033
72	516	1823	1823
106	2117	1420	1420
369	1403	797	797
399	1339	564	564
735	1968	1958	1958
149	283	1881	1881
732	2015	1480	1480
810	1760	1646	1646
372	1392	858	858
671	2143	2174	2174
553	819	1797	1797
504	1040	790	790
241	1796	580	580
822	1765	1107	1107
102	551	215	215
255	1731	881	881
127	2006	2144	2144
157	284	1577	1577
604	706	1479	1479
75	560	1192	1192
214	1890	366	366
530	897	1714	1714
1353	1866	1891	1891
1009	1167	1852	1852
1009	1221	1167	1167
85	477	1908	1908
141	391	854	854
888	1537	1721	1721
167	2013	615	615
100	549	393	393
489	1054	1202	1202
135	334	1794	1794
461	1050	2204	2204
63	553	1797	1797
1412	1732	1556	1556
180	293	794	794
924	1430	1771	1771
1299	2022	1948	1948
165	257	1798	1798
77	2159	2233	2233
961	1338	1591	1591
201	1863	1344	1344
916	1440	1960	1960
800	1851	1088	1088
999	1235	1517	1517
915	1450	1860	1860
860	1629	1624	1624
193	271	681	681
160	301	1435	1435
1421	1716	1530	1530
152	287	1926	1926
526	987	886	886
1871	2079	2022	2022
1228	2222	2104	2104
1856	2114	2166	2166
436	1175	1563	1563
45	624	1695	1695
296	1640	799	799
389	1397	474	474
1281	2123	1428	1428
1013	1184	1682	1682
538	963	760	760
338	1422	2028	2028
79	2163	2217	2217
131	2069	1415	1415
66	637	771	771
408	1264	1476	1476
179	1893	1930	1930
954	1362	1659	1659
1360	1848	2147	2147
296	1582	1640	1640
1424	1678	2023	2023
980	1306	1472	1472
838	1744	1116	1116
84	630	255	255
20	682	2063	2063
727	2083	1148	1148
971	1335	1454	1454
743	1960	2143	2143
565	891	782	782
94	2216	1043	1043
907	1547	1113	1113
123	406	1655	1655
459	1117	1684	1684
163	1923	2215	2215
116	472	1079	1079
202	239	930	930
310	1521	1964	1964
810	1783	1760	1760
49	662	1255	1255
819	1813	1032	1032
1028	1122	2085	2085
54	576	2150	2150
74	2192	2210	2210
1050	1121	1276	1276
442	1232	816	816
145	2019	1717	1717
473	1053	2164	2164
127	2144	798	798
1321	2024	1466	1466
973	1329	1561	1561
1249	2185	2065	2065
629	675	1484	1484
405	1365	524	524
192	1913	1421	1421
137	2025	1991	1991
566	842	1526	1526
86	621	455	455
390	1300	1936	1936
312	1552	1617	1617
167	1942	2013	2013
396	1280	2036	2036
949	1399	1679	1679
1265	2171	1719	1719
178	1931	1747	1747
478	1123	1178	1178
511	1059	855	855
177	1966	1391	1391
401	1314	1439	1439
177	2026	628	628
1933	1938	2055	2055
559	837	1986	1986
630	712	1073	1073
272	1753	631	631
994	1234	2209	2209
207	278	522	522
954	1413	1362	1362
35	746	890	890
869	1659	1362	1362
133	2102	1296	1296
270	1719	1186	1186
212	1849	1637	1637
134	2156	556	556
1310	2078	1380	1380
183	2030	425	425
481	1064	1908	1908
1017	1207	1673	1673
292	1713	413	413
636	701	1040	1040
384	1441	475	475
125	2110	1545	1545
165	417	257	257
451	1215	1026	1026
341	1541	777	777
567	865	1361	1361
121	2212	363	363
143	429	931	931
433	1262	1022	1022
213	1850	1631	1631
572	899	732	732
76	675	400	400
109	441	2037	2037
95	2231	1153	1153
983	1286	2025	2025
144	2027	1956	1956
260	1721	1537	1537
5	878	426	426
409	1360	682	682
259	1688	2031	2031
748	2007	1731	1731
826	1791	1462	1462
723	2134	1060	1060
439	1240	1168	1168
736	2035	1881	1881
1468	1609	1782	1782
893	1607	1356	1356
1027	1200	1512	1512
101	581	673	673
791	1952	805	805
1034	1139	2047	2047
306	1562	2045	2045
145	372	1711	1711
517	1047	1074	1074
517	1074	721	721
138	452	979	979
1468	1627	1609	1609
158	2055	1147	1147
155	337	1807	1807
1494	1527	2057	2057
1025	1160	2188	2188
190	295	1188	1188
1330	2010	1716	1716
76	700	258	258
572	901	899	899
966	1386	1549	1549
368	1383	2065	2065
866	1676	1534	1534
131	2116	1475	1475
181	315	1258	1258
391	1417	854	854
1048	1164	1282	1282
1314	2040	1983	1983
860	1726	1119	1119
1036	1163	1752	1752
869	1660	1659	1659
366	1385	2167	2167
113	526	1084	1084
385	1333	2086	2086
409	1359	925	925
301	1608	1806	1806
827	1832	1123	1123
271	1782	681	681
755	2020	1519	1519
172	2108	176	176
825	1808	1523	1523
329	1622	515	515
317	1626	932	932
591	822	1428	1428
99	549	1395	1395
222	1953	404	404
723	2075	2134	2134
231	1857	1246	1246
614	809	720	720
1067	1131	1135	1135
839	1736	1939	1939
62	615	2013	2013
543	1023	593	593
460	1222	1018	1018
1025	1255	1160	1160
1325	2059	1472	1472
45	747	965	965
42	814	173	173
272	1718	1577	1577
321	1602	1194	1194
453	1154	2169	2169
137	2151	983	983
1279	2162	1887	1887
81	579	1835	1835
1027	1204	1804	1804
190	370	441	441
401	1439	438	438
97	536	1810	1810
369	1529	418	418
224	251	828	828
135	494	959	959
588	812	1839	1839
126	537	751	751
1495	1579	1675	1675
78	571	2142	2142
186	323	1259	1259
214	1929	1091	1091
387	1341	2235	2235
134	556	194	194
1017	1251	1713	1713
193	2060	271	271
439	1227	1819	1819
185	271	2060	2060
492	1129	1307	1307
208	318	577	577
1325	2050	1783	1783
426	1308	1261	1261
296	1660	1582	1582
703	2161	2043	2043
96	535	1977	1977
60	677	1564	1564
942	1512	1200	1200
711	2143	1960	1960
160	2152	301	301
185	2060	610	610
859	1686	2071	2071
71	638	1610	1610
204	260	1537	1537
359	1520	1008	1008
206	215	2058	2058
399	1351	1792	1792
1024	1202	2152	2152
451	1252	1215	1215
821	1877	1072	1072
738	2100	1539	1539
88	562	2004	2004
186	392	521	521
462	1229	1119	1119
903	1631	1198	1198
1067	1135	1400	1400
802	1856	2166	2166
189	1967	1754	1754
673	684	730	730
1042	1151	2135	2135
309	1700	665	665
478	1178	1297	1297
81	643	1264	1264
425	1373	611	611
907	1598	1547	1547
87	633	1182	1182
879	1726	932	932
605	866	699	699
59	753	718	718
1086	1095	1250	1250
221	286	748	748
943	1492	1586	1586
805	1952	926	926
187	394	555	555
644	727	1148	1148
403	1344	1863	1863
222	1863	1953	1953
905	1602	1636	1636
193	1939	2060	2060
25	828	1048	1048
1471	1628	2125	2125
260	1766	1721	1721
214	1885	1929	1929
237	1923	609	609
450	1211	1959	1959
552	910	2167	2167
166	2127	669	669
1436	1738	2036	2036
5	927	587	587
131	2120	2069	2069
103	568	1514	1514
1459	1671	2088	2088
995	1322	1975	1975
764	2039	1501	1501
103	2238	1623	1623
352	1475	2116	2116
1460	1682	1932	1932
1423	1822	1507	1507
614	761	1924	1924
189	2096	360	360
94	659	813	813
108	544	1709	1709
118	582	817	817
1062	1180	1289	1289
412	1323	2011	2011
306	1646	1778	1778
46	758	1376	1376
206	317	1075	1075
595	905	842	842
948	1518	1329	1329
959	1479	1432	1432
315	1619	1846	1846
105	595	1276	1276
96	683	535	535
192	1975	1913	1913
817	1918	1130	1130
340	1607	1052	1052
52	733	1563	1563
361	1476	1947	1947
415	1395	1070	1070
1958	1968	1996	1996
881	1731	1142	1142
147	476	1293	1293
232	233	1328	1328
775	2078	783	783
489	1202	1024	1024
189	360	1275	1275
752	2066	1885	1885
139	2233	586	586
312	1617	2112	2112
159	384	2056	2056
618	798	1519	1519
206	2058	442	442
912	1599	1800	1800
576	873	2150	2150
655	678	2005	2005
335	1639	910	910
851	1842	992	992
1491	1635	1780	1780
1	919	1112	1112
299	1747	944	944
191	2087	696	696
596	866	1534	1534
992	1427	1094	1094
192	308	1975	1975
928	1619	999	999
1036	1253	1606	1606
211	1918	2067	2067
290	1689	2073	2073
224	349	251	251
218	1940	1583	1583
199	1987	1673	1673
1022	1262	2074	2074
235	248	1171	1171
1318	2126	1751	1751
417	1331	1980	1980
321	1636	1602	1602
637	796	1007	1007
673	730	716	716
1317	2119	1888	1888
433	1275	2157	2157
492	1170	1499	1499
645	797	728	728
1307	2130	2129	2129
59	718	1753	1753
726	2162	1814	1814
87	698	956	956
387	1431	1842	1842
408	1476	505	505
510	1073	2137	2137
365	1511	1641	1641
409	1408	1360	1360
1301	2174	1829	1829
277	1771	1643	1643
458	1330	674	674
154	2178	900	900
519	1083	1743	1743
282	1861	319	319
542	1023	1642	1642
414	1455	689	689
49	834	662	662
625	850	867	867
792	1999	1470	1470
180	2142	571	571
66	771	875	875
493	1126	2182	2182
626	848	877	877
176	2108	1155	1155
636	765	1638	1638
768	2091	1256	1256
673	716	1068	1068
499	1146	1770	1770
625	867	680	680
987	1376	2197	2197
516	1193	547	547
145	454	2019	2019
587	874	2015	2015
506	1144	1533	1533
439	1344	1227	1227
602	893	1198	1198
388	1499	1102	1102
50	761	1674	1674
136	547	1193	1193
1310	2162	1854	1854
1458	1735	1970	1970
120	541	1926	1926
98	606	1912	1912
233	332	431	431
880	1732	1658	1658
100	695	744	744
156	2149	1426	1426
61	848	182	182
53	780	1371	1371
322	1643	1771	1771
92	640	1741	1741
1898	2169	1916	1916
599	885	1547	1547
418	1354	1998	1998
995	1417	1498	1498
279	1814	1279	1279
246	1970	498	498
214	366	752	752
1019	1306	1999	1999
788	2061	988	988
849	1874	1052	1052
936	1617	1106	1106
1085	1142	1604	1604
1416	1846	2227	2227
161	474	1397	1397
437	1424	508	508
50	821	1042	1042
880	1774	1235	1235
601	928	999	999
265	1912	606	606
311	1680	1828	1828
971	1454	2018	2018
839	1858	1736	1736
236	281	1181	1181
938	1572	1699	1699
1292	2229	1853	1853
1445	1810	1692	1692
235	254	1584	1584
602	937	893	893
573	975	1452	1452
33	876	1062	1062
150	548	930	930
969	1467	1955	1955
189	433	1022	1022
443	1347	1357	1357
645	830	797	797
422	1477	465	465
64	832	520	520
225	1990	1263	1263
670	729	1393	1393
62	865	169	169
13	884	1819	1819
162	2214	659	659
101	673	1242	1242
280	1888	509	509
635	854	864	864
67	833	416	416
187	2182	196	196
154	550	825	825
83	701	1638	1638
157	2175	1357	1357
1461	1764	1826	1826
358	1631	903	903
211	2067	845	845
1487	1671	2128	2128
362	1651	469	469
792	2090	818	818
341	1709	544	544
307	1801	690	690
507	1243	702	702
288	1767	1821	1821
123	561	1965	1965
205	404	943	943
612	917	929	929
186	506	392	392
1340	2084	2236	2236
1017	1398	1251	1251
801	2001	1657	1657
872	1751	2126	2126
91	658	2008	2008
53	856	780	780
480	1248	1620	1620
1003	1442	1257	1257
166	2106	2127	2127
35	890	1040	1040
854	1904	864	864
295	1871	345	345
385	1558	976	976
962	1543	1489	1489
467	1274	1801	1801
921	1637	1849	1849
76	829	344	344
127	618	1140	1140
129	642	775	775
910	1639	2205	2205
722	2230	1880	1880
635	864	977	977
236	298	1326	1326
381	1508	1845	1845
595	984	905	905
243	324	698	698
150	514	1735	1735
589	938	1708	1708
353	1641	1116	1116
1005	1420	1571	1571
1091	1177	1390	1390
351	1696	500	500
368	1567	1609	1609
98	680	1595	1595
1081	1218	1275	1275
966	1549	1389	1389
223	397	648	648
1524	1624	1629	1629
547	1138	740	740
593	898	2225	2225
973	1561	1041	1041
1924	2132	2110	2110
392	1533	1302	1302
275	1860	1450	1450
367	1554	1869	1869
449	1381	1210	1210
1034	1373	1139	1139
980	1470	1999	1999
695	739	744	744
843	1909	1410	1410
1048	1282	1789	1789
636	890	765	765
457	1336	1531	1531
992	1481	1427	1427
545	1065	1828	1828
888	1721	2231	2231
670	713	2075	2075
186	521	540	540
519	1243	622	622
145	646	372	372
1062	1289	1196	1196
779	2101	1528	1528
2	1009	1029	1029
276	1925	672	672
587	927	2153	2153
980	1472	2059	2059
533	1140	1396	1396
1467	1801	1566	1566
191	386	2087	2087
1382	2044	1651	1651
112	662	1456	1456
1460	1788	2041	2041
186	540	323	323
244	327	863	863
1370	2037	2154	2154
274	284	420	420
68	831	927	927
998	1454	1675	1675
868	1790	2188	2188
1897	2217	2163	2163
792	2034	1999	1999
976	1558	1152	1152
478	1297	1457	1457
853	1894	1402	1402
267	1949	820	820
614	955	809	809
804	2028	1633	1633
1968	2042	1996	1996
80	712	2170	2170
112	646	1717	1717
1461	1826	1592	1592
1373	2030	2209	2209
626	877	1512	1512
2	1029	918	918
594	941	1858	1858
1093	1195	1414	1414
995	1498	1322	1322
320	1692	2117	2117
94	813	270	270
1468	1782	1891	1891
306	1778	1562	1562
1093	1213	1219	1219
277	1917	924	924
201	439	1168	1168
100	744	997	997
371	1573	1762	1762
301	1806	1435	1435
322	1724	1643	1643
917	1651	2224	2224
1085	1177	2048	2048
1010	1444	1481	1481
593	1023	898	898
879	1825	1496	1496
182	486	1407	1407
175	2151	1741	1741
1046	1299	1985	1985
506	1259	1144	1144
167	615	230	230
868	1804	2203	2203
279	1920	889	889
606	993	845	845
193	2165	960	960
251	349	575	575
855	1934	1057	1057
432	1423	1654	1654
48	886	1216	1216
114	770	190	190
478	1345	1076	1076
1370	2079	1871	1871
297	1879	772	772
560	1097	1192	1192
131	578	2116	2116
447	1378	1669	1669
571	1008	1968	1968
1050	1276	2204	2204
183	425	2187	2187
137	2234	2151	2151
1324	2224	1677	1677
912	1750	1261	1261
1462	1827	1770	1770
376	1582	1660	1660
125	614	1924	1924
303	1865	778	778
368	1609	1627	1627
139	586	1755	1755
368	1627	1383	1383
897	1831	904	904
353	1744	373	373
778	2130	1605	1605
302	1818	1457	1457
143	621	1203	1203
400	1525	1630	1630
443	1357	2175	2175
938	1699	1050	1050
601	1012	928	928
352	1697	1064	1064
285	1894	1135	1135
427	1526	634	634
752	2167	2205	2205
398	1610	638	638
115	639	2021	2021
108	672	1925	1925
1093	1225	1352	1352
921	1704	1720	1720
828	2033	1048	1048
835	1961	1691	1691
671	743	2143	2143
141	635	1185	1185
199	479	1099	1099
454	1396	1449	1449
311	1828	1065	1065
168	634	227	227
976	1536	1876	1876
20	952	1637	1637
734	2233	2178	2178
1368	2099	1878	1878
258	1972	1238	1238
258	1914	1972	1972
259	1951	1493	1493
27	952	1367	1367
1326	2217	1897	1897
273	1891	1782	1782
80	852	712	712
288	1821	2098	2098
839	1939	1873	1873
1066	1256	2091	2091
66	875	937	937
932	1726	1075	1075
864	1938	977	977
247	2009	1231	1231
562	1136	909	909
921	1720	1637	1637
376	1660	869	869
716	730	726	726
180	571	735	735
288	1822	2148	2148
344	1655	2138	2138
248	338	1171	1171
545	1167	1221	1221
28	900	2178	2178
339	1759	1026	1026
949	1679	1172	1172
1473	1790	2176	2176
538	1214	963	963
379	1649	1019	1019
238	414	689	689
326	1835	616	616
808	2059	1723	1723
799	2105	1516	1516
65	881	1085	1085
202	2160	1154	1154
752	2205	2066	2066
106	763	1080	1080
202	453	1581	1581
66	937	330	330
1983	2040	2155	2155
398	1562	1610	1610
196	2182	1126	1126
1495	1784	1579	1579
209	2121	1474	1474
68	927	426	426
3	1099	623	623
612	929	1992	1992
933	1673	1987	1987
856	1880	2230	2230
601	999	1517	1517
607	964	1727	1727
169	527	1946	1946
499	1351	882	882
436	1493	1175	1175
223	2137	852	852
97	774	1409	1409
244	403	750	750
576	1122	873	873
363	1751	423	423
183	2187	1686	1686
642	946	775	775
149	640	1259	1259
229	366	1890	1890
125	738	955	955
637	966	771	771
697	754	1528	1528
42	934	1506	1506
289	1977	535	535
79	803	1862	1862
44	967	1000	1000
1360	2147	2063	2063
1035	1400	1894	1894
206	442	1815	1815
249	2103	407	407
346	1791	724	724
867	1915	1595	1595
365	1641	1979	1979
328	1831	897	897
110	703	2043	2043
1010	1481	1842	1842
954	1659	1603	1603
718	753	777	777
1422	1982	2028	2028
233	2102	1097	1097
679	829	1238	1238
811	2092	1549	1549
309	1907	707	707
1013	1460	2041	2041
222	404	1833	1833
529	1236	1443	1443
275	364	383	383
222	403	1863	1863
597	1089	766	766
1342	2237	1708	1708
271	273	1782	1782
438	1439	2062	2062
35	1040	504	504
701	790	1040	1040
219	2146	1137	1137
130	723	1143	1143
160	559	2152	2152
172	2207	2108	2108
949	1653	2011	2011
152	670	1037	1037
656	885	1504	1504
86	855	1057	1057
322	1771	2053	2053
262	395	529	529
1535	1699	1572	1572
8	1114	671	671
207	522	1001	1001
509	1377	525	525
250	2114	421	421
564	1141	1425	1425
1383	2140	1611	1611
263	332	1317	1317
282	319	824	824
1025	1473	1569	1569
179	574	1394	1394
315	1846	1465	1465
781	2155	2040	2040
319	1861	1109	1109
1088	1294	1485	1485
308	1904	995	995
515	1305	1291	1291
1464	1870	2094	2094
888	1921	1021	1021
864	1904	2133	2133
245	2081	1155	1155
492	1307	2129	2129
259	2031	1288	1288
267	1962	1949	1949
802	2166	1205	1205
1389	2092	2185	2185
818	2090	1588	1588
1130	1187	1444	1444
152	713	670	670
400	1630	1230	1230
233	431	1328	1328
816	2144	951	951
129	783	581	581
41	1071	132	132
395	1572	2202	2202
8	1094	1114	1114
299	1852	2177	2177
710	791	925	925
249	407	1020	1020
679	887	829	829
230	2131	1203	1203
912	1800	1750	1750
70	909	1191	1191
538	1251	1214	1214
965	1613	2226	2226
46	941	1715	1715
418	1529	1946	1946
318	1928	484	484
474	1446	1128	1128
275	383	496	496
129	775	783	783
1500	1792	2002	2002
915	1756	2213	2213
1370	2154	2079	2079
435	1601	448	448
250	421	871	871
684	783	2078	2078
693	835	1103	1103
119	788	988	988
454	1449	1773	1773
263	431	332	332
719	745	1298	1298
958	1640	2219	2219
1024	1459	2088	2088
111	857	365	365
507	1327	1523	1523
157	737	284	284
127	798	618	618
579	1061	2196	2196
996	1559	1896	1896
148	724	826	826
811	2165	1039	1039
632	941	1864	1864
919	1840	1112	1112
245	347	2081	2081
895	1921	982	982
705	820	878	878
821	2136	1042	1042
177	628	1045	1045
889	1920	1252	1252
713	773	1206	1206
261	381	1107	1107
224	2229	349	349
234	427	1542	1542
264	1992	1865	1865
1049	1416	1739	1739
862	1943	2046	2046
557	1201	1287	1287
572	1112	1840	1840
229	459	1385	1385
243	2172	324	324
486	1366	1892	1892
796	2216	1098	1098
321	1844	1636	1636
810	2124	1745	1745
1008	1520	2042	2042
1070	1365	1649	1649
225	2158	1300	1300
237	2052	2193	2193
928	1739	2227	2227
1119	1229	1629	1629
637	1007	966	966
777	2193	2156	2156
1038	1426	2149	2149
54	990	1038	1038
806	2171	1346	1346
476	1404	1855	1855
1070	1395	1365	1365
1	1112	1438	1438
558	1195	1497	1497
61	895	2093	2093
848	2089	877	877
904	1831	2017	2017
194	556	1587	1587
802	2225	898	898
77	846	2159	2159
440	1564	1011	1011
483	1442	1193	1193
337	1795	1807	1807
203	600	694	694
126	751	1580	1580
989	1663	1068	1068
941	1736	1858	1858
118	817	922	922
545	1221	1728	1728
100	891	695	695
373	1744	1095	1095
199	2190	1987	1987
971	1710	1150	1150
534	1232	2058	2058
624	1053	981	981
846	2099	915	915
44	1000	1447	1447
584	1111	1712	1712
234	2204	566	566
360	1839	452	452
176	594	1858	1858
1436	2036	1653	1653
876	1992	1180	1180
921	1849	1319	1319
1111	1223	2201	2201
221	510	1384	1384
624	981	2014	2014
584	1153	1223	1223
1093	1352	1195	1195
200	658	216	216
305	1993	667	667
80	945	852	852
635	977	1681	1681
1531	1755	1743	1743
143	784	621	621
680	867	1595	1595
148	764	724	724
405	1649	1365	1365
1144	1187	1533	1533
208	577	1005	1005
630	1073	657	657
102	860	1159	1159
515	1291	2198	2198
314	1921	1271	1271
247	458	1077	1077
171	690	969	969
524	1395	549	549
151	782	393	393
182	626	1366	1366
831	2153	927	927
1076	1345	2051	2051
636	1040	890	890
660	940	1463	1463
1430	2053	1771	1771
465	1477	1597	1597
1123	1278	1178	1178
192	685	308	308
33	1062	1196	1196
346	1789	1791	1791
166	669	1465	1465
823	2118	1766	1766
505	1404	1199	1199
964	1757	986	986
205	598	950	950
475	1441	1788	1788
431	1591	1328	1328
477	1520	711	711
1530	1779	1657	1657
978	1675	1579	1579
25	1048	1789	1789
726	730	1854	1854
1018	1570	1508	1508
130	729	2075	2075
2004	2095	2111	2111
304	307	1056	1056
574	1188	1394	1394
859	2071	1041	1041
944	1747	1931	1931
1538	1748	1772	1772
1025	1569	1255	1255
461	1503	1513	1513
46	987	1864	1864
611	1034	2004	2004
325	1934	855	855
314	1967	902	902
412	1653	1280	1280
1103	1293	1855	1855
305	2024	541	541
237	2193	896	896
566	1276	595	595
45	965	2226	2226
1120	1289	1324	1324
239	514	930	930
736	741	1429	1429
134	746	1753	1753
134	718	2156	2156
721	802	1205	1205
861	2070	1099	1099
436	1563	1688	1688
89	985	343	343
312	326	616	616
862	2046	1415	1415
257	417	1504	1504
534	1270	2020	2020
864	2001	1938	1938
1523	1808	1746	1746
857	2053	1511	1511
185	610	1749	1749
915	1860	1756	1756
391	1787	523	523
1134	1261	1308	1308
486	1461	1407	1407
1521	1809	1836	1836
159	785	384	384
832	2083	2145	2145
1420	2117	1665	1665
536	1281	1845	1845
143	830	429	429
32	1024	2088	2088
236	585	281	281
1012	1588	1739	1739
902	1967	1022	1022
462	1496	1824	1824
29	1183	188	188
17	1103	1691	1691
288	2098	500	500
478	1457	1818	1818
1538	1772	1763	1763
712	852	1073	1073
405	1664	1649	1649
207	570	1608	1608
953	1813	1078	1078
295	345	1220	1220
475	1460	1932	1932
461	1513	1708	1708
524	1365	1395	1395
567	1290	689	689
203	694	261	261
294	373	981	981
924	1917	974	974
868	2064	1200	1200
705	901	820	820
1104	1319	1849	1849
281	2122	598	598
503	1427	1481	1481
1149	1172	2127	2127
788	2236	2061	2061
291	2082	728	728
302	1954	1969	1969
196	708	394	394
254	443	1584	1584
457	1531	1743	1743
705	899	901	901
466	1596	655	655
1156	1226	1228	1228
602	1198	696	696
728	797	1403	1403
590	1223	823	823
1434	2113	1490	1490
302	1969	1818	1818
361	1875	693	693
731	750	1954	1954
1604	1616	1668	1668
16	1222	460	460
20	1201	557	557
328	1870	2038	2038
371	1762	1800	1800
48	1026	1759	1759
584	1223	1111	1111
290	1990	2041	2041
656	951	2144	2144
74	991	1287	1287
1510	1889	1611	1611
371	1800	1364	1364
832	2145	1672	1672
274	420	1318	1318
695	891	1534	1534
33	1196	164	164
885	2006	1547	1547
557	1287	1359	1359
718	777	2156	2156
852	2137	1073	1073
660	1035	940	940
316	1977	1295	1295
57	989	2062	2062
1521	1836	1964	1964
259	436	1688	1688
124	880	923	923
87	956	1311	1311
720	809	1687	1687
1553	1752	1805	1805
278	2154	522	522
1125	1303	1542	1542
292	413	793	793
141	854	635	635
300	2107	320	320
49	1105	834	834
448	1601	1379	1379
502	1516	666	666
123	887	945	945
857	2054	2053	2053
325	1903	1934	1934
489	1521	1054	1054
342	1964	563	563
1134	1308	1260	1260
470	1500	2002	2002
120	843	1621	1621
111	972	249	249
221	657	510	510
482	1541	1063	1063
1006	1632	1952	1952
588	1166	1941	1941
633	1093	1219	1219
659	1015	1440	1440
52	1044	1615	1615
942	1812	2000	2000
380	1760	1783	1783
413	1713	1251	1251
920	1893	1841	1841
1033	1568	1762	1762
806	2207	2171	2171
577	1272	1005	1005
110	912	1134	1134
1012	1643	1588	1588
1091	1390	1890	1890
877	2089	1027	1027
557	1359	682	682
209	692	544	544
239	604	514	514
27	1233	212	212
848	2093	2089	2089
648	1055	1231	1231
354	1811	2135	2135
1120	1324	1677	1677
86	1057	230	230
527	1354	1946	1946
679	1004	887	887
58	1137	291	291
306	2045	1061	1061
1177	1190	1390	1390
154	825	734	734
241	580	784	784
118	922	789	789
1139	1234	2223	2223
34	1088	1851	1851
1165	1179	1940	1940
1129	1333	1307	1307
486	1494	1764	1764
757	760	1197	1197
246	498	1757	1757
699	935	1157	1157
276	445	1337	1337
594	1155	2081	2081
310	1964	2079	2079
319	2034	824	824
18	1189	1278	1278
575	1226	1867	1867
105	984	595	595
909	1982	1290	1290
541	1321	1926	1926
279	401	1814	1814
380	1778	1760	1760
1562	1775	1610	1610
53	1175	117	117
968	1768	1817	1817
190	770	370	370
300	320	2117	2117
81	1061	579	579
1044	1563	1656	1656
503	1481	1444	1444
160	837	559	559
180	735	1268	1268
227	634	842	842
324	356	698	698
154	734	2178	2178
195	708	1087	1087
1568	1750	1762	1762
351	1965	561	561
508	1424	2023	2023
415	1722	1355	1355
117	935	856	856
387	1842	851	851
965	1802	1613	1613
605	1157	1748	1748
617	1096	2061	2061
333	1905	2010	2010
526	1447	1084	1084
345	1871	2022	2022
26	1271	69	69
1094	1427	1612	1612
234	566	1526	1526
67	1058	1244	1244
50	1042	2135	2135
309	1976	2173	2173
677	989	1522	1522
1058	1565	1244	1244
734	825	1523	1523
381	1845	1107	1107
93	1069	146	146
1562	1778	1775	1775
926	1952	1313	1313
312	2112	326	326
1013	1682	1460	1460
430	1749	632	632
470	1580	1500	1500
359	1829	2174	2174
1173	1208	1662	1662
252	2191	1620	1620
119	967	583	583
1553	1805	1820	1820
503	1444	2179	2179
54	1038	2149	2149
920	1930	1893	1893
936	1875	1947	1947
480	1620	676	676
280	509	782	782
1464	2094	1487	1487
1592	1702	1754	1754
423	1751	872	872
1110	1416	1372	1372
623	1099	2070	2070
1039	1567	2092	2092
653	1014	2215	2215
1156	1228	2104	2104
243	2221	1639	1639
380	1783	2050	2050
1483	1987	2190	2190
246	607	709	709
1039	1609	1567	1567
125	955	614	614
77	1100	532	532
546	1409	991	991
399	1792	1339	1339
1093	1414	2054	2054
533	1396	1711	1711
755	798	1232	1232
173	814	762	762
148	826	1491	1491
754	779	1528	1528
241	2220	1796	1796
304	2153	307	307
944	1931	1029	1029
1577	1718	2175	2175
758	781	1376	1376
197	697	1528	1528
432	1654	1979	1979
154	900	303	303
613	1160	1717	1717
403	1833	750	750
289	2113	1434	1434
377	1875	1106	1106
529	1443	1347	1347
470	1589	1580	1580
1455	2080	2173	2173
106	1005	763	763
220	687	872	872
223	648	1231	1231
57	1092	1522	1522
333	1945	1905	1905
333	2010	1055	1055
1017	1713	1207	1207
321	2095	488	488
527	1451	1354	1354
191	696	1850	1850
262	529	1347	1347
710	925	1445	1445
290	2073	1990	1990
1416	2227	1739	1739
641	1135	1131	1131
464	1674	720	720
677	1011	1564	1564
4	1243	1746	1746
458	1687	809	809
904	2017	1669	1669
174	768	1539	1539
926	1980	1331	1331
931	1994	957	957
1169	1239	1781	1781
338	2028	804	804
7	1245	1644	1644
850	2225	1074	1074
194	765	890	890
1188	1220	1394	1394
419	1817	543	543
827	2238	1832	1832
124	923	1399	1399
604	1183	2029	2029
444	1644	1868	1868
39	1260	242	242
350	1955	1315	1315
354	1901	1811	1811
307	2153	467	467
94	1101	162	162
568	1288	2031	2031
299	2177	485	485
193	681	2165	2165
402	1819	1227	1227
563	1350	1477	1477
908	2035	1429	1429
872	2126	1672	1672
1553	1820	2103	2103
548	1458	709	709
253	584	1204	1204
274	2198	1291	1291
335	2076	471	471
757	800	1543	1543
14	1331	417	417
268	2195	1546	1546
916	2025	1286	1286
673	1068	1242	1242
671	1114	743	743
84	1036	1606	1606
94	1043	1101	1101
567	1361	1290	1290
933	1987	1237	1237
257	599	934	934
150	930	514	514
609	1170	2208	2208
143	931	784	784
864	2133	2001	2001
255	630	657	657
1427	2234	1612	1612
119	988	967	967
1137	1358	1742	1742
252	2199	2191	2191
710	1006	791	791
342	1948	2022	2022
306	408	1646	1646
564	1339	1802	1802
322	2054	1414	1414
552	1385	1684	1684
644	1148	1283	1283
285	517	1145	1145
523	1498	1417	1417
947	1959	1211	1211
75	1192	101	101
1044	1656	1371	1371
275	496	1860	1860
106	1080	300	300
182	848	626	626
173	762	2124	2124
1613	1701	1733	1733
507	1523	1746	1746
367	1869	2172	2172
558	1414	1195	1195
1090	1471	2125	2125
65	1163	881	881
461	1708	938	938
326	2112	643	643
916	1991	2025	2025
107	975	1747	1747
525	1564	596	596
40	1270	534	534
12	1348	616	616
17	1293	1103	1103
47	1162	1625	1625
564	1425	882	882
30	1224	1513	1513
456	1648	1925	1925
320	2107	1006	1006
459	1684	1385	1385
960	1873	1939	1939
265	606	845	845
365	1979	972	972
1606	1696	2218	2218
82	1038	1981	1981
301	2152	1202	1202
95	982	2231	2231
942	1963	1512	1512
347	348	1031	1031
1494	2057	1764	1764
288	2148	1767	1767
976	1876	1333	1333
239	706	604	604
65	1085	2048	2048
142	998	287	287
377	1961	835	835
447	1669	2017	2017
248	701	338	338
288	500	1507	1507
230	615	2131	2131
1468	2140	1627	1627
48	1216	1026	1026
1182	1219	2221	2221
1553	1884	1752	1752
641	1131	1915	1915
88	1136	562	562
318	484	577	577
2043	2161	2106	2106
521	1595	540	540
313	2136	1072	1072
1009	1799	1221	1221
345	2022	1299	1299
633	1225	1093	1093
936	1947	2112	2112
633	1219	1182	1182
487	1585	1945	1945
468	1714	904	904
942	2000	1176	1176
454	1711	1396	1396
1190	1267	1390	1390
72	1193	516	516
237	609	2052	2052
771	849	875	875
762	814	1723	1723
353	373	668	668
846	2213	2159	2159
1102	1499	1667	1667
1003	1779	1776	1776
15	1391	267	267
310	2154	1054	1054
558	1401	1724	1724
992	1842	1481	1481
1110	1465	1846	1846
100	997	2085	2085
719	954	1603	1603
865	2173	1976	1976
200	765	1478	1478
1100	1531	1336	1336
997	1862	1028	1028
95	1153	253	253
767	826	1462	1462
221	748	1016	1016
528	1501	1658	1658
520	1559	1236	1236
251	575	2115	2115
1519	2020	1576	1576
906	2071	1796	1796
319	379	2034	2034
87	1182	243	243
1050	1699	1121	1121
310	2079	2154	2154
361	1947	1875	1875
1030	1680	2141	2141
951	1980	1313	1313
457	1743	1083	1083
289	535	1301	1301
255	657	1016	1016
586	1327	1755	1755
421	1856	898	898
269	2206	2194	2194
732	899	2015	2015
322	2053	2054	2054
335	471	367	367
1575	1826	2057	2057
407	1820	1885	1885
291	2146	2082	2082
773	833	1244	1244
567	1455	865	865
261	694	381	381
135	959	1432	1432
1180	1324	1289	1289
124	949	2011	2011
1085	1604	1177	1177
974	1917	1332	1332
51	1174	1867	1867
1191	1290	1361	1361
1139	1373	2209	2209
1158	1355	1722	1722
681	1039	2165	2165
444	1738	1644	1644
34	1209	2065	2065
18	1278	1832	1832
357	411	375	375
89	1132	985	985
1000	1866	1084	1084
468	1669	1836	1836
792	818	824	824
231	785	318	318
469	1651	2044	2044
533	1573	749	749
411	1796	2220	2220
787	804	1194	1194
180	794	2142	2142
868	2203	1790	1790
22	1307	1333	1333
328	2038	2168	2168
886	2197	1216	1216
404	1953	485	485
647	1166	1734	1734
369	1919	2131	2131
244	750	327	327
236	776	298	298
31	1231	2009	2009
238	689	1422	1422
282	558	1497	1497
174	914	768	768
968	1912	1768	1768
1009	1852	1029	1029
172	839	1873	1873
885	2144	2006	2006
717	1018	1222	1222
28	1382	264	264
585	1326	2051	2051
868	2188	2064	2064
1149	1436	1172	1172
1178	1278	2186	2186
1116	1511	1430	1430
1205	1208	2038	2038
334	480	537	537
1592	1826	1702	1702
1068	1663	1242	1242
307	467	1801	1801
733	940	1685	1685
915	2099	1450	1450
274	2212	2198	2198
464	1687	1913	1913
299	485	1953	1953
308	2133	1904	1904
311	2141	1680	1680
1514	2072	1548	1548
1635	1695	1859	1859
305	2138	1993	1993
1031	1715	2081	2081
1613	1733	2226	2226
658	1196	1289	1289
84	1163	1036	1036
342	2022	2079	2079
224	686	2229	2229
742	951	1313	1313
950	1969	1954	1954
369	1998	1403	1403
550	1536	825	825
298	2217	1326	1326
285	641	517	517
888	2231	982	982
56	1285	639	639
1214	1251	1398	1398
64	1148	2083	2083
184	888	1021	1021
627	1299	1046	1046
1089	1570	1857	1857
1094	1612	1114	1114
350	2012	1955	1955
1027	1804	1200	1200
1025	1790	1473	1473
1108	1530	1716	1716
876	2228	1515	1515
791	805	1408	1408
430	1864	987	987
101	1192	128	128
235	807	254	254
1473	2184	1703	1703
1128	1446	2087	2087
332	2119	1317	1317
1010	1842	1431	1431
364	424	383	383
439	1819	1240	1240
585	1345	2122	2122
14	1363	1331	1331
367	2003	1554	1554
335	367	2172	2172
786	841	1126	1126
1490	2113	2142	2142
183	859	1518	1518
76	1230	700	700
86	1203	621	621
67	1244	833	833
146	974	1332	1332
339	2068	1759	1759
569	1412	1853	1853
437	1862	803	803
344	2138	675	675
138	979	1578	1578
194	890	746	746
328	2094	1870	1870
1033	1762	1573	1573
574	1453	1188	1188
256	704	940	940
152	1037	287	287
169	865	1976	1976
725	990	1645	1645
725	1038	990	990
296	2237	1342	1342
767	882	1425	1425
515	1622	1305	1305
731	994	1405	1405
1151	1388	2135	2135
795	847	858	858
214	752	1885	1885
743	916	1960	1960
722	1011	1522	1522
102	1075	1726	1726
1113	1547	1448	1448
92	1144	1259	1259
948	2030	1518	1518
1058	1652	2160	2160
30	1303	1603	1603
479	1673	1944	1944
110	1134	703	703
396	2005	678	678
309	2173	1700	1700
969	1955	1693	1693
977	1933	1681	1681
798	816	1232	1232
1613	1802	1701	1701
459	1795	1117	1117
390	1936	1786	1786
1628	1719	2171	2171
721	1074	802	802
2052	2208	2180	2180
452	1839	812	812
995	1904	1417	1417
321	2111	2095	2095
49	1255	1569	1569
264	612	1992	1992
281	598	1586	1586
223	852	397	397
110	1071	1599	1599
1207	1269	1706	1706
228	747	1635	1635
246	709	1458	1458
138	1081	452	452
446	1878	532	532
90	1158	1317	1317
611	1373	1034	1034
896	2193	1541	1541
1206	1244	2134	2134
305	541	1484	1484
73	1272	577	577
228	767	1425	1425
87	1225	633	633
211	845	993	993
908	2108	2207	2207
1036	1752	1884	1884
126	1118	537	537
1473	2176	2184	2184
294	668	373	373
198	836	1634	1634
1127	1493	1951	1951
551	1494	1892	1892
1209	1249	2065	2065
272	631	1718	1718
723	1060	1143	1143
1195	1338	1497	1497
277	601	1917	1917
380	1981	1778	1778
342	2079	1964	1964
551	1527	1494	1494
977	1938	1933	1933
639	1233	2021	2021
2084	2140	2232	2232
136	1003	1776	1776
297	2198	2212	2212
181	923	1235	1235
565	1534	891	891
137	983	2025	2025
528	1658	714	714
22	1333	1876	1876
1482	2189	1843	1843
64	1236	1544	1544
693	1103	1855	1855
407	1885	2066	2066
69	1271	895	895
440	1880	935	935
559	1459	2152	2152
9	1377	1888	1888
374	2040	1314	1314
1146	1462	1770	1770
1540	2009	2091	2091
939	2074	1690	1690
616	1348	1419	1419
252	706	1581	1581
511	1686	1059	1059
70	1191	1942	1942
1553	1988	1884	1884
578	1415	2046	2046
241	784	931	931
49	1320	1105	1105
281	585	2122	2122
362	469	496	496
488	1666	2211	2211
531	1670	553	553
958	1995	2105	2105
760	963	1197	1197
1059	1686	2187	2187
795	858	1274	1274
454	1773	2019	2019
768	914	1540	1540
323	540	1131	1131
1064	1697	1908	1908
722	1092	1002	1002
722	1002	2230	2230
500	1696	1507	1507
1555	2002	1792	1792
105	1121	1600	1600
359	2143	711	711
703	1134	1260	1260
997	1902	1862	1862
248	790	701	701
980	1999	1306	1306
1195	1352	1591	1591
1623	1793	1937	1937
362	472	592	592
719	1125	745	745
1226	1292	1228	1228
469	1860	496	496
290	600	1689	1689
342	422	1948	1948
1115	1539	2100	2100
11	1367	2147	2147
499	1770	663	663
1516	2105	1995	1995
142	1037	1393	1393
772	913	1488	1488
71	1304	638	638
771	966	849	849
227	842	905	905
341	544	512	512
469	1756	1860	1860
382	1978	2104	2104
113	1084	1866	1866
1468	2232	2140	2140
346	528	569	569
750	950	1954	1954
117	1127	1157	1157
245	741	1615	1615
1049	1739	2090	2090
972	1979	1988	1988
996	1896	2126	2126
116	1079	1847	1847
276	672	1488	1488
795	892	1033	1033
936	2112	1617	1617
792	824	2034	2034
12	1437	1348	1348
639	1285	1737	1737
1106	1617	1594	1594
395	2077	529	529
115	1106	1594	1594
1665	1692	1810	1810
1053	1725	2164	2164
362	496	472	472
341	512	1063	1063
329	515	1488	1488
1628	1777	2125	2125
360	452	1081	1081
324	2172	1869	1869
2061	2236	2232	2232
418	1946	1354	1354
518	1734	588	588
18	1514	198	198
428	1974	661	661
896	2215	1923	1923
618	1396	1140	1140
1241	1265	1286	1286
2	1437	1799	1799
352	513	691	691
321	488	2211	2211
475	1788	1460	1460
328	2168	1831	1831
232	894	233	233
117	1157	935	935
284	737	420	420
353	432	1641	1641
342	563	422	422
92	1259	640	640
283	660	1502	1502
254	815	443	443
102	1159	1527	1527
797	830	1919	1919
1172	1436	1653	1653
377	2021	1961	1961
136	1138	547	547
971	2018	1710	1710
1225	1311	1328	1328
459	1807	1795	1795
81	1264	1061	1061
612	1382	1651	1651
146	1069	1086	1086
258	700	1914	1914
1646	1760	1778	1778
775	946	1212	1212
990	1971	1645	1645
780	856	2230	2230
46	1376	987	987
334	537	1118	1118
486	1764	1461	1461
74	1201	2192	2192
972	1988	2103	2103
1152	1482	1843	1843
217	812	1941	1941
383	424	756	756
1191	1361	2013	2013
61	1407	69	69
354	2135	1388	1388
539	1560	2208	2208
335	2172	1639	1639
75	1242	1705	1705
112	1160	1255	1255
132	1071	1694	1694
1515	2129	2130	2130
647	1273	1910	1910
269	663	2206	2206
333	487	1945	1945
325	2187	1903	1903
543	1642	1023	1023
1228	1292	1614	1614
74	1287	1201	1201
171	969	1693	1693
27	1367	1961	1961
357	490	1041	1041
1148	1544	1283	1283
68	1261	1750	1750
519	1743	702	702
980	2059	1049	1049
360	2096	1839	1839
1548	2072	1647	1647
120	1179	843	843
321	2211	1844	1844
637	1397	796	796
468	1809	1714	1714
591	1428	2123	2123
1225	1328	1352	1352
184	939	1690	1690
541	1621	1484	1484
644	1283	1974	1974
366	2167	752	752
226	836	1550	1550
90	1317	280	280
917	2224	1324	1324
1650	1741	2151	2151
540	1595	1915	1915
1575	1989	1826	1826
156	1019	1649	1649
330	602	696	696
599	1504	885	885
171	1056	690	690
62	1361	865	865
952	2063	2147	2147
507	1746	1243	1243
111	1213	857	857
97	1281	536	536
478	1818	1345	1345
406	1965	1997	1997
174	1032	914	914
763	1005	1272	1272
1036	1884	1253	1253
406	1993	1655	1655
382	412	1280	1280
779	934	1598	1598
463	1914	700	700
1217	1300	2158	2158
210	880	1658	1658
146	1086	1250	1250
58	1358	1137	1137
149	1067	1400	1400
130	1143	1133	1133
789	922	1431	1431
1576	2000	1773	1773
23	1545	89	89
376	410	1582	1582
679	1238	1585	1585
463	1823	1914	1914
417	1980	1504	1504
368	2065	2185	2185
346	569	686	686
533	1711	847	847
429	1994	931	931
542	1642	1381	1381
1114	1612	1991	1991
1116	1641	1511	1511
604	1479	1183	1183
472	1907	592	592
1544	2077	2049	2049
312	616	1419	1419
313	619	1334	1334
416	1950	1997	1997
304	587	2153	2153
1224	1342	1513	1513
779	907	2101	2101
48	1447	526	526
758	1031	1316	1316
444	1868	2005	2005
34	1383	1889	1889
988	2061	1096	1096
958	2105	1640	1640
127	1140	1448	1448
82	1277	1426	1426
184	1021	939	939
374	378	2197	2197
910	2205	2167	2167
311	638	1304	1304
2084	2232	2236	2236
220	872	1672	1672
398	2045	1562	1562
697	1266	754	754
1015	1960	1440	1440
104	1296	356	356
952	2147	1367	1367
1152	1558	1482	1482
378	451	1216	1216
58	1354	1451	1451
59	1406	753	753
468	1836	1809	1809
596	1564	603	603
348	2230	1002	1002
476	1855	1293	1293
369	2131	1529	1529
31	1384	2137	2137
103	1288	568	568
369	418	1998	1998
1214	1398	1356	1356
117	1175	1493	1493
1652	1767	2169	2169
658	1289	2008	2008
407	2066	1020	1020
112	1255	662	662
114	1188	1453	1453
242	878	820	820
553	1670	819	819
774	991	1409	1409
998	2018	1454	1454
406	1997	1993	1993
1181	1469	1678	1678
489	1809	1521	1521
207	1001	570	570
550	1605	1876	1876
412	2011	1653	1653
333	648	487	487
696	1198	1850	1850
523	1787	619	619
1181	1492	1469	1469
661	1283	2049	2049
1635	1859	1780	1780
1095	1744	1250	1250
181	999	1619	1619
307	690	1056	1056
947	2194	1164	1164
396	2036	2005	2005
715	1159	1624	1624
382	396	1978	1978
618	1449	1396	1396
552	1590	2076	2076
132	1247	197	197
589	1572	938	938
960	2165	1090	1090
1069	1780	1859	1859
518	1702	1989	1989
545	1728	579	579
53	1371	1656	1656
481	1908	654	654
267	820	901	901
254	807	1535	1535
361	505	1476	1476
175	983	2151	2151
597	1508	1570	1570
251	870	828	828
464	1877	1674	1674
205	943	1586	1586
99	1355	151	151
928	2227	1619	1619
805	926	1331	1331
349	2229	1292	1292
456	1925	1337	1337
1652	1821	1767	1767
802	898	1856	1856
434	2037	745	745
87	1311	1225	1225
1234	1297	2223	2223
244	863	1227	1227
1179	1505	1583	1583
130	1133	1900	1900
1104	1737	1285	1285
315	669	1258	1258
193	960	1939	1939
291	728	1403	1403
242	820	1949	1949
1553	2103	1988	1988
432	1979	1641	1641
1069	1859	1086	1086
1212	1380	2078	2078
2144	816	798	798
2107	300	1626	1626
300	1080	1626	1626
1080	1825	1626	1626
879	932	1825	1825
1626	1825	932	932
1626	317	2107	2107
1815	2107	317	317
2239	1156	2104	2104
2239	2104	435	435
2239	435	51	51
2239	51	1156	1156
