# Supplementary material for: High genus surface parameterization using the Euclidean Ricci flow method
Source: Sci Rep. 2025 May 22;15:17784. doi: 10.1038/s41598-025-97421-5 (PMC12098817; doi:10.1038/s41598-025-97421-5)
Supplement: Supplementary file 1 — Supplementary Information. [file 41598_2025_97421_MOESM1_ESM.zip › Supplementary_materials_2025_3_13/Assigned_Lattice_Cells_for_genus_3_database.dat]

TITLE     = "'genus_2_Embed'"
VARIABLES = "u"
"v"
"'Value'"
ZONE T="'face1'"
 STRANDID=0, SOLUTIONTIME=0
 Nodes=4, Elements=1, ZONETYPE=FEQuadrilateral
 DATAPACKING=POINT
 DT=(SINGLE SINGLE SINGLE )
 1.012929976E-001 3.992829919E-001 -1.000000000E+000
 1.687970012E-001 4.338589907E-001 -1.000000000E+000
 1.220920011E-001 5.272650123E-001 -1.000000000E+000
 6.346149743E-002 4.725829959E-001 -1.000000000E+000
 1 2 3 4
ZONE T="'face2'"
 STRANDID=0, SOLUTIONTIME=0
 Nodes=4, Elements=1, ZONETYPE=FEQuadrilateral
 DATAPACKING=POINT
 DT=(SINGLE SINGLE SINGLE )
 6.346149743E-002 4.725829959E-001 1.000000000E+000
 1.220920011E-001 5.272650123E-001 1.000000000E+000
 6.025360152E-002 6.509379745E-001 1.000000000E+000
 -1.370009966E-002 6.220870018E-001 1.000000000E+000
 1 2 3 4
ZONE T="'face3'"
 STRANDID=0, SOLUTIONTIME=0
 Nodes=4, Elements=1, ZONETYPE=FEQuadrilateral
 DATAPACKING=POINT
 DT=(SINGLE SINGLE SINGLE )
 -1.370009966E-002 6.220870018E-001 -1.000000000E+000
 6.025360152E-002 6.509379745E-001 -1.000000000E+000
 2.117780037E-002 7.290859818E-001 -1.000000000E+000
 -5.065200105E-002 6.936830282E-001 -1.000000000E+000
 1 2 3 4
ZONE T="'face4'"
 STRANDID=0, SOLUTIONTIME=0
 Nodes=4, Elements=1, ZONETYPE=FEQuadrilateral
 DATAPACKING=POINT
 DT=(SINGLE SINGLE SINGLE )
 1.687970012E-001 4.338589907E-001 -1.000000000E+000
 1.764609963E-001 4.377839863E-001 -1.000000000E+000
 1.299279928E-001 5.345739722E-001 -1.000000000E+000
 1.220920011E-001 5.272650123E-001 -1.000000000E+000
 1 2 3 4
ZONE T="'face5'"
 STRANDID=0, SOLUTIONTIME=0
 Nodes=4, Elements=1, ZONETYPE=FEQuadrilateral
 DATAPACKING=POINT
 DT=(SINGLE SINGLE SINGLE )
 1.220920011E-001 5.272650123E-001 1.000000000E+000
 1.299279928E-001 5.345739722E-001 1.000000000E+000
 7.181580365E-002 6.554480195E-001 1.000000000E+000
 6.025360152E-002 6.509379745E-001 1.000000000E+000
 1 2 3 4
ZONE T="'face6'"
 STRANDID=0, SOLUTIONTIME=0
 Nodes=4, Elements=1, ZONETYPE=FEQuadrilateral
 DATAPACKING=POINT
 DT=(SINGLE SINGLE SINGLE )
 6.025360152E-002 6.509379745E-001 -1.000000000E+000
 7.181580365E-002 6.554480195E-001 -1.000000000E+000
 3.349459916E-002 7.351570129E-001 -1.000000000E+000
 2.117780037E-002 7.290859818E-001 -1.000000000E+000
 1 2 3 4
ZONE T="'face7'"
 STRANDID=0, SOLUTIONTIME=0
 Nodes=4, Elements=1, ZONETYPE=FEQuadrilateral
 DATAPACKING=POINT
 DT=(SINGLE SINGLE SINGLE )
 1.764609963E-001 4.377839863E-001 -1.000000000E+000
 1.844760031E-001 4.418900013E-001 -1.000000000E+000
 1.382299960E-001 5.423169732E-001 -1.000000000E+000
 1.299279928E-001 5.345739722E-001 -1.000000000E+000
 1 2 3 4
ZONE T="'face8'"
 STRANDID=0, SOLUTIONTIME=0
 Nodes=4, Elements=1, ZONETYPE=FEQuadrilateral
 DATAPACKING=POINT
 DT=(SINGLE SINGLE SINGLE )
 1.299279928E-001 5.345739722E-001 1.000000000E+000
 1.382299960E-001 5.423169732E-001 1.000000000E+000
 8.395469934E-002 6.601840258E-001 1.000000000E+000
 7.181580365E-002 6.554480195E-001 1.000000000E+000
 1 2 3 4
ZONE T="'face9'"
 STRANDID=0, SOLUTIONTIME=0
 Nodes=4, Elements=1, ZONETYPE=FEQuadrilateral
 DATAPACKING=POINT
 DT=(SINGLE SINGLE SINGLE )
 7.181580365E-002 6.554480195E-001 -1.000000000E+000
 8.395469934E-002 6.601840258E-001 -1.000000000E+000
 4.648280144E-002 7.415590286E-001 -1.000000000E+000
 3.349459916E-002 7.351570129E-001 -1.000000000E+000
 1 2 3 4
ZONE T="'face10'"
 STRANDID=0, SOLUTIONTIME=0
 Nodes=4, Elements=1, ZONETYPE=FEQuadrilateral
 DATAPACKING=POINT
 DT=(SINGLE SINGLE SINGLE )
 1.844760031E-001 4.418900013E-001 -1.000000000E+000
 1.895840019E-001 4.445059896E-001 -1.000000000E+000
 1.450950056E-001 5.487200022E-001 -1.000000000E+000
 1.382299960E-001 5.423169732E-001 -1.000000000E+000
 1 2 3 4
ZONE T="'face11'"
 STRANDID=0, SOLUTIONTIME=0
 Nodes=4, Elements=1, ZONETYPE=FEQuadrilateral
 DATAPACKING=POINT
 DT=(SINGLE SINGLE SINGLE )
 1.382299960E-001 5.423169732E-001 1.000000000E+000
 1.450950056E-001 5.487200022E-001 1.000000000E+000
 9.557460248E-002 6.647170186E-001 1.000000000E+000
 8.395469934E-002 6.601840258E-001 1.000000000E+000
 1 2 3 4
ZONE T="'face12'"
 STRANDID=0, SOLUTIONTIME=0
 Nodes=4, Elements=1, ZONETYPE=FEQuadrilateral
 DATAPACKING=POINT
 DT=(SINGLE SINGLE SINGLE )
 8.395469934E-002 6.601840258E-001 -1.000000000E+000
 9.557460248E-002 6.647170186E-001 -1.000000000E+000
 5.993900076E-002 7.481909990E-001 -1.000000000E+000
 4.648280144E-002 7.415590286E-001 -1.000000000E+000
 1 2 3 4
ZONE T="'face13'"
 STRANDID=0, SOLUTIONTIME=0
 Nodes=4, Elements=1, ZONETYPE=FEQuadrilateral
 DATAPACKING=POINT
 DT=(SINGLE SINGLE SINGLE )
 1.895840019E-001 4.445059896E-001 1.000000000E+000
 2.419310063E-001 4.707880020E-001 1.000000000E+000
 1.922480017E-001 5.824069977E-001 1.000000000E+000
 1.450950056E-001 5.487200022E-001 1.000000000E+000
 1 2 3 4
ZONE T="'face14'"
 STRANDID=0, SOLUTIONTIME=0
 Nodes=4, Elements=1, ZONETYPE=FEQuadrilateral
 DATAPACKING=POINT
 DT=(SINGLE SINGLE SINGLE )
 1.450950056E-001 5.487200022E-001 -1.000000000E+000
 1.922480017E-001 5.824069977E-001 -1.000000000E+000
 1.467290074E-001 6.846730113E-001 -1.000000000E+000
 9.557460248E-002 6.647170186E-001 -1.000000000E+000
 1 2 3 4
ZONE T="'face15'"
 STRANDID=0, SOLUTIONTIME=0
 Nodes=4, Elements=1, ZONETYPE=FEQuadrilateral
 DATAPACKING=POINT
 DT=(SINGLE SINGLE SINGLE )
 9.557460248E-002 6.647170186E-001 1.000000000E+000
 1.467290074E-001 6.846730113E-001 1.000000000E+000
 1.079280004E-001 7.718440294E-001 1.000000000E+000
 5.993900076E-002 7.481909990E-001 1.000000000E+000
 1 2 3 4
ZONE T="'face16'"
 STRANDID=0, SOLUTIONTIME=0
 Nodes=4, Elements=1, ZONETYPE=FEQuadrilateral
 DATAPACKING=POINT
 DT=(SINGLE SINGLE SINGLE )
 2.419310063E-001 4.707880020E-001 -1.000000000E+000
 2.807939947E-001 4.897060096E-001 -1.000000000E+000
 2.314070016E-001 6.038709879E-001 -1.000000000E+000
 1.922480017E-001 5.824069977E-001 -1.000000000E+000
 1 2 3 4
ZONE T="'face17'"
 STRANDID=0, SOLUTIONTIME=0
 Nodes=4, Elements=1, ZONETYPE=FEQuadrilateral
 DATAPACKING=POINT
 DT=(SINGLE SINGLE SINGLE )
 1.922480017E-001 5.824069977E-001 1.000000000E+000
 2.314070016E-001 6.038709879E-001 1.000000000E+000
 1.892720014E-001 7.012699842E-001 1.000000000E+000
 1.467290074E-001 6.846730113E-001 1.000000000E+000
 1 2 3 4
ZONE T="'face18'"
 STRANDID=0, SOLUTIONTIME=0
 Nodes=4, Elements=1, ZONETYPE=FEQuadrilateral
 DATAPACKING=POINT
 DT=(SINGLE SINGLE SINGLE )
 1.467290074E-001 6.846730113E-001 -1.000000000E+000
 1.892720014E-001 7.012699842E-001 -1.000000000E+000
 1.498119980E-001 7.924879789E-001 -1.000000000E+000
 1.079280004E-001 7.718440294E-001 -1.000000000E+000
 1 2 3 4
ZONE T="'face19'"
 STRANDID=0, SOLUTIONTIME=0
 Nodes=4, Elements=1, ZONETYPE=FEQuadrilateral
 DATAPACKING=POINT
 DT=(SINGLE SINGLE SINGLE )
 2.807939947E-001 4.897060096E-001 1.000000000E+000
 4.127629995E-001 5.205649734E-001 1.000000000E+000
 3.998489976E-001 6.447070241E-001 1.000000000E+000
 2.314070016E-001 6.038709879E-001 1.000000000E+000
 1 2 3 4
ZONE T="'face20'"
 STRANDID=0, SOLUTIONTIME=0
 Nodes=4, Elements=1, ZONETYPE=FEQuadrilateral
 DATAPACKING=POINT
 DT=(SINGLE SINGLE SINGLE )
 2.314070016E-001 6.038709879E-001 -1.000000000E+000
 3.998489976E-001 6.447070241E-001 -1.000000000E+000
 3.585889935E-001 7.673239708E-001 -1.000000000E+000
 1.892720014E-001 7.012699842E-001 -1.000000000E+000
 1 2 3 4
ZONE T="'face21'"
 STRANDID=0, SOLUTIONTIME=0
 Nodes=4, Elements=1, ZONETYPE=FEQuadrilateral
 DATAPACKING=POINT
 DT=(SINGLE SINGLE SINGLE )
 1.892720014E-001 7.012699842E-001 1.000000000E+000
 3.585889935E-001 7.673239708E-001 1.000000000E+000
 3.158870041E-001 8.743429780E-001 1.000000000E+000
 1.498119980E-001 7.924879789E-001 1.000000000E+000
 1 2 3 4
ZONE T="'face22'"
 STRANDID=0, SOLUTIONTIME=0
 Nodes=4, Elements=1, ZONETYPE=FEQuadrilateral
 DATAPACKING=POINT
 DT=(SINGLE SINGLE SINGLE )
 4.127629995E-001 5.205649734E-001 -1.000000000E+000
 4.581069946E-001 5.241360068E-001 -1.000000000E+000
 4.421029985E-001 6.461930275E-001 -1.000000000E+000
 3.998489976E-001 6.447070241E-001 -1.000000000E+000
 1 2 3 4
ZONE T="'face23'"
 STRANDID=0, SOLUTIONTIME=0
 Nodes=4, Elements=1, ZONETYPE=FEQuadrilateral
 DATAPACKING=POINT
 DT=(SINGLE SINGLE SINGLE )
 3.998489976E-001 6.447070241E-001 1.000000000E+000
 4.421029985E-001 6.461930275E-001 1.000000000E+000
 3.945530057E-001 7.813540101E-001 1.000000000E+000
 3.585889935E-001 7.673239708E-001 1.000000000E+000
 1 2 3 4
ZONE T="'face24'"
 STRANDID=0, SOLUTIONTIME=0
 Nodes=4, Elements=1, ZONETYPE=FEQuadrilateral
 DATAPACKING=POINT
 DT=(SINGLE SINGLE SINGLE )
 3.585889935E-001 7.673239708E-001 -1.000000000E+000
 3.945530057E-001 7.813540101E-001 -1.000000000E+000
 3.462370038E-001 8.893020153E-001 -1.000000000E+000
 3.158870041E-001 8.743429780E-001 -1.000000000E+000
 1 2 3 4
ZONE T="'face25'"
 STRANDID=0, SOLUTIONTIME=0
 Nodes=4, Elements=1, ZONETYPE=FEQuadrilateral
 DATAPACKING=POINT
 DT=(SINGLE SINGLE SINGLE )
 4.581069946E-001 5.241360068E-001 1.000000000E+000
 5.184209943E-001 5.239830017E-001 1.000000000E+000
 4.923689961E-001 6.463209987E-001 1.000000000E+000
 4.421029985E-001 6.461930275E-001 1.000000000E+000
 1 2 3 4
ZONE T="'face26'"
 STRANDID=0, SOLUTIONTIME=0
 Nodes=4, Elements=1, ZONETYPE=FEQuadrilateral
 DATAPACKING=POINT
 DT=(SINGLE SINGLE SINGLE )
 4.421029985E-001 6.461930275E-001 -1.000000000E+000
 4.923689961E-001 6.463209987E-001 -1.000000000E+000
 4.296739995E-001 7.950559855E-001 -1.000000000E+000
 3.945530057E-001 7.813540101E-001 -1.000000000E+000
 1 2 3 4
ZONE T="'face27'"
 STRANDID=0, SOLUTIONTIME=0
 Nodes=4, Elements=1, ZONETYPE=FEQuadrilateral
 DATAPACKING=POINT
 DT=(SINGLE SINGLE SINGLE )
 3.945530057E-001 7.813540101E-001 1.000000000E+000
 4.296739995E-001 7.950559855E-001 1.000000000E+000
 3.803249896E-001 9.061030149E-001 1.000000000E+000
 3.462370038E-001 8.893020153E-001 1.000000000E+000
 1 2 3 4
ZONE T="'face28'"
 STRANDID=0, SOLUTIONTIME=0
 Nodes=4, Elements=1, ZONETYPE=FEQuadrilateral
 DATAPACKING=POINT
 DT=(SINGLE SINGLE SINGLE )
 5.184209943E-001 5.239830017E-001 -1.000000000E+000
 5.845040083E-001 5.153840184E-001 -1.000000000E+000
 5.250359774E-001 6.465680003E-001 -1.000000000E+000
 4.923689961E-001 6.463209987E-001 -1.000000000E+000
 1 2 3 4
ZONE T="'face29'"
 STRANDID=0, SOLUTIONTIME=0
 Nodes=4, Elements=1, ZONETYPE=FEQuadrilateral
 DATAPACKING=POINT
 DT=(SINGLE SINGLE SINGLE )
 4.923689961E-001 6.463209987E-001 1.000000000E+000
 5.250359774E-001 6.465680003E-001 1.000000000E+000
 4.535090029E-001 8.043540120E-001 1.000000000E+000
 4.296739995E-001 7.950559855E-001 1.000000000E+000
 1 2 3 4
ZONE T="'face30'"
 STRANDID=0, SOLUTIONTIME=0
 Nodes=4, Elements=1, ZONETYPE=FEQuadrilateral
 DATAPACKING=POINT
 DT=(SINGLE SINGLE SINGLE )
 4.296739995E-001 7.950559855E-001 -1.000000000E+000
 4.535090029E-001 8.043540120E-001 -1.000000000E+000
 4.024429917E-001 9.170039892E-001 -1.000000000E+000
 3.803249896E-001 9.061030149E-001 -1.000000000E+000
 1 2 3 4
ZONE T="'face31'"
 STRANDID=0, SOLUTIONTIME=0
 Nodes=4, Elements=1, ZONETYPE=FEQuadrilateral
 DATAPACKING=POINT
 DT=(SINGLE SINGLE SINGLE )
 5.845040083E-001 5.153840184E-001 1.000000000E+000
 6.246209741E-001 5.293189883E-001 1.000000000E+000
 5.631660223E-001 6.655460000E-001 1.000000000E+000
 5.250359774E-001 6.465680003E-001 1.000000000E+000
 1 2 3 4
ZONE T="'face32'"
 STRANDID=0, SOLUTIONTIME=0
 Nodes=4, Elements=1, ZONETYPE=FEQuadrilateral
 DATAPACKING=POINT
 DT=(SINGLE SINGLE SINGLE )
 5.250359774E-001 6.465680003E-001 -1.000000000E+000
 5.631660223E-001 6.655460000E-001 -1.000000000E+000
 4.924440086E-001 8.223170042E-001 -1.000000000E+000
 4.535090029E-001 8.043540120E-001 -1.000000000E+000
 1 2 3 4
ZONE T="'face33'"
 STRANDID=0, SOLUTIONTIME=0
 Nodes=4, Elements=1, ZONETYPE=FEQuadrilateral
 DATAPACKING=POINT
 DT=(SINGLE SINGLE SINGLE )
 4.535090029E-001 8.043540120E-001 1.000000000E+000
 4.924440086E-001 8.223170042E-001 1.000000000E+000
 4.411270022E-001 9.360709786E-001 1.000000000E+000
 4.024429917E-001 9.170039892E-001 1.000000000E+000
 1 2 3 4
ZONE T="'face34'"
 STRANDID=0, SOLUTIONTIME=0
 Nodes=4, Elements=1, ZONETYPE=FEQuadrilateral
 DATAPACKING=POINT
 DT=(SINGLE SINGLE SINGLE )
 6.246209741E-001 5.293189883E-001 -1.000000000E+000
 6.586059928E-001 5.411239862E-001 -1.000000000E+000
 6.003130078E-001 6.840350032E-001 -1.000000000E+000
 5.631660223E-001 6.655460000E-001 -1.000000000E+000
 1 2 3 4
ZONE T="'face35'"
 STRANDID=0, SOLUTIONTIME=0
 Nodes=4, Elements=1, ZONETYPE=FEQuadrilateral
 DATAPACKING=POINT
 DT=(SINGLE SINGLE SINGLE )
 5.631660223E-001 6.655460000E-001 1.000000000E+000
 6.003130078E-001 6.840350032E-001 1.000000000E+000
 5.357580185E-001 8.422989845E-001 1.000000000E+000
 4.924440086E-001 8.223170042E-001 1.000000000E+000
 1 2 3 4
ZONE T="'face36'"
 STRANDID=0, SOLUTIONTIME=0
 Nodes=4, Elements=1, ZONETYPE=FEQuadrilateral
 DATAPACKING=POINT
 DT=(SINGLE SINGLE SINGLE )
 4.924440086E-001 8.223170042E-001 -1.000000000E+000
 5.357580185E-001 8.422989845E-001 -1.000000000E+000
 4.880709946E-001 9.592090249E-001 -1.000000000E+000
 4.411270022E-001 9.360709786E-001 -1.000000000E+000
 1 2 3 4
ZONE T="'face37'"
 STRANDID=0, SOLUTIONTIME=0
 Nodes=4, Elements=1, ZONETYPE=FEQuadrilateral
 DATAPACKING=POINT
 DT=(SINGLE SINGLE SINGLE )
 6.586059928E-001 5.411239862E-001 1.000000000E+000
 7.648149729E-001 5.926300287E-001 1.000000000E+000
 6.984699965E-001 7.328900099E-001 1.000000000E+000
 6.003130078E-001 6.840350032E-001 1.000000000E+000
 1 2 3 4
ZONE T="'face38'"
 STRANDID=0, SOLUTIONTIME=0
 Nodes=4, Elements=1, ZONETYPE=FEQuadrilateral
 DATAPACKING=POINT
 DT=(SINGLE SINGLE SINGLE )
 6.003130078E-001 6.840350032E-001 -1.000000000E+000
 6.984699965E-001 7.328900099E-001 -1.000000000E+000
 6.268420219E-001 8.843200207E-001 -1.000000000E+000
 5.357580185E-001 8.422989845E-001 -1.000000000E+000
 1 2 3 4
ZONE T="'face39'"
 STRANDID=0, SOLUTIONTIME=0
 Nodes=4, Elements=1, ZONETYPE=FEQuadrilateral
 DATAPACKING=POINT
 DT=(SINGLE SINGLE SINGLE )
 5.357580185E-001 8.422989845E-001 1.000000000E+000
 6.268420219E-001 8.843200207E-001 1.000000000E+000
 5.718799829E-001 1.000519991E+000 1.000000000E+000
 4.880709946E-001 9.592090249E-001 1.000000000E+000
 1 2 3 4
ZONE T="'face40'"
 STRANDID=0, SOLUTIONTIME=0
 Nodes=4, Elements=1, ZONETYPE=FEQuadrilateral
 DATAPACKING=POINT
 DT=(SINGLE SINGLE SINGLE )
 7.648149729E-001 5.926300287E-001 -1.000000000E+000
 8.669700027E-001 6.429889798E-001 -1.000000000E+000
 7.964460254E-001 7.816560268E-001 -1.000000000E+000
 6.984699965E-001 7.328900099E-001 -1.000000000E+000
 1 2 3 4
ZONE T="'face41'"
 STRANDID=0, SOLUTIONTIME=0
 Nodes=4, Elements=1, ZONETYPE=FEQuadrilateral
 DATAPACKING=POINT
 DT=(SINGLE SINGLE SINGLE )
 6.984699965E-001 7.328900099E-001 1.000000000E+000
 7.964460254E-001 7.816560268E-001 1.000000000E+000
 7.219240069E-001 9.281849861E-001 1.000000000E+000
 6.268420219E-001 8.843200207E-001 1.000000000E+000
 1 2 3 4
ZONE T="'face42'"
 STRANDID=0, SOLUTIONTIME=0
 Nodes=4, Elements=1, ZONETYPE=FEQuadrilateral
 DATAPACKING=POINT
 DT=(SINGLE SINGLE SINGLE )
 6.268420219E-001 8.843200207E-001 -1.000000000E+000
 7.219240069E-001 9.281849861E-001 -1.000000000E+000
 6.624370217E-001 1.045150042E+000 -1.000000000E+000
 5.718799829E-001 1.000519991E+000 -1.000000000E+000
 1 2 3 4
ZONE T="'face1'"
 STRANDID=0, SOLUTIONTIME=0
 Nodes=4, Elements=1, ZONETYPE=FEQuadrilateral
 DATAPACKING=POINT
 DT=(SINGLE SINGLE SINGLE )
 3.446879983E-001 -7.230690122E-002 -1.000000000E+000
 4.069400132E-001 -4.241200164E-002 -1.000000000E+000
 3.451089859E-001 8.124610037E-002 -1.000000000E+000
 2.838580012E-001 4.555319995E-002 -1.000000000E+000
 1 2 3 4
ZONE T="'face2'"
 STRANDID=0, SOLUTIONTIME=0
 Nodes=4, Elements=1, ZONETYPE=FEQuadrilateral
 DATAPACKING=POINT
 DT=(SINGLE SINGLE SINGLE )
 2.838580012E-001 4.555319995E-002 1.000000000E+000
 3.451089859E-001 8.124610037E-002 1.000000000E+000
 2.948360145E-001 1.817889959E-001 1.000000000E+000
 2.275509983E-001 1.546519995E-001 1.000000000E+000
 1 2 3 4
ZONE T="'face3'"
 STRANDID=0, SOLUTIONTIME=0
 Nodes=4, Elements=1, ZONETYPE=FEQuadrilateral
 DATAPACKING=POINT
 DT=(SINGLE SINGLE SINGLE )
 2.275509983E-001 1.546519995E-001 -1.000000000E+000
 2.948360145E-001 1.817889959E-001 -1.000000000E+000
 2.735280097E-001 2.244040072E-001 -1.000000000E+000
 2.084189951E-001 1.917210072E-001 -1.000000000E+000
 1 2 3 4
ZONE T="'face4'"
 STRANDID=0, SOLUTIONTIME=0
 Nodes=4, Elements=1, ZONETYPE=FEQuadrilateral
 DATAPACKING=POINT
 DT=(SINGLE SINGLE SINGLE )
 4.069400132E-001 -4.241200164E-002 -1.000000000E+000
 4.842270017E-001 -5.297120195E-003 -1.000000000E+000
 4.083989859E-001 1.181280017E-001 -1.000000000E+000
 3.451089859E-001 8.124610037E-002 -1.000000000E+000
 1 2 3 4
ZONE T="'face5'"
 STRANDID=0, SOLUTIONTIME=0
 Nodes=4, Elements=1, ZONETYPE=FEQuadrilateral
 DATAPACKING=POINT
 DT=(SINGLE SINGLE SINGLE )
 3.451089859E-001 8.124610037E-002 1.000000000E+000
 4.083989859E-001 1.181280017E-001 1.000000000E+000
 3.545039892E-001 2.058530003E-001 1.000000000E+000
 2.948360145E-001 1.817889959E-001 1.000000000E+000
 1 2 3 4
ZONE T="'face6'"
 STRANDID=0, SOLUTIONTIME=0
 Nodes=4, Elements=1, ZONETYPE=FEQuadrilateral
 DATAPACKING=POINT
 DT=(SINGLE SINGLE SINGLE )
 2.948360145E-001 1.817889959E-001 -1.000000000E+000
 3.545039892E-001 2.058530003E-001 -1.000000000E+000
 3.267070055E-001 2.510980070E-001 -1.000000000E+000
 2.735280097E-001 2.244040072E-001 -1.000000000E+000
 1 2 3 4
ZONE T="'face7'"
 STRANDID=0, SOLUTIONTIME=0
 Nodes=4, Elements=1, ZONETYPE=FEQuadrilateral
 DATAPACKING=POINT
 DT=(SINGLE SINGLE SINGLE )
 4.842270017E-001 -5.297120195E-003 1.000000000E+000
 5.346239805E-001 1.890430041E-002 1.000000000E+000
 4.425550103E-001 1.380310059E-001 1.000000000E+000
 4.083989859E-001 1.181280017E-001 1.000000000E+000
 1 2 3 4
ZONE T="'face8'"
 STRANDID=0, SOLUTIONTIME=0
 Nodes=4, Elements=1, ZONETYPE=FEQuadrilateral
 DATAPACKING=POINT
 DT=(SINGLE SINGLE SINGLE )
 4.083989859E-001 1.181280017E-001 -1.000000000E+000
 4.425550103E-001 1.380310059E-001 -1.000000000E+000
 3.789620101E-001 2.203129977E-001 -1.000000000E+000
 3.545039892E-001 2.058530003E-001 -1.000000000E+000
 1 2 3 4
ZONE T="'face9'"
 STRANDID=0, SOLUTIONTIME=0
 Nodes=4, Elements=1, ZONETYPE=FEQuadrilateral
 DATAPACKING=POINT
 DT=(SINGLE SINGLE SINGLE )
 3.545039892E-001 2.058530003E-001 1.000000000E+000
 3.789620101E-001 2.203129977E-001 1.000000000E+000
 3.472990096E-001 2.612819970E-001 1.000000000E+000
 3.267070055E-001 2.510980070E-001 1.000000000E+000
 1 2 3 4
ZONE T="'face10'"
 STRANDID=0, SOLUTIONTIME=0
 Nodes=4, Elements=1, ZONETYPE=FEQuadrilateral
 DATAPACKING=POINT
 DT=(SINGLE SINGLE SINGLE )
 5.346239805E-001 1.890430041E-002 -1.000000000E+000
 5.921000242E-001 4.650549963E-002 -1.000000000E+000
 4.751999974E-001 1.570550054E-001 -1.000000000E+000
 4.425550103E-001 1.380310059E-001 -1.000000000E+000
 1 2 3 4
ZONE T="'face11'"
 STRANDID=0, SOLUTIONTIME=0
 Nodes=4, Elements=1, ZONETYPE=FEQuadrilateral
 DATAPACKING=POINT
 DT=(SINGLE SINGLE SINGLE )
 4.425550103E-001 1.380310059E-001 1.000000000E+000
 4.751999974E-001 1.570550054E-001 1.000000000E+000
 3.960500062E-001 2.319049984E-001 1.000000000E+000
 3.789620101E-001 2.203129977E-001 1.000000000E+000
 1 2 3 4
ZONE T="'face12'"
 STRANDID=0, SOLUTIONTIME=0
 Nodes=4, Elements=1, ZONETYPE=FEQuadrilateral
 DATAPACKING=POINT
 DT=(SINGLE SINGLE SINGLE )
 3.789620101E-001 2.203129977E-001 -1.000000000E+000
 3.960500062E-001 2.319049984E-001 -1.000000000E+000
 3.585680127E-001 2.673510015E-001 -1.000000000E+000
 3.472990096E-001 2.612819970E-001 -1.000000000E+000
 1 2 3 4
ZONE T="'face13'"
 STRANDID=0, SOLUTIONTIME=0
 Nodes=4, Elements=1, ZONETYPE=FEQuadrilateral
 DATAPACKING=POINT
 DT=(SINGLE SINGLE SINGLE )
 5.921000242E-001 4.650549963E-002 1.000000000E+000
 6.377670169E-001 6.843599677E-002 1.000000000E+000
 5.082550049E-001 1.763170063E-001 1.000000000E+000
 4.751999974E-001 1.570550054E-001 1.000000000E+000
 1 2 3 4
ZONE T="'face14'"
 STRANDID=0, SOLUTIONTIME=0
 Nodes=4, Elements=1, ZONETYPE=FEQuadrilateral
 DATAPACKING=POINT
 DT=(SINGLE SINGLE SINGLE )
 4.751999974E-001 1.570550054E-001 -1.000000000E+000
 5.082550049E-001 1.763170063E-001 -1.000000000E+000
 4.199660122E-001 2.498600036E-001 -1.000000000E+000
 3.960500062E-001 2.319049984E-001 -1.000000000E+000
 1 2 3 4
ZONE T="'face15'"
 STRANDID=0, SOLUTIONTIME=0
 Nodes=4, Elements=1, ZONETYPE=FEQuadrilateral
 DATAPACKING=POINT
 DT=(SINGLE SINGLE SINGLE )
 3.960500062E-001 2.319049984E-001 1.000000000E+000
 4.199660122E-001 2.498600036E-001 1.000000000E+000
 3.790540099E-001 2.839379907E-001 1.000000000E+000
 3.585680127E-001 2.673510015E-001 1.000000000E+000
 1 2 3 4
ZONE T="'face16'"
 STRANDID=0, SOLUTIONTIME=0
 Nodes=4, Elements=1, ZONETYPE=FEQuadrilateral
 DATAPACKING=POINT
 DT=(SINGLE SINGLE SINGLE )
 6.377670169E-001 6.843599677E-002 -1.000000000E+000
 6.626769900E-001 8.039840311E-002 -1.000000000E+000
 5.258169770E-001 1.865510046E-001 -1.000000000E+000
 5.082550049E-001 1.763170063E-001 -1.000000000E+000
 1 2 3 4
ZONE T="'face17'"
 STRANDID=0, SOLUTIONTIME=0
 Nodes=4, Elements=1, ZONETYPE=FEQuadrilateral
 DATAPACKING=POINT
 DT=(SINGLE SINGLE SINGLE )
 5.082550049E-001 1.763170063E-001 1.000000000E+000
 5.258169770E-001 1.865510046E-001 1.000000000E+000
 4.318709970E-001 2.594180107E-001 1.000000000E+000
 4.199660122E-001 2.498600036E-001 1.000000000E+000
 1 2 3 4
ZONE T="'face18'"
 STRANDID=0, SOLUTIONTIME=0
 Nodes=4, Elements=1, ZONETYPE=FEQuadrilateral
 DATAPACKING=POINT
 DT=(SINGLE SINGLE SINGLE )
 4.199660122E-001 2.498600036E-001 -1.000000000E+000
 4.318709970E-001 2.594180107E-001 -1.000000000E+000
 3.894059956E-001 2.923550010E-001 -1.000000000E+000
 3.790540099E-001 2.839379907E-001 -1.000000000E+000
 1 2 3 4
ZONE T="'face19'"
 STRANDID=0, SOLUTIONTIME=0
 Nodes=4, Elements=1, ZONETYPE=FEQuadrilateral
 DATAPACKING=POINT
 DT=(SINGLE SINGLE SINGLE )
 6.626769900E-001 8.039840311E-002 1.000000000E+000
 6.902769804E-001 9.365250170E-002 1.000000000E+000
 6.070430279E-001 2.338840067E-001 1.000000000E+000
 5.258169770E-001 1.865510046E-001 1.000000000E+000
 1 2 3 4
ZONE T="'face20'"
 STRANDID=0, SOLUTIONTIME=0
 Nodes=4, Elements=1, ZONETYPE=FEQuadrilateral
 DATAPACKING=POINT
 DT=(SINGLE SINGLE SINGLE )
 5.258169770E-001 1.865510046E-001 -1.000000000E+000
 6.070430279E-001 2.338840067E-001 -1.000000000E+000
 5.288659930E-001 3.453840017E-001 -1.000000000E+000
 4.318709970E-001 2.594180107E-001 -1.000000000E+000
 1 2 3 4
ZONE T="'face21'"
 STRANDID=0, SOLUTIONTIME=0
 Nodes=4, Elements=1, ZONETYPE=FEQuadrilateral
 DATAPACKING=POINT
 DT=(SINGLE SINGLE SINGLE )
 4.318709970E-001 2.594180107E-001 1.000000000E+000
 5.288659930E-001 3.453840017E-001 1.000000000E+000
 4.889149964E-001 3.831270039E-001 1.000000000E+000
 3.894059956E-001 2.923550010E-001 1.000000000E+000
 1 2 3 4
ZONE T="'face22'"
 STRANDID=0, SOLUTIONTIME=0
 Nodes=4, Elements=1, ZONETYPE=FEQuadrilateral
 DATAPACKING=POINT
 DT=(SINGLE SINGLE SINGLE )
 6.902769804E-001 9.365250170E-002 -1.000000000E+000
 7.053949833E-001 1.009130031E-001 -1.000000000E+000
 6.369820237E-001 2.513310015E-001 -1.000000000E+000
 6.070430279E-001 2.338840067E-001 -1.000000000E+000
 1 2 3 4
ZONE T="'face23'"
 STRANDID=0, SOLUTIONTIME=0
 Nodes=4, Elements=1, ZONETYPE=FEQuadrilateral
 DATAPACKING=POINT
 DT=(SINGLE SINGLE SINGLE )
 6.070430279E-001 2.338840067E-001 1.000000000E+000
 6.369820237E-001 2.513310015E-001 1.000000000E+000
 5.581250191E-001 3.728669882E-001 1.000000000E+000
 5.288659930E-001 3.453840017E-001 1.000000000E+000
 1 2 3 4
ZONE T="'face24'"
 STRANDID=0, SOLUTIONTIME=0
 Nodes=4, Elements=1, ZONETYPE=FEQuadrilateral
 DATAPACKING=POINT
 DT=(SINGLE SINGLE SINGLE )
 5.288659930E-001 3.453840017E-001 -1.000000000E+000
 5.581250191E-001 3.728669882E-001 -1.000000000E+000
 5.161949992E-001 4.130620062E-001 -1.000000000E+000
 4.889149964E-001 3.831270039E-001 -1.000000000E+000
 1 2 3 4
ZONE T="'face25'"
 STRANDID=0, SOLUTIONTIME=0
 Nodes=4, Elements=1, ZONETYPE=FEQuadrilateral
 DATAPACKING=POINT
 DT=(SINGLE SINGLE SINGLE )
 7.053949833E-001 1.009130031E-001 1.000000000E+000
 7.332950234E-001 1.143099964E-001 1.000000000E+000
 6.627590060E-001 2.663519979E-001 1.000000000E+000
 6.369820237E-001 2.513310015E-001 1.000000000E+000
 1 2 3 4
ZONE T="'face26'"
 STRANDID=0, SOLUTIONTIME=0
 Nodes=4, Elements=1, ZONETYPE=FEQuadrilateral
 DATAPACKING=POINT
 DT=(SINGLE SINGLE SINGLE )
 6.369820237E-001 2.513310015E-001 -1.000000000E+000
 6.627590060E-001 2.663519979E-001 -1.000000000E+000
 5.845699906E-001 3.986989856E-001 -1.000000000E+000
 5.581250191E-001 3.728669882E-001 -1.000000000E+000
 1 2 3 4
ZONE T="'face27'"
 STRANDID=0, SOLUTIONTIME=0
 Nodes=4, Elements=1, ZONETYPE=FEQuadrilateral
 DATAPACKING=POINT
 DT=(SINGLE SINGLE SINGLE )
 5.581250191E-001 3.728669882E-001 1.000000000E+000
 5.845699906E-001 3.986989856E-001 1.000000000E+000
 5.430330038E-001 4.461599886E-001 1.000000000E+000
 5.161949992E-001 4.130620062E-001 1.000000000E+000
 1 2 3 4
ZONE T="'face28'"
 STRANDID=0, SOLUTIONTIME=0
 Nodes=4, Elements=1, ZONETYPE=FEQuadrilateral
 DATAPACKING=POINT
 DT=(SINGLE SINGLE SINGLE )
 7.332950234E-001 1.143099964E-001 -1.000000000E+000
 7.604129910E-001 1.273330003E-001 -1.000000000E+000
 6.901569963E-001 2.823170125E-001 -1.000000000E+000
 6.627590060E-001 2.663519979E-001 -1.000000000E+000
 1 2 3 4
ZONE T="'face29'"
 STRANDID=0, SOLUTIONTIME=0
 Nodes=4, Elements=1, ZONETYPE=FEQuadrilateral
 DATAPACKING=POINT
 DT=(SINGLE SINGLE SINGLE )
 6.627590060E-001 2.663519979E-001 1.000000000E+000
 6.901569963E-001 2.823170125E-001 1.000000000E+000
 6.201729774E-001 4.366999865E-001 1.000000000E+000
 5.845699906E-001 3.986989856E-001 1.000000000E+000
 1 2 3 4
ZONE T="'face30'"
 STRANDID=0, SOLUTIONTIME=0
 Nodes=4, Elements=1, ZONETYPE=FEQuadrilateral
 DATAPACKING=POINT
 DT=(SINGLE SINGLE SINGLE )
 5.845699906E-001 3.986989856E-001 -1.000000000E+000
 6.201729774E-001 4.366999865E-001 -1.000000000E+000
 5.845040083E-001 5.153840184E-001 -1.000000000E+000
 5.430330038E-001 4.461599886E-001 -1.000000000E+000
 1 2 3 4
ZONE T="'face31'"
 STRANDID=0, SOLUTIONTIME=0
 Nodes=4, Elements=1, ZONETYPE=FEQuadrilateral
 DATAPACKING=POINT
 DT=(SINGLE SINGLE SINGLE )
 7.604129910E-001 1.273330003E-001 1.000000000E+000
 7.978540063E-001 1.453129947E-001 1.000000000E+000
 7.264950275E-001 3.034929931E-001 1.000000000E+000
 6.901569963E-001 2.823170125E-001 1.000000000E+000
 1 2 3 4
ZONE T="'face32'"
 STRANDID=0, SOLUTIONTIME=0
 Nodes=4, Elements=1, ZONETYPE=FEQuadrilateral
 DATAPACKING=POINT
 DT=(SINGLE SINGLE SINGLE )
 6.901569963E-001 2.823170125E-001 -1.000000000E+000
 7.264950275E-001 3.034929931E-001 -1.000000000E+000
 6.587359905E-001 4.536949992E-001 -1.000000000E+000
 6.201729774E-001 4.366999865E-001 -1.000000000E+000
 1 2 3 4
ZONE T="'face33'"
 STRANDID=0, SOLUTIONTIME=0
 Nodes=4, Elements=1, ZONETYPE=FEQuadrilateral
 DATAPACKING=POINT
 DT=(SINGLE SINGLE SINGLE )
 6.201729774E-001 4.366999865E-001 1.000000000E+000
 6.587359905E-001 4.536949992E-001 1.000000000E+000
 6.246209741E-001 5.293189883E-001 1.000000000E+000
 5.845040083E-001 5.153840184E-001 1.000000000E+000
 1 2 3 4
ZONE T="'face34'"
 STRANDID=0, SOLUTIONTIME=0
 Nodes=4, Elements=1, ZONETYPE=FEQuadrilateral
 DATAPACKING=POINT
 DT=(SINGLE SINGLE SINGLE )
 7.978540063E-001 1.453129947E-001 -1.000000000E+000
 8.164179921E-001 1.542280018E-001 -1.000000000E+000
 7.499570251E-001 3.171649873E-001 -1.000000000E+000
 7.264950275E-001 3.034929931E-001 -1.000000000E+000
 1 2 3 4
ZONE T="'face35'"
 STRANDID=0, SOLUTIONTIME=0
 Nodes=4, Elements=1, ZONETYPE=FEQuadrilateral
 DATAPACKING=POINT
 DT=(SINGLE SINGLE SINGLE )
 7.264950275E-001 3.034929931E-001 1.000000000E+000
 7.499570251E-001 3.171649873E-001 1.000000000E+000
 6.888530254E-001 4.669679999E-001 1.000000000E+000
 6.587359905E-001 4.536949992E-001 1.000000000E+000
 1 2 3 4
ZONE T="'face36'"
 STRANDID=0, SOLUTIONTIME=0
 Nodes=4, Elements=1, ZONETYPE=FEQuadrilateral
 DATAPACKING=POINT
 DT=(SINGLE SINGLE SINGLE )
 6.587359905E-001 4.536949992E-001 -1.000000000E+000
 6.888530254E-001 4.669679999E-001 -1.000000000E+000
 6.586059928E-001 5.411239862E-001 -1.000000000E+000
 6.246209741E-001 5.293189883E-001 -1.000000000E+000
 1 2 3 4
ZONE T="'face37'"
 STRANDID=0, SOLUTIONTIME=0
 Nodes=4, Elements=1, ZONETYPE=FEQuadrilateral
 DATAPACKING=POINT
 DT=(SINGLE SINGLE SINGLE )
 8.164179921E-001 1.542280018E-001 1.000000000E+000
 9.494529963E-001 2.181140035E-001 1.000000000E+000
 8.669959903E-001 3.853679895E-001 1.000000000E+000
 7.499570251E-001 3.171649873E-001 1.000000000E+000
 1 2 3 4
ZONE T="'face38'"
 STRANDID=0, SOLUTIONTIME=0
 Nodes=4, Elements=1, ZONETYPE=FEQuadrilateral
 DATAPACKING=POINT
 DT=(SINGLE SINGLE SINGLE )
 7.499570251E-001 3.171649873E-001 -1.000000000E+000
 8.669959903E-001 3.853679895E-001 -1.000000000E+000
 8.021510243E-001 5.168979764E-001 -1.000000000E+000
 6.888530254E-001 4.669679999E-001 -1.000000000E+000
 1 2 3 4
ZONE T="'face39'"
 STRANDID=0, SOLUTIONTIME=0
 Nodes=4, Elements=1, ZONETYPE=FEQuadrilateral
 DATAPACKING=POINT
 DT=(SINGLE SINGLE SINGLE )
 6.888530254E-001 4.669679999E-001 1.000000000E+000
 8.021510243E-001 5.168979764E-001 1.000000000E+000
 7.648149729E-001 5.926300287E-001 1.000000000E+000
 6.586059928E-001 5.411239862E-001 1.000000000E+000
 1 2 3 4
ZONE T="'face40'"
 STRANDID=0, SOLUTIONTIME=0
 Nodes=4, Elements=1, ZONETYPE=FEQuadrilateral
 DATAPACKING=POINT
 DT=(SINGLE SINGLE SINGLE )
 9.494529963E-001 2.181140035E-001 -1.000000000E+000
 1.056830049E+000 2.696790099E-001 -1.000000000E+000
 9.680449963E-001 4.442520142E-001 -1.000000000E+000
 8.669959903E-001 3.853679895E-001 -1.000000000E+000
 1 2 3 4
ZONE T="'face41'"
 STRANDID=0, SOLUTIONTIME=0
 Nodes=4, Elements=1, ZONETYPE=FEQuadrilateral
 DATAPACKING=POINT
 DT=(SINGLE SINGLE SINGLE )
 8.669959903E-001 3.853679895E-001 1.000000000E+000
 9.680449963E-001 4.442520142E-001 1.000000000E+000
 9.074879885E-001 5.633209944E-001 1.000000000E+000
 8.021510243E-001 5.168979764E-001 1.000000000E+000
 1 2 3 4
ZONE T="'face42'"
 STRANDID=0, SOLUTIONTIME=0
 Nodes=4, Elements=1, ZONETYPE=FEQuadrilateral
 DATAPACKING=POINT
 DT=(SINGLE SINGLE SINGLE )
 8.021510243E-001 5.168979764E-001 -1.000000000E+000
 9.074879885E-001 5.633209944E-001 -1.000000000E+000
 8.669700027E-001 6.429889798E-001 -1.000000000E+000
 7.648149729E-001 5.926300287E-001 -1.000000000E+000
 1 2 3 4
ZONE T="'face1'"
 STRANDID=0, SOLUTIONTIME=0
 Nodes=4, Elements=1, ZONETYPE=FEQuadrilateral
 DATAPACKING=POINT
 DT=(SINGLE SINGLE SINGLE )
 2.275509983E-001 1.546519995E-001 1.000000000E+000
 2.948360145E-001 1.817889959E-001 1.000000000E+000
 2.735280097E-001 2.244040072E-001 1.000000000E+000
 2.084189951E-001 1.917210072E-001 1.000000000E+000
 1 2 3 4
ZONE T="'face2'"
 STRANDID=0, SOLUTIONTIME=0
 Nodes=4, Elements=1, ZONETYPE=FEQuadrilateral
 DATAPACKING=POINT
 DT=(SINGLE SINGLE SINGLE )
 2.084189951E-001 1.917210072E-001 1.000000000E+000
 2.735280097E-001 2.244040072E-001 1.000000000E+000
 2.555280030E-001 2.604010105E-001 1.000000000E+000
 1.895760000E-001 2.282299995E-001 1.000000000E+000
 1 2 3 4
ZONE T="'face3'"
 STRANDID=0, SOLUTIONTIME=0
 Nodes=4, Elements=1, ZONETYPE=FEQuadrilateral
 DATAPACKING=POINT
 DT=(SINGLE SINGLE SINGLE )
 1.895760000E-001 2.282299995E-001 -1.000000000E+000
 2.555280030E-001 2.604010105E-001 -1.000000000E+000
 2.434979975E-001 2.844609916E-001 -1.000000000E+000
 1.704789996E-001 2.652310133E-001 -1.000000000E+000
 1 2 3 4
ZONE T="'face4'"
 STRANDID=0, SOLUTIONTIME=0
 Nodes=4, Elements=1, ZONETYPE=FEQuadrilateral
 DATAPACKING=POINT
 DT=(SINGLE SINGLE SINGLE )
 1.704789996E-001 2.652310133E-001 1.000000000E+000
 2.434979975E-001 2.844609916E-001 1.000000000E+000
 2.109380066E-001 3.495779932E-001 1.000000000E+000
 1.440010071E-001 3.165329993E-001 1.000000000E+000
 1 2 3 4
ZONE T="'face5'"
 STRANDID=0, SOLUTIONTIME=0
 Nodes=4, Elements=1, ZONETYPE=FEQuadrilateral
 DATAPACKING=POINT
 DT=(SINGLE SINGLE SINGLE )
 1.440010071E-001 3.165329993E-001 1.000000000E+000
 2.109380066E-001 3.495779932E-001 1.000000000E+000
 1.921389997E-001 3.871760070E-001 1.000000000E+000
 1.236179993E-001 3.560259938E-001 1.000000000E+000
 1 2 3 4
ZONE T="'face6'"
 STRANDID=0, SOLUTIONTIME=0
 Nodes=4, Elements=1, ZONETYPE=FEQuadrilateral
 DATAPACKING=POINT
 DT=(SINGLE SINGLE SINGLE )
 1.236179993E-001 3.560259938E-001 -1.000000000E+000
 1.921389997E-001 3.871760070E-001 -1.000000000E+000
 1.746159941E-001 4.222210050E-001 -1.000000000E+000
 1.073440015E-001 3.875580132E-001 -1.000000000E+000
 1 2 3 4
ZONE T="'face7'"
 STRANDID=0, SOLUTIONTIME=0
 Nodes=4, Elements=1, ZONETYPE=FEQuadrilateral
 DATAPACKING=POINT
 DT=(SINGLE SINGLE SINGLE )
 1.073440015E-001 3.875580132E-001 1.000000000E+000
 1.746159941E-001 4.222210050E-001 1.000000000E+000
 1.687970012E-001 4.338589907E-001 1.000000000E+000
 1.012929976E-001 3.992829919E-001 1.000000000E+000
 1 2 3 4
ZONE T="'face8'"
 STRANDID=0, SOLUTIONTIME=0
 Nodes=4, Elements=1, ZONETYPE=FEQuadrilateral
 DATAPACKING=POINT
 DT=(SINGLE SINGLE SINGLE )
 1.012929976E-001 3.992829919E-001 -1.000000000E+000
 1.687970012E-001 4.338589907E-001 -1.000000000E+000
 1.220920011E-001 5.272650123E-001 -1.000000000E+000
 6.346149743E-002 4.725829959E-001 -1.000000000E+000
 1 2 3 4
ZONE T="'face9'"
 STRANDID=0, SOLUTIONTIME=0
 Nodes=4, Elements=1, ZONETYPE=FEQuadrilateral
 DATAPACKING=POINT
 DT=(SINGLE SINGLE SINGLE )
 2.948360145E-001 1.817889959E-001 -1.000000000E+000
 3.545039892E-001 2.058530003E-001 -1.000000000E+000
 3.267070055E-001 2.510980070E-001 -1.000000000E+000
 2.735280097E-001 2.244040072E-001 -1.000000000E+000
 1 2 3 4
ZONE T="'face10'"
 STRANDID=0, SOLUTIONTIME=0
 Nodes=4, Elements=1, ZONETYPE=FEQuadrilateral
 DATAPACKING=POINT
 DT=(SINGLE SINGLE SINGLE )
 2.735280097E-001 2.244040072E-001 -1.000000000E+000
 3.267070055E-001 2.510980070E-001 -1.000000000E+000
 3.003019989E-001 2.821710110E-001 -1.000000000E+000
 2.555280030E-001 2.604010105E-001 -1.000000000E+000
 1 2 3 4
ZONE T="'face11'"
 STRANDID=0, SOLUTIONTIME=0
 Nodes=4, Elements=1, ZONETYPE=FEQuadrilateral
 DATAPACKING=POINT
 DT=(SINGLE SINGLE SINGLE )
 2.555280030E-001 2.604010105E-001 1.000000000E+000
 3.003019989E-001 2.821710110E-001 1.000000000E+000
 2.839779854E-001 3.013800085E-001 1.000000000E+000
 2.434979975E-001 2.844609916E-001 1.000000000E+000
 1 2 3 4
ZONE T="'face12'"
 STRANDID=0, SOLUTIONTIME=0
 Nodes=4, Elements=1, ZONETYPE=FEQuadrilateral
 DATAPACKING=POINT
 DT=(SINGLE SINGLE SINGLE )
 2.434979975E-001 2.844609916E-001 -1.000000000E+000
 2.839779854E-001 3.013800085E-001 -1.000000000E+000
 2.335380018E-001 3.607349992E-001 -1.000000000E+000
 2.109380066E-001 3.495779932E-001 -1.000000000E+000
 1 2 3 4
ZONE T="'face13'"
 STRANDID=0, SOLUTIONTIME=0
 Nodes=4, Elements=1, ZONETYPE=FEQuadrilateral
 DATAPACKING=POINT
 DT=(SINGLE SINGLE SINGLE )
 2.109380066E-001 3.495779932E-001 -1.000000000E+000
 2.335380018E-001 3.607349992E-001 -1.000000000E+000
 2.081920058E-001 3.949509859E-001 -1.000000000E+000
 1.921389997E-001 3.871760070E-001 -1.000000000E+000
 1 2 3 4
ZONE T="'face14'"
 STRANDID=0, SOLUTIONTIME=0
 Nodes=4, Elements=1, ZONETYPE=FEQuadrilateral
 DATAPACKING=POINT
 DT=(SINGLE SINGLE SINGLE )
 1.921389997E-001 3.871760070E-001 1.000000000E+000
 2.081920058E-001 3.949509859E-001 1.000000000E+000
 1.845500022E-001 4.268650115E-001 1.000000000E+000
 1.746159941E-001 4.222210050E-001 1.000000000E+000
 1 2 3 4
ZONE T="'face15'"
 STRANDID=0, SOLUTIONTIME=0
 Nodes=4, Elements=1, ZONETYPE=FEQuadrilateral
 DATAPACKING=POINT
 DT=(SINGLE SINGLE SINGLE )
 1.746159941E-001 4.222210050E-001 -1.000000000E+000
 1.845500022E-001 4.268650115E-001 -1.000000000E+000
 1.764609963E-001 4.377839863E-001 -1.000000000E+000
 1.687970012E-001 4.338589907E-001 -1.000000000E+000
 1 2 3 4
ZONE T="'face16'"
 STRANDID=0, SOLUTIONTIME=0
 Nodes=4, Elements=1, ZONETYPE=FEQuadrilateral
 DATAPACKING=POINT
 DT=(SINGLE SINGLE SINGLE )
 1.687970012E-001 4.338589907E-001 -1.000000000E+000
 1.764609963E-001 4.377839863E-001 -1.000000000E+000
 1.299279928E-001 5.345739722E-001 -1.000000000E+000
 1.220920011E-001 5.272650123E-001 -1.000000000E+000
 1 2 3 4
ZONE T="'face17'"
 STRANDID=0, SOLUTIONTIME=0
 Nodes=4, Elements=1, ZONETYPE=FEQuadrilateral
 DATAPACKING=POINT
 DT=(SINGLE SINGLE SINGLE )
 3.545039892E-001 2.058530003E-001 1.000000000E+000
 3.789620101E-001 2.203129977E-001 1.000000000E+000
 3.472990096E-001 2.612819970E-001 1.000000000E+000
 3.267070055E-001 2.510980070E-001 1.000000000E+000
 1 2 3 4
ZONE T="'face18'"
 STRANDID=0, SOLUTIONTIME=0
 Nodes=4, Elements=1, ZONETYPE=FEQuadrilateral
 DATAPACKING=POINT
 DT=(SINGLE SINGLE SINGLE )
 3.267070055E-001 2.510980070E-001 1.000000000E+000
 3.472990096E-001 2.612819970E-001 1.000000000E+000
 3.177340031E-001 2.909019887E-001 1.000000000E+000
 3.003019989E-001 2.821710110E-001 1.000000000E+000
 1 2 3 4
ZONE T="'face19'"
 STRANDID=0, SOLUTIONTIME=0
 Nodes=4, Elements=1, ZONETYPE=FEQuadrilateral
 DATAPACKING=POINT
 DT=(SINGLE SINGLE SINGLE )
 3.003019989E-001 2.821710110E-001 -1.000000000E+000
 3.177340031E-001 2.909019887E-001 -1.000000000E+000
 2.989630103E-001 3.097079992E-001 -1.000000000E+000
 2.839779854E-001 3.013800085E-001 -1.000000000E+000
 1 2 3 4
ZONE T="'face20'"
 STRANDID=0, SOLUTIONTIME=0
 Nodes=4, Elements=1, ZONETYPE=FEQuadrilateral
 DATAPACKING=POINT
 DT=(SINGLE SINGLE SINGLE )
 2.839779854E-001 3.013800085E-001 1.000000000E+000
 2.989630103E-001 3.097079992E-001 1.000000000E+000
 2.432470024E-001 3.655279875E-001 1.000000000E+000
 2.335380018E-001 3.607349992E-001 1.000000000E+000
 1 2 3 4
ZONE T="'face21'"
 STRANDID=0, SOLUTIONTIME=0
 Nodes=4, Elements=1, ZONETYPE=FEQuadrilateral
 DATAPACKING=POINT
 DT=(SINGLE SINGLE SINGLE )
 2.335380018E-001 3.607349992E-001 1.000000000E+000
 2.432470024E-001 3.655279875E-001 1.000000000E+000
 2.172330022E-001 3.993290067E-001 1.000000000E+000
 2.081920058E-001 3.949509859E-001 1.000000000E+000
 1 2 3 4
ZONE T="'face22'"
 STRANDID=0, SOLUTIONTIME=0
 Nodes=4, Elements=1, ZONETYPE=FEQuadrilateral
 DATAPACKING=POINT
 DT=(SINGLE SINGLE SINGLE )
 2.081920058E-001 3.949509859E-001 -1.000000000E+000
 2.172330022E-001 3.993290067E-001 -1.000000000E+000
 1.930000037E-001 4.308150113E-001 -1.000000000E+000
 1.845500022E-001 4.268650115E-001 -1.000000000E+000
 1 2 3 4
ZONE T="'face23'"
 STRANDID=0, SOLUTIONTIME=0
 Nodes=4, Elements=1, ZONETYPE=FEQuadrilateral
 DATAPACKING=POINT
 DT=(SINGLE SINGLE SINGLE )
 1.845500022E-001 4.268650115E-001 1.000000000E+000
 1.930000037E-001 4.308150113E-001 1.000000000E+000
 1.844760031E-001 4.418900013E-001 1.000000000E+000
 1.764609963E-001 4.377839863E-001 1.000000000E+000
 1 2 3 4
ZONE T="'face24'"
 STRANDID=0, SOLUTIONTIME=0
 Nodes=4, Elements=1, ZONETYPE=FEQuadrilateral
 DATAPACKING=POINT
 DT=(SINGLE SINGLE SINGLE )
 1.764609963E-001 4.377839863E-001 -1.000000000E+000
 1.844760031E-001 4.418900013E-001 -1.000000000E+000
 1.382299960E-001 5.423169732E-001 -1.000000000E+000
 1.299279928E-001 5.345739722E-001 -1.000000000E+000
 1 2 3 4
ZONE T="'face25'"
 STRANDID=0, SOLUTIONTIME=0
 Nodes=4, Elements=1, ZONETYPE=FEQuadrilateral
 DATAPACKING=POINT
 DT=(SINGLE SINGLE SINGLE )
 3.789620101E-001 2.203129977E-001 -1.000000000E+000
 3.960500062E-001 2.319049984E-001 -1.000000000E+000
 3.585680127E-001 2.673510015E-001 -1.000000000E+000
 3.472990096E-001 2.612819970E-001 -1.000000000E+000
 1 2 3 4
ZONE T="'face26'"
 STRANDID=0, SOLUTIONTIME=0
 Nodes=4, Elements=1, ZONETYPE=FEQuadrilateral
 DATAPACKING=POINT
 DT=(SINGLE SINGLE SINGLE )
 3.472990096E-001 2.612819970E-001 -1.000000000E+000
 3.585680127E-001 2.673510015E-001 -1.000000000E+000
 3.280499876E-001 2.962099910E-001 -1.000000000E+000
 3.177340031E-001 2.909019887E-001 -1.000000000E+000
 1 2 3 4
ZONE T="'face27'"
 STRANDID=0, SOLUTIONTIME=0
 Nodes=4, Elements=1, ZONETYPE=FEQuadrilateral
 DATAPACKING=POINT
 DT=(SINGLE SINGLE SINGLE )
 3.177340031E-001 2.909019887E-001 1.000000000E+000
 3.280499876E-001 2.962099910E-001 1.000000000E+000
 3.080399930E-001 3.151330054E-001 1.000000000E+000
 2.989630103E-001 3.097079992E-001 1.000000000E+000
 1 2 3 4
ZONE T="'face28'"
 STRANDID=0, SOLUTIONTIME=0
 Nodes=4, Elements=1, ZONETYPE=FEQuadrilateral
 DATAPACKING=POINT
 DT=(SINGLE SINGLE SINGLE )
 2.989630103E-001 3.097079992E-001 -1.000000000E+000
 3.080399930E-001 3.151330054E-001 -1.000000000E+000
 2.508049905E-001 3.692589998E-001 -1.000000000E+000
 2.432470024E-001 3.655279875E-001 -1.000000000E+000
 1 2 3 4
ZONE T="'face29'"
 STRANDID=0, SOLUTIONTIME=0
 Nodes=4, Elements=1, ZONETYPE=FEQuadrilateral
 DATAPACKING=POINT
 DT=(SINGLE SINGLE SINGLE )
 2.432470024E-001 3.655279875E-001 -1.000000000E+000
 2.508049905E-001 3.692589998E-001 -1.000000000E+000
 2.305060029E-001 4.057570100E-001 -1.000000000E+000
 2.172330022E-001 3.993290067E-001 -1.000000000E+000
 1 2 3 4
ZONE T="'face30'"
 STRANDID=0, SOLUTIONTIME=0
 Nodes=4, Elements=1, ZONETYPE=FEQuadrilateral
 DATAPACKING=POINT
 DT=(SINGLE SINGLE SINGLE )
 2.172330022E-001 3.993290067E-001 1.000000000E+000
 2.305060029E-001 4.057570100E-001 1.000000000E+000
 2.131610066E-001 4.402390122E-001 1.000000000E+000
 1.930000037E-001 4.308150113E-001 1.000000000E+000
 1 2 3 4
ZONE T="'face31'"
 STRANDID=0, SOLUTIONTIME=0
 Nodes=4, Elements=1, ZONETYPE=FEQuadrilateral
 DATAPACKING=POINT
 DT=(SINGLE SINGLE SINGLE )
 1.930000037E-001 4.308150113E-001 -1.000000000E+000
 2.131610066E-001 4.402390122E-001 -1.000000000E+000
 1.895840019E-001 4.445059896E-001 -1.000000000E+000
 1.844760031E-001 4.418900013E-001 -1.000000000E+000
 1 2 3 4
ZONE T="'face32'"
 STRANDID=0, SOLUTIONTIME=0
 Nodes=4, Elements=1, ZONETYPE=FEQuadrilateral
 DATAPACKING=POINT
 DT=(SINGLE SINGLE SINGLE )
 1.844760031E-001 4.418900013E-001 -1.000000000E+000
 1.895840019E-001 4.445059896E-001 -1.000000000E+000
 1.450950056E-001 5.487200022E-001 -1.000000000E+000
 1.382299960E-001 5.423169732E-001 -1.000000000E+000
 1 2 3 4
ZONE T="'face33'"
 STRANDID=0, SOLUTIONTIME=0
 Nodes=4, Elements=1, ZONETYPE=FEQuadrilateral
 DATAPACKING=POINT
 DT=(SINGLE SINGLE SINGLE )
 3.960500062E-001 2.319049984E-001 1.000000000E+000
 4.199660122E-001 2.498600036E-001 1.000000000E+000
 3.790540099E-001 2.839379907E-001 1.000000000E+000
 3.585680127E-001 2.673510015E-001 1.000000000E+000
 1 2 3 4
ZONE T="'face34'"
 STRANDID=0, SOLUTIONTIME=0
 Nodes=4, Elements=1, ZONETYPE=FEQuadrilateral
 DATAPACKING=POINT
 DT=(SINGLE SINGLE SINGLE )
 3.585680127E-001 2.673510015E-001 1.000000000E+000
 3.790540099E-001 2.839379907E-001 1.000000000E+000
 3.501110077E-001 3.080480099E-001 1.000000000E+000
 3.280499876E-001 2.962099910E-001 1.000000000E+000
 1 2 3 4
ZONE T="'face35'"
 STRANDID=0, SOLUTIONTIME=0
 Nodes=4, Elements=1, ZONETYPE=FEQuadrilateral
 DATAPACKING=POINT
 DT=(SINGLE SINGLE SINGLE )
 3.280499876E-001 2.962099910E-001 -1.000000000E+000
 3.501110077E-001 3.080480099E-001 -1.000000000E+000
 3.271319866E-001 3.271879852E-001 -1.000000000E+000
 3.080399930E-001 3.151330054E-001 -1.000000000E+000
 1 2 3 4
ZONE T="'face36'"
 STRANDID=0, SOLUTIONTIME=0
 Nodes=4, Elements=1, ZONETYPE=FEQuadrilateral
 DATAPACKING=POINT
 DT=(SINGLE SINGLE SINGLE )
 3.080399930E-001 3.151330054E-001 1.000000000E+000
 3.271319866E-001 3.271879852E-001 1.000000000E+000
 2.670170069E-001 3.772630095E-001 1.000000000E+000
 2.508049905E-001 3.692589998E-001 1.000000000E+000
 1 2 3 4
ZONE T="'face37'"
 STRANDID=0, SOLUTIONTIME=0
 Nodes=4, Elements=1, ZONETYPE=FEQuadrilateral
 DATAPACKING=POINT
 DT=(SINGLE SINGLE SINGLE )
 2.508049905E-001 3.692589998E-001 1.000000000E+000
 2.670170069E-001 3.772630095E-001 1.000000000E+000
 2.570270002E-001 4.145070016E-001 1.000000000E+000
 2.305060029E-001 4.057570100E-001 1.000000000E+000
 1 2 3 4
ZONE T="'face38'"
 STRANDID=0, SOLUTIONTIME=0
 Nodes=4, Elements=1, ZONETYPE=FEQuadrilateral
 DATAPACKING=POINT
 DT=(SINGLE SINGLE SINGLE )
 2.305060029E-001 4.057570100E-001 -1.000000000E+000
 2.570270002E-001 4.145070016E-001 -1.000000000E+000
 2.470529974E-001 4.516929984E-001 -1.000000000E+000
 2.131610066E-001 4.402390122E-001 -1.000000000E+000
 1 2 3 4
ZONE T="'face39'"
 STRANDID=0, SOLUTIONTIME=0
 Nodes=4, Elements=1, ZONETYPE=FEQuadrilateral
 DATAPACKING=POINT
 DT=(SINGLE SINGLE SINGLE )
 2.131610066E-001 4.402390122E-001 1.000000000E+000
 2.470529974E-001 4.516929984E-001 1.000000000E+000
 2.419310063E-001 4.707880020E-001 1.000000000E+000
 1.895840019E-001 4.445059896E-001 1.000000000E+000
 1 2 3 4
ZONE T="'face40'"
 STRANDID=0, SOLUTIONTIME=0
 Nodes=4, Elements=1, ZONETYPE=FEQuadrilateral
 DATAPACKING=POINT
 DT=(SINGLE SINGLE SINGLE )
 1.895840019E-001 4.445059896E-001 1.000000000E+000
 2.419310063E-001 4.707880020E-001 1.000000000E+000
 1.922480017E-001 5.824069977E-001 1.000000000E+000
 1.450950056E-001 5.487200022E-001 1.000000000E+000
 1 2 3 4
ZONE T="'face41'"
 STRANDID=0, SOLUTIONTIME=0
 Nodes=4, Elements=1, ZONETYPE=FEQuadrilateral
 DATAPACKING=POINT
 DT=(SINGLE SINGLE SINGLE )
 4.199660122E-001 2.498600036E-001 -1.000000000E+000
 4.318709970E-001 2.594180107E-001 -1.000000000E+000
 3.894059956E-001 2.923550010E-001 -1.000000000E+000
 3.790540099E-001 2.839379907E-001 -1.000000000E+000
 1 2 3 4
ZONE T="'face42'"
 STRANDID=0, SOLUTIONTIME=0
 Nodes=4, Elements=1, ZONETYPE=FEQuadrilateral
 DATAPACKING=POINT
 DT=(SINGLE SINGLE SINGLE )
 3.790540099E-001 2.839379907E-001 -1.000000000E+000
 3.894059956E-001 2.923550010E-001 -1.000000000E+000
 3.611389995E-001 3.142800033E-001 -1.000000000E+000
 3.501110077E-001 3.080480099E-001 -1.000000000E+000
 1 2 3 4
ZONE T="'face43'"
 STRANDID=0, SOLUTIONTIME=0
 Nodes=4, Elements=1, ZONETYPE=FEQuadrilateral
 DATAPACKING=POINT
 DT=(SINGLE SINGLE SINGLE )
 3.501110077E-001 3.080480099E-001 1.000000000E+000
 3.611389995E-001 3.142800033E-001 1.000000000E+000
 3.365429938E-001 3.333570063E-001 1.000000000E+000
 3.271319866E-001 3.271879852E-001 1.000000000E+000
 1 2 3 4
ZONE T="'face44'"
 STRANDID=0, SOLUTIONTIME=0
 Nodes=4, Elements=1, ZONETYPE=FEQuadrilateral
 DATAPACKING=POINT
 DT=(SINGLE SINGLE SINGLE )
 3.271319866E-001 3.271879852E-001 -1.000000000E+000
 3.365429938E-001 3.333570063E-001 -1.000000000E+000
 2.749119997E-001 3.811599910E-001 -1.000000000E+000
 2.670170069E-001 3.772630095E-001 -1.000000000E+000
 1 2 3 4
ZONE T="'face45'"
 STRANDID=0, SOLUTIONTIME=0
 Nodes=4, Elements=1, ZONETYPE=FEQuadrilateral
 DATAPACKING=POINT
 DT=(SINGLE SINGLE SINGLE )
 2.670170069E-001 3.772630095E-001 -1.000000000E+000
 2.749119997E-001 3.811599910E-001 -1.000000000E+000
 2.771010101E-001 4.215610027E-001 -1.000000000E+000
 2.570270002E-001 4.145070016E-001 -1.000000000E+000
 1 2 3 4
ZONE T="'face46'"
 STRANDID=0, SOLUTIONTIME=0
 Nodes=4, Elements=1, ZONETYPE=FEQuadrilateral
 DATAPACKING=POINT
 DT=(SINGLE SINGLE SINGLE )
 2.570270002E-001 4.145070016E-001 1.000000000E+000
 2.771010101E-001 4.215610027E-001 1.000000000E+000
 2.793650031E-001 4.633310139E-001 1.000000000E+000
 2.470529974E-001 4.516929984E-001 1.000000000E+000
 1 2 3 4
ZONE T="'face47'"
 STRANDID=0, SOLUTIONTIME=0
 Nodes=4, Elements=1, ZONETYPE=FEQuadrilateral
 DATAPACKING=POINT
 DT=(SINGLE SINGLE SINGLE )
 2.470529974E-001 4.516929984E-001 -1.000000000E+000
 2.793650031E-001 4.633310139E-001 -1.000000000E+000
 2.807939947E-001 4.897060096E-001 -1.000000000E+000
 2.419310063E-001 4.707880020E-001 -1.000000000E+000
 1 2 3 4
ZONE T="'face48'"
 STRANDID=0, SOLUTIONTIME=0
 Nodes=4, Elements=1, ZONETYPE=FEQuadrilateral
 DATAPACKING=POINT
 DT=(SINGLE SINGLE SINGLE )
 2.419310063E-001 4.707880020E-001 -1.000000000E+000
 2.807939947E-001 4.897060096E-001 -1.000000000E+000
 2.314070016E-001 6.038709879E-001 -1.000000000E+000
 1.922480017E-001 5.824069977E-001 -1.000000000E+000
 1 2 3 4
ZONE T="'face49'"
 STRANDID=0, SOLUTIONTIME=0
 Nodes=4, Elements=1, ZONETYPE=FEQuadrilateral
 DATAPACKING=POINT
 DT=(SINGLE SINGLE SINGLE )
 4.318709970E-001 2.594180107E-001 1.000000000E+000
 5.288659930E-001 3.453840017E-001 1.000000000E+000
 4.889149964E-001 3.831270039E-001 1.000000000E+000
 3.894059956E-001 2.923550010E-001 1.000000000E+000
 1 2 3 4
ZONE T="'face50'"
 STRANDID=0, SOLUTIONTIME=0
 Nodes=4, Elements=1, ZONETYPE=FEQuadrilateral
 DATAPACKING=POINT
 DT=(SINGLE SINGLE SINGLE )
 3.894059956E-001 2.923550010E-001 1.000000000E+000
 4.889149964E-001 3.831270039E-001 1.000000000E+000
 4.678370059E-001 3.980860114E-001 1.000000000E+000
 3.611389995E-001 3.142800033E-001 1.000000000E+000
 1 2 3 4
ZONE T="'face51'"
 STRANDID=0, SOLUTIONTIME=0
 Nodes=4, Elements=1, ZONETYPE=FEQuadrilateral
 DATAPACKING=POINT
 DT=(SINGLE SINGLE SINGLE )
 3.611389995E-001 3.142800033E-001 -1.000000000E+000
 4.678370059E-001 3.980860114E-001 -1.000000000E+000
 4.348930120E-001 4.154329896E-001 -1.000000000E+000
 3.365429938E-001 3.333570063E-001 -1.000000000E+000
 1 2 3 4
ZONE T="'face52'"
 STRANDID=0, SOLUTIONTIME=0
 Nodes=4, Elements=1, ZONETYPE=FEQuadrilateral
 DATAPACKING=POINT
 DT=(SINGLE SINGLE SINGLE )
 3.365429938E-001 3.333570063E-001 1.000000000E+000
 4.348930120E-001 4.154329896E-001 1.000000000E+000
 3.894270062E-001 4.289869964E-001 1.000000000E+000
 2.749119997E-001 3.811599910E-001 1.000000000E+000
 1 2 3 4
ZONE T="'face53'"
 STRANDID=0, SOLUTIONTIME=0
 Nodes=4, Elements=1, ZONETYPE=FEQuadrilateral
 DATAPACKING=POINT
 DT=(SINGLE SINGLE SINGLE )
 2.749119997E-001 3.811599910E-001 1.000000000E+000
 3.894270062E-001 4.289869964E-001 1.000000000E+000
 3.995429873E-001 4.543449879E-001 1.000000000E+000
 2.771010101E-001 4.215610027E-001 1.000000000E+000
 1 2 3 4
ZONE T="'face54'"
 STRANDID=0, SOLUTIONTIME=0
 Nodes=4, Elements=1, ZONETYPE=FEQuadrilateral
 DATAPACKING=POINT
 DT=(SINGLE SINGLE SINGLE )
 2.771010101E-001 4.215610027E-001 -1.000000000E+000
 3.995429873E-001 4.543449879E-001 -1.000000000E+000
 4.099049866E-001 4.962069988E-001 -1.000000000E+000
 2.793650031E-001 4.633310139E-001 -1.000000000E+000
 1 2 3 4
ZONE T="'face55'"
 STRANDID=0, SOLUTIONTIME=0
 Nodes=4, Elements=1, ZONETYPE=FEQuadrilateral
 DATAPACKING=POINT
 DT=(SINGLE SINGLE SINGLE )
 2.793650031E-001 4.633310139E-001 1.000000000E+000
 4.099049866E-001 4.962069988E-001 1.000000000E+000
 4.127629995E-001 5.205649734E-001 1.000000000E+000
 2.807939947E-001 4.897060096E-001 1.000000000E+000
 1 2 3 4
ZONE T="'face56'"
 STRANDID=0, SOLUTIONTIME=0
 Nodes=4, Elements=1, ZONETYPE=FEQuadrilateral
 DATAPACKING=POINT
 DT=(SINGLE SINGLE SINGLE )
 2.807939947E-001 4.897060096E-001 1.000000000E+000
 4.127629995E-001 5.205649734E-001 1.000000000E+000
 3.998489976E-001 6.447070241E-001 1.000000000E+000
 2.314070016E-001 6.038709879E-001 1.000000000E+000
 1 2 3 4
ZONE T="'face1'"
 STRANDID=0, SOLUTIONTIME=0
 Nodes=4, Elements=1, ZONETYPE=FEQuadrilateral
 DATAPACKING=POINT
 DT=(SINGLE SINGLE SINGLE )
 2.749119997E-001 3.811599910E-001 1.000000000E+000
 3.894270062E-001 4.289869964E-001 1.000000000E+000
 3.995429873E-001 4.543449879E-001 1.000000000E+000
 2.771010101E-001 4.215610027E-001 1.000000000E+000
 1 2 3 4
ZONE T="'face2'"
 STRANDID=0, SOLUTIONTIME=0
 Nodes=4, Elements=1, ZONETYPE=FEQuadrilateral
 DATAPACKING=POINT
 DT=(SINGLE SINGLE SINGLE )
 2.771010101E-001 4.215610027E-001 -1.000000000E+000
 3.995429873E-001 4.543449879E-001 -1.000000000E+000
 4.099049866E-001 4.962069988E-001 -1.000000000E+000
 2.793650031E-001 4.633310139E-001 -1.000000000E+000
 1 2 3 4
ZONE T="'face3'"
 STRANDID=0, SOLUTIONTIME=0
 Nodes=4, Elements=1, ZONETYPE=FEQuadrilateral
 DATAPACKING=POINT
 DT=(SINGLE SINGLE SINGLE )
 2.793650031E-001 4.633310139E-001 1.000000000E+000
 4.099049866E-001 4.962069988E-001 1.000000000E+000
 4.127629995E-001 5.205649734E-001 1.000000000E+000
 2.807939947E-001 4.897060096E-001 1.000000000E+000
 1 2 3 4
ZONE T="'face4'"
 STRANDID=0, SOLUTIONTIME=0
 Nodes=4, Elements=1, ZONETYPE=FEQuadrilateral
 DATAPACKING=POINT
 DT=(SINGLE SINGLE SINGLE )
 3.894270062E-001 4.289869964E-001 -1.000000000E+000
 4.348930120E-001 4.154329896E-001 -1.000000000E+000
 4.506460130E-001 4.523130059E-001 -1.000000000E+000
 3.995429873E-001 4.543449879E-001 -1.000000000E+000
 1 2 3 4
ZONE T="'face5'"
 STRANDID=0, SOLUTIONTIME=0
 Nodes=4, Elements=1, ZONETYPE=FEQuadrilateral
 DATAPACKING=POINT
 DT=(SINGLE SINGLE SINGLE )
 3.995429873E-001 4.543449879E-001 1.000000000E+000
 4.506460130E-001 4.523130059E-001 1.000000000E+000
 4.566459954E-001 4.934490025E-001 1.000000000E+000
 4.099049866E-001 4.962069988E-001 1.000000000E+000
 1 2 3 4
ZONE T="'face6'"
 STRANDID=0, SOLUTIONTIME=0
 Nodes=4, Elements=1, ZONETYPE=FEQuadrilateral
 DATAPACKING=POINT
 DT=(SINGLE SINGLE SINGLE )
 4.099049866E-001 4.962069988E-001 -1.000000000E+000
 4.566459954E-001 4.934490025E-001 -1.000000000E+000
 4.581069946E-001 5.241360068E-001 -1.000000000E+000
 4.127629995E-001 5.205649734E-001 -1.000000000E+000
 1 2 3 4
ZONE T="'face7'"
 STRANDID=0, SOLUTIONTIME=0
 Nodes=4, Elements=1, ZONETYPE=FEQuadrilateral
 DATAPACKING=POINT
 DT=(SINGLE SINGLE SINGLE )
 4.348930120E-001 4.154329896E-001 1.000000000E+000
 4.678370059E-001 3.980860114E-001 1.000000000E+000
 4.917559922E-001 4.306150079E-001 1.000000000E+000
 4.506460130E-001 4.523130059E-001 1.000000000E+000
 1 2 3 4
ZONE T="'face8'"
 STRANDID=0, SOLUTIONTIME=0
 Nodes=4, Elements=1, ZONETYPE=FEQuadrilateral
 DATAPACKING=POINT
 DT=(SINGLE SINGLE SINGLE )
 4.506460130E-001 4.523130059E-001 -1.000000000E+000
 4.917559922E-001 4.306150079E-001 -1.000000000E+000
 5.120530128E-001 4.716500044E-001 -1.000000000E+000
 4.566459954E-001 4.934490025E-001 -1.000000000E+000
 1 2 3 4
ZONE T="'face9'"
 STRANDID=0, SOLUTIONTIME=0
 Nodes=4, Elements=1, ZONETYPE=FEQuadrilateral
 DATAPACKING=POINT
 DT=(SINGLE SINGLE SINGLE )
 4.566459954E-001 4.934490025E-001 1.000000000E+000
 5.120530128E-001 4.716500044E-001 1.000000000E+000
 5.184209943E-001 5.239830017E-001 1.000000000E+000
 4.581069946E-001 5.241360068E-001 1.000000000E+000
 1 2 3 4
ZONE T="'face10'"
 STRANDID=0, SOLUTIONTIME=0
 Nodes=4, Elements=1, ZONETYPE=FEQuadrilateral
 DATAPACKING=POINT
 DT=(SINGLE SINGLE SINGLE )
 4.678370059E-001 3.980860114E-001 -1.000000000E+000
 4.889149964E-001 3.831270039E-001 -1.000000000E+000
 5.161949992E-001 4.130620062E-001 -1.000000000E+000
 4.917559922E-001 4.306150079E-001 -1.000000000E+000
 1 2 3 4
ZONE T="'face11'"
 STRANDID=0, SOLUTIONTIME=0
 Nodes=4, Elements=1, ZONETYPE=FEQuadrilateral
 DATAPACKING=POINT
 DT=(SINGLE SINGLE SINGLE )
 4.917559922E-001 4.306150079E-001 1.000000000E+000
 5.161949992E-001 4.130620062E-001 1.000000000E+000
 5.430330038E-001 4.461599886E-001 1.000000000E+000
 5.120530128E-001 4.716500044E-001 1.000000000E+000
 1 2 3 4
ZONE T="'face12'"
 STRANDID=0, SOLUTIONTIME=0
 Nodes=4, Elements=1, ZONETYPE=FEQuadrilateral
 DATAPACKING=POINT
 DT=(SINGLE SINGLE SINGLE )
 5.120530128E-001 4.716500044E-001 -1.000000000E+000
 5.430330038E-001 4.461599886E-001 -1.000000000E+000
 5.845040083E-001 5.153840184E-001 -1.000000000E+000
 5.184209943E-001 5.239830017E-001 -1.000000000E+000
 1 2 3 4
ZONE T="'face13'"
 STRANDID=0, SOLUTIONTIME=0
 Nodes=4, Elements=1, ZONETYPE=FEQuadrilateral
 DATAPACKING=POINT
 DT=(SINGLE SINGLE SINGLE )
 4.889149964E-001 3.831270039E-001 -1.000000000E+000
 5.288659930E-001 3.453840017E-001 -1.000000000E+000
 5.581250191E-001 3.728669882E-001 -1.000000000E+000
 5.161949992E-001 4.130620062E-001 -1.000000000E+000
 1 2 3 4
ZONE T="'face14'"
 STRANDID=0, SOLUTIONTIME=0
 Nodes=4, Elements=1, ZONETYPE=FEQuadrilateral
 DATAPACKING=POINT
 DT=(SINGLE SINGLE SINGLE )
 5.161949992E-001 4.130620062E-001 1.000000000E+000
 5.581250191E-001 3.728669882E-001 1.000000000E+000
 5.845699906E-001 3.986989856E-001 1.000000000E+000
 5.430330038E-001 4.461599886E-001 1.000000000E+000
 1 2 3 4
ZONE T="'face15'"
 STRANDID=0, SOLUTIONTIME=0
 Nodes=4, Elements=1, ZONETYPE=FEQuadrilateral
 DATAPACKING=POINT
 DT=(SINGLE SINGLE SINGLE )
 5.430330038E-001 4.461599886E-001 -1.000000000E+000
 5.845699906E-001 3.986989856E-001 -1.000000000E+000
 6.201729774E-001 4.366999865E-001 -1.000000000E+000
 5.845040083E-001 5.153840184E-001 -1.000000000E+000
 1 2 3 4
