# Supplementary material for: High genus surface parameterization using the Euclidean Ricci flow method
Source: Sci Rep. 2025 May 22;15:17784. doi: 10.1038/s41598-025-97421-5 (PMC12098817; doi:10.1038/s41598-025-97421-5)
Supplement: Supplementary file 1 — Supplementary Information. [file 41598_2025_97421_MOESM1_ESM.zip › Supplementary_materials_2025_3_13/Connecting Rod_Embedded_mesh_on_Euclidean_plane.dat]

TITLE     = '2D FE DATASET'
VARIABLES = 'u'
'v'
ZONE T=EmbeddedMesh
STRANDID=0, SOLUTIONTIME=0
Nodes= 6066, Elements= 11520, ZONETYPE=FEQuadrilateral
DATAPACKING=POINT
DT=(SINGLE SINGLE)
 0.56577353097966309736 0.7335572522516579097 
 0.55237198042026425249 0.74941588795447211524 
 0.54293212730669071497 0.76557464277328457491 
 0.53816565569323737694 0.7805251656666578608 
 0.52679216771001668995 0.79361537185204711342 
 0.51249173753273080667 0.80734734791666695752 
 0.50205531408585113429 0.82119972015421771605 
 0.49210140759637421848 0.83481124826466057698 
 0.48072536499239620911 0.85123214180973538756 
 0.46486437309335909562 0.86536921238229824738 
 0.45169091118494170134 0.8796416406291863721 
 0.4399462322156346139 0.89453382128176694987 
 0.42655621326115178427 0.91132685387731471316 
 0.40604749323758532187 0.92232175827775886301 
 0.38621400258556154439 0.93230338225052433732 
 0.91176358726447248593 0.29691536207823793214 
 0.90380480612300784227 0.3019076756894740754 
 0.8957915410247125898 0.30987185106475356733 
 0.88545545549559911969 0.31612796376454910252 
 0.87517580356151547516 0.32313062913235768292 
 0.86463509297814866716 0.33215706024648539163 
 0.85431017215756643868 0.34304465155736169057 
 0.84445583434940074685 0.35698635658607824617 
 0.83253411659674958489 0.36930755897541900357 
 0.82424305077065074254 0.381780679375663623 
 0.81900937691858888279 0.39327345483012959848 
 0.80524256698519669495 0.40358084158161594557 
 0.79397265044306764015 0.38831528697860390187 
 0.7767604566813272049 0.38284819607703846067 
 0.79495022011649929539 0.36908090632379203511 
 0.80759336188468611173 0.35111701144592760704 
 0.82008434138532404489 0.3361578251528867245 
 0.83310208714729094837 0.32270258106881466453 
 0.84674796030878363151 0.3108814906635908315 
 0.8612564503860430376 0.30098075271253199592 
 0.87794846749927246687 0.2931000032501133723 
 0.89254861299978205391 0.28364860639280292665 
 0.35199012492454700984 0.9086739036324474883 
 0.36968089488058114567 0.89952544349918839295 
 0.38794798287375442669 0.88885224834345266665 
 0.40877873466333908281 0.8761376823997649721 
 0.42420035855657090007 0.85712386348136626602 
 0.4386987204279548247 0.84079380581257134875 
 0.45366535154438980548 0.82478813998897893001 
 0.47114455820104123029 0.80785339451168924896 
 0.48381576452324448478 0.78689879734422729651 
 0.49681585146525614194 0.76820886856883963123 
 0.5093807976973159235 0.7488535654879354686 
 0.52134787495882173314 0.72882407872165522189 
 0.53580255259085385333 0.70497413359448135584 
 0.55657102903737487587 0.71694189887080417289 
 0.38749381898499402066 0.91057156951758222441 
 0.84980063315762099929 0.3277034810877155202 
 0.81584304664632334436 0.36808964063922144927 
 0.80890521755888733502 0.38386931179625038979 
 0.82642144933553562947 0.35359983024235230875 
 0.83801575053762911161 0.34003120044379014919 
 0.8744669186330317201 0.30950583553495564226 
 0.86200697004792581346 0.31740319773483693933 
 0.89336045098987448831 0.2975516051750170532 
 0.88560301344703495907 0.3054990238403262337 
 0.90350226489822638154 0.29121142805460464853 
 0.36857302464054653157 0.92012337403279520487 
 0.47388964593639854028 0.83094149990500043579 
 0.43229086334028948846 0.87662258711758433982 
 0.40648567998962703562 0.90030077226426774573 
 0.42301216599789165373 0.89183137298096415435 
 0.44520928274051591034 0.86086631888955456038 
 0.45949759355332953081 0.84566332293697155098 
 0.50581875204857451589 0.78862125687180584244 
 0.4938784330713786308 0.80524278177343244778 
 0.48695411609093430805 0.8202412559386290658 
 0.53186114824936125967 0.74890468766840534443 
 0.52129221359606758845 0.77043153377566064854 
 0.54391301249066337231 0.73074502804379748433 
 0.43393843972086088012 0.63476054548664362365 
 0.41659377298403432732 0.6503895761337975534 
 0.40572268707132064236 0.67028119896167470682 
 0.39521195744739684441 0.68761359269701272101 
 0.38450755391128105254 0.70411729725554050852 
 0.37332595718127603579 0.71988355567552686498 
 0.36110868903375253902 0.73502353766107031419 
 0.34602939712927388571 0.75058507222966308614 
 0.33558473065832877813 0.76936361765122585066 
 0.32528996311673230579 0.78507608911647852601 
 0.31472529047093050769 0.79969200530800277349 
 0.30297205155855577718 0.81432110721068573511 
 0.29633970755112026829 0.83021692936074720226 
 0.29060651990421182411 0.84258365139172419767 
 0.2862609729457457064 0.85305881639027048013 
 0.28395117802146035979 0.86169720341840760902 
 0.73197245729403093151 0.17278066572791878075 
 0.72819850508982852944 0.20689788497846609006 
 0.71593477391217330563 0.23381295759401402035 
 0.70317350047300841709 0.25765753368560312397 
 0.69078157013402019526 0.28022329634673770471 
 0.67579492938474372554 0.30570646149710423156 
 0.65393805718576214492 0.29368060415661961793 
 0.64381697919242619754 0.27685212500188904894 
 0.65701766301904751533 0.25985924672786614442 
 0.66576682211761095687 0.24276177200814746948 
 0.66884090778545268741 0.22731996173100760261 
 0.67774770607335410588 0.2124372494444358439 
 0.68788804164198569246 0.19496614142435000905 
 0.69261380447094644808 0.1781466406286974502 
 0.69547488809626090145 0.1630281809072085808 
 0.26659362344409454071 0.84971288157123325835 
 0.69745391291729197381 0.1489477379001225843 
 0.26793182421606104304 0.83556784239229497935 
 0.27336450544910506633 0.82201333132262199843 
 0.27777496903735016121 0.80934645958276674182 
 0.28311619866809095702 0.79687468060883859255 
 0.28983434688319986705 0.78218827739798513221 
 0.30040208665237960739 0.76856313443700263743 
 0.30866504633088093223 0.75460298101991807318 
 0.31567160934560745122 0.73856175204349006069 
 0.32737006305999821754 0.72600864349415661358 
 0.3382085869204592421 0.71434979869083681248 
 0.34831056700111162616 0.70138128313498027122 
 0.35741394759719624652 0.68701406493655958752 
 0.36550239582174337549 0.66966603035813232481 
 0.37685088845591963036 0.6542257971382119397 
 0.38475858768220416728 0.63981428949114349525 
 0.38966756080707415366 0.62728333491346832673 
 0.40321384193847786825 0.61579516695091884859 
 0.41594431137905513163 0.63058157486463262131 
 0.30758877457244948594 0.78364968394435707832 
 0.36570760664126217288 0.70277137012215784573 
 0.39501656054264372431 0.65363156148500234366 
 0.40084809959469336338 0.6364092856365861639 
 0.38567486010052809409 0.67040480936818158675 
 0.37568514853634210615 0.68693743204115242929 
 0.34323444168673261645 0.73032288909864939708 
 0.35498440509470835513 0.71728359741950742379 
 0.32562715709482897841 0.75377567782221910342 
 0.33141394850820465878 0.73965756281420957929 
 0.31718955924244418565 0.76917407546504112936 
 0.27633012905583942409 0.85643533872370170013 
 0.70985559488252403249 0.15751033509410872213 
 0.28691756301975890331 0.81938095508481101348 
 0.29803983699546188202 0.79721851233401186398 
 0.28950665054221041972 0.80736537901211180568 
 0.28225696812301276362 0.83244043225707065048 
 0.27833870714822739334 0.8449647174207012279 
 0.70086768699597856713 0.21228035286320390274 
 0.70766071222103910099 0.18998069819130980473 
 0.70634421657550039431 0.17210928393811963932 
 0.67857549856273335909 0.25920674730419041021 
 0.68786616146610624067 0.23523751999029876569 
 0.66669591408958395196 0.27892793973633178695 
 0.27545888309167093633 0.49791544961180705942 
 0.28326019444317218632 0.48547658772648932812 
 0.29007130536520014941 0.47504894893372012765 
 0.29679055774894258501 0.4648796480998205749 
 0.30351086875766208895 0.45489311559464873369 
 0.31036330884932045171 0.44510685791133147715 
 0.3174580450955795663 0.43545961219394202502 
 0.32499101617496267691 0.42581765996711551381 
 0.33387066952048805035 0.41551085798428855078 
 0.33940521482563590361 0.40336113664026579384 
 0.34490655457649677107 0.39312543785653941697 
 0.3504980932640069935 0.383508790757497664 
 0.35624882584512629347 0.37431204008212520806 
 0.36237756560090211844 0.36541355358820531984 
 0.36984564850931977986 0.35622535895951207285 
 0.37478568363290493126 0.34560938186429723817 
 0.37990276000385508892 0.33656527816514231199 
 0.38533324460343659768 0.32803555448607218947 
 0.39123246598727035028 0.31984349594436461972 
 0.39790310332905448609 0.31182447371038912731 
 0.40643343326152636674 0.30335165789122942037 
 0.41276396718162888799 0.29266346618090943732 
 0.41920537036685745491 0.28319260084579295222 
 0.42597653378622518661 0.27394781522770578208 
 0.43323151840221585385 0.26475799229370122756 
 0.44115772743814846146 0.25540991415310682067 
 0.45071232948579847966 0.2452362086725022039 
 0.45724111161978103768 0.23277039499558993541 
 0.46391858673174479755 0.22187340002677552464 
 0.47085397289503622131 0.21109732648101048325 
 0.47801216944806496079 0.20007021859189613733 
 0.48661312123242872474 0.18711903614457273126 
 0.49788034883486192994 0.1939629173769336079 
 0.50204047927642447835 0.20266673028347367835 
 0.49609006870331334715 0.21221282608275346404 
 0.49015473578026746981 0.22393638345317848359 
 0.48153455750150087056 0.2337884855156220909 
 0.47494905391687625151 0.24304280443437420445 
 0.46943667429365953936 0.25204051574148700343 
 0.46373881363258928623 0.26062741628048075038 
 0.45689467806297862085 0.27029321755006413541 
 0.447737955318395775 0.27769106704713858447 
 0.44107495023209597473 0.28569673138446216587 
 0.4348313429810133357 0.29439630121559950959 
 0.42846804871917182345 0.30302856371682285186 
 0.42240551202567871991 0.31085150055448745876 
 0.41631349791802974014 0.31754008418036760997 
 0.40986286695970725047 0.32363644865343332846 
 0.40388541134806760224 0.32993306110773712447 
 0.39900278487386736659 0.33706209405112241839 
 0.39454205567519406994 0.34504911787141867574 
 0.3899639976644451167 0.35320905623402770734 
 0.38577713486308601309 0.36105118936970281851 
 0.38129865652209077309 0.36825644732091478151 
 0.3763369647392554862 0.37562356081684289411 
 0.37132124129867999374 0.38378333252752455662 
 0.36646857191214793348 0.39256974749323975127 
 0.36179703248955819017 0.40203591801798332916 
 0.35685862648458960278 0.41156339153569598821 
 0.35227885703083250402 0.42042313583138396504 
 0.34829614967895056177 0.43039110519862971982 
 0.34044961427448244828 0.43901015398634590792 
 0.33342294000246069929 0.44774297933149853623 
 0.32675528517730462186 0.45683480802927489695 
 0.32033487042039576753 0.46621699115388443024 
 0.31418934605113729708 0.47593427662018916724 
 0.30837682896417489831 0.48703597432575546078 
 0.30048897672311786211 0.49634642838592618608 
 0.29471236709810777477 0.50499403880443816117 
 0.28915644478703084186 0.51313692766794727351 
 0.28573825951183762228 0.50485347827812676602 
 0.38494409001711765717 0.34515224098365221428 
 0.33668575780428777744 0.4283206072524281538 
 0.30873565909258887663 0.46557880257411099478 
 0.29563086033996377466 0.48589971002553222768 
 0.2893512071622799664 0.4958237609975319482 
 0.30229313179092304198 0.4757232438264944463 
 0.3220791836752127657 0.44634893137860909285 
 0.31529633572397408603 0.45582976894403115509 
 0.32918123715631986137 0.43711862405363460793 
 0.36118895605817641359 0.38367915037492678065 
 0.35086235765776840889 0.40256735424753586905 
 0.34623120152786268644 0.41240956514609400374 
 0.34362607011625484477 0.42144149710009487508 
 0.35595302899251757278 0.39291482489038520587 
 0.37241565743684745815 0.36707498301101876281 
 0.36664715802178010629 0.37498488195586349159 
 0.38065692468309569874 0.35369934053322354961 
 0.37815774580888700251 0.3613575715100665886 
 0.43720169071129272309 0.27558036249216855129 
 0.40759178108236182592 0.31471048029255960232 
 0.3950236562593215095 0.32885535312410402176 
 0.38979003535821199478 0.33678745289061512436 
 0.40091702435986553699 0.32146832886895343462 
 0.42396705838535775346 0.29328698253188711931 
 0.41813745273945601699 0.30210242228291261934 
 0.41430174859668850162 0.30984533467631431014 
 0.43037535816879246564 0.28435070359168096443 
 0.46968218606119277458 0.23282062535888772836 
 0.4528814097320696952 0.25852962021571512796 
 0.44483890667251185791 0.267032215626807512 
 0.46381070572488897197 0.24290907118494270422 
 0.4602962638608480983 0.25197977546985694808 
 0.48372938279834032382 0.21188702696842373618 
 0.49069905507849187476 0.20148790408567143762 
 0.47663233239909635897 0.22255963619741314652 
 0.20070028692116462232 0.43512085669111338904 
 0.20670114384759982751 0.42604824909609334549 
 0.21277590464958376359 0.41481663596704992925 
 0.22144727808611230913 0.40544915609461851247 
 0.22814415853157790637 0.396594599282452831 
 0.23379718879998459546 0.38795787217709060135 
 0.23962106769118282634 0.37973617529158387729 
 0.24657884515397424097 0.37051051475467911001 
 0.2556867777994195623 0.36353707366234555565 
 0.26235347216661802916 0.35587918799098855471 
 0.26860564850325624464 0.34750466132721907764 
 0.27496170579121259614 0.33917199464597069802 
 0.28100193447990667872 0.33160958466660067634 
 0.28704322761921297058 0.32514607042440007989 
 0.29341194390574487638 0.31925250249085806997 
 0.29929866728748977245 0.31314073298129291301 
 0.30409240746590621152 0.30619224880908080255 
 0.30843618966314617635 0.29838680213152601883 
 0.31284523396742397461 0.29038391507559341287 
 0.31682898776869228286 0.28265801128960788002 
 0.3210773201798901022 0.27550691249731612542 
 0.32578088041663522123 0.26813665545955223113 
 0.33050696669706614017 0.25992953501817050999 
 0.33504741611711214011 0.25105084982359793244 
 0.33938509757851059723 0.24144596919542127278 
 0.34399634950629276453 0.23171997036335439946 
 0.34829038770466191899 0.22263917046673695199 
 0.35196861513756994011 0.21242816396841524007 
 0.35964035734456245574 0.20345709393528582654 
 0.3665021075578847598 0.19442593909243335859 
 0.37299030564876850535 0.18507954513320340473 
 0.37919838861057431068 0.17548530371472370604 
 0.38508104838647150281 0.16559843790495326621 
 0.39053633518583608097 0.15438513432396530622 
 0.39802823942262238743 0.14490900311501830888 
 0.40337909851601211342 0.13618408772882253932 
 0.40845799487996425903 0.12798966428258803929 
 0.41218678378155004793 0.13592379517723499061 
 0.42267978511591042245 0.14225504490625726084 
 0.41554380522926998021 0.15497443875897989884 
 0.40918939273791921085 0.16566250348086572486 
 0.40284172422422148685 0.17609460664481887959 
 0.39643069905975353295 0.18635135700508695389 
 0.38984063678313268797 0.19642045755714784838 
 0.3829775447297233959 0.20636603454788765566 
 0.37566231514574754957 0.21632537409634305936 
 0.36701423960007578673 0.22699361004039805834 
 0.36180717335920437039 0.23939993799638153993 
 0.35657947419569863134 0.24984154165153257821 
 0.35124253788631248918 0.25962346320979828862 
 0.34572997880766870304 0.26894351798143156795 
 0.33982483688244241593 0.27792389229543373874 
 0.33258646672867742122 0.28715534168178041829 
 0.32782703542608515601 0.29769980605054729983 
 0.32283388911642840746 0.30665051807886128943 
 0.3174919150318015193 0.31505911650240187027 
 0.31165578037270869061 0.32310208864537043327 
 0.30503401403395064007 0.33093928268812417004 
 0.29655791529119401861 0.33917041660737212716 
 0.2901841114191817117 0.34957248451057654215 
 0.28369639735898810606 0.35875359307172155487 
 0.27686968259589850305 0.36768119740922394767 
 0.26955042130829187652 0.37651830643390954423 
 0.26154955110060745804 0.38546894689722460692 
 0.25191319008207374575 0.39516023459055893419 
 0.24515424171415248211 0.40716257314579884508 
 0.23829017394473961389 0.41760588932454451028 
 0.23117939097488579558 0.42789130934089775193 
 0.22385152248560688526 0.4383657238196642103 
 0.21508478101167363694 0.45056720451972542829 
 0.20446305813848542066 0.44361738996200766882 
 0.31783119138370147239 0.29822977205357931174 
 0.36377495319345914959 0.2141525939659068567 
 0.39084358468917040907 0.1757911788625687588 
 0.40322589798535529715 0.15506915938572718439 
 0.40904198618698622836 0.14498403762942996265 
 0.39695861815336536127 0.16543912880194677761 
 0.37799216864693946372 0.19551733637505608332 
 0.38454947701422237394 0.18577433166058870961 
 0.37109129107931254632 0.20503876076333654721 
 0.34057243700206701886 0.25974039391323455739 
 0.35032101472044707702 0.24054927061050970782 
 0.3546558900544334314 0.23050793056792992508 
 0.35698568070954800335 0.2213207076860400635 
 0.3455253175927882614 0.25037474399015252624 
 0.3298509045198230738 0.27648000322556437469 
 0.33537878126269210499 0.26852172376254263009 
 0.3219584921057371818 0.28979368048350090392 
 0.32429774985237930229 0.2822258890661482611 
 0.26591928363000982838 0.36583704131504068968 
 0.29555050264189819398 0.32801090959323703222 
 0.30797026997804616277 0.3142325046701876512 
 0.31311068174543082998 0.30645757099546871993 
 0.30215303010417199348 0.32144523610523317858 
 0.27921016774142121131 0.34877524815422500382 
 0.28505805004800377489 0.34023299195016359908 
 0.28891922390456820091 0.33269950711435108959 
 0.27277664215964969596 0.35740455751027550013 
 0.23299430863365397371 0.40673777219533785443 
 0.25016743844362893112 0.38209783437183619803 
 0.2582530274673096593 0.37400658457487251374 
 0.23903089074179986739 0.39705169224316033683 
 0.24273234544594746165 0.38828594332949883938 
 0.2186829884433595661 0.42671444598155411354 
 0.21161526340396510926 0.43657829085669819236 
 0.22590747434607810762 0.41654331650649117913 
 0.76481423051949104508 0.39962210952702237332 
 0.75290566920000034923 0.41561412082977861049 
 0.74022579688969669665 0.43138497301122857852 
 0.72761367295957735113 0.44676783151271359795 
 0.7156917955126977926 0.46430533537904639108 
 0.70037180203293758485 0.47831601838646803371 
 0.6881074697035736154 0.49198362873266671125 
 0.67711796097324949972 0.50638162786958629269 
 0.66678174705943538125 0.52341013723088170018 
 0.65302528892829325713 0.53785736251415927622 
 0.64189806863673726234 0.5522756472868441957 
 0.63163558009231723922 0.56768890030301177863 
 0.62158739929856876572 0.58603033075752275494 
 0.60712191246988522764 0.6015091763186040108 
 0.5950079388464227792 0.61644486086658634161 
 0.58357699902714665896 0.63169089638982123258 
 0.57252476740981261827 0.64751089108021842033 
 0.56152242683726338868 0.66410035882966678145 
 0.55007346308073090668 0.68189307068575588655 
 0.51559394406020031543 0.69211929058736243459 
 0.50873537772638710575 0.6759802968708233939 
 0.48892267289389063079 0.67440333465207280561 
 0.48024830336385726515 0.65575424338000443125 
 0.45854690480389104223 0.65323780802994024786 
 0.44599309698987105177 0.64396598632597612522 
 0.44490588307200945595 0.61686668576005276865 
 0.45616194897671713537 0.59988650031232648718 
 0.46848118273096345243 0.58326031113861176447 
 0.48093086117562261483 0.56723626737776788875 
 0.4927328752674983714 0.54924740525006521263 
 0.50802009716038476483 0.53492105381153931543 
 0.52018421424871730263 0.52100486496996678554 
 0.53109664083475971452 0.50636967384176045925 
 0.54141673508417775817 0.48914577746633358668 
 0.55520994529184375388 0.47455332061076554995 
 0.5663479422074135794 0.45996303033569807539 
 0.57668907630409227405 0.44431155959751472695 
 0.58698671511579347815 0.4256851386477503163 
 0.60191408330104889668 0.41015232264207296398 
 0.61444264108846213812 0.39523901480797513086 
 0.62627487851996277435 0.38004303014193890897 
 0.63772190876854184527 0.36425723010962401949 
 0.64911300693188789257 0.34762679376638278006 
 0.660957204239346785 0.32960555541935665502 
 0.69680795384573179785 0.31940666548095497657 
 0.71548530440207003256 0.31972940915623559999 
 0.72405163520279680611 0.33893859707968682082 
 0.74533291462376971559 0.34179374344628260518 
 0.75373870225252148636 0.36261084578331914674 
 0.7656148945859608812 0.37287934451949650283 
 0.56184647908156659657 0.49234261658099665038 
 0.56940702311106050626 0.51036229544040068173 
 0.57699322623837823176 0.52832961530330901923 
 0.58461992766013370915 0.5463419846129017321 
 0.592373114034124848 0.56447609949586952105 
 0.60022673364068956925 0.58290839756247414538 
 0.56518284266866336552 0.54389520777311595179 
 0.55321591995961838517 0.55945591585567022719 
 0.54108997051206519924 0.57508742225909004198 
 0.52891439894033787095 0.5908998554392942415 
 0.51678182167990360796 0.60691104484402713659 
 0.50468944714029673193 0.6230570572904414739 
 0.49256486073329958097 0.63928746948299841613 
 0.52128047898628837586 0.57232476423125078213 
 0.51394485530630185099 0.55353196427708406535 
 0.54584319423889560152 0.54132725401070713733 
 0.53858946425677589609 0.5235096300646467915 
 0.55767248440487671157 0.52589579668075259189 
 0.55001598847056021313 0.5079501576491293191 
 0.5336823126911837134 0.5567054835366869181 
 0.52671368757854342135 0.53850069705667802378 
 0.4967403865780988248 0.60446111991951467779 
 0.48880017813410703287 0.58578971620917696939 
 0.50893812734726440183 0.58830151148345832812 
 0.50111141418047111529 0.56942036062751677505 
 0.4724538120028174415 0.63677457151585825645 
 0.48463499484573469012 0.62065262416305322368 
 0.4765977260147065131 0.60205470374880332152 
 0.46476141779841417812 0.61828038310046096182 
 0.4537630961287517084 0.63350612376707104989 
 0.56431440298795021437 0.62974207294811035407 
 0.55643063186503172179 0.61168469078702225605 
 0.54870119404071571179 0.59343939856443106429 
 0.56833260891276471405 0.59593127773462617469 
 0.58037576715619754175 0.58025710847633260592 
 0.57591482315744868536 0.61400008856715782013 
 0.58782892286678989358 0.59850849666276739747 
 0.56074460389311764352 0.57769867150890041874 
 0.57275199287434908069 0.56202087336732098333 
 0.52078400534472268912 0.66019393982876672933 
 0.53279168789585296118 0.64388849048765828265 
 0.54462654614325323177 0.62766130650362816912 
 0.55281488013732105191 0.64590670228345548054 
 0.54111235800288937092 0.66254091475109955223 
 0.52870145785002053973 0.67928500601715258167 
 0.5247140594327837082 0.62541181274357493525 
 0.53669473158004432634 0.6093346749831429765 
 0.51270057593202100765 0.64161836279413697604 
 0.50065940320312507517 0.65787130214811850859 
 0.62139611508037773113 0.41348811821809555722 
 0.62865474662012965634 0.43200799091953084874 
 0.63610244105895419331 0.45044247808370413422 
 0.6435029596770786009 0.46868997741394408107 
 0.65084880621938212553 0.48674048994866631057 
 0.65834275381169748975 0.50467437297653183759 
 0.62404377209680506056 0.46607304680770356153 
 0.6121990860900633491 0.48170081672033249198 
 0.60046041338334321669 0.49725919096732534852 
 0.58873466651686123807 0.51278064723726657359 
 0.60450010528369002571 0.46365791675941625538 
 0.59640048353231833733 0.44537945343385354491 
 0.61639161242137863184 0.44777484278695228737 
 0.60864544544686405292 0.42908680867466120201 
 0.58117918273428892384 0.49487475659922253168 
 0.59286568132282080335 0.4793762395471546367 
 0.57375930156325105624 0.4771254811240294158 
 0.5850949461479996172 0.46163783276417702517 
 0.63459941087220606004 0.53522946889092681833 
 0.62725397470029820024 0.51755363915636465322 
 0.61975818537028937172 0.49966647737433544929 
 0.63904386730843742992 0.50215768678730976493 
 0.64649330758844147926 0.52013972561118182458 
 0.63156609553227693876 0.48417147351635791974 
 0.60407633246602665533 0.54862869363284039181 
 0.61560486927587387829 0.53297488014921379218 
 0.61218993289964518389 0.56670045351823483681 
 0.62333278498221866837 0.55058087054007975869 
 0.5963423926602393621 0.53070192563945406405 
 0.60802573584394414841 0.51515609275212437268 
 0.71115784776230384079 0.35545017476015594582 
 0.69826464937442567216 0.37157996987457353466 
 0.68560812154573957944 0.38762071851972818015 
 0.67313007735622631955 0.40352007088528074608 
 0.66072848002051187688 0.41925027672258741163 
 0.64836540752651905528 0.43485688088104051952 
 0.64569843355560541109 0.38236096404223685052 
 0.65330376944034040942 0.40073908045743855677 
 0.63369023578353911308 0.39804504052481837206 
 0.64102316381564827807 0.41639799656474291156 
 0.65764596835685562581 0.36621910990685185849 
 0.66555195568283431751 0.38485922107589615182 
 0.68291591954237784723 0.3325233872795815282 
 0.66986365476429809984 0.34951075005930831718 
 0.67792445869065898201 0.36869401313065613968 
 0.69060939603964344169 0.35237130447602726946 
 0.70352792827601673409 0.33645110773434666607 
 0.68052079926168107527 0.42219713573108313964 
 0.68776278431637660749 0.44090977216166155062 
 0.6947368827448567874 0.45974059148539353492 
 0.67513480872780007314 0.45627626389776043681 
 0.66280134134962698234 0.47145967925308679414 
 0.66802790215808360852 0.43779036311700236794 
 0.65565572782634851112 0.45325246771298077775 
 0.68182904878528050041 0.47451010941697852052 
 0.66983937614314026376 0.48928995050510143416 
 0.70570997916016264817 0.39061669067111437492 
 0.71302557246968201188 0.40950810652951818991 
 0.72032464871508516957 0.42828857330318820251 
 0.7004082523194617993 0.42525883530741259708 
 0.6930671660983087623 0.40645363194536515694 
 0.70774878349099601405 0.44419718173626798752 
 0.73870511240523994978 0.37827272837730313571 
 0.72571710573829062429 0.39381011256291292844 
 0.71857783100158012513 0.37472684870119349343 
 0.73191859576715767588 0.35862760498945162047 
 0.73292628284452709941 0.41262054651692475771 
 0.74536197367458145724 0.39711442361500265408 
 0.75714825878085689759 0.38268277568309727599 
 0.43036616905285929313 0.12998154196762137791 
 0.43633499898590000221 0.11933607625674760855 
 0.44178509207281718707 0.10864837413129808941 
 0.44681300994910799762 0.097755643753233797955 
 0.45117141855803605255 0.085593449340140570492 
 0.45774940737279234959 0.074892938917752227557 
 0.46236243467730869794 0.064870444973545007827 
 0.46606001392596713151 0.054981571791652972259 
 0.46904301361756689515 0.045397901903595765105 
 0.47119319141351057034 0.036274420171867931273 
 0.47237990201795837519 0.027640390640804132771 
 0.08094992140919682333 0.68208265689452174385 
 0.087816702463753712471 0.66709504307924305522 
 0.092821969830628944798 0.65434417749374962359 
 0.097983387695273052587 0.64202442361300593454 
 0.10330109935036943525 0.63001193325153692637 
 0.10850450906242392612 0.61795060572364690632 
 0.11350012603396843203 0.60432263095581617574 
 0.12192349830041071534 0.59246335161880969711 
 0.12897378681890495078 0.58135812736611514051 
 0.13580073922071972392 0.57037920490005777907 
 0.14243693885803065946 0.55940850433547151255 
 0.14881770797184781796 0.54809335185377339172 
 0.15521288493790472152 0.53513240597472333526 
 0.16479846195739195069 0.52455778906523065075 
 0.17252859919046231729 0.51463940935628371687 
 0.1796701158182445468 0.50463276166353543406 
 0.18657216598034781496 0.49442769616372045371 
 0.19346135239315317977 0.48410237344392426095 
 0.20039068774020774022 0.47378479847114185475 
 0.20726908603549976107 0.46325937665678229571 
 0.22460547484339643542 0.45697128869071751422 
 0.2340450515450819835 0.46336228925104361309 
 0.24418911499710349577 0.47058246972501882599 
 0.24663231344469593864 0.47817476037081435569 
 0.25673710308565689253 0.48533261559723250844 
 0.26610748621812829739 0.49164149093836545523 
 0.26693770015763318426 0.50983718603946970305 
 0.26007587146291638591 0.52021133202366864889 
 0.25352919063757395346 0.53066065199154199838 
 0.24713105696110576615 0.54137012228212144649 
 0.24091603790256405082 0.55356519414365878973 
 0.23206624392169405979 0.56386865604558500387 
 0.22491111490134180206 0.57382726467204492327 
 0.21819844140096900098 0.58397584944148628328 
 0.2117035045192989795 0.59423696176100326838 
 0.20559173462067242832 0.60476661270001996762 
 0.19992347886156888737 0.61686670139428312343 
 0.19165461443651168882 0.62731286765508709191 
 0.18497359839673072068 0.63725640816206541306 
 0.17879843432199132858 0.64711816348894690698 
 0.1731212151413672462 0.65690948524119197049 
 0.16807402105877358722 0.66684039620268587001 
 0.16366374915706066728 0.67797517306060184339 
 0.15704906282862887701 0.6875049064650399222 
 0.15206876239827302189 0.69612498812379863811 
 0.14781490602002766988 0.70415133550841579879 
 0.1443172111516773104 0.71142519141574933617 
 0.14174294170034765217 0.71778731919028071484 
 0.14035734974166141908 0.72309982541782513721 
 0.55074122897890476214 0.081744058210489065064 
 0.53809476740893646962 0.10069396472336848702 
 0.52936429897326364724 0.11449584249426490723 
 0.52179976716330600528 0.12701322695810232655 
 0.51474428993682208588 0.13902958757799824263 
 0.50783840570460525576 0.15073701317069282402 
 0.50096984650961839947 0.16214536033629334266 
 0.4942161481703911674 0.17356582376306028959 
 0.47646187307974041669 0.18091086670400760572 
 0.46644196135631499356 0.17478272203419431552 
 0.45565030025767550015 0.16793257862971602834 
 0.45272664317970773284 0.1603425222620507018 
 0.44209376578886611098 0.15372242988876400061 
 0.43230947651166834467 0.14794125566505986202 
 0.16177076468091919348 0.6574100552428662203 
 0.15010758516304537058 0.65817237575150722151 
 0.13826423505273571779 0.6591974435526540832 
 0.12626000679910684421 0.66062345303625946702 
 0.11397692603466845485 0.66249652936885239374 
 0.10121693745731730196 0.66475990043918298245 
 0.21264648361883597971 0.57299165807511653892 
 0.20013750768476595843 0.57232672821977104149 
 0.18744686105509178464 0.5717680101094813061 
 0.17460306426839553029 0.57128883540288810661 
 0.16165578646913766891 0.57091562485524038895 
 0.1486944427837963989 0.57065228516329791209 
 0.24102813340695153355 0.5303327277199421097 
 0.22833969524471486867 0.52982921787271952674 
 0.21562026869296518905 0.52911185590698006642 
 0.20292851792127516997 0.5282763354671298206 
 0.19023661280085124581 0.52732556781570627535 
 0.17751385578641298846 0.52617362436596204489 
 0.22258273434073144736 0.5185234754384391298 
 0.22943629722269287541 0.50799093578921983294 
 0.23617505752384038153 0.49752407793793601565 
 0.24253218312227881048 0.4872025236203627041 
 0.2544367132192705272 0.50919876382499851264 
 0.24195287252383979038 0.5085705608413588763 
 0.26115938094615898102 0.49901231680126284518 
 0.24879831298552906871 0.49786239558536005134 
 0.24769926328129210358 0.51968816655287930484 
 0.23517317660579384331 0.51915577534330414888 
 0.22379523006695686838 0.49688075304598811055 
 0.21138454030740108647 0.49610144159472147063 
 0.19895598657111146501 0.49527425609825442843 
 0.21829154518825633069 0.48574601795923949554 
 0.22535010209514239055 0.47535074344881650399 
 0.23054615196625341533 0.48663004673144016898 
 0.23714591248267538615 0.47704432729574602901 
 0.21279692683356804528 0.47458005149446552684 
 0.21960393486720694578 0.46440071196673798903 
 0.20588017426657503894 0.48493149494810000588 
 0.19741406733392261041 0.51688710153421946192 
 0.20444562469401653115 0.50648549745231119523 
 0.20998833044686440741 0.51776249209905789161 
 0.21693877036341635556 0.50729075984519722553 
 0.18489295305749717246 0.51587578961538371747 
 0.1919919610329056392 0.50559712220120189841 
 0.19436097897557766401 0.56101175728940810838 
 0.20141785863862851635 0.55034350666810383235 
 0.20854261621269379323 0.53972264879248943448 
 0.21418019974545507433 0.55119886731776279731 
 0.22706249845147252753 0.55218306641113512612 
 0.20706617937266069696 0.56175149364096665927 
 0.21965451446335060304 0.5626370516365114538 
 0.2213399273965090952 0.54055697398736357595 
 0.23429567099222498028 0.54129645878811372128 
 0.16220717936870479581 0.54801049091358411403 
 0.17556909146942051292 0.54872244446499285342 
 0.18858792118766457002 0.54952845250851833914 
 0.1684882782836643611 0.55979566656964463434 
 0.15538331015856696182 0.55948008004552840511 
 0.1815094149852658767 0.56035261198049735043 
 0.18290013830205045786 0.53789225461480916213 
 0.16971884048151530955 0.53675345091789805618 
 0.19576905957797896551 0.53884817068957946429 
 0.18628787494871112962 0.61601797048880480023 
 0.17356764234002905467 0.61559448107590286625 
 0.16093669681655886627 0.61544031206197047368 
 0.14819461820346524483 0.61551406807998354509 
 0.13520943157769127474 0.6158110946050708856 
 0.12184394426213425444 0.6164275227961585335 
 0.16740834191400899567 0.60450150239896616178 
 0.17400861329622355211 0.59354956115377277559 
 0.18067820732450992627 0.58262164755125156468 
 0.18677890629185470162 0.59383794102024112238 
 0.19939938431210726955 0.59405258705996411006 
 0.18017832115404600057 0.60475697253677052068 
 0.19301863956412576573 0.60504108423897018376 
 0.19339217182289517027 0.58300635940752476571 
 0.20591281056007537664 0.58343143734596325523 
 0.13515337654140735513 0.59289663851855278764 
 0.14823391377425071402 0.59310650627641792187 
 0.16116790446874984521 0.59330029390052096971 
 0.14160140545473354212 0.60434556068648215277 
 0.12822144562900261722 0.6043784451140626901 
 0.15459060774642360836 0.60436791248369470253 
 0.15492594372590251517 0.58199753171239310134 
 0.14196380654657406173 0.58173166058412162371 
 0.16783990049451819049 0.5822789285740940235 
 0.14336112501481823589 0.64826360857317955055 
 0.14884577577651181279 0.63731224373146821982 
 0.15471668142270281199 0.62637140576193606201 
 0.16106921729568998702 0.63691972203636326721 
 0.17310773184906752542 0.63687913452514477441 
 0.15539393848655760899 0.64753440148750818217 
 0.16720985418734335415 0.64712815264286438488 
 0.16714199710735308524 0.62629383020734452625 
 0.1794547568611982169 0.62655933297200627763 
 0.11100124594471599826 0.64049084117911658787 
 0.12380146766917558832 0.63910561007261512678 
 0.13642206250197802531 0.63803528812840681894 
 0.11868657279136300697 0.65075353679526681816 
 0.10594773327908207916 0.65247756165869097433 
 0.13113260606951560039 0.64932966947672987601 
 0.1292797061680289461 0.62745108072074240457 
 0.11628795985708240135 0.62857360038397247504 
 0.14211152947556016102 0.62674921227314428496 
 0.46919863043048776197 0.073785948867711489974 
 0.48094075752746018315 0.071766889149449841767 
 0.49303384568113195474 0.068877758363847935152 
 0.50561091301824279132 0.064953676964151330075 
 0.12962077507616734384 0.71568688220889054019 
 0.51870350353876992777 0.059623982988105887759 
 0.1369141104709186707 0.71287171852308950371 
 0.48926048686561152135 0.081197623684640257702 
 0.48458463715136540495 0.09341295201980848173 
 0.47932642065793235053 0.1054214982681146856 
 0.4737338336014435547 0.11717863708758684271 
 0.46793210092160247848 0.12867597600938648905 
 0.46202005166853932216 0.13994019133365692698 
 0.45632544917717643429 0.15090876516358822657 
 0.45393215268139741614 0.10767266543293001202 
 0.46645935105765490292 0.10658325808261187584 
 0.44274350587305605353 0.12971067826109083931 
 0.45523303993986524718 0.12928747048749161808 
 0.43679375288497052088 0.1403010011162110493 
 0.44923487111111815029 0.14058821007106880874 
 0.44849913011687242426 0.11878108193023904915 
 0.46096500524083749983 0.11803001819710236264 
 0.46427519272720746413 0.08480545542130682457 
 0.45906925302054629734 0.096233842516929651856 
 0.47666459108958769697 0.083323899193765871285 
 0.47172928858690588161 0.09496382794504321101 
 0.48684940725750963653 0.11628399398746909477 
 0.50041583784837673221 0.11539220903284459763 
 0.51456663280354619783 0.11466034001644270779 
 0.47477001931946616331 0.13954241741543813027 
 0.48779967498547888161 0.13925073604803295257 
 0.50113743094247942267 0.13904988679371016458 
 0.48137796924709491675 0.15066691673275578456 
 0.47473074294029871112 0.16193679582617559465 
 0.46861886402062069568 0.15064612935910981495 
 0.46247901178746264605 0.16092007988334999791 
 0.48784784561019001181 0.16198584416727279667 
 0.48129369511317665609 0.17297023287900481492 
 0.49449511160066211835 0.15063942586920633926 
 0.49414577089872863125 0.12752806712454145543 
 0.4808716653257229523 0.12807670722441083511 
 0.50780139827373793615 0.12711304721276267538 
 0.51651961985759764495 0.074465061469596818822 
 0.51218540509601284683 0.089044281899118907231 
 0.5065304632995420997 0.10265782192933761707 
 0.4979281980034709898 0.091460476361379133836 
 0.50241923279533839963 0.078335061322648169568 
 0.49260484646111091234 0.1041054555950857996 
 0.52829665642190437591 0.086044743807688006676 
 0.13566700524774422121 0.71986143156810966648 
 0.53197641970122644395 0.068788113709011916574 
 0.52149767927480206176 0.10127379705332886783 
 0.12190868152367306809 0.67192091332512304813 
 0.11830176466958904069 0.68319586482114713633 
 0.11571199609328047808 0.69432483586126969577 
 0.11428188896973687227 0.70509632654864107248 
 0.49717348597975075108 0.044758832563036178576 
 0.49568237894950228917 0.056652839593240467142 
 0.4880083543633266796 0.038430873945711457873 
 0.10504211193601740992 0.69871682987039696044 
 0.47848999658404500757 0.042434928148159016537 
 0.1067153046926142268 0.68663414401207367721 
 0.10984041712358423581 0.67445008917007120974 
 0.094466646251949046298 0.69141512248544945152 
 0.47974821627362190801 0.032727757592056462566 
 0.096901193287243864161 0.67771480756862445549 
 0.48429835850599300962 0.060354851672231396575 
 0.48665660237669949861 0.049201110407945010394 
 0.47319127424181967045 0.06305528682455746603 
 0.47628936622464956852 0.052571741722342732461 
 0.14670551100381964971 0.68776467847621713947 
 0.13643100167291874469 0.68897820108104834702 
 0.12614728559054494417 0.69113530821883450983 
 0.14049190269254366314 0.67906662957024233052 
 0.14513242554872465839 0.66875078975814006288 
 0.1516154389575414263 0.67814982426338688004 
 0.15672211373182146077 0.6678767645310230705 
 0.12947886749727061106 0.68072220065995647786 
 0.13358977191073503898 0.67004598393625303121 
 0.13087147471101823193 0.70734166358251671092 
 0.13318112544874408099 0.69842432065353743376 
 0.13928002497643973689 0.70516020444910276765 
 0.14258067337501395544 0.69676570627583489514 
 0.12246372731531722511 0.71074538175387680372 
 0.50732862199812656101 0.051770328214927607835 
 0.12377612636843007832 0.70117654661711303898 
 0.35075194066456033548 0.1832772827509039637 
 0.35716635454254430648 0.17467621806413777263 
 0.36236671088480437719 0.16478825393609083938 
 0.36928585230670402106 0.15638279977106978036 
 0.37432558399853677056 0.14870030812302334478 
 0.37923484280280728154 0.14167817166272395069 
 0.38454307585634672773 0.13473214072421063614 
 0.38968762449849841945 0.1272808241374878413 
 0.39453068173981020728 0.11956280831864729564 
 0.3990099384280052508 0.11163062506215938596 
 0.40294745092541839337 0.10341827255362839866 
 0.40618210695668066634 0.094419330708050044909 
 0.41181806607186671743 0.087304467996070028724 
 0.41685089917492179623 0.080826848624644884178 
 0.42145121268293406214 0.073999755707496797652 
 0.42564741432681857392 0.067038173399679421016 
 0.42945150016893135492 0.060018099542208575015 
 0.43274455825839891476 0.052987863862340452148 
 0.43538558631473806004 0.046114271662239629535 
 0.43809903235540753608 0.03894813900858689476 
 0.44290359382685268175 0.033098507418471825869 
 0.44651273276352865249 0.027553538796488488694 
 0.44933328634438618465 0.022341761750734157044 
 0.45135717763349386678 0.017717189261650605203 
 0.45240656564623943359 0.013850032651440448428 
 0.044195140080303507713 0.65670574525027880508 
 0.046487801988266928832 0.64341385934411499115 
 0.051315366662872355374 0.6317420768491678329 
 0.056960507274595763294 0.61971483364954882411 
 0.065237270392481006009 0.60955759148227228739 
 0.071601537885970137354 0.60011396643557091135 
 0.077221749534782932467 0.5908888533707945534 
 0.082411398433401936159 0.5818349559315867392 
 0.087195624858225989628 0.57290848971281582713 
 0.091405379726676130869 0.5642450230855130533 
 0.095854350275277624971 0.55594060577889248265 
 0.1009957066614702581 0.54635563105041073939 
 0.10840617187536792654 0.53790691279602376174 
 0.11412567094430234316 0.52978355097747698021 
 0.11894432988415588881 0.52198482550044633665 
 0.12395080754874188145 0.51487263233839219989 
 0.12963516909645128594 0.50787338062828324414 
 0.13542997546378066076 0.50025332862726368255 
 0.14104868793121652648 0.49208842288398529918 
 0.1462922802044567816 0.48331582229151376362 
 0.1510616437876356466 0.4731196654635353438 
 0.15770582034485272627 0.46468085440005502118 
 0.16338091999126153064 0.45743831295353848398 
 0.1693686091699548868 0.45028416517691088883 
 0.17517307965907494283 0.44251983355834223488 
 0.18063331020061623722 0.43442297635322030258 
 0.18575620384238283878 0.42611071151633789222 
 0.19046882558473321456 0.41748079262340220819 
 0.19466167165133702044 0.40783741492184916178 
 0.20157566929009756995 0.40035336965837942103 
 0.20797174784447394758 0.39343187504150867184 
 0.21407069112511323272 0.38594845786106468655 
 0.21983252393456612084 0.37816954675188085844 
 0.22527951948632179979 0.37027813901067402336 
 0.23019274344659595988 0.36240277467112919085 
 0.23403051615408584918 0.35338225042322513048 
 0.23990017805626903669 0.34564211190243970817 
 0.24476368995105884929 0.33867136359290578307 
 0.24833869118714721469 0.33147682051687188398 
 0.25083000356385781737 0.32383720008295047155 
 0.25303159152355964023 0.31609859868068834743 
 0.25473205200837378825 0.30858562825157559439 
 0.25583211659511556624 0.3015894275147898429 
 0.25645782983378379027 0.29530090777614198538 
 0.25670403037280520309 0.28980681951161030296 
 0.25679153526047432399 0.28514473529292100329 
 0.2573636533917607605 0.28076874014394015422 
 0.25664879977057902805 0.27694045342738782267 
 0.25604725862771787748 0.27438117477003626243 
 0.25667377830523058213 0.27213837126047041304 
 0.25700964910209467273 0.26927970170209758471 
 0.25683100533739450233 0.266697520153503842 
 0.25667479736837567339 0.26483573057872655809 
 0.25650453164248609994 0.2632621000448321924 
 0.2562811049675783881 0.26190489220327634046 
 0.25598404857283318936 0.26071389246645343407 
 0.25559159924613422676 0.25964020624733158416 
 0.25507545147504689931 0.25861390544759338406 
 0.25452691595301418781 0.25754634823749100736 
 0.75024071385727086891 0.61476943834419339741 
 0.7501211152227306167 0.61462029301822618255 
 0.74991481071291266058 0.61446775215782134527 
 0.74961746890207048288 0.61432545172717534232 
 0.74922144328855966311 0.61420751588033961621 
 0.74871700266599960916 0.61412630708729520901 
 0.74809289634502884603 0.61409287188178107719 
 0.74733646107387829982 0.61411758543889416462 
 0.74643342777803822763 0.61421057660267219802 
 0.74536758629102628504 0.61438203617116615707 
 0.74412040834259551847 0.61464250349863935874 
 0.74267068995126173103 0.61500315974427510746 
 0.74099424653693302112 0.6154760879077428859 
 0.73906362144903070543 0.61607437825517075147 
 0.73684755109418442753 0.61681189362586097413 
 0.73430944550759313927 0.61770264892212978225 
 0.73140332371321870042 0.6187606633064068884 
 0.72806396631021597088 0.62000474323457188675 
 0.72417334612539963068 0.62149274913900887096 
 0.71922195900182828154 0.62364956813362260046 
 0.71303418716228494922 0.62560618958622971064 
 0.70679924818028472266 0.62865716874867638708 
 0.70046438179143510894 0.63233364453656415449 
 0.6934729715525667082 0.63602950096724930606 
 0.68513196222949035441 0.64003803599117170542 
 0.67578127957418976379 0.64550443361852505308 
 0.66598577714453632836 0.65247204869766206592 
 0.65599337902035559367 0.66079565540853035799 
 0.64623000058048496452 0.67055581162607658108 
 0.63712231201861535546 0.68162306553673857046 
 0.62853765436933428656 0.69485133705755475209 
 0.6192683971617373162 0.70801736263587511377 
 0.61270279849576569919 0.72234515331202298061 
 0.60204746460262481556 0.73318342603616704078 
 0.5928541274453488219 0.74383792863054931654 
 0.58441092891271695375 0.75496828339148291942 
 0.57579246797536465241 0.76639676763246467051 
 0.56798856712258627422 0.77911171300003667639 
 0.56102478590972382211 0.79375210673266238803 
 0.55110704838010970974 0.80558050197359187816 
 0.542337921709575288 0.81578887989451998042 
 0.53297546550655572339 0.82610191592382831161 
 0.52384752804953238492 0.83758906010257938579 
 0.51535939869575098093 0.84981495337271162338 
 0.50777163944021452835 0.86247144449497825658 
 0.49946155627483518336 0.87652599114970475291 
 0.48638610303989626704 0.88781418935078859622 
 0.47505118846932559151 0.89991568150388345781 
 0.4646012739867319552 0.91296512597838586078 
 0.4549400174179645262 0.92661454250071983996 
 0.44403252461803860429 0.9408724488740738412 
 0.42793595115527716111 0.96110981679302587288 
 0.92152682827006870969 0.30365627837273911904 
 0.91908032272617068426 0.30762555969005728196 
 0.91397876875436112609 0.31264366235471774402 
 0.9090343612518376748 0.3184250554697123925 
 0.90348933152931842905 0.32433486435177588669 
 0.89685564448618004807 0.33068604109666005497 
 0.88970058294520548703 0.33848389215487112436 
 0.88227549527514548267 0.34886815573549834202 
 0.87266973935690828057 0.35794897246762691356 
 0.8652860677547837831 0.36698748196963831836 
 0.85814747765493926135 0.37561787993798984031 
 0.85056566486613272016 0.38446747231697236957 
 0.8433695174910568193 0.39431169366911622554 
 0.83671103568152138674 0.40482653475298624457 
 0.83042057702382210405 0.41693223645866361871 
 0.82066055882424626677 0.42656164330103496507 
 0.81179249077286363967 0.43616241986032677769 
 0.80389874970056163228 0.44700777951444625735 
 0.79719583441989561035 0.45840382474376734079 
 0.79126405020593459927 0.4706164326970790901 
 0.78336312136935115635 0.48129927534608346607 
 0.77662801409095416627 0.49176152494604052912 
 0.7707922247476138855 0.50259488472818880656 
 0.76603349933833686514 0.51349458895569499717 
 0.76228561766624436391 0.52416448673358151389 
 0.75969400075761750468 0.53440851436868430646 
 0.75819778183414554551 0.54387940425645753262 
 0.7575202184735099209 0.5523893975715010729 
 0.75779486017521335839 0.55963398735473313117 
 0.75809271231560260151 0.56562106788142885172 
 0.75854743334345808847 0.57105780086975066467 
 0.75838574757020116301 0.57569398258327453277 
 0.75835200241241529362 0.57929883870644982569 
 0.75830662936680870434 0.58243867951806260752 
 0.75830960601083940986 0.58521986680895010657 
 0.75837805850896866655 0.5876705908288627489 
 0.75851590489414588703 0.58981539430074569896 
 0.75872549164333813465 0.59167866672969060549 
 0.75901010104018384883 0.59328130271819490282 
 0.75937336118463694135 0.59463779167241159751 
 0.75981649684688301605 0.59575377739159596224 
 0.76033236378151869417 0.59662522278383789409 
 0.76089677286839352277 0.59724389369705099817 
 0.7614659926521754052 0.59761183096203640552 
 0.76198969998109100654 0.59775273347981816574 
 0.26158868664823231587 0.24731839609990571849 
 0.26203170703093886518 0.24736067037459197326 
 0.2624970511085535918 0.24740047860398617363 
 0.26300007346517823015 0.24742060297804030489 
 0.26355704951317721063 0.24740745190622068228 
 0.26418492863620895994 0.24735127376267265764 
 0.26490111595203696959 0.24724519791521504253 
 0.26572370990287158543 0.24708383122423133171 
 0.26667244398368389335 0.2468622230598448708 
 0.26777057560680528336 0.24657541920942024904 
 0.26904940425231138601 0.24621874549135838728 
 0.27056689588637528043 0.2457890479629653846 
 0.2725612472473030734 0.24527482477954248852 
 0.27406254646741934344 0.24397227239356447659 
 0.27618768739965943171 0.24324752346984088169 
 0.27910497767738878805 0.24285375653162638576 
 0.28216456570522768788 0.24243086386171275315 
 0.28586641188432643235 0.24173070103405452924 
 0.28941793641886404131 0.2393855324402281437 
 0.293543833683310329 0.23730981340249582279 
 0.29829685164378716422 0.23469645734564800743 
 0.30341384313039476694 0.2314775188754078783 
 0.30894297081571175934 0.22783051375770457803 
 0.31497330962255426501 0.22361253326754343407 
 0.32125271074435363117 0.21852378955191581467 
 0.3273640429739372304 0.21262107198347218739 
 0.33332064047538295659 0.20629463937301986687 
 0.33935204096750387626 0.19959623984716376444 
 0.34527018035586176659 0.19217468885976263238 
 0.72516584436039144279 0.61729451197426110642 
 0.7288998588915346355 0.61641241945332869712 
 0.73214171922907556045 0.61563857357901807799 
 0.73498163250383763412 0.6149861940888795564 
 0.73747111860378944392 0.61445628146974184958 
 0.73964813908598281422 0.61404180811863628975 
 0.74154548776864737114 0.61373249957344866434 
 0.74319279307807373236 0.61351778533319867304 
 0.74461660110016492098 0.61338789597683596178 
 0.74584025605417125782 0.61333392142594134189 
 0.7468840088685304579 0.61334749354536877153 
 0.7477653266256011344 0.61342041520321799464 
 0.74849929008977356126 0.61354434094290899449 
 0.74909898113725026381 0.61371051325402370402 
 0.74957578222821374947 0.6139095235029565778 
 0.74993952388446583068 0.61413111046304180718 
 0.75019842714399131989 0.61436426884500261458 
 0.75035867183050342089 0.61459859330312260894 
 0.25521125537064887068 0.25655518169987323596 
 0.25573186739381420507 0.25762580428727749338 
 0.25625823495543564867 0.2586963908698379222 
 0.25675079531111433262 0.25979805916407511246 
 0.25719088616651780699 0.26098186528544725649 
 0.2575872807966098077 0.26229540447947774506 
 0.25795686688609037462 0.26377973779546282085 
 0.25832812425643258969 0.26546882322340953353 
 0.25876118290424487967 0.26736406457130251768 
 0.25941060934655207904 0.26910783344205790879 
 0.25912395954626554762 0.27123035651986104888 
 0.25888736029511161263 0.27434605785502019781 
 0.25982244599051151912 0.27769004306825506578 
 0.26132424316897279182 0.28066057118722725905 
 0.26340943745633804696 0.28371157590046580665 
 0.26631894830349395198 0.28822426420442703865 
 0.27218096117573137294 0.29073918843444235272 
 0.27814242045674186787 0.2920063444511414863 
 0.28424972355499977805 0.29101650891636149376 
 0.28957641783207188624 0.28778023694541382538 
 0.29392300621965883334 0.28355220984189671851 
 0.297178226372317833 0.27898736849541050375 
 0.30002552234693513622 0.27457568782017144349 
 0.30269900785998393733 0.26996722619780516572 
 0.3041611391160777278 0.2643847145659747877 
 0.3033792782954038425 0.2580812675061361916 
 0.30059478609008527528 0.2520823436871675316 
 0.29615001720985595357 0.24691246169499778129 
 0.29083785014522661738 0.24579108701770588374 
 0.2873317018324682004 0.24523882094271767795 
 0.28404528237841897287 0.24508816532586535919 
 0.28088332954578404399 0.24527028667556519115 
 0.27795140155239195234 0.24553325380827226154 
 0.27511291709989199594 0.24593352109390625992 
 0.27326200484821744352 0.24708887511033059137 
 0.27165391966283269909 0.24712639882420719961 
 0.27003561818920424065 0.24732846242949674265 
 0.26861655149293978129 0.24753135900862563434 
 0.26738669649626939373 0.24769822867908419806 
 0.26631983912967283068 0.24782183366645346712 
 0.26539254871369533095 0.24790203753990988633 
 0.26458469261902034519 0.24794101430392986862 
 0.26387853741086852999 0.24794235466385264322 
 0.26325799281881506753 0.24791132239341862054 
 0.26270818733914402809 0.24785556429094479647 
 0.26221532034722894178 0.24778585535855340849 
 0.26176650505158460813 0.24771652472877520035 
 0.26134902735556997388 0.24766550787689078916 
 0.76164859921539485033 0.59824676853932856613 
 0.76087829135007190029 0.59805468626574076474 
 0.76006403870703165282 0.59756450250841852689 
 0.75928596955923965961 0.59677093589476715163 
 0.7585889878049737467 0.59570662638548965706 
 0.75797848004069501293 0.59439938439369643941 
 0.75744427729916607994 0.59285576963306430009 
 0.75697417998177607412 0.59106629532140897432 
 0.75655830359219056191 0.58901143182303417056 
 0.75619066993346928385 0.58666598448842988134 
 0.75587054954578791754 0.58400487451500315839 
 0.75560163355093057369 0.58101770692261656137 
 0.75536181830174209395 0.5777381398491516773 
 0.75471449428267112225 0.57396908329432372309 
 0.75298428632490921331 0.56885184735829741332 
 0.74832197599773508934 0.56451585866970033223 
 0.74310146716672587086 0.56053978643952528937 
 0.73669938773492560369 0.55769347298718985328 
 0.7293501285577366211 0.55666640523396571094 
 0.72083456885361762989 0.55807158102023302071 
 0.71209316184854642984 0.56255314226521779819 
 0.70497339076867715502 0.56957659517213410361 
 0.69976424625932576173 0.57768563998473920762 
 0.69676521904120281015 0.58622112046069840829 
 0.69677307120495601822 0.59460388298048871825 
 0.69937548478564448562 0.60222672863910331476 
 0.70346832555544525079 0.60881729440079257465 
 0.70850409287441462602 0.61412736767910836022 
 0.71443587053733015324 0.61855233399093512148 
 0.72074234448463969649 0.61824763882389988101 
 0.19523784315324449468 0.4437381763716931049 
 0.1897974632759247271 0.45274035907068166384 
 0.18327178756996193032 0.46187030268162293511 
 0.1747658409489692144 0.47148090314982687987 
 0.16871404351288088463 0.48304963625214497602 
 0.16258709744384378104 0.49307237925243979637 
 0.15621538373418644707 0.50245272037028676504 
 0.14949080940721060085 0.51116616787898183638 
 0.14242710136810468602 0.5190752219135361667 
 0.13471460665791315514 0.52755542310515934901 
 0.1298671611383153679 0.5385316789987830699 
 0.12413003616852306965 0.54857970142618239784 
 0.11749695207399549202 0.55853545856152186921 
 0.10927217247569974423 0.56901123714887325011 
 0.10387039932129878139 0.5808540159638061473 
 0.098332473939978834454 0.59042467741599014008 
 0.093407220083264255739 0.59973304778877234433 
 0.088719755495413513136 0.60982332796641336436 
 0.083214437025876650256 0.62061930123740061127 
 0.076996909696482776497 0.6320808758738686306 
 0.069488552371207240599 0.64502231731215198263 
 0.066673055665804586978 0.65931303816596897871 
 0.064502502320476773345 0.6707267275188179001 
 0.46040237638750558524 0.019370647259091957476 
 0.45937041468654687959 0.025751710197170575578 
 0.45731547508454523099 0.032627176443589776811 
 0.45416178863903883256 0.040028079171363896427 
 0.4493087086958736931 0.048442603435121356359 
 0.44630821779519525005 0.058105118540237171709 
 0.44253658814891994044 0.0664682609929370255 
 0.43821025456269313558 0.07406798803553484023 
 0.43405720646142248453 0.081605023381595073739 
 0.42961937295286040106 0.089858566995793559551 
 0.42308300929374009769 0.099192804364009901086 
 0.41869645642311847933 0.11017612971391374521 
 0.41379695076537281739 0.11957818854269655628 
 0.57335478055677624454 0.71479905061783743925 
 0.58041085214086796107 0.69836943801051198921 
 0.59213837100956179249 0.68255226203497931792 
 0.59984454837073875044 0.66459546345643438769 
 0.60944439540539052658 0.65010330291105911105 
 0.62025773206914158742 0.63603140336624497397 
 0.63099532374675892932 0.62196507060993944105 
 0.64089286756282415336 0.6089179383044680538 
 0.64948535674486385094 0.59629896317964514729 
 0.65768689927574042198 0.58282564508542233916 
 0.66625238357447347237 0.56898598756002738419 
 0.67481218837179812731 0.55606779374706605257 
 0.68373810129857037765 0.54498991769487781234 
 0.69211870992228863297 0.53417554294280944482 
 0.70047606632733727672 0.52250322475607990924 
 0.71013011242225743125 0.51072302191831997487 
 0.72078880285196311739 0.49941159457798323107 
 0.73197700469612003715 0.48890503624108527791 
 0.74205651797612703913 0.47764651005870450984 
 0.75130913830199186343 0.46552688375555068001 
 0.7620623067943345097 0.45471605616714205755 
 0.77556401005633268664 0.44830881203294342674 
 0.78154506814517676894 0.43349236585490014129 
 0.79133404188239508947 0.41891016140640002785 
 0.86024248368781863761 0.35600221359430622714 
 0.85516738026228400482 0.36586158062778562083 
 0.84643438000775206298 0.37265365546763495885 
 0.83800553992189041885 0.38269893884400452144 
 0.83086066027589178251 0.39358347309913466194 
 0.82367848892378137116 0.40456242269077091755 
 0.81781718284873217151 0.41516949997352514679 
 0.80736443806918700705 0.42267457102559663484 
 0.79767065708780660049 0.43417833841599950961 
 0.79003323905143951755 0.4467554700576690796 
 0.78425676973036773099 0.4590709643268380824 
 0.77799271807742831353 0.47007459123908201803 
 0.86866890324486112362 0.34566092106702162035 
 0.87783960165305541246 0.33597786958700309734 
 0.88666964015185267822 0.32757244221253073446 
 0.89498843679640627258 0.32101113992370267081 
 0.90206789396324282837 0.31700833290082891525 
 0.90623667516183792348 0.31082968914051795073 
 0.91213535534534995186 0.30520502888582284884 
 0.91793207511074026428 0.30117432282820849609 
 0.40492213540424232265 0.94522019514945299079 
 0.42465495784412554681 0.93419560785899580235 
 0.43980647144546947125 0.92490339679731725653 
 0.44746652727145125317 0.91115615380043124549 
 0.45808613083852056658 0.89695370131777629741 
 0.4697632859258471516 0.88350045396809973042 
 0.48250018674349570702 0.87127434391590563578 
 0.4943315856081827997 0.86226705725372276845 
 0.49996818664120518116 0.84936150425488254889 
 0.50857077256645577545 0.83602416763458076154 
 0.51808216331225986906 0.8233762981336966158 
 0.52855558484847808831 0.81191016976519458925 
 0.5390251817113405064 0.80416184726963058083 
 0.54495523335452844549 0.79278761189558466516 
 0.55258555885962856724 0.77953184154547816576 
 0.56024172119259252334 0.76539990609068997429 
 0.56973211589658379062 0.75228138879935713135 
 0.57997756704663017135 0.74294763599732527304 
 0.58598768681015900306 0.72863049483478636859 
 0.59909015623662253969 0.72097436196593434055 
 0.60440009509346681593 0.70928059986916680568 
 0.61017558255861625849 0.69299915874444451003 
 0.62212966909045686048 0.67983088514798528657 
 0.77061319693869112513 0.48049696353625415135 
 0.63175895926509928469 0.66765169081872033363 
 0.6422244021193153074 0.65630257583690254641 
 0.65382521336458798711 0.64725901323708789903 
 0.66498299474861066738 0.63978744419440347624 
 0.67595408630414621776 0.63362643119470885011 
 0.68649576974165282817 0.63004528610466981053 
 0.69456859315826557921 0.62876992206235804428 
 0.70038439796595841624 0.62462731548491778888 
 0.70737308824814681962 0.62133779593322335799 
 0.25994869434090422944 0.28346603262241237831 
 0.26075875442304291552 0.28714242896537806038 
 0.26156073663153961428 0.29233517768173528095 
 0.2618204450906934655 0.29860373445040400142 
 0.70107279049077175781 0.61644602501517820059 
 0.26164681612079876416 0.30570255674252699851 
 0.26085581231270865699 0.31365033700427680241 
 0.2588655308749276962 0.32184380087240732626 
 0.25647822439427703234 0.3300154212040534718 
 0.25341710670676731443 0.33836673335866035428 
 0.24882491685258745218 0.34622642908992123933 
 0.24377900915957359529 0.35365732898668772455 
 0.23947148342726382042 0.36183786134277795554 
 0.23508696476787410701 0.37063305504712834582 
 0.2295796728771244688 0.37898773679423197747 
 0.22386036361062677802 0.38714650607962058926 
 0.21773953613339014357 0.39523207792638231917 
 0.21094777340347573014 0.40285213476901321483 
 0.20402223890799145445 0.40842543011719606438 
 0.20065887909073887307 0.4168520067287244113 
 0.19579913525852751799 0.42606893114297678116 
 0.19053858169211393414 0.43479752739713456444 
 0.18510254208219797945 0.44331936601859922575 
 0.17923604324406411381 0.45170891462379958448 
 0.17270818633639825612 0.45955209478890002295 
 0.16605265387158871238 0.46519423209500204708 
 0.16249396166849588985 0.47352790376485714985 
 0.15710342978664645908 0.48311217750065421628 
 0.15145384491558416817 0.49256061668111972285 
 0.14547461655124468982 0.50132004630221116415 
 0.13921056652272112419 0.50940097696602204547 
 0.13280785383356369378 0.51672558250664690771 
 0.1267152386488989424 0.52209792919914843612 
 0.12380003902510168523 0.52984669470796963431 
 0.11882770339975437524 0.53874695461337596125 
 0.11265691481564948928 0.5478162221456336356 
 0.10605809107572625183 0.55675645289732089704 
 0.099782252248813568807 0.56351601197780687436 
 0.097299014346843210044 0.57207709465374922964 
 0.092813244560881996703 0.58147960121212360907 
 0.087802198674060374928 0.59076729007416584061 
 0.082623024553080848253 0.60024571704827633933 
 0.076991271388798535047 0.61016189492967110031 
 0.07054630505993199352 0.62061803987887298462 
 0.063810511697568683687 0.63153355096839380867 
 0.05738528653942596286 0.64060816931726372037 
 0.05649350668694137767 0.65163833205830501427 
 0.055034451531789388423 0.66418962187920937978 
 0.45585429238252522799 0.016230475510761569607 
 0.45486953242952182785 0.021436385518535952532 
 0.4528931368232621546 0.027180911922833596306 
 0.44996649632665125518 0.033366698385992370202 
 0.44603599631544743609 0.039722339578176696362 
 0.44173123404484593291 0.044941178480316465449 
 0.44044839558258608303 0.051718245150165327584 
 0.43755356728349309448 0.059361520263828224109 
 0.43385833916208593752 0.066857201618078621053 
 0.42975892187596420602 0.074182299177697100245 
 0.42532441436389772926 0.081527167143032444607 
 0.42022395812434754081 0.088729217199158078033 
 0.41460834805982099693 0.094253027653814547282 
 0.41225662174981791974 0.10216895517092719481 
 0.40842413131302718332 0.1110955245331775032 
 0.40385951711244399975 0.11959629059102987181 
 0.39894844647732674581 0.12771459568526155604 
 0.393772283609117979 0.13567251700572396933 
 0.38805528850004111785 0.14325329514785384299 
 0.38208659085703555736 0.14880825199184274932 
 0.37910907178839697851 0.15666388254341456765 
 0.37382830321226123704 0.16566437638978698255 
 0.36789786726056500354 0.17499916709265286863 
 0.36180124794537782407 0.18427647466972643664 
 0.35549393968024367574 0.19318794686064189037 
 0.34896503698924302705 0.2015196486735418846 
 0.34204080455064839184 0.2083983183085361679 
 0.33572681955826999545 0.21465209161135950788 
 0.32967928593277823213 0.22128696447061912966 
 0.32259628431249576241 0.22712501505200757834 
 0.31537503431804675413 0.23134081205923573421 
 0.30903244084684755588 0.23456564417262851241 
 0.30349089607379420297 0.23776241073390427805 
 0.29801811734253896846 0.24062691803633531884 
 0.29287735098816874979 0.2420977855778549126 
 0.28924877624351202909 0.24287727452124940886 
 0.75358394597998168418 0.56327038325344613856 
 0.76358084865710063038 0.49188006007226470206 
 0.75844447563866657092 0.50400808770897809197 
 0.75437508294711297374 0.51572699356477280652 
 0.75130139882145408059 0.52731445171591306842 
 0.75026688007884323461 0.53834046023659376523 
 0.75012781133072414796 0.54804874076272480643 
 0.75040008557209747497 0.55716387266584366245 
 0.74274653430265558107 0.55283069187496647334 
 0.73445403096925343522 0.54994177577315073169 
 0.71954471170308464956 0.53787243807418816388 
 0.71156082554999988687 0.54974962040358954507 
 0.70144358796390460231 0.55915682798434562795 
 0.69427123288597480943 0.56867399847155797321 
 0.68925197583666131251 0.57928116801464935026 
 0.68790801251992961252 0.59072447037533992731 
 0.69037498195372204446 0.60112543389784811598 
 0.69499673618879298509 0.60981177718234114149 
 0.26731153836545840097 0.29482812990990825419 
 0.27388154297433126017 0.2972077126975484207 
 0.28230557678365292285 0.29881759609739860784 
 0.29021681651972908167 0.29481178356092446746 
 0.29608156907419036497 0.28986744031782418762 
 0.3001441633319854585 0.28414557555291519719 
 0.3020695387750587102 0.27895712793246763006 
 0.30579355986420170277 0.27501194386428462479 
 0.30897935649509816747 0.26899011170904441048 
 0.31132448957394970313 0.26064997321183042134 
 0.30785273577570732018 0.25234735225732968233 
 0.30376146807655990401 0.24518281747227493872 
 0.34325343998679963553 0.21627951483865540117 
 0.33887834033761088381 0.22309387197986063622 
 0.33231158034256669254 0.23200120143184838062 
 0.32901958783584506207 0.24290764988267074531 
 0.32526857589577928831 0.25190171433949531954 
 0.32099711868704566831 0.2602280097547594595 
 0.31687194074369529062 0.26817393733365835207 
 0.31294963562754174458 0.27548131585949653388 
 0.3079701649486878412 0.28257762507725947554 
 0.30404779081758348536 0.29064225693752926416 
 0.29862249284684111439 0.29841380131561989764 
 0.29673362757880367147 0.30643840583832460123 
 0.29138669103140757421 0.31109834541595521307 
 0.28505568795047930841 0.31666820622391433915 
 0.27835433458905245452 0.32278526691009418181 
 0.27186246634800986799 0.32970947793346994104 
 0.26396803356078046843 0.33713410058005099934 
 0.25832183974618172506 0.34660258483226230597 
 0.25278386250452145045 0.35439139093211052822 
 0.24766140475181183667 0.36062537959774887408 
 0.77309477012186245126 0.46022686084382885552 
 0.76528332348493555148 0.46848632066086420833 
 0.75679715638124711585 0.47948379970496635138 
 0.74790344983274992252 0.49301378949922214368 
 0.7354150125937923832 0.50344549646045710922 
 0.72502001614095967774 0.51412607375321828229 
 0.71496054955853971524 0.5248727151462176943 
 0.70598134443127291693 0.53600782757429532577 
 0.69726061748535017593 0.54690816511064743732 
 0.68881803241977235253 0.5574492918741168479 
 0.68138666879064280213 0.56897211385080614932 
 0.67494913272692969031 0.58378039747419763206 
 0.66471937085282684077 0.59706733094390940231 
 0.65631761680044664597 0.61003549450972971435 
 0.64754724200389379707 0.62302683354758570111 
 0.63908349951817289281 0.63882372562840328278 
 0.62649745049109983874 0.65236536994763183461 
 0.61637006207331135332 0.66520884759716580881 
 0.60833701701437414844 0.67687217413064848515 
 0.59534283478468363882 0.69929696100339278075 
 0.58973219676698951375 0.71182342518925523223 
 0.69139191542892597386 0.62006583932812253668 
 0.32224007763193790455 0.23616062024707606959 
 0.65409323367304583741 0.63476168302846691649 
 0.26386396913682674814 0.32765194905007638537 
 0.74739087094514378151 0.50700440225823928397 
 0.30853190653951462208 0.24032475695715574404 
 0.74025974580869446928 0.51835537094549399839 
 0.31181119321445532888 0.24569905987622600585 
 0.26811468636349861105 0.30186568500015714678 
 0.31449661722644284279 0.23878413517851299064 
 0.74163955266659475907 0.54367063200891985186 
 0.31984142702182888351 0.24468163254764327408 
 0.74060945721784443574 0.53268652940318783617 
 0.72862665018561589836 0.52800893187329833722 
 0.31619486836673221797 0.25258315092309124861 
 0.73158375021778254688 0.54014187560748183614 
 0.67888602794343966274 0.59897911557761229773 
 0.6712120430605171828 0.61037817370810409923 
 0.27549482926261620319 0.30494083568174290555 
 0.66413226658025803495 0.62459576803217198293 
 0.2685387468794039334 0.30992588546630400748 
 0.27659790738119433007 0.31369049185657554846 
 0.67896370637084624278 0.62146873561735238578 
 0.26848406780130246174 0.31985424505686116392 
 0.72461531155780634084 0.5487002038555550687 
 0.68429199696013931487 0.61032198860506836624 
 0.28354162446874298098 0.30803205978700848311 
 0.29041400799595384896 0.30293578600734183404 
 0.44982479260034291535 0.37564453036117007034 
 0.44985542197528283204 0.37801436025220969128 
 0.4500198233042103646 0.37996515169651406962 
 0.45022623448638449117 0.38168188552715726081 
 0.4504637191227862103 0.38319652206272719619 
 0.45073398189151009374 0.38452948303645062555 
 0.45104194463388130876 0.38569832002722204134 
 0.45139387798108371319 0.38671823377732938987 
 0.45179701100734981356 0.38760204470150577682 
 0.45225936723884113677 0.38836010693269845673 
 0.45278943653074149589 0.38900030045667183254 
 0.45339568588274803407 0.38952835025835941263 
 0.45408636992455259085 0.38994862148201309138 
 0.45487009694252344971 0.39026505105541153817 
 0.45575690847926225713 0.39048155404221057685 
 0.45675918456691211311 0.39060168238635445404 
 0.45789204240884467945 0.39062796784786496529 
 0.45917337579130473868 0.39056143028400897022 
 0.4606237899898805721 0.390401395447186772 
 0.46226660870927871461 0.39014556771960756665 
 0.46412804361471560188 0.3897902777415967468 
 0.46623757892520523161 0.38933086990285459272 
 0.46862870388148897272 0.38876225163136785001 
 0.47134044597439045399 0.3880795680948933013 
 0.47442100955486615765 0.38727833731867661315 
 0.47793731909903203192 0.38635015980207071395 
 0.4820123218648765806 0.38525155012083400763 
 0.48720248153901524191 0.38361373007142646196 
 0.49361212030804241246 0.38234374648731034307 
 0.50028594047225571906 0.38004175802346668034 
 0.50749240944913454054 0.37712868145604838688 
 0.51541972199644514596 0.37363274373770510861 
 0.5242241302045274054 0.36938006370405751522 
 0.53378132166744374221 0.3639682361458381199 
 0.54376840236361656533 0.35720556532273989303 
 0.55398532358960794753 0.34910220093387639428 
 0.56401775116290009393 0.33951332465231959246 
 0.57347054897705018739 0.32856214497986685474 
 0.58259241081626034209 0.3154976673443264934 
 0.59258645462183301422 0.3030881900996633127 
 0.59978997370338971162 0.29125681131505998245 
 0.60737494409914949411 0.28037575214783938549 
 0.61494136290183720739 0.26864530394250518697 
 0.62200963680955445589 0.25460729286349759182 
 0.63273283636227217741 0.24273491944366029638 
 0.64079742884712675988 0.23059769105244795617 
 0.64722764903109619716 0.21843471068811798341 
 0.65244888086968466645 0.20677387165579799722 
 0.65769347166978597841 0.19570253256688738275 
 0.6630234307640099356 0.18405165439158091556 
 0.66689535520357989817 0.17013437982768600532 
 0.67267782613619453436 0.15741452629801291896 
 0.67581513240094115424 0.14594861641488041104 
 0.67736121035850704875 0.13507496491403309102 
 0.24789073644556897102 0.8367996905878702929 
 0.24934279220424968027 0.82641470383757920093 
 0.25194623171099639336 0.81491075763145603972 
 0.25454727675581473312 0.80079854014328832879 
 0.26136622155774230647 0.78778547790926578553 
 0.26678938315999217723 0.77621541354907364063 
 0.27271786333022046689 0.76551555239855684221 
 0.27954092452394124768 0.75478314793625089774 
 0.286058106521425215 0.74324928498981090996 
 0.29175240601397195439 0.73146328098804103135 
 0.29803298575611081311 0.71868978731046684327 
 0.30870215496431402391 0.70838682617236548023 
 0.31792214968056414781 0.69771716023437369003 
 0.32636195955892316478 0.68633778564032554836 
 0.33385325092773809885 0.6744567503247224094 
 0.3401354098812237603 0.66260523511271551822 
 0.34644277572355020034 0.65116423799365197311 
 0.35345054865626057694 0.63797115425916206544 
 0.36337521150523754976 0.62638057538743541208 
 0.37116870961780429328 0.61540578948514135238 
 0.37808308208000818151 0.60467309274470248948 
 0.38524034654674016442 0.59422092247100222195 
 0.39282753128745412363 0.58293297128412469021 
 0.39957571093952704011 0.56886756989014708452 
 0.40840878347879716603 0.55670050970525086775 
 0.41392733805365378164 0.54361398196250831916 
 0.42220958800605651318 0.53185821677652855843 
 0.42955834780349633206 0.52054617875816600048 
 0.43604366279330908363 0.50893918362455670135 
 0.4413159761258500513 0.49705735891452856867 
 0.44460337718918929717 0.48525016834545370292 
 0.44611480580039802879 0.47457882399993300826 
 0.4471202838331585494 0.46532022333329003949 
 0.44787360725086927671 0.45694258216281741225 
 0.44805492570919064343 0.44916299548174937195 
 0.44718494517680568157 0.44231605569540766165 
 0.44560179864252880133 0.4365658204766232342 
 0.44526040997988330927 0.43169042733440426973 
 0.4450870084679387495 0.42778899593485808506 
 0.44507177269494208049 0.4243431733505581005 
 0.44507034784511412262 0.42126680564435969867 
 0.44504090129982271096 0.41852198270531759672 
 0.44497465978474465276 0.41607670496983800712 
 0.44487094791563552842 0.41390184270911184461 
 0.44473028271830983282 0.41197107270542926427 
 0.44455254293035373347 0.41026076786667459162 
 0.44433653363384817414 0.40874985805185931609 
 0.44407996153319123644 0.40741970883398997971 
 0.44377953689929350301 0.40625399610048590349 
 0.4434310924660810338 0.40523854670204817463 
 0.44302965156256207679 0.40436114321111471526 
 0.4425694202123295895 0.40361133132397492007 
 0.44204376515879550968 0.40298026781485174475 
 0.44144522647563599893 0.40246055910728195659 
 0.44076539882902349143 0.40204599958107434254 
 0.43999450553050195589 0.40173130772178894388 
 0.43912086448686477036 0.40151211662493069277 
 0.43813058226972867448 0.40138523240415896476 
 0.43700748779213466344 0.40134885248004148472 
 0.43573312405943825931 0.4014024973013382569 
 0.43428687907434798676 0.40154655327687127642 
 0.43264723975322200156 0.40178116852573197981 
 0.43079807918992557569 0.40210505653072320387 
 0.42874118411608908019 0.40253419892302033656 
 0.42622233956522354026 0.40348275385657600411 
 0.42306925797817956925 0.40378327556379856045 
 0.41981457893366419531 0.40401679445953159187 
 0.41591208761791886861 0.4044697175275531742 
 0.41207966737393325607 0.40662070444169073902 
 0.40772011364108029507 0.40844132815346423371 
 0.4027273609104048413 0.41076688118442167275 
 0.39737054231009377725 0.4136850200663143573 
 0.39161624585929288855 0.41701258631466642246 
 0.38537112010081181479 0.42088639256263321586 
 0.37887666111359163956 0.4256136298411882235 
 0.37255620880936579642 0.43114914144221672121 
 0.36642272503964024022 0.43710168794862314101 
 0.36026417718432851567 0.44342316935976688885 
 0.35425939371257297861 0.45049606050571400218 
 0.34869804185980352029 0.45910224458869658415 
 0.34223210424783884198 0.46749298671316402709 
 0.33690033842871608405 0.47726128759611968766 
 0.32981488153694066279 0.48556044235120471297 
 0.32457764067254440965 0.49319684365501142986 
 0.31944532113016493868 0.50019312608438093459 
 0.31386565026845786308 0.50712410744703928511 
 0.30838590819083938621 0.51459978794798033608 
 0.30314457089637442122 0.52239391638131427165 
 0.29819979110945860068 0.53046937850128228487 
 0.29372914245167081049 0.53892168603150092387 
 0.28987960905644921672 0.5483310252864500578 
 0.283442183078462695 0.55567771488183181905 
 0.27755385565100176848 0.56241765375157737328 
 0.27197426467950541751 0.56962364837836065856 
 0.26667986068812643552 0.57709555933995826393 
 0.26166191640005542762 0.58478772619625352114 
 0.25707233521351025018 0.59270307132164867792 
 0.25313240869898856467 0.60071101005949489871 
 0.24892911544826243353 0.60937467556489210985 
 0.24196012408428652085 0.61642875549272113656 
 0.23617226879440217369 0.62360685991124420458 
 0.23095328612951604441 0.63098620038147090749 
 0.22612459030483680889 0.63845095121046724351 
 0.22168498760818775017 0.64595939165649207681 
 0.21778592670797369824 0.65334683224802614365 
 0.21370734695333482023 0.66047214367695861181 
 0.20899006483763715725 0.66874318546522704132 
 0.20225422262720813005 0.67597925412526438382 
 0.1968678008366779586 0.68300621527787286347 
 0.19202832326635693727 0.68999248609614638461 
 0.18750227979903555386 0.69686951300269694975 
 0.18324737226234036336 0.70359555335032186729 
 0.17936225262604485464 0.71001132333017491494 
 0.17520761523582761843 0.71591150570127670694 
 0.17028508832771424575 0.72231203043109626361 
 0.16388419097381801137 0.72697660085712423328 
 0.1591318287322357472 0.7310994377300515934 
 0.1565584941338576952 0.73428571729123970346 
 0.59677782850174987406 0.11352949336351382537 
 0.58883553447796388447 0.12084117460104988606 
 0.5809895949248387037 0.12679726510851596633 
 0.57320565348453889065 0.13392049322038199199 
 0.56599760110351826636 0.14214386569315468067 
 0.55960329052533674954 0.15130489613677333693 
 0.55402949777887089411 0.1620884878980604904 
 0.54678754192087508645 0.17098594990235504998 
 0.5407376190830958107 0.17864380341892471815 
 0.53445815148940745143 0.1862134254981432091 
 0.52845994173278776351 0.19441647933897934775 
 0.52289213160186853724 0.2029403472641231887 
 0.51772788261970648094 0.21165377856268172141 
 0.51303047949707880626 0.22065668676878866239 
 0.50891707165853683481 0.23065604421895394283 
 0.50199943521950352032 0.23847487792089941405 
 0.49563622166562382176 0.24569886300419727099 
 0.48962357497875613754 0.25349157246915277053 
 0.4839924280166890691 0.26158788412713451788 
 0.4787096940471851636 0.26981261910542386762 
 0.47399475072150148991 0.27806250750187661014 
 0.47042103857258293909 0.28759248792019354024 
 0.4644664006768935427 0.29583687450875334468 
 0.45946237463718481164 0.30311968147911128035 
 0.45583160607961753508 0.31053624620248720944 
 0.45336238215961172093 0.31835782589907624107 
 0.45124132698862812196 0.32626972986412366984 
 0.44967239372127598696 0.33396349389787371997 
 0.44873819792561187025 0.34115209933208395787 
 0.44829238261921350306 0.34764441789023475815 
 0.44822326077362356633 0.35334745510578291494 
 0.44828834166527009586 0.35821915424012379381 
 0.44781000282554245251 0.36284039790104594125 
 0.44857513553159811259 0.36694645245368828768 
 0.44900050738131164207 0.37018994099763447014 
 0.44936146137807975176 0.37301631098175741519 
 0.44835983302091181324 0.42934388403619883068 
 0.44920439682448221053 0.43318970641324267001 
 0.45110643607086753359 0.43778029894991582482 
 0.45455773095792956218 0.44419035452305533074 
 0.46202267219717380042 0.44820386770233572316 
 0.46964410777943882414 0.45032641440656884235 
 0.47745176982317216741 0.44994698456911097484 
 0.48537831951672816277 0.44717481374055439991 
 0.49281154043022040723 0.44200450276870068 
 0.4985577403810677044 0.43517975227963273666 
 0.50263617877714961146 0.42787928586609202952 
 0.50509633448854474036 0.42064795544209210298 
 0.5055688883461857408 0.41357401046936348443 
 0.50417134177532885175 0.40651269519997618174 
 0.50109319158711296271 0.39981665052916903758 
 0.49674368106111815857 0.39417601487651771075 
 0.49141073849322081113 0.38919778480418509847 
 0.48511603750032222804 0.38885306434895100525 
 0.48059100193830217584 0.38937073548608308604 
 0.47674019429931474567 0.3899046131842204832 
 0.47337348944335705392 0.39039544463193970314 
 0.47040220223278805811 0.39081939432448797866 
 0.46777328920813604496 0.39116671036645039861 
 0.46544628918545571938 0.39143516036623760002 
 0.46338626683422029506 0.39162569673260777536 
 0.46156185174566671803 0.3917401669453856039 
 0.45994460865704278607 0.39178014821747386698 
 0.45850874814817094149 0.39174626658304173565 
 0.45723102064941817391 0.39163771722894913374 
 0.45609083344895462453 0.39145195827694789781 
 0.45507056432532327905 0.39118474423761301351 
 0.45415581685848221971 0.39083067934040821578 
 0.4533351816303913262 0.39038417082354265331 
 0.452599229316944629 0.38984021059801082787 
 0.45193904251891658941 0.38919430210498728862 
 0.45134512720506092531 0.38844142665685066351 
 0.45080730807584556974 0.38757474648753603708 
 0.45031534400487160941 0.38658483317463054885 
 0.44985955186316384236 0.38545955088907007946 
 0.44943107317779551479 0.38418418203461296434 
 0.44902191021644799473 0.38274130514366083711 
 0.44862505855209466876 0.38110971644406865799 
 0.44823479758253187422 0.37925990328808095731 
 0.44784226744229366224 0.3771391722982108119 
 0.44736051677180793673 0.37473509727320608587 
 0.44676317746003690878 0.37208257059424765245 
 0.44609883786024778773 0.36917004105473860687 
 0.44525967921880649225 0.36603859241096614596 
 0.4436575724765678963 0.36302034269873101335 
 0.44140443117903599424 0.35989711910475841172 
 0.43825741423663755469 0.35526639351472255601 
 0.43210301353257180024 0.35277353617975548694 
 0.42588149711173467482 0.35155855491100518329 
 0.41953580699698800327 0.35266492934652265978 
 0.41399614989781663432 0.35607154219728631706 
 0.4094373834686700353 0.3604749224309667377 
 0.40597175979685956593 0.36519947965437005166 
 0.402903737787217886 0.36973147351880492062 
 0.39999407744786269481 0.37443193411464620324 
 0.39828787902077716909 0.38014162757603003895 
 0.39883201400642120937 0.38665321502034100121 
 0.40140134121888038088 0.39293547803548495301 
 0.40567397526040693823 0.39847031301200785958 
 0.4110548714254191327 0.39994443332723222939 
 0.41463591891181128535 0.40073926238838597502 
 0.41803487616854506648 0.40111337094457177876 
 0.42134186181051347386 0.4011316936735408456 
 0.42439402899011613446 0.40103336302273595582 
 0.4271367954039598791 0.40076102601150848104 
 0.42949854069791726374 0.40046859675285589875 
 0.43155076972859901518 0.40029457456605721521 
 0.43336811163163674321 0.40020156292241265694 
 0.43497905382347706871 0.40018085063726044348 
 0.43640688103401747977 0.40023145633028783807 
 0.43767363674999082424 0.40035416433501969102 
 0.43879961483484519746 0.40055076629793251453 
 0.43980304857416213649 0.40082416587349217751 
 0.44070004221711839287 0.40117849262222238238 
 0.44150458196426500823 0.401619079267153678 
 0.44222863784849120172 0.40215232101638248574 
 0.44288241978596826209 0.40278552747504781095 
 0.44347475841600941804 0.40352687244708612679 
 0.44401349788522898043 0.40438547473524005804 
 0.44450581260669813632 0.40537160745853628718 
 0.44495840204529879536 0.40649702279260779836 
 0.44537752346249981361 0.40777533177029184897 
 0.44576886494568584984 0.40922233827611048662 
 0.44613733286633372455 0.41085625690058003023 
 0.446486849901688021 0.41269780830519658954 
 0.4468202385241829 0.41477020110128631769 
 0.44713926695540490153 0.41709890249798164952 
 0.4474450180156949175 0.41971063546007475464 
 0.44773911540457139724 0.42262918954132466798 
 0.4480286920703571707 0.42585915030031334938 
 0.50748085531139286442 0.1935579127989953685 
 0.51293116494362056557 0.18398664948848469924 
 0.51958974848526950918 0.17417371067102779825 
 0.52849183921031073208 0.16370062109590680088 
 0.53495159067204944847 0.15101207529890783854 
 0.54183476337599867367 0.13976062327139884833 
 0.54951447856289292737 0.12897360522957942996 
 0.55848245882625191516 0.11879147608369904077 
 0.56926658956811626577 0.11000302971704642441 
 0.58250834237059945231 0.10367729248878311543 
 0.14607518227267798916 0.72704763644239844833 
 0.15058426290580642637 0.7234321727027142046 
 0.15504737164547580108 0.71818648272279483891 
 0.16002460158526249367 0.71217606992724136195 
 0.16635868969765521541 0.70521012787577330716 
 0.17082516743185507946 0.69660238447597666589 
 0.17542867417059665458 0.68940641303640737281 
 0.17966162299660265456 0.68226072472508703104 
 0.1838640853317392021 0.67444655919741602901 
 0.18893208075877279684 0.66618676790813269317 
 0.19485404463944872022 0.6576902898502776651 
 0.20228745805331863061 0.64867717678658753933 
 0.20741782148912313311 0.63841638396043143278 
 0.21272627934775853453 0.63023689101774416077 
 0.21761249591471357179 0.62237400717753010859 
 0.22252521482852480328 0.61395910308298795588 
 0.22855548593282076775 0.60519362203470028483 
 0.23642147825523987525 0.5957930094855726777 
 0.24177819485497684115 0.58479624715875699881 
 0.24744830420949343042 0.57577787145433667604 
 0.25334106060476874189 0.56784686430206354757 
 0.25879872767644229725 0.5600506388571367955 
 0.26443887118407838344 0.55158268046001002194 
 0.27219778525978111094 0.5422074943452479534 
 0.27758097061564968033 0.53097329100055989937 
 0.28323059308984810389 0.52151349965877924486 
 0.63690386394315412488 0.29638036235943920893 
 0.63018461729650110392 0.31301674765545306478 
 0.61847491245229169188 0.3287758650538609162 
 0.61048032433345722492 0.34660147055014917106 
 0.60053909437384200842 0.36097483054439771788 
 0.58932131451045710602 0.37492227239360914615 
 0.5781007494857752782 0.38889141787751613233 
 0.56761701146842757915 0.40191658149770598252 
 0.55827210202122112825 0.41478905705902086032 
 0.54983289375502419905 0.42900103508225850835 
 0.54160164502891339211 0.44343556041042209159 
 0.53327197606913645522 0.45646633889717763699 
 0.52448091261551998965 0.46749703485430199601 
 0.51578358924459244417 0.47817308317986984001 
 0.50709531164110510648 0.4901746489544604457 
 0.49770847439069182405 0.50255565897137466358 
 0.48736828839526691315 0.51405442225229303066 
 0.4761815752290307624 0.52448542930141728302 
 0.46582744016977667423 0.53582044743551049404 
 0.45629859854650728357 0.54835425281293725952 
 0.44526588411807643819 0.55978702376502986748 
 0.43124463913467070419 0.56689193346837785104 
 0.42552886535226719378 0.58280665476459847518 
 0.41626188762193944148 0.59879633462623416129 
 0.25666327912094522024 0.84285659073305985167 
 0.68673111298488120902 0.14154430529555475649 
 0.25626804549678061651 0.83307910597649525997 
 0.26058987323851706686 0.82381301037766829776 
 0.26461740140236994501 0.81162034870343724435 
 0.26935119009291169645 0.79878342203163599233 
 0.27457732784104987855 0.7862874835658064665 
 0.27767282435443008115 0.77527215134928584295 
 0.28561350982452432534 0.76675229680777845509 
 0.29332469186777498926 0.75503944136780587471 
 0.29972008775820163651 0.74232585869944067714 
 0.30341838827404171708 0.73059285434664389403 
 0.31274709256683175251 0.72215236729732756871 
 0.322900224596009644 0.71138927161892095974 
 0.33246265637847993712 0.69971822080918055775 
 0.34108566053348093883 0.68713393760876706473 
 0.34816870234905478165 0.67388137992631458317 
 0.35187158672089979827 0.66175360078944589493 
 0.36063520803672000081 0.65223885516198498724 
 0.36936144033177886747 0.6396758767224891562 
 0.37710092612674256385 0.62740607476461351943 
 0.38443662403839640174 0.61597364750207794781 
 0.38958137400786901905 0.60511080170775999321 
 0.39927924711942575087 0.59638759945712438437 
 0.40821274714447181031 0.58312508686186803608 
 0.41579484692689061553 0.56902894067756670804 
 0.4217876532716907656 0.55571590358367839446 
 0.42817041342258616021 0.54386792584946286322 
 0.68497132403305016624 0.15405025044096837261 
 0.68164751210449325836 0.1674165935522008708 
 0.67720088156251367906 0.1816697933661664266 
 0.67118134903574211414 0.19546780463674026662 
 0.66353748111843957602 0.20526895326800767561 
 0.66062431258609877194 0.21681517640990133344 
 0.65523329571179189657 0.22993799474222254009 
 0.64836360557395977811 0.24389064069288643455 
 0.63874583751741997872 0.25749201545220351539 
 0.62838188704296205067 0.26795123249380253805 
 0.62355996503755850568 0.28311835337810464797 
 0.61142324311292872707 0.29156975266893414567 
 0.60678677805489933395 0.3026306852391953961 
 0.6007720202897910422 0.31815274786574754273 
 0.58850235778730053404 0.33082651020356962368 
 0.435949540435456806 0.53267669325067745767 
 0.5785080903105003225 0.34279395436826459731 
 0.5677042475006618405 0.35394855090034116341 
 0.55582566615990636194 0.3627299086141150819 
 0.54447266107807312796 0.36990554591994695421 
 0.53345826996722967017 0.375796420513354823 
 0.52301476605656083141 0.37955986623941201374 
 0.51404503837960491275 0.3824887854487842298 
 0.50608306075023745674 0.38507941892789360194 
 0.49869930927415734301 0.38726973084195542851 
 0.44502661672975191154 0.36006417922728733982 
 0.50405473447565130041 0.39278333502209378247 
 0.444080427784321774 0.35624746533002232818 
 0.44309892411457391104 0.35086943711501406007 
 0.44265978408907497021 0.34439106061719781948 
 0.44266331846605755374 0.33708133935781720014 
 0.4433050062302495431 0.32892017940300233292 
 0.44519617774498576601 0.32050937049929911771 
 0.44752068087681551312 0.3121218843852606728 
 0.45055567305033739078 0.30352270165307326799 
 0.45518012564917181839 0.29536437383016783675 
 0.46025430756280788502 0.28757646914569900964 
 0.46446741500213789555 0.27899331012705474997 
 0.46867257120491578881 0.26980194293613346534 
 0.47402623669608745516 0.26107108770430054179 
 0.47960790282756421421 0.25256223647879622041 
 0.48561804841116057441 0.24412792440261585347 
 0.4923511492618157237 0.23615239466619231123 
 0.49930230921573065528 0.23026908397075140922 
 0.50255274079024891964 0.22152975040305961096 
 0.50734367890442444438 0.21191004242361033416 
 0.51259189395314774806 0.2027458433677848948 
 0.51806969828042814807 0.19374991546896030981 
 0.52406025615998608203 0.18483835335460538363 
 0.53084446097532189679 0.17645303044503185541 
 0.53789339273283165443 0.17040730307771276286 
 0.54173456583600765324 0.16144295730201640993 
 0.54776741093223446644 0.15105644308883917071 
 0.55445914044691990696 0.140749122529898546 
 0.56204837098794790951 0.13124801169561839398 
 0.57063606617047657465 0.1228774487844188773 
 0.57983758640021976216 0.11638767933674958044 
 0.58760806539768817292 0.11313847904411973577 
 0.59028906435287209487 0.1090494015623144769 
 0.15184135016445965416 0.73102882005511338193 
 0.157156224962444524 0.72505405940433487189 
 0.16236378026650563622 0.71982550303916847945 
 0.16783081941517996594 0.71428866677513480621 
 0.17294878759014956082 0.70988500549793420724 
 0.17541190275582205227 0.70360071064110829564 
 0.17935531125051748513 0.69660827430617100475 
 0.18369793980053705784 0.68958335770565970524 
 0.18821441038577180205 0.68235993075103429373 
 0.19316047236102706908 0.67485728031739322663 
 0.1988295264684488417 0.66715959454388884531 
 0.20481062396168012163 0.65951029131649030468 
 0.21046777904596286612 0.65375769968702601709 
 0.21287993968271318179 0.64635042332062830894 
 0.21713036171098290539 0.63831974116453826795 
 0.22191527477391911893 0.63051456491200075227 
 0.22694851207468158538 0.62272024860107999533 
 0.23250981870987702527 0.6148656080857524131 
 0.23888779387515984842 0.60726289118240950327 
 0.24515979665605847071 0.60133703447831787781 
 0.24770422076007919676 0.59327106061307133267 
 0.25217330204125409931 0.58463320596345780267 
 0.2573435108074326183 0.57646972878833357967 
 0.26274376771695850952 0.56868020472775127061 
 0.26832840745320513109 0.56099587369341386012 
 0.27445289411084261566 0.55358473250501927243 
 0.28086360599943960281 0.54802957807553975833 
 0.28384072714377489577 0.53977030226206512697 
 0.28835024479119053531 0.53060630598515157175 
 0.29349837563355268832 0.52199133238606332252 
 0.29889619113371573844 0.51383258435985268431 
 0.30448228033232677125 0.50588177112151544446 
 0.31053975963129315518 0.49835643400547530169 
 0.31673943723710162867 0.49289830864189726478 
 0.31994303511190103073 0.48505893683087314416 
 0.32545510686839040915 0.47615662327257646247 
 0.33157684151002203565 0.46697207962926695624 
 0.33782270474945863548 0.45789680673798993649 
 0.34425384040656231699 0.44924725596260539628 
 0.35090619007570955645 0.4412321217345238078 
 0.35794195064978040488 0.43470162052336208669 
 0.3644002623350666159 0.42878581791639203136 
 0.37065944344880646932 0.42248210392560175963 
 0.37796029479931642081 0.41700676864960556367 
 0.38537362661967905497 0.41315483475718056683 
 0.39190357999819669388 0.41025728763321533954 
 0.39766901731378156981 0.40734876544193560077 
 0.40338877228467112657 0.4047738362856897476 
 0.40872505898521566126 0.40360301095815376282 
 0.41249916245337509002 0.40304763449290542665 
 0.45515933666742336428 0.45290419120292302324 
 0.44357107123088029832 0.52059165714566157934 
 0.44952437192613992067 0.50763302864247772384 
 0.45533035389944387372 0.49389924654319133923 
 0.45494475362807657026 0.48035285177060038642 
 0.45451796357448981389 0.470240265324039175 
 0.45485292118603293243 0.46145998883242961286 
 0.50985179656136847548 0.39976984616039068499 
 0.46371873868627688786 0.45751271996468317882 
 0.47386227552117532458 0.45781802159968787436 
 0.48359744197482440464 0.45656892368744361743 
 0.49478450183845701371 0.45305020140995971856 
 0.50250785966465294496 0.44396087145517598715 
 0.50783900834086437293 0.43520478169714310601 
 0.51111084866173361885 0.426230066644711858 
 0.5122845720911720635 0.4174420734176179093 
 0.51873243928154266769 0.40354519661940818631 
 0.43707296519642735433 0.34842838590617891681 
 0.43021972186572365882 0.34609364595290709188 
 0.42147571205317918563 0.3445505462718925771 
 0.41331205142692373222 0.34875875986069249102 
 0.40722978085317812491 0.35388627704117708861 
 0.40296596490788283429 0.35978722842976779139 
 0.40088064716854560077 0.36513506318885941004 
 0.39694186661168467944 0.36913087615087936122 
 0.39349284014992308434 0.37523955059026353753 
 0.3908084554281088252 0.38369747917871832588 
 0.3940013733009871677 0.39231423952577748615 
 0.39781305379501269437 0.39980847338407105029 
 0.35703424531618660476 0.42689341018579524123 
 0.36161887214592941531 0.42031471470480968877 
 0.36849897918400092989 0.41172087639308452278 
 0.3722223473118184689 0.40095527172310468922 
 0.37633459783378120367 0.39205483662302470504 
 0.38094807509700373549 0.38378588411533109959 
 0.38539379181916127992 0.37583647922737145608 
 0.38959793303731587999 0.36847284032870575299 
 0.3948613614660166915 0.36128889349333459524 
 0.39900052265093688408 0.3530325800761741073 
 0.40462437936795264681 0.34505070959325495616 
 0.40654560960225816224 0.33678934648990060952 
 0.41200704283407285633 0.33197401176799057332 
 0.41844719037913541415 0.32619840834823982112 
 0.42523625808463361153 0.3198446914256031226 
 0.43178222171096103388 0.31266164479642544194 
 0.43975276975950922109 0.30493914898277213466 
 0.44539223319466231255 0.29513770332711253275 
 0.4509369459937184188 0.28702160071786675388 
 0.45605937693351755735 0.28047754068284680429 
 0.43356665555177009708 0.55423410501995751254 
 0.4416648448893518708 0.54538722554489771355 
 0.45055077605287457976 0.53380853831875063609 
 0.46003825127724712329 0.51989634276441054617 
 0.47307943868875113047 0.51009179506791690883 
 0.48303331461653686851 0.49984159603035827057 
 0.49209869187702054427 0.48856354305239596547 
 0.50060941795757984973 0.47537440467349473261 
 0.51153482576632935963 0.46543702651556345673 
 0.51944316979163485115 0.45526500224786908833 
 0.52652466705111422574 0.44377598272485957454 
 0.53255798391745023945 0.42923732808254499993 
 0.5412066220427843577 0.41361869220716968032 
 0.55178012831639566826 0.40013430603206107117 
 0.56136676913326721827 0.38729048349657324568 
 0.5704089793518024587 0.3716211781389688884 
 0.58342468262782709587 0.35830475332323435955 
 0.59390890887425551448 0.34563556954503510399 
 0.60221980227570870436 0.33414407273277563215 
 0.61541146184086881199 0.31218561018589408018 
 0.62075019564321232135 0.29990738199285410515 
 0.55520199848496376571 0.37523953044172647653 
 0.37873324976704764167 0.40800040558405231694 
 0.51192183940504909501 0.39075190252855346307 
 0.43999860091665393691 0.31464693156952683317 
 0.46156450140320504083 0.50553441205012450421 
 0.39271646725672765266 0.40448281621435416833 
 0.46105970904831822255 0.46588015871608173812 
 0.38967100810104443598 0.39888243184944738307 
 0.46923441767602913632 0.46616971926883871147 
 0.4360914603383440058 0.34117086086301118275 
 0.46589794964028441449 0.48459182884541990299 
 0.38662725276394849239 0.40573147583627278134 
 0.54490935811858109972 0.38496582826972464142 
 0.38151747428322069222 0.39954782815718231648 
 0.53063826498275268317 0.38735033918745148673 
 0.38553385009329160793 0.39171550062176646589 
 0.53706231461166764607 0.39825296194028098062 
 0.52036481204775375531 0.38876409150926932723 
 0.51725008536510574952 0.39588881295452055253 
 0.52539910861976102385 0.39678615255734395184 
 0.52823693730063525642 0.40685959065670801449 
 0.5198753155887185784 0.4127038249273853876 
 0.52802926079218381883 0.41683380035239758765 
 0.51857781616787390622 0.43361775650871542398 
 0.42842710312653331517 0.33813152357488956978 
 0.43550007632534565305 0.33288407891241961201 
 0.51367186339800008366 0.44432085114087077615 
 0.42716336926559994591 0.3291467068695685394 
 0.50718751495752845138 0.45404135803265910365 
 0.43538827980834865494 0.32270173082049630198 
 0.5009879408120854194 0.46240061213542632546 
 0.49077051629161416724 0.46496046355682646434 
 0.48579015760382771028 0.47631994285292128533 
 0.47948506372693866506 0.46624937814175859696 
 0.4736685191832269437 0.47569542158713828961 
 0.47834466166315636748 0.48697446014190554076 
 0.4632325123357213803 0.47385867887819527189 
 0.51176759366153856678 0.40893342286796391383 
 0.46959928063249811725 0.49679581098488811985 
 0.42009868934858562994 0.33505296314772192723 
 0.41306611140773719093 0.34036278383193485642 
 0.52025134678311546477 0.42261009068948729439 
 0.64723878810657320404 0.70740669963917601759 
 0.65623370655287560638 0.71360017785085072539 
 0.66497242992078564594 0.71964648561924993153 
 0.67367488450810131262 0.72566395358153146233 
 0.36809002959616904382 0.50863743233907210417 
 0.37514007111440328401 0.51341178278785704059 
 0.38245729413425821885 0.517639833131892102 
 0.38964751333926178622 0.52140857907273407967 
 0.39702623965787664506 0.53076683757747367132 
 0.3925560299013058918 0.54284733704250198727 
 0.38492101496280839434 0.55281198696319189256 
 0.37885510314840015189 0.56220682133587196461 
 0.3732184618932358755 0.57224357230359790272 
 0.36693097859921669501 0.58252517256893088238 
 0.36024582447669201146 0.59273675828007099664 
 0.35331935799510305607 0.60280105164000374884 
 0.34619836008423798823 0.61255942484778791446 
 0.33912731386721917115 0.62168807934743142152 
 0.33293377810148883089 0.63095676382465182286 
 0.32721863038766874077 0.64105647484154337779 
 0.32096680253028109231 0.65162851009880762287 
 0.31426846591550466892 0.66236350463277426925 
 0.30713883093140481595 0.67305346074114835719 
 0.29963886596231004145 0.68346491604752857008 
 0.29196162672924674819 0.69334681979325685219 
 0.28452709567085709974 0.70245643462899931553 
 0.27819452531373711768 0.7117138316696525191 
 0.2725295382912022446 0.72187759610872614946 
 0.26647794078653347372 0.7326138140951553579 
 0.26015774686588372111 0.7435929203647054786 
 0.25376923647836574505 0.75470365154110574668 
 0.24753412179727385389 0.76597477427076909873 
 0.24161478646895226396 0.7773725985113772996 
 0.23629686544022662775 0.78856983274082770308 
 0.2327172733681331096 0.79997411024486375641 
 0.23080071703953805584 0.81194603835524681301 
 0.22950512442613321684 0.82410555842679367178 
 0.66209367726878010085 0.12453367411496381323 
 0.66090652716343323281 0.13279086471552750681 
 0.65865906858926948075 0.14144457387564934869 
 0.65539317555983034325 0.15025420756006011014 
 0.65135617780538013211 0.15878834910801006841 
 0.64750923635776547194 0.16748971270316692639 
 0.64370455944084947753 0.17701842895949607137 
 0.63904596718243256159 0.18710522965387552108 
 0.63373413052220750608 0.19743082989294885587 
 0.62788274028085699907 0.20790439915512040625 
 0.62146055654659460021 0.21837520847197944285 
 0.61450479966319093705 0.22851795094084004223 
 0.60738186291430107389 0.23790831958310118543 
 0.60104425670289385319 0.24734395501953074237 
 0.59507157665384879941 0.25753899117611095404 
 0.58840353834940006816 0.2680411312443677363 
 0.58120187047747229325 0.27854119254246711979 
 0.5733996153596853107 0.28909439806504677595 
 0.56367525375136229293 0.30131474234036220716 
 0.55299061648966996163 0.29343032335226687524 
 0.54958794160382962168 0.28422081673714105765 
 0.53864333926130614216 0.28308888815865729249 
 0.53393362059435234279 0.27294744725982461597 
 0.83162509824962371763 0.49689594397017800009 
 0.8217973656349392142 0.49611156082002644263 
 0.81842750814493148148 0.48795958460417127034 
 0.80850017510351435135 0.4814217104634007649 
 0.81559089987215027673 0.46929861474516648689 
 0.82201257863284138416 0.4591060739407393787 
 0.82879824178227579079 0.44944950800642113897 
 0.8358271352788679831 0.44040929104187992449 
 0.84269068077012354578 0.43216664408723437507 
 0.84863556652916238843 0.4238664789725735127 
 0.85413470137176283892 0.41486819979516087464 
 0.86016866730130470131 0.40561283951827420413 
 0.86658367585905304864 0.39648438506290006877 
 0.87319444359895237451 0.3876384030497058153 
 0.87987235935389251917 0.37912586621541011223 
 0.88656386222709659961 0.37106669249981838465 
 0.89307376308536223775 0.36373418463842022152 
 0.89877084644448068662 0.35646528460948223582 
 0.90404851691169541006 0.34880187686941194203 
 0.90959955715683937783 0.34122093705704492628 
 0.91503386872581471412 0.33394062844292066172 
 0.91999370175255978932 0.32692125723017018135 
 0.92415703038641949796 0.32018486948453078744 
 0.92714676061071554791 0.3139935970023692291 
 0.46207608147316314717 0.9846814730312575259 
 0.92840954436321210252 0.30840836971577806347 
 0.46480263163862212128 0.97027686619331987572 
 0.47063931074549630873 0.95583141974538310404 
 0.47839227379488907799 0.94221055233918848959 
 0.48696414236994112201 0.92939085371524221557 
 0.49597103114856017081 0.91729099423669502311 
 0.50515266099763500574 0.90605253583970590814 
 0.51401214548022278183 0.8959022465134214297 
 0.52161227810138155458 0.88574196009101835436 
 0.52853075896363965747 0.87474949440152816038 
 0.53596829319562888649 0.86340212149054151869 
 0.54380957935047391505 0.85211857698327952981 
 0.55190610358584291095 0.84113032619900496289 
 0.56007122341706105928 0.83055002126580512734 
 0.56813156344512061313 0.82043493234267572678 
 0.57586165950259793345 0.81095700817369142932 
 0.58257645666604374046 0.80124231325821659855 
 0.58885010219509659191 0.7906230197581605168 
 0.59583668299816405778 0.77965952172985686364 
 0.60332843884534936851 0.76883034575918607345 
 0.61109517442156147116 0.7583409412999485566 
 0.61895863126641215146 0.74837049017427137443 
 0.62658666679794361443 0.73915839097596824914 
 0.63319974358230002309 0.729792718113260519 
 0.63940227473286626036 0.71950277037881271713 
 0.23442211854892999745 0.76647240932545568359 
 0.22068003299672625528 0.76719377328808069372 
 0.20578760870816384387 0.76795144110345514576 
 0.48728991347677902413 0.99561559109034791781 
 0.18903181086737411154 0.76797733022757597166 
 0.94033329917213781535 0.31664098765863857299 
 0.47986439805375985523 0.9969632094977085579 
 0.93191864873902707789 0.31934039480296033675 
 0.31511232979909920005 0.64076708005456783912 
 0.30293596587633075945 0.64014207108803955482 
 0.29073573594561136213 0.63931450720379345842 
 0.57623783086539781539 0.86678741455234509239 
 0.27852202902893818948 0.63836370955821220008 
 0.56295307785793879951 0.8656598111433952969 
 0.54955176446454412353 0.86448973683022622971 
 0.35486267532859150364 0.58189041180796030606 
 0.34295515425491523986 0.5810855130043615091 
 0.33113275571124139995 0.58018718369073118968 
 0.31934080276831988687 0.57924362733771372902 
 0.61982836961747611593 0.80365283212918370292 
 0.60722806769153125916 0.80267225048948231958 
 0.59471586298053935593 0.80182575938745936917 
 0.33779396847412929139 0.57044467827703593255 
 0.34435869187372247779 0.56074809429260397131 
 0.35079929719971869595 0.55114981120746020515 
 0.35709498568316194733 0.54169088343476845537 
 0.36318591268306910091 0.53239728290360632812 
 0.36899453202213622349 0.52327442516493682945 
 0.37361401644364267138 0.55226613356520470877 
 0.3622259699393993726 0.5518008484285578108 
 0.37980540576617266568 0.54255033165569521714 
 0.38538418994868328671 0.53235395591553769101 
 0.374133197022311903 0.53277384002760375115 
 0.37913369582524425461 0.52378008447260915315 
 0.36834233007449213027 0.54224724433030402349 
 0.36134364510190081221 0.57189431403416191024 
 0.36753638711660413518 0.56197969126164526443 
 0.34954698171051284961 0.57125573268388307735 
 0.35596838677044262411 0.56147133680122474075 
 0.64837816446045426488 0.76230258899660408023 
 0.34582499902315866347 0.54088510461170435928 
 0.63611754918761564959 0.76122840364637800459 
 0.62373942235890000862 0.75991814036188043424 
 0.64321400036516951371 0.75124744119303399348 
 0.65014295074260575191 0.74130650739773240598 
 0.65704953010435962479 0.73121222011905306903 
 0.66218721315929596205 0.74230218183896068407 
 0.35835835150026817963 0.52273235867974043867 
 0.66886663983658078969 0.73262799963866820363 
 0.36410329404206770443 0.51441164141391337861 
 0.65530913142009461492 0.75226408712640646659 
 0.35219171766344170571 0.5316638347153656019 
 0.6381977001236029956 0.74033751966454786064 
 0.64489992433198495281 0.73047342176543927916 
 0.65140209242162228076 0.720672222200833823 
 0.63113719906444865071 0.7500449773229854733 
 0.61435978270825442049 0.79219663294939246523 
 0.62159682672079086263 0.7817287797610193989 
 0.62888040114322329988 0.77138145187307349815 
 0.33272087674942329993 0.55986452793287200258 
 0.63422750084102741397 0.78279777589265164828 
 0.32604961511639990457 0.56952688424903674669 
 0.6270324107500425681 0.79321882186721570651 
 0.33932298435564239858 0.55030233120936589142 
 0.6413547851875093242 0.77247493671909617241 
 0.60883457447027000686 0.78063755771314391474 
 0.60163796183050266553 0.791269277881536226 
 0.61624598392811769099 0.77013983437896127437 
 0.29755728496073191591 0.62923646030477076163 
 0.30429194474650950175 0.61927085305155205042 
 0.31098702530506144859 0.60942736056983570769 
 0.31769166022404154992 0.59966765100096652841 
 0.32441683922136088647 0.58993219057525569937 
 0.32276099506205413459 0.61031610874027175662 
 0.33444610026366861089 0.61127810441924068652 
 0.31615097501843070216 0.62007813954745438778 
 0.30958576561770501101 0.63001823667135647966 
 0.32781373729283702634 0.62082143254461974458 
 0.32146741213438201346 0.63061565281656262183 
 0.33624029342474864857 0.59089015366095531956 
 0.32947684937879412326 0.60062499028034865844 
 0.34815472143259534876 0.59184491610120670835 
 0.34130578759602187011 0.60166622685033599449 
 0.572990021209756617 0.83225673556456813973 
 0.58572169594623557654 0.83362932980950921191 
 0.59836672039542437851 0.83473692286394407525 
 0.29913705846740462624 0.60850582496908489638 
 0.57822796404240284218 0.84409117072341799393 
 0.57061388200664309167 0.85477738389124646723 
 0.56519126862659219146 0.84271484817617992036 
 0.55733773673138320426 0.85348197987375828966 
 0.59111520016830831903 0.84523969971825085867 
 0.29233376418045359246 0.61835941146295636539 
 0.58373534394067583264 0.85592835268316169728 
 0.28546084433624252519 0.62831384049306437944 
 0.60016503379295504939 0.81305383930258645631 
 0.59303352712105128486 0.82333268792409797232 
 0.58782570052846716546 0.81208878618068003341 
 0.58059533619965142393 0.8221180726526756688 
 0.61266044770950955911 0.81403452892525307583 
 0.31261874748642526356 0.58897955089812459306 
 0.60552535502094240183 0.82436867735148122716 
 0.30588953361679749321 0.59872584263613148892 
 0.27307304767871409812 0.70145661683198123892 
 0.26117865408351825796 0.70068447855634852228 
 0.24900629331244988895 0.69989230868128737839 
 0.5302145226179052484 0.93344551126603325653 
 0.2366691696411626078 0.69898151507992023479 
 0.51616628708787171131 0.93220315246179641377 
 0.50183617986739370576 0.93081482847746943587 
 0.25588338919955577744 0.68975901617622292772 
 0.26280807513767723282 0.67972477996230629138 
 0.2697984762919136692 0.66969054684612105977 
 0.27681964327751629185 0.65959891425713712554 
 0.28381503684137732169 0.64945650758184103601 
 0.28205864561727639339 0.67076809832166350844 
 0.2944596220111744822 0.6719144718812478656 
 0.27495823816293640807 0.68078011801141014026 
 0.26797376161491975877 0.69069877850817074094 
 0.28716949304630273732 0.68201018800485724292 
 0.27994227017475281638 0.69178951030172275427 
 0.29612356362831387946 0.65037444072307004639 
 0.2891470467041264425 0.66061484071808052043 
 0.30850195147127695838 0.65114199323461219304 
 0.30160633191709318446 0.66157694674930522805 
 0.52690897694750105096 0.89747656695547595174 
 0.54012366351461060798 0.89868961176650530298 
 0.55345357466098421551 0.89978710995572952491 
 0.25759009880769678791 0.66868057903632860395 
 0.53235982279904559 0.90967210769165585127 
 0.52434828265960653493 0.92079570890586737164 
 0.5188645402871794321 0.90818959648636798931 
 0.51039057112679020456 0.91922534735460448285 
 0.54581960487936009851 0.91084380960183941589 
 0.25064473601235154332 0.67873993118967246296 
 0.53809161007017025646 0.92203669088329165415 
 0.24368896472448597912 0.68881435853703087968 
 0.55531360970188969883 0.87666422202430294153 
 0.54772540452173357206 0.88769719702256000282 
 0.54192741606793959352 0.87561081657141437429 
 0.53447321047031404184 0.88666132328048286038 
 0.56866357490823571386 0.87775762737172091654 
 0.27154243166371311302 0.64847264552803529636 
 0.56106029438599624992 0.88876987807015617182 
 0.26455636912670044136 0.658590945362879987 
 0.21330727101071114693 0.75493817089530468323 
 0.22072803338636853843 0.74300055048595647911 
 0.22799959358789242958 0.73168960572551222654 
 0.23512154584163286186 0.72079568590172304887 
 0.24210963156530063145 0.71021658521143693488 
 0.24104909272237917683 0.73222432430633732636 
 0.25385170938150103392 0.73252906069953926949 
 0.23419853024332146219 0.74337808681482253625 
 0.22735085403915555879 0.7549698680715989374 
 0.24729842450934980125 0.74354478827061198931 
 0.24076273895460501007 0.75484044996539378936 
 0.25450813499420466002 0.71089873696979222206 
 0.24782382815574241497 0.72140879827341464203 
 0.26662895260681984677 0.71140277112592664732 
 0.26030302447793712828 0.72178858193183126346 
 0.4792321291792409621 0.96791508813483306817 
 0.49285086842343706071 0.96736978584045352214 
 0.50631250415963646727 0.96806412341523895293 
 0.21468100723366864702 0.7308281839120137624 
 0.48670114944983533523 0.97849021745391495664 
 0.48218592060908049834 0.98851348949456097071 
 0.47455214734849693325 0.98025626661839682097 
 0.47228337055822233737 0.99172897716193675333 
 0.93347496243354288747 0.31190572875763561411 
 0.49892626135872919502 0.97876202640660703302 
 0.20682670149298343354 0.74220400828486898792 
 0.49241184486592676217 0.9881972152521193431 
 0.19845712798377668218 0.75432612339725368944 
 0.5080018222829238983 0.94388896201488137194 
 0.50011026782831768944 0.95570001653463099167 
 0.49351842763098596745 0.94288652532070382772 
 0.4857953534750705793 0.95531579169851421618 
 0.52220468419132159976 0.94504660220953617955 
 0.22952882275595970496 0.70932327344905476973 
 0.51417080200579368121 0.9566825170557592406 
 0.22221778685940232756 0.71991225013124082732 
 0.87751688347764233988 0.39764411881104100299 
 0.88821042988297616017 0.39873563362871161653 
 0.60639656624615290159 0.16799536486252245049 
 0.89874427377065080336 0.39968353870067158118 
 0.61697587911390983084 0.16865205945495115314 
 0.62739213419553963025 0.16883700405331600325 
 0.63762918318926997685 0.16847609439152544386 
 0.84673979788564024407 0.44189368817400298539 
 0.85749411135228792435 0.44295973012353001552 
 0.5739731621839948561 0.21495596995696270026 
 0.86824162246205582871 0.44386221160282157694 
 0.58570936864607381356 0.21587947032487320165 
 0.59745315961105471825 0.21675422164762733757 
 0.60930468081873168096 0.21760231624020551222 
 0.86208699119787457477 0.45277630365019072567 
 0.56726211995318442938 0.22467594270778648569 
 0.85586606804315701336 0.46178640990034031111 
 0.56052095702405624333 0.23443954092791294275 
 0.55376584323305400037 0.24422334495104730534 
 0.84960251209649828574 0.47085826357536242348 
 0.54704092578458318741 0.25396341394518040513 
 0.84339210244582940579 0.4798531425375057724 
 0.54041417763767585214 0.26356129892327678776 
 0.83738399615972614054 0.48855501437447418356 
 0.83363024268985519427 0.45993376748384051655 
 0.84484241927033187913 0.46086018284755886354 
 0.82737051743052392183 0.46943834774215531525 
 0.82175968833402612823 0.47912364056991085803 
 0.8326339851708972617 0.47915846005885059933 
 0.82730155935910365539 0.48797657711058922692 
 0.83857947498569984646 0.47001668739005392217 
 0.84017374057196958503 0.45073067752477330439 
 0.85120076148695134055 0.45183466563121332804 
 0.5656350807971143313 0.24519444223437222852 
 0.57754244867242554573 0.24611126033152491699 
 0.58943281020753224286 0.24687037490339394652 
 0.57077553157762861424 0.25603087218279696469 
 0.56382018465315009159 0.26586617845033405638 
 0.55669257439964381362 0.27538966469735781661 
 0.55200324081293195011 0.26462203085482521869 
 0.54521130905904813257 0.27397079159108850277 
 0.55884013968617263224 0.25498318933798963526 
 0.57595325877654990343 0.26708556923038206943 
 0.56865664651622493952 0.27709076728962445113 
 0.56087223022466348166 0.28658838958302429445 
 0.58286279802701068675 0.25694610918462190696 
 0.5908092661356801889 0.2264846549290208122 
 0.58418358944361192808 0.2362479667665142169 
 0.57905054942358435977 0.22560379598683985569 
 0.57236576425207075225 0.23537880488125836886 
 0.60255783698457598963 0.22738353768226482465 
 0.59590119567914312526 0.23703934149433703027 
 0.60020357490815023915 0.17696501592135435721 
 0.89272151514723308008 0.40840663232623025669 
 0.88661806051455149813 0.41724660243447925234 
 0.59381033261539961643 0.18622470148697567449 
 0.5872742564587766223 0.19569126121865568213 
 0.88048623523301616789 0.42612766331884016635 
 0.58064922478942915252 0.20528666012760085624 
 0.87436175953373274083 0.43499807939770485099 
 0.87584427148693944076 0.41636182946816102657 
 0.86501869220577343178 0.41552020074881812484 
 0.88201716780102479287 0.40748562562418050303 
 0.87119174481118111242 0.40651830792521637115 
 0.86365198152236122286 0.43413859069905130772 
 0.86973351702096579618 0.4252722703908221602 
 0.85304246607729905527 0.433252364454705996 
 0.85903761358947705595 0.42448689027262836992 
 0.62770307233675115555 0.18757282337032490926 
 0.61641820965098548246 0.18750770169201966264 
 0.60513811906070913427 0.18702433928758713244 
 0.62210358569985957367 0.1780171339458906099 
 0.63292892559709568179 0.17783816473128960522 
 0.61120572949835960674 0.17769381698608407993 
 0.60401780318310194229 0.20698374270374564343 
 0.61037032044297623301 0.19720093881514288991 
 0.61583725297364722007 0.20760029908024027478 
 0.62199050283093371139 0.1975361615628926093 
 0.59232088119623604872 0.20619142832410064514 
 0.59882181547476076577 0.19655284614421200673 
 0.90799199599441615671 0.35739277992647977555 
 0.91738131015318236106 0.35827683784056402194 
 0.63288496287891027325 0.12963075849761468428 
 0.92678750004876386814 0.35906698677121778873 
 0.64038745976368949275 0.1298556593090489375 
 0.64766588708950223463 0.12915762916263634486 
 0.65486311437016375692 0.1274106815399672632 
 0.62830758521591190124 0.13626042712796637701 
 0.92140301472851893205 0.36686563395446958324 
 0.91594603546860586807 0.37476927811046228944 
 0.62332482149884760325 0.14347723874796869392 
 0.61799085490340610605 0.15120271687466102506 
 0.91036975642074646764 0.382845710731816391 
 0.61233850502192677112 0.15938932708162151242 
 0.90463713383008370617 0.39114858433260862869 
 0.9062541693219136052 0.37388709561006089332 
 0.89649641867681162388 0.37271918615886395765 
 0.9118987370927881253 0.36603837438362124557 
 0.90241510129936841622 0.36503943824370110871 
 0.89435963783549243811 0.3901917145418270505 
 0.90039731216969731697 0.38191050194324294154 
 0.88390320141068901005 0.38900119260168553037 
 0.89026550801180082129 0.3806696896370738159 
 0.64976994571067470119 0.1429884343913736533 
 0.64104622269693178893 0.14378306874149729411 
 0.63227812492915558273 0.14393217630935298268 
 0.64470440651968785595 0.13623707399948950525 
 0.65276056247537550536 0.13500690360200973128 
 0.63660081873934604157 0.13661812032569223274 
 0.6322975474078831315 0.16006020115483568511 
 0.63686158882410903725 0.15172034312098697795 
 0.64195353578601310751 0.15962078462878537266 
 0.64606328452601191614 0.15119382794278782289 
 0.62242041364834688189 0.15997853633346725832 
 0.62752880993841597679 0.1517288843488871497 
 0.64469718371807582802 0.112522467306085866 
 0.1758543355922435325 0.78706299474800844873 
 0.48426274929597351582 1 
 0.9509967270597295963 0.32400342752481675612 
 0.94332996693389725706 0.3351076192356179928 
 0.64312581862621320816 0.1147983620701450852 
 0.64044757402714302952 0.11867741149758988251 
 0.93756469866961633652 0.34345777536676791453 
 0.63697202096996863308 0.12371124675713900121 
 0.93214555606171056734 0.351306618611986754 
 0.93322422013391348461 0.33488541624660611573 
 0.92394194171795185344 0.33463099087144032584 
 0.93793011734258813217 0.32621339463214205079 
 0.92851915397137596564 0.32703768949275885403 
 0.92277247989981736609 0.35056244849332401925 
 0.92807640106561417603 0.34283391773180016404 
 0.91343394144807532609 0.34973503914090425804 
 0.91880978590175343967 0.34215461920828416087 
 0.22384653562639053592 0.79098985945160293909 
 0.21009781326509591182 0.79460395544614004226 
 0.64697433250811908767 0.11409469822561360552 
 0.19478233213053144923 0.80013160999711907539 
 0.21461008715325555207 0.78035890974988120217 
 0.22858096587900869623 0.77848740238653224566 
 0.1985802354077795262 0.78296635823003601917 
 0.64977826463782573096 0.12265443935606340498 
 0.65086800064455718751 0.11678303614242356578 
 0.20792305583561737636 0.80920446997198491879 
 0.21919643363341534403 0.81698804266544255981 
 0.65596993636774769687 0.12030560837332990309 
 0.22076601624856184714 0.80395686068771110566 
 0.64350434098434039498 0.1237614712343776957 
 0.64578500553198070477 0.11847587610702410565 
 0.55477156735163735135 0.31404440536220040725 
 0.54686484185786832235 0.32418606988238468647 
 0.53878072438215862672 0.33330890701705795376 
 0.53062265364059291173 0.34147920291935202064 
 0.52259697245528657916 0.34869132498538080167 
 0.51489167195804941279 0.35497242447767229923 
 0.50765346625427487659 0.36039394247738160137 
 0.50097036809831374526 0.36505368434822443868 
 0.4948761721338698627 0.36903720512222543126 
 0.48936204237049407695 0.37241978639104017512 
 0.48391763310074215054 0.37556524937560908928 
 0.4814611218280229199 0.37196753581550506818 
 0.47895968735832034069 0.36873598729838974464 
 0.47701879987290979335 0.36292667031342229489 
 0.47354998660442670921 0.36040439609005836541 
 0.77653521060354968597 0.57668566788335540174 
 0.77327979065362895117 0.57458722227935843385 
 0.76969923567846865176 0.5731096239839285067 
 0.76603679775606070557 0.57186746325055570761 
 0.76730863119750347678 0.56645398024361659495 
 0.76867223341916557366 0.56081505874913795129 
 0.77038984679168343028 0.55436242682120673297 
 0.7726260767783951211 0.54706962434504746717 
 0.77550197458392222671 0.53902020450035781352 
 0.77908498088772248913 0.53035031082845474071 
 0.78339671435350877182 0.52122759091383841223 
 0.78841724926975342846 0.51183133189891993897 
 0.79410897321827855766 0.50232617243577426525 
 0.80048891919505382742 0.49272078605706759458 
 0.51309138355843697532 0.34558718085353185012 
 0.50409658801817813778 0.34319793025572870038 
 0.49551622716947579805 0.34150230050550273164 
 0.48729458299304700963 0.34049733876964860535 
 0.78862627490948766784 0.55917351231343803697 
 0.78157285054210823283 0.55895981752155443623 
 0.77489944938892363346 0.55950309645181173224 
 0.50107531927184101317 0.3345911368386728646 
 0.50699877461363884734 0.32705204744784310833 
 0.51320617687567027243 0.3189344439186265201 
 0.51958657352530901452 0.31032477713754152981 
 0.5260009862274714898 0.30135418520950379984 
 0.53232009931098656086 0.29220919138706219487 
 0.5349874588805988429 0.32218697661685691269 
 0.52384153552729517678 0.3204100510387996037 
 0.54221888431658493701 0.31287246546580499418 
 0.54886372096897584338 0.30291551243949316197 
 0.53721075051183841964 0.30232578076842209214 
 0.54323837179930822838 0.29302338325574489586 
 0.53064010342301126677 0.31157824267694883558 
 0.52022721212774192256 0.3385785683860467743 
 0.52758397855182348479 0.33077126488711611207 
 0.51042271706648534302 0.33627863281561548581 
 0.51704668307418877315 0.32866994263776322382 
 0.80849764498277276736 0.53039271061512260896 
 0.50884126942209251254 0.30929008395618995397 
 0.79861430409609290848 0.52978865444887701663 
 0.78882673863188068619 0.52972178898756849819 
 0.80401073454768856585 0.52132628358743360319 
 0.80974762862977334166 0.51269939004963094309 
 0.81573601379092186558 0.50416242872845384859 
 0.82012184712497371297 0.51355673727649808757 
 0.52125961396616216081 0.29130391035941832767 
 0.82593036140466635775 0.50514394555508856932 
 0.52757187269363159388 0.28216151775973630222 
 0.81425744002531952326 0.52205048165299805518 
 0.51498947983278486884 0.30038529158521326545 
 0.79919858489654882483 0.5120387114473244905 
 0.80515782628625098827 0.50305867502129653079 
 0.81166206154143594187 0.4943882816914631495 
 0.79374488697104184087 0.52098885163767660877 
 0.78509650053287027838 0.55258259380068086575 
 0.78911567778969549103 0.54554114675459053352 
 0.79363118656268438755 0.53790717939463783548 
 0.4973190088500679118 0.32597840969399388689 
 0.7977726822131335771 0.54592626595410365109 
 0.49209713934706272864 0.33354153141665682236 
 0.79297587596108520813 0.55287374511715836611 
 0.50292142044920706834 0.31786412785673995307 
 0.80297044565141306727 0.53839805837505183561 
 0.78073045848637645516 0.54589024282658582532 
 0.77755356604467440462 0.5530608000020172943 
 0.78448282417472803285 0.53807115057386945001 
 0.48135556878749430343 0.3583881632288891117 
 0.48566576543660550103 0.35338684868435848996 
 0.49037273852620943959 0.34776640453651802565 
 0.49266739790169644664 0.35497460106547229497 
 0.4999904019691907564 0.35728907699264428333 
 0.48763857449191172488 0.35990068338066927289 
 0.48304761223986880658 0.36432095903868755293 
 0.48892383384518783851 0.36624968678264963051 
 0.48441409840547189347 0.36976587134054716977 
 0.49417796112648482154 0.36208324688067705655 
 0.49815958829224865623 0.34942281928912355404 
 0.5063137734589329142 0.35180980240797499192 
 0.77585197966827323945 0.56967972790217191736 
 0.77851402047064588441 0.56464420467215503674 
 0.4790269085832267737 0.35247186779394473755 
 0.78132792763099989664 0.5697441113699162063 
 0.4756953429953773016 0.35729715805702860765 
 0.77842123569372934089 0.57395403368207398298 
 0.48293145850254182161 0.3468166927086607787 
 0.78474384591436385783 0.56479664844367749588 
 0.77268788898972218249 0.56517832466000728076 
 0.7708677794241474146 0.56999472479445556505 
 0.47912672055652422154 0.37819199765033656435 
 0.47548340755735951646 0.38015004448043332452 
 0.47230575599751062343 0.38183914080078429354 
 0.46951965191746036776 0.38330297109346644913 
 0.46707755506273412882 0.38456350255352939049 
 0.46493714068432517861 0.38563857307535226449 
 0.46306170819830205776 0.38654354595008255657 
 0.46141973261814239748 0.38729171489054298183 
 0.45998404028136574695 0.3878944114934883558 
 0.45873109170125192513 0.38836101454154992041 
 0.45764044393983044356 0.38869894897034645842 
 0.45669435248314066422 0.38891369994343572003 
 0.45587746332688905415 0.38900881265238201889 
 0.45517660498128936775 0.38898578094277863615 
 0.45458088117514428017 0.38884383745795642051 
 0.45408234736388897179 0.3885808751369676517 
 0.45367562264150151918 0.38819518690187421184 
 0.45335540671356033826 0.38768499831454883431 
 0.45311532597714893056 0.38704629473662111039 
 0.45294948547275887263 0.38627204829000238995 
 0.45285347361294175927 0.38535271750801008972 
 0.4528240741013295767 0.38427654798251931201 
 0.45285891088731899945 0.38302963118864524761 
 0.45295590789419515332 0.38159610259567783297 
 0.4531117214749451616 0.37995847700676144143 
 0.45331760524007197466 0.37808681583004766225 
 0.45357246636012538143 0.3756620427183020583 
 0.4554947561206448281 0.37596590372173099848 
 0.4575666511063365971 0.37636113813617727564 
 0.45993445538806815298 0.3771622872721340225 
 0.46080291363716396891 0.3788666852000737717 
 0.26891262233045942764 0.2367107359464392935 
 0.27092565319521311196 0.23700210241011410162 
 0.27129886003601172417 0.23878239569905995721 
 0.27281032806423444192 0.24055452900309010067 
 0.27079517220091176011 0.24210426927355963023 
 0.26932062245123200572 0.24315640216349135305 
 0.2680515789299199314 0.24398766022059203973 
 0.2669590536597022945 0.24466399468519492433 
 0.26601968085506844108 0.24521700108322203038 
 0.26521244047834724444 0.24566446913810888186 
 0.26451868633732761316 0.24601777227339663434 
 0.26392097061522901136 0.24628463770959674317 
 0.26340118904607884298 0.24647023625687269899 
 0.2629380648263175968 0.24657819842281156197 
 0.26250755105494222308 0.24661552609653483725 
 0.26208579753579347438 0.24659840297289992161 
 0.76234575797799142283 0.59723703503707548101 
 0.76215403850035934319 0.59716394375709180853 
 0.76193992307107050177 0.59695535779874953075 
 0.76173022242926702319 0.59658323817317282511 
 0.76155292895446635715 0.59602472680995643994 
 0.7614336092206455131 0.59526320744656235906 
 0.76139230348793007774 0.59428624439282162761 
 0.76144288346907851306 0.59308209903667552521 
 0.76159448635812154738 0.59163687273483878126 
 0.76185350266421381082 0.58993298356305856611 
 0.76222501958802846289 0.58794855604588536213 
 0.76271327068002470195 0.58565694484460606439 
 0.7633210507916741161 0.58302531256243905755 
 0.76404928845651531866 0.5800097679057757416 
 0.76490556002725595963 0.57652429474171018597 
 0.45549551558832196418 0.38845201888843550186 
 0.45516754704140566234 0.38805267939670157196 
 0.45490122112002479016 0.38780684043882029943 
 0.76244919898541130276 0.59708721571857503729 
 0.45469901263140455328 0.38770730181504708955 
 0.26249902711143929812 0.24599989977816935638 
 0.76243954083084297668 0.59710120415673395566 
 0.2626822625597892702 0.24626493177670083501 
 0.46309504166611398235 0.38455252540900169977 
 0.46129880729883698809 0.38376390827261952499 
 0.45957523776779068969 0.38325442335557630136 
 0.4579463503832433835 0.38300400337421375285 
 0.76416713363420651905 0.59459903617809783949 
 0.76313293724842867771 0.59461880792489441028 
 0.76221707384527448426 0.59484554650958176847 
 0.46083218026805927714 0.38187795155665343882 
 0.46228786614938821575 0.38026565998193695428 
 0.46396792495059485661 0.37839028503668270531 
 0.46590323787699150504 0.37621948600635785054 
 0.46813217916022792364 0.37371431190545867373 
 0.47070573100178342285 0.37082261329534654815 
 0.47369518347124234259 0.36742815883694462942 
 0.46946634772224787868 0.38027208698509423757 
 0.46667266284733549542 0.37913134206969922868 
 0.47537454966401621048 0.37620224386787654014 
 0.47172081885746020014 0.37469106965834153566 
 0.47881415671794957944 0.37384857809828930808 
 0.47486502057388974007 0.37196496756326957733 
 0.47222885173645723356 0.37837020811528720987 
 0.46902064023825540406 0.37706665011713885738 
 0.46493909404331834612 0.38334119042153963486 
 0.46705046069147859722 0.38192150969062693688 
 0.4628467793256309526 0.38245314828036008903 
 0.46462747109688468106 0.38091727699668459506 
 0.46292642786465049154 0.3757910823775202358 
 0.76791364069187384445 0.58917276328950696218 
 0.7657220398817514706 0.58914400077670936451 
 0.76369818578238757301 0.58940660844000281049 
 0.77093357155882802356 0.58479883078742589397 
 0.46674395751881397887 0.37026194354367841788 
 0.76797579891822831399 0.58474365320694565717 
 0.76523067372231634575 0.58504426752160265668 
 0.76939590197927187898 0.58201485638014571755 
 0.77105498948204698184 0.57884026477162653368 
 0.77280271463241745344 0.58209164774225363725 
 0.46908555945091268136 0.36687047226537738975 
 0.77488269540627685572 0.57907909682261582418 
 0.47161742514194177067 0.3632034314870358771 
 0.76738502385417584062 0.57926051676778600452 
 0.76867609886075249914 0.57583233028377078799 
 0.76622619348191145505 0.58234961170389343277 
 0.76675742361698939753 0.58710610315368894074 
 0.46469998762998393493 0.37322233791159314942 
 0.76931161632039957166 0.58714799805211848049 
 0.76439101364590844589 0.58738430434198773966 
 0.76357194400624972541 0.59360608515732171675 
 0.76414190023489525494 0.59236956959225273156 
 0.76485458239488224308 0.59088966388396935159 
 0.46006277190433547686 0.37993867330969754992 
 0.76570444407874638237 0.59237246463874959623 
 0.45892138743481336594 0.38159180341385184887 
 0.76485897456551255047 0.5935970047843259767 
 0.46139002311062243811 0.37801634215532642358 
 0.76671742504993833922 0.59090530840602351059 
 0.76271779195050593003 0.59261257104276088281 
 0.76241245002153223975 0.5938414974554789838 
 0.76314335503077823653 0.59114114645926252312 
 0.45521167083261254716 0.38761422850999183165 
 0.45562597328549347964 0.38728421668948925793 
 0.4561517709259022002 0.38680930645663924583 
 0.45679783456235856232 0.38618086520663535977 
 0.45757480344020584617 0.38538819058871520706 
 0.45849550175186143397 0.38441806782259713149 
 0.45695534574867185951 0.38713508912561728215 
 0.45781970233736540843 0.38764962518319240337 
 0.45624126040358531364 0.38757921531271777305 
 0.45564878631610700177 0.38788305051976862403 
 0.45691652363244233959 0.38804871895177484031 
 0.45614607745570578956 0.38831458811351643456 
 0.45879790298320743958 0.38579214391056798616 
 0.46008600932007276407 0.38642240109148695559 
 0.45780291044560739167 0.38654273957563262121 
 0.45887045126994513433 0.38711048568288192184 
 0.45995675855151396672 0.3848708927311411121 
 0.46148642618098079105 0.3855742484213771637 
 0.76222815241856922697 0.59694347067632924642 
 0.76240912522274839613 0.5968009301579919601 
 0.76267189864627593643 0.5967646675120863442 
 0.45541947685009642743 0.38666381373484332018 
 0.76239875914411303626 0.59698427148417065879 
 0.76241570317059748074 0.59707440183466753414 
 0.76232500242176037819 0.59709014578011065932 
 0.76241400002430981253 0.59713819631607389926 
 0.26231292441124953729 0.24626944258724201009 
 0.76254211186845832771 0.59695264486350441135 
 0.45507862378802710346 0.3871574900315187806 
 0.76247464415038523899 0.59705036208218320581 
 0.45483992114249655048 0.38750321624367772833 
 0.76281241776053732018 0.59542584725632952125 
 0.76259627903095417167 0.59604521498255014222 
 0.76246810918914786903 0.59649627078952094372 
 0.76210192721186142961 0.59624262685878659518 
 0.7621189726999042513 0.59564061310829108375 
 0.76214592180082973982 0.59666963279690454769 
 0.76319251247803610028 0.59601063377420016032 
 0.45643235578105023631 0.38519680529261607349 
 0.76361596381484653229 0.59539732583877968963 
 0.45712125587377777647 0.3841990332776221706 
 0.76288295207886913651 0.59645898718059398025 
 0.45586821983562603178 0.38601387450909285803 
 0.26516984721363107136 0.24479340164055352069 
 0.26436145659222554105 0.24452322375350782346 
 0.45539712913205571132 0.38669618116795284601 
 0.26360664987607229648 0.24439566861404607434 
 0.45476914059052214734 0.38671923390160617418 
 0.45421804311797547848 0.38689646973070546121 
 0.45374690764383052155 0.38722117854020243755 
 0.26406224965662078441 0.24373579831374028726 
 0.45582498586003405983 0.38607649266143706512 
 0.45635764686197594076 0.38530501034226533053 
 0.26460941595887577105 0.24294330716777998158 
 0.26525684466509347192 0.24200560045008967514 
 0.4570019552494946069 0.38437182295431371326 
 0.45776645268107885034 0.38326455914230150857 
 0.26601213653390459735 0.24091166956256593323 
 0.45866031500360532336 0.38196992902090998179 
 0.26687725860233285635 0.23965866553695433505 
 0.45968532890688496018 0.38048534482870410844 
 0.26784314118755997436 0.23825972449530843922 
 0.26787937530421979115 0.24256840829194009634 
 0.26652720913954708326 0.24219405241970864973 
 0.26905515051094935908 0.24150460157969119712 
 0.27032335134293544732 0.24021561426884607826 
 0.26853592786960289729 0.23987104260967304081 
 0.26963594341616620165 0.23847438908957230286 
 0.267481150282210145 0.24111761640322423861 
 0.26594255062283306268 0.24418644422053309428 
 0.26684186663130876616 0.24345175892419765318 
 0.26497295512650487215 0.24388206315558963455 
 0.26569183661106909877 0.24311045676960651996 
 0.45636380167483997505 0.38324743109796743923 
 0.45506871859826181215 0.383421936221707782 
 0.45388799174386329494 0.38377063375521863753 
 0.45550629162744304956 0.38212201918195803918 
 0.45604232122244869885 0.38061188854840971585 
 0.4566919307770195835 0.37883529836863388818 
 0.45781145743612311483 0.38042614319444273407 
 0.45875879257625096219 0.37871290199667034804 
 0.45702518481108989068 0.38194030801911882378 
 0.45442189540274707804 0.38101771733499001371 
 0.45479970757394955205 0.37932578567763430843 
 0.45521537413346185863 0.37744971380530151217 
 0.45411648487822992015 0.38249290770239674497 
 0.45430055871310648374 0.38626062457261783889 
 0.45446877867060125888 0.38547683018356687645 
 0.45472404567434482336 0.38453483284478784388 
 0.45536856449825530158 0.38530751779411903657 
 0.45502157764892020575 0.38608903943769956602 
 0.45581414029174727176 0.38436457822371800086 
 0.45366204306151863834 0.38580205478381457418 
 0.45366497190134180695 0.38658281484209527923 
 0.45373655544337793133 0.38486875229968225964 
 0.45464539636391709809 0.38778495721357103543 
 0.76244437181271618176 0.59709420758258957562 
 0.26261274963693170825 0.24583518916975385937 
 0.26273170539252738154 0.24566289898543144932 
 0.45469846761814497471 0.38770809118783522429 
 0.45483679172565760762 0.38750774875076449133 
 0.26294309210150179634 0.24535673595136775482 
 0.45506891504253038638 0.38717155174332412715 
 0.26323513625962369211 0.24493375228335437233 
 0.26306777326727887045 0.24576141147018465416 
 0.26346924137648225495 0.24597007613104374113 
 0.26278017797903391317 0.24595310751980439812 
 0.26305708008847727974 0.24616736912526890335 
 0.26384674197312979471 0.24504564769746670083 
 0.26341872164177820848 0.24545738671966535471 
 0.26450958628511495041 0.24528702043316394366 
 0.2639475474668774857 0.24567722799950283963 
 0.45451115319182722185 0.38834682214092369756 
 0.45450039282775267502 0.38799273309527498865 
 0.45455238621685928324 0.38777727309197912442 
 0.45478769374742333831 0.38809156086410434572 
 0.45495360885922642158 0.38846332575521852482 
 0.45468539946263725193 0.38786980545668447995 
 0.45422096625007513104 0.3873928739168496227 
 0.45431126512649211424 0.38775723306819998015 
 0.45391114144209798731 0.38772530798531429364 
 0.45416412129863881209 0.38810041995557431616 
 0.45460834301020763837 0.38720595823894154996 
 0.45453681726182115774 0.38755583595086168236 
 0.45383209584809475201 0.37294871104125298933 
 0.45417212939225298785 0.37019789531367552904 
 0.45464732155238840594 0.3670185757740394572 
 0.45527771499304486857 0.36332514859299908094 
 0.45611133376313972576 0.35912173378294431902 
 0.45714624014629401394 0.35440466835051376293 
 0.45840546536926257692 0.34913511973611444095 
 0.45996899483391984198 0.34329503815455941762 
 0.4619072386351747439 0.3369053135063583837 
 0.46425960238976771155 0.3299949859510542538 
 0.46702815247541878962 0.32249376455987383006 
 0.47029729326491631625 0.3135245110178600525 
 0.47678272250604902815 0.30588047206933949296 
 0.48359564411865940681 0.29834002555733502016 
 0.48696839503211580835 0.28768113078325097121 
 0.49365144367440011441 0.2958487366740368274 
 0.49949127740809173837 0.29893963103836307393 
 0.50534632687670244522 0.30235414941702543068 
 0.51098783125862246024 0.30618110000973880469 
 0.320124698029251753 0.162537461038380876 
 0.32608549104925949047 0.1666496451213588248 
 0.33208525550045586705 0.17074887484094317114 
 0.3382273803035681925 0.17491813150610965866 
 0.33256130142535617056 0.18304849998219258067 
 0.32739156176561745593 0.18999714409072540611 
 0.32214843434920925613 0.19658991597905037252 
 0.31688038798373446836 0.2028183820394013348 
 0.31164453708842776436 0.20862170829548568052 
 0.3065118819922618143 0.21393068996092939882 
 0.30158093145271508417 0.21871583956314924468 
 0.296935433015146244 0.22299749188419185075 
 0.29261734418410728642 0.22681040594635243357 
 0.28864555677992742577 0.23019683781698385694 
 0.28500938182863344572 0.23325387651274287482 
 0.28150339188801903889 0.23626840730088910503 
 0.27783982342580143543 0.23776041624442201261 
 0.27521610440834121114 0.23901514167049675574 
 0.46220519346286292883 0.35314341985624547737 
 0.46541365006642626545 0.3571696645598410047 
 0.46807489043960137653 0.36120272172612871708 
 0.27797076312459539915 0.22359133084303017824 
 0.47022204943302714497 0.36522443111741864641 
 0.27967136742658882387 0.22770757497095389654 
 0.28084388149820788128 0.2318406310271318993 
 0.46591182229956823457 0.36508012747725365754 
 0.46397400667910987382 0.36854824420204229662 
 0.46219296152421779356 0.37165286745952857972 
 0.46036493488686019981 0.37456126707625153616 
 0.46184872022015094339 0.36533748882798727786 
 0.45924007792554505381 0.36219430543715652737 
 0.46351605520226313306 0.36148393343114770815 
 0.46060561349589634883 0.35791951991693166102 
 0.46036781622123623681 0.36873876794520654698 
 0.45807934592864796297 0.36597985281696038262 
 0.45775317340771493058 0.3737778800382796085 
 0.45901276293847659282 0.37165116557396338237 
 0.45709043117439973614 0.3692682926211685035 
 0.4562604124945124906 0.37203273608876286094 
 0.45574930377285255423 0.37437572493437887289 
 0.27697898584771218911 0.23074781026514590287 
 0.27459712384830525789 0.23327914747582340071 
 0.27258123549589452495 0.23534398385711138846 
 0.46568666005328879232 0.37179328580037979135 
 0.27341158686253802523 0.23019463738011716747 
 0.27553096608549254576 0.22712502351281155244 
 0.46783431074984604958 0.36868272479795077823 
 0.463736126376935065 0.37461835134634774436 
 0.27162185205775352115 0.23278680904815235442 
 0.46209017994126266871 0.37700226638573530735 
 0.27014248148167918639 0.23492946307911574677 
 0.27781557729256572964 0.23434909087499491975 
 0.27517662744894905158 0.23626023167065782205 
 0.2730206963925108643 0.23780778139122785153 
 0.47186460197771373792 0.32894580143594343014 
 0.47600973222834885856 0.33518038291366647474 
 0.47960036835369768138 0.34123382780452832241 
 0.29070587284662108285 0.20514636876117159359 
 0.48267512687838165508 0.34718795194326379505 
 0.29330464149946999797 0.211119943688187095 
 0.29539127517817304058 0.21707136213938513225 
 0.4762471411644802477 0.34689648286228752516 
 0.47321879929495413997 0.35212042487998623796 
 0.47050151523990640934 0.3568883429295381382 
 0.47004185204860049474 0.3471099561036107839 
 0.46628390568615335487 0.34204465853884225002 
 0.47284112932487776249 0.34136739662128917638 
 0.46886123185669065228 0.33573984087080682714 
 0.46757725995687926535 0.35238041169545053499 
 0.46408085070796867289 0.34785131307389505206 
 0.28752701291396676186 0.22526747091427024028 
 0.28589872055956244701 0.22026667762300089493 
 0.47584000187412217597 0.35708764062127384964 
 0.28375120235919165657 0.2152192017584725614 
 0.28945575076588531127 0.21590916538809934444 
 0.29130427689053112195 0.22138686341437963101 
 0.28708368857686927811 0.21039257809641004338 
 0.47910358915957301784 0.35236080708431155584 
 0.28263996629798177063 0.22419935183441200288 
 0.28405649492657031319 0.22874478233698397611 
 0.28071328505863768488 0.21961918500475263727 
 0.47288343665671717098 0.36136979715685541015 
 0.50047134059036801901 0.30979431911877480799 
 0.49605630930316740868 0.31610294501852692628 
 0.49160429202067662535 0.32243097679587018334 
 0.4873020869631566887 0.32885236788333527258 
 0.48328603998208558012 0.33518217561744600985 
 0.47998860188879999278 0.31433166366813120041 
 0.48370224910673459418 0.32186292520464337974 
 0.4754270850297769857 0.32164586313794291117 
 0.47960056470354567315 0.32861270209248405472 
 0.49060971737358810563 0.30306371429901929337 
 0.48534506747210037769 0.30777174332037121607 
 0.48827898339753345036 0.31529619140543085898 
 0.4929665968165244383 0.30925983825371017311 
 0.49697009693167171207 0.30342828966319229655 
 0.30310907344335158431 0.18718212897889777158 
 0.49495597345020231339 0.32940092424624467515 
 0.30632110053887706691 0.19426774259626614083 
 0.30918532084191041598 0.20139443412323948523 
 0.301778285539767821 0.20027138765230131923 
 0.29742408911983519992 0.20590126229489427723 
 0.4906587907953879335 0.33562477098623211269 
 0.29874979566587367419 0.19349591151118963883 
 0.294603241998497134 0.19950159397757288859 
 0.48654003415507973695 0.3415901934845905763 
 0.30438518435418837615 0.20706959305755009981 
 0.29976638033778657544 0.21230098731388988287 
 0.32060539174150703978 0.17453943042399183705 
 0.31576872570411024244 0.18136202248561938966 
 0.31100165757024955671 0.18794418285444894345 
 0.30763624037745207485 0.1806251833176305277 
 0.49932709547287590368 0.32306998704011219425 
 0.31227225032288891127 0.17391059431753250197 
 0.50368352101696800549 0.3167603355548044286 
 0.31683270511284283844 0.16730543601794492514 
 0.50791333263299232037 0.31063406600755055775 
 0.31907266810913587074 0.18890912762539374681 
 0.3141016599741090487 0.19532029328030281468 
 0.32402428549164541405 0.18224315509273111835 
 0.32875718221671085262 0.17559665235911964265 
 0.4926032873361344544 0.27882641572097360827 
 0.49776099056133737975 0.2708583926495851113 
 0.5030249212872156539 0.26318005743058381363 
 0.50842182868837715315 0.25577329338690424354 
 0.51385259807116834274 0.24871230940807417809 
 0.51908613825253779872 0.24211627142901492871 
 0.52357821701258200342 0.23533847207272864943 
 0.52769787639702836479 0.22785721013527002188 
 0.53227335334437586578 0.21997745129932622099 
 0.5372401781530188325 0.21200401753623482337 
 0.54250638755780022926 0.2040896996573499933 
 0.54799225896011771741 0.19633537424565675189 
 0.55360629910384606678 0.18880698882119642534 
 0.5592599087935098412 0.18156982368953050733 
 0.56480404571709685868 0.17479836951007565737 
 0.56973791222844638593 0.1679023596268895413 
 0.5744934115621161963 0.16043793611856438375 
 0.57991962341372116363 0.15289783194827294421 
 0.58587347930771427329 0.14571754213065171712 
 0.59217911391800726051 0.13912404064708058793 
 0.59871714433458644855 0.13322544126974175671 
 0.60547587032446725797 0.12819552315759771832 
 0.61238106094019173486 0.1243025638767565888 
 0.16442284910559107347 0.73971556979044694735 
 0.17011605005491106657 0.73665628752721346029 
 0.17571163483970461683 0.73312481660414474671 
 0.18074520022829182464 0.72873609656595039752 
 0.18532029872505559331 0.72334836046741113336 
 0.18990273550430453176 0.71740924298066577336 
 0.1944452140831183784 0.71114639959210135256 
 0.19900224513716602281 0.70469016272475537566 
 0.20363700513888738364 0.6981539611227871589 
 0.20838227904532605206 0.69165670472011175907 
 0.21322083484848902701 0.68536522349001405274 
 0.21797179263620070078 0.67950540965317218767 
 0.2221001030962080347 0.67356388067631400851 
 0.22586830750452413508 0.66709675903240384098 
 0.22991385377464634843 0.66032685838121496502 
 0.23416786165941180786 0.65341516810582178643 
 0.23863091139249067996 0.6464427098669504046 
 0.24330915326233568119 0.639499699658052978 
 0.24817843665029817868 0.63269455355773207561 
 0.25316379227704960408 0.62617956814954978118 
 0.25803169213847215735 0.62014043112251471257 
 0.26222317727112659513 0.61399619151964801578 
 0.26603576056626970781 0.60725192554986773263 
 0.27019948204899418842 0.600148451126032767 
 0.27468089888041918867 0.59293322985614704823 
 0.27942416380129936337 0.58574502345338386178 
 0.28436341429126854585 0.57867549909560067611 
 0.28942828960594024768 0.57180530249082106575 
 0.2945151964723157767 0.56522586336724101042 
 0.29941542837634366192 0.55906117989258197198 
 0.30362535220217884424 0.55271659328748667939 
 0.30749229043924319882 0.54571220765809913544 
 0.31179078316475739019 0.53834552921897116384 
 0.31644640537455542839 0.53090993848012180134 
 0.32134878957058371496 0.52353940162342582632 
 0.32640431438433603617 0.51629829541601235388 
 0.33152671938025263243 0.50919955100841440832 
 0.3366677572744635194 0.50222348438690667116 
 0.34184049317163828219 0.49543331920110578181 
 0.34694618108912333998 0.48905963682829717287 
 0.35145370366810047003 0.48258534194256774708 
 0.3556915153522998696 0.47554156833653388192 
 0.36086926576405586875 0.4674022495022439605 
 0.36699175985966714375 0.47128047673144113361 
 0.3734751973704694139 0.47514772521688414253 
 0.38126868683164177876 0.47926275186556333008 
 0.38403423044368584227 0.48554456651543409507 
 0.1982683480686161237 0.33902873622291479494 
 0.20466849307100576372 0.34342869402213455077 
 0.21115148422126922556 0.34773546168583036042 
 0.2178042128141163547 0.35206538159187911186 
 0.21193734147581627658 0.3609358650569368665 
 0.20656606395689408595 0.368607248298022383 
 0.20113475443742084847 0.37604647173456584586 
 0.19563661490511302654 0.38323995918169889707 
 0.19016429289184910711 0.39009108548050219767 
 0.18493276861802057653 0.39647598436072700734 
 0.18045037875637739977 0.40303100602944907926 
 0.17633972769565220418 0.4102572170525243811 
 0.17180055007034680803 0.41784822805349014496 
 0.16690904209462764651 0.42551401852984571672 
 0.16176696301115703336 0.4331144652377897919 
 0.1564620191658142867 0.44056122409269349305 
 0.15108953147202341949 0.44780263598331832009 
 0.14573767152088301646 0.45479241926650348926 
 0.14054627152478341157 0.46138428609838322281 
 0.13600953756739497802 0.46815213490611440328 
 0.13176369261987039283 0.47556116300146167308 
 0.12703121359788510647 0.48324995614856508519 
 0.12196468485983769092 0.49090887492676049675 
 0.11673851368480626933 0.49843011313875623669 
 0.11149202690646424496 0.50582407828764353042 
 0.10628726744436492457 0.51316722152828131431 
 0.10106905113991555833 0.52048369338024236264 
 0.095763144217169693384 0.52763549426277744914 
 0.090513669354260681277 0.53434921610947161419 
 0.085931755997444764228 0.54118329376292839683 
 0.081738584607795192194 0.54865701475218853211 
 0.077208896029686183149 0.55654550734620067409 
 0.072422885989422508546 0.56468515497482452137 
 0.067378528488083788694 0.57300724085958365528 
 0.062053894445976760796 0.58143180196443733365 
 0.056438209565377345234 0.58984864592885588586 
 0.050546096263732347154 0.59806443088525240714 
 0.044563812063281860176 0.60577193235013959693 
 0.039121001907343189163 0.61362366214943053766 
 0.033642189360263738407 0.62226456997151313733 
 0.026572525240400823865 0.63121023098763329173 
 0.0170800707746984054 0.63798446075021109092 
 0.44836475509906209558 0.0110594115286865146 
 0.44510679801590269378 0.013455732883618742174 
 0.44158631315083451963 0.0170681216951176426 
 0.43792177843378682356 0.021483468230007421451 
 0.43420038980330227796 0.026242841457475733769 
 0.43055613487306421128 0.030949155746395184269 
 0.4274102988836374073 0.035908289230693585248 
 0.42455298215607784051 0.041482665881500555005 
 0.4213766544947994408 0.047505513307618388308 
 0.41787037516629438327 0.053773702698965690494 
 0.41405660268618815767 0.060156687221361200557 
 0.40997880322404323117 0.066553450540185063455 
 0.40569304668779171408 0.072867149825272092833 
 0.40129125294336470686 0.078988734433036111859 
 0.39696765580272852514 0.084778094039536081028 
 0.39321700885211241516 0.090765083257285494867 
 0.38974362752131175291 0.097418323961268968314 
 0.38581633552042055024 0.10448652961885197821 
 0.38149588133393225187 0.11169127468992645635 
 0.37688771141060467551 0.11889569910981862 
 0.37208650004642446207 0.12602586082518751898 
 0.36718162305472340501 0.13305667229596798706 
 0.36222464259153674959 0.13999618122317655788 
 0.35720291807335508016 0.14677243264412084822 
 0.3522100562880298158 0.15314600696823865711 
 0.34777443423810855405 0.15962070215951706942 
 0.34355022202315671498 0.16667745309261622344 
 0.21627851763010141894 0.69259476719244483789 
 0.22406534749595982681 0.69341226633039843019 
 0.23182561837108306424 0.69411459142426346069 
 0.043534462626646813765 0.56313836009356288415 
 0.23958760880142473959 0.69475457861603961973 
 0.053188331498267238384 0.56385727633775806211 
 0.062814911611008522607 0.56439557641742166272 
 0.57837176959858893621 0.1685617319222496302 
 0.5871141362026960353 0.16941832094425562927 
 0.59575641818355329349 0.17029866598980822334 
 0.40412378032091766933 0.040876955428535997894 
 0.60426844810098223615 0.17107763579280776955 
 0.41105110416356033243 0.041338083519019172551 
 0.41787541788244292329 0.041562616697170505498 
 0.53665858400063748412 0.22801463845132566299 
 0.54567395733657608758 0.22845153311219262848 
 0.55470910133761008876 0.22905135943667787046 
 0.37028926166351200377 0.089881355650835159654 
 0.56375754063322824905 0.22975181830506041791 
 0.37813852240920248216 0.090416294002186217704 
 0.38584339353459012889 0.09072568740900112394 
 0.51731761615245186459 0.25678599089446552117 
 0.52606521687429463885 0.25763350738420148778 
 0.5347820890001532268 0.25837177246460169 
 0.5435118918440380309 0.25907470851881042595 
 0.35154497190987449295 0.11702974473449073711 
 0.35993680627772595138 0.11770514020190445126 
 0.36836683841034356668 0.11834046572798627428 
 0.52978032911140260364 0.26557332554946466718 
 0.52476736455746308962 0.2728053330031411372 
 0.51979766428391727118 0.28006440268019094919 
 0.51494902579746315574 0.28730868739974957382 
 0.51029217667996484842 0.29450198227307466947 
 0.50696824330001255543 0.27145996741981731626 
 0.51593849791203838517 0.27211082300065914108 
 0.50198414895611009889 0.27909761115864789582 
 0.49729228245832551858 0.28704892603190612643 
 0.50628983247058212402 0.28690723571111287349 
 0.50219450463138326501 0.2940241889041119161 
 0.51098844660654207939 0.27949124533043040453 
 0.51211149239304021297 0.26402210619247634682 
 0.52099684967092019239 0.26482189001079847746 
 0.33731652856718491451 0.13763758429518108128 
 0.52855003425839230946 0.28074479239440602862 
 0.34555529409178314948 0.13833231987362964999 
 0.35383821645181950943 0.13911926811921107583 
 0.34082303272963676566 0.14508329051841653556 
 0.33615921404079912582 0.15184459157062366041 
 0.33147751319430235339 0.15873207545944856278 
 0.32796535186459557787 0.15118140947334221535 
 0.51873399057435587434 0.29496191007126798533 
 0.32341144168878321885 0.15777708884716515336 
 0.51417006377625507074 0.30157209707185467229 
 0.3326361800060895213 0.14441639135876546685 
 0.52359190175377545717 0.2879259292703792994 
 0.34428608489753032007 0.15245235518509464567 
 0.33976688274788546806 0.15920377059086682214 
 0.33535627963047071054 0.16590688441938689079 
 0.34898527827752967578 0.14581688938149336976 
 0.35514816346536637326 0.12463580766096075958 
 0.35034312984738541497 0.13152051691979349535 
 0.53852976810851371781 0.26629059321824899431 
 0.34677306232665267016 0.12394116467838114937 
 0.53354053865248840527 0.27351676952475262317 
 0.34202596874055851695 0.13081664224437986044 
 0.36357296425705032394 0.12534032348190721207 
 0.35871811657709262722 0.13227807298953886406 
 0.54966700556174585834 0.2365162160417495496 
 0.54469392025503049481 0.24388874002432214816 
 0.53974791974510061277 0.2511623739993700255 
 0.53593797992920622075 0.24329881688324392353 
 0.5273536864979339045 0.24275693010776375202 
 0.5407723732301348285 0.2359512644095643763 
 0.53200150370653431775 0.23553687399243630751 
 0.53105730162683983941 0.25049596678391755633 
 0.52245634756459158332 0.24975139299755141908 
 0.37754719915331258484 0.10430231622097446698 
 0.36930801466529894483 0.10386425635493708175 
 0.36105550731258428954 0.10325511155818929698 
 0.55353376866220227459 0.24455947135675615289 
 0.37380364030460655478 0.097059703711049133412 
 0.38181495253371877663 0.097401476620608773427 
 0.3657248158583087938 0.09649229435801617849 
 0.5586186343432052448 0.23719477982880346478 
 0.36467155724157573893 0.11076567038603407633 
 0.37304603832732974311 0.11131000543015118209 
 0.3563165435645573309 0.11011881423114971978 
 0.54850425391353851978 0.25184399507536575635 
 0.55729631403944346335 0.19732218811729901331 
 0.56642015112094412643 0.19825668083102648831 
 0.57543410067075251302 0.1991102020638128578 
 0.38755217409564357567 0.064878527078254560889 
 0.58438467290518358865 0.19987640451452859391 
 0.39497151930993501523 0.065472573610614787087 
 0.4024251095774828979 0.066044326984822376847 
 0.57022886538489647723 0.20651977362727003129 
 0.56501529197215105693 0.21400517918713671262 
 0.55983108942308856815 0.2215313731853920387 
 0.5558668926528479437 0.21325917537605948437 
 0.54662532653644024805 0.21256818274958824699 
 0.5611215618558559326 0.20570728283290642957 
 0.55190157642799364535 0.20488039429557455828 
 0.55070612199930291109 0.22086246031131670509 
 0.54152983249658959153 0.2203130598815505603 
 0.39391870848946508588 0.078280298599198119835 
 0.38653304844487773595 0.077737169597925995235 
 0.37905929461187326535 0.077179233037060160361 
 0.57411184340612642085 0.21475511029085977976 
 0.39074476804372720862 0.071597625133629022587 
 0.39817394839635139592 0.072208369097627386757 
 0.38331938240445967425 0.071009112832782869673 
 0.57927018515001016397 0.20728399932692870289 
 0.38235134649251928396 0.083980655107698226614 
 0.38980471094169555357 0.084377107781637886164 
 0.37472982209908589635 0.083449846959971929472 
 0.56893139052911279041 0.22225824602890625892 
 0.59074115000566163047 0.17737424262108825168 
 0.58569601900829604268 0.18454760360552230347 
 0.58059634222308376117 0.19178961803498917327 
 0.57691349732621854951 0.18372215274546363495 
 0.56812542676007782294 0.18278269015063949854 
 0.58202789719344982799 0.17655748280452515653 
 0.5733305613284472857 0.17572091668000405784 
 0.57170427882688323873 0.19093457519282153179 
 0.56273549902939912215 0.18994568762452504473 
 0.41055384634951075373 0.053617835677083884593 
 0.40326286209677641992 0.053235063401728191512 
 0.39596300505328646535 0.052696656526933817466 
 0.59445189669249687281 0.18529548883499979972 
 0.40723491329728339627 0.047214485230804820182 
 0.41432674675783681684 0.047502106099335479616 
 0.40009198188161126941 0.046716431566379085227 
 0.59940081263404298983 0.17812770081585677096 
 0.39916118540165962392 0.05933999109155014412 
 0.40657290068330143029 0.059824579410591376127 
 0.39177212192757643328 0.058766543793742874457 
 0.58944535327173697148 0.19254674191193985044 
 0.17623096316222167101 0.74007594854935720985 
 0.18330211473336116557 0.74367687470158694296 
 0.19185653957384404822 0.7473572453237716795 
 0.0022553897604022498519 0.62292511893670510226 
 0.20186703069772271579 0.74938737315143244544 
 0.0085577112928665512864 0.62458430764347416808 
 0.016464032997558580851 0.62758960087314696885 
 0.60045887734903002908 0.14148112951265975901 
 0.60806118821356425208 0.14354447075493717567 
 0.615055911359664087 0.14513634255906859849 
 0.41915441567635641773 0.019107256914083672883 
 0.62153592305349814051 0.1460681990702127897 
 0.42557128095347596108 0.019693607310713453357 
 0.43187180337116048978 0.020515057514942876271 
 0.6104758631415438952 0.15067130192716793324 
 0.60567707532743197962 0.15681386696877694376 
 0.60074720755089205948 0.16340430397122396311 
 0.59751277997254093055 0.15562307962605501088 
 0.58895414029460424477 0.15425712947675770947 
 0.60280206126318347515 0.14928721301547678846 
 0.59462995825131514938 0.14758266940298475633 
 0.59226742726643866188 0.162388678882348092 
 0.58352039479599093763 0.16132769578153688395 
 0.42457487257431786309 0.030552394753978886349 
 0.41828287620746384956 0.030190810459619056572 
 0.41181330135529670144 0.029739797838027676874 
 0.61352483981098360211 0.15767109294925460428 
 0.42186434519793508668 0.024903600438579590742 
 0.4281062461257774121 0.025475399678659308572 
 0.41549800783084400724 0.024403034142413751462 
 0.61773978841826471253 0.15156635031765164356 
 0.41471451751243537664 0.035656259695693477696 
 0.42123353362044524406 0.035891473770220908013 
 0.4080322110816704817 0.03521615950646451304 
 0.60900239470739614411 0.16422119972286383649 
 0.62662426813781790802 0.13413662076721949434 
 0.18350532021920831771 0.75289084021499175226 
 0.623182713178747405 0.13663350058706863477 
 0.61932149812061987326 0.14038774778445192726 
 0.61818936434258442425 0.13453003345099473487 
 0.61229872583695699184 0.13167000166773482062 
 0.17610786747962209331 0.74778335493614822571 
 0.62297412004005081609 0.13161641843118709883 
 0.16989851919039949957 0.74349618256818839068 
 0.61817814971934714752 0.12830509645683310649 
 0.61321330288242648088 0.13856585311064736898 
 0.60636900721824704696 0.13611541067757587653 
 0.44024545575527895824 0.011567905729382779723 
 0.4341505805040440924 0.0092354105161383068939 
 0.42692086858532535265 0.0078586746448182226432 
 0.62728576821364834259 0.13774038107175751167 
 0.0032877040760535551807 0.62846168144308922621 
 0.43993455363377081957 0.0052388768936496750428 
 0.0090153728429718318904 0.63241628378244119091 
 0.44483890522757851826 0.008625029458530121193 
 0.43234679916883328454 0 
 0 0.6261917243699147706 
 0.19430150542969104599 0.76034494083197934344 
 0.6287571749593151571 0.13560926149578628186 
 0.429546093330821388 0.014458773762916871455 
 0.43588476624320532382 0.015729152533606051423 
 0.42288827176026694277 0.013699307128803120057 
 0.62477995145911169317 0.14136969373810309714 
 0.19761977228707647281 0.71834638931008776286 
 0.20554717384137377589 0.71926172793352405321 
 0.21357882974879863203 0.72007554283153984986 
 0.021375381880294565262 0.5952325793862458525 
 0.22162333464137218275 0.72077322807749288902 
 0.03100678899951242809 0.59606233469780134371 
 0.040698496688145895106 0.59696905977662717557 
 0.208830428460187012 0.72671420897608729472 
 0.2038558397081913498 0.73344694260638088057 
 0.1983952706593083426 0.74033674583971209593 
 0.19556794831522636424 0.73213798869139978809 
 0.18776660132717959417 0.73046329550868638325 
 0.20070636663519395015 0.72574638417774739452 
 0.19281459140281911879 0.72457431147287643114 
 0.18986146146312973815 0.738273439015487698 
 0.1822706476396179498 0.73572364839054116281 
 0.029406409658109027017 0.61284007083703828656 
 0.019850536185608044781 0.61165181418642844413 
 0.01075756384349341177 0.61061095109685914473 
 0.21228506298508914574 0.73429836216506938484 
 0.025440144701036802866 0.60395465684070659407 
 0.035039276322176404754 0.60487016437463647645 
 0.015961535396598693776 0.60307375196256129968 
 0.21700769634985764278 0.72745831168720831439 
 0.014176149707701264646 0.61875276925348698942 
 0.023353372736267544174 0.62070128573316341036 
 0.0060396214283579361531 0.61744420741352867843 
 0.2073429723154934512 0.74145626476627002344 
 0.22733676115266335249 0.70052095121489244001 
 0.22279922702645324484 0.70698004152887339302 
 0.21821813524082642188 0.71349943531702231247 
 0.21488457690735168759 0.70624304250334846156 
 0.20694578835326604693 0.70545983283168844924 
 0.21949470475884230725 0.69978904226133453736 
 0.21160379720101249457 0.69898298676830539211 
 0.21024593645588654511 0.71274686949747934062 
 0.20230110598736000815 0.71194184072726240942 
 0.052073278428492908443 0.58079356650802971274 
 0.042215688218743475935 0.58002528562487809527 
 0.03242830786873292237 0.57922401682179180948 
 0.23068427956947229474 0.70764976159210146722 
 0.047758426110323028146 0.57192405831237758118 
 0.057544397446388423356 0.57256822161407971983 
 0.03799492523594874549 0.57116157774560150084 
 0.23515128193834808346 0.70117995559027401775 
 0.036609480535692066894 0.58808457855767948264 
 0.046430040283964801873 0.58896408064483607436 
 0.026877925973224057327 0.58726294116850330518 
 0.22617692408863687703 0.71417801323250695855 
 0.13719041320299221742 0.45376402966323003962 
 0.12865002783015133669 0.45300069446560620179 
 0.30820667069583157494 0.59536980515411264125 
 0.12005402639341908322 0.45231085385252106645 
 0.2999136819596811554 0.59469380948962635713 
 0.29158556273672736614 0.59403109564737976989 
 0.28318813506163437177 0.59342318295697449315 
 0.17224612295626273717 0.40273388025814910174 
 0.16371363526764207141 0.40224111954699875993 
 0.34125801727576338118 0.54749971626370996791 
 0.15506416786530044516 0.4016037342419187528 
 0.33278150964010161372 0.54684563405471231512 
 0.32432174684298598066 0.54628525728770549463 
 0.31588306237844054891 0.54587160796074829516 
 0.1921464805804855569 0.37500252089667529543 
 0.18332394802502366415 0.37408047718112769076 
 0.36066513865887317447 0.51939131155866513634 
 0.17460197487100476144 0.37330605033901365086 
 0.3521982265957017133 0.51867887937435686041 
 0.34368576262165906332 0.51791644977643425118 
 0.33510024978875274648 0.51711821466622331922 
 0.17959508824535516669 0.36607424873929811371 
 0.36546248542968207129 0.51244304953245345402 
 0.18466242523147463617 0.35873494498730218449 
 0.37022341472318692768 0.50554753294798870922 
 0.37495051970538328945 0.49870100597988015201 
 0.18976416752679356459 0.35134581012764998231 
 0.37961186219225501182 0.49194972646225654245 
 0.19471912923899131753 0.34416926568528649621 
 0.2026787952513940394 0.36028907459505399302 
 0.19364170110684389425 0.35948565539338034336 
 0.20766328900492775356 0.35300053654852925344 
 0.19883760755373133811 0.35198194247102487786 
 0.19743925216569715997 0.3677131036591272939 
 0.1884681472493898724 0.36684842295617359209 
 0.36667133109577626504 0.49800419830639619523 
 0.35838594240994714468 0.4972836757064839075 
 0.35013465218035955129 0.49648317047941653568 
 0.36314346098661864914 0.49046154963271804128 
 0.36793449469670913565 0.48346281996714113305 
 0.37143247376526589143 0.4911815134000730998 
 0.37628318528148019251 0.48450543200824980339 
 0.35950832271731736345 0.48301794325585145629 
 0.36389945834727133178 0.47623192987986556757 
 0.35492916708706373496 0.48981548160869697872 
 0.34862989325739313085 0.51095611287485642737 
 0.35354434817669744273 0.50408709413668795207 
 0.35706539227820516258 0.51173441818759413113 
 0.36189217211839047605 0.50484999473914438095 
 0.34012798649238151771 0.51010482593218819947 
 0.34515753361167411661 0.50321481431657177907 
 0.3461088211990647201 0.54047402929399590565 
 0.15997715184126307109 0.39448798847110788657 
 0.16483507572713848588 0.38745198926675872286 
 0.35097421737294381971 0.53342720756262951287 
 0.35583224027260912381 0.52639106495113385797 
 0.16969114666246640222 0.38041867379292354512 
 0.1733104899079616068 0.38814368014176403587 
 0.18173219833970966075 0.3889499320085172962 
 0.1684901578709287473 0.39513368331773329745 
 0.17685951319234480272 0.3957441410710567653 
 0.17825584867524629784 0.38116432969556718335 
 0.18687640036348154848 0.38208776008384681688 
 0.32520515643011416174 0.53143173045181768543 
 0.33384927457191332367 0.53205561713886995179 
 0.34242774400610903607 0.53273258694297054294 
 0.32903007414827012411 0.5391812002180684793 
 0.32044641367915932539 0.53867085935280811793 
 0.33757593226664961428 0.53979812370732105364 
 0.33874722473040574933 0.52495668932012140573 
 0.33010924502362831712 0.52423334054200543264 
 0.34731090830147642867 0.52568382658841672495 
 0.31291949511295719111 0.58854396151628840528 
 0.12497078060492455842 0.44518964744154465585 
 0.31761169989697596305 0.5817479824308527947 
 0.12991917202101826989 0.43802261912155110446 
 0.13492134192089896838 0.43077770045621288642 
 0.32228753698091050506 0.57497570958855193091 
 0.3269679864681888648 0.56819675634799471364 
 0.13996898699521326259 0.42346691758660615079 
 0.14503352514295708708 0.41613166754666147673 
 0.33168054455926343493 0.5613712984449379384 
 0.33644368636447347098 0.55447257735769517328 
 0.15007719410736844456 0.40882664349641290036 
 0.14377212613052278711 0.43152782071977469069 
 0.15270052536180589442 0.43232142144354895885 
 0.13867162834571222785 0.43877656971433126598 
 0.13361704182742212277 0.44592234043207745753 
 0.14749939203680773048 0.4396283270006569599 
 0.14230086846128406353 0.44678088959598205587 
 0.15391886155820330706 0.41682898628419468023 
 0.1628274299219319432 0.41743005252145204409 
 0.14887099331617437148 0.42419625528901033773 
 0.15783217306353169995 0.42490083632506137068 
 0.158872273000152886 0.40948838382578317541 
 0.16763292104743343636 0.40999976708977037276 
 0.2977348961711280273 0.57278494643065713809 
 0.30592570895030635203 0.5736053447887274892 
 0.31409938973736023504 0.57431248138249468838 
 0.30114783964729496812 0.58033130694570922437 
 0.29634813204931043096 0.58714452573950570713 
 0.29282996192380134071 0.57952781323201418839 
 0.2879566604639243188 0.58642459155876913712 
 0.30939318474737059761 0.58106658543512912374 
 0.30465484530524367113 0.58785834575196915797 
 0.31972941415857081271 0.55330514976469824528 
 0.31519651596595565923 0.56018428503098072202 
 0.3106168037654332692 0.5669233615405749882 
 0.30715588790574471778 0.55966865918766772747 
 0.31151536339454977131 0.55291035149691891704 
 0.30256146942455858229 0.56621270608000329183 
 0.32339922100620577261 0.56074174953118705034 
 0.32805939366437170124 0.5538369668667494361 
 0.31876126065830812095 0.5675557609158545791 
 0.10253211545086683698 0.50500787767477617329 
 0.093610990257343262844 0.50422069979190797806 
 0.27576901292307898217 0.64235105468419040342 
 0.084728105708503143045 0.50347533392079635295 
 0.26775507904908346646 0.64168814225541737084 
 0.25970972367485223309 0.64098370431829909677 
 0.25158421884655779444 0.64023878209487083968 
 0.2803270648689927258 0.63574937655618746213 
 0.089797732093613191751 0.49613271430592209565 
 0.28488615079610180025 0.62914620085616856926 
 0.09489249022764167929 0.4887536949924213836 
 0.099996863328093169021 0.48136074979253412609 
 0.28947094758930852487 0.62250578669015910194 
 0.29410002266976009722 0.61580124183763829127 
 0.10508793401211663499 0.47398707121633582018 
 0.11013681818587625627 0.46667449369063251918 
 0.29877578597776399683 0.60902907584908760885 
 0.30348512443325831311 0.60220828112188296011 
 0.11512279371751663049 0.45945303022235300938 
 0.10895532314759802384 0.48207262571002001961 
 0.11794500601077038959 0.48272363123729139511 
 0.10385642351170572273 0.48948465559996662266 
 0.098731928072576316535 0.49687296960687887815 
 0.11286020736476207182 0.49020969043025836021 
 0.10770183523070159248 0.4976382242898259034 
 0.1189159699642312884 0.46733069960458756276 
 0.12760385945111055173 0.46784811260349884465 
 0.11398575675926787831 0.47466986204792482873 
 0.12287392086375695244 0.47523056208015818092 
 0.12377347737204837108 0.46010866372682723835 
 0.13229498120934815586 0.46070919701539514435 
 0.26560203649190144981 0.62079583556178330461 
 0.2734361103842177787 0.62133151956544874217 
 0.28141748628186713521 0.6218894281839557614 
 0.2689531488448783092 0.62788750128464121403 
 0.26436448870211187723 0.63440745691590527677 
 0.26107788954575034124 0.62717173823079153117 
 0.25634659625666111893 0.63361287509580421773 
 0.27689397817797339885 0.62851739684391283447 
 0.27234381710871918836 0.63510017566829701785 
 0.28690479199222812534 0.60094959785796231433 
 0.28233213789198946531 0.60784440811578677177 
 0.27786280897034942861 0.61465411651050316788 
 0.27414907046166375748 0.60743315504417483286 
 0.27857594480531633341 0.60045535570639463341 
 0.26988625162057178208 0.61424427124802050137 
 0.29054489164195757001 0.6083927307494666481 
 0.29520166551243864905 0.60155076158974052358 
 0.28595475056605390574 0.61518130889125133276 
 0.082152246354319766186 0.53368945388836086519 
 0.073509242057016616068 0.53312181948861259162 
 0.25746124468039915945 0.66886720557812207044 
 0.064703634361939516007 0.53247788064074585979 
 0.24949641104629258215 0.66825539509016540496 
 0.24156103485587762658 0.66772956161644037021 
 0.23367314857281251683 0.66732278752318041626 
 0.2620247947691491941 0.66225756418648451529 
 0.069719571778261657524 0.52521302172170636346 
 0.074699568217962503125 0.51800021810218432883 
 0.2666097984330006998 0.65561685039830663868 
 0.27119619948425521816 0.64897411269685612023 
 0.079694799509938588078 0.51076534900550052409 
 0.083437132808120706429 0.5187285042786508038 
 0.092204763654389010341 0.51955396343550364069 
 0.078433438810722441725 0.52589895976673384226 
 0.087083293804702158192 0.52664160238660762126 
 0.088507400944692435352 0.51151130029238678354 
 0.097368621904001764755 0.51232407216516329118 
 0.24234607168120261833 0.65381457907792250861 
 0.25047031956359971927 0.6543528764982483592 
 0.25855134395518258872 0.65496830280646334277 
 0.2459679980380692077 0.66106544843115666588 
 0.23793844580202183625 0.66061241937192183293 
 0.25399537641493186158 0.66162779455946940654 
 0.25506054456458504553 0.64764244955624228339 
 0.24690029720300676885 0.64699858974422741476 
 0.26314712580182436641 0.64831226988904444575 
 0.24401358600969610957 0.68834419161791293718 
 0.049002103525762764902 0.55521927409725024827 
 0.054362499831571417519 0.54745551636272926643 
 0.24845589987787058961 0.68191014333385724377 
 0.25293595567786958389 0.67542143132749421497 
 0.05959555467690482583 0.53987619429159749984 
 0.063610474445516970721 0.54810221471236164614 
 0.072747270183185427928 0.54851917397039273716 
 0.058476288051917735267 0.55589794391854729927 
 0.067879964825694624753 0.55635761387818871704 
 0.068601793711938044429 0.54050699670130974983 
 0.077445442311517689871 0.54094573217967556467 
 0.2253300817154495761 0.68019083741464758663 
 0.23292620010391920649 0.68074843355674052869 
 0.24065768556188979477 0.68130855163395576124 
 0.22855204082510091612 0.68709253847829299122 
 0.22090389971388094126 0.68636116633064203629 
 0.23626047983359754756 0.68772716965811919732 
 0.23723309277250073657 0.67430025376658353498 
 0.22952296611799993808 0.67387081942538129553 
 0.24505670512037047715 0.67482091389111087398 
 0.36632101307246073274 0.4595801956738789773 
 0.37146392448882092907 0.45314705881910855023 
 0.37686002814908908798 0.44709199944974259422 
 0.38235351727751271111 0.44131964391646216761 
 0.38783379860948125062 0.43591525254882546037 
 0.3932140205117874987 0.43097453548646369459 
 0.39839479448539832918 0.42653891481041311673 
 0.40329608252223775322 0.42259156275011727777 
 0.40787982324221833119 0.41909841180566903551 
 0.4121317730129256951 0.41601624017527966126 
 0.4160749106174582157 0.41324539860428710636 
 0.41996507617930972645 0.41050017866311888648 
 0.42398751009898016928 0.4093657990747273101 
 0.42723520898725503292 0.40837651882940484427 
 0.42954664267863273963 0.4063700409300758376 
 0.4300208743468615924 0.4089038049707472422 
 0.43215381827800286585 0.40956134587723619367 
 0.43278365385014233579 0.41161383672720952553 
 0.43488419112727144666 0.41189576276368838892 
 0.2485350807862475031 0.26622465371456033312 
 0.24950048301523150562 0.26787364141253966476 
 0.25143756310353582162 0.26752002878214253823 
 0.2531920454999881942 0.26889887632426096031 
 0.25248433254326579922 0.27130009644627106624 
 0.25181974094097275829 0.27381528638012159194 
 0.25115137994190694926 0.27670224840305429614 
 0.25038549416123362379 0.2800876344531009754 
 0.2494016501632967675 0.28399804507027848199 
 0.2481849752638247697 0.28844502596816323781 
 0.24671587218205826009 0.29347370849361653633 
 0.24492701636300973078 0.29910967312369468596 
 0.24276655268553981593 0.30534210123605592946 
 0.24022184950969874273 0.31215161630200255471 
 0.23733312924804189636 0.31961071835443077838 
 0.23410890765810021819 0.32855255520463622076 
 0.22807913566822707319 0.33623522136644873326 
 0.22293171893165319997 0.34328165351907669045 
 0.39977904179771772686 0.43300428677537516897 
 0.40168131817219621116 0.43945949877469031586 
 0.40406497091271714739 0.44591841903089335375 
 0.2209283664483885079 0.30620898131604584735 
 0.4069164972306767436 0.4524029169775639625 
 0.2245533585760131623 0.31322576500522136822 
 0.22881982995716429463 0.32046178649585738141 
 0.39964581459848275147 0.45160743837346734031 
 0.3949472726585162019 0.4576696658591770106 
 0.38984396850334723794 0.46410837786576353281 
 0.38363784867363437403 0.47126067098620549878 
 0.39220276499775658108 0.45039263448853056326 
 0.38982642391153665695 0.44318056421122092869 
 0.39705283288844989142 0.44473986940515908284 
 0.39489767876935311097 0.43787942822291420208 
 0.38712766422161565272 0.4563239482753001508 
 0.38462002357751889914 0.44883416121846014812 
 0.37656337982143150978 0.46696935275962692113 
 0.38180743230369190711 0.46225353711514566291 
 0.37935134295685185579 0.45469418704505443207 
 0.37422327884026335143 0.46051720190649608755 
 0.36985504097923421751 0.4665511336088355443 
 0.22017227420529000836 0.3203134961778542622 
 0.21539726364950043114 0.3275699027021475862 
 0.21040737225565750435 0.33493623398682631498 
 0.39817066709906767663 0.4650699853164574904 
 0.21158750396479339417 0.31973786784175273201 
 0.21638791803482498866 0.31278516327684552367 
 0.40269186244334242986 0.45852168863820041977 
 0.39328450515793283992 0.47214688325431730664 
 0.2066488363261531902 0.32689081267834391165 
 0.38844455453957388302 0.47915685078365000127 
 0.20178801791909767305 0.33393100417742566099 
 0.22429462837367231121 0.32809671610362345362 
 0.21927518067889908981 0.33544376070174741766 
 0.21453677638650653359 0.3425486874490159539 
 0.41660834077477393311 0.41788041137678949566 
 0.41758961079689416174 0.42253219652364537584 
 0.41907132769601007638 0.42720688638346382415 
 0.23546465938025756826 0.28515526620943310032 
 0.42106243266888399024 0.43191457816730505215 
 0.23796531877359661244 0.2897833464534844139 
 0.24110919018274318271 0.29443880153271340117 
 0.41573785621458303474 0.43126039548771727405 
 0.41212012575182205287 0.43573308254570436437 
 0.40822539663605317273 0.44062181005294992486 
 0.41019234526873249447 0.43014948163731125952 
 0.40877603856232291868 0.42459913844107649572 
 0.41403378033878007747 0.4261319800130309865 
 0.41283658294029956792 0.4210429849233580657 
 0.40606920539802437986 0.43459153766868324764 
 0.40441785319394024656 0.42857944207384213176 
 0.23577732725248737311 0.30625711206237771211 
 0.23202377221904899041 0.30040135704421433438 
 0.4145486349463649578 0.44134887081365858919 
 0.22894566781050182391 0.29459708139129175963 
 0.23517696815285563106 0.29481546136390268664 
 0.23862992440818442397 0.30006107654829466957 
 0.23238927273714746202 0.2896095183719482602 
 0.41794827091574160427 0.43642499046114374694 
 0.22848949065078058562 0.30654448596425898366 
 0.23253239153447519127 0.31304113666342198163 
 0.22512468660739376469 0.30013121929392017062 
 0.41086911128897246614 0.4466781279477893829 
 0.4312692224081723924 0.41337217734766384947 
 0.42947680529274567807 0.41534698176176765294 
 0.42734258526229496056 0.41765061243847628747 
 0.42488041861259479015 0.42038661281385691915 
 0.42211896827263867271 0.42357726909517978697 
 0.42351157757480678567 0.41291999474197405018 
 0.42388977866444271791 0.41664429301020095009 
 0.42014808521440499822 0.41509589340766017695 
 0.42087124146927140655 0.41935331157557115267 
 0.42867839272065061396 0.41052093736688011205 
 0.42645672974641707365 0.41140089284982273021 
 0.42658952559760637824 0.41444841418238226316 
 0.42885774749069921485 0.41271034490570168707 
 0.43063319706876257431 0.41111347682766302691 
 0.24267060907268708791 0.27471849167495676625 
 0.42864587423335870353 0.42093106132605845326 
 0.2443853179661163999 0.27782660918523310878 
 0.24661745090862194352 0.2809317233578537687 
 0.2425415035450631529 0.2813168766028696921 
 0.2404111533657777855 0.28529176332612909972 
 0.42641728805136397407 0.42415884565775024972 
 0.24058133763183817133 0.27774449878022072769 
 0.23818807630016930466 0.28121079121728065342 
 0.4238871359776282266 0.42782340450962802469 
 0.24506634012536546163 0.28489538578259665513 
 0.24324188188881776251 0.2893881079969616299 
 0.24853092023987832793 0.26985125016249555951 
 0.24735079603487980515 0.27214214635308475732 
 0.24597624152677219356 0.27478343519588138699 
 0.24448557902547099485 0.27208977054969657461 
 0.43057229402142938035 0.41814092125499863206 
 0.24605595751143632954 0.26981530474138809561 
 0.43221965698845210557 0.41575495457508143682 
 0.24740277703381205465 0.26786463171511870618 
 0.43363923003465126849 0.41369890860601260529 
 0.24903975036199824111 0.27445965193963600681 
 0.24792547461690903066 0.27746494502831903217 
 0.25001494746344871123 0.27185334038542213753 
 0.25085926850047784997 0.26955331830040318852 
 0.43175590777139810639 0.40540305674622378884 
 0.4334531446697234558 0.40465334720872014884 
 0.43490156483850206381 0.40405649415907546329 
 0.43615586278821322219 0.40359736923860939362 
 0.43724327532673629149 0.40326680364876299478 
 0.43818371547538970123 0.40305831826867216661 
 0.4389936040385551963 0.40296767587423937274 
 0.43968693251059770555 0.40299291867354247731 
 0.44027537102464309182 0.40313461420732799034 
 0.44076755897090819092 0.40339498939428997115 
 0.44116933248804290901 0.40377618360015937737 
 0.44148601634183576303 0.40428055058026246549 
 0.44172351794795422508 0.40491256110324219675 
 0.44188686322475395629 0.40567935862168430505 
 0.44197930440079485903 0.40659014386466724167 
 0.44200265551857820245 0.40765584856135650416 
 0.4419575420164114643 0.40888916740359848578 
 0.44184345198146762757 0.41030469882820586047 
 0.44165866233404776908 0.41191909528173920041 
 0.44140007706288325595 0.41375123224465959471 
 0.44106294993680028593 0.41582250542706289398 
 0.44064033387402862241 0.41815759769023114201 
 0.44012164695583622098 0.42078684062238963515 
 0.43948765234779385569 0.42375464831892656337 
 0.4386869319156313507 0.42715996233243319624 
 0.43746178720302009157 0.43150645688775085551 
 0.43791438945785043924 0.43693806308844801434 
 0.43349726264160848288 0.43439834598259752241 
 0.42908424687235491302 0.43617956870711738215 
 0.42525704403020309075 0.43255811921481174265 
 0.42200945597991701419 0.4305429520530683063 
 0.73265229352780014693 0.64024371796485035624 
 0.72917275170410911223 0.63768576410300759072 
 0.72616910302195147864 0.63457280525332537824 
 0.72333399868022574264 0.63125559460365665565 
 0.72776640711931217531 0.62812296148659563233 
 0.73110534573045860007 0.62579485119370215074 
 0.73399852521343100786 0.62381053314381662567 
 0.736521128751443932 0.62210854720652908334 
 0.73871810572266283224 0.62065397307943004357 
 0.74062801363669961141 0.61941883743152048591 
 0.74228407920028671718 0.61837912151044849285 
 0.74371501108079696163 0.61751354640651767713 
 0.74494582133404496638 0.61680299729721677071 
 0.7459984494243694364 0.61623018377053084826 
 0.74689222893179330054 0.61577935675008532712 
 0.74764428055056908473 0.61543603438209448786 
 0.74826989338544169783 0.61518674056987054932 
 0.74878294468620054669 0.61501876498777430236 
 0.74919642481080339635 0.61491993050493554129 
 0.74952315455052842541 0.614878270246232983 
 0.74977663101877867202 0.61488110829044051453 
 0.74997096966983956001 0.61491107061723093707 
 0.25324147021995474516 0.25940813021833158958 
 0.75012192480759087854 0.61494148707914053631 
 0.25373655924609428425 0.25966535726293282771 
 0.25407037195791526418 0.26028663798082835035 
 0.25422733071165953822 0.26110440359474412775 
 0.25424151896287006114 0.26209493516199550145 
 0.25412204617002420726 0.26327044250533393477 
 0.2538453254358974398 0.26466964957986605089 
 0.25326504365461666168 0.2664964761376745761 
 0.44109868766126192341 0.40473916874288928813 
 0.44063001452663802526 0.40456915250958658259 
 0.44031781439797412769 0.40440793643409134184 
 0.74983468977978573466 0.61535750541837208605 
 0.44015801735667403616 0.40425738924740456381 
 0.74981276779705596791 0.61520310410778977772 
 0.74987245991024698011 0.6150530776159096602 
 0.25351616132896498401 0.2607509461038632903 
 0.25303216412026563464 0.26041968858019720612 
 0.43978140520673075775 0.40480285740408206152 
 0.25276815622591908284 0.2600936569914307217 
 0.43964973799230355755 0.40435020583747249834 
 0.43969390427209564809 0.40391604765473343441 
 0.43990624839296327275 0.40351005534191025648 
 0.44001792202490458417 0.4044602970462864433 
 0.25291458910274727812 0.25988157017634982981 
 0.44015743545608565501 0.40425823204612065798 
 0.2529727574051774952 0.25979732181444731287 
 0.74989825768931894778 0.61526543650757592463 
 0.44021049302928400015 0.40418138583537516206 
 0.25298406595948486064 0.2597809419073798809 
 0.25305135381403875972 0.25982791896073359483 
 0.25327236307077860555 0.25979880113440689815 
 0.25308214907928994197 0.26003436157992787514 
 0.25345319038613600693 0.26016349461232485263 
 0.2529955264400333137 0.25976434416496346769 
 0.74995443130893857386 0.61518407715484835219 
 0.25305792036198088146 0.25967397560516708444 
 0.75003826639432991108 0.61506265417499728088 
 0.44068648197912091424 0.40386969367794484098 
 0.44035396860933972984 0.40397595938344837974 
 0.44017093389027500683 0.40409744310594475358 
 0.44006987791917856478 0.40387800271304141742 
 0.44034360628485053057 0.40362586730993221806 
 0.4399573179539316703 0.40415965863232494737 
 0.44054086975713463437 0.404208895772739496 
 0.44093645542663306713 0.40424060949947127064 
 0.44030246915395804264 0.40418899814810776983 
 0.24947829341709965023 0.26485854681866816129 
 0.43598176218254713898 0.41030609004483198365 
 0.43693740394353586254 0.40892198135397189729 
 0.25028848184299978819 0.26368510621854146514 
 0.4377537399590383238 0.40773963686062381084 
 0.25100447647123885764 0.26264809169279823564 
 0.43843760613619742195 0.40674915574329423285 
 0.25162232787801275258 0.26175322340984430447 
 0.43899791828326073517 0.40593762474496025705 
 0.25212626250383790572 0.26102334708620211767 
 0.43944336489925850397 0.40529245983308093138 
 0.25250844875991701466 0.26046980564404215164 
 0.25323607103318268585 0.26248636225922322707 
 0.25257427986084418636 0.26174182542582935529 
 0.25344382423289463224 0.26152911373660686634 
 0.25286653962716371113 0.26099059631081278354 
 0.25288318609077703458 0.26361609923530565647 
 0.25215292871393457652 0.26266318052204129518 
 0.25161868910960955015 0.26597599249451270298 
 0.25235003333955513538 0.26487761734675946412 
 0.25160074809692994924 0.26373018201945908068 
 0.2509294661560292905 0.26488824461683779798 
 0.25024245906444542165 0.26622028618510340525 
 0.43807452796390888849 0.40577148824840014729 
 0.43791894280515253346 0.40482319332082250529 
 0.43795976513979917311 0.403915782380361299 
 0.43862885789186972785 0.40438352482530842691 
 0.43921695408132804817 0.40408332044514305714 
 0.43871665379417656982 0.40514775467666741537 
 0.43923879465100851283 0.40467698376564925633 
 0.438725063439446894 0.40365444714410825267 
 0.43936996610118017603 0.40352009658287407712 
 0.4363898816444640727 0.40752424832961531287 
 0.43608431903841182731 0.40615886534913064887 
 0.43601191678087758419 0.40484400904964429335 
 0.43707523742448101123 0.40541107079154115045 
 0.43730238130250503881 0.40655921445331139052 
 0.43706061416177660606 0.40430957490560293088 
 0.43361266573823492587 0.40820788818327763403 
 0.43493251388032128091 0.40708302305513432984 
 0.43532960707026596703 0.40868165204669637536 
 0.43412401282268486824 0.41004473250544465346 
 0.43479461276381248247 0.40553132254244789179 
 0.43338385085318609224 0.40639287411313834708 
 0.43175090035547841749 0.40747846635921874947 
 0.4399833630127955586 0.41249891923360015866 
 0.43880596348373251958 0.41121593936010952808 
 0.43786085300273275278 0.40992037656613805607 
 0.74749630239129860598 0.61874432089582231953 
 0.43714041102971273878 0.4086279549899649588 
 0.74710449629389341641 0.61771393706376609423 
 0.74690832565011899824 0.61671983734156854418 
 0.43851180900475239532 0.40864729207900418739 
 0.43905446145645166123 0.40755343741654914691 
 0.43949494351873497067 0.40662664223596506341 
 0.4398381719346294294 0.40585654728119241463 
 0.4400879264272913316 0.40523457267801021864 
 0.44024702340060811734 0.40475374887379045319 
 0.44012776122397162526 0.40738986521162651178 
 0.44094771110430547312 0.40814807829344501577 
 0.43978285956667012568 0.40848300094798689619 
 0.43934400018963942758 0.4097536083502152926 
 0.4407112001895506781 0.40940479417189706846 
 0.44039116530344613043 0.41084958318493214335 
 0.44055037513241285252 0.40568813632525907442 
 0.44118057351840433977 0.40614274206269967982 
 0.44038266442257595346 0.40646178878876404461 
 0.44110360103432111334 0.40706493550287875527 
 0.44063262511693723766 0.40505986988750186661 
 0.44117917977718573708 0.40537060362295018745 
 0.74872265582492025793 0.6155084667903321094 
 0.74878507079463174634 0.6160376113082790539 
 0.43904571281674747985 0.40586840128501039393 
 0.74898189758188837839 0.61659265141219210538 
 0.74833122173163935109 0.61647346395874902392 
 0.74777541640657774202 0.6170269022556550409 
 0.74823043452675641607 0.61580828298936163279 
 0.74763021863213308116 0.61620732388891907849 
 0.74858488260393718505 0.61716767011042994451 
 0.43852118728499966949 0.40662810055382314633 
 0.43788842893759377661 0.40754455938139927396 
 0.74809381096524840693 0.61787891626007829249 
 0.74965077106068345181 0.61529736022491254843 
 0.74943389371925561715 0.61546178566561737799 
 0.74914893398401194435 0.61570476323765732651 
 0.74943351462900331672 0.61515468400915940261 
 0.74967823137508204923 0.61507736888118502705 
 0.74911955383801598352 0.61529467339121490799 
 0.74953749322384644049 0.61578795158843646629 
 0.43979190554743208263 0.40478764918128518069 
 0.44002128044522081929 0.40445543286084612022 
 0.74971493619934725938 0.61553095113643696568 
 0.43946778106383477258 0.40525709655474739801 
 0.74929606725691288993 0.61613762213724920791 
 0.43816273444643472068 0.4188701874144610815 
 0.43652132594794329501 0.41692148138952395131 
 0.4351773651549044053 0.41496178558158042238 
 0.74491978502035205434 0.62247603316591071376 
 0.43411641826183317017 0.41300777056729109926 
 0.74424598165761013391 0.62076237166265313405 
 0.7438518827352424978 0.61910029217354545228 
 0.43620306883049803082 0.41306155804910144047 
 0.43709418595893390069 0.41138662611370602207 
 0.43740410789500744349 0.414781641564850867 
 0.43887889945674646297 0.41648744680511390337 
 0.43816211228423973534 0.41288605432623759484 
 0.4394819438163234393 0.41437132272809612532 
 0.74535714363584482101 0.61956109417353943947 
 0.74630385221686046382 0.61855217620834113124 
 0.43526435550288089527 0.41134514972257951726 
 0.74592551433358589286 0.62101937990950228929 
 0.74677863561488688759 0.61978375728603252171 
 0.43626886838765949195 0.4098902582866243427 
 0.74503717540362468519 0.61814855511588640002 
 0.74604962387014073233 0.61736128063588668891 
 0.42764655375967014495 0.42839782689834143836 
 0.42949517664646169601 0.42509715282140603243 
 0.4311725342994782717 0.42216359826271604438 
 0.43267461450294697478 0.41950180803872338942 
 0.43400548831273721984 0.41710385916087283631 
 0.43629948418594133308 0.42452975890256433589 
 0.43431987779872049948 0.42200125176540137506 
 0.43731489140029145002 0.42154428205907146232 
 0.43549967103352998921 0.4193238462808938638 
 0.43345180743028588477 0.43065432069783882163 
 0.43503744667190602513 0.42777734831760738654 
 0.43296034763532287304 0.42494318294006494519 
 0.43143969133314180597 0.42808604854856829869 
 0.43005714083933949121 0.4317135835783412201 
 0.74078054010179605893 0.62847112996814924468 
 0.42970442084185739295 0.41939790986669306383 
 0.73970328154034503676 0.62577924386745376051 
 0.73902684821126241044 0.62316195417661468525 
 0.741444275649612905 0.62384225043764962582 
 0.74294956513951504462 0.62218029877404934513 
 0.43134638872525166153 0.41701975718407180427 
 0.74237061253770275648 0.62616814032549783509 
 0.74374211051260552541 0.62418172413476780136 
 0.43281401351222964502 0.41489411522753188999 
 0.74087315238171780329 0.62158237052779596876 
 0.74247209635603772515 0.62023718324711130112 
 0.73271674896281924205 0.6336500696716905745 
 0.73538783928611450857 0.63062601392434480818 
 0.73769620926473777889 0.62802661777839952073 
 0.73894429194556232599 0.63113066948952523116 
 0.42788069140955781178 0.42203931782945641737 
 0.7368358666558140202 0.63418441817100346114 
 0.42586491680816168648 0.42495887540689225581 
 0.73449997816636825032 0.63756761435509368141 
 0.4237026825510417094 0.42809055858475936196 
 0.73445983240547541016 0.62714752037203258528 
 0.73690100976976380398 0.62500568316246629674 
 0.73167046160698223645 0.62962097705117303637 
 0.7285931777223072503 0.63237766042387399956 
 0.43717865954654050453 0.44249902175709082686 
 0.43622638193602614187 0.44840164908105495378 
 0.43473170927814130948 0.45507768997999092919 
 0.4327055964450330916 0.46256052834946281838 
 0.43012134199042539873 0.47081344747356951297 
 0.42684075981507663133 0.47976492187242480991 
 0.42266453115591245959 0.48922516624373568739 
 0.41745810193618254624 0.49891158649290662241 
 0.41109139894140722671 0.50861692939666525159 
 0.4026072663098465565 0.51877350799388699532 
 0.65572120717664428291 0.69553563451554878405 
 0.66354451266346370364 0.68552762675658074354 
 0.6715322864651271928 0.67626976493193080575 
 0.6795310494655995015 0.66785803614942307327 
 0.68732106731832465218 0.66037761366481662062 
 0.69469652468939901979 0.65383825957584040811 
 0.70149114081506003249 0.64814769395189419932 
 0.70764223024541850204 0.64315059652361183939 
 0.71320527958546564573 0.6387491319151841207 
 0.71827533166037260681 0.63491221028117528213 
 0.42455745294757740727 0.46407745089252427917 
 0.41982781971259164333 0.45748695002267186771 
 0.41584125652338710388 0.45092611025003287439 
 0.72366339833446291507 0.6532628308440270315 
 0.41247239007596925298 0.44435601081821929359 
 0.72108921246085344592 0.64703575140198155147 
 0.71927021994353868006 0.64093031788419241312 
 0.41958823154247343323 0.44472094026143244028 
 0.42351853464446570507 0.43875439006084465676 
 0.42313183536943915763 0.45079650570052187675 
 0.42748038249928543841 0.45667291224698064456 
 0.42883845458178621035 0.44065578679951050711 
 0.42613512154020721789 0.44492710754721059851 
 0.42993621882537919054 0.45003118690809235103 
 0.43192011976654559602 0.44429021527900397492 
 0.4330801437101984841 0.43915532415646296727 
 0.72514411584083893203 0.6423194464532530068 
 0.41646837592408630924 0.43856840403216174051 
 0.72736907486973179093 0.6478956950538419246 
 0.41991139144985550891 0.43358169467461249447 
 0.73056186061369787765 0.64327140729592724444 
 0.72342805359922923714 0.63707030173594747513 
 0.38121414345108767252 0.50411966000930741316 
 0.38670740136701931 0.49625096113684624699 
 0.39224246953998526122 0.48837212982506206238 
 0.39763171946464503925 0.48038959637759359733 
 0.40273551108634120244 0.4724886591056380869 
 0.40747998520877398709 0.4648594823914307117 
 0.41184061558177614826 0.45764373005754177548 
 0.41215319789017035301 0.48950352573079275453 
 0.40724604490964505521 0.48079663745258427454 
 0.41698880546266409164 0.48067314468303340425 
 0.42109432380816619323 0.47212604248484418834 
 0.41194352450412313749 0.47262463307672863966 
 0.41612293497064328784 0.46480321839190796851 
 0.40654119408979766392 0.49831988075616828748 
 0.40203044406007920619 0.48910124564747620157 
 0.39354588630610293221 0.51254035130069885984 
 0.40015164938980463116 0.50659073511333163609 
 0.39637524873217200305 0.49723168251937371886 
 0.39058239537082439785 0.50477659338334512906 
 0.38558613555966908537 0.51205035237942053694 
 0.70413578895490136489 0.68154574496247732895 
 0.39345908788248901145 0.47189402546164160857 
 0.70012188343846470939 0.67229755527541057436 
 0.69694441159348541337 0.66306079458466882226 
 0.70609743270392821834 0.66493224264470973672 
 0.71159460098023630259 0.65828609453060193957 
 0.71658889918104651251 0.65233398358445493503 
 0.40358435153143012997 0.45722904744805625832 
 0.71485640601823419171 0.66601848374962424604 
 0.70973188430714972963 0.67344061129404597654 
 0.39865685819626900388 0.46436580792439013932 
 0.71949732279169376081 0.65929678791971857432 
 0.40819073473742450986 0.45055736848934274663 
 0.70919181507882655957 0.65064672188053673807 
 0.70333622101023862694 0.65648597534245933804 
 0.71449755419485816432 0.6454746878397241705 
 0.69171962156559541057 0.6995287652660023836 
 0.38263188834505951208 0.48757565595249097168 
 0.68701748963736808395 0.68910705549895245881 
 0.68290833536185946429 0.67858602953918045753 
 0.69373048450755114835 0.68037401361984339854 
 0.38808033117706630666 0.4796843755760008543 
 0.69810842759323277207 0.69027550498785661404 
 0.69009278637115889499 0.67042684803981167363 
 0.67301796662466584209 0.70819206446542715128 
 0.68009310905862152552 0.69839990470551438495 
 0.68507465889859209263 0.70915303133862184204 
 0.37720437817297325367 0.49543661840263808482 
 0.67846922101573736708 0.7187200514855424105 
 0.37192901260612731829 0.50307722142629396345 
 0.67554645876917274183 0.68747356665696723876 
 0.66818278736693947906 0.69694443865907107494 
 0.66115579466310614443 0.70654151982966917345 
 0.33314013749778259577 0.30678217241476191113 
 0.34385632441415853178 0.30707874333165446901 
 0.35473450016020091624 0.30758178878325631578 
 0.36562973605055409942 0.3082229690730272087 
 0.37648718474198311634 0.30903370130641949487 
 0.38727101255524121193 0.31014026801161981295 
 0.28109434833148538857 0.37839736378781135828 
 0.29276215426181867452 0.37988334226186337705 
 0.30448723800272120554 0.3811043941148223313 
 0.31621826388398072138 0.38209259758188796052 
 0.32788102135314978192 0.38281497711735962275 
 0.33935396185991645313 0.38325841982447428347 
 0.25078304157616604364 0.41843295298116900405 
 0.26336516107992130609 0.41940433179311742418 
 0.27585215851941707887 0.42055136777954632565 
 0.28819451361377740328 0.42174548583168064431 
 0.30044980971010459836 0.42295863499981772859 
 0.31269721435495706485 0.42424766878104386292 
 0.26869787526043864556 0.43074990755448322455 
 0.26166724769739252432 0.44101261709878764039 
 0.25478206789933910414 0.45131517222583661386 
 0.24832599307779654185 0.46156268071921058294 
 0.23662372985994939434 0.4392646646233429597 
 0.24919449787240369187 0.44017027932223490305 
 0.2296550160459708001 0.44950694127389728694 
 0.24213717314551297388 0.45080675168675987674 
 0.24371811505440557633 0.42885611189362510265 
 0.25623759896269288072 0.4297710140696204828 
 0.26707871413144745887 0.4521217944281927803 
 0.27931709210862071258 0.45304076699818818241 
 0.29148662540800490683 0.45397011159275474368 
 0.27241710108485167607 0.46319173266291951974 
 0.26537663633452240886 0.47344842684347737682 
 0.26027538231846547578 0.46222348563090698281 
 0.25365845762143546249 0.47173057919599320487 
 0.27780401452350689251 0.47425379708766213227 
 0.27104695496566660884 0.48430068403326259618 
 0.28464772717413805436 0.46406415716144211459 
 0.29329905191926636254 0.43292916705907869002 
 0.28626023950730966616 0.44294898960166451118 
 0.28105270723178998882 0.43181211562752569444 
 0.27401233005791442165 0.4419477214767997264 
 0.30544334324682237414 0.43411596142395136866 
 0.29839380585042646343 0.4439940079554642316 
 0.29754954876595085533 0.39077385285379667712 
 0.29039764643013699086 0.40055271398393477167 
 0.2831174005197956145 0.41047258976520079043 
 0.27817849523610715945 0.39911296872947121805 
 0.26566044011347000886 0.39740179084358662198 
 0.28559842039243771294 0.38940646694625247193 
 0.27360659272459175728 0.3877175959874081812 
 0.27068499118496480715 0.40912331063787643615 
 0.25793429042416726737 0.40779435742931319231 
 0.32716292353036291463 0.40361779651481316522 
 0.3147560145140363419 0.40286420455624305514 
 0.30254560623682069664 0.40180018996078636917 
 0.32148066869077873697 0.39273862152252608793 
 0.33336502651410387932 0.39315126686755619279 
 0.30950605835481731498 0.39189558151331438385 
 0.30766929179076429879 0.41296478404205227974 
 0.32017536670555063472 0.41416874167871420287 
 0.29539571159978761372 0.41174912399926766327 
 0.30860282509785813554 0.34129226461907008483 
 0.31972955169203176595 0.34270120754286498288 
 0.3307176202905763307 0.34375567947868840291 
 0.34170472710256710736 0.34459476596208860055 
 0.35274085931349336009 0.34528826692680936183 
 0.3638800404105480002 0.34579740368468803169 
 0.3243270422268830222 0.35285016085086795545 
 0.31781745187798471353 0.36210969926531832996 
 0.31122037614324865595 0.37154056748657227072 
 0.30639746536843487368 0.36103386540979570674 
 0.29495956018658009423 0.35990695066874744956 
 0.31308502667616588955 0.35174189987951837155 
 0.30163541749443212314 0.3504622713847853066 
 0.29966709823216919339 0.37044093501828939674 
 0.28817526386448683029 0.36917723474780300696 
 0.35145120194311701978 0.36452209713700267635 
 0.34035408613516504595 0.36380182675965389016 
 0.32913998374908348676 0.36302916924251676933 
 0.34658739860794823828 0.35454435151977897744 
 0.35780292588248369112 0.35529644688991629531 
 0.33547189669909277532 0.35376269746515470738 
 0.33413397255473564762 0.37318842691711784365 
 0.34533975945369149718 0.37376494041477292818 
 0.3227351298653055589 0.37246246712687958169 
 0.34883253912301692701 0.31670632472172882688 
 0.34293716101282017972 0.32575631332688048669 
 0.33692373356651073024 0.33475336880207939849 
 0.33224759292409000722 0.32507838949118939009 
 0.3217734443635884567 0.32424495382377227504 
 0.33810241646084981948 0.31617813142155665185 
 0.3275989088664121307 0.31566597250580125111 
 0.32614782847659989917 0.33387109583482210695 
 0.31549251409511502864 0.33269197557538432442 
 0.37509278437512855175 0.32742687849358048657 
 0.36449981013467935842 0.32690408887063110432 
 0.35372927697395184499 0.32635796274555139984 
 0.37038478125735463387 0.3179346274629951119 
 0.38096594129080357805 0.31873566100205547036 
 0.35963503686203351917 0.31728466752642875415 
 0.35868458761521609945 0.33603288755264776322 
 0.36947382001724976552 0.33638824790466631542 
 0.34778672336752053385 0.33546384919938398994 
 0.42880351504008185071 0.2534481960039133841 
 0.41656101083256452666 0.2520499202011632911 
 0.40439852783487834076 0.25097382987134891907 
 0.39226665973845131763 0.25014581331237484285 
 0.38015309195875357506 0.24960273052136672245 
 0.36817179040065489692 0.24949928772874238603 
 0.41138568727758129118 0.24086619357880370562 
 0.41848217993179886998 0.23058925171585556435 
 0.42553948133673563659 0.22012979006003693949 
 0.43245779749358692623 0.20952913559377475683 
 0.43922134997236134124 0.19883961614863138179 
 0.44580229213562844182 0.18807869562697968058 
 0.45190614662435713011 0.17734533061587173797 
 0.45112720105210141197 0.22144775939258351527 
 0.43827144973004550366 0.22088171387978014493 
 0.46485366474062622677 0.19963473582930615913 
 0.45195923746449040426 0.19920548197231163767 
 0.47159413604271305243 0.18883001819768299723 
 0.45872892179023577741 0.18804157002170993063 
 0.45798031837720459825 0.2105558339138237367 
 0.44516964047246732061 0.2100766418244631728 
 0.43662388857258438435 0.24335919973287384321 
 0.44418058654598763235 0.23253183117237266608 
 0.42383419270362920894 0.24198134426121767349 
 0.4311549090521214489 0.23157841783709032235 
 0.41988727021985361443 0.20888362074919183953 
 0.4074557169945931534 0.2081641486156609322 
 0.39514761930817599023 0.20735416934631981101 
 0.4332820290838710342 0.18778373431249870129 
 0.42086811623272862848 0.18734846729137330512 
 0.40856305722715363649 0.18686786001973151872 
 0.42741309709101382719 0.17682218481596076454 
 0.43403267149825036642 0.16615562211294460093 
 0.43973099836181667177 0.17724924469038638719 
 0.44596274687188786068 0.16728226723809133669 
 0.42150362003520025489 0.16593830931353234504 
 0.42778534626806935526 0.15555207646533303345 
 0.41506321469539647628 0.17645563669029426523 
 0.41422943201529532908 0.19779785180805151135 
 0.42665763755632057919 0.19836371305419775446 
 0.40194463006325248378 0.19715933500436669257 
 0.38666804769587642676 0.23920215636011196714 
 0.39354154281094433365 0.22879377422137520126 
 0.4005415718790728552 0.21847252697615857087 
 0.40599623009856294908 0.22966320176236668105 
 0.39904286864096860654 0.23994066916377654319 
 0.41298368487043191077 0.21931711289613178839 
 0.38087231766894052987 0.22794205226219835247 
 0.37412790283571034644 0.23878771448233160335 
 0.38812441099587091653 0.2175422491224201782 
 0.37179046881837068961 0.2991142689808695132 
 0.37811116378335329902 0.28987155501134886926 
 0.38452757968398709743 0.28042339306634034291 
 0.39100994103047492789 0.27076604730136716315 
 0.39760988387574808245 0.26093992874968746642 
 0.39609670656992640447 0.28130524784290295015 
 0.40772221010299025679 0.28223613561505672687 
 0.3894816622246088933 0.29082460077794153319 
 0.38288364457259338458 0.3000549761182502162 
 0.40110618622111532394 0.2919453035941917407 
 0.39416533848646267968 0.30134927724136501004 
 0.40952525554912327932 0.26190086577197613238 
 0.40273228227361401732 0.2716371923482181483 
 0.42142072991908624546 0.26312986920175113204 
 0.41443003308297704512 0.27267411690356113674 
 0.35071620692634558614 0.27860469720018843365 
 0.36182559280212023278 0.27912278871387963264 
 0.37309944533551359092 0.27969833017264122965 
 0.35573708071383441931 0.28849012138238594449 
 0.34970608911854217382 0.29780890205682492011 
 0.34454167550062170244 0.28790120856615869505 
 0.33861876526498391193 0.29741302834663968513 
 0.36688503593972932038 0.28911428085786228248 
 0.36074711174255552626 0.2983886769703968378 
 0.37395176690072778891 0.2597616506852794549 
 0.36788140145905678935 0.26958288203009900252 
 0.36241044043580311618 0.25959297095540612155 
 0.35663467163438600238 0.2692454299558771913 
 0.38572644502213715434 0.26021530822048555276 
 0.3793661758750122015 0.27007471180540787437 
 0.36925866352843528251 0.87930931117516430984 
 0.35195694874616817449 0.87113676352068036834 
 0.33608039189507910027 0.86418499202329834841 
 0.32159517648412461188 0.85857065662810361228 
 0.30850943682141040991 0.85456705623537720928 
 0.29682271771196205856 0.85254863917163603571 
 0.44692261558667356613 0.80328184280667602746 
 0.42494821193573745211 0.79942429666341174865 
 0.40383887963098547003 0.79577437873144396541 
 0.38335436256246741005 0.79229813099347456973 
 0.36338621978478385932 0.78917075983725426536 
 0.3439498240489594072 0.78673838199879164712 
 0.41720737520200962267 0.77928769856804724903 
 0.43025349900125892111 0.7622731832912374994 
 0.44283467175201440824 0.74484286190778192793 
 0.45491860281360202434 0.72713553813496845102 
 0.46652128100537049171 0.70930261371262826042 
 0.47770258304674612093 0.6915904185164581941 
 0.48661365014941093676 0.74791238235441082072 
 0.46447533398362178536 0.74657194940862747767 
 0.49844481060462603184 0.72894152874167372769 
 0.50919831226829004311 0.70970646336082510164 
 0.48769941664166022166 0.71002772214265963413 
 0.49791410413081604869 0.69229078351923545309 
 0.47644453544888504259 0.72831546665637936222 
 0.46109839841328675858 0.78524722963820892119 
 0.47412335987974463247 0.76658065541408249022 
 0.43872387995007544603 0.78235903809849194346 
 0.45191806161314174162 0.76464472224610080531 
 0.4337670999882770051 0.72561716352348737402 
 0.41303586396108876722 0.72389387800190385658 
 0.39282487439500074489 0.72200975558975077906 
 0.42466731863372558786 0.70685117088227111815 
 0.43604824524998081481 0.68949854441747515654 
 0.44735191589478606744 0.67200891986732080863 
 0.45689552318224774252 0.69058367122604602528 
 0.46828056762648401223 0.6729374081840547861 
 0.44546973379201187937 0.70816453739942253343 
 0.41540496952552946608 0.68844530789046354258 
 0.42649877368388311449 0.67093803147165687051 
 0.43783213106850960017 0.65471234688800217238 
 0.40427610044819900503 0.70548858256359603391 
 0.37584083730926381994 0.77321235696327605957 
 0.38851758694686350237 0.7569777596428427513 
 0.40100209207964054858 0.74058052054486667171 
 0.40916245625116565154 0.75969031533856912208 
 0.39631998549294622514 0.77620642754282387354 
 0.42167591707860546668 0.74281624833959991605 
 0.36798417389240373199 0.75408042249557782899 
 0.35548016049055219945 0.77054435358442185944 
 0.38079544245026086813 0.73809338524641188162 
 0.34933376233222662721 0.85326932826153045752 
 0.36293942878152490872 0.84070958823353048039 
 0.37666028807789259103 0.82673060690109223536 
 0.39030708971336935953 0.8116476180570481036 
 0.38199523084943087792 0.84633943018151669424 
 0.40255455843243620473 0.85237122546845012216 
 0.36694696025817136187 0.85963921232219797641 
 0.38620912857151051822 0.86708955015496591567 
 0.4108970814737278876 0.81578405948801913095 
 0.39665723491368132247 0.83152198658841880441 
 0.43210788783709913607 0.82005940571971058795 
 0.41752071950101632414 0.83627545850300621932 
 0.31177929932924425271 0.82992272500496311327 
 0.32811476069767114838 0.83217416738420491029 
 0.34507035903283234113 0.83589918357491344025 
 0.31778224988327630207 0.84427056151016288688 
 0.30364344564130940629 0.84234623133568098385 
 0.3329999046279533137 0.84805896504544198145 
 0.35125023933146726218 0.80444990679357764041 
 0.33940025922172878392 0.81880459578362829731 
 0.33270679458897961522 0.80181300289866364039 
 0.32163237567878194545 0.81611281981138428243 
 0.37043138138938880299 0.80778103205858875491 
 0.35762586969705367768 0.82239422423107610971 
 0.75874217249094477733 0.3244490603214316149 
 0.77299246235448004771 0.30724084116263683519 
 0.78865016194051285048 0.2905066590072852839 
 0.80609168403479758425 0.27498991248977294743 
 0.82519509061842821751 0.26162896310341954287 
 0.31084781312098141992 0.8802676725592162299 
 0.84514141134938358668 0.25091685492843901484 
 0.323278031901982843 0.87325908134032270702 
 0.82666615376678742599 0.28377722508450314853 
 0.84499987619426286667 0.29245111045456084753 
 0.79453060864093605353 0.3120792539724489556 
 0.81463149258954392629 0.31737729323247393376 
 0.78018840421619495284 0.32807302648949820956 
 0.76667058997538117815 0.34459514469010465998 
 0.78745456365990196268 0.34793689170315000858 
 0.77457995283771663431 0.36287053359560189625 
 0.80074476841227471002 0.33212497972465043761 
 0.80998594373874199803 0.29713435842476082493 
 0.82935346890616290505 0.30405497148841459376 
 0.32293160584586616535 0.88861078682131844353 
 0.86254577009663935261 0.26293349217087413905 
 0.33670580783976133965 0.89812102451909492373 
 0.87855066139838633443 0.27398388337865264841 
 0.84436518368005353263 0.27239150759398966795 
 0.86161490602915247194 0.28263403070184522914 
 0.33729788423769585526 0.88081978359590262784 
 0.35281667093164564841 0.88959950243189578334 
 0.74578932428230382268 0.23295857072664963305 
 0.77673679214691526695 0.23873793281572874836 
 0.80320135447990048672 0.250193372270775094 
 0.75692044084364562551 0.26037092996013350144 
 0.74096566335445257501 0.28119921296908273467 
 0.72728154144111123447 0.30107423256586945959 
 0.71598434005525180002 0.27976343176045243011 
 0.70395025980185610415 0.30078829886302216323 
 0.729776766650814257 0.257645628492516654 
 0.76545990252091400396 0.28490410764847429181 
 0.75038813087809996816 0.30341006515670115862 
 0.73688435644203298391 0.32157021959179737935 
 0.7828456490302629911 0.26664780905854962301 
 0.30026763064610562104 0.86260829178814546481 
 0.80259529444056254555 0.22154138293363351275 
 0.29296394000099695853 0.86791996019058825773 
 0.29155284696212513396 0.86028819611251805544 
 0.2884452268631498284 0.86480006721616720089 
 0.76864633982128538481 0.19810172173472825885 
 0.31087998414211936993 0.86709190399191460319 
 0.30070755638563850809 0.87326645013541570606 
 0.82566448799866065666 0.23746923954064266815 
 0.42540927523592769743 0.36912700015600347081 
 0.42891970825984954141 0.36771843345371491019 
 0.43141197648085261029 0.36815652849278668324 
 0.43396138133251288549 0.37027597582043747515 
 0.43603485101609096297 0.37335451288750909349 
 0.43774621579875461208 0.37586113264854686955 
 0.43921205476715952098 0.37809958261647041988 
 0.44051154127537134331 0.38013661446865576465 
 0.44169298175321591859 0.38199012535080495434 
 0.44278287817929640191 0.38367068608451559975 
 0.44379952921565629653 0.38519141219539332344 
 0.4447581132604187526 0.38656804041563913588 
 0.44567239877171288542 0.38781752536090213779 
 0.44655557939151685476 0.3889573525686574329 
 0.44742121249117183801 0.39000587451615004175 
 0.44828541114783670984 0.39098340314629992376 
 0.44917236805152899182 0.39191115260215969585 
 0.45011998052933344105 0.39279013639176935113 
 0.45115344567141391074 0.3935934897070608729 
 0.45226147025857799111 0.39430601701696660344 
 0.45342539201305009922 0.39494222373422976924 
 0.45464339146420235105 0.39553435860500824051 
 0.45593504691803160567 0.39611628900384987517 
 0.45733454716502025539 0.39670606304732691783 
 0.45887551641199714192 0.39730996424795461675 
 0.46058720103916012123 0.39793239887522868781 
 0.46249811033968296625 0.39857828490531160837 
 0.46463814426574862049 0.39925282815771451217 
 0.46703933169856615137 0.3999607936751514714 
 0.46973664710263457467 0.40070599545447438405 
 0.47277218154437117281 0.40148821314006788441 
 0.47619459566623745239 0.40226844740090944574 
 0.48025346978819538624 0.40306101655380316418 
 0.48337705126622171337 0.40572359570134675089 
 0.4855167211876884048 0.40823153824121960476 
 0.48567029682251072753 0.4124380763796244298 
 0.48322722728062444952 0.4171265007973012362 
 0.48034471262547839832 0.42133539632261790553 
 0.47694829315812770076 0.42516108211040892773 
 0.47284975253246952498 0.42874635493769513994 
 0.46798795400095843933 0.42925294773046202002 
 0.46454360185056930987 0.42899235552278686123 
 0.46173211435488575871 0.42649589317168890013 
 0.45991207546041468213 0.42272563605215812688 
 0.45832752984020830311 0.41957865905031010989 
 0.45688666685024831304 0.41679783952746246589 
 0.45555375200201891905 0.41432460297069911848 
 0.45431611096361712576 0.41212342295218173938 
 0.45316551172448366058 0.41016128542993074424 
 0.45209181415038057761 0.40840708489719651508 
 0.45108273061785775226 0.4068325941138637436 
 0.45012425518310483774 0.40541273860262455608 
 0.44920068398788737252 0.40412598172020874898 
 0.44829482766464517907 0.4029556306990860759 
 0.44739006985364287994 0.40189105400590707795 
 0.44647417711423653675 0.40092572599583276016 
 0.44554059634031306647 0.40005204439706759656 
 0.44458477245057931304 0.39925769224483170783 
 0.44359917854719482788 0.39852639984137705476 
 0.44257101295688905385 0.39784127790887058307 
 0.44148296447122359343 0.39718770122084423591 
 0.44031532502266440554 0.39655401244424276497 
 0.4390474255451440877 0.39593053592262644758 
 0.43765773669886504083 0.3953083830923358466 
 0.43612318157708035438 0.39467874844086181518 
 0.43441812395314599593 0.39403275093716771948 
 0.43251315978359961001 0.39336208611649287059 
 0.43037418856419434876 0.39266195344345306006 
 0.42796511688549471186 0.39194151862567211397 
 0.42527198489332951326 0.39125226986534855644 
 0.42233170066324338121 0.39064595655957345954 
 0.41899568898137917738 0.39003041141243716128 
 0.41649018306207447049 0.38787708974389800698 
 0.41480160513386449272 0.38583953442880997153 
 0.41476382809968304066 0.38246522835820384589 
 0.41685181646474972483 0.37879285502296444754 
 0.41927185562145258269 0.37548292678695355251 
 0.42208616459126013787 0.37234895580460974918 
 0.42969179799009227239 0.37122283667168798349 
 0.43270906472320236347 0.37389621767206349112 
 0.4260785297311681652 0.3735917309825267929 
 0.42317217388639399855 0.37626147975008089608 
 0.42072343883461854608 0.37911770055696264459 
 0.41870114388945073314 0.38211271843851662977 
 0.41735360427623779955 0.38506517945045792839 
 0.41891596083721194255 0.38710215226875471783 
 0.4214266319740773703 0.38773185494925427319 
 0.42443939055511126224 0.38834404532916905195 
 0.42736589023988841296 0.38920179782509584099 
 0.42993866733151681059 0.39022262530407902936 
 0.43217474969492397641 0.39118218549580818788 
 0.4341525029173979866 0.39206942594739752073 
 0.43592036856444671411 0.39289640372300871363 
 0.43751240887295400617 0.39367691289145090305 
 0.43895589304959742316 0.39442351123241259359 
 0.44027451704539921629 0.39514729786289770619 
 0.44149018822426444597 0.39585822696825473388 
 0.44262447598412352212 0.39656576581578140139 
 0.44369982397128554519 0.39728040942106429556 
 0.44473876593097394494 0.39801663706884599092 
 0.44575947322951192664 0.39879505550373162137 
 0.44677106071625088957 0.39963924887085344739 
 0.44777343608477415682 0.40056835225187648053 
 0.4487644426083483018 0.40159049591516210453 
 0.4497522253462762909 0.40270423438000030325 
 0.45075793861289575881 0.40391108278428733414 
 0.45180563114268312841 0.40522438818657674497 
 0.4529158019646357114 0.40666587872541065662 
 0.45410609605569979275 0.40826080641100420676 
 0.45539255369995013112 0.41003729118421056166 
 0.456789394695307438 0.41202696522160187076 
 0.45830662035004382515 0.41426449511921309421 
 0.45994701263185078233 0.41678150252715900903 
 0.46172787212904020659 0.41959390829615733631 
 0.46375834689628397944 0.42271479999850808396 
 0.4659119688575124596 0.42593816170050857739 
 0.46938393646919107649 0.42595688673672849056 
 0.47240286962548105887 0.42367010105939589826 
 0.47559570103317544421 0.42051780250688403084 
 0.47838559078288261928 0.41690552680187692447 
 0.4807402120110437771 0.4130395928841514297 
 0.48233768669079396529 0.40926387294691440877 
 0.48034134367463271476 0.40671347680760738807 
 0.47717390717793745081 0.40589256473161189342 
 0.47359767035658273393 0.40486567109599769232 
 0.4703975689712614483 0.40369812988344194737 
 0.46758644251421116467 0.40264246471838177621 
 0.465087758649300409 0.40166189918062955577 
 0.46286282027112529702 0.40074677258475183139 
 0.46087775132066305384 0.39989086346334018485 
 0.45910138800026800698 0.39908692543895213367 
 0.45750555302262019275 0.39832799727336620776 
 0.45606371413065610598 0.39760947895903847593 
 0.45474529229031129818 0.39693125607906698527 
 0.45349733095332195321 0.39629486616095827012 
 0.45226878395301467473 0.3956605371733029064 
 0.45105905846152166694 0.39495397987912383986 
 0.44989170556406921087 0.39413955810717798967 
 0.44884294154504011942 0.39320104508371339636 
 0.4479151960436835167 0.39222691403130732768 
 0.44700999759275872325 0.39126714102133830497 
 0.44609126210275718005 0.39026796369997890368 
 0.44514415956411701458 0.38919939959481730796 
 0.44415672778917092423 0.3880410078098498472 
 0.44311665841006153688 0.38677523238600597377 
 0.44201109157284745876 0.38538541496083972282 
 0.44082697860351810482 0.38385588417209681733 
 0.43955143601562624012 0.38217380451372673367 
 0.43817041508814569273 0.38033359077180833863 
 0.43665646491427967391 0.37834364438706546974 
 0.4349064729565775278 0.37621769937034582609 
 0.42948321125154559352 0.37526383142517905078 
 0.42665845596905405124 0.37730742260264432675 
 0.43214265512363214672 0.37701333968058170498 
 0.42422246024179777191 0.37971918366032247905 
 0.4221169599719377663 0.382337280165295057 
 0.42032984434410625152 0.38493932655675050514 
 0.4296423285833086414 0.37850915868236856276 
 0.42736092345879000964 0.38048818128770434122 
 0.42530436882896716089 0.38279710096764435479 
 0.42340922770854338975 0.38533655254537302337 
 0.43413294290866299985 0.37882534956095348377 
 0.43195168882949708244 0.37942372929427997663 
 0.43038273655053460587 0.38160151045260648495 
 0.42797976634274415009 0.38307356436083944695 
 0.42686222105284260531 0.38587447979876760007 
 0.43576840104025504896 0.38071784898632210492 
 0.43331822938479835905 0.38122789551814267872 
 0.43732389905646412709 0.38252902643985520204 
 0.43501113720644335459 0.38304763743407560517 
 0.43878336682652774314 0.38419734818679945887 
 0.44014025453342209282 0.38571760360496498699 
 0.44140020273054852984 0.38710121365304067664 
 0.44257415563582785945 0.38836377771185232044 
 0.44367470116107937672 0.38952152945015133811 
 0.4447140498953828236 0.39059049509028009872 
 0.44570224296167620937 0.39158702332850137129 
 0.44664431210410371342 0.39253127537189763663 
 0.44753722445853466594 0.39346838062689898363 
 0.44841242261016622805 0.39469221414874605669 
 0.44974887340174368733 0.39560810470218393808 
 0.45102989795893011493 0.39641619383162085555 
 0.45233716389232464516 0.3970501944611211087 
 0.45356442934289831204 0.39765090614450337991 
 0.45476831062516820392 0.39838348957644997839 
 0.45609416273338476699 0.39919269830483183892 
 0.45756459248648928551 0.40006323230589235784 
 0.45919838774604360143 0.40099727923447681111 
 0.46101933003139200506 0.4020036662442572073 
 0.463056543346589633 0.40309328228142021766 
 0.46534390678613096748 0.40427547241844030701 
 0.46791453394163812218 0.4055524726026108473 
 0.43665941012527076381 0.38470484123313120062 
 0.47078402760258680759 0.40693443805739215602 
 0.42972404864905300315 0.38752486407441055771 
 0.43254732234000947688 0.38371743129456648003 
 0.43444691263211643317 0.38539292074648479058 
 0.432139045299976432 0.38630986821101104267 
 0.43202560231762093812 0.38881930637468814504 
 0.43404252008845445321 0.38995670099572332656 
 0.43412913758624060989 0.38771734681873548656 
 0.43584481710299760593 0.39098616563092625231 
 0.43747017851136205113 0.39193436187272612248 
 0.43894624703215612271 0.39282006275150538332 
 0.44029626976567981522 0.39365786738830982339 
 0.44154131537082985659 0.39445960838547367011 
 0.44270190214441734744 0.39523495010398151939 
 0.44380040876613624512 0.39599208372400745981 
 0.44486472558347961437 0.39674057408042756601 
 0.44592459525980171486 0.39750018156179584006 
 0.44699733538173602732 0.39830500848724215146 
 0.44808164419420426494 0.39918957595311316267 
 0.44915909293478595288 0.40017407329480253475 
 0.45021642389309851628 0.40124984075450093046 
 0.45127862280666064532 0.40239307660544326728 
 0.452386245943597054 0.40360697522104110879 
 0.45356708308100857074 0.40491793142785093007 
 0.45484183135663186492 0.40635329202722808573 
 0.45622952444682179918 0.40794078666310246151 
 0.45774925984350406383 0.40971116438187160647 
 0.4594187479914252914 0.41170119618760242508 
 0.46124452635676183032 0.41395461432561320159 
 0.46318719825371018617 0.41650023132888935873 
 0.46523369430326466656 0.4192705544662740369 
 0.46805794777556641861 0.42227015976000392694 
 0.47145012453025081367 0.41958243771892117513 
 0.46827648235431240664 0.41858110544034260458 
 0.46655731014579276961 0.41602692983657502124 
 0.47403916620335534438 0.41646212825303685623 
 0.47014130195398146084 0.41597948691754965678 
 0.47637361998868871238 0.41295892147845364439 
 0.47853023514917869541 0.40949320357550145211 
 0.47228705620272365406 0.41283567404565862935 
 0.47425159581974873912 0.40899489533680105646 
 0.47066581711484534178 0.40995616732793421777 
 0.46816692763860034976 0.41245762741085167935 
 0.46440683892256895415 0.41337215570557478417 
 0.43592637382240589927 0.38896525330261322306 
 0.43619229262145492454 0.38685998294114853913 
 0.43819827556446716565 0.38620310836611454475 
 0.43755580238043467745 0.39009463186893555964 
 0.43779242344607149917 0.3881765020887869011 
 0.43962142805906606613 0.38756242711292776537 
 0.43904056353368192678 0.39113184301194747761 
 0.44040145691549575924 0.39209573049778539966 
 0.44165758277942401833 0.39300081854663720948 
 0.44282691052809219912 0.39385826567909520968 
 0.44392766235929881358 0.39467547167886229964 
 0.44498352780253047634 0.39545512334872318094 
 0.44604119540017422851 0.3961991876847541505 
 0.4392596013363384011 0.38937344922800942726 
 0.44093736883748779753 0.38880243575422679392 
 0.44060942955881549077 0.3904725875754551101 
 0.44215899111960943468 0.38994081775414873858 
 0.44185811222203791315 0.39149095487564733453 
 0.44329982056546823888 0.39099328956567280802 
 0.44302101808397414962 0.39244220657882400438 
 0.44437175598500922025 0.39197349120572932968 
 0.44411170840691249762 0.39333617501411871631 
 0.44538153841882599515 0.3928917472596216709 
 0.4451414490936319579 0.39417563834648156051 
 0.44631850067889877742 0.39374785130687933732 
 0.44612673257346030509 0.39494688601782573789 
 0.44709839566210130002 0.39448845573532370645 
 0.44714671350688139917 0.39694483176038974914 
 0.44830132457934301904 0.39776126828287250436 
 0.4494885299420679492 0.39868905099017104554 
 0.45062942016512663734 0.39975634361877282474 
 0.45171404329714653914 0.40088105081593622403 
 0.45284517430672016625 0.402006208255808406 
 0.45406366196326591878 0.40318994826660686792 
 0.45538997730581132206 0.40446781947110954647 
 0.45684317498639959165 0.40586724052884953773 
 0.45844501085027228315 0.40741564815913744457 
 0.46022137250171379907 0.40914570569772595876 
 0.46220282185459410362 0.4111039077423064847 
 0.4484161960117216128 0.39629530548515984334 
 0.4496777172283714652 0.3971439245084816827 
 0.45109483522341348172 0.39810354165467504162 
 0.4521102259943263757 0.39942332990114837177 
 0.45253769079377154094 0.3982478774844190883 
 0.45347899543227443431 0.39901384639111930897 
 0.45466223632939739563 0.39990431153498323669 
 0.45320545657232497172 0.40045683005156490486 
 0.45600053022817765846 0.40086803365176204572 
 0.45442436433918159677 0.40150955339990901383 
 0.45577009352431535616 0.40263155770561281921 
 0.45748796575852684887 0.40190665605785635961 
 0.45913995733124363108 0.40303255411265614949 
 0.45725484645170078046 0.40384742524427769128 
 0.46098127025102847432 0.40426157550224256498 
 0.45889873519383483913 0.40517908624273790696 
 0.46072915296059835377 0.40665070733068447995 
 0.46304480434556499757 0.40561081271632681844 
 0.46537326104299414631 0.40709244482618811567 
 0.462785284264102037 0.40829266458930835171 
 0.46514515543577922285 0.41015677798252525577 
 0.42995926644256771132 0.38469060870409005348 
 0.46800185888944723089 0.40867023564737825492 
 0.44720205235511595321 0.39560631055313294491 
 0.74220683132129072757 0.58048943623633064703 
 0.74425154359766088064 0.58425031550625794452 
 0.74598989541144022919 0.58722408193484720851 
 0.74752009519280759875 0.5897910151832653769 
 0.74891166816655885263 0.59206334634732238342 
 0.75021199858422094042 0.59409739027531804911 
 0.75145410216099450817 0.59593375675400739322 
 0.75266630124707223359 0.59761154212957778853 
 0.75387934093303343719 0.59917682725523335741 
 0.75513114705327766263 0.60069710612614546363 
 0.75645129436250413413 0.6022988998572096353 
 0.75757423797689515954 0.60414789072772223655 
 0.26075332288165620209 0.24852829953500357729 
 0.26093785719816814384 0.24877702049945740748 
 0.26122547039576277106 0.24905207482557228937 
 0.261605172602702718 0.2493504248943997359 
 0.26207272767890910092 0.24966570008413122017 
 0.2626285153927967464 0.24999266463545255501 
 0.26327614131971127653 0.25032795092305565321 
 0.26402162298324288736 0.25067026870633690727 
 0.26487296646822089397 0.25102062852041950869 
 0.26584011646261934692 0.25138276291257904971 
 0.26693559845517489393 0.25176380914224760765 
 0.26817661077983395712 0.25217468649219365595 
 0.26958878565849403453 0.25262735625485177593 
 0.27120887242001590067 0.2531266104785003801 
 0.27308061136305517014 0.2536632449127408373 
 0.2752405382140953316 0.25421705866759097825 
 0.27770378929601080564 0.254767212169707713 
 0.28046624147888588041 0.25528032885946305708 
 0.28369011257615073252 0.25577269086256904096 
 0.28622049297393387102 0.25774277333676004487 
 0.28796638276882635665 0.25962622551097197521 
 0.28819415551279831122 0.26286873829648893519 
 0.28644019765737305239 0.26648559757842349427 
 0.28440487578493539589 0.26970023181918101329 
 0.28202658209467390549 0.27264142848844108435 
 0.27914006921175876785 0.27546862499204760599 
 0.27552488609722419755 0.27607639796748212335 
 0.27289673872862474369 0.27604517323247779181 
 0.27060542780901269966 0.27425016739677360311 
 0.26904782757440048879 0.27136243612694876948 
 0.26772320231061425 0.26889873126916097323 
 0.26652220766235817928 0.26668914312037617087 
 0.26538661358601473017 0.2647117018314938397 
 0.26429961605856666651 0.26295779482092734858 
 0.26327231147733648475 0.26141307146036685261 
 0.2623237385893747442 0.26004895362649110835 
 0.2614616675167064086 0.25882643091583712458 
 0.26067927573854876577 0.25770906758531869629 
 0.25996613374138133334 0.25666851889361380623 
 0.25931566696737096134 0.2556829568054880264 
 0.25872571578760839017 0.25473525098111809983 
 0.25819724737890220601 0.25381194741112061974 
 0.2577332134699700239 0.25290249063326747381 
 0.75143501713166782618 0.61303966301509182912 
 0.75105673104033621179 0.61238506622166766213 
 0.75053685118052670955 0.61172672771492775379 
 0.74986903210684197063 0.61107029919158972753 
 0.74904585738184814581 0.61041989095331394832 
 0.74805849653936162813 0.60977769746734689083 
 0.74689609422952429885 0.60914359208691415404 
 0.74554482168969227196 0.60851484481439821472 
 0.74398657526687572705 0.6078861093835575824 
 0.74219723616248955977 0.60724983378710672977 
 0.74014418277648197364 0.60659757927155144586 
 0.73778285982433111645 0.60592428157751221374 
 0.73505628866085948037 0.60524282429119424798 
 0.73192536710024180824 0.60462388111634746135 
 0.72841506345592754723 0.60414458472196286287 
 0.7243234590805508466 0.60371006847559494091 
 0.72104281789905733113 0.60128046373466637053 
 0.71876063053612038178 0.59887968208836006578 
 0.71843291187896041183 0.59460290754149147663 
 0.72091144960933817298 0.58978399669113901194 
 0.72400424840568577967 0.58552022302553863309 
 0.72774225324042463026 0.58168977163968926813 
 0.73220323289936151134 0.57805164362620242713 
 0.73664676369277781731 0.57684036054637854996 
 0.73952420904061932916 0.57770045381340340285 
 0.73710415156487285593 0.58108683004979677644 
 0.74036115467869312301 0.58455699010561001927 
 0.73255737981436797046 0.58354232575207765077 
 0.72887237834534313041 0.58661223724370648025 
 0.72582576828876355091 0.59012208462674919929 
 0.72339763911209020719 0.59393092795675583861 
 0.72189344743942041038 0.59770789715395089559 
 0.72398459742402931916 0.60012214426755794427 
 0.72710078234685349141 0.60070605786884567756 
 0.73076621412132658495 0.6012501343434101253 
 0.73424460026325100159 0.60213393801022974117 
 0.73720858078340334441 0.60322797457198906734 
 0.73971198265393234283 0.60423852057333760079 
 0.74187551965319209479 0.60516507049161383236 
 0.7437647109228884279 0.60603133974650547078 
 0.74541874241434424864 0.60685814745962762817 
 0.74686369698463273004 0.60766169150256255094 
 0.74811777364582388028 0.60845385198362045287 
 0.74919392021484887412 0.60924238249252193889 
 0.75010164731296691265 0.61003113869560254834 
 0.75084839472980346997 0.61082057874624073879 
 0.75144040245451337867 0.6116084900551185255 
 0.7518830968903537082 0.61239068437737254058 
 0.25828171421176210343 0.25210806674489677492 
 0.25871846629639921877 0.25295183157832279441 
 0.2592282424555094611 0.25380805721970822741 
 0.25980912247565657314 0.25468482781112755653 
 0.26046112307912544503 0.25559216171006216012 
 0.26118726651206808365 0.25654227527084988436 
 0.26199547118155797065 0.25755017540696567568 
 0.26290153082762268699 0.25863589103879924824 
 0.26393029831488706849 0.25983198385760719606 
 0.26508804438380856316 0.26119507957849097401 
 0.2663379168377889572 0.26278140391596815917 
 0.2676405496855285282 0.2646025452631788899 
 0.26898683063455774978 0.26663918709969863796 
 0.27041393062607288478 0.26886167374638608729 
 0.27204727505715203817 0.27125218527724398454 
 0.27380464281056271503 0.27365264495133106992 
 0.27643506609774015637 0.27353174535284086044 
 0.27860471318727669798 0.2717103914774051665 
 0.28086280512388644981 0.26925842073065975324 
 0.28280661543081014875 0.26647088858038658898 
 0.2844404965360917692 0.26347138971265660068 
 0.28553370720115034409 0.26052347245397039499 
 0.28389259987242265737 0.25862078209367062032 
 0.28138073353159803736 0.25810606677635022921 
 0.27848862684583458593 0.25745849828167938211 
 0.27583955680199828686 0.25663786554783435401 
 0.27352702273570334013 0.25580965961134327635 
 0.27154316052462912356 0.25499599651072307749 
 0.26985395880896034804 0.25424903346116967118 
 0.26839986892178435696 0.25359242100169143708 
 0.26712418775366286727 0.25302000751534847733 
 0.26599102649432609935 0.25250638886825560459 
 0.26498259332916035413 0.25202929523475653406 
 0.26408869103283949542 0.25157604610904160669 
 0.26330143238634146075 0.25113971105047255827 
 0.26261416251931313237 0.25071667211738118963 
 0.26202161782815036606 0.25030554565123402933 
 0.26152034552757330577 0.24990664922783109581 
 0.26110920902354306516 0.24952149352205946209 
 0.2607899963120691722 0.24915174490802818874 
 0.26056824029667347009 0.24879636485493719644 
 0.75643071788782012543 0.60580411396751554509 
 0.75551968902151123153 0.60413119956625227491 
 0.75440400442406774228 0.60252992512660097368 
 0.75318403943272116408 0.60100178457089437067 
 0.75192485033141465145 0.59947551346807459449 
 0.75062740780249603834 0.59788340076538759593 
 0.74927519496615380135 0.59617444582423662069 
 0.74784720424489115054 0.59430883617075302983 
 0.7463168965652885456 0.59225427231780081172 
 0.74463967520501406216 0.58998231923223021234 
 0.74272073072180144759 0.5874522565057463952 
 0.73645473278918605065 0.58581828477416320045 
 0.7330059550339504959 0.58798349424334328539 
 0.73939397627641800792 0.58819190264291021375 
 0.73011154128638178218 0.59081455884848566029 
 0.72764927668383094783 0.59406548246711432526 
 0.72557832382287679174 0.59735807892267833719 
 0.7363145943258695425 0.58950811803726343996 
 0.73374635858402359467 0.59160139047497906084 
 0.73158921389734277163 0.59448772659868365231 
 0.72937394996657778368 0.59767512143645051825 
 0.74167624006226706701 0.59049056779544339957 
 0.73881772037055148949 0.59130704298925762519 
 0.73644791228663564198 0.59222833564212851165 
 0.73513061753540820398 0.59460026864101123145 
 0.73358823486288493587 0.59819018146711566697 
 0.74361279784931277881 0.59267519123141032544 
 0.74086692995422176455 0.59332320065792198971 
 0.74537014471925655545 0.59470250569871496715 
 0.74280850310291446359 0.59529571897911137679 
 0.74699718062656639272 0.59655973563932418458 
 0.74851274696029079792 0.59826244565501396355 
 0.74993046477018043827 0.59984172063404062047 
 0.75126064424184357815 0.60133727073261156182 
 0.75250384165951378357 0.60279460518353233933 
 0.75363890452439530332 0.6042579206375400247 
 0.75462427455503022777 0.60574921660575931082 
 0.26031948565735557599 0.24915664992432623448 
 0.75542914095380875317 0.60725475310398413509 
 0.26057987986525704693 0.24960422815861962875 
 0.26093393977532208794 0.25006258013764287584 
 0.26137903944775298104 0.25053349430992172264 
 0.2619147178662989961 0.25101768728854362278 
 0.26254249325476364252 0.25151615498584700692 
 0.26326553279034392574 0.25203086231584054255 
 0.26408813832066629912 0.25256515488428160632 
 0.2650148900470853941 0.2531243408539732842 
 0.26604936835717452048 0.25371755708121601636 
 0.26719410500989754231 0.25436478827181802087 
 0.26846356545347616063 0.25511965906768552248 
 0.26992031404398070249 0.25603533859901650427 
 0.2716675121160981865 0.25709539457020053055 
 0.27378763186151777731 0.25825208151929052169 
 0.74463870097232809364 0.59712066330237156819 
 0.27628858583641030533 0.25932005819888787057 
 0.74633855730681897267 0.59878904964788060017 
 0.74790669704829759734 0.60032588616442206231 
 0.74934928420968860419 0.60176567489134979994 
 0.75067038418851383952 0.6031448700911417049 
 0.75186508918949646052 0.60449734815356170881 
 0.75291785804829836071 0.60584699163364108543 
 0.75381058697918457145 0.60720061363444222113 
 0.26001414964292235421 0.24959888492122456194 
 0.7545340755306455538 0.60855112574242065104 
 0.26031283758806816886 0.25013260833851969078 
 0.26070231800741405781 0.25067610921620148146 
 0.26118124442128420881 0.25123179957463426248 
 0.26174974285750940428 0.25180202101215348742 
 0.26240942266628980439 0.25238961111709784513 
 0.26316311525299346252 0.25299814188635461054 
 0.26401413548952706867 0.25363183345141016023 
 0.26496430039743901208 0.25429523083345134671 
 0.26600851965168642588 0.2549937096151239091 
 0.26712311585806114422 0.25574581036411597745 
 0.26829163933619432081 0.25673680196915371621 
 0.26969833436675433314 0.25802434518653999396 
 0.27152750279887388762 0.25945689093786461488 
 0.27386096602780779508 0.26123343662219045136 
 0.73693287207361601876 0.60018477137840009483 
 0.73728670185729716646 0.59699500189221044177 
 0.73812952057399583428 0.59409407032225802769 
 0.74016026676928314831 0.59607433621527050605 
 0.73965822410580217561 0.59886552397365122591 
 0.74220346899041267363 0.59787967642546169245 
 0.74411397970431081283 0.59949793193046030382 
 0.7395169550449344209 0.60163741784046598227 
 0.74183955799609879733 0.60042693424874471475 
 0.74174021629789732568 0.60287794519210313737 
 0.74380118791865701411 0.60180442965243441389 
 0.74369284807360080958 0.60399555148692674056 
 0.74541615011436956895 0.60503402297246233754 
 0.7469357108960668068 0.60602170420026135744 
 0.74826851190438403716 0.60697888556260648496 
 0.74942556764291967664 0.60791974129555292894 
 0.75041391786043798451 0.60885282576657540066 
 0.75123851932429608347 0.60978167068434185882 
 0.75190362945473832035 0.61070593271454698403 
 0.75241333321240300158 0.61162271385586497452 
 0.25878699619426442924 0.25137623897023969599 
 0.25919272735906612182 0.25214835036530208745 
 0.25967793458843718701 0.25293174140021512653 
 0.26024129032446557952 0.25373247346050620266 
 0.26088308074361310496 0.25455788583640137634 
 0.26160593776719315295 0.25541646279398549924 
 0.26241625993149075846 0.25631745595353450096 
 0.26332775199189656368 0.25727053567995761263 
 0.26437213157045963419 0.25828834314058263244 
 0.26562819916007585075 0.25940891829532475299 
 0.2670627877889733548 0.2607742989772429687 
 0.26854889520088526256 0.26244492261862251148 
 0.27005935883662546271 0.26434787226278966266 
 0.27155894992793438991 0.26643612873653998996 
 0.27311998526962610878 0.26858833220620753623 
 0.27530795395386065127 0.27080639308220411099 
 0.27776641182716915734 0.26871257628443229182 
 0.27540067646436372506 0.26804388989348126859 
 0.27412476499424348608 0.26617192955965568446 
 0.27956353943917328086 0.26631994680302439882 
 0.27671618181502044553 0.26613352091955366774 
 0.28113037617827363324 0.26359490813865199543 
 0.28260229021295957264 0.26084674662923734711 
 0.27809364014269272181 0.26375234130504798813 
 0.2792520941737757223 0.26068659628050477872 
 0.27655009565844684838 0.26178943853749786497 
 0.27533162868378852073 0.26386330252858902767 
 0.27264838228492238592 0.26400784607729571585 
 0.26922381881750656607 0.26020811151036915554 
 0.26754035235360812406 0.25859468211598257703 
 0.26580801847302165664 0.25773585874288074127 
 0.26690977221064604574 0.25698473540385474712 
 0.26588618912543943162 0.25630447810206014037 
 0.26464415482720704542 0.25685165234079065932 
 0.26483451426618365154 0.25553272973074731 
 0.26363836186327238575 0.25598113133313327161 
 0.26386418289589991248 0.2547704795197960892 
 0.26274329456667028238 0.25514453633649375464 
 0.26299017493232362819 0.25403724909816521871 
 0.26194499922887470866 0.25434447532805470882 
 0.26221138331325111182 0.25333380727697396573 
 0.26123636591545301711 0.25357675715269789585 
 0.26152438989082815723 0.25265633121098457492 
 0.26061331375515173203 0.25283531125435565468 
 0.26092630125151766718 0.25200013592851167044 
 0.26007385808768707092 0.25211408893219705574 
 0.26041545387498432618 0.25136084233736666338 
 0.25961767734988644429 0.25140773912389580147 
 0.25999154582172218086 0.25073466548939510323 
 0.25924577270514626015 0.25071176763611036087 
 0.75302975565200291896 0.61072991522490971406 
 0.25965552144744996621 0.25011830592436773424 
 0.75373566337539132931 0.60970751012000978797 
 0.75245101848410655965 0.60967293519879106611 
 0.75308601808649755505 0.60850586288103614141 
 0.75171223795292951841 0.60860737001475218033 
 0.75227239316775385003 0.60729620121057970028 
 0.7508113670080271973 0.60753547835571042324 
 0.74974759866529350205 0.60645591848414026614 
 0.74852023773971043674 0.6053613292791889533 
 0.75016326064926153183 0.60485935256692058282 
 0.74887951847143852113 0.60361603340221392511 
 0.74712618328816127189 0.60423703908871417845 
 0.74744691149018349652 0.60232882562092349144 
 0.74555760711954544018 0.60306115796699344411 
 0.74586104039192713255 0.6009677927382339746 
 0.75129628046030327848 0.60608170534503347238 
 0.27097049330691969082 0.26195318082284024808 
 0.2855784612085422447 0.2479440660457164769 
 0.2838674772096199117 0.25051771052036664322 
 0.28094830325455399933 0.2503428893973264624 
 0.2782184634138263335 0.25024400988577166771 
 0.27575228391360262492 0.25020691247494553089 
 0.27360110864226877547 0.25018041091385134767 
 0.27173816374087711445 0.25009941875009072954 
 0.27010309614296929004 0.24997900974868011992 
 0.26866120057616021954 0.24985208451087592696 
 0.26739490277379757144 0.24972277332717282561 
 0.26628508211377599491 0.2495877843822600084 
 0.26531304160094526523 0.24944343842601959804 
 0.26446217374658465005 0.24928766073211430787 
 0.26371817717103918088 0.24912052680963678308 
 0.26306886146646751845 0.24894445803280845775 
 0.26250404625968032368 0.24876443552474833409 
 0.26201568352868959133 0.24858834885945479964 
 0.26159816221492432353 0.24842761496527976384 
 0.26124837442143411526 0.24829845882378276389 
 0.76040937625551097145 0.6000416035274088733 
 0.26096264441963801239 0.24822512760203585547 
 0.75883648169570061537 0.59955055642363541679 
 0.75750119246133507112 0.59848276509899078768 
 0.75639293277604091603 0.59719500147103332655 
 0.75540789249388373694 0.59573231820549843452 
 0.75448788649015940955 0.59408363883426729135 
 0.75359780561687517153 0.59222473881797565998 
 0.7527134826083500263 0.590124622925066733 
 0.75181770946992487747 0.58774480906229842336 
 0.7509025544261652696 0.58503460772022453096 
 0.74997766173627578024 0.58190941318188904585 
 0.74903613659775247768 0.57799102030859728085 
 0.75246044583102789094 0.57665213091594613726 
 0.26237640648105342578 0.24824896442700367105 
 0.26805717485205510231 0.24869608983548788239 
 0.27453945846731392377 0.24835784863146601054 
 0.27955760933607437524 0.24787609581180719553 
 0.28248011255714594592 0.24784051275051680041 
 0.27686115825336748975 0.24802590274909275259 
 0.27092475505822682935 0.24863090265034046289 
 0.27261534174494006511 0.24858282901031444889 
 0.26939986985389557939 0.24866978539493789224 
 0.26496623108163874782 0.24863738740741722633 
 0.26688390819876506299 0.24870161735524476398 
 0.26586005302585963284 0.24868242624586747724 
 0.26350188129544049875 0.24847543347254893997 
 0.26418522183305725992 0.24856742021865818604 
 0.26290285186369410919 0.24836662667651504544 
 0.75634409628725707275 0.5942120587263783893 
 0.75432498852902396536 0.58831089931608382404 
 0.75563559483565601038 0.59249709901299607573 
 0.75496718385297478804 0.5905393187630837426 
 0.75311190201700350944 0.58291016018461694337 
 0.75370316987314223134 0.58577853973526072817 
 0.75260987717306393474 0.57971943783936208394 
 0.75894882686590681153 0.59800400253912600057 
 0.75711315308080973097 0.59570361033928531658 
 0.75797069901444291684 0.59697657441060203443 
 0.26113442767783623388 0.24797632443088757359 
 0.761148477121449063 0.59897112296269217069 
 0.76004705605849631755 0.59869488684472071949 
 0.26191237266312783483 0.2481337058070360313 
 0.26150170591122157138 0.24803604116875679897 
 0.74619906506136268742 0.5746538813251353961 
 0.74271170842358913422 0.57197069084852525389 
 0.73830820670030317121 0.56976708582607438203 
 0.73243117006726921048 0.56802653696853644405 
 0.72617950503017547614 0.57029221649302341834 
 0.72690395840838084585 0.56367154601352997823 
 0.74289530324038954845 0.56684223265159761063 
 0.74723513535819052755 0.57008433781772249738 
 0.75039619321423878251 0.57370244490623167888 
 0.73770054306661925203 0.56416225621146709468 
 0.73265175888529576742 0.56207614750941659043 
 0.29969551776045777469 0.26646215142874518644 
 0.29515489928541766007 0.26562495211421743857 
 0.29455135260608744652 0.2607998659984821499 
 0.29288618528028442789 0.25695411536674028774 
 0.29042362942574351248 0.25375716193206460103 
 0.28737749995135647429 0.25111429319829531304 
 0.29481654502818732677 0.25279993954745660911 
 0.29754330281912394485 0.25713484131841368718 
 0.29906676415168248484 0.26206350131166683548 
 0.29131728713636928507 0.24977831441667747159 
 0.28845975817079966275 0.24794269047542347173 
 0.72080471299629822468 0.57396879045642090755 
 0.71595264686424164857 0.57878766993270724939 
 0.71196199980133290097 0.58445865536153229769 
 0.70879452646400087357 0.59105951388562227855 
 0.70224929378624278975 0.59062107037264666154 
 0.71374260436141956365 0.57157402551905889254 
 0.72009754902416889255 0.56670113573503722026 
 0.70852306749319149404 0.57778795643877478572 
 0.70470856463812692194 0.58461133531616205072 
 0.28444559675737218774 0.28531744634077310652 
 0.2840103224436591467 0.28051954466222966955 
 0.28732343680277944165 0.27745699743420959571 
 0.2902322828020381662 0.27394577636746753058 
 0.292781008184078817 0.27009708702710938377 
 0.29202975175199263891 0.27840956933133331752 
 0.28855145195657144752 0.28216823989893974334 
 0.29496552488739152809 0.27436925646192561468 
 0.29754229662391173949 0.27020323754273528616 
 0.71007553304988813014 0.59759560235099395964 
 0.712482513068706802 0.60248452223921000748 
 0.71572891907895008767 0.60654979934493202798 
 0.71979953369610971681 0.60996773875221177441 
 0.72446121175533373382 0.61041720890387829446 
 0.72255060380952562671 0.61401154686065806398 
 0.71021774722344988007 0.60772733319691685239 
 0.70660267287214684195 0.60255149594243195832 
 0.70398395921959622257 0.59646423047499741443 
 0.71450226230264957117 0.61183927519631142733 
 0.71851127500699274453 0.61446414370769331104 
 0.26263692244178110657 0.27811086464775242044 
 0.26534537013068043576 0.27660114326544327223 
 0.26794597389728791459 0.27908994553604127287 
 0.27101037665823746181 0.28096569448447550332 
 0.27484095990279977517 0.28230081970200854302 
 0.27968312949485407692 0.28296289935636786961 
 0.2713459404312701384 0.2853139248380628934 
 0.26746702663411231482 0.28287399672386548399 
 0.26470058930244355633 0.28018615812831088041 
 0.27609931169770463022 0.2868057965757501715 
 0.28051156427144763317 0.28757831217754903363 
 0.72815113743024173498 0.61033691384577182237 
 0.73149452907165235516 0.61025125343017361246 
 0.73448758957011117676 0.61022995029401960743 
 0.73713366747149000613 0.61028055741744124951 
 0.73945387238952764442 0.61039248144451885292 
 0.74147888635580605499 0.61055483646636132811 
 0.74324067616211431098 0.61076097599434509 
 0.74476806037283083128 0.61100725444810011222 
 0.74608549392949463641 0.61129122447238559701 
 0.74721326054332382061 0.6116104120635869057 
 0.7481681053011129956 0.61196162428718459125 
 0.74896392561436053725 0.61234061033501896443 
 0.74961237621326914926 0.61274194607233989363 
 0.75012333605634606837 0.61315906416373799903 
 0.75050523373826782958 0.61358440520427237619 
 0.75076526476867677662 0.61400970231662432841 
 0.25652511037923680925 0.25465225299777499712 
 0.25702815847242310721 0.25566722338796693537 
 0.25757056659002430798 0.2566978997801843132 
 0.25814412181616475106 0.25776024468737762652 
 0.25874120555278767863 0.25887709154275562184 
 0.25935858102448622331 0.26007775698974899825 
 0.25999884948996365708 0.2613944755607072179 
 0.26066786410388592676 0.26285777983793845447 
 0.26137048041293026168 0.26449076159515005902 
 0.26210321258730151506 0.26630546761722601046 
 0.26283494357412495734 0.26833499705198510243 
 0.26355100053993846254 0.27065789037966886399 
 0.26433749669457995424 0.2733436685076494066 
 0.75000657293776074042 0.61369838922780273194 
 0.74390006648316897575 0.61218327148070961208 
 0.73593493515923602555 0.61251064980654756909 
 0.73007042001016242416 0.61317337980995356705 
 0.72655035572355164408 0.6136064945627800471 
 0.73318503225621511898 0.61279810577914373138 
 0.74046349424016344454 0.61219873870688212847 
 0.7383508719625029304 0.61231335421975907618 
 0.74230358493076786797 0.61215792305674143758 
 0.74746737785993855319 0.61259539559526232644 
 0.74527865230465029089 0.61226843089999316572 
 0.74646148810249557393 0.61240769536127037664 
 0.74900962024567507846 0.61309117008368607671 
 0.74831224351315828169 0.61282546537015158972 
 0.74957108553189044642 0.613384953344305206 
 0.25853318592210544624 0.26122180824470797589 
 0.26074725766272327521 0.26782756408030877759 
 0.2615426085455852534 0.27248936880034457797 
 0.26208891584166060795 0.2754167032992315689 
 0.26121250334359635836 0.26994067732486159983 
 0.25958840663877219557 0.26419388012651173758 
 0.26015003253143420547 0.26594214947476441102 
 0.25905553889496146791 0.26262369528285478548 
 0.25692787991302057371 0.25770314232452656844 
 0.2580076857014534375 0.25995901825585898681 
 0.25747157754796085039 0.25879884845097012036 
 0.7505320441838292389 0.61434748855781962096 
 0.25587789016175715995 0.25558965774972242091 
 0.25639124624111597761 0.25663984187106836377 
 0.7503245508818422449 0.61402233116030147109 
 0.095731389387395685042 0.6197028731110592048 
 0.15299938044203936771 0.52173707732561402928 
 0.18098451235913776136 0.48328365407378420793 
 0.19495063148926600194 0.46291308956985066647 
 0.20099340203820922901 0.45289437168475221718 
 0.18798417695144370443 0.47291242804667316113 
 0.16766509701105425378 0.50358166688671446298 
 0.17436624614435183855 0.49367521318844753697 
 0.16061729158814772034 0.51301870661484949565 
 0.12291732796499779679 0.56988828738221142256 
 0.13610710369985118406 0.54860257972203818611 
 0.14158335770656940711 0.53775869346875460053 
 0.14527847006440408606 0.52812110996279459929 
 0.12981593637463570423 0.55923328288068552272 
 0.10944907582963311898 0.59114275683483430424 
 0.1160820271636732598 0.58079141916392362788 
 0.10036263404756023965 0.60846636632803441369 
 0.10281184919682123668 0.59871372878903938997 
 0.45593969752860452616 0.056615636733400385994 
 0.075143639156401056955 0.66796390065560862226 
 0.084527409982229476104 0.64349968728819650909 
 0.090294114431373320717 0.63132357093440871765 
 0.07944082701607112218 0.6562094947943047929 
 0.46268022797476671126 0.038735439384431011312 
 0.46481186178448452573 0.030702909965109409507 
 0.070968434382816109052 0.67519105517119626381 
 0.46592339432835039315 0.023182569937056068249 
 0.45954286984892300794 0.047375332307070396054 
 0.43517129043573671288 0.099011950619316460576 
 0.44727247429076189 0.074516206339211951692 
 0.45202810804120696631 0.065905599447529786272 
 0.43971029772473219088 0.089204987336577182266 
 0.44188958525643057262 0.080878350458661610323 
 0.4246449354053437597 0.11957171858118995078 
 0.41870455056805477856 0.12905065373297580633 
 0.42995926022419550527 0.10932747435403777914 
 0.7622245746678311118 0.57132913376688476692 
 0.79952575665311698128 0.47575237545288867613 
 0.76936891569735821328 0.53184343644505405191 
 0.76371591799998528316 0.55653953401125255684 
 0.76302433051209250792 0.56284663211848262598 
 0.76255120695466183101 0.56804100102811938555 
 0.76486171763525157008 0.54918803080663491922 
 0.76671039572311272536 0.54090083420470247422 
 0.78267518137594682681 0.50215343112679244886 
 0.78872112319433784755 0.49215365918485898256 
 0.79505771021306148594 0.48264293295287630237 
 0.77737468185451819025 0.51225387788881338036 
 0.77292541116729918116 0.5222215355396254699 
 0.63804858083764137699 0.70122252048033661964 
 0.45337329291801736764 0.95750273912278471844 
 0.86913720796162219351 0.37741447078681072957 
 0.83220865467288618333 0.42978141955901905114 
 0.81679241079030528994 0.44809610116042086769 
 0.82434828887033084754 0.43841377163124151117 
 0.80989448357039550697 0.45842087306929790724 
 0.80384294910761167063 0.46861875324124746545 
 0.84880258823913734556 0.4049531022959651505 
 0.84313035743295727809 0.41477416636365477265 
 0.83957231310514979228 0.42361075306901257997 
 0.85527488090689507416 0.39533208510524175949 
 0.86215245056031264426 0.38615939811920541036 
 0.90614044110410130184 0.33269952722841894532 
 0.88350890859448538706 0.36117088291104160191 
 0.87617218149759668044 0.36895972659283882145 
 0.89435921946839180841 0.34801058919893967936 
 0.89057651670078574746 0.35577820303226542764 
 0.90012479043422755076 0.339986901705525979 
 0.91660751447804533765 0.31970929497671879416 
 0.91171677547070828496 0.32600578754288955796 
 0.92079825565723694147 0.31405506782507225383 
 0.92440458137779157877 0.30564318956383645931 
 0.44881805389030199338 0.97552762195716091753 
 0.92402628182068713425 0.30990801450355309754 
 0.54681688817534612745 0.8285312501312208644 
 0.50096239658767427461 0.89254675175760511685 
 0.4712967435119476689 0.92802022963484975815 
 0.46212212353391929343 0.94183089180819368202 
 0.48076605866909799536 0.91512048429619274881 
 0.49071337840296297417 0.90313097880875914392 
 0.52210226106459767248 0.86262089181617940259 
 0.51508831599259785605 0.87446586474214915707 
 0.51041550550419223509 0.88515836306158035551 
 0.52988353574297164528 0.85082203938301581569 
 0.5382074002671316526 0.83938310329155796374 
 0.58996264696271483174 0.76758148428330996715 
 0.56388647203147423959 0.80848551365947307623 
 0.5553910776447962272 0.81822911349006977044 
 0.57591436369916315652 0.79073171671904063373 
 0.57204173932808555225 0.80117384938147995221 
 0.58239774312830472347 0.77901585341133305906 
 0.60630558609797347014 0.74616000747417476902 
 0.59799244460987521776 0.75662069014928901023 
 0.61488952139104546823 0.73658161045708692161 
 0.62686036307489945152 0.71961414327347428266 
 0.62301279601097858674 0.72961572964487231285 
 0.63301267819889994737 0.70881845338451221483 
 0.27413625496946714133 0.24243625523289691337 
 0.76150721079832905946 0.59704707824304470432 
 0.76019489463118083972 0.59069783385131946485 
 0.76052303079464067537 0.59492640741412838867 
 0.76113589358539801566 0.59656329973178490178 
 0.76079864844032341065 0.59585888333002445805 
 0.76032587454831535023 0.59376131646470997616 
 0.76021536861956817699 0.59235610776283131873 
 0.76068377388781771575 0.58399639607640008165 
 0.76026589258664178939 0.58876798639476957131 
 0.76042908602565717491 0.5865432936552603671 
 0.76102444510020661461 0.58109466304510792867 
 0.76143588130677086756 0.5777993143315944824 
 0.76189679385250208554 0.57418147383984108334 
 0.26440442267552427547 0.24670789913737906085 
 0.26228401189570510477 0.24698737207336488031 
 0.76187765575779475835 0.59732689959341334074 
 0.76221242834510938291 0.59743014370096547694 
 0.26183901239443502229 0.2469558355097266622 
 0.26323726250912549141 0.24695561909199759132 
 0.262743809774193815 0.24699306902173845391 
 0.26378423917144472322 0.2468630567835174705 
 0.26689433267126400073 0.24580667631341995838 
 0.26511670248525143201 0.24648442615763507813 
 0.2659398654480031321 0.24618655788859000744 
 0.26930538625701716526 0.24475129497741468509 
 0.26800482672319630995 0.24533412128539383579 
 0.27084223668947382535 0.24402148780336227474 
 0.27251880279692897169 0.24308333670364476453 
 0.72112965718451471631 0.62748132058412342538 
 0.68558440028691391976 0.65022472713225221153 
 0.65940675266430237578 0.67353335116489720935 
 0.65087762852297659233 0.68340558562022790667 
 0.64319525566525737048 0.69365274938098353541 
 0.66825505763997927744 0.66463139392981351872 
 0.67707615768493523145 0.65684699122925471748 
 0.70688983722455678294 0.63585033580595873293 
 0.71265820725984319051 0.63218010888670306269 
 0.71778662483951272133 0.62927057106202122228 
 0.70057812514937889414 0.64003812919125324665 
 0.69349657688033827796 0.64472360750279633645 
 0.34446447118460243875 0.17907886913480375313 
 0.30280896358058667639 0.2251274987394422944 
 0.28572322647081799252 0.23751741568246090286 
 0.2772953213232935421 0.24066655462336203342 
 0.27514226247469758535 0.24117858435917083337 
 0.28014714452167893688 0.23996358633582423603 
 0.28305836824879143654 0.23962211910551081684 
 0.2933829302751410073 0.23214075551225912819 
 0.28928573007641972259 0.23496446879588686607 
 0.29790974653900986757 0.2288747923545925711 
 0.32492014436518740217 0.204475695874275748 
 0.33601868154819358736 0.19117131641084295079 
 0.34104456476769773321 0.18418647901921214594 
 0.3305244928448239361 0.19802051735391593135 
 0.3136224017078139692 0.21601020970370549135 
 0.31928126145889523801 0.21051082656292213757 
 0.30807251360363302473 0.22087008278537859085 
 0.25494772429512119194 0.26910877532937849121 
 0.74843647109380162519 0.61462207018942149883 
 0.74067852481349449878 0.61737673442984009053 
 0.733964755828412585 0.6206510622547346534 
 0.72769395498143307766 0.62391418429549905245 
 0.7240226735448751505 0.62590509480471845372 
 0.73103832973725291211 0.62215608753609452641 
 0.7365172300248422621 0.61936857718573079534 
 0.73874217737510672332 0.61828398229157588428 
 0.74506275745593186777 0.61554247295769437542 
 0.7423591042714241528 0.61662840340735292077 
 0.74381225441852705238 0.61602212523218724538 
 0.74704025734919887736 0.61490759955728835351 
 0.74613237814169552919 0.61517531594911045723 
 0.74780328196471057556 0.61472708289314492713 
 0.25454466190187263752 0.25955509386572123143 
 0.25526171028588723333 0.26268348181768352845 
 0.25516116185097947877 0.2657353934771872761 
 0.25505691036609012823 0.26762858356202873233 
 0.25526232888022415413 0.26407559707524053128 
 0.25515526620693995685 0.26149449077375408468 
 0.25493084565075851966 0.26046584777962616952 
 0.74992629747947781027 0.61472148738064236184 
 0.75017778812698820978 0.61486057715134712076 
 0.25377699052577085137 0.25863250661159259414 
 0.75008993066395268645 0.61480307697017211321 
 0.74936648915934789272 0.61459273850762774494 
 0.74968739089225733263 0.61464452169881389487 
 0.74895338087518326109 0.61458113233869093861 
 0.22598983672905414988 0.35596671656090234093 
 0.06671654528892334568 0.59056196967647112128 
 0.14882652437724847028 0.46293217080998810831 
 0.18500027154080878056 0.40998420232241611361 
 0.21035374353369065692 0.37714308689540199104 
 0.21585230236378050162 0.36951470704440070314 
 0.22114776129746999134 0.36195248496005255623 
 0.19883146626635905818 0.39164091678511636641 
 0.204666473388007919 0.38457440988741770083 
 0.19297378844334545089 0.39816278244278141552 
 0.1874965365667882744 0.40302067712826428192 
 0.17105112421396415079 0.43384384413841531325 
 0.18092066315578012037 0.41793998199268539429 
 0.17617791230464918684 0.4259468117459598302 
 0.16006872859691076427 0.44895509705199526662 
 0.16564809890622017585 0.4415461035954170721 
 0.15446851000568517787 0.45609933486230874733 
 0.11005874861722350633 0.52137484784287546624 
 0.13129113913982470851 0.49155184035864957215 
 0.14072396609346563001 0.47535729751078170668 
 0.14329556950364424894 0.46808931413898363649 
 0.13635408313711386286 0.48352241148048941133 
 0.12048949706063324938 0.5067120204046200449 
 0.12592420783730448597 0.4992880382027806152 
 0.11520330914237478237 0.51398905782917680973 
 0.086471972720049888883 0.55639813728454967645 
 0.098974374286157518199 0.53594703111999686396 
 0.10473184154982789762 0.52885032480715232772 
 0.090633100498856103422 0.54834139661620051598 
 0.093267054806373317355 0.54114225060036724724 
 0.077262414714797986171 0.57315056906821659766 
 0.081993889916934140083 0.56465480303403059459 
 0.072173935455675838901 0.5818124466475796952 
 0.42166245030311655384 0.060252174806871366952 
 0.44667415569865592806 0.017895634885777174372 
 0.044535920037249265846 0.62239487894490641562 
 0.060811559222058407526 0.59928059300933478326 
 0.054335863310969088891 0.60756615547731607219 
 0.047737659723343844886 0.61368477263590426318 
 0.45039196129681019487 0.012459072489926522817 
 0.030123282060837891505 0.64698999440864302102 
 0.038879408796402933901 0.63287809286076013304 
 0.44900402323088556278 0.014474849313553141486 
 0.43646069821209582118 0.031944245417688803268 
 0.44371407172868626567 0.022241834316822861606 
 0.4402825413624227302 0.027091968067197276515 
 0.42839030031687397315 0.047103301935983381277 
 0.43104175096891461649 0.040918335633984032063 
 0.43263473911674826811 0.035676194882664345742 
 0.42524849093465122429 0.053607151043942292967 
 0.39010375179408968149 0.11182865550785560382 
 0.40886693768375348412 0.079899617046555002076 
 0.41770304442779571108 0.06691829343377518613 
 0.4134236569409324713 0.073510346716630772801 
 0.39758633407620069811 0.096849633466567316975 
 0.40412669024421132846 0.085906564448140057544 
 0.39951584619791064013 0.090471456310025358261 
 0.39419784051998391083 0.10427446993334217595 
 0.37073263498268632654 0.14086043324647101738 
 0.38075575900719071942 0.12668276450748899853 
 0.38557654452990908212 0.11932368517301931987 
 0.37575498448769295567 0.13383910885402885982 
 0.3602826247818234906 0.15467559952980347582 
 0.36567410236048636385 0.14789253478347808013 
 0.35217338646501339383 0.16661785192356676211 
 0.35481139068120293167 0.15966549936274085364 
 0.34787238441993451055 0.17395627723928838715 
 0.25088829957610764287 0.2975345726856519768 
 0.24294607976727466969 0.32559865273765697946 
 0.23135963494041222877 0.34426702770888067962 
 0.22649362694216257363 0.34972643916019025001 
 0.23658298573182240387 0.3377030492305146403 
 0.24144451777311687346 0.33243960263362121177 
 0.24758867937741452225 0.31066447459606749693 
 0.245326616432338801 0.31799503726590905295 
 0.24945493960463005489 0.30380513701691552741 
 0.25380694236605816361 0.27879027199347178323 
 0.25428164561458888038 0.27298436115788826672 
 0.25474161006898332626 0.27069680271882190503 
 0.25394597916970862439 0.27560151649434871945 
 0.25273919298989094839 0.28699091487706585024 
 0.2534141328454597164 0.28263486212231730965 
 0.25194710819472182495 0.29192519806458611109 
 0.7230889944032197203 0.60726799949526111266 
 0.71363660965804875946 0.59435295599052218041 
 0.71721123545260156984 0.60212455830382927147 
 0.71506781002764130406 0.59834867396676916229 
 0.72018080502135672916 0.60511788819632994496 
 0.73046105295749097497 0.57324397668298132658 
 0.72225512937293512294 0.58016502805275271815 
 0.71841900083463683391 0.58475322753291247846 
 0.71540730384032957812 0.58979693039431035917 
 0.72658780270364609066 0.57625956229803354525 
 0.26840966665708487771 0.2762616764723558882 
 0.75029755286382493473 0.61250429217514046343 
 0.74266356231676911026 0.60911672200812427835 
 0.74701775640800505141 0.61046046724311930909 
 0.74970872901543805789 0.61197247238332486141 
 0.74807934834582068273 0.61094684732369364255 
 0.74897251419817156837 0.6114518179181731572 
 0.74577368685944400717 0.60999384778728193979 
 0.74432963209650138126 0.60954650174838342913 
 0.73315184980863989939 0.6076073863082431803 
 0.72992348391226091753 0.60736335030510613109 
 0.72640823780034169399 0.60721523126803156334 
 0.73854825286083192193 0.60830497238213254718 
 0.73602664085104130276 0.60793190226671822707 
 0.74074778383451456154 0.60870268622809642345 
 0.26007210826907051215 0.25889652889410041947 
 0.25763230697983752204 0.25472052315485887997 
 0.75074708304437121065 0.61304137043392270545 
 0.75106425504070761789 0.61357665820857520966 
 0.25714582018640014249 0.25375324473582605567 
 0.25876029855715321215 0.25671390348967332296 
 0.25817205817045651983 0.25570298369549121498 
 0.25939374997774461429 0.25777084201855132717 
 0.26329897138531921374 0.26466867803890820054 
 0.26157924909194829599 0.26146808867642690188 
 0.26079890023014462574 0.26011858890072564465 
 0.26241463238676726588 0.26297604857513667831 
 0.26517444531827472076 0.26871323210364223 
 0.26422005913930979304 0.2665703308435962704 
 0.26619275118854607287 0.27113025432547083193 
 0.26731804734473840757 0.27380409532683813723 
 0.7452785676612281307 0.57809654099946816697 
 0.73910623634204941634 0.5742962031715354021 
 0.74250595450104217576 0.57617536777473932208 
 0.73487501423365242381 0.57335762675731782867 
 0.28065354718143142865 0.27881505909911030727 
 0.27371470762856831005 0.27867249014135542229 
 0.27076083834592196142 0.27756143050675680106 
 0.27723664058033564705 0.2790337780546175428 
 0.28478094844890583515 0.25302690890954188108 
 0.2620701195403691286 0.2490954379113514694 
 0.75460332155819265232 0.59739873776170049346 
 0.75022482622541797337 0.58985885933702963957 
 0.74776575167760284124 0.58450075542732371492 
 0.74643257050548339482 0.58122958465892593516 
 0.7490369973569999118 0.587359489922043565 
 0.75243482507069103793 0.59403471794098328118 
 0.75134902320566510081 0.59206758583038310295 
 0.75350886011913575935 0.59579943424868830881 
 0.26085935997680687048 0.2483747201594027898 
 0.75907737991774204556 0.60197080731753760396 
 0.75576714525314414583 0.59887532520828701266 
 0.75710501847541455955 0.60030155255819017679 
 0.26127660649927592074 0.24864943716341228463 
 0.26101160130539130533 0.24847861276182089951 
 0.26163219092728334791 0.24886059316639067007 
 0.26917948295322868812 0.2511624816083714018 
 0.27449116639729148615 0.25206563566737966164 
 0.27071498030865204232 0.25145992162006841619 
 0.27247232863370446365 0.25176577535299105026 
 0.27938637032304702856 0.25265264803326575871 
 0.2767993084468355347 0.2523590090131823116 
 0.28217773143790164658 0.25292442261985925711 
 0.26469565241285303303 0.25010553929651085925 
 0.26664956989679955424 0.25061652200864847906 
 0.26783280308103707412 0.25088210041345787582 
 0.26560935293654597267 0.25035950638523324363 
 0.26319613601161612193 0.24959671840322791847 
 0.26389496608162155145 0.24985146825706255891 
 0.2625901161825411334 0.24934322184028023806 
 0.29177171953804231785 0.26310993512473868083 
 0.2883661234066331458 0.2699943396003512408 
 0.28592322624043664536 0.2733492995780569812 
 0.28318991175506130764 0.27636078436410449477 
 0.2904204620855621588 0.26638989056061262994 
 0.28920606713412666533 0.25714534134128258502 
 0.29078400758914391133 0.26007796972220786902 
 0.28696363840694322223 0.25478166569226462501 
 0.41938192640506505304 0.35862793507180679153 
 0.41989318675775627598 0.36370115112659778811 
 0.41635234366160300823 0.36697718772038795398 
 0.41317308052537971008 0.37066441410011014002 
 0.41033919182441097595 0.37464615836530329451 
 0.40766254236960242086 0.37922417893768040065 
 0.40297728503784280285 0.37816861781086275052 
 0.40818424430867833452 0.37008352607998562522 
 0.4113645978741587439 0.36589738963029727614 
 0.41507099986270890035 0.36196296457557092241 
 0.4053561160145280895 0.37435948008408503895 
 0.44237261522420107118 0.36570080019998318921 
 0.43961228803786317476 0.36740719663389470595 
 0.43676871382177862024 0.36487409328439135425 
 0.43350760622066897287 0.3629464896435976029 
 0.42949337176572427444 0.36160379314725649147 
 0.42441876495029762228 0.36102921888143363338 
 0.43307994256702053715 0.35840644498546064822 
 0.43718324936449498574 0.36087754239399510992 
 0.44015151529088009097 0.36361635501744082877 
 0.42809468366636138636 0.35693978141621157674 
 0.42347671266313147154 0.35620677990428895043 
 0.4080554004985334493 0.38426482091905933558 
 0.40957679739316560363 0.38832603448076147279 
 0.41194467360157699387 0.39175757645733355616 
 0.41494583822447772548 0.39465691469642877331 
 0.41855509219814390764 0.39547250083901447359 
 0.41662396583094557512 0.39804756557993620225 
 0.40736794123100089626 0.39250316498133402954 
 0.40478574528427541113 0.38790018880326382344 
 0.40344611532371077445 0.38274485937821484116 
 0.41080093964963354525 0.39580963107327848949 
 0.41363908497701828981 0.39787308332369081265 
 0.4828999554580755138 0.39290870656700488395 
 0.48067041949206745777 0.39633077511679798421 
 0.47696693077699847674 0.39609832741770795161 
 0.47359579686859043512 0.39591989215711520522 
 0.47056190047551882394 0.39573532034486569309 
 0.46785240994990279217 0.39553335000725947657 
 0.46543992115641880103 0.3953109881147938709 
 0.46329324956017226 0.3950663111439021713 
 0.46138159865932626413 0.39479741276031393715 
 0.45967567416753873921 0.39450203693641577862 
 0.45814777851561616639 0.39417718868317536129 
 0.45677166555658432756 0.39381844326372572596 
 0.45552291213302698036 0.39341879485656500171 
 0.45438051553162167595 0.39296776730579552339 
 0.45332909892357003967 0.39245247471962640962 
 0.45235955896306834223 0.39186104124915760449 
 0.45146640904537305161 0.39118618898727791633 
 0.45064261202376287851 0.39042573051944817752 
 0.4498760530286282644 0.38957856383595601546 
 0.4491509453462207424 0.38863967371565294462 
 0.44845146989363127155 0.38759875096413892726 
 0.4477635214368276273 0.38644181296919427604 
 0.44707441292318489401 0.38515271852162996646 
 0.44637192183090490527 0.38371361952240945481 
 0.44564302296446484108 0.38210483656256571949 
 0.44487186312329995985 0.38030493188615516198 
 0.44403682557604418069 0.37829294043088634858 
 0.44311194115730889731 0.37605093016815521745 
 0.4420772778191161545 0.37355821205965011877 
 0.44092740496210952594 0.37076884661999032211 
 0.45331590960186046724 0.39136065089726157495 
 0.46246096550434595551 0.39329496796327745312 
 0.45770075314610481065 0.39283085743289314351 
 0.45529277060653938758 0.39223833972587479613 
 0.45425737390661330428 0.39183931228359508703 
 0.45643489837365303075 0.392566213053171853 
 0.45911102422977523307 0.39303828336943680277 
 0.46068919212362613447 0.39319230196163235114 
 0.46922657019227970165 0.39330232019323330128 
 0.47526704146523407468 0.3930800137159043417 
 0.47885531436067679811 0.3929498740217087227 
 0.47207115178488956442 0.3932089516358887038 
 0.46669870876713925867 0.39334939995337769858 
 0.46445415589782806931 0.39334719929913652958 
 0.44853398720908321806 0.38527207967963600366 
 0.45096420095760092472 0.38938503016471337492 
 0.45245896126447621155 0.39079516484844900592 
 0.4516782445540630242 0.3901378842164887617 
 0.44968855217802489177 0.38756970433161336276 
 0.450305196088145121 0.38853163536468460215 
 0.44910194164190414545 0.38648790137932259592 
 0.44623064396546818777 0.37868813983705945647 
 0.4474119221710632921 0.38236927120714298001 
 0.4479741035636543578 0.38390564573636742907 
 0.4468360886147256239 0.38063965871372279492 
 0.44480538068713615374 0.37404276334752695199 
 0.4455644019346028939 0.37649140413086890078 
 0.44395418258985258619 0.37133975045700029494 
 0.44305197072704938233 0.36841989152288190379 
 0.42159939806581114841 0.39582070210900005547 
 0.4244799267017945188 0.39609860881549496803 
 0.42713816934283216353 0.39634954659698179436 
 0.42953776771549861957 0.39659891526220264479 
 0.43167878411834376129 0.39686522141596403124 
 0.43358413108266385949 0.39715572941209431601 
 0.43528219895847403142 0.39747278492551590956 
 0.43679970103159337924 0.39781933866073354578 
 0.43816092894179498041 0.39819960235303336615 
 0.43938796454741740893 0.39861881216972683273 
 0.44050091955748554851 0.39908316900079532363 
 0.44151805872242738671 0.39959999166303372675 
 0.44245572095245372379 0.40017790941560166251 
 0.44332806341285280194 0.40082685316955685151 
 0.44414687185434098549 0.40155766365765843684 
 0.44492181288767401748 0.4023814117821043479 
 0.44566131854940532753 0.40330887772080342701 
 0.44637380240387181107 0.40435071298440034004 
 0.44706850813746834561 0.40551839283263368952 
 0.44775550238368533318 0.40682544554859173536 
 0.44844501699826150309 0.40828829092202784112 
 0.44914671575542802762 0.40992648198119957526 
 0.44986920254688134158 0.4117625941979199955 
 0.45061972823282747669 0.41382202411643886908 
 0.45140396090818046826 0.41613282147422364643 
 0.45222560472967093803 0.41872592152412874134 
 0.45308490244124943747 0.42163797941046110562 
 0.45397535146238982007 0.42493446063337020346 
 0.45492378265888977484 0.42898691596689175753 
 0.45141675376167783584 0.43039497138994187164 
 0.44236247047228438589 0.40121542390909009645 
 0.43582439352615820471 0.39893889148523276056 
 0.43959549609128539815 0.39978499529305699944 
 0.44152479434880725906 0.40066310177154351724 
 0.44060717544331223783 0.40018880332845518932 
 0.43847359148542908169 0.39944532587281411651 
 0.43722328521376585542 0.39916463712593103219 
 0.43050193044776391416 0.39856942938526201958 
 0.43425470713512764886 0.39876515165319603717 
 0.43248984412541613409 0.39864184228644627961 
 0.42571600918341784281 0.39854706717090437884 
 0.42825476537854201275 0.39854830690172204921 
 0.42289504674052047495 0.39849602040933851388 
 0.41984170244679469564 0.3983462544912352854 
 0.44683458174382939543 0.4080708083302554412 
 0.44450788736627844244 0.40342947001151074904 
 0.4431322845744141703 0.4018543196040471055 
 0.44384447338169458197 0.40258907437715713007 
 0.4457206546445133255 0.40546926683520351231 
 0.44513063344898551321 0.40438580139029323135 
 0.44628598100976829555 0.40669262058255184478 
 0.44899839712001199388 0.41552299037682022265 
 0.44791090367524999394 0.41136454546034378899 
 0.44737398694381591557 0.40962136467147908236 
 0.44845093627625814969 0.4133232810557044834 
 0.45012400935702545635 0.42075559422327074577 
 0.44955605092911549159 0.41799111286147672129 
 0.45069386937427730055 0.42383809932684068933 
 0.45121569059565280746 0.42720834308167870974 
 0.50059185007551432189 0.41669300407123982533 
 0.49469674600191160252 0.41604486008902374916 
 0.493815152793025125 0.40991084649502324 
 0.49184317718733205904 0.40509149692007317967 
 0.48899833445587714831 0.40089202003146356956 
 0.48527061771269147661 0.39718053485821935844 
 0.49446304320458467352 0.40021264835178016472 
 0.49745846380352914951 0.40548454624400520618 
 0.49938061061379263039 0.41134711945256774435 
 0.49066602240886825204 0.39581122596183082596 
 0.48696462457481481945 0.39284043630473181041 
 0.45786157443042202475 0.43242457061713496236 
 0.46159896763548724508 0.43520978896210543718 
 0.46646978561028590304 0.4373799031917859903 
 0.47280148417277190198 0.43880914084007127673 
 0.47893882162942147396 0.43606962652078096188 
 0.47883313013414269266 0.4426419943500809473 
 0.46153145462212380457 0.44094430868090134235 
 0.45672283212701964006 0.43727027567752557724 
 0.45356224947730239272 0.43335537593666367817 
 0.46759945956764631392 0.44343031573918967325 
 0.47325391680067341316 0.44499582519054170504 
 0.48386752018502471318 0.43219188607959996284 
 0.48817708765008832605 0.42743739082031340093 
 0.49172641537177574911 0.42209264927996170691 
 0.49498610234195206115 0.42807850622516424588 
 0.49057554710988937607 0.4339742523666931806 
 0.48506386959759956179 0.43900182113775670922 
 0.49826601614534948848 0.42193443549509718205 
 0.41773777861104449682 0.39281508701523792926 
 0.45876166781296245922 0.42887413557027248556 
 0.44347987395991589343 0.39971346339608931908 
 0.43642498399954798849 0.39632222942276479349 
 0.4403975182664986443 0.39786886465285437042 
 0.44252049409238686239 0.39904945564915039746 
 0.44149860248463768109 0.39843831947386093573 
 0.43919860512125291629 0.39733165497083344775 
 0.43788169640439605912 0.39681855220149475638 
 0.43096447713669577828 0.39487201697778107068 
 0.4348045732647882744 0.39583597134837789078 
 0.43299399790425757706 0.39535392493902349331 
 0.42615353932626715006 0.39391601094670963823 
 0.4286887003295812848 0.394390046359428037 
 0.42337989073109666416 0.39346389921082697283 
 0.42044580707753909099 0.39304917588471594003 
 0.45020077913694112048 0.40840784483472220012 
 0.44610634011100464003 0.40215213497965529577 
 0.44439064858814636416 0.40044315982317568725 
 0.44526345195696276358 0.40125192286338817738 
 0.44773423879971019357 0.40426819680074527197 
 0.44692684457087816785 0.40315434508501984956 
 0.4485402861847562761 0.40550475029395366411 
 0.44935813887494779895 0.40687848036627388693 
 0.45403486006837201483 0.41656932949778063824 
 0.4563418741066059825 0.42230760933931338341 
 0.45760116633927266916 0.42569676866511080293 
 0.45515019112927435074 0.41926940168060267133 
 0.45200662770450372729 0.41202494184452737036 
 0.45298915248617177554 0.41416608706157709285 
 0.45108011489491528501 0.41011491539958894181 
 0.47456437561453812535 0.4333795479480904711 
 0.46537351084072503538 0.43249897447903284942 
 0.46164199543187117714 0.43076574613304274841 
 0.46998118641557051767 0.43332240013989187233 
 0.4110575506148803071 0.38201205347020228409 
 0.41338390609177233515 0.38832837424007710103 
 0.41191635392992426157 0.38521105202632444087 
 0.41557029121443850306 0.39088804089507972472 
 0.49029900688291250255 0.41282310729761689805 
 0.48221132869881150329 0.4263885315197517567 
 0.47824388530209732684 0.43030220136552999044 
 0.4856977562867782483 0.42191373058993525413 
 0.4885127461071998578 0.41710926405247927828 
 0.42352567616470737644 0.36545459760185700082 
 0.41778782006689590967 0.37143518898993804767 
 0.41501301404030138675 0.37494583037899947842 
 0.41264807265397668301 0.37865425194516816321 
 0.42082520450891630626 0.36819045505305225685 
 0.48177679520614646869 0.39959248090931998032 
 0.48722212658848201849 0.40512461124272092228 
 0.48909268289073293268 0.40892723491657534396 
 0.48449956533078342158 0.40196198310971903433 
 0.43636075274567059923 0.36791840717270302141 
 0.43070980674231645891 0.36533131601491336538 
 0.43378711051695689749 0.36656171465440917645 
 0.42709352199145617091 0.36503253462052354106 
 0.45229406870303634491 0.39303373988591322474 
 0.46017695168395400529 0.39613460858804067088 
 0.455744350473160309 0.39471578781578448014 
 0.4533674062005915717 0.39365140006780030557 
 0.45451390847157030484 0.39420521463834462539 
 0.45708011003542153849 0.39520099385384321877 
 0.4585482772446466404 0.39567185223321638121 
 0.46887537633119275027 0.39798550273079197348 
 0.46199426412790500773 0.3965937272780891143 
 0.4640292214745886934 0.39705308518270499007 
 0.46631230916629856642 0.39751612500300553821 
 0.47495658175810512303 0.39893409665935913866 
 0.47845574600859852588 0.39937054389587250958 
 0.47174990935295535444 0.39846139555377713126 
 0.44549195415944992105 0.3851196754621166729 
 0.44950518220284124693 0.39070677659742381049 
 0.45129328432609583377 0.3923373748104002634 
 0.45036649892170266263 0.39155953838278861889 
 0.44710836762122513344 0.38767594246547559811 
 0.44868904756903260633 0.38978195040793833792 
 0.44789604848808295401 0.38877671826147847112 
 0.44631142549389757335 0.38646274099796712465 
 0.44168783348492096641 0.37809033630245825197 
 0.43916290266331597936 0.37331603752321695922 
 0.43769002817107210968 0.37052739631475661852 
 0.44049983131701148098 0.37582957449205151024 
 0.44373032933288786284 0.38197189828845756754 
 0.44275513139249528249 0.38013127622183096044 
 0.44463655525874445917 0.38362880654718850559 
 0.17876111918792403355 0.66604390642033017844 
 0.55506479675444375665 0.10380648138626001609 
 0.52144608900413591535 0.15103100059673210676 
 0.50718877241330873051 0.17342541588839335831 
 0.50119109375108816806 0.18417122448737474616 
 0.51423863227971600143 0.16252718210865266246 
 0.53588794354916446938 0.12753689726538522398 
 0.52844263207110542258 0.13923108800964920095 
 0.54439323468658951111 0.11572945875796583626 
 0.15663807365862475462 0.70420288983949141937 
 0.14813963409665514837 0.71736460960893888572 
 0.14507067644809107376 0.72219204191623442846 
 0.14315106669504110148 0.72502871482272879256 
 0.56923704834791877261 0.094514281755435344823 
 0.15199922272401511503 0.71124924217320473208 
 0.16677204578579069016 0.68853569683374837851 
 0.16161495628213609632 0.69636026512097182195 
 0.1744369020793035685 0.67497550807884187929 
 0.17215745087352210541 0.68273639152974918698 
 0.2302719185646313893 0.58465012273166605539 
 0.20289210966090087673 0.62903552615417590577 
 0.19025931222845338109 0.64761511158374740482 
 0.18412044578425110219 0.6569262692759201272 
 0.19656871325255348415 0.63805034975859153956 
 0.21737832569201315236 0.60449202995971751395 
 0.21213662970703681121 0.61410516166178386044 
 0.20925025801402447057 0.62264261099302586899 
 0.22374387727085370825 0.59471711671164884105 
 0.25943591453697906202 0.54133311410807283259 
 0.24340082498846887793 0.56607958690198645346 
 0.2366434210334969479 0.57483690549122623548 
 0.25357512450232039258 0.55121856354609910511 
 0.2501901872033907015 0.55988667972877204093 
 0.27205845248748244947 0.52084920160030445668 
 0.2787355399773238096 0.51151352285424767086 
 0.26580466502703764542 0.53103203210689098324 
 0.42843475303258332643 0.40444063798383916852 
 0.35481896257430278752 0.46330224830525079671 
 0.39758106139841353777 0.42008025520901776106 
 0.41572569834850670034 0.40882715546356196423 
 0.42489243141691929173 0.40626296305501602424 
 0.42728043869700460533 0.40577703850163221455 
 0.42174994103509472199 0.40677456773128117806 
 0.41865797830033041338 0.40687944176677515173 
 0.4075104821908809849 0.41368748274205735527 
 0.41187511509038726709 0.41114256969195084324 
 0.40272706338656655278 0.41665177735293285055 
 0.37456786188213470057 0.43926394884876363012 
 0.36322449357879138532 0.45171759486713852771 
 0.35820287565501840454 0.45836918977246043916 
 0.36880159393559341918 0.44529093571312322597 
 0.38629852578700668575 0.42850459307915039764 
 0.38041392382703270725 0.43362874413276641938 
 0.39208011773897993857 0.4240006468238923798 
 0.47862899905047884275 0.28445950099303307645 
 0.2002946681698656306 0.69072322110412487373 
 0.55616244334291131679 0.17297984863934334765 
 0.51879697039681005322 0.22827102890101474975 
 0.49365936512202368558 0.26233428824499194221 
 0.48832677540528801607 0.27025409872056482818 
 0.48323117249184921462 0.27810735981278728035 
 0.50499616614886877475 0.24730496399506157745 
 0.49922712932795237917 0.25463121499951663074 
 0.51083903211786307885 0.24053125123069654667 
 0.51635476843971983563 0.23546212347388473241 
 0.53286025749070742297 0.20340960569050456352 
 0.52286505282190454125 0.22001146625342707375 
 0.52764373711068845996 0.21166589845442049245 
 0.54422436430028586773 0.18757238186331473551 
 0.53841727548262785508 0.1953398610806969804 
 0.55012929038373592494 0.1800945427058220083 
 0.60551249041837396092 0.11956023917905968246 
 0.15972193383889329854 0.73646987747350733944 
 0.57640357607321379696 0.14384563431030752967 
 0.56512703268866948392 0.16014062149518001887 
 0.56212713590424079335 0.16770118524911098445 
 0.5702638407720995728 0.15179468297289211431 
 0.59024445592379704006 0.13014261766318099833 
 0.58315071105666593798 0.13659193758374010841 
 0.59758865964906304757 0.1242824861468533465 
 0.18246170557881960517 0.71658051401040079309 
 0.16989834356703972795 0.73004592788144206938 
 0.16453812049640431647 0.73349399938294179702 
 0.17822578858205315178 0.72234205057278932927 
 0.17502606416894792019 0.72738639692483486598 
 0.19109078600038820195 0.70402891294605141059 
 0.18675283093174344096 0.71046231403780624181 
 0.19559274268975126998 0.69740984593589683271 
 0.27068744762454832742 0.58517522955432144105 
 0.23483003506030988849 0.6388662902429614876 
 0.21810537374193586513 0.66722088922105415865 
 0.20525870594168532657 0.68411641009524126744 
 0.21053171884817861725 0.67794449144948265573 
 0.21566380189735517847 0.67347730965183894014 
 0.22594581927872711691 0.65323256276790908625 
 0.22188831476404610732 0.66028208023766699064 
 0.23023103025987204373 0.64606125488432264437 
 0.25041241655488699624 0.61856867605156673484 
 0.23973001711788713419 0.63175574561808167662 
 0.24493599525465165057 0.62487631894233175434 
 0.2617433376273922141 0.60016558809551623366 
 0.25800381013399753538 0.60752957920333261477 
 0.25562697993368005411 0.61399197661419291361 
 0.26600831858075940639 0.59265206473894227468 
 0.30749290386242172923 0.53056245765085419119 
 0.28625228718229389635 0.56390373001000859698 
 0.27566723702869044832 0.57783787247614992744 
 0.28087331354563610519 0.57071116354349316069 
 0.29914716179938266594 0.54608761715188647301 
 0.29170080249590418786 0.55757764387972807985 
 0.29685829160170229546 0.55283039370498399112 
 0.30297888202591949369 0.53834776147278040614 
 0.32805399493282644263 0.50120646219602793536 
 0.31753409242978664073 0.51545309807211203701 
 0.31239241680972873461 0.52290981887406895456 
 0.32280586414458906086 0.50824610874372821989 
 0.33883985653275711103 0.48742701817556310928 
 0.33330040005412292503 0.49417982177134212041 
 0.34709989559248044522 0.47556173626412429067 
 0.34439632146787629852 0.48248181681959306788 
 0.3514210797189719071 0.46831511416667814807 
 0.44177105303299990524 0.4368480262370567635 
 0.44218533930589121184 0.40432317574487591783 
 0.43857592068936679386 0.40225643497162122397 
 0.44079121635976692417 0.40278617629270840883 
 0.44179882192577257793 0.40369193330308916767 
 0.44133637824655114201 0.40318132466578376905 
 0.44015587296076685853 0.4025024473579718598 
 0.43942126666545094915 0.40232670265210801475 
 0.43522369357834911341 0.40267805869897194126 
 0.43760588836109737265 0.40229073223519862257 
 0.43649481688729629969 0.40243047976279949784 
 0.4337703159348793025 0.40303628484286568856 
 0.43211020723617560302 0.40350361367535458879 
 0.43024113599552021858 0.40404599654892364713 
 0.44315088903181365509 0.41294357868531356148 
 0.44294627123852725603 0.40701991870991011124 
 0.44250215401317111175 0.40508201663140708249 
 0.44275446402226287246 0.40597735553311720125 
 0.44315898186857438645 0.40959887131930738935 
 0.44308048471533983959 0.40822225830432135041 
 0.44318257039534247888 0.41116635627796560559 
 0.44270168979448099034 0.41976345123191638464 
 0.44306230197946161464 0.41495189672461074704 
 0.44291387559515105199 0.41721563949277634675 
 0.44207934857914787941 0.42588304631589340987 
 0.44242236547133395597 0.42263261054724354793 
 0.44171440254992783148 0.42962459718425821675 
 0.44162222853527599575 0.43372791812993471972 
 0.45164719783340634418 0.37560605544619318774 
 0.4539464529204081944 0.34514701194371932846 
 0.46135641143475580872 0.31649334388564975828 
 0.47358513759239240226 0.29719918739076561787 
 0.47859282162023025764 0.29105613930283413815 
 0.46794520748027168544 0.30411610545287742768 
 0.46288496442752646853 0.30952744921711372594 
 0.45688170714529663385 0.33167105535712565478 
 0.45902064271398906881 0.32421185885199421683 
 0.45518676206532482365 0.3386883980596769872 
 0.45165148534005777892 0.36488939129135561368 
 0.45160178782989052193 0.37146256076679534663 
 0.45163722190130972667 0.37398045276245639457 
 0.45160785502331901586 0.36845204866600039795 
 0.45246580210204256911 0.35613717766123903496 
 0.45193468098526107246 0.36075168881955543831 
 0.45308130006749136598 0.35096950264898962857 
 0.40302307089203798229 0.53900498286274811655 
 0.43667219119525396698 0.47781242329564838078 
 0.44156407229737376641 0.4526135536256979397 
 0.44201923054532082924 0.44589534376829148554 
 0.4419425762204993724 0.440327566193097375 
 0.44047838220583424018 0.46017692677496752074 
 0.4388682316668949257 0.4685422984400945956 
 0.42325525462995389203 0.50925342779907822877 
 0.41633992509170014706 0.51993973852060759722 
 0.40924394783893297545 0.53056060671881133395 
 0.42903994682908458413 0.49855692069217716345 
 0.43351791390692184791 0.48794390628470907245 
 0.48570991650754924418 0.37957317347370367333 
 0.4554479385273971781 0.38965880399580737903 
 0.45207381309240962652 0.38597348559268923607 
 0.45163766267045685199 0.38232803302334766871 
 0.45158713286775231666 0.37897326646923440441 
 0.45162731244102694017 0.37706764845216417248 
 0.45158969460162035059 0.38075029682910899176 
 0.45173228215269112251 0.3837140245563689378 
 0.45187637760597409997 0.38492407349488499957 
 0.45303870246879901496 0.38828013060235089249 
 0.45232936703400328238 0.38687562628467542236 
 0.45264877221629440385 0.38764160574478856436 
 0.45405892890798454919 0.38919762887412534536 
 0.45350638461977210714 0.38879742930442129367 
 0.45470339247673285943 0.38948379539386629444 
 0.46465568430178033621 0.38779219232065154088 
 0.47199262512196704655 0.38508256831173759416 
 0.47872457002750840038 0.38243836139372322513 
 0.4826373338224758669 0.38083787238201616265 
 0.47514410643266941081 0.38385635310298332756 
 0.4692253861267611792 0.3861382523265311506 
 0.46679365558200791586 0.38703774990532113787 
 0.45967250466986708801 0.38927636637678714182 
 0.46277595529313630962 0.38841129905192989247 
 0.46112381425244775013 0.38890362096440417305 
 0.4572813441281035618 0.38968405638381087286 
 0.45839854662384810213 0.38953519301474159864 
 0.45630294902522389178 0.38972513053015128692 
 0.57326934215201297285 0.30850523730587958715 
 0.25434511379948948617 0.77681747409795920412 
 0.32716510228893097567 0.66278347816983296248 
 0.36562952577909629825 0.60387173821881856561 
 0.38531979556851864155 0.57195158731966211363 
 0.39612864083072923949 0.55505261777314174321 
 0.40271870575390122937 0.54747470814952670093 
 0.38875809894918444964 0.5620324310444931859 
 0.37934256716578207413 0.58289601119171241539 
 0.37257840623118093637 0.59348768332357915156 
 0.35060771433120890839 0.62380851124579328459 
 0.35838257648455518201 0.61413213146476197668 
 0.33930586303838911055 0.64070228306758325587 
 0.34288656814459800293 0.63089470189254193144 
 0.33353799778408710353 0.6516581587935208475 
 0.28453103588512451694 0.72138134788558716526 
 0.31262818423184268735 0.68500523144730962599 
 0.32023477166513836245 0.673999165660966848 
 0.304478260444430604 0.69546698680854535102 
 0.29601443382221515055 0.70491395705940185223 
 0.28810648973544911167 0.71173480674098588139 
 0.27297578900598995499 0.74353713930228582107 
 0.27905250755069171964 0.7323544340171688205 
 0.26657342890107132982 0.75462797864990471819 
 0.26028772154189205867 0.76564214261612517642 
 0.64561520770693947568 0.19678066575404315475 
 0.66786721746714050596 0.13890280546540900719 
 0.24213149801854771948 0.80738895865018589504 
 0.24849060147312132529 0.78792641532697249573 
 0.24267597939688739794 0.79688894195478676696 
 0.24046932669287576778 0.81924914721568531384 
 0.23912211379418343848 0.83074549697769106693 
 0.66919963071027599444 0.12943989709095063412 
 0.66126239949975185173 0.15839287981365487989 
 0.66527238273395472579 0.1487202640244779106 
 0.65454214917230502113 0.17519977427516253421 
 0.65607230591027765332 0.16588322487748874412 
 0.65059559474038419769 0.18598278879848520462 
 0.60747994535610383426 0.25742819310529313492 
 0.63410959231670482872 0.21880246464317582022 
 0.64016872903900168268 0.20768572352837086359 
 0.62713142301763968867 0.22983298141966199135 
 0.61920052691451421545 0.2400269688443249505 
 0.61122051036802793611 0.24732928615705518371 
 0.59411164911174807468 0.2795360823295234276 
 0.58667763403148920354 0.29040267339820180492 
 0.57899401074068712614 0.30094857844438432926 
 0.60122408877466571031 0.268596771853361449 
 0.52399220979336802451 0.35898725566867295544 
 0.50107217902612821714 0.37264992650655298645 
 0.4947513719223010642 0.37576765597098277238 
 0.48925703098292977478 0.37814133926276410902 
 0.50805170621167528022 0.36887151390760081204 
 0.51570440721718924237 0.36437158719877338342 
 0.550837843437916308 0.33625389465394339705 
 0.55959279304224107676 0.32644352252778585655 
 0.56762443752016400467 0.31611313026757165145 
 0.54179117464457438036 0.34498179500529824182 
 0.53275856586422809524 0.35255069892376361684 
 0.54891876238022729861 0.45816521941540555574 
 0.60750472765273610953 0.3776552308894816079 
 0.63950211946472768076 0.32953712207334029394 
 0.64922690814028471973 0.31147678168118875242 
 0.62900271184638900657 0.34659137336304990384 
 0.6185881806555999507 0.36269381317586624203 
 0.58389678847555537278 0.40547724624249575909 
 0.59586428731175367091 0.39204979122002753256 
 0.56696235433929675906 0.42893159347178383412 
 0.57248639860208450081 0.41517909464859104052 
 0.55838747139884870041 0.44396530717683169165 
 0.49119640801901065519 0.5295324336641458185 
 0.52274394485000608146 0.49142618738854382254 
 0.53866344143921307541 0.47065983301136082861 
 0.52834938366344696981 0.4791595366431573022 
 0.51363409108914359624 0.50489158041587867132 
 0.50301817699915352122 0.51781982270037030247 
 0.46176087223374628898 0.56479855266972855965 
 0.47269021228082436226 0.55062329963210610018 
 0.47948918295994902294 0.53770880839112067395 
 0.43572213868777837087 0.59903400406558482416 
 0.44642501582751997757 0.57968930766802617693 
 0.42509848442568698434 0.61588144609661088502 
 0.65918239972543135607 0.55419569390967027278 
 0.60220107560283964165 0.63370966170058040667 
 0.5711701631017976899 0.68189307068575588655 
 0.56152162335241406765 0.69966433680679485096 
 0.58142651348459906124 0.66488825297861953167 
 0.59150215689391749674 0.64874359280562987617 
 0.62491338548772612516 0.605805362495199895 
 0.61341504337283725423 0.61925116456228535 
 0.64113300763854330633 0.58274108989741613129 
 0.63587919721481345192 0.59613555898590309123 
 0.64963831979672492789 0.56812014408999911286 
 0.71704155358030063905 0.48386192890737383943 
 0.68525589248826934696 0.52120403684297200719 
 0.66949098972179643674 0.54181290978120655311 
 0.67975050933045211288 0.53332958752739190178 
 0.69437882682955331948 0.50802965806324307252 
 0.70513831844697971718 0.49539443328201371308 
 0.74627505952470807316 0.44954695728694493706 
 0.7354220774928086346 0.46317767550139166133 
 0.72868011812572919261 0.47580509629588207954 
 0.7726919522077335678 0.41746829485394998382 
 0.76148314323914056967 0.43558709160793374071 
 0.78402950205740351564 0.40187314989576583546 
 54 55 30 30   
 55 28 30 30   
 25 26 55 55   
 26 27 55 55   
 31 32 56 56   
 54 56 24 24   
 53 57 33 33   
 57 56 32 32   
 22 23 57 57   
 23 24 56 56   
 58 59 35 35   
 59 53 34 34   
 20 21 59 59   
 21 22 53 53   
 60 61 36 36   
 61 58 36 36   
 18 19 61 61   
 19 20 58 58   
 52 63 39 39   
 62 60 37 37   
 16 17 62 62   
 17 18 60 60   
 40 41 66 66   
 52 66 14 14   
 65 67 41 41   
 67 66 41 41   
 12 13 67 67   
 13 14 66 66   
 42 43 68 68   
 65 68 11 11   
 64 69 44 44   
 69 68 43 43   
 9 10 69 69   
 10 11 68 68   
 71 72 45 45   
 72 64 45 45   
 7 8 72 72   
 8 9 64 64   
 46 47 70 70   
 71 70 6 6   
 48 74 47 47   
 73 74 48 48   
 73 3 74 74   
 2 3 73 73   
 4 5 74 74   
 5 6 70 70   
 51 75 50 50   
 75 73 49 49   
 2 75 1 1   
 73 75 2 2   
 75 51 1 1   
 73 48 49 49   
 75 49 50 50   
 5 70 74 74   
 3 4 74 74   
 74 70 47 47   
 6 7 71 71   
 70 71 46 46   
 64 72 8 8   
 72 71 7 7   
 45 46 71 71   
 68 69 10 10   
 69 64 9 9   
 43 44 69 69   
 44 45 64 64   
 11 12 65 65   
 68 65 42 42   
 66 67 13 13   
 67 65 12 12   
 41 42 65 65   
 14 15 52 52   
 66 52 40 40   
 60 62 17 17   
 63 52 15 15   
 38 39 63 63   
 39 40 52 52   
 58 61 19 19   
 61 60 18 18   
 36 37 60 60   
 53 59 21 21   
 59 58 20 20   
 34 35 59 59   
 35 36 58 58   
 56 57 23 23   
 57 53 22 22   
 32 33 57 57   
 33 34 53 53   
 24 25 54 54   
 56 54 31 31   
 27 28 55 55   
 55 54 25 25   
 28 29 30 30   
 30 31 54 54   
 129 130 77 77   
 130 126 77 77   
 123 124 130 130   
 124 125 130 130   
 78 79 131 131   
 129 131 122 122   
 128 132 80 80   
 132 131 79 79   
 120 121 132 132   
 121 122 131 131   
 133 134 82 82   
 134 128 81 81   
 118 119 134 134   
 119 120 128 128   
 135 136 83 83   
 136 133 83 83   
 116 117 136 136   
 117 118 133 133   
 127 137 85 85   
 137 135 84 84   
 114 115 137 137   
 115 116 135 135   
 86 87 141 141   
 127 141 113 113   
 140 142 87 87   
 142 141 87 87   
 111 112 142 142   
 112 113 141 141   
 88 89 143 143   
 140 143 110 110   
 138 144 90 90   
 144 143 89 89   
 107 109 144 144   
 109 110 143 143   
 146 147 92 92   
 147 139 92 92   
 105 106 147 147   
 106 108 139 139   
 93 94 145 145   
 146 145 104 104   
 95 149 94 94   
 148 149 95 95   
 148 101 149 149   
 100 101 148 148   
 102 103 149 149   
 103 104 145 145   
 98 150 97 97   
 150 148 96 96   
 100 150 99 99   
 148 150 100 100   
 150 98 99 99   
 148 95 96 96   
 150 96 97 97   
 103 145 149 149   
 101 102 149 149   
 149 145 94 94   
 104 105 146 146   
 145 146 93 93   
 139 147 106 106   
 147 146 105 105   
 92 93 146 146   
 143 144 109 109   
 144 138 107 107   
 89 90 144 144   
 90 91 138 138   
 110 111 140 140   
 143 140 88 88   
 141 142 112 112   
 142 140 111 111   
 87 88 140 140   
 113 114 127 127   
 141 127 86 86   
 135 137 115 115   
 137 127 114 114   
 84 85 137 137   
 85 86 127 127   
 133 136 117 117   
 136 135 116 116   
 83 84 135 135   
 128 134 119 119   
 134 133 118 118   
 81 82 134 134   
 82 83 133 133   
 131 132 121 121   
 132 128 120 120   
 79 80 132 132   
 80 81 128 128   
 122 123 129 129   
 131 129 78 78   
 125 126 130 130   
 130 129 123 123   
 126 76 77 77   
 77 78 129 129   
 152 226 151 151   
 225 226 152 152   
 217 218 225 225   
 226 219 221 221   
 218 219 226 226   
 224 227 154 154   
 227 225 153 153   
 215 216 224 224   
 216 217 227 227   
 228 229 156 156   
 229 224 155 155   
 213 214 228 228   
 214 215 229 229   
 223 230 158 158   
 230 228 157 157   
 211 212 223 223   
 212 213 230 230   
 159 234 223 223   
 233 234 159 159   
 209 210 233 233   
 210 211 234 234   
 159 160 233 233   
 233 232 209 209   
 231 235 162 162   
 235 232 161 161   
 206 207 231 231   
 207 208 235 235   
 236 237 164 164   
 237 231 163 163   
 204 205 236 236   
 205 206 237 237   
 165 239 236 236   
 238 239 165 165   
 202 203 238 238   
 203 204 239 239   
 165 166 238 238   
 238 222 202 202   
 242 243 168 168   
 243 222 167 167   
 199 200 242 242   
 200 201 243 243   
 241 244 170 170   
 244 242 169 169   
 197 198 241 241   
 198 199 244 244   
 171 247 241 241   
 246 247 171 171   
 195 196 246 246   
 196 197 247 247   
 171 172 246 246   
 246 245 195 195   
 240 248 174 174   
 248 245 173 173   
 192 193 240 240   
 193 194 248 248   
 250 251 176 176   
 251 240 175 175   
 190 191 250 250   
 191 192 251 251   
 177 253 250 250   
 252 253 177 177   
 188 189 252 252   
 189 190 253 253   
 177 178 252 252   
 252 249 188 188   
 185 255 184 184   
 254 255 185 185   
 180 181 254 254   
 181 182 255 255   
 249 256 187 187   
 256 254 186 186   
 178 179 249 249   
 179 180 256 256   
 180 254 256 256   
 179 256 249 249   
 254 185 186 186   
 256 186 187 187   
 182 183 255 255   
 181 255 254 254   
 255 183 184 184   
 249 187 188 188   
 178 249 252 252   
 190 250 253 253   
 189 253 252 252   
 250 176 177 177   
 192 240 251 251   
 191 251 250 250   
 240 174 175 175   
 251 175 176 176   
 194 245 248 248   
 193 248 240 240   
 245 172 173 173   
 248 173 174 174   
 245 194 195 195   
 172 245 246 246   
 197 241 247 247   
 196 247 246 246   
 241 170 171 171   
 199 242 244 244   
 198 244 241 241   
 242 168 169 169   
 244 169 170 170   
 201 222 243 243   
 200 243 242 242   
 222 166 167 167   
 243 167 168 168   
 222 201 202 202   
 166 222 238 238   
 204 236 239 239   
 203 239 238 238   
 236 164 165 165   
 206 231 237 237   
 205 237 236 236   
 231 162 163 163   
 237 163 164 164   
 208 232 235 235   
 207 235 231 231   
 232 160 161 161   
 235 161 162 162   
 232 208 209 209   
 160 232 233 233   
 211 223 234 234   
 210 234 233 233   
 223 158 159 159   
 213 228 230 230   
 212 230 223 223   
 228 156 157 157   
 230 157 158 158   
 215 224 229 229   
 214 229 228 228   
 224 154 155 155   
 229 155 156 156   
 217 225 227 227   
 216 227 224 224   
 225 152 153 153   
 227 153 154 154   
 219 220 221 221   
 218 226 225 225   
 226 221 151 151   
 296 332 295 295   
 331 332 296 296   
 290 291 331 331   
 332 292 294 294   
 291 292 332 332   
 330 333 298 298   
 333 331 297 297   
 288 289 330 330   
 289 290 333 333   
 334 335 300 300   
 335 330 299 299   
 286 287 334 334   
 287 288 335 335   
 329 336 302 302   
 336 334 301 301   
 284 285 329 329   
 285 286 336 336   
 303 340 329 329   
 339 340 303 303   
 282 283 339 339   
 283 284 340 340   
 303 304 339 339   
 339 338 282 282   
 337 341 306 306   
 341 338 305 305   
 279 280 337 337   
 280 281 341 341   
 342 343 308 308   
 343 337 307 307   
 277 278 342 342   
 278 279 343 343   
 309 345 342 342   
 344 345 309 309   
 275 276 344 344   
 276 277 345 345   
 309 310 344 344   
 344 328 275 275   
 348 349 312 312   
 349 328 311 311   
 272 273 348 348   
 273 274 349 349   
 347 350 314 314   
 350 348 313 313   
 270 271 347 347   
 271 272 350 350   
 315 353 347 347   
 352 353 315 315   
 268 269 352 352   
 269 270 353 353   
 315 316 352 352   
 352 351 268 268   
 346 354 318 318   
 354 351 317 317   
 265 266 346 346   
 266 267 354 354   
 356 357 320 320   
 357 346 319 319   
 263 264 356 356   
 264 265 357 357   
 321 359 356 356   
 358 359 321 321   
 261 262 358 358   
 262 263 359 359   
 321 322 358 358   
 358 355 261 261   
 258 361 257 257   
 360 361 258 258   
 324 325 360 360   
 325 326 361 361   
 355 362 260 260   
 362 360 259 259   
 322 323 355 355   
 323 324 362 362   
 324 360 362 362   
 323 362 355 355   
 360 258 259 259   
 362 259 260 260   
 326 327 361 361   
 325 361 360 360   
 361 327 257 257   
 355 260 261 261   
 322 355 358 358   
 263 356 359 359   
 262 359 358 358   
 356 320 321 321   
 265 346 357 357   
 264 357 356 356   
 346 318 319 319   
 357 319 320 320   
 267 351 354 354   
 266 354 346 346   
 351 316 317 317   
 354 317 318 318   
 351 267 268 268   
 316 351 352 352   
 270 347 353 353   
 269 353 352 352   
 347 314 315 315   
 272 348 350 350   
 271 350 347 347   
 348 312 313 313   
 350 313 314 314   
 274 328 349 349   
 273 349 348 348   
 328 310 311 311   
 349 311 312 312   
 328 274 275 275   
 310 328 344 344   
 277 342 345 345   
 276 345 344 344   
 342 308 309 309   
 279 337 343 343   
 278 343 342 342   
 337 306 307 307   
 343 307 308 308   
 281 338 341 341   
 280 341 337 337   
 338 304 305 305   
 341 305 306 306   
 338 281 282 282   
 304 338 339 339   
 284 329 340 340   
 283 340 339 339   
 329 302 303 303   
 286 334 336 336   
 285 336 329 329   
 334 300 301 301   
 336 301 302 302   
 288 330 335 335   
 287 335 334 334   
 330 298 299 299   
 335 299 300 300   
 290 331 333 333   
 289 333 330 330   
 331 296 297 297   
 333 297 298 298   
 292 293 294 294   
 291 332 331 331   
 332 294 295 295   
 428 430 419 419   
 430 414 415 415   
 395 396 431 431   
 429 431 430 430   
 396 397 413 413   
 431 413 414 414   
 426 432 421 421   
 432 428 420 420   
 393 394 433 433   
 427 433 432 432   
 394 395 429 429   
 433 429 428 428   
 434 436 423 423   
 436 426 422 422   
 391 392 437 437   
 435 437 436 436   
 392 393 427 427   
 437 427 426 426   
 386 438 385 385   
 438 439 425 425   
 439 434 424 424   
 434 439 440 440   
 435 440 390 390   
 439 438 441 441   
 440 441 389 389   
 387 442 386 386   
 442 441 438 438   
 76 388 442 442   
 388 389 441 441   
 444 446 448 448   
 443 448 378 378   
 418 449 447 447   
 449 448 446 446   
 376 377 449 449   
 377 378 448 448   
 421 420 450 450   
 445 450 446 446   
 416 451 419 419   
 451 450 420 420   
 417 447 451 451   
 447 446 450 450   
 379 380 455 455   
 443 455 454 454   
 380 381 456 456   
 455 456 453 453   
 382 457 50 50   
 457 456 381 381   
 383 452 457 457   
 452 453 456 456   
 458 459 454 454   
 459 445 444 444   
 423 422 459 459   
 422 421 445 445   
 453 452 460 460   
 458 460 424 424   
 384 461 383 383   
 461 460 452 452   
 385 425 461 461   
 425 424 460 460   
 472 474 468 468   
 474 463 464 464   
 400 401 475 475   
 473 475 474 474   
 401 402 462 462   
 475 462 463 463   
 414 476 471 471   
 476 477 470 470   
 477 472 469 469   
 397 398 478 478   
 413 478 476 476   
 473 479 399 399   
 479 478 398 398   
 472 477 479 479   
 477 476 478 478   
 481 483 484 484   
 480 484 372 372   
 483 466 467 467   
 484 467 371 371   
 469 468 485 485   
 482 485 483 483   
 468 464 465 465   
 485 465 466 466   
 417 486 488 488   
 418 488 375 375   
 480 489 487 487   
 489 488 486 486   
 373 374 489 489   
 374 375 488 488   
 415 471 490 490   
 416 490 486 486   
 482 491 470 470   
 491 490 471 471   
 481 487 491 491   
 487 486 490 490   
 498 500 403 403   
 500 462 402 402   
 496 497 501 501   
 499 501 500 500   
 497 464 463 463   
 501 463 462 462   
 404 405 502 502   
 498 502 503 503   
 499 503 495 495   
 407 504 97 97   
 504 505 406 406   
 505 502 405 405   
 502 505 506 506   
 503 506 494 494   
 505 504 507 507   
 506 507 493 493   
 408 508 407 407   
 508 507 504 504   
 409 492 508 508   
 492 493 507 507   
 510 512 514 514   
 509 514 496 496   
 465 515 513 513   
 515 514 512 512   
 464 497 515 515   
 497 496 514 514   
 368 369 516 516   
 511 516 512 512   
 467 517 370 370   
 517 516 369 369   
 466 513 517 517   
 513 512 516 516   
 519 521 522 522   
 518 522 494 494   
 521 510 509 509   
 522 509 495 495   
 366 367 523 523   
 520 523 521 521   
 367 368 511 511   
 523 511 510 510   
 493 492 526 526   
 518 526 525 525   
 410 527 409 409   
 527 526 492 492   
 411 524 527 527   
 524 525 526 526   
 519 525 528 528   
 520 528 365 365   
 525 524 529 529   
 528 529 364 364   
 412 530 411 411   
 530 529 524 524   
 29 363 530 530   
 363 364 529 529   
 529 530 363 363   
 530 412 29 29   
 530 524 411 411   
 364 365 528 528   
 529 528 525 525   
 365 366 520 520   
 528 520 519 519   
 526 527 524 524   
 527 410 411 411   
 527 492 409 409   
 525 519 518 518   
 526 518 493 493   
 510 521 523 523   
 511 523 367 367   
 521 519 520 520   
 523 520 366 366   
 495 494 522 522   
 509 522 521 521   
 494 493 518 518   
 522 518 519 519   
 516 517 513 513   
 517 467 466 466   
 369 370 517 517   
 370 371 467 467   
 512 510 511 511   
 516 511 368 368   
 514 515 497 497   
 515 465 464 464   
 512 513 515 515   
 513 466 465 465   
 496 495 509 509   
 514 509 510 510   
 507 508 492 492   
 508 408 409 409   
 508 504 407 407   
 493 494 506 506   
 507 506 505 505   
 494 495 503 503   
 506 503 502 502   
 505 405 406 406   
 504 406 97 97   
 495 496 499 499   
 503 499 498 498   
 502 498 404 404   
 462 500 501 501   
 463 501 497 497   
 500 498 499 499   
 501 499 496 496   
 402 403 500 500   
 403 404 498 498   
 490 491 487 487   
 491 482 481 481   
 471 470 491 491   
 470 469 482 482   
 486 417 416 416   
 490 416 415 415   
 488 489 374 374   
 489 480 373 373   
 486 487 489 489   
 487 481 480 480   
 375 376 418 418   
 488 418 417 417   
 466 483 485 485   
 465 485 468 468   
 483 481 482 482   
 485 482 469 469   
 371 372 484 484   
 467 484 483 483   
 372 373 480 480   
 484 480 481 481   
 478 479 477 477   
 479 473 472 472   
 398 399 479 479   
 399 400 473 473   
 476 414 413 413   
 478 413 397 397   
 469 470 477 477   
 470 471 476 476   
 471 415 414 414   
 463 474 475 475   
 462 475 401 401   
 474 472 473 473   
 475 473 400 400   
 464 468 474 474   
 468 469 472 472   
 460 461 425 425   
 461 384 385 385   
 461 452 383 383   
 424 423 458 458   
 460 458 453 453   
 445 459 422 422   
 459 458 423 423   
 444 454 459 459   
 454 453 458 458   
 456 457 452 452   
 457 382 383 383   
 457 381 50 50   
 453 454 455 455   
 456 455 380 380   
 454 444 443 443   
 455 443 379 379   
 450 451 447 447   
 451 416 417 417   
 420 419 451 451   
 419 415 416 416   
 446 444 445 445   
 450 445 421 421   
 448 449 377 377   
 449 418 376 376   
 446 447 449 449   
 447 417 418 418   
 378 379 443 443   
 448 443 444 444   
 441 442 388 388   
 442 387 76 76   
 442 438 386 386   
 389 390 440 440   
 441 440 439 439   
 390 391 435 435   
 440 435 434 434   
 439 424 425 425   
 438 425 385 385   
 426 436 437 437   
 427 437 392 392   
 436 434 435 435   
 437 435 391 391   
 422 423 436 436   
 423 424 434 434   
 428 432 433 433   
 429 433 394 394   
 432 426 427 427   
 433 427 393 393   
 420 421 432 432   
 421 422 426 426   
 414 430 431 431   
 413 431 396 396   
 430 428 429 429   
 431 429 395 395   
 415 419 430 430   
 419 420 428 428   
 568 629 151 151   
 627 629 568 568   
 567 629 566 566   
 630 626 566 566   
 625 626 630 630   
 629 627 630 630   
 630 628 625 625   
 617 631 570 570   
 631 627 569 569   
 619 623 618 618   
 618 632 617 617   
 623 624 632 632   
 632 628 631 631   
 626 639 565 565   
 638 639 626 626   
 636 637 638 638   
 637 563 639 639   
 626 625 638 638   
 638 633 636 636   
 637 641 563 563   
 640 641 637 637   
 560 561 640 640   
 561 326 641 641   
 635 642 634 634   
 642 640 636 636   
 558 559 635 635   
 559 560 642 642   
 621 643 620 620   
 620 645 619 619   
 633 646 634 634   
 646 645 644 644   
 625 624 633 633   
 624 623 646 646   
 555 556 622 622   
 622 647 621 621   
 635 648 558 558   
 648 647 557 557   
 634 644 635 635   
 644 643 648 648   
 652 654 650 650   
 654 612 649 649   
 572 573 653 653   
 653 655 652 652   
 573 574 655 655   
 655 611 654 654   
 618 656 619 619   
 656 652 651 651   
 570 571 617 617   
 617 657 618 618   
 571 572 657 657   
 657 653 656 656   
 659 661 658 658   
 658 662 553 553   
 661 615 662 662   
 662 616 552 552   
 650 649 660 660   
 660 663 659 659   
 649 613 663 663   
 663 614 661 661   
 621 664 622 622   
 622 665 555 555   
 664 659 665 665   
 665 658 554 554   
 619 651 620 620   
 620 666 621 621   
 651 650 666 666   
 666 660 664 664   
 676 678 674 674   
 678 668 673 673   
 576 577 677 677   
 677 679 676 676   
 577 578 679 679   
 679 667 678 678   
 612 680 613 613   
 680 676 675 675   
 574 575 611 611   
 611 681 612 612   
 575 576 681 681   
 681 677 680 680   
 683 685 682 682   
 682 686 549 549   
 685 671 686 686   
 686 672 548 548   
 674 673 684 684   
 684 687 683 683   
 673 669 687 687   
 687 670 685 685   
 615 688 616 616   
 616 689 551 551   
 688 683 689 689   
 689 682 550 550   
 613 675 614 614   
 614 690 615 615   
 675 674 690 690   
 690 684 688 688   
 694 696 692 692   
 696 606 691 691   
 580 581 695 695   
 695 697 694 694   
 581 582 697 697   
 697 605 696 696   
 668 698 669 669   
 698 694 693 693   
 578 579 667 667   
 667 699 668 668   
 579 580 699 699   
 699 695 698 698   
 701 703 700 700   
 700 704 545 545   
 703 609 704 704   
 704 610 544 544   
 692 691 702 702   
 702 705 701 701   
 691 607 705 705   
 705 608 703 703   
 671 706 672 672   
 672 707 547 547   
 706 701 707 707   
 707 700 546 546   
 669 693 670 670   
 670 708 671 671   
 693 692 708 708   
 708 702 706 706   
 531 727 295 295   
 725 727 531 531   
 604 727 603 603   
 728 722 603 603   
 721 722 728 728   
 727 725 728 728   
 728 726 721 721   
 723 729 533 533   
 729 725 532 532   
 718 719 724 724   
 724 730 723 723   
 719 720 730 730   
 730 726 729 729   
 709 731 536 536   
 731 732 535 535   
 732 723 534 534   
 711 716 710 710   
 710 733 709 709   
 724 734 718 718   
 734 733 717 717   
 723 732 724 724   
 732 731 734 734   
 722 744 602 602   
 743 744 722 722   
 741 742 743 743   
 742 600 744 744   
 722 721 743 743   
 743 738 741 741   
 742 746 600 600   
 745 746 742 742   
 597 598 745 745   
 598 182 746 746   
 740 747 739 739   
 747 745 741 741   
 595 596 740 740   
 596 597 747 747   
 736 748 735 735   
 735 749 719 719   
 748 739 749 749   
 749 738 720 720   
 593 594 737 737   
 737 750 736 736   
 594 595 750 750   
 750 740 748 748   
 754 755 752 752   
 755 712 751 751   
 717 716 754 754   
 716 711 755 755   
 735 756 736 736   
 756 754 753 753   
 719 718 735 735   
 718 717 756 756   
 757 759 591 591   
 758 715 589 589   
 752 751 757 757   
 751 714 759 759   
 737 760 593 593   
 760 757 592 592   
 736 753 737 737   
 753 752 760 760   
 768 770 763 763   
 770 771 762 762   
 771 609 761 761   
 539 540 769 769   
 769 773 767 767   
 610 774 543 543   
 774 772 542 542   
 609 771 610 610   
 771 770 774 774   
 710 775 711 711   
 775 776 766 766   
 776 767 765 765   
 536 537 709 709   
 709 777 710 710   
 769 778 539 539   
 778 777 538 538   
 767 776 769 769   
 776 775 778 778   
 780 782 779 779   
 779 784 585 585   
 605 785 606 606   
 785 784 783 783   
 582 583 605 605   
 583 584 785 785   
 763 762 781 781   
 781 786 780 780   
 607 787 608 608   
 787 786 761 761   
 606 783 607 607   
 783 782 787 787   
 713 788 715 715   
 715 790 588 588   
 779 791 780 780   
 791 790 789 789   
 585 586 779 779   
 586 587 791 791   
 711 766 712 712   
 712 793 714 714   
 781 794 763 763   
 794 792 764 764   
 780 789 781 781   
 789 788 794 794   
 788 792 794 794   
 789 794 781 781   
 793 766 765 765   
 794 764 763 763   
 792 788 713 713   
 766 793 712 712   
 587 790 791 791   
 586 791 779 779   
 790 788 789 789   
 791 789 780 780   
 790 587 588 588   
 788 790 715 715   
 782 786 787 787   
 783 787 607 607   
 786 762 761 761   
 787 761 608 608   
 786 782 780 780   
 762 786 781 781   
 584 784 785 785   
 583 785 605 605   
 784 782 783 783   
 785 783 606 606   
 784 584 585 585   
 782 784 779 779   
 775 777 778 778   
 776 778 769 769   
 777 537 538 538   
 778 538 539 539   
 777 775 710 710   
 537 777 709 709   
 768 763 764 764   
 776 765 766 766   
 775 766 711 711   
 770 772 774 774   
 771 774 610 610   
 773 540 541 541   
 774 542 543 543   
 772 770 768 768   
 540 773 769 769   
 609 608 761 761   
 771 761 762 762   
 770 762 763 763   
 752 757 760 760   
 753 760 737 737   
 757 591 592 592   
 760 592 593 593   
 713 715 758 758   
 751 759 757 757   
 715 588 589 589   
 758 589 590 590   
 717 754 756 756   
 718 756 735 735   
 754 752 753 753   
 756 753 736 736   
 711 712 755 755   
 716 755 754 754   
 712 714 751 751   
 755 751 752 752   
 740 739 748 748   
 595 740 750 750   
 750 748 736 736   
 594 750 737 737   
 738 721 720 720   
 739 738 749 749   
 749 720 719 719   
 748 749 735 735   
 597 745 747 747   
 596 747 740 740   
 745 742 741 741   
 747 741 739 739   
 182 599 746 746   
 598 746 745 745   
 746 599 600 600   
 738 739 741 741   
 721 738 743 743   
 600 601 744 744   
 742 744 743 743   
 744 601 602 602   
 731 733 734 734   
 732 734 724 724   
 733 716 717 717   
 734 717 718 718   
 733 731 709 709   
 716 733 710 710   
 723 533 534 534   
 732 534 535 535   
 731 535 536 536   
 726 725 729 729   
 720 726 730 730   
 730 729 723 723   
 719 730 724 724   
 725 531 532 532   
 729 532 533 533   
 726 720 721 721   
 725 726 728 728   
 722 602 603 603   
 727 728 603 603   
 727 604 295 295   
 702 701 706 706   
 692 702 708 708   
 708 706 671 671   
 693 708 670 670   
 700 545 546 546   
 701 700 707 707   
 707 546 547 547   
 706 707 672 672   
 608 609 703 703   
 607 608 705 705   
 705 703 701 701   
 691 705 702 702   
 610 543 544 544   
 609 610 704 704   
 704 544 545 545   
 703 704 700 700   
 695 694 698 698   
 580 695 699 699   
 699 698 668 668   
 579 699 667 667   
 694 692 693 693   
 698 693 669 669   
 605 606 696 696   
 582 605 697 697   
 697 696 694 694   
 581 697 695 695   
 606 607 691 691   
 696 691 692 692   
 684 683 688 688   
 674 684 690 690   
 690 688 615 615   
 675 690 614 614   
 682 549 550 550   
 683 682 689 689   
 689 550 551 551   
 688 689 616 616   
 670 671 685 685   
 669 670 687 687   
 687 685 683 683   
 673 687 684 684   
 672 547 548 548   
 671 672 686 686   
 686 548 549 549   
 685 686 682 682   
 677 676 680 680   
 576 677 681 681   
 681 680 612 612   
 575 681 611 611   
 676 674 675 675   
 680 675 613 613   
 667 668 678 678   
 578 667 679 679   
 679 678 676 676   
 577 679 677 677   
 668 669 673 673   
 678 673 674 674   
 660 659 664 664   
 650 660 666 666   
 666 664 621 621   
 651 666 620 620   
 658 553 554 554   
 659 658 665 665   
 665 554 555 555   
 664 665 622 622   
 614 615 661 661   
 613 614 663 663   
 663 661 659 659   
 649 663 660 660   
 616 551 552 552   
 615 616 662 662   
 662 552 553 553   
 661 662 658 658   
 653 652 656 656   
 572 653 657 657   
 657 656 618 618   
 571 657 617 617   
 652 650 651 651   
 656 651 619 619   
 611 612 654 654   
 574 611 655 655   
 655 654 652 652   
 573 655 653 653   
 612 613 649 649   
 654 649 650 650   
 643 647 648 648   
 644 648 635 635   
 647 556 557 557   
 648 557 558 558   
 647 643 621 621   
 556 647 622 622   
 623 645 646 646   
 624 646 633 633   
 645 643 644 644   
 646 644 634 634   
 645 623 619 619   
 643 645 620 620   
 560 640 642 642   
 559 642 635 635   
 640 637 636 636   
 642 636 634 634   
 326 562 641 641   
 561 641 640 640   
 641 562 563 563   
 633 634 636 636   
 625 633 638 638   
 563 564 639 639   
 637 639 638 638   
 639 564 565 565   
 628 627 631 631   
 624 628 632 632   
 632 631 617 617   
 623 632 618 618   
 627 568 569 569   
 631 569 570 570   
 628 624 625 625   
 627 628 630 630   
 626 565 566 566   
 629 630 566 566   
 629 567 151 151   
 939 940 1161 1161   
 1161 940 1162 1162   
 1162 940 941 941   
 1162 941 1163 1163   
 1163 941 942 942   
 1163 942 1164 1164   
 1164 942 943 943   
 1164 943 1165 1165   
 1165 943 944 944   
 1165 944 1166 1166   
 1166 944 945 945   
 1166 945 1167 1167   
 1167 945 946 946   
 1167 946 1168 1168   
 1168 946 947 947   
 1168 947 1169 1169   
 1169 947 948 948   
 1169 948 1170 1170   
 1170 948 949 949   
 1170 949 1171 1171   
 1171 949 950 950   
 1171 950 1172 1172   
 1172 950 951 951   
 938 939 1173 1173   
 1173 939 1161 1161   
 937 938 1174 1174   
 1174 938 1173 1173   
 936 937 1175 1175   
 1175 937 1174 1174   
 935 936 1176 1176   
 1176 936 1175 1175   
 934 935 1177 1177   
 1177 935 1176 1176   
 933 934 1178 1178   
 1178 934 1177 1177   
 932 933 1179 1179   
 1179 933 1178 1178   
 931 932 1180 1180   
 1180 932 1179 1179   
 929 930 1182 1182   
 1182 930 1181 1181   
 928 929 1183 1183   
 1183 929 1182 1182   
 927 928 1184 1184   
 1184 928 1183 1183   
 926 927 1185 1185   
 1185 927 1184 1184   
 925 926 1186 1186   
 1186 926 1185 1185   
 924 925 1187 1187   
 1187 925 1186 1186   
 923 924 1188 1188   
 1188 924 1187 1187   
 922 923 1189 1189   
 1189 923 1188 1188   
 921 922 1190 1190   
 1190 922 1189 1189   
 920 921 1191 1191   
 1191 921 1190 1190   
 919 920 1192 1192   
 1192 920 1191 1191   
 918 919 1193 1193   
 1193 919 1192 1192   
 917 918 1194 1194   
 1194 918 1193 1193   
 916 917 1195 1195   
 1195 917 1194 1194   
 915 916 1196 1196   
 1196 916 1195 1195   
 914 915 1197 1197   
 1197 915 1196 1196   
 913 914 1198 1198   
 1198 914 1197 1197   
 912 913 1199 1199   
 1199 913 1198 1198   
 911 912 1200 1200   
 1200 912 1199 1199   
 910 911 1201 1201   
 1201 911 1200 1200   
 909 910 1202 1202   
 1202 910 1201 1201   
 908 909 1203 1203   
 1203 909 1202 1202   
 1172 951 1204 1204   
 1204 951 952 952   
 907 908 1205 1205   
 1205 908 1203 1203   
 906 907 1206 1206   
 1206 907 1205 1205   
 905 906 1207 1207   
 1207 906 1206 1206   
 904 905 1208 1208   
 1208 905 1207 1207   
 903 904 1209 1209   
 1209 904 1208 1208   
 902 903 1210 1210   
 1210 903 1209 1209   
 901 902 1211 1211   
 1211 902 1210 1210   
 900 901 1212 1212   
 1212 901 1211 1211   
 899 900 1213 1213   
 1213 900 1212 1212   
 898 899 1099 1099   
 898 1099 1100 1100   
 897 898 1100 1100   
 897 1100 1005 1005   
 896 897 1005 1005   
 896 1005 1006 1006   
 895 896 1006 1006   
 895 1006 1007 1007   
 894 895 1007 1007   
 894 1007 1008 1008   
 893 894 1008 1008   
 893 1008 1009 1009   
 892 893 1009 1009   
 892 1009 1010 1010   
 891 892 1010 1010   
 891 1010 1011 1011   
 1099 899 1213 1213   
 890 891 1011 1011   
 890 1011 1012 1012   
 889 890 1012 1012   
 889 1012 1013 1013   
 888 889 1013 1013   
 888 1013 1014 1014   
 887 888 1014 1014   
 887 1014 1015 1015   
 886 887 1015 1015   
 886 1015 1016 1016   
 885 886 1016 1016   
 885 1016 1017 1017   
 884 885 1017 1017   
 884 1017 1018 1018   
 883 884 1018 1018   
 883 1018 1019 1019   
 882 883 1019 1019   
 882 1019 1020 1020   
 881 882 1020 1020   
 881 1020 1021 1021   
 880 881 1021 1021   
 880 1021 1022 1022   
 879 880 1022 1022   
 878 1023 1024 1024   
 877 878 1024 1024   
 877 1024 1025 1025   
 876 877 1025 1025   
 876 1025 1026 1026   
 875 876 1026 1026   
 875 1026 1027 1027   
 874 875 1027 1027   
 874 1027 1028 1028   
 873 874 1028 1028   
 873 1028 1029 1029   
 872 873 1029 1029   
 872 1029 1030 1030   
 871 872 1030 1030   
 871 1030 1031 1031   
 870 871 1031 1031   
 870 1031 1032 1032   
 869 870 1033 1033   
 1033 870 1032 1032   
 868 869 1034 1034   
 1034 869 1033 1033   
 867 868 1034 1034   
 867 1034 1035 1035   
 866 867 1035 1035   
 866 1035 1036 1036   
 865 866 1214 1214   
 1214 866 1036 1036   
 1214 1036 1037 1037   
 1098 1099 1213 1213   
 864 865 1215 1215   
 1215 865 1214 1214   
 863 864 1216 1216   
 1216 864 1215 1215   
 862 863 1217 1217   
 1217 863 1216 1216   
 1098 1213 1218 1218   
 1218 1213 1212 1212   
 1097 1098 1218 1218   
 861 862 1219 1219   
 1219 862 1217 1217   
 860 861 1220 1220   
 1220 861 1219 1219   
 859 860 1221 1221   
 1221 860 1220 1220   
 858 859 1222 1222   
 1222 859 1221 1221   
 857 858 1223 1223   
 1223 858 1222 1222   
 856 857 1224 1224   
 1224 857 1223 1223   
 855 856 1225 1225   
 1225 856 1224 1224   
 854 855 1226 1226   
 1226 855 1225 1225   
 853 854 1227 1227   
 1227 854 1226 1226   
 852 853 1228 1228   
 1228 853 1227 1227   
 851 852 1229 1229   
 1229 852 1228 1228   
 850 851 1230 1230   
 1230 851 1229 1229   
 849 850 1231 1231   
 1231 850 1230 1230   
 848 849 1232 1232   
 1232 849 1231 1231   
 847 848 1233 1233   
 1233 848 1232 1232   
 846 847 1234 1234   
 1234 847 1233 1233   
 845 846 1235 1235   
 1235 846 1234 1234   
 844 845 1236 1236   
 1236 845 1235 1235   
 843 844 1237 1237   
 1237 844 1236 1236   
 842 843 1238 1238   
 1238 843 1237 1237   
 841 842 1239 1239   
 1239 842 1238 1238   
 840 841 1240 1240   
 1240 841 1239 1239   
 839 840 1241 1241   
 1241 840 1240 1240   
 838 839 1242 1242   
 1242 839 1241 1241   
 837 838 1243 1243   
 1243 838 1242 1242   
 836 837 1244 1244   
 1244 837 1243 1243   
 835 836 1245 1245   
 1245 836 1244 1244   
 834 835 1246 1246   
 1246 835 1245 1245   
 833 834 1247 1247   
 1247 834 1246 1246   
 832 833 1248 1248   
 1248 833 1247 1247   
 831 832 1249 1249   
 1249 832 1248 1248   
 830 831 1250 1250   
 1250 831 1249 1249   
 829 830 1251 1251   
 1251 830 1250 1250   
 828 829 1252 1252   
 1252 829 1251 1251   
 827 828 1253 1253   
 1253 828 1252 1252   
 826 827 1254 1254   
 1254 827 1253 1253   
 825 826 1255 1255   
 1255 826 1254 1254   
 824 825 1256 1256   
 1256 825 1255 1255   
 823 824 1257 1257   
 1257 824 1256 1256   
 822 823 1258 1258   
 1258 823 1257 1257   
 821 822 1259 1259   
 1259 822 1258 1258   
 820 821 1260 1260   
 1260 821 1259 1259   
 818 819 1262 1262   
 1261 820 1260 1260   
 817 818 1263 1263   
 1263 818 1262 1262   
 816 817 1264 1264   
 1264 817 1263 1263   
 815 816 1265 1265   
 1265 816 1264 1264   
 814 815 1266 1266   
 1266 815 1265 1265   
 813 814 1267 1267   
 1267 814 1266 1266   
 812 813 1268 1268   
 1268 813 1267 1267   
 811 812 1269 1269   
 1269 812 1268 1268   
 810 811 1270 1270   
 1270 811 1269 1269   
 809 810 1271 1271   
 1271 810 1270 1270   
 808 809 1272 1272   
 1272 809 1271 1271   
 807 808 1273 1273   
 1273 808 1272 1272   
 806 807 1274 1274   
 1274 807 1273 1273   
 805 806 1275 1275   
 1275 806 1274 1274   
 804 805 1276 1276   
 1276 805 1275 1275   
 803 804 1277 1277   
 1277 804 1276 1276   
 802 803 1278 1278   
 1278 803 1277 1277   
 801 802 1279 1279   
 1279 802 1278 1278   
 800 801 1280 1280   
 1280 801 1279 1279   
 799 800 1281 1281   
 1281 800 1280 1280   
 798 799 1282 1282   
 1282 799 1281 1281   
 797 798 1283 1283   
 1283 798 1282 1282   
 796 797 1284 1284   
 1284 797 1283 1283   
 795 796 1285 1285   
 1285 796 1284 1284   
 1004 795 1286 1286   
 1286 795 1285 1285   
 1003 1004 1287 1287   
 1287 1004 1286 1286   
 1002 1003 1288 1288   
 1288 1003 1287 1287   
 1001 1002 1289 1289   
 1289 1002 1288 1288   
 1000 1001 1290 1290   
 1290 1001 1289 1289   
 999 1000 1291 1291   
 1291 1000 1290 1290   
 998 999 1292 1292   
 1292 999 1291 1291   
 997 998 1293 1293   
 1293 998 1292 1292   
 996 997 1294 1294   
 1294 997 1293 1293   
 995 996 1295 1295   
 1295 996 1294 1294   
 994 995 1296 1296   
 1296 995 1295 1295   
 993 994 1297 1297   
 1297 994 1296 1296   
 992 993 1053 1053   
 992 1053 1054 1054   
 991 992 1054 1054   
 991 1054 1055 1055   
 990 991 1055 1055   
 990 1055 1056 1056   
 989 990 1056 1056   
 988 989 1056 1056   
 988 1056 1057 1057   
 988 1057 1058 1058   
 987 988 1058 1058   
 987 1058 1059 1059   
 986 987 1059 1059   
 986 1059 1060 1060   
 985 986 1060 1060   
 985 1060 1061 1061   
 984 985 1061 1061   
 984 1061 1062 1062   
 983 984 1062 1062   
 983 1062 1063 1063   
 982 983 1063 1063   
 982 1063 1064 1064   
 981 982 1064 1064   
 981 1064 1065 1065   
 980 981 1065 1065   
 980 1065 1066 1066   
 979 980 1066 1066   
 979 1066 1067 1067   
 978 979 1067 1067   
 978 1067 1068 1068   
 977 978 1068 1068   
 977 1068 1069 1069   
 976 977 1069 1069   
 976 1069 1070 1070   
 974 975 1071 1071   
 974 1071 1072 1072   
 973 974 1072 1072   
 973 1072 1073 1073   
 972 973 1073 1073   
 972 1073 1074 1074   
 971 972 1074 1074   
 971 1074 1075 1075   
 970 971 1075 1075   
 970 1075 1076 1076   
 969 970 1076 1076   
 969 1076 1077 1077   
 968 969 1077 1077   
 968 1077 1078 1078   
 967 968 1078 1078   
 967 1078 1079 1079   
 966 967 1079 1079   
 966 1079 1080 1080   
 965 966 1080 1080   
 965 1080 1081 1081   
 964 965 1081 1081   
 964 1081 1082 1082   
 963 964 1082 1082   
 963 1082 1083 1083   
 962 963 1083 1083   
 962 1083 1084 1084   
 961 962 1084 1084   
 961 1084 1085 1085   
 960 961 1085 1085   
 960 1085 1298 1298   
 1298 1085 1086 1086   
 959 960 1298 1298   
 1204 952 1299 1299   
 1299 952 953 953   
 1299 953 1300 1300   
 1300 953 954 954   
 1300 954 1301 1301   
 1301 954 955 955   
 1301 955 1302 1302   
 1302 955 956 956   
 1302 956 1303 1303   
 1303 956 957 957   
 1303 957 1304 1304   
 1304 957 958 958   
 1304 958 1305 1305   
 1305 958 959 959   
 1305 959 1298 1298   
 1305 1298 1086 1086   
 1305 1086 1087 1087   
 1304 1305 1306 1306   
 1306 1305 1087 1087   
 1306 1087 1088 1088   
 1306 1088 1307 1307   
 1307 1088 1089 1089   
 1307 1089 1393 1393   
 1393 1089 1090 1090   
 1393 1090 1309 1309   
 1309 1090 1091 1091   
 1309 1091 1310 1310   
 1310 1091 1092 1092   
 1310 1092 1311 1311   
 1311 1092 1093 1093   
 1311 1093 1312 1312   
 1312 1093 1094 1094   
 1312 1094 1313 1313   
 1313 1094 1095 1095   
 1313 1095 1314 1314   
 1314 1095 1096 1096   
 1096 1097 1315 1315   
 1315 1097 1218 1218   
 1314 1096 1315 1315   
 1052 1053 993 993   
 1052 993 1297 1297   
 1051 1052 1297 1297   
 1051 1297 1296 1296   
 1050 1051 1296 1296   
 1215 1214 1037 1037   
 1215 1037 1038 1038   
 1216 1215 1038 1038   
 1216 1038 1316 1316   
 1316 1038 1039 1039   
 1316 1039 1317 1317   
 1317 1039 1040 1040   
 1317 1040 1318 1318   
 1318 1040 1041 1041   
 1318 1041 1319 1319   
 1319 1041 1042 1042   
 1319 1042 1320 1320   
 1320 1042 1043 1043   
 1320 1043 1321 1321   
 1321 1043 1044 1044   
 1321 1044 1322 1322   
 1322 1044 1045 1045   
 1322 1045 1323 1323   
 1323 1045 1046 1046   
 1323 1046 1324 1324   
 1324 1046 1047 1047   
 1324 1047 1325 1325   
 1325 1047 1048 1048   
 1325 1048 1326 1326   
 1326 1048 1049 1049   
 1326 1049 1327 1327   
 1327 1049 1050 1050   
 1050 1296 1295 1295   
 1117 1118 1255 1255   
 1327 1050 1295 1295   
 1256 1255 1118 1118   
 1256 1118 1119 1119   
 1257 1256 1119 1119   
 1257 1119 1120 1120   
 1117 1255 1254 1254   
 1116 1117 1254 1254   
 1258 1257 1120 1120   
 1258 1120 1121 1121   
 1259 1258 1121 1121   
 1260 1259 1121 1121   
 1260 1121 1122 1122   
 1261 1260 1122 1122   
 1261 1122 1123 1123   
 1263 1262 1124 1124   
 1263 1124 1125 1125   
 1264 1263 1125 1125   
 1264 1125 1126 1126   
 1265 1264 1126 1126   
 1265 1126 1127 1127   
 1116 1254 1253 1253   
 1115 1116 1253 1253   
 1115 1253 1252 1252   
 1114 1115 1252 1252   
 1266 1265 1127 1127   
 1266 1127 1128 1128   
 1267 1266 1128 1128   
 1268 1267 1128 1128   
 1268 1128 1129 1129   
 1269 1268 1129 1129   
 1269 1129 1130 1130   
 1270 1269 1130 1130   
 1270 1130 1131 1131   
 1271 1270 1131 1131   
 1271 1131 1132 1132   
 1272 1271 1132 1132   
 1272 1132 1133 1133   
 1273 1272 1133 1133   
 1273 1133 1134 1134   
 1274 1273 1134 1134   
 1275 1274 1134 1134   
 1275 1134 1135 1135   
 1276 1275 1135 1135   
 1276 1135 1136 1136   
 1277 1276 1136 1136   
 1277 1136 293 293   
 1278 1277 293 293   
 1278 293 292 292   
 1279 1278 292 292   
 1279 292 291 291   
 1280 1279 291 291   
 1280 291 290 290   
 1281 1280 290 290   
 1282 1281 290 290   
 1282 290 289 289   
 1283 1282 289 289   
 1283 289 288 288   
 1284 1283 288 288   
 1284 288 287 287   
 1285 1284 287 287   
 1285 287 286 286   
 1286 1285 286 286   
 1286 286 285 285   
 1287 1286 285 285   
 1287 285 284 284   
 1288 1287 284 284   
 1288 284 1328 1328   
 1328 284 283 283   
 1328 283 1329 1329   
 1329 283 282 282   
 1329 282 1330 1330   
 1330 282 281 281   
 1330 281 1331 1331   
 1331 281 280 280   
 1331 280 1332 1332   
 1332 280 279 279   
 1332 279 1333 1333   
 1333 279 278 278   
 1333 278 1334 1334   
 1334 278 277 277   
 1334 277 1335 1335   
 1335 277 276 276   
 1335 276 1336 1336   
 1336 276 275 275   
 1336 275 1337 1337   
 1337 275 274 274   
 1337 274 1338 1338   
 1338 274 273 273   
 1338 273 1339 1339   
 1339 273 272 272   
 1339 272 1340 1340   
 1340 272 271 271   
 1340 271 1341 1341   
 1341 271 270 270   
 1341 270 1342 1342   
 1342 270 269 269   
 1342 269 1343 1343   
 1343 269 268 268   
 1343 268 1344 1344   
 1344 268 267 267   
 1344 267 1345 1345   
 1345 267 266 266   
 1345 266 1346 1346   
 1346 266 265 265   
 1346 265 1347 1347   
 1347 265 264 264   
 1226 264 1227 1227   
 1227 264 263 263   
 1228 1227 263 263   
 1228 263 262 262   
 1229 1228 262 262   
 1229 262 261 261   
 1230 1229 261 261   
 1230 261 260 260   
 1231 1230 260 260   
 1231 260 259 259   
 1232 1231 259 259   
 1233 1232 259 259   
 1233 259 258 258   
 1234 1233 258 258   
 1234 258 257 257   
 1235 1234 257 257   
 1235 257 1101 1101   
 1236 1235 1101 1101   
 1236 1101 1102 1102   
 1237 1236 1102 1102   
 1237 1102 1103 1103   
 1238 1237 1103 1103   
 1238 1103 1104 1104   
 1239 1238 1104 1104   
 1240 1239 1104 1104   
 1240 1104 1105 1105   
 1241 1240 1105 1105   
 1241 1105 1106 1106   
 1242 1241 1106 1106   
 1242 1106 1107 1107   
 1243 1242 1107 1107   
 1243 1107 1108 1108   
 1244 1243 1108 1108   
 1244 1108 1109 1109   
 1245 1244 1109 1109   
 1245 1109 1110 1110   
 1246 1245 1110 1110   
 1247 1246 1110 1110   
 1247 1110 1111 1111   
 1248 1247 1111 1111   
 1248 1111 1112 1112   
 1249 1248 1112 1112   
 1249 1112 1113 1113   
 1250 1249 1113 1113   
 1250 1113 1114 1114   
 1252 1251 1114 1114   
 1114 1251 1250 1250   
 21 20 1174 1174   
 1175 1174 20 20   
 1175 20 19 19   
 1176 1175 19 19   
 1176 19 18 18   
 21 1174 1173 1173   
 22 21 1173 1173   
 22 1173 1161 1161   
 23 22 1161 1161   
 23 1161 1162 1162   
 23 1162 1163 1163   
 24 23 1163 1163   
 24 1163 1164 1164   
 25 24 1164 1164   
 25 1164 1165 1165   
 26 25 1165 1165   
 26 1165 1166 1166   
 27 26 1166 1166   
 27 1166 1167 1167   
 27 1167 1168 1168   
 1160 27 1168 1168   
 1160 1168 1169 1169   
 1159 1160 1169 1169   
 1159 1169 1170 1170   
 1158 1159 1170 1170   
 1158 1170 1171 1171   
 1157 1158 1348 1348   
 1348 1158 1171 1171   
 1348 1171 1172 1172   
 1156 1157 1349 1349   
 1349 1157 1348 1348   
 1155 1156 1350 1350   
 1350 1156 1349 1349   
 1154 1155 1351 1351   
 1351 1155 1350 1350   
 1153 1154 1352 1352   
 1352 1154 1351 1351   
 1152 1153 1353 1353   
 1353 1153 1352 1352   
 1151 1152 1354 1354   
 1354 1152 1353 1353   
 1150 1151 1355 1355   
 1355 1151 1354 1354   
 1149 1150 1356 1356   
 1356 1150 1355 1355   
 1148 1149 1357 1357   
 1357 1149 1356 1356   
 1147 1148 1358 1358   
 1358 1148 1357 1357   
 1146 1147 1359 1359   
 1359 1147 1358 1358   
 1145 1146 1360 1360   
 1360 1146 1359 1359   
 1144 1145 1361 1361   
 1361 1145 1360 1360   
 1143 1144 1362 1362   
 1362 1144 1361 1361   
 1142 1143 1363 1363   
 1363 1143 1362 1362   
 1141 1142 1364 1364   
 1364 1142 1363 1363   
 1140 1141 1365 1365   
 1365 1141 1364 1364   
 1139 1140 1366 1366   
 1366 1140 1365 1365   
 1138 1139 1367 1367   
 1367 1139 1202 1202   
 1202 1139 1366 1366   
 1367 1202 1201 1201   
 1138 1367 1368 1368   
 1368 1367 1201 1201   
 1137 1138 1368 1368   
 1368 1201 1200 1200   
 1177 1176 18 18   
 1178 1177 18 18   
 1178 18 17 17   
 1179 1178 17 17   
 1179 17 16 16   
 1180 1179 16 16   
 1181 15 14 14   
 1182 1181 14 14   
 1182 14 13 13   
 1183 1182 13 13   
 1184 1183 13 13   
 1184 13 12 12   
 1185 1184 12 12   
 1185 12 11 11   
 1186 1185 11 11   
 1186 11 10 10   
 1187 1186 10 10   
 1187 10 9 9   
 1188 1187 9 9   
 1189 1188 9 9   
 1189 9 8 8   
 1190 1189 8 8   
 1190 8 7 7   
 1191 1190 7 7   
 1191 7 6 6   
 1192 1191 6 6   
 1192 6 5 5   
 1193 1192 5 5   
 1194 1193 5 5   
 1194 5 4 4   
 1195 1194 4 4   
 1195 4 3 3   
 1196 1195 3 3   
 1196 3 2 2   
 1197 1196 2 2   
 1197 2 1 1   
 1198 1197 1 1   
 1199 1198 1 1   
 1199 1 1137 1137   
 1137 1368 1199 1199   
 1199 1368 1200 1200   
 1347 264 1226 1226   
 1203 1202 1366 1366   
 1347 1226 1225 1225   
 1203 1366 1365 1365   
 1346 1347 1225 1225   
 1205 1203 1365 1365   
 1346 1225 1224 1224   
 1349 1348 1172 1172   
 1345 1346 1224 1224   
 1349 1172 1204 1204   
 1345 1224 1223 1223   
 1205 1365 1364 1364   
 1289 1288 1328 1328   
 1206 1205 1364 1364   
 1327 1295 1294 1294   
 1350 1349 1204 1204   
 1289 1328 1329 1329   
 1350 1204 1299 1299   
 1290 1289 1329 1329   
 1206 1364 1363 1363   
 1344 1345 1223 1223   
 1207 1206 1363 1363   
 1344 1223 1222 1222   
 1351 1350 1299 1299   
 1290 1329 1330 1330   
 1351 1299 1300 1300   
 1291 1290 1330 1330   
 1315 1218 1369 1369   
 1369 1218 1212 1212   
 1217 1216 1316 1316   
 1369 1212 1211 1211   
 1291 1330 1370 1370   
 1370 1330 1331 1331   
 1207 1363 1371 1371   
 1371 1363 1362 1362   
 1292 1291 1370 1370   
 1208 1207 1371 1371   
 1343 1344 1372 1372   
 1372 1344 1222 1222   
 1351 1300 1373 1373   
 1373 1300 1301 1301   
 1372 1222 1221 1221   
 1352 1351 1373 1373   
 1327 1294 1374 1374   
 1374 1294 1293 1293   
 1373 1301 1375 1375   
 1326 1327 1376 1376   
 1376 1327 1374 1374   
 1375 1301 1302 1302   
 1217 1316 1377 1377   
 1377 1316 1317 1317   
 1352 1373 1375 1375   
 1219 1217 1377 1377   
 1353 1352 1375 1375   
 1374 1293 1378 1378   
 1303 1304 1379 1379   
 1378 1293 1292 1292   
 1379 1304 1306 1306   
 1378 1292 1370 1370   
 1379 1306 1307 1307   
 1376 1378 1380 1380   
 1376 1374 1378 1378   
 1302 1303 1381 1381   
 1380 1378 1370 1370   
 1381 1303 1379 1379   
 1380 1370 1331 1331   
 1375 1302 1381 1381   
 1380 1331 1332 1332   
 1353 1375 1382 1382   
 1382 1375 1381 1381   
 1380 1332 1383 1383   
 1383 1332 1333 1333   
 1354 1353 1382 1382   
 1376 1380 1383 1383   
 1381 1379 1384 1384   
 1326 1376 1383 1383   
 1384 1379 1307 1307   
 1325 1326 1383 1383   
 1382 1381 1384 1384   
 1325 1383 1333 1333   
 1354 1382 1308 1308   
 1325 1333 1334 1334   
 1384 1307 1393 1393   
 1324 1325 1334 1334   
 1382 1384 1308 1308   
 1324 1334 1335 1335   
 1355 1354 1308 1308   
 1323 1324 1335 1335   
 1355 1308 1309 1309   
 1323 1335 1336 1336   
 1356 1355 1309 1309   
 1322 1323 1336 1336   
 1356 1309 1310 1310   
 1321 1322 1336 1336   
 1357 1356 1310 1310   
 1321 1336 1337 1337   
 1357 1310 1311 1311   
 1320 1321 1337 1337   
 1358 1357 1311 1311   
 1320 1337 1338 1338   
 1358 1311 1312 1312   
 1320 1338 1319 1319   
 1359 1358 1312 1312   
 1396 1338 1339 1339   
 1359 1312 1313 1313   
 1396 1339 1340 1340   
 1359 1313 1385 1385   
 1385 1313 1314 1314   
 1318 1396 1395 1395   
 1360 1359 1385 1385   
 1318 1395 1387 1387   
 1390 1395 1341 1341   
 1361 1360 1386 1386   
 1317 1318 1387 1387   
 1387 1395 1390 1390   
 1386 1360 1385 1385   
 1377 1317 1387 1387   
 1209 1208 1388 1388   
 1219 1377 1389 1389   
 1388 1208 1371 1371   
 1389 1377 1387 1387   
 1388 1371 1362 1362   
 1389 1387 1390 1390   
 1388 1362 1361 1361   
 1220 1219 1389 1389   
 1388 1361 1386 1386   
 1210 1209 1391 1391   
 1390 1341 1342 1342   
 1391 1209 1388 1388   
 1220 1389 1392 1392   
 1392 1389 1390 1390   
 1391 1388 1386 1386   
 1392 1390 1342 1342   
 1394 1386 1385 1385   
 1392 1342 1343 1343   
 1394 1385 1314 1314   
 1392 1343 1372 1372   
 1394 1314 1315 1315   
 1372 1221 1392 1392   
 1392 1221 1220 1220   
 1394 1315 1369 1369   
 1391 1369 1210 1210   
 1210 1369 1211 1211   
 1384 1393 1308 1308   
 1309 1308 1393 1393   
 1386 1394 1391 1391   
 1369 1391 1394 1394   
 1341 1395 1340 1340   
 1396 1340 1395 1395   
 1338 1396 1319 1319   
 1318 1319 1396 1396   
 1449 1450 1760 1760   
 1759 1451 1761 1761   
 1761 1451 1452 1452   
 1761 1452 1762 1762   
 1762 1452 1453 1453   
 1762 1453 1763 1763   
 1763 1453 1454 1454   
 1763 1454 1764 1764   
 1764 1454 1455 1455   
 1764 1455 1765 1765   
 1765 1455 1456 1456   
 1765 1456 1766 1766   
 1766 1456 1457 1457   
 1766 1457 1767 1767   
 1767 1457 1458 1458   
 1767 1458 1768 1768   
 1768 1458 1459 1459   
 1768 1459 1769 1769   
 1769 1459 1460 1460   
 1769 1460 1770 1770   
 1770 1460 1461 1461   
 1770 1461 1771 1771   
 1771 1461 1462 1462   
 1771 1462 1772 1772   
 1772 1462 1463 1463   
 1772 1463 1773 1773   
 1773 1463 1464 1464   
 1773 1464 1774 1774   
 1774 1464 1465 1465   
 1774 1465 1775 1775   
 1775 1465 1466 1466   
 1775 1466 1776 1776   
 1776 1466 1467 1467   
 1776 1467 1777 1777   
 1777 1467 1468 1468   
 1777 1468 1778 1778   
 1778 1468 1469 1469   
 1778 1469 1779 1779   
 1779 1469 1470 1470   
 1779 1470 1780 1780   
 1780 1470 1471 1471   
 1780 1471 1781 1781   
 1781 1471 1472 1472   
 1781 1472 1782 1782   
 1782 1472 1473 1473   
 1782 1473 1783 1783   
 1783 1473 1474 1474   
 1783 1474 1784 1784   
 1784 1474 1475 1475   
 1784 1475 1785 1785   
 1785 1475 1476 1476   
 1785 1476 1786 1786   
 1786 1476 1477 1477   
 1448 1449 1787 1787   
 1787 1449 1760 1760   
 1447 1448 1788 1788   
 1788 1448 1787 1787   
 1446 1447 1789 1789   
 1789 1447 1788 1788   
 1445 1446 1790 1790   
 1790 1446 1789 1789   
 1444 1445 1791 1791   
 1791 1445 1790 1790   
 1443 1444 1792 1792   
 1792 1444 1791 1791   
 1442 1443 1793 1793   
 1793 1443 1792 1792   
 1441 1442 1794 1794   
 1794 1442 1793 1793   
 1440 1441 1795 1795   
 1795 1441 1794 1794   
 1439 1440 1796 1796   
 1796 1440 1795 1795   
 1438 1439 1797 1797   
 1797 1439 1796 1796   
 1437 1438 1798 1798   
 1798 1438 1797 1797   
 1436 1437 1799 1799   
 1799 1437 1798 1798   
 1435 1436 1800 1800   
 1800 1436 1799 1799   
 1434 1435 1801 1801   
 1801 1435 1800 1800   
 1786 1477 1802 1802   
 1802 1477 1478 1478   
 1433 1434 1803 1803   
 1803 1434 1801 1801   
 1432 1433 1804 1804   
 1804 1433 1803 1803   
 1431 1432 1805 1805   
 1805 1432 1804 1804   
 1430 1431 1806 1806   
 1806 1431 1805 1805   
 1429 1430 1807 1807   
 1807 1430 1806 1806   
 1428 1429 1808 1808   
 1808 1429 1807 1807   
 1427 1428 1809 1809   
 1809 1428 1808 1808   
 1426 1427 1810 1810   
 1810 1427 1809 1809   
 1425 1426 1811 1811   
 1811 1426 1810 1810   
 1424 1425 1621 1621   
 1424 1621 1622 1622   
 1423 1424 1622 1622   
 1423 1622 1623 1623   
 1422 1423 1623 1623   
 1422 1623 1624 1624   
 1421 1422 1624 1624   
 1421 1624 1625 1625   
 1420 1421 1625 1625   
 1420 1625 1626 1626   
 1419 1420 1626 1626   
 1419 1626 1627 1627   
 1418 1419 1627 1627   
 1418 1627 1628 1628   
 1417 1418 1628 1628   
 1417 1628 1629 1629   
 1416 1417 1629 1629   
 1416 1629 1630 1630   
 1415 1416 1630 1630   
 1415 1630 1631 1631   
 1414 1415 1631 1631   
 1414 1631 1632 1632   
 1413 1414 1632 1632   
 1413 1632 1633 1633   
 1412 1413 1633 1633   
 1412 1633 1634 1634   
 1411 1412 1634 1634   
 1411 1634 1635 1635   
 1410 1411 1635 1635   
 1410 1635 1636 1636   
 1409 1410 1636 1636   
 1409 1636 1637 1637   
 1408 1409 1637 1637   
 1408 1637 1638 1638   
 1407 1408 1638 1638   
 1407 1638 1639 1639   
 1406 1407 1639 1639   
 1406 1639 1640 1640   
 1621 1425 1811 1811   
 1405 1406 1640 1640   
 1405 1640 1641 1641   
 1404 1405 1641 1641   
 1404 1641 1642 1642   
 1403 1404 1642 1642   
 1403 1642 1643 1643   
 1402 1403 1643 1643   
 1402 1643 1644 1644   
 1401 1402 1644 1644   
 1401 1644 1645 1645   
 1400 1401 1645 1645   
 1400 1645 1646 1646   
 1399 1400 1646 1646   
 1399 1646 1647 1647   
 1398 1399 1647 1647   
 1398 1647 1648 1648   
 1397 1398 1648 1648   
 1397 1648 1649 1649   
 1604 1397 1649 1649   
 1604 1649 1650 1650   
 1603 1604 1650 1650   
 1603 1650 1651 1651   
 1602 1603 1651 1651   
 1602 1651 1652 1652   
 1601 1602 1652 1652   
 1601 1652 1653 1653   
 1600 1601 1812 1812   
 1812 1601 1653 1653   
 1812 1653 1654 1654   
 1620 1621 1811 1811   
 1619 1620 1813 1813   
 1813 1620 1811 1811   
 1813 1811 1810 1810   
 1599 1600 1814 1814   
 1814 1600 1812 1812   
 1598 1599 1815 1815   
 1815 1599 1814 1814   
 1597 1598 1816 1816   
 1816 1598 1815 1815   
 1596 1597 1817 1817   
 1817 1597 1816 1816   
 1595 1596 1818 1818   
 1818 1596 1817 1817   
 1594 1595 1819 1819   
 1819 1595 1818 1818   
 1593 1594 1820 1820   
 1820 1594 1819 1819   
 1592 1593 1821 1821   
 1821 1593 1820 1820   
 1591 1592 1822 1822   
 1822 1592 1821 1821   
 1590 1591 1823 1823   
 1823 1591 1822 1822   
 1589 1590 1824 1824   
 1824 1590 1823 1823   
 1588 1589 1825 1825   
 1825 1589 1824 1824   
 1587 1588 1826 1826   
 1826 1588 1825 1825   
 1586 1587 1827 1827   
 1827 1587 1826 1826   
 1585 1586 1828 1828   
 1828 1586 1827 1827   
 1584 1585 1829 1829   
 1829 1585 1828 1828   
 1583 1584 1830 1830   
 1830 1584 1829 1829   
 1582 1583 1831 1831   
 1831 1583 1830 1830   
 1581 1582 1832 1832   
 1832 1582 1831 1831   
 1580 1581 1833 1833   
 1833 1581 1832 1832   
 1579 1580 1834 1834   
 1834 1580 1833 1833   
 1578 1579 1835 1835   
 1835 1579 1834 1834   
 1577 1578 1836 1836   
 1836 1578 1835 1835   
 1576 1577 1837 1837   
 1837 1577 1836 1836   
 1575 1576 1838 1838   
 1838 1576 1837 1837   
 1574 1575 1839 1839   
 1839 1575 1838 1838   
 1573 1574 1840 1840   
 1840 1574 1839 1839   
 1572 1573 1841 1841   
 1841 1573 1840 1840   
 1571 1572 1842 1842   
 1842 1572 1841 1841   
 1570 1571 1843 1843   
 1843 1571 1842 1842   
 1569 1570 1844 1844   
 1844 1570 1843 1843   
 1567 1568 1846 1846   
 1845 1569 1844 1844   
 1566 1567 1847 1847   
 1847 1567 1846 1846   
 1565 1566 1848 1848   
 1848 1566 1847 1847   
 1564 1565 1849 1849   
 1849 1565 1848 1848   
 1563 1564 1850 1850   
 1850 1564 1849 1849   
 1562 1563 1851 1851   
 1851 1563 1850 1850   
 1561 1562 1852 1852   
 1852 1562 1851 1851   
 1560 1561 1853 1853   
 1853 1561 1852 1852   
 1559 1560 1854 1854   
 1854 1560 1853 1853   
 1558 1559 1855 1855   
 1855 1559 1854 1854   
 1557 1558 1856 1856   
 1856 1558 1855 1855   
 1556 1557 1857 1857   
 1857 1557 1856 1856   
 1555 1556 1858 1858   
 1858 1556 1857 1857   
 1554 1555 1859 1859   
 1859 1555 1858 1858   
 1553 1554 1860 1860   
 1860 1554 1859 1859   
 1552 1553 1861 1861   
 1861 1553 1860 1860   
 1551 1552 1862 1862   
 1862 1552 1861 1861   
 1550 1551 1863 1863   
 1863 1551 1862 1862   
 1549 1550 1864 1864   
 1864 1550 1863 1863   
 1548 1549 1865 1865   
 1865 1549 1864 1864   
 1547 1548 1866 1866   
 1866 1548 1865 1865   
 1546 1547 1867 1867   
 1867 1547 1866 1866   
 1545 1546 1868 1868   
 1868 1546 1867 1867   
 1544 1545 1869 1869   
 1869 1545 1868 1868   
 1543 1544 1870 1870   
 1870 1544 1869 1869   
 1542 1543 1871 1871   
 1871 1543 1870 1870   
 1541 1542 1872 1872   
 1872 1542 1871 1871   
 1540 1541 1873 1873   
 1873 1541 1872 1872   
 1539 1540 1874 1874   
 1874 1540 1873 1873   
 1538 1539 1875 1875   
 1875 1539 1874 1874   
 1537 1538 1876 1876   
 1876 1538 1875 1875   
 1536 1537 1877 1877   
 1877 1537 1876 1876   
 1535 1536 1878 1878   
 1878 1536 1877 1877   
 1534 1535 1879 1879   
 1879 1535 1878 1878   
 1533 1534 1880 1880   
 1880 1534 1879 1879   
 1532 1533 1881 1881   
 1881 1533 1880 1880   
 1531 1532 1882 1882   
 1882 1532 1881 1881   
 1530 1531 1883 1883   
 1883 1531 1882 1882   
 1529 1530 1884 1884   
 1884 1530 1883 1883   
 1528 1529 1885 1885   
 1885 1529 1884 1884   
 1527 1528 1886 1886   
 1886 1528 1885 1885   
 1526 1527 1887 1887   
 1887 1527 1886 1886   
 1525 1526 1888 1888   
 1888 1526 1887 1887   
 1524 1525 1889 1889   
 1889 1525 1888 1888   
 1523 1524 1890 1890   
 1890 1524 1889 1889   
 1522 1523 1891 1891   
 1891 1523 1890 1890   
 1521 1522 1892 1892   
 1892 1522 1891 1891   
 1520 1521 1893 1893   
 1893 1521 1892 1892   
 1519 1520 1894 1894   
 1894 1520 1893 1893   
 1518 1519 1895 1895   
 1895 1519 1894 1894   
 1517 1518 1670 1670   
 1517 1670 1671 1671   
 1516 1517 1671 1671   
 1516 1671 1672 1672   
 1515 1516 1672 1672   
 1515 1672 1673 1673   
 1514 1515 1673 1673   
 1514 1673 1674 1674   
 1513 1514 1674 1674   
 1513 1674 1675 1675   
 1512 1513 1675 1675   
 1512 1675 1676 1676   
 1511 1512 1676 1676   
 1511 1676 1677 1677   
 1510 1511 1677 1677   
 1510 1677 1678 1678   
 1509 1510 1678 1678   
 1509 1678 1679 1679   
 1508 1509 1679 1679   
 1508 1679 1680 1680   
 1507 1508 1680 1680   
 1507 1680 1681 1681   
 1506 1507 1681 1681   
 1506 1681 1682 1682   
 1505 1506 1682 1682   
 1505 1682 1683 1683   
 1504 1505 1683 1683   
 1504 1683 1684 1684   
 1503 1504 1684 1684   
 1503 1684 1685 1685   
 1502 1503 1685 1685   
 1502 1685 1686 1686   
 1501 1502 1686 1686   
 1501 1686 1687 1687   
 1500 1501 1687 1687   
 1500 1687 1688 1688   
 1499 1500 1688 1688   
 1499 1688 1689 1689   
 1498 1499 1689 1689   
 1498 1689 1690 1690   
 1497 1498 1690 1690   
 1497 1690 1691 1691   
 1496 1497 1691 1691   
 1496 1691 1692 1692   
 1495 1496 1692 1692   
 1495 1692 1693 1693   
 1494 1495 1693 1693   
 1494 1693 1694 1694   
 1493 1494 1694 1694   
 1493 1694 1695 1695   
 1492 1493 1695 1695   
 1492 1695 1696 1696   
 1491 1492 1696 1696   
 1491 1696 1697 1697   
 1490 1491 1697 1697   
 1490 1697 1698 1698   
 1489 1490 1698 1698   
 1489 1698 1605 1605   
 1488 1489 1605 1605   
 1488 1605 1606 1606   
 1487 1488 1606 1606   
 1487 1606 1607 1607   
 1486 1487 1607 1607   
 1486 1607 1608 1608   
 1485 1486 1608 1608   
 1485 1608 1896 1896   
 1896 1608 1609 1609   
 1484 1485 1896 1896   
 1802 1478 1897 1897   
 1897 1478 1479 1479   
 1897 1479 1898 1898   
 1898 1479 1480 1480   
 1898 1480 1899 1899   
 1899 1480 1481 1481   
 1899 1481 1900 1900   
 1900 1481 1482 1482   
 1900 1482 1901 1901   
 1901 1482 1483 1483   
 1901 1483 1902 1902   
 1902 1483 1484 1484   
 1902 1484 1896 1896   
 1618 1619 1903 1903   
 1903 1619 1813 1813   
 1902 1896 1904 1904   
 1904 1896 1609 1609   
 1904 1609 1610 1610   
 1904 1610 1905 1905   
 1905 1610 1611 1611   
 1905 1611 1906 1906   
 1906 1611 1612 1612   
 1906 1612 1907 1907   
 1907 1612 1613 1613   
 1907 1613 1908 1908   
 1908 1613 1614 1614   
 1908 1614 1909 1909   
 1909 1614 1615 1615   
 1909 1615 1910 1910   
 1910 1615 1616 1616   
 1910 1616 1911 1911   
 1911 1616 1617 1617   
 1911 1617 2003 2003   
 2003 1617 1618 1618   
 2003 1618 1903 1903   
 1669 1670 1518 1518   
 1669 1518 1895 1895   
 1668 1669 1895 1895   
 1668 1895 1894 1894   
 1667 1668 1894 1894   
 1814 1812 1654 1654   
 1814 1654 1655 1655   
 1815 1814 1655 1655   
 1815 1655 1913 1913   
 1913 1655 1656 1656   
 1913 1656 1914 1914   
 1914 1656 1657 1657   
 1914 1657 1915 1915   
 1915 1657 1658 1658   
 1915 1658 1916 1916   
 1916 1658 1659 1659   
 1916 1659 1917 1917   
 1917 1659 1660 1660   
 1917 1660 1918 1918   
 1918 1660 1661 1661   
 1918 1661 1919 1919   
 1919 1661 1662 1662   
 1919 1662 1920 1920   
 1920 1662 1663 1663   
 1920 1663 1921 1921   
 1921 1663 1664 1664   
 1921 1664 1922 1922   
 1922 1664 1665 1665   
 1922 1665 1923 1923   
 1923 1665 1666 1666   
 1923 1666 1924 1924   
 1924 1666 1667 1667   
 1667 1894 1893 1893   
 1716 1717 1854 1854   
 1924 1667 1893 1893   
 1855 1854 1717 1717   
 1855 1717 1718 1718   
 1856 1855 1718 1718   
 1856 1718 1719 1719   
 1716 1854 1853 1853   
 1715 1716 1853 1853   
 1857 1856 1719 1719   
 1857 1719 1720 1720   
 1858 1857 1720 1720   
 1859 1858 1720 1720   
 1859 1720 1721 1721   
 1860 1859 1721 1721   
 1860 1721 1722 1722   
 1861 1860 1722 1722   
 1861 1722 1723 1723   
 1862 1861 1723 1723   
 1862 1723 1724 1724   
 1863 1862 1724 1724   
 1863 1724 1725 1725   
 1715 1853 1852 1852   
 1714 1715 1852 1852   
 1714 1852 1851 1851   
 1713 1714 1851 1851   
 1864 1863 1725 1725   
 1864 1725 1726 1726   
 1865 1864 1726 1726   
 1866 1865 1726 1726   
 1866 1726 1727 1727   
 1867 1866 1727 1727   
 1867 1727 1728 1728   
 1868 1867 1728 1728   
 1868 1728 1729 1729   
 1869 1868 1729 1729   
 1869 1729 1730 1730   
 1870 1869 1730 1730   
 1870 1730 1731 1731   
 1871 1870 1731 1731   
 1871 1731 1732 1732   
 1872 1871 1732 1732   
 1873 1872 1732 1732   
 1873 1732 1733 1733   
 1874 1873 1733 1733   
 1874 1733 1734 1734   
 1875 1874 1734 1734   
 1875 1734 220 220   
 1876 1875 220 220   
 1876 220 219 219   
 1877 1876 219 219   
 1877 219 218 218   
 1878 1877 218 218   
 1878 218 217 217   
 1879 1878 217 217   
 1880 1879 217 217   
 1880 217 216 216   
 1881 1880 216 216   
 1881 216 215 215   
 1882 1881 215 215   
 1882 215 214 214   
 1883 1882 214 214   
 1883 214 213 213   
 1884 1883 213 213   
 1884 213 212 212   
 1885 1884 212 212   
 1885 212 211 211   
 1886 1885 211 211   
 1886 211 1925 1925   
 1925 211 210 210   
 1925 210 1926 1926   
 1926 210 209 209   
 1926 209 1927 1927   
 1927 209 208 208   
 1927 208 1928 1928   
 1928 208 207 207   
 1928 207 1929 1929   
 1929 207 206 206   
 1929 206 1930 1930   
 1930 206 205 205   
 1930 205 1931 1931   
 1931 205 204 204   
 1931 204 1932 1932   
 1932 204 203 203   
 1932 203 1933 1933   
 1933 203 202 202   
 1933 202 1934 1934   
 1934 202 201 201   
 1934 201 1935 1935   
 1935 201 200 200   
 1935 200 1936 1936   
 1936 200 199 199   
 1936 199 1937 1937   
 1937 199 198 198   
 1937 198 1938 1938   
 1938 198 197 197   
 1938 197 1939 1939   
 1939 197 196 196   
 1939 196 1940 1940   
 1940 196 195 195   
 1940 195 1941 1941   
 1941 195 194 194   
 1941 194 1942 1942   
 1942 194 193 193   
 1942 193 1943 1943   
 1943 193 192 192   
 1943 192 1944 1944   
 1944 192 191 191   
 1824 191 1825 1825   
 1825 191 190 190   
 1826 1825 190 190   
 1826 190 189 189   
 1827 1826 189 189   
 1827 189 188 188   
 1828 1827 188 188   
 1828 188 187 187   
 1829 1828 187 187   
 1829 187 186 186   
 1830 1829 186 186   
 1831 1830 186 186   
 1831 186 185 185   
 1832 1831 185 185   
 1832 185 184 184   
 1833 1832 184 184   
 1833 184 1699 1699   
 1834 1833 1699 1699   
 1834 1699 1700 1700   
 1835 1834 1700 1700   
 1835 1700 1701 1701   
 1836 1835 1701 1701   
 1836 1701 1702 1702   
 1837 1836 1702 1702   
 1838 1837 1702 1702   
 1838 1702 1703 1703   
 1839 1838 1703 1703   
 1839 1703 1704 1704   
 1840 1839 1704 1704   
 1840 1704 1705 1705   
 1841 1840 1705 1705   
 1841 1705 1706 1706   
 1842 1841 1706 1706   
 1842 1706 1707 1707   
 1843 1842 1707 1707   
 1843 1707 1708 1708   
 1844 1843 1708 1708   
 1845 1844 1708 1708   
 1846 1709 1710 1710   
 1847 1846 1710 1710   
 1847 1710 1711 1711   
 1848 1847 1711 1711   
 1848 1711 1712 1712   
 1849 1848 1712 1712   
 1849 1712 1713 1713   
 1851 1850 1713 1713   
 1713 1850 1849 1849   
 119 118 1773 1773   
 119 1773 1774 1774   
 120 119 1774 1774   
 1772 1773 118 118   
 1772 118 117 117   
 120 1774 1775 1775   
 121 120 1775 1775   
 1771 1772 117 117   
 1771 117 116 116   
 1770 1771 116 116   
 1769 1770 116 116   
 1769 116 115 115   
 1768 1769 115 115   
 1768 115 114 114   
 1767 1768 114 114   
 1767 114 113 113   
 121 1775 1776 1776   
 121 1776 1777 1777   
 122 121 1777 1777   
 122 1777 1778 1778   
 123 122 1778 1778   
 123 1778 1779 1779   
 124 123 1779 1779   
 124 1779 1780 1780   
 125 124 1780 1780   
 125 1780 1781 1781   
 125 1781 1782 1782   
 1758 125 1782 1782   
 1758 1782 1783 1783   
 1757 1758 1783 1783   
 1757 1783 1784 1784   
 1756 1757 1784 1784   
 1756 1784 1785 1785   
 1755 1756 1945 1945   
 1945 1756 1785 1785   
 1945 1785 1786 1786   
 1754 1755 1946 1946   
 1946 1755 1945 1945   
 1753 1754 1947 1947   
 1947 1754 1946 1946   
 1752 1753 1948 1948   
 1948 1753 1947 1947   
 1751 1752 1949 1949   
 1949 1752 1948 1948   
 1750 1751 1950 1950   
 1950 1751 1949 1949   
 1749 1750 1951 1951   
 1951 1750 1950 1950   
 1748 1749 1952 1952   
 1952 1749 1951 1951   
 1747 1748 1953 1953   
 1953 1748 1952 1952   
 1746 1747 1954 1954   
 1954 1747 1953 1953   
 1745 1746 1955 1955   
 1955 1746 1954 1954   
 1744 1745 1956 1956   
 1956 1745 1955 1955   
 1743 1744 1957 1957   
 1957 1744 1956 1956   
 1742 1743 1958 1958   
 1958 1743 1957 1957   
 1741 1742 1959 1959   
 1959 1742 1958 1958   
 1740 1741 1960 1960   
 1960 1741 1959 1959   
 1739 1740 1961 1961   
 1961 1740 1960 1960   
 1738 1739 1962 1962   
 1962 1739 1961 1961   
 1737 1738 1963 1963   
 1963 1738 1962 1962   
 1736 1737 1964 1964   
 1964 1737 1800 1800   
 1800 1737 1963 1963   
 1964 1800 1799 1799   
 1736 1964 1965 1965   
 1965 1964 1799 1799   
 1735 1736 1965 1965   
 1965 1799 1798 1798   
 1766 1767 113 113   
 1765 1766 113 113   
 1765 113 112 112   
 1764 1765 112 112   
 1764 112 111 111   
 1763 1764 111 111   
 1763 111 110 110   
 1762 1763 110 110   
 1762 110 109 109   
 1761 1762 109 109   
 1759 1761 109 109   
 1759 109 107 107   
 1787 1760 108 108   
 1787 108 106 106   
 1788 1787 106 106   
 1788 106 105 105   
 1789 1788 105 105   
 1789 105 104 104   
 1790 1789 104 104   
 1790 104 103 103   
 1791 1790 103 103   
 1792 1791 103 103   
 1792 103 102 102   
 1793 1792 102 102   
 1793 102 101 101   
 1794 1793 101 101   
 1794 101 100 100   
 1795 1794 100 100   
 1795 100 99 99   
 1796 1795 99 99   
 1797 1796 99 99   
 1797 99 1735 1735   
 1735 1965 1797 1797   
 1797 1965 1798 1798   
 1944 191 1824 1824   
 1801 1800 1963 1963   
 1944 1824 1823 1823   
 1801 1963 1962 1962   
 1943 1944 1823 1823   
 1803 1801 1962 1962   
 1943 1823 1822 1822   
 1946 1945 1786 1786   
 1942 1943 1822 1822   
 1946 1786 1802 1802   
 1942 1822 1821 1821   
 1803 1962 1961 1961   
 1887 1886 1925 1925   
 1804 1803 1961 1961   
 1924 1893 1892 1892   
 1947 1946 1802 1802   
 1887 1925 1926 1926   
 1947 1802 1897 1897   
 1888 1887 1926 1926   
 1804 1961 1960 1960   
 1941 1942 1821 1821   
 1805 1804 1960 1960   
 1941 1821 1820 1820   
 1948 1947 1897 1897   
 1888 1926 1927 1927   
 1948 1897 1898 1898   
 1889 1888 1927 1927   
 1805 1960 1966 1966   
 1966 1960 1959 1959   
 1816 1815 1913 1913   
 1806 1805 1966 1966   
 1889 1927 1967 1967   
 1967 1927 1928 1928   
 1903 1813 1968 1968   
 1968 1813 1810 1810   
 1890 1889 1967 1967   
 1968 1810 1809 1809   
 1940 1941 1969 1969   
 1969 1941 1820 1820   
 1948 1898 1970 1970   
 1970 1898 1899 1899   
 1969 1820 1819 1819   
 1949 1948 1970 1970   
 1924 1892 1971 1971   
 1971 1892 1891 1891   
 1901 1902 1972 1972   
 1972 1902 1904 1904   
 1923 1924 1973 1973   
 1973 1924 1971 1971   
 1972 1904 1974 1974   
 1974 1904 1905 1905   
 1816 1913 1975 1975   
 1975 1913 1914 1914   
 1970 1899 2004 2004   
 1817 1816 1975 1975   
 1976 1899 1900 1900   
 1971 1891 1977 1977   
 1949 1970 2004 2004   
 1977 1891 1890 1890   
 1950 1949 2004 2004   
 1977 1890 1967 1967   
 1807 1806 1978 1978   
 1973 1977 1979 1979   
 1973 1971 1977 1977   
 1978 1806 1966 1966   
 1979 1977 1967 1967   
 1978 1966 1959 1959   
 1979 1967 1928 1928   
 1978 1959 1958 1958   
 1979 1928 1929 1929   
 1808 1807 1980 1980   
 1979 1929 1981 1981   
 1981 1929 1930 1930   
 1980 1807 1978 1978   
 1973 1979 1981 1981   
 1980 1978 1982 1982   
 1982 1978 1958 1958   
 1923 1973 1981 1981   
 1982 1958 1957 1957   
 1922 1923 1981 1981   
 1809 1808 1983 1983   
 1922 1981 1930 1930   
 1983 1808 1980 1980   
 1922 1930 1931 1931   
 1968 1809 1983 1983   
 1921 1922 1931 1931   
 1903 1968 1984 1984   
 1984 1968 1983 1983   
 1921 1931 1932 1932   
 1912 1903 1984 1984   
 1920 1921 1932 1932   
 1983 1980 1985 1985   
 1920 1932 1933 1933   
 1985 1980 1982 1982   
 1919 1920 1933 1933   
 1984 1983 1985 1985   
 1918 1919 1933 1933   
 1912 1984 1985 1985   
 1918 1933 1934 1934   
 1985 1982 1986 1986   
 1986 1982 1957 1957   
 1917 1918 1934 1934   
 1912 1985 1986 1986   
 1917 1934 1935 1935   
 1911 2003 1987 1987   
 1987 1912 1986 1986   
 1917 1935 1916 1916   
 1987 1986 1988 1988   
 1988 1986 1957 1957   
 2006 1935 1936 1936   
 1988 1957 1956 1956   
 2006 1936 1937 1937   
 1910 1911 2007 2007   
 1915 2006 2005 2005   
 2007 1911 1987 1987   
 1915 2005 1990 1990   
 1993 2005 1938 1938   
 2007 1987 1988 1988   
 1914 1915 1990 1990   
 1990 2005 1993 1993   
 2007 1988 1956 1956   
 1975 1914 1990 1990   
 1989 1956 1955 1955   
 1817 1975 1991 1991   
 1989 1955 1992 1992   
 1992 1955 1954 1954   
 1991 1975 1990 1990   
 1910 1989 1909 1909   
 1991 1990 1993 1993   
 1909 1989 1992 1992   
 1818 1817 1991 1991   
 1908 1909 1992 1992   
 1908 1992 1994 1994   
 1994 1992 1954 1954   
 1993 1938 1939 1939   
 1994 1954 1953 1953   
 1818 1991 1995 1995   
 1995 1991 1993 1993   
 1907 1908 1994 1994   
 1995 1993 1939 1939   
 1907 1994 1996 1996   
 1996 1994 1953 1953   
 1995 1939 1940 1940   
 1996 1953 1952 1952   
 1995 1940 1969 1969   
 1906 1907 1997 1997   
 1997 1907 1996 1996   
 1969 1819 1995 1995   
 1995 1819 1818 1818   
 1997 1996 1952 1952   
 1997 1952 1998 1998   
 1998 1952 1951 1951   
 1906 1997 1999 1999   
 1999 1997 1998 1998   
 1905 1906 1999 1999   
 1974 1905 1999 1999   
 1974 1999 2000 2000   
 2000 1999 1998 1998   
 2000 1998 2001 2001   
 2001 1998 1951 1951   
 2001 1951 1950 1950   
 2001 1950 2004 2004   
 2000 1976 2002 2002   
 2000 2001 1976 1976   
 1974 2000 2002 2002   
 1972 1974 2002 2002   
 2002 1976 1900 1900   
 1900 1901 2002 2002   
 2002 1901 1972 1972   
 1987 2003 1912 1912   
 1903 1912 2003 2003   
 2001 2004 1976 1976   
 1899 1976 2004 2004   
 1938 2005 1937 1937   
 2006 1937 2005 2005   
 1935 2006 1916 1916   
 1915 1916 2006 2006   
 1910 2007 1989 1989   
 1956 1989 2007 2007   
 2018 2146 2148 2148   
 2017 2149 2016 2016   
 2148 2149 2017 2017   
 2149 2151 2015 2015   
 2150 2151 2149 2149   
 2150 2144 2145 2145   
 2151 2145 2013 2013   
 2146 2147 2152 2152   
 2148 2152 2150 2150   
 2147 2142 2143 2143   
 2152 2143 2144 2144   
 2021 2133 2153 2153   
 2020 2153 2154 2154   
 2019 2154 2146 2146   
 2140 2155 2134 2134   
 2155 2153 2133 2133   
 2142 2147 2156 2156   
 2141 2156 2155 2155   
 2147 2146 2154 2154   
 2156 2154 2153 2153   
 2145 2167 2013 2013   
 2165 2167 2145 2145   
 2164 2162 2163 2163   
 2166 2163 2010 2010   
 2143 2158 2169 2169   
 2144 2169 2165 2165   
 2157 2159 2161 2161   
 2168 2161 2162 2162   
 2163 2172 2010 2010   
 2171 2172 2163 2163   
 2171 2116 2117 2117   
 2172 2117 2008 2008   
 2162 2170 2171 2171   
 2170 2115 2116 2116   
 2159 2160 2173 2173   
 2161 2173 2170 2170   
 2160 2113 2114 2114   
 2173 2114 2115 2115   
 2175 2178 2180 2180   
 2174 2180 2137 2137   
 2177 2141 2140 2140   
 2179 2140 2135 2135   
 2159 2157 2182 2182   
 2176 2182 2178 2178   
 2158 2143 2142 2142   
 2181 2142 2141 2141   
 2111 2183 2184 2184   
 2110 2184 2139 2139   
 2183 2175 2174 2174   
 2184 2174 2138 2138   
 2113 2160 2185 2185   
 2112 2185 2183 2183   
 2160 2159 2176 2176   
 2185 2176 2175 2175   
 2188 2191 2193 2193   
 2187 2193 2194 2194   
 2186 2194 2127 2127   
 2025 2195 2192 2192   
 2195 2193 2191 2191   
 2027 2126 2196 2196   
 2026 2196 2195 2195   
 2126 2127 2194 2194   
 2196 2194 2193 2193   
 2135 2134 2197 2197   
 2190 2197 2198 2198   
 2189 2198 2191 2191   
 2022 2199 2133 2133   
 2199 2197 2134 2134   
 2024 2192 2200 2200   
 2023 2200 2199 2199   
 2192 2191 2198 2198   
 2200 2198 2197 2197   
 2205 2207 2201 2201   
 2207 2105 2106 2106   
 2131 2132 2208 2208   
 2206 2208 2207 2207   
 2132 2103 2104 2104   
 2208 2104 2105 2105   
 2187 2210 2204 2204   
 2209 2205 2202 2202   
 2128 2130 2212 2212   
 2186 2212 2210 2210   
 2129 2131 2206 2206   
 2211 2206 2205 2205   
 2213 2215 2139 2139   
 2215 2108 2109 2109   
 2202 2201 2216 2216   
 2214 2216 2215 2215   
 2201 2106 2107 2107   
 2216 2107 2108 2108   
 2190 2218 2136 2136   
 2217 2213 2138 2138   
 2188 2204 2220 2220   
 2189 2220 2218 2218   
 2203 2202 2214 2214   
 2219 2214 2213 2213   
 2230 2233 2235 2235   
 2229 2235 2236 2236   
 2228 2236 2222 2222   
 2031 2237 2234 2234   
 2237 2235 2233 2233   
 2033 2221 2238 2238   
 2032 2238 2237 2237   
 2221 2222 2236 2236   
 2238 2236 2235 2235   
 2128 2127 2239 2239   
 2232 2239 2240 2240   
 2231 2240 2233 2233   
 2028 2241 2126 2126   
 2241 2239 2127 2127   
 2030 2234 2242 2242   
 2029 2242 2241 2241   
 2234 2233 2240 2240   
 2242 2240 2239 2239   
 2247 2249 2243 2243   
 2249 2099 2100 2100   
 2226 2227 2250 2250   
 2248 2250 2249 2249   
 2227 2097 2098 2098   
 2250 2098 2099 2099   
 2229 2252 2246 2246   
 2251 2247 2244 2244   
 2223 2225 2254 2254   
 2228 2254 2252 2252   
 2224 2226 2248 2248   
 2253 2248 2247 2247   
 2255 2257 2132 2132   
 2257 2102 2103 2103   
 2244 2243 2258 2258   
 2256 2258 2257 2257   
 2243 2100 2101 2101   
 2258 2101 2102 2102   
 2232 2260 2130 2130   
 2259 2255 2131 2131   
 2230 2246 2262 2262   
 2231 2262 2260 2260   
 2245 2244 2256 2256   
 2261 2256 2255 2255   
 2265 2268 2270 2270   
 2264 2270 2271 2271   
 2263 2271 2119 2119   
 2037 2272 2269 2269   
 2272 2270 2268 2268   
 2039 2118 2273 2273   
 2038 2273 2272 2272   
 2118 2119 2271 2271   
 2273 2271 2270 2270   
 2223 2222 2274 2274   
 2267 2274 2275 2275   
 2266 2275 2268 2268   
 2034 2276 2221 2221   
 2276 2274 2222 2222   
 2036 2269 2277 2277   
 2035 2277 2276 2276   
 2269 2268 2275 2275   
 2277 2275 2274 2274   
 2282 2284 2278 2278   
 2284 2092 2094 2094   
 2123 2125 2286 2286   
 2283 2285 2284 2284   
 2125 2090 2091 2091   
 2286 2091 2093 2093   
 2264 2288 2281 2281   
 2287 2282 2279 2279   
 2120 2122 2290 2290   
 2263 2290 2288 2288   
 2121 2124 2283 2283   
 2289 2283 2282 2282   
 2291 2293 2227 2227   
 2293 2096 2097 2097   
 2279 2278 2294 2294   
 2292 2294 2293 2293   
 2278 2094 2095 2095   
 2294 2095 2096 2096   
 2267 2296 2225 2225   
 2295 2291 2226 2226   
 2265 2281 2298 2298   
 2266 2298 2296 2296   
 2280 2279 2292 2292   
 2297 2292 2291 2291   
 2073 2323 2325 2325   
 2072 2326 2071 2071   
 2325 2326 2072 2072   
 2326 2328 2070 2070   
 2327 2328 2326 2326   
 2327 2320 2322 2322   
 2328 2322 2068 2068   
 2323 2324 2329 2329   
 2325 2329 2327 2327   
 2324 2315 2318 2318   
 2329 2318 2320 2320   
 2075 2306 2330 2330   
 2074 2330 2323 2323   
 2313 2331 2307 2307   
 2331 2330 2306 2306   
 2315 2324 2331 2331   
 2324 2323 2330 2330   
 2321 2339 2067 2067   
 2338 2339 2321 2321   
 2338 2336 2337 2337   
 2339 2337 2065 2065   
 2317 2332 2340 2340   
 2319 2340 2338 2338   
 2332 2333 2335 2335   
 2340 2335 2336 2336   
 2337 2343 2065 2065   
 2342 2343 2337 2337   
 2342 2061 2062 2062   
 2343 2062 2063 2063   
 2336 2341 2342 2342   
 2341 2060 2061 2061   
 2333 2334 2344 2344   
 2335 2344 2341 2341   
 2334 2058 2059 2059   
 2344 2059 2060 2060   
 2345 2347 2310 2310   
 2347 2314 2308 2308   
 2333 2332 2348 2348   
 2346 2348 2347 2347   
 2332 2317 2316 2316   
 2348 2316 2314 2314   
 2056 2349 2312 2312   
 2349 2345 2311 2311   
 2058 2334 2350 2350   
 2057 2350 2349 2349   
 2334 2333 2346 2346   
 2350 2346 2345 2345   
 2353 2359 2361 2361   
 2352 2361 2300 2300   
 2079 2362 2360 2360   
 2362 2361 2359 2359   
 2080 2299 2362 2362   
 2299 2300 2361 2361   
 2309 2307 2363 2363   
 2358 2363 2364 2364   
 2356 2364 2359 2359   
 2076 2365 2306 2306   
 2365 2363 2307 2307   
 2078 2360 2366 2366   
 2077 2366 2365 2365   
 2360 2359 2364 2364   
 2366 2364 2363 2363   
 2370 2371 2367 2367   
 2371 2051 2052 2052   
 2304 2305 2371 2371   
 2305 2050 2051 2051   
 2351 2372 2369 2369   
 2372 2370 2368 2368   
 2301 2303 2372 2372   
 2303 2304 2370 2370   
 2373 2375 2312 2312   
 2375 2054 2055 2055   
 2368 2367 2376 2376   
 2374 2376 2375 2375   
 2367 2052 2053 2053   
 2376 2053 2054 2054   
 2357 2377 2310 2310   
 2377 2373 2311 2311   
 2354 2369 2378 2378   
 2355 2378 2377 2377   
 2369 2368 2374 2374   
 2378 2374 2373 2373   
 2388 2394 2396 2396   
 2387 2396 2380 2380   
 2084 2397 2395 2395   
 2397 2396 2394 2394   
 2085 2379 2397 2397   
 2379 2380 2396 2396   
 2302 2300 2398 2398   
 2393 2398 2399 2399   
 2391 2399 2394 2394   
 2081 2400 2299 2299   
 2400 2398 2300 2300   
 2083 2395 2401 2401   
 2082 2401 2400 2400   
 2395 2394 2399 2399   
 2401 2399 2398 2398   
 2405 2406 2402 2402   
 2406 2046 2047 2047   
 2384 2385 2406 2406   
 2385 2045 2046 2046   
 2386 2407 2404 2404   
 2407 2405 2403 2403   
 2381 2383 2407 2407   
 2383 2384 2405 2405   
 2408 2410 2305 2305   
 2410 2049 2050 2050   
 2403 2402 2411 2411   
 2409 2411 2410 2410   
 2402 2047 2048 2048   
 2411 2048 2049 2049   
 2392 2412 2303 2303   
 2412 2408 2304 2304   
 2389 2404 2413 2413   
 2390 2413 2412 2412   
 2404 2403 2409 2409   
 2413 2409 2408 2408   
 2418 2424 2426 2426   
 2417 2426 2123 2123   
 2089 2427 2425 2425   
 2427 2426 2424 2424   
 2090 2125 2427 2427   
 2125 2123 2426 2426   
 2382 2380 2428 2428   
 2423 2428 2429 2429   
 2421 2429 2424 2424   
 2086 2430 2379 2379   
 2430 2428 2380 2380   
 2088 2425 2431 2431   
 2087 2431 2430 2430   
 2425 2424 2429 2429   
 2431 2429 2428 2428   
 2436 2437 2432 2432   
 2437 2040 2041 2041   
 2119 2118 2437 2437   
 2118 2039 2040 2040   
 2415 2438 2435 2435   
 2438 2436 2433 2433   
 2122 2120 2438 2438   
 2120 2119 2436 2436   
 2439 2443 2385 2385   
 2442 2043 2044 2044   
 2433 2432 2444 2444   
 2441 2444 2442 2442   
 2432 2041 2042 2042   
 2444 2042 2043 2043   
 2422 2445 2383 2383   
 2445 2439 2384 2384   
 2419 2434 2446 2446   
 2420 2446 2445 2445   
 2435 2433 2441 2441   
 2446 2440 2439 2439   
 2439 2445 2446 2446   
 2440 2446 2434 2434   
 2445 2422 2420 2420   
 2446 2420 2419 2419   
 2384 2383 2445 2445   
 2383 2381 2422 2422   
 2043 2442 2444 2444   
 2042 2444 2432 2432   
 2443 2439 2440 2440   
 2444 2441 2433 2433   
 2045 2385 2443 2443   
 2385 2384 2439 2439   
 2436 2438 2120 2120   
 2438 2415 2122 2122   
 2433 2435 2438 2438   
 2434 2419 2414 2414   
 2040 2437 2118 2118   
 2437 2436 2119 2119   
 2041 2432 2437 2437   
 2432 2433 2436 2436   
 2428 2430 2431 2431   
 2429 2431 2425 2425   
 2430 2086 2087 2087   
 2431 2087 2088 2088   
 2380 2379 2430 2430   
 2379 2085 2086 2086   
 2424 2418 2421 2421   
 2429 2421 2423 2423   
 2428 2423 2382 2382   
 2426 2427 2125 2125   
 2427 2089 2090 2090   
 2424 2425 2427 2427   
 2425 2088 2089 2089   
 2124 2121 2416 2416   
 2426 2417 2418 2418   
 2408 2412 2413 2413   
 2409 2413 2404 2404   
 2412 2392 2390 2390   
 2413 2390 2389 2389   
 2304 2303 2412 2412   
 2303 2301 2392 2392   
 2049 2410 2411 2411   
 2048 2411 2402 2402   
 2410 2408 2409 2409   
 2411 2409 2403 2403   
 2050 2305 2410 2410   
 2305 2304 2408 2408   
 2405 2407 2383 2383   
 2407 2386 2381 2381   
 2403 2404 2407 2407   
 2404 2389 2386 2386   
 2046 2406 2385 2385   
 2406 2405 2384 2384   
 2047 2402 2406 2406   
 2402 2403 2405 2405   
 2398 2400 2401 2401   
 2399 2401 2395 2395   
 2400 2081 2082 2082   
 2401 2082 2083 2083   
 2300 2299 2400 2400   
 2299 2080 2081 2081   
 2394 2388 2391 2391   
 2399 2391 2393 2393   
 2398 2393 2302 2302   
 2396 2397 2379 2379   
 2397 2084 2085 2085   
 2394 2395 2397 2397   
 2395 2083 2084 2084   
 2380 2382 2387 2387   
 2396 2387 2388 2388   
 2373 2377 2378 2378   
 2374 2378 2369 2369   
 2377 2357 2355 2355   
 2378 2355 2354 2354   
 2311 2310 2377 2377   
 2310 2308 2357 2357   
 2054 2375 2376 2376   
 2053 2376 2367 2367   
 2375 2373 2374 2374   
 2376 2374 2368 2368   
 2055 2312 2375 2375   
 2312 2311 2373 2373   
 2370 2372 2303 2303   
 2372 2351 2301 2301   
 2368 2369 2372 2372   
 2369 2354 2351 2351   
 2051 2371 2305 2305   
 2371 2370 2304 2304   
 2052 2367 2371 2371   
 2367 2368 2370 2370   
 2363 2365 2366 2366   
 2364 2366 2360 2360   
 2365 2076 2077 2077   
 2366 2077 2078 2078   
 2307 2306 2365 2365   
 2306 2075 2076 2076   
 2359 2353 2356 2356   
 2364 2356 2358 2358   
 2363 2358 2309 2309   
 2361 2362 2299 2299   
 2362 2079 2080 2080   
 2359 2360 2362 2362   
 2360 2078 2079 2079   
 2300 2302 2352 2352   
 2361 2352 2353 2353   
 2345 2349 2350 2350   
 2346 2350 2334 2334   
 2349 2056 2057 2057   
 2350 2057 2058 2058   
 2311 2312 2349 2349   
 2312 2055 2056 2056   
 2314 2347 2348 2348   
 2316 2348 2332 2332   
 2347 2345 2346 2346   
 2348 2346 2333 2333   
 2308 2310 2347 2347   
 2310 2311 2345 2345   
 2060 2341 2344 2344   
 2059 2344 2334 2334   
 2341 2336 2335 2335   
 2344 2335 2333 2333   
 2061 2342 2341 2341   
 2342 2337 2336 2336   
 2063 2064 2343 2343   
 2062 2343 2342 2342   
 2343 2064 2065 2065   
 2336 2338 2340 2340   
 2335 2340 2332 2332   
 2338 2321 2319 2319   
 2340 2319 2317 2317   
 2065 2066 2339 2339   
 2337 2339 2338 2338   
 2339 2066 2067 2067   
 2330 2331 2324 2324   
 2331 2313 2315 2315   
 2306 2307 2331 2331   
 2307 2309 2313 2313   
 2323 2073 2074 2074   
 2330 2074 2075 2075   
 2320 2327 2329 2329   
 2318 2329 2324 2324   
 2327 2326 2325 2325   
 2329 2325 2323 2323   
 2068 2069 2328 2328   
 2322 2328 2327 2327   
 2328 2069 2070 2070   
 2326 2070 2071 2071   
 2325 2072 2073 2073   
 2291 2295 2297 2297   
 2292 2297 2280 2280   
 2296 2267 2266 2266   
 2298 2266 2265 2265   
 2226 2224 2295 2295   
 2225 2223 2267 2267   
 2096 2293 2294 2294   
 2095 2294 2278 2278   
 2293 2291 2292 2292   
 2294 2292 2279 2279   
 2097 2227 2293 2293   
 2227 2226 2291 2291   
 2282 2287 2289 2289   
 2283 2289 2121 2121   
 2288 2264 2263 2263   
 2290 2263 2120 2120   
 2279 2280 2287 2287   
 2281 2265 2264 2264   
 2092 2284 2285 2285   
 2091 2286 2125 2125   
 2284 2282 2283 2283   
 2285 2283 2124 2124   
 2094 2278 2284 2284   
 2278 2279 2282 2282   
 2274 2276 2277 2277   
 2275 2277 2269 2269   
 2276 2034 2035 2035   
 2277 2035 2036 2036   
 2222 2221 2276 2276   
 2221 2033 2034 2034   
 2268 2265 2266 2266   
 2275 2266 2267 2267   
 2274 2267 2223 2223   
 2270 2272 2273 2273   
 2271 2273 2118 2118   
 2272 2037 2038 2038   
 2273 2038 2039 2039   
 2268 2269 2272 2272   
 2269 2036 2037 2037   
 2119 2120 2263 2263   
 2271 2263 2264 2264   
 2270 2264 2265 2265   
 2255 2259 2261 2261   
 2256 2261 2245 2245   
 2260 2232 2231 2231   
 2262 2231 2230 2230   
 2131 2129 2259 2259   
 2130 2128 2232 2232   
 2102 2257 2258 2258   
 2101 2258 2243 2243   
 2257 2255 2256 2256   
 2258 2256 2244 2244   
 2103 2132 2257 2257   
 2132 2131 2255 2255   
 2247 2251 2253 2253   
 2248 2253 2224 2224   
 2252 2229 2228 2228   
 2254 2228 2223 2223   
 2244 2245 2251 2251   
 2246 2230 2229 2229   
 2099 2249 2250 2250   
 2098 2250 2227 2227   
 2249 2247 2248 2248   
 2250 2248 2226 2226   
 2100 2243 2249 2249   
 2243 2244 2247 2247   
 2239 2241 2242 2242   
 2240 2242 2234 2234   
 2241 2028 2029 2029   
 2242 2029 2030 2030   
 2127 2126 2241 2241   
 2126 2027 2028 2028   
 2233 2230 2231 2231   
 2240 2231 2232 2232   
 2239 2232 2128 2128   
 2235 2237 2238 2238   
 2236 2238 2221 2221   
 2237 2031 2032 2032   
 2238 2032 2033 2033   
 2233 2234 2237 2237   
 2234 2030 2031 2031   
 2222 2223 2228 2228   
 2236 2228 2229 2229   
 2235 2229 2230 2230   
 2213 2217 2219 2219   
 2214 2219 2203 2203   
 2218 2190 2189 2189   
 2220 2189 2188 2188   
 2138 2137 2217 2217   
 2136 2135 2190 2190   
 2108 2215 2216 2216   
 2107 2216 2201 2201   
 2215 2213 2214 2214   
 2216 2214 2202 2202   
 2109 2139 2215 2215   
 2139 2138 2213 2213   
 2205 2209 2211 2211   
 2206 2211 2129 2129   
 2210 2187 2186 2186   
 2212 2186 2128 2128   
 2202 2203 2209 2209   
 2204 2188 2187 2187   
 2105 2207 2208 2208   
 2104 2208 2132 2132   
 2207 2205 2206 2206   
 2208 2206 2131 2131   
 2106 2201 2207 2207   
 2201 2202 2205 2205   
 2197 2199 2200 2200   
 2198 2200 2192 2192   
 2199 2022 2023 2023   
 2200 2023 2024 2024   
 2134 2133 2199 2199   
 2133 2021 2022 2022   
 2191 2188 2189 2189   
 2198 2189 2190 2190   
 2197 2190 2135 2135   
 2193 2195 2196 2196   
 2194 2196 2126 2126   
 2195 2025 2026 2026   
 2196 2026 2027 2027   
 2191 2192 2195 2195   
 2192 2024 2025 2025   
 2127 2128 2186 2186   
 2194 2186 2187 2187   
 2193 2187 2188 2188   
 2175 2183 2185 2185   
 2176 2185 2160 2160   
 2183 2111 2112 2112   
 2185 2112 2113 2113   
 2138 2139 2184 2184   
 2174 2184 2183 2183   
 2139 2109 2110 2110   
 2184 2110 2111 2111   
 2141 2177 2181 2181   
 2142 2181 2158 2158   
 2178 2175 2176 2176   
 2182 2176 2159 2159   
 2135 2136 2179 2179   
 2140 2179 2177 2177   
 2137 2138 2174 2174   
 2180 2174 2175 2175   
 2115 2170 2173 2173   
 2114 2173 2160 2160   
 2170 2162 2161 2161   
 2173 2161 2159 2159   
 2116 2171 2170 2170   
 2171 2163 2162 2162   
 2008 2009 2172 2172   
 2117 2172 2171 2171   
 2172 2009 2010 2010   
 2162 2164 2168 2168   
 2161 2168 2157 2157   
 2165 2145 2144 2144   
 2169 2144 2143 2143   
 2010 2011 2166 2166   
 2163 2166 2164 2164   
 2167 2012 2013 2013   
 2153 2155 2156 2156   
 2154 2156 2147 2147   
 2155 2140 2141 2141   
 2156 2141 2142 2142   
 2133 2134 2155 2155   
 2134 2135 2140 2140   
 2146 2018 2019 2019   
 2154 2019 2020 2020   
 2153 2020 2021 2021   
 2144 2150 2152 2152   
 2143 2152 2147 2147   
 2150 2149 2148 2148   
 2152 2148 2146 2146   
 2013 2014 2151 2151   
 2145 2151 2150 2150   
 2151 2014 2015 2015   
 2149 2015 2016 2016   
 2148 2017 2018 2018   
 2448 2489 2491 2491   
 2447 2492 2063 2063   
 2491 2492 2447 2447   
 2492 2494 2064 2064   
 2493 2494 2492 2492   
 2493 2487 2488 2488   
 2494 2488 2066 2066   
 2489 2490 2495 2495   
 2491 2495 2493 2493   
 2490 2485 2486 2486   
 2495 2486 2487 2487   
 2451 2476 2496 2496   
 2450 2496 2497 2497   
 2449 2497 2489 2489   
 2483 2498 2477 2477   
 2498 2496 2476 2476   
 2485 2490 2499 2499   
 2484 2499 2498 2498   
 2490 2489 2497 2497   
 2499 2497 2496 2496   
 2488 2510 2066 2066   
 2508 2510 2488 2488   
 2507 2505 2506 2506   
 2509 2506 2069 2069   
 2486 2501 2512 2512   
 2487 2512 2508 2508   
 2500 2502 2504 2504   
 2511 2504 2505 2505   
 2506 2515 2069 2069   
 2514 2515 2506 2506   
 2514 2474 2475 2475   
 2515 2475 2071 2071   
 2505 2513 2514 2514   
 2513 2473 2474 2474   
 2502 2503 2516 2516   
 2504 2516 2513 2513   
 2503 2471 2472 2472   
 2516 2472 2473 2473   
 2518 2521 2523 2523   
 2517 2523 2480 2480   
 2520 2484 2483 2483   
 2522 2483 2478 2478   
 2502 2500 2525 2525   
 2519 2525 2521 2521   
 2501 2486 2485 2485   
 2524 2485 2484 2484   
 2469 2526 2527 2527   
 2468 2527 2482 2482   
 2526 2518 2517 2517   
 2527 2517 2481 2481   
 2471 2503 2528 2528   
 2470 2528 2526 2526   
 2503 2502 2519 2519   
 2528 2519 2518 2518   
 2530 2532 2534 2534   
 2529 2535 2460 2460   
 2534 2535 2529 2529   
 2535 2537 2459 2459   
 2536 2537 2535 2535   
 2536 2455 2456 2456   
 2537 2456 2457 2457   
 2532 2533 2538 2538   
 2534 2538 2536 2536   
 2533 2453 2454 2454   
 2538 2454 2455 2455   
 2478 2477 2539 2539   
 2531 2539 2532 2532   
 2452 2540 2476 2476   
 2540 2539 2477 2477   
 2453 2533 2540 2540   
 2533 2532 2539 2539   
 2541 2546 2463 2463   
 2544 2546 2541 2541   
 2543 2530 2529 2529   
 2545 2529 2460 2460   
 2481 2480 2548 2548   
 2542 2548 2544 2544   
 2479 2478 2531 2531   
 2547 2531 2530 2530   
 2466 2550 2465 2465   
 2549 2550 2466 2466   
 2549 2542 2541 2541   
 2550 2541 2463 2463   
 2467 2482 2549 2549   
 2482 2481 2542 2542   
 2542 2549 2482 2482   
 2549 2466 2467 2467   
 2463 2464 2550 2550   
 2541 2550 2549 2549   
 2550 2464 2465 2465   
 2530 2543 2547 2547   
 2531 2547 2479 2479   
 2544 2541 2542 2542   
 2548 2542 2481 2481   
 2460 2461 2545 2545   
 2529 2545 2543 2543   
 2546 2462 2463 2463   
 2539 2540 2533 2533   
 2540 2452 2453 2453   
 2477 2476 2540 2540   
 2476 2451 2452 2452   
 2532 2530 2531 2531   
 2539 2531 2478 2478   
 2455 2536 2538 2538   
 2454 2538 2533 2533   
 2536 2535 2534 2534   
 2538 2534 2532 2532   
 2457 2458 2537 2537   
 2456 2537 2536 2536   
 2537 2458 2459 2459   
 2535 2459 2460 2460   
 2534 2529 2530 2530   
 2518 2526 2528 2528   
 2519 2528 2503 2503   
 2526 2469 2470 2470   
 2528 2470 2471 2471   
 2481 2482 2527 2527   
 2517 2527 2526 2526   
 2482 2467 2468 2468   
 2527 2468 2469 2469   
 2484 2520 2524 2524   
 2485 2524 2501 2501   
 2521 2518 2519 2519   
 2525 2519 2502 2502   
 2478 2479 2522 2522   
 2483 2522 2520 2520   
 2480 2481 2517 2517   
 2523 2517 2518 2518   
 2473 2513 2516 2516   
 2472 2516 2503 2503   
 2513 2505 2504 2504   
 2516 2504 2502 2502   
 2474 2514 2513 2513   
 2514 2506 2505 2505   
 2071 2070 2515 2515   
 2475 2515 2514 2514   
 2515 2070 2069 2069   
 2505 2507 2511 2511   
 2504 2511 2500 2500   
 2508 2488 2487 2487   
 2512 2487 2486 2486   
 2069 2068 2509 2509   
 2506 2509 2507 2507   
 2510 2067 2066 2066   
 2496 2498 2499 2499   
 2497 2499 2490 2490   
 2498 2483 2484 2484   
 2499 2484 2485 2485   
 2476 2477 2498 2498   
 2477 2478 2483 2483   
 2489 2448 2449 2449   
 2497 2449 2450 2450   
 2496 2450 2451 2451   
 2487 2493 2495 2495   
 2486 2495 2490 2490   
 2493 2492 2491 2491   
 2495 2491 2489 2489   
 2066 2065 2494 2494   
 2488 2494 2493 2493   
 2494 2065 2064 2064   
 2492 2064 2063 2063   
 2491 2447 2448 2448   
 2551 2639 2457 2457   
 2637 2639 2551 2551   
 2639 2640 2459 2459   
 2640 2634 2459 2459   
 2633 2634 2640 2640   
 2637 2638 2640 2640   
 2638 2632 2633 2633   
 2553 2635 2641 2641   
 2552 2641 2637 2637   
 2631 2642 2636 2636   
 2642 2641 2635 2635   
 2632 2638 2642 2642   
 2638 2637 2641 2641   
 2556 2621 2643 2643   
 2555 2643 2644 2644   
 2554 2644 2635 2635   
 2628 2645 2622 2622   
 2645 2643 2621 2621   
 2630 2636 2646 2646   
 2629 2646 2645 2645   
 2636 2635 2644 2644   
 2646 2644 2643 2643   
 2634 2660 2460 2460   
 2658 2660 2634 2634   
 2657 2655 2656 2656   
 2659 2656 2463 2463   
 2633 2652 2658 2658   
 2651 2653 2655 2655   
 2656 2662 2463 2463   
 2661 2662 2656 2656   
 2661 2611 2612 2612   
 2662 2612 2465 2465   
 2653 2654 2663 2663   
 2655 2663 2661 2661   
 2654 2609 2610 2610   
 2663 2610 2611 2611   
 2664 2666 2648 2648   
 2665 2632 2631 2631   
 2653 2651 2666 2666   
 2652 2633 2632 2632   
 2608 2667 2650 2650   
 2667 2664 2649 2649   
 2609 2654 2667 2667   
 2654 2653 2664 2664   
 2669 2672 2674 2674   
 2668 2674 2625 2625   
 2671 2629 2628 2628   
 2673 2628 2623 2623   
 2649 2648 2676 2676   
 2670 2676 2672 2672   
 2647 2631 2630 2630   
 2675 2630 2629 2629   
 2605 2677 2678 2678   
 2604 2678 2627 2627   
 2677 2669 2668 2668   
 2678 2668 2626 2626   
 2607 2650 2679 2679   
 2606 2679 2677 2677   
 2650 2649 2670 2670   
 2679 2670 2669 2669   
 2682 2686 2688 2688   
 2681 2688 2689 2689   
 2680 2689 2614 2614   
 2561 2690 2687 2687   
 2690 2688 2686 2686   
 2563 2613 2691 2691   
 2562 2691 2690 2690   
 2613 2614 2689 2689   
 2691 2689 2688 2688   
 2684 2692 2694 2694   
 2683 2694 2686 2686   
 2559 2695 2693 2693   
 2695 2694 2692 2692   
 2560 2687 2695 2695   
 2687 2686 2694 2694   
 2623 2622 2696 2696   
 2685 2696 2692 2692   
 2557 2697 2621 2621   
 2697 2696 2622 2622   
 2558 2693 2697 2697   
 2693 2692 2696 2696   
 2702 2704 2698 2698   
 2704 2598 2599 2599   
 2618 2620 2706 2706   
 2703 2705 2704 2704   
 2620 2595 2596 2596   
 2706 2596 2597 2597   
 2681 2708 2701 2701   
 2707 2702 2699 2699   
 2615 2617 2710 2710   
 2680 2710 2708 2708   
 2616 2619 2703 2703   
 2709 2703 2702 2702   
 2712 2714 2715 2715   
 2711 2715 2627 2627   
 2714 2601 2602 2602   
 2715 2602 2603 2603   
 2699 2698 2716 2716   
 2713 2716 2714 2714   
 2698 2599 2600 2600   
 2716 2600 2601 2601   
 2684 2718 2720 2720   
 2685 2720 2624 2624   
 2717 2712 2711 2711   
 2719 2711 2626 2626   
 2682 2701 2722 2722   
 2683 2722 2718 2718   
 2700 2699 2713 2713   
 2721 2713 2712 2712   
 2587 2742 2744 2744   
 2586 2745 2585 2585   
 2744 2745 2586 2586   
 2745 2747 2584 2584   
 2746 2747 2745 2745   
 2746 2739 2741 2741   
 2747 2741 2582 2582   
 2742 2743 2748 2748   
 2744 2748 2746 2746   
 2743 2734 2737 2737   
 2748 2737 2739 2739   
 2590 2723 2749 2749   
 2589 2749 2750 2750   
 2588 2750 2742 2742   
 2730 2751 2724 2724   
 2751 2749 2723 2723   
 2734 2743 2752 2752   
 2733 2752 2751 2751   
 2743 2742 2750 2750   
 2752 2750 2749 2749   
 2740 2760 2581 2581   
 2759 2760 2740 2740   
 2759 2757 2758 2758   
 2760 2758 2579 2579   
 2736 2753 2761 2761   
 2738 2761 2759 2759   
 2753 2754 2756 2756   
 2761 2756 2757 2757   
 2758 2764 2579 2579   
 2763 2764 2758 2758   
 2763 2575 2576 2576   
 2764 2576 2577 2577   
 2757 2762 2763 2763   
 2762 2574 2575 2575   
 2754 2755 2765 2765   
 2756 2765 2762 2762   
 2755 2572 2573 2573   
 2765 2573 2574 2574   
 2767 2769 2770 2770   
 2766 2770 2727 2727   
 2769 2732 2731 2731   
 2770 2731 2725 2725   
 2754 2753 2771 2771   
 2768 2771 2769 2769   
 2753 2736 2735 2735   
 2771 2735 2732 2732   
 2570 2772 2773 2773   
 2569 2773 2729 2729   
 2772 2767 2766 2766   
 2773 2766 2728 2728   
 2572 2755 2774 2774   
 2571 2774 2772 2772   
 2755 2754 2768 2768   
 2774 2768 2767 2767   
 2778 2784 2786 2786   
 2777 2786 2618 2618   
 2594 2787 2785 2785   
 2787 2786 2784 2784   
 2595 2620 2787 2787   
 2620 2618 2786 2786   
 2726 2724 2788 2788   
 2783 2788 2789 2789   
 2781 2789 2784 2784   
 2591 2790 2723 2723   
 2790 2788 2724 2724   
 2593 2785 2791 2791   
 2592 2791 2790 2790   
 2785 2784 2789 2789   
 2791 2789 2788 2788   
 2795 2796 2792 2792   
 2796 2564 2565 2565   
 2614 2613 2796 2796   
 2613 2563 2564 2564   
 2775 2797 2794 2794   
 2797 2795 2793 2793   
 2617 2615 2797 2797   
 2615 2614 2795 2795   
 2798 2800 2729 2729   
 2800 2567 2568 2568   
 2793 2792 2801 2801   
 2799 2801 2800 2800   
 2792 2565 2566 2566   
 2801 2566 2567 2567   
 2782 2802 2727 2727   
 2802 2798 2728 2728   
 2779 2794 2803 2803   
 2780 2803 2802 2802   
 2794 2793 2799 2799   
 2803 2799 2798 2798   
 2798 2802 2803 2803   
 2799 2803 2794 2794   
 2802 2782 2780 2780   
 2803 2780 2779 2779   
 2728 2727 2802 2802   
 2727 2725 2782 2782   
 2567 2800 2801 2801   
 2566 2801 2792 2792   
 2800 2798 2799 2799   
 2801 2799 2793 2793   
 2568 2729 2800 2800   
 2729 2728 2798 2798   
 2795 2797 2615 2615   
 2797 2775 2617 2617   
 2793 2794 2797 2797   
 2794 2779 2775 2775   
 2564 2796 2613 2613   
 2796 2795 2614 2614   
 2565 2792 2796 2796   
 2792 2793 2795 2795   
 2788 2790 2791 2791   
 2789 2791 2785 2785   
 2790 2591 2592 2592   
 2791 2592 2593 2593   
 2724 2723 2790 2790   
 2723 2590 2591 2591   
 2784 2778 2781 2781   
 2789 2781 2783 2783   
 2788 2783 2726 2726   
 2786 2787 2620 2620   
 2787 2594 2595 2595   
 2784 2785 2787 2787   
 2785 2593 2594 2594   
 2619 2616 2776 2776   
 2786 2777 2778 2778   
 2767 2772 2774 2774   
 2768 2774 2755 2755   
 2772 2570 2571 2571   
 2774 2571 2572 2572   
 2728 2729 2773 2773   
 2766 2773 2772 2772   
 2729 2568 2569 2569   
 2773 2569 2570 2570   
 2732 2769 2771 2771   
 2735 2771 2753 2753   
 2769 2767 2768 2768   
 2771 2768 2754 2754   
 2725 2727 2770 2770   
 2731 2770 2769 2769   
 2727 2728 2766 2766   
 2770 2766 2767 2767   
 2574 2762 2765 2765   
 2573 2765 2755 2755   
 2762 2757 2756 2756   
 2765 2756 2754 2754   
 2575 2763 2762 2762   
 2763 2758 2757 2757   
 2577 2578 2764 2764   
 2576 2764 2763 2763   
 2764 2578 2579 2579   
 2757 2759 2761 2761   
 2756 2761 2753 2753   
 2759 2740 2738 2738   
 2761 2738 2736 2736   
 2579 2580 2760 2760   
 2758 2760 2759 2759   
 2760 2580 2581 2581   
 2749 2751 2752 2752   
 2750 2752 2743 2743   
 2751 2730 2733 2733   
 2752 2733 2734 2734   
 2723 2724 2751 2751   
 2724 2726 2730 2730   
 2742 2587 2588 2588   
 2750 2588 2589 2589   
 2749 2589 2590 2590   
 2739 2746 2748 2748   
 2737 2748 2743 2743   
 2746 2745 2744 2744   
 2748 2744 2742 2742   
 2582 2583 2747 2747   
 2741 2747 2746 2746   
 2747 2583 2584 2584   
 2745 2584 2585 2585   
 2744 2586 2587 2587   
 2712 2717 2721 2721   
 2713 2721 2700 2700   
 2718 2684 2683 2683   
 2722 2683 2682 2682   
 2626 2625 2719 2719   
 2711 2719 2717 2717   
 2624 2623 2685 2685   
 2720 2685 2684 2684   
 2601 2714 2716 2716   
 2600 2716 2698 2698   
 2714 2712 2713 2713   
 2716 2713 2699 2699   
 2603 2627 2715 2715   
 2602 2715 2714 2714   
 2627 2626 2711 2711   
 2715 2711 2712 2712   
 2702 2707 2709 2709   
 2703 2709 2616 2616   
 2708 2681 2680 2680   
 2710 2680 2615 2615   
 2699 2700 2707 2707   
 2701 2682 2681 2681   
 2598 2704 2705 2705   
 2596 2706 2620 2620   
 2704 2702 2703 2703   
 2705 2703 2619 2619   
 2599 2698 2704 2704   
 2698 2699 2702 2702   
 2696 2697 2693 2693   
 2697 2557 2558 2558   
 2622 2621 2697 2697   
 2621 2556 2557 2557   
 2692 2684 2685 2685   
 2696 2685 2623 2623   
 2694 2695 2687 2687   
 2695 2559 2560 2560   
 2692 2693 2695 2695   
 2693 2558 2559 2559   
 2686 2682 2683 2683   
 2694 2683 2684 2684   
 2688 2690 2691 2691   
 2689 2691 2613 2613   
 2690 2561 2562 2562   
 2691 2562 2563 2563   
 2686 2687 2690 2690   
 2687 2560 2561 2561   
 2614 2615 2680 2680   
 2689 2680 2681 2681   
 2688 2681 2682 2682   
 2669 2677 2679 2679   
 2670 2679 2650 2650   
 2677 2605 2606 2606   
 2679 2606 2607 2607   
 2626 2627 2678 2678   
 2668 2678 2677 2677   
 2627 2603 2604 2604   
 2678 2604 2605 2605   
 2629 2671 2675 2675   
 2630 2675 2647 2647   
 2672 2669 2670 2670   
 2676 2670 2649 2649   
 2623 2624 2673 2673   
 2628 2673 2671 2671   
 2625 2626 2668 2668   
 2674 2668 2669 2669   
 2664 2667 2654 2654   
 2667 2608 2609 2609   
 2649 2650 2667 2667   
 2650 2607 2608 2608   
 2632 2665 2652 2652   
 2666 2664 2653 2653   
 2631 2647 2665 2665   
 2648 2649 2664 2664   
 2611 2661 2663 2663   
 2610 2663 2654 2654   
 2661 2656 2655 2655   
 2663 2655 2653 2653   
 2465 2464 2662 2662   
 2612 2662 2661 2661   
 2662 2464 2463 2463   
 2655 2657 2651 2651   
 2658 2634 2633 2633   
 2463 2462 2659 2659   
 2656 2659 2657 2657   
 2660 2461 2460 2460   
 2643 2645 2646 2646   
 2644 2646 2636 2636   
 2645 2628 2629 2629   
 2646 2629 2630 2630   
 2621 2622 2645 2645   
 2622 2623 2628 2628   
 2635 2553 2554 2554   
 2644 2554 2555 2555   
 2643 2555 2556 2556   
 2641 2642 2638 2638   
 2642 2631 2632 2632   
 2635 2636 2642 2642   
 2636 2630 2631 2631   
 2637 2551 2552 2552   
 2641 2552 2553 2553   
 2633 2640 2638 2638   
 2640 2639 2637 2637   
 2634 2460 2459 2459   
 2459 2458 2639 2639   
 2639 2458 2457 2457   
 2849 2852 2848 2848   
 2848 2854 2843 2843   
 2809 2855 2808 2808   
 2855 2854 2853 2853   
 2810 2841 2809 2809   
 2841 2842 2855 2855   
 2850 2856 2849 2849   
 2856 2857 2852 2852   
 2857 2807 2853 2853   
 2580 2579 2851 2851   
 2858 2859 2851 2851   
 2859 2856 2850 2850   
 2859 2860 2856 2856   
 2860 2806 2857 2857   
 2858 2861 2859 2859   
 2861 2805 2860 2860   
 2578 2862 2579 2579   
 2862 2861 2858 2858   
 2578 2577 2862 2862   
 2862 2804 2861 2861   
 2864 2867 2863 2863   
 2863 2868 2846 2846   
 2866 2849 2869 2869   
 2869 2848 2845 2845   
 2865 2871 2864 2864   
 2870 2850 2866 2866   
 2582 2873 2583 2583   
 2873 2871 2865 2865   
 2581 2580 2872 2872   
 2872 2851 2870 2870   
 2839 2874 2838 2838   
 2874 2863 2847 2847   
 2840 2875 2839 2839   
 2875 2864 2874 2874   
 2584 2876 2585 2585   
 2876 2875 2840 2840   
 2584 2583 2876 2876   
 2876 2865 2875 2875   
 2885 2887 2884 2884   
 2884 2889 2879 2879   
 2813 2890 2812 2812   
 2890 2889 2888 2888   
 2814 2877 2813 2813   
 2877 2878 2890 2890   
 2843 2842 2886 2886   
 2886 2891 2885 2885   
 2811 2892 2810 2810   
 2892 2891 2841 2841   
 2812 2888 2811 2811   
 2888 2887 2892 2892   
 2897 2898 2894 2894   
 2898 2835 2893 2893   
 2882 2883 2897 2897   
 2883 2834 2898 2898   
 2884 2900 2885 2885   
 2899 2897 2896 2896   
 2879 2881 2884 2884   
 2880 2882 2899 2899   
 2901 2902 2846 2846   
 2902 2837 2847 2847   
 2894 2893 2901 2901   
 2893 2836 2902 2902   
 2886 2904 2843 2843   
 2903 2901 2844 2844   
 2885 2895 2886 2886   
 2896 2894 2903 2903   
 2816 2910 2815 2815   
 2815 2912 2814 2814   
 2909 2913 2908 2908   
 2913 2912 2911 2911   
 2879 2878 2909 2909   
 2878 2877 2913 2913   
 2818 2819 2817 2817   
 2914 2915 2817 2817   
 2915 2910 2816 2816   
 2915 2916 2910 2910   
 2916 2907 2911 2911   
 2914 2917 2915 2915   
 2917 2906 2916 2916   
 2820 2918 2819 2819   
 2918 2917 2914 2914   
 2820 2821 2918 2918   
 2918 2905 2917 2917   
 2923 2926 2921 2921   
 2925 2908 2920 2920   
 2882 2880 2924 2924   
 2924 2927 2923 2923   
 2881 2879 2928 2928   
 2928 2909 2925 2925   
 2832 2929 2831 2831   
 2929 2923 2922 2922   
 2834 2883 2833 2833   
 2833 2930 2832 2832   
 2883 2882 2930 2930   
 2930 2924 2929 2929   
 2906 2935 2907 2907   
 2934 2933 2919 2919   
 2905 2937 2906 2906   
 2936 2932 2934 2934   
 2822 2939 2821 2821   
 2939 2937 2905 2905   
 2823 2824 2938 2938   
 2938 2931 2936 2936   
 2932 2940 2933 2933   
 2933 2941 2921 2921   
 2940 2829 2941 2941   
 2941 2830 2922 2922   
 2931 2942 2932 2932   
 2942 2828 2940 2940   
 2825 2943 2824 2824   
 2943 2942 2931 2931   
 2825 2826 2943 2943   
 2943 2827 2942 2942   
 2827 2828 2942 2942   
 2826 2827 2943 2943   
 2943 2931 2824 2824   
 2828 2829 2940 2940   
 2942 2940 2932 2932   
 2830 2831 2922 2922   
 2829 2830 2941 2941   
 2941 2922 2921 2921   
 2940 2941 2933 2933   
 2931 2932 2936 2936   
 2824 2931 2938 2938   
 2939 2905 2821 2821   
 2932 2933 2934 2934   
 2937 2935 2906 2906   
 2933 2921 2919 2919   
 2935 2920 2907 2907   
 2924 2923 2929 2929   
 2882 2924 2930 2930   
 2930 2929 2832 2832   
 2883 2930 2833 2833   
 2923 2921 2922 2922   
 2929 2922 2831 2831   
 2909 2908 2925 2925   
 2879 2909 2928 2928   
 2927 2926 2923 2923   
 2880 2927 2924 2924   
 2908 2907 2920 2920   
 2926 2919 2921 2921   
 2905 2906 2917 2917   
 2821 2905 2918 2918   
 2918 2914 2819 2819   
 2906 2907 2916 2916   
 2917 2916 2915 2915   
 2907 2908 2911 2911   
 2916 2911 2910 2910   
 2915 2816 2817 2817   
 2819 2914 2817 2817   
 2877 2912 2913 2913   
 2878 2913 2909 2909   
 2912 2910 2911 2911   
 2913 2911 2908 2908   
 2912 2877 2814 2814   
 2910 2912 2815 2815   
 2894 2901 2903 2903   
 2895 2904 2886 2886   
 2901 2846 2844 2844   
 2904 2845 2843 2843   
 2836 2837 2902 2902   
 2893 2902 2901 2901   
 2837 2838 2847 2847   
 2902 2847 2846 2846   
 2882 2897 2899 2899   
 2881 2900 2884 2884   
 2897 2894 2896 2896   
 2900 2895 2885 2885   
 2834 2835 2898 2898   
 2883 2898 2897 2897   
 2835 2836 2893 2893   
 2898 2893 2894 2894   
 2887 2891 2892 2892   
 2888 2892 2811 2811   
 2891 2842 2841 2841   
 2892 2841 2810 2810   
 2891 2887 2885 2885   
 2842 2891 2886 2886   
 2878 2889 2890 2890   
 2877 2890 2813 2813   
 2889 2887 2888 2888   
 2890 2888 2812 2812   
 2889 2878 2879 2879   
 2887 2889 2884 2884   
 2865 2864 2875 2875   
 2583 2865 2876 2876   
 2876 2840 2585 2585   
 2864 2863 2874 2874   
 2875 2874 2839 2839   
 2863 2846 2847 2847   
 2874 2847 2838 2838   
 2851 2850 2870 2870   
 2580 2851 2872 2872   
 2873 2865 2583 2583   
 2850 2849 2866 2866   
 2871 2867 2864 2864   
 2848 2843 2845 2845   
 2849 2848 2869 2869   
 2868 2844 2846 2846   
 2867 2868 2863 2863   
 2804 2805 2861 2861   
 2577 2804 2862 2862   
 2862 2858 2579 2579   
 2805 2806 2860 2860   
 2861 2860 2859 2859   
 2806 2807 2857 2857   
 2860 2857 2856 2856   
 2859 2850 2851 2851   
 2579 2858 2851 2851   
 2807 2808 2853 2853   
 2857 2853 2852 2852   
 2856 2852 2849 2849   
 2842 2854 2855 2855   
 2841 2855 2809 2809   
 2854 2852 2853 2853   
 2855 2853 2808 2808   
 2854 2842 2843 2843   
 2852 2854 2848 2848   
 2945 3116 3118 3118   
 2944 3119 2818 2818   
 3118 3119 2944 2944   
 3119 3121 2819 2819   
 3120 3121 3119 3119   
 3120 3114 3115 3115   
 3121 3115 2821 2821   
 3116 3117 3122 3122   
 3118 3122 3120 3120   
 3117 3112 3113 3113   
 3122 3113 3114 3114   
 2947 3104 3123 3123   
 2946 3123 3116 3116   
 3111 3124 3105 3105   
 3124 3123 3104 3104   
 3112 3117 3124 3124   
 3117 3116 3123 3123   
 3115 3135 2821 2821   
 3133 3135 3115 3115   
 3132 3130 3131 3131   
 3134 3131 2824 2824   
 3113 3126 3137 3137   
 3114 3137 3133 3133   
 3125 3127 3129 3129   
 3136 3129 3130 3130   
 3131 3140 2824 2824   
 3139 3140 3131 3131   
 3139 3081 3082 3082   
 3140 3082 2826 2826   
 3130 3138 3139 3139   
 3138 3080 3081 3081   
 3127 3128 3141 3141   
 3129 3141 3138 3138   
 3128 3078 3079 3079   
 3141 3079 3080 3080   
 3142 3145 3108 3108   
 3144 3111 3106 3106   
 3127 3125 3147 3147   
 3143 3147 3145 3145   
 3126 3113 3112 3112   
 3146 3112 3111 3111   
 3076 3148 3110 3110   
 3148 3142 3109 3109   
 3078 3128 3149 3149   
 3077 3149 3148 3148   
 3128 3127 3143 3143   
 3149 3143 3142 3142   
 3151 3153 3155 3155   
 3150 3155 3098 3098   
 2950 3156 3154 3154   
 3156 3155 3153 3153   
 2951 3097 3156 3156   
 3097 3098 3155 3155   
 3106 3105 3157 3157   
 3152 3157 3153 3153   
 2948 3158 3104 3104   
 3158 3157 3105 3105   
 2949 3154 3158 3158   
 3154 3153 3157 3157   
 3163 3164 3159 3159   
 3164 3072 3073 3073   
 3102 3103 3164 3164   
 3103 3071 3072 3072   
 3150 3166 3162 3162   
 3165 3163 3160 3160   
 3099 3101 3166 3166   
 3100 3102 3163 3163   
 3167 3168 3110 3110   
 3168 3074 3075 3075   
 3160 3159 3168 3168   
 3159 3073 3074 3074   
 3152 3170 3107 3107   
 3169 3167 3109 3109   
 3151 3162 3170 3170   
 3161 3160 3167 3167   
 3179 3181 3183 3183   
 3178 3183 3172 3172   
 2954 3184 3182 3182   
 3184 3183 3181 3181   
 2955 3171 3184 3184   
 3171 3172 3183 3183   
 3099 3098 3185 3185   
 3180 3185 3181 3181   
 2952 3186 3097 3097   
 3186 3185 3098 3098   
 2953 3182 3186 3186   
 3182 3181 3185 3185   
 3191 3192 3187 3187   
 3192 3068 3069 3069   
 3176 3177 3192 3192   
 3177 3067 3068 3068   
 3178 3194 3190 3190   
 3193 3191 3188 3188   
 3173 3175 3194 3194   
 3174 3176 3191 3191   
 3195 3196 3103 3103   
 3196 3070 3071 3071   
 3188 3187 3196 3196   
 3187 3069 3070 3070   
 3180 3198 3101 3101   
 3197 3195 3102 3102   
 3179 3190 3198 3198   
 3189 3188 3195 3195   
 3200 3202 3204 3204   
 3199 3204 3091 3091   
 2958 3205 3203 3203   
 3205 3204 3202 3202   
 2959 3090 3205 3205   
 3090 3091 3204 3204   
 3173 3172 3206 3206   
 3201 3206 3202 3202   
 2956 3207 3171 3171   
 3207 3206 3172 3172   
 2957 3203 3207 3207   
 3203 3202 3206 3206   
 3212 3213 3208 3208   
 3213 3064 3065 3065   
 3095 3096 3213 3213   
 3096 3063 3064 3064   
 3199 3215 3211 3211   
 3214 3212 3209 3209   
 3092 3094 3215 3215   
 3093 3095 3212 3212   
 3216 3217 3177 3177   
 3217 3066 3067 3067   
 3209 3208 3217 3217   
 3208 3065 3066 3066   
 3201 3219 3175 3175   
 3218 3216 3176 3176   
 3200 3211 3219 3219   
 3210 3209 3216 3216   
 3235 3237 3239 3239   
 3234 3239 3228 3228   
 2962 3240 3238 3238   
 3240 3239 3237 3237   
 2963 3227 3240 3240   
 3227 3228 3239 3239   
 3092 3091 3241 3241   
 3236 3241 3237 3237   
 2960 3242 3090 3090   
 3242 3241 3091 3091   
 2961 3238 3242 3242   
 3238 3237 3241 3241   
 3247 3248 3243 3243   
 3248 3060 3061 3061   
 3232 3233 3248 3248   
 3233 3059 3060 3060   
 3234 3250 3246 3246   
 3249 3247 3244 3244   
 3229 3231 3250 3250   
 3230 3232 3247 3247   
 3251 3252 3096 3096   
 3252 3062 3063 3063   
 3244 3243 3252 3252   
 3243 3061 3062 3062   
 3236 3254 3094 3094   
 3253 3251 3095 3095   
 3235 3246 3254 3254   
 3245 3244 3251 3251   
 3257 3259 3262 3262   
 3256 3261 3221 3221   
 2966 3264 3260 3260   
 3264 3262 3259 3259   
 2968 3220 3263 3263   
 3220 3221 3261 3261   
 3229 3228 3265 3265   
 3258 3265 3259 3259   
 2964 3266 3227 3227   
 3266 3265 3228 3228   
 2965 3260 3266 3266   
 3260 3259 3265 3265   
 3272 3274 3267 3267   
 3274 3056 3057 3057   
 3225 3226 3273 3273   
 3226 3054 3055 3055   
 3255 3278 3270 3270   
 3275 3272 3268 3268   
 3222 3224 3277 3277   
 3223 3225 3271 3271   
 3279 3280 3233 3233   
 3280 3058 3059 3059   
 3268 3267 3280 3280   
 3267 3057 3058 3058   
 3258 3282 3231 3231   
 3281 3279 3232 3232   
 3257 3270 3282 3282   
 3269 3268 3279 3279   
 3291 3293 3295 3295   
 3290 3295 3284 3284   
 2971 3296 3294 3294   
 3296 3295 3293 3293   
 2972 3283 3296 3296   
 3283 3284 3295 3295   
 3222 3221 3297 3297   
 3292 3297 3293 3293   
 2969 3298 3220 3220   
 3298 3297 3221 3221   
 2970 3294 3298 3298   
 3294 3293 3297 3297   
 3303 3304 3299 3299   
 3304 3051 3052 3052   
 3288 3289 3304 3304   
 3289 3050 3051 3051   
 3290 3306 3302 3302   
 3305 3303 3300 3300   
 3285 3287 3306 3306   
 3286 3288 3303 3303   
 3307 3308 3226 3226   
 3308 3053 3054 3054   
 3300 3299 3308 3308   
 3299 3052 3053 3053   
 3292 3310 3224 3224   
 3309 3307 3225 3225   
 3291 3302 3310 3310   
 3301 3300 3307 3307   
 3312 3314 3316 3316   
 3311 3316 3084 3084   
 2975 3317 3315 3315   
 3317 3316 3314 3314   
 2976 3083 3317 3317   
 3083 3084 3316 3316   
 3285 3284 3318 3318   
 3313 3318 3314 3314   
 2973 3319 3283 3283   
 3319 3318 3284 3284   
 2974 3315 3319 3319   
 3315 3314 3318 3318   
 3324 3325 3320 3320   
 3325 3047 3048 3048   
 3088 3089 3325 3325   
 3089 3046 3047 3047   
 3311 3327 3323 3323   
 3326 3324 3321 3321   
 3085 3087 3327 3327   
 3086 3088 3324 3324   
 3328 3329 3289 3289   
 3329 3049 3050 3050   
 3321 3320 3329 3329   
 3320 3048 3049 3049   
 3313 3331 3287 3287   
 3330 3328 3288 3288   
 3312 3323 3331 3331   
 3322 3321 3328 3328   
 3018 3363 3017 3017   
 3361 3363 3018 3018   
 3363 3364 3015 3015   
 3364 3360 3015 3015   
 3358 3360 3364 3364   
 3361 3362 3364 3364   
 3362 3355 3358 3358   
 3020 3346 3365 3365   
 3019 3365 3361 3361   
 3353 3366 3347 3347   
 3366 3365 3346 3346   
 3355 3362 3366 3366   
 3362 3361 3365 3365   
 3359 3373 3013 3013   
 3372 3373 3359 3359   
 3372 3370 3371 3371   
 3373 3371 3011 3011   
 3357 3367 3372 3372   
 3367 3368 3370 3370   
 3371 3375 3011 3011   
 3374 3375 3371 3371   
 3374 3007 3008 3008   
 3375 3008 3009 3009   
 3368 3369 3376 3376   
 3370 3376 3374 3374   
 3369 3005 3006 3006   
 3376 3006 3007 3007   
 3377 3379 3350 3350   
 3379 3354 3348 3348   
 3368 3367 3380 3380   
 3378 3380 3379 3379   
 3367 3357 3356 3356   
 3380 3356 3354 3354   
 3003 3381 3352 3352   
 3381 3377 3351 3351   
 3005 3369 3382 3382   
 3004 3382 3381 3381   
 3369 3368 3378 3378   
 3382 3378 3377 3377   
 3385 3389 3391 3391   
 3384 3391 3340 3340   
 3023 3392 3390 3390   
 3392 3391 3389 3389   
 3024 3339 3392 3392   
 3339 3340 3391 3391   
 3349 3347 3393 3393   
 3388 3393 3389 3389   
 3021 3394 3346 3346   
 3394 3393 3347 3347   
 3022 3390 3394 3394   
 3390 3389 3393 3393   
 3398 3399 3395 3395   
 3399 2999 3000 3000   
 3344 3345 3399 3399   
 3345 2998 2999 2999   
 3383 3400 3397 3397   
 3400 3398 3396 3396   
 3341 3343 3400 3400   
 3343 3344 3398 3398   
 3401 3402 3352 3352   
 3402 3001 3002 3002   
 3396 3395 3402 3402   
 3395 3000 3001 3001   
 3387 3403 3350 3350   
 3403 3401 3351 3351   
 3386 3397 3403 3403   
 3397 3396 3401 3401   
 3408 3416 3418 3418   
 3407 3418 3419 3419   
 3405 3419 3333 3333   
 3029 3420 3417 3417   
 3420 3418 3416 3416   
 3031 3332 3421 3421   
 3030 3421 3420 3420   
 3332 3333 3419 3419   
 3421 3419 3418 3418   
 3412 3422 3424 3424   
 3411 3424 3416 3416   
 3027 3425 3423 3423   
 3425 3424 3422 3422   
 3028 3417 3425 3425   
 3417 3416 3424 3424   
 3342 3340 3426 3426   
 3415 3426 3422 3422   
 3025 3427 3339 3339   
 3427 3426 3340 3340   
 3026 3423 3427 3427   
 3423 3422 3426 3426   
 3431 3433 3428 3428   
 3433 2993 2994 2994   
 3337 3338 3434 3434   
 3432 3434 3433 3433   
 3338 2991 2992 2992   
 3434 2992 2993 2993   
 3406 3435 3430 3430   
 3435 3431 3429 3429   
 3334 3336 3436 3436   
 3404 3436 3435 3435   
 3336 3337 3432 3432   
 3436 3432 3431 3431   
 3438 3440 3441 3441   
 3437 3441 3345 3345   
 3440 2996 2997 2997   
 3441 2997 2998 2998   
 3429 3428 3442 3442   
 3439 3442 3440 3440   
 3428 2994 2995 2995   
 3442 2995 2996 2996   
 3413 3443 3444 3444   
 3414 3444 3343 3343   
 3443 3438 3437 3437   
 3444 3437 3344 3344   
 3409 3430 3445 3445   
 3410 3445 3443 3443   
 3430 3429 3439 3439   
 3445 3439 3438 3438   
 3457 3465 3467 3467   
 3456 3467 3468 3468   
 3454 3468 3447 3447   
 3036 3469 3466 3466   
 3469 3467 3465 3465   
 3038 3446 3470 3470   
 3037 3470 3469 3469   
 3446 3447 3468 3468   
 3470 3468 3467 3467   
 3461 3471 3473 3473   
 3460 3473 3465 3465   
 3034 3474 3472 3472   
 3474 3473 3471 3471   
 3035 3466 3474 3474   
 3466 3465 3473 3473   
 3335 3333 3475 3475   
 3464 3475 3471 3471   
 3032 3476 3332 3332   
 3476 3475 3333 3333   
 3033 3472 3476 3476   
 3472 3471 3475 3475   
 3480 3482 3477 3477   
 3482 2986 2987 2987   
 3451 3452 3483 3483   
 3481 3483 3482 3482   
 3452 2984 2985 2985   
 3483 2985 2986 2986   
 3455 3484 3479 3479   
 3484 3480 3478 3478   
 3448 3450 3485 3485   
 3453 3485 3484 3484   
 3450 3451 3481 3481   
 3485 3481 3480 3480   
 3487 3489 3490 3490   
 3486 3490 3338 3338   
 3489 2989 2990 2990   
 3490 2990 2991 2991   
 3478 3477 3491 3491   
 3488 3491 3489 3489   
 3477 2987 2988 2988   
 3491 2988 2989 2989   
 3462 3492 3493 3493   
 3463 3493 3336 3336   
 3492 3487 3486 3486   
 3493 3486 3337 3337   
 3458 3479 3494 3494   
 3459 3494 3492 3492   
 3479 3478 3488 3488   
 3494 3488 3487 3487   
 3504 3508 3510 3510   
 3503 3510 3496 3496   
 3041 3511 3509 3509   
 3511 3510 3508 3508   
 3042 3495 3511 3511   
 3495 3496 3510 3510   
 3449 3447 3512 3512   
 3507 3512 3508 3508   
 3039 3513 3446 3446   
 3513 3512 3447 3447
[truncated: 157,923 more chars]
