# Supplementary material for: High genus surface parameterization using the Euclidean Ricci flow method
Source: Sci Rep. 2025 May 22;15:17784. doi: 10.1038/s41598-025-97421-5 (PMC12098817; doi:10.1038/s41598-025-97421-5)
Supplement: Supplementary file 1 — Supplementary Information. [file 41598_2025_97421_MOESM1_ESM.zip › Supplementary_materials_2025_3_13/Connecting_Rod.dat]

TITLE     = '3D FE DATASET'
VARIABLES = 'x'
'y'
'z'
ZONE T=EmbeddedMesh
STRANDID=0, SOLUTIONTIME=0
Nodes= 5758, Elements= 11520, ZONETYPE=FEQuadrilateral
DATAPACKING=POINT
DT=(SINGLE SINGLE SINGLE)
-0.08	0	-0.05
-0.079369209	0.010026663	-0.05
-0.077486709	0.019895205	-0.05
-0.074382139	0.029449972	-0.05
-0.07010454	0.038540297	-0.05
-0.064721401	0.04702285	-0.05
-0.058317525	0.054763802	-0.05
-0.050993921	0.061641062	-0.05
-0.042866157	0.067546256	-0.05
-0.034062368	0.072386217	-0.05
-0.024721369	0.076084549	-0.05
-0.014990505	0.078582982	-0.05
-0.005023244	0.079842184	-0.05
0.005023245	0.079842191	-0.05
0.014990507	0.078582988	-0.05
0.024721365	0.076084539	-0.05
0.034062368	0.072386216	-0.05
0.042866163	0.067546264	-0.05
0.050993919	0.061641059	-0.05
0.058317519	0.054763796	-0.05
0.064721405	0.047022853	-0.05
0.070104547	0.038540301	-0.05
0.07438213	0.029449969	-0.05
0.077486706	0.019895205	-0.05
0.079369218	0.010026664	-0.05
0.08	9.80E-18	-0.05
0.069393398	8.50E-18	-0.045606602
0.065	-1.59E-17	-0.035
0.064199742	0.01016824	-0.035
0.061818674	0.020086105	-0.035
0.057915424	0.029509382	-0.035
0.052586105	0.038206041	-0.035
0.045961941	0.045961941	-0.035
0.038206041	0.052586105	-0.035
0.029509382	0.057915424	-0.035
0.020086105	0.061818674	-0.035
0.01016824	0.064199742	-0.035
3.98E-18	0.065	-0.035
-0.01016824	0.064199742	-0.035
-0.020086105	0.061818674	-0.035
-0.029509382	0.057915424	-0.035
-0.038206041	0.052586105	-0.035
-0.045961941	0.045961941	-0.035
-0.052586105	0.038206041	-0.035
-0.057915424	0.029509382	-0.035
-0.061818674	0.020086105	-0.035
-0.064199742	0.01016824	-0.035
-0.065	7.96E-18	-0.035
-0.069393398	0	-0.045606602
0.00729421	0.068870376	-0.04546696
0.053021959	0.044552997	-0.045466689
0.066713511	0.018789579	-0.045521551
0.070338222	0.0095908	-0.046991799
0.06329102	0.028110179	-0.045464004
0.058701777	0.036747001	-0.045466268
0.039166981	0.057114575	-0.045465426
0.046401678	0.051411716	-0.045466561
0.025287335	0.064475709	-0.04546868
0.033226764	0.062336151	-0.046720257
0.016545087	0.067253249	-0.045469962
-0.042219364	0.054896863	-0.045465522
-0.017439991	0.067025459	-0.045468673
-0.001887064	0.069228395	-0.045465459
-0.009759374	0.069961224	-0.046720284
-0.026145218	0.064133988	-0.045469973
-0.0345799	0.060004707	-0.045466962
-0.059313735	0.035810839	-0.045497998
-0.053644792	0.043803614	-0.045468339
-0.049030685	0.050838624	-0.046713242
-0.067485769	0.015686505	-0.045496968
-0.064752237	0.026189616	-0.046042538
-0.068949472	0.006562071	-0.045472562
-0.065	0	0.035
-0.064199742	0.01016824	0.035
-0.061818674	0.020086105	0.035
-0.057915424	0.029509382	0.035
-0.052586105	0.038206041	0.035
-0.045961941	0.045961941	0.035
-0.038206041	0.052586105	0.035
-0.029509382	0.057915424	0.035
-0.020086105	0.061818674	0.035
-0.01016824	0.064199742	0.035
-3.98E-18	0.065	0.035
0.01016824	0.064199742	0.035
0.020086105	0.061818674	0.035
0.029509382	0.057915424	0.035
0.038206041	0.052586105	0.035
0.045961941	0.045961941	0.035
0.052586105	0.038206041	0.035
0.057915424	0.029509382	0.035
0.061818674	0.020086105	0.035
0.064199742	0.01016824	0.035
0.065	7.96E-18	0.035
0.069393398	8.50E-18	0.045606602
0.08	9.80E-18	0.05
0.079369209	0.010026664	0.05
0.077486709	0.019895207	0.05
0.074382139	0.029449973	0.05
0.070104539	0.038540298	0.05
0.0647214	0.047022851	0.05
0.058317525	0.054763802	0.05
0.050993921	0.061641062	0.05
0.042866157	0.067546256	0.05
0.034062368	0.072386217	0.05
0.024721368	0.076084549	0.05
0.014990505	0.078582982	0.05
0.005023244	0.079842184	0.05
-0.005023245	0.079842191	0.05
-0.014990507	0.078582988	0.05
-0.024721365	0.076084539	0.05
-0.034062367	0.072386216	0.05
-0.042866162	0.067546265	0.05
-0.050993918	0.061641059	0.05
-0.058317519	0.054763796	0.05
-0.064721404	0.047022854	0.05
-0.070104546	0.038540302	0.05
-0.074382129	0.02944997	0.05
-0.077486706	0.019895206	0.05
-0.079369218	0.010026665	0.05
-0.08	0	0.05
-0.069393398	0	0.045606602
-0.00729421	0.068870376	0.04546696
-0.053021959	0.044552997	0.045466689
-0.066713511	0.018789579	0.045521551
-0.070338222	0.0095908	0.046991799
-0.06329102	0.028110179	0.045464003
-0.058701777	0.036747001	0.045466268
-0.039166981	0.057114576	0.045465426
-0.046401678	0.051411716	0.045466561
-0.025287334	0.064475709	0.04546868
-0.033226764	0.062336151	0.046720257
-0.016545087	0.067253249	0.045469962
0.042219364	0.054896863	0.045465522
0.017439991	0.067025459	0.045468673
0.001887064	0.069228395	0.045465459
0.009759374	0.069961224	0.046720284
0.026145218	0.064133988	0.045469973
0.0345799	0.060004708	0.045466962
0.059313734	0.035810839	0.045497998
0.053644792	0.043803614	0.045468339
0.049030684	0.050838625	0.046713242
0.067485769	0.015686506	0.045496968
0.064752237	0.026189617	0.046042538
0.068949472	0.006562071	0.045472562
-0.1	-0.645	0.035
-0.099486932	-0.634883168	0.035
-0.097952994	-0.624870148	0.035
-0.095413926	-0.615063688	0.035
-0.091895781	-0.605564414	0.035
-0.087434662	-0.596469804	0.035
-0.082076344	-0.587873178	0.035
-0.075875812	-0.579862752	0.035
-0.068896692	-0.572520721	0.035
-0.061210598	-0.565922426	0.035
-0.052896401	-0.560135574	0.035
-0.044039415	-0.555219546	0.035
-0.034730525	-0.551224787	0.035
-0.025065253	-0.548192288	0.035
-0.015142778	-0.546153168	0.035
-0.005064917	-0.545128349	0.035
0.005064917	-0.545128349	0.035
0.015142778	-0.546153168	0.035
0.025065253	-0.548192288	0.035
0.034730525	-0.551224787	0.035
0.044039415	-0.555219546	0.035
0.052896401	-0.560135574	0.035
0.061210598	-0.565922426	0.035
0.068896692	-0.572520721	0.035
0.075875812	-0.579862752	0.035
0.082076344	-0.587873178	0.035
0.087434662	-0.596469804	0.035
0.091895781	-0.605564414	0.035
0.095413926	-0.615063688	0.035
0.097952994	-0.624870148	0.035
0.099486932	-0.634883168	0.035
0.1	-0.645	0.035
0.104393398	-0.645	0.045606602
0.115	-0.645	0.05
0.11456239	-0.63497709	0.05
0.113252892	-0.62503046	0.05
0.11108147	-0.61523581	0.05
0.108064651	-0.605667684	0.05
0.104225396	-0.5963989	0.05
0.099592921	-0.5875	0.05
0.094202485	-0.57903871	0.05
0.088095111	-0.571079425	0.05
0.08131728	-0.56368272	0.05
0.073920575	-0.556904889	0.05
0.06596129	-0.550797515	0.05
0.0575	-0.545407079	0.05
0.0486011	-0.540774604	0.05
0.039332316	-0.536935349	0.05
0.02976419	-0.53391853	0.05
0.01996954	-0.531747108	0.05
0.01002291	-0.53043761	0.05
-7.04E-18	-0.53	0.05
-0.01002291	-0.53043761	0.05
-0.01996954	-0.531747108	0.05
-0.02976419	-0.53391853	0.05
-0.039332316	-0.536935349	0.05
-0.0486011	-0.540774604	0.05
-0.0575	-0.545407079	0.05
-0.06596129	-0.550797515	0.05
-0.073920575	-0.556904889	0.05
-0.08131728	-0.56368272	0.05
-0.088095111	-0.571079425	0.05
-0.094202485	-0.57903871	0.05
-0.099592921	-0.5875	0.05
-0.104225396	-0.5963989	0.05
-0.108064651	-0.605667684	0.05
-0.11108147	-0.61523581	0.05
-0.113252892	-0.62503046	0.05
-0.11456239	-0.63497709	0.05
-0.115	-0.645	0.05
-0.104393398	-0.645	0.045606602
0.002553664	-0.540732461	0.045511158
-0.076774162	-0.574397859	0.045514541
-0.097062987	-0.606834516	0.045509141
-0.10246548	-0.625583549	0.045501057
-0.10383007	-0.635257911	0.045498212
-0.100204762	-0.616084694	0.045505534
-0.088262418	-0.589426203	0.045513405
-0.093066751	-0.597915661	0.045511715
-0.082759004	-0.581516145	0.045516093
-0.040547677	-0.548903416	0.04551324
-0.057600286	-0.55804838	0.045511823
-0.065125872	-0.563531899	0.045512084
-0.071983805	-0.567652495	0.046738321
-0.049327432	-0.553102521	0.045511652
-0.022528322	-0.543159683	0.045514742
-0.031509561	-0.545569591	0.045516123
-0.006756709	-0.540920115	0.045511328
-0.014717099	-0.54036924	0.046737885
0.076247105	-0.573831608	0.045512721
0.039832096	-0.548602838	0.045514904
0.021770755	-0.542996797	0.045513004
0.012168324	-0.541413425	0.045511187
0.031089398	-0.545437434	0.045516106
0.061787055	-0.560973486	0.045510447
0.054045308	-0.555796766	0.045510531
0.047853346	-0.550797489	0.046737384
0.069280525	-0.567036221	0.045510675
0.098758865	-0.61146402	0.045509862
0.087845734	-0.588766907	0.045515027
0.082490084	-0.581167182	0.045516045
0.0953792	-0.602801047	0.045509706
0.093175613	-0.595178128	0.04673685
0.103205594	-0.629908269	0.045515617
0.104106978	-0.638567885	0.045517957
0.101417794	-0.620655654	0.045511037
-0.115	-0.645	-0.05
-0.114562408	-0.634977088	-0.05
-0.113252936	-0.625030452	-0.05
-0.111081537	-0.615235792	-0.05
-0.10806473	-0.605667655	-0.05
-0.104225468	-0.596398866	-0.05
-0.099592975	-0.587499969	-0.05
-0.094202514	-0.57903869	-0.05
-0.088095118	-0.571079419	-0.05
-0.08131728	-0.56368272	-0.05
-0.073920586	-0.556904876	-0.05
-0.065961316	-0.550797478	-0.05
-0.057500035	-0.545407018	-0.05
-0.048601135	-0.540774529	-0.05
-0.039332344	-0.536935273	-0.05
-0.029764206	-0.53391847	-0.05
-0.019969546	-0.531747074	-0.05
-0.010022911	-0.5304376	-0.05
-1.39E-17	-0.53	-0.05
0.010022912	-0.530437593	-0.05
0.019969548	-0.531747064	-0.05
0.029764208	-0.533918462	-0.05
0.039332345	-0.536935271	-0.05
0.048601134	-0.540774532	-0.05
0.057500031	-0.545407025	-0.05
0.06596131	-0.550797486	-0.05
0.073920581	-0.556904882	-0.05
0.08131728	-0.56368272	-0.05
0.088095124	-0.571079414	-0.05
0.094202522	-0.579038684	-0.05
0.099592982	-0.587499965	-0.05
0.104225471	-0.596398865	-0.05
0.108064727	-0.605667656	-0.05
0.11108153	-0.615235794	-0.05
0.113252926	-0.625030453	-0.05
0.114562399	-0.634977089	-0.05
0.115	-0.645	-0.05
0.104393398	-0.645	-0.045606602
0.1	-0.645	-0.035
0.099486932	-0.634883168	-0.035
0.097952994	-0.624870148	-0.035
0.095413926	-0.615063688	-0.035
0.091895781	-0.605564414	-0.035
0.087434662	-0.596469804	-0.035
0.082076344	-0.587873178	-0.035
0.075875812	-0.579862752	-0.035
0.068896692	-0.572520721	-0.035
0.061210598	-0.565922426	-0.035
0.052896401	-0.560135574	-0.035
0.044039415	-0.555219546	-0.035
0.034730525	-0.551224787	-0.035
0.025065253	-0.548192288	-0.035
0.015142778	-0.546153168	-0.035
0.005064917	-0.545128349	-0.035
-0.005064917	-0.545128349	-0.035
-0.015142778	-0.546153168	-0.035
-0.025065253	-0.548192288	-0.035
-0.034730525	-0.551224787	-0.035
-0.044039415	-0.555219546	-0.035
-0.052896401	-0.560135574	-0.035
-0.061210598	-0.565922426	-0.035
-0.068896692	-0.572520721	-0.035
-0.075875812	-0.579862752	-0.035
-0.082076344	-0.587873178	-0.035
-0.087434662	-0.596469804	-0.035
-0.091895781	-0.605564414	-0.035
-0.095413926	-0.615063688	-0.035
-0.097952994	-0.624870148	-0.035
-0.099486932	-0.634883168	-0.035
-0.1	-0.645	-0.035
-0.104393398	-0.645	-0.045606602
-0.002553665	-0.54073246	-0.045511159
0.076774165	-0.574397858	-0.045514544
0.097063012	-0.606834503	-0.045509169
0.102465495	-0.62558354	-0.045501073
0.103830076	-0.635257907	-0.045498219
0.100204783	-0.616084682	-0.045505558
0.088262437	-0.589426196	-0.045513425
0.093066775	-0.597915649	-0.045511742
0.082759015	-0.581516141	-0.045516104
0.040547687	-0.548903389	-0.045513269
0.057600291	-0.558048364	-0.04551184
0.065125874	-0.563531891	-0.045512092
0.071983806	-0.567652493	-0.046738323
0.04932744	-0.553102498	-0.045511677
0.02252833	-0.543159663	-0.045514763
0.031509571	-0.545569566	-0.04551615
0.006756712	-0.540920111	-0.045511331
0.014717104	-0.540369227	-0.046737896
-0.076247107	-0.573831607	-0.045512722
-0.039832107	-0.548602812	-0.045514933
-0.021770762	-0.542996782	-0.04551302
-0.012168329	-0.541413418	-0.045511194
-0.031089408	-0.545437411	-0.045516131
-0.061787059	-0.560973475	-0.045510459
-0.054045318	-0.555796747	-0.045510552
-0.047853362	-0.550797458	-0.046737412
-0.069280525	-0.567036217	-0.045510678
-0.098758891	-0.611464012	-0.04550989
-0.087845751	-0.588766901	-0.045515044
-0.082490092	-0.58116718	-0.045516052
-0.095379228	-0.602801039	-0.045509735
-0.093175642	-0.595178116	-0.046736874
-0.103205605	-0.629908264	-0.045515629
-0.104106982	-0.638567883	-0.045517961
-0.101417813	-0.620655647	-0.045511058
0.064199742	-0.01016824	-0.035
0.061818674	-0.020086105	-0.035
0.057915424	-0.029509382	-0.035
0.052586105	-0.038206041	-0.035
0.045961941	-0.045961941	-0.035
0.038206041	-0.052586105	-0.035
0.029509382	-0.057915424	-0.035
0.020086105	-0.061818674	-0.035
0.01016824	-0.064199742	-0.035
-1.19E-17	-0.065	-0.035
-0.01016824	-0.064199742	-0.035
-0.020086105	-0.061818674	-0.035
-0.029509382	-0.057915424	-0.035
-0.038206041	-0.052586105	-0.035
-0.045961941	-0.045961941	-0.035
-0.052586105	-0.038206041	-0.035
-0.057915424	-0.029509382	-0.035
-0.061818674	-0.020086105	-0.035
-0.064199742	-0.01016824	-0.035
-0.065	7.96E-18	-0.025
-0.065	7.96E-18	-0.015
-0.065	7.96E-18	-0.005
-0.065	7.96E-18	0.005
-0.065	7.96E-18	0.015
-0.065	7.96E-18	0.025
-0.064199742	-0.01016824	0.035
-0.061818674	-0.020086105	0.035
-0.057915424	-0.029509382	0.035
-0.052586105	-0.038206041	0.035
-0.045961941	-0.045961941	0.035
-0.038206041	-0.052586105	0.035
-0.029509382	-0.057915424	0.035
-0.020086105	-0.061818674	0.035
-0.01016824	-0.064199742	0.035
-1.19E-17	-0.065	0.035
0.01016824	-0.064199742	0.035
0.020086105	-0.061818674	0.035
0.029509382	-0.057915424	0.035
0.038206041	-0.052586105	0.035
0.045961941	-0.045961941	0.035
0.052586105	-0.038206041	0.035
0.057915424	-0.029509382	0.035
0.061818674	-0.020086105	0.035
0.064199742	-0.01016824	0.035
0.065	-1.59E-17	0.025
0.065	-1.59E-17	0.015
0.065	-1.59E-17	0.005
0.065	-1.59E-17	-0.005
0.065	-1.59E-17	-0.015
0.065	-1.59E-17	-0.025
-0.005865724	-0.064734792	0.02499014
-0.011698669	-0.063938573	0.014992035
-0.017429324	-0.062619635	0.005007004
-0.022985299	-0.060800296	-0.004976655
-0.028319978	-0.058506229	-0.014967173
-0.03340757	-0.055757818	-0.024970322
-0.027160763	-0.059053306	0.005000831
-0.036249406	-0.053953503	0.004995421
-0.044424307	-0.047449773	0.004990364
-0.051441052	-0.039734345	0.004979966
-0.057097183	-0.031063028	0.004958592
-0.061295598	-0.021629834	0.004955899
-0.063975274	-0.011496272	0.004953074
-0.047513915	-0.044355698	0.014960123
-0.043062289	-0.048689211	0.024958226
-0.031142889	-0.057053663	0.014968442
-0.025715415	-0.05969688	0.024964296
-0.021671779	-0.06128078	0.014978542
-0.015976084	-0.063006069	0.0249761
-0.039841287	-0.05135827	0.014963158
-0.034826234	-0.054882907	0.024958492
-0.058931855	-0.027423284	0.014958813
-0.056025146	-0.032957291	0.024990329
-0.053933821	-0.036278685	0.014957726
-0.050194245	-0.041298157	0.024965705
-0.064425558	-0.008622497	0.01457009
-0.062430881	-0.018093788	0.014881837
-0.060414825	-0.023980177	0.025025076
-0.063289153	-0.014814964	0.025003397
-0.064686671	-0.00637453	0.025228263
-0.055202457	-0.03431747	-0.024962435
-0.052077254	-0.038896781	-0.014962716
-0.048495265	-0.043280587	-0.004982156
-0.04522434	-0.04668789	-0.014960233
-0.037229952	-0.053281617	-0.014961776
-0.049106068	-0.042586313	-0.024962386
-0.04177379	-0.049799101	-0.024964699
-0.040945998	-0.05048193	-0.004977442
-0.032357619	-0.056373615	-0.004976015
-0.064098371	-0.010788829	-0.014908849
-0.061615883	-0.020699829	-0.014984704
-0.057577244	-0.030163901	-0.014973845
-0.059886434	-0.025270834	-0.02498737
-0.06303149	-0.015875493	-0.024985501
-0.064638274	-0.006847885	-0.024877346
-0.059617798	-0.025898228	-0.005005998
-0.054780647	-0.034986865	-0.004998418
-0.062897119	-0.016399769	-0.004963677
-0.064610102	-0.007108775	-0.00484996
0.041566951	-0.049971878	0.025039876
0.036876714	-0.053526704	0.015035477
0.031926071	-0.056619131	0.005017618
0.026755899	-0.059237842	-0.004998623
0.021389023	-0.061380043	-0.015008967
0.015849169	-0.063038114	-0.025008851
0.022786292	-0.060875158	0.00501341
0.013026426	-0.063681333	0.005004842
0.002907149	-0.064934956	0.005002735
-0.007322208	-0.064586262	0.005007148
0.018680696	-0.062257784	0.01500725
0.024188199	-0.060331841	0.025008389
0.028149703	-0.058588345	0.015021474
0.033300766	-0.055821671	0.025024424
-0.001485638	-0.06498302	0.014999933
0.008720394	-0.06441238	0.015000701
0.004362345	-0.06485345	0.024998318
0.014462467	-0.063370632	0.025
-0.004373707	-0.064852684	-0.025
0.00145433	-0.064983728	-0.014999398
0.007269564	-0.064592209	-0.004997638
0.011582802	-0.063959665	-0.015000247
0.005817865	-0.064739111	-0.025001455
0.017251823	-0.062668769	-0.004994578
-0.018738261	-0.062240482	-0.014979313
-0.008736531	-0.064410193	-0.014992854
-0.024227915	-0.060315903	-0.024980748
-0.014472273	-0.063368394	-0.024993061
-0.013089551	-0.063668388	-0.004984248
-0.002928014	-0.064934018	-0.004994617
0.064221334	-0.010030967	0.00480379
0.062077204	-0.019272279	0.00492173
0.058559522	-0.028209616	0.004955984
0.053693234	-0.036633818	0.00498692
0.047540256	-0.044327464	0.005006737
0.040235498	-0.051050022	0.005014185
0.054802577	-0.034952504	0.025068905
0.051336976	-0.03986872	0.015041716
0.04879192	-0.042945879	0.025051863
0.04466347	-0.047224723	0.015041981
0.059463432	-0.026250719	0.025103272
0.056750334	-0.031692264	0.015037287
0.064483716	-0.008176206	0.025265215
0.062687018	-0.017185394	0.025167414
0.060791723	-0.023007965	0.015039778
0.063418021	-0.014253232	0.014988245
0.064708837	-0.006145443	0.014632959
0.050307943	-0.041159578	-0.005033844
0.046605298	-0.045309449	-0.015046705
0.04257563	-0.04911533	-0.025041022
0.039093852	-0.051929478	-0.015038843
0.030629577	-0.057330873	-0.015025202
0.043455667	-0.048338442	-0.005021532
0.035553466	-0.054414621	-0.005010659
0.034446542	-0.055122008	-0.025034573
0.025469191	-0.059802344	-0.025022318
0.060271942	-0.024337071	-0.005079222
0.058113586	-0.029117196	-0.0150677
0.055551459	-0.033749599	-0.025048642
0.052997467	-0.037633343	-0.015053355
0.055957258	-0.033072425	-0.005054475
0.049668976	-0.041928425	-0.025042914
0.064162962	-0.010397801	-0.015050406
0.061856709	-0.019968663	-0.015086919
0.06316726	-0.015326356	-0.005098255
0.064661778	-0.006622267	-0.005106714
0.060067777	-0.024836711	-0.025071035
0.063100854	-0.015597508	-0.025068528
0.064651493	-0.006721942	-0.024966474
0.099486932	-0.655116832	-0.035
0.097952994	-0.665129852	-0.035
0.095413926	-0.674936312	-0.035
0.091895781	-0.684435586	-0.035
0.087434662	-0.693530196	-0.035
0.082076344	-0.702126822	-0.035
0.075875812	-0.710137248	-0.035
0.068896692	-0.717479279	-0.035
0.061210598	-0.724077574	-0.035
0.052896401	-0.729864426	-0.035
0.044039415	-0.734780454	-0.035
0.034730525	-0.738775213	-0.035
0.025065253	-0.741807712	-0.035
0.015142778	-0.743846832	-0.035
0.005064917	-0.744871651	-0.035
-0.005064917	-0.744871651	-0.035
-0.015142778	-0.743846832	-0.035
-0.025065253	-0.741807712	-0.035
-0.034730525	-0.738775213	-0.035
-0.044039415	-0.734780454	-0.035
-0.052896401	-0.729864426	-0.035
-0.061210598	-0.724077574	-0.035
-0.068896692	-0.717479279	-0.035
-0.075875812	-0.710137248	-0.035
-0.082076344	-0.702126822	-0.035
-0.087434662	-0.693530196	-0.035
-0.091895781	-0.684435586	-0.035
-0.095413926	-0.674936312	-0.035
-0.097952994	-0.665129852	-0.035
-0.099486932	-0.655116832	-0.035
-0.1	-0.645	-0.025
-0.1	-0.645	-0.015
-0.1	-0.645	-0.005
-0.1	-0.645	0.005
-0.1	-0.645	0.015
-0.1	-0.645	0.025
-0.099486932	-0.655116832	0.035
-0.097952994	-0.665129852	0.035
-0.095413926	-0.674936312	0.035
-0.091895781	-0.684435586	0.035
-0.087434662	-0.693530196	0.035
-0.082076344	-0.702126822	0.035
-0.075875812	-0.710137248	0.035
-0.068896692	-0.717479279	0.035
-0.061210598	-0.724077574	0.035
-0.052896401	-0.729864426	0.035
-0.044039415	-0.734780454	0.035
-0.034730525	-0.738775213	0.035
-0.025065253	-0.741807712	0.035
-0.015142778	-0.743846832	0.035
-0.005064917	-0.744871651	0.035
0.005064917	-0.744871651	0.035
0.015142778	-0.743846832	0.035
0.025065253	-0.741807712	0.035
0.034730525	-0.738775213	0.035
0.044039415	-0.734780454	0.035
0.052896401	-0.729864426	0.035
0.061210598	-0.724077574	0.035
0.068896692	-0.717479279	0.035
0.075875812	-0.710137248	0.035
0.082076344	-0.702126822	0.035
0.087434662	-0.693530196	0.035
0.091895781	-0.684435586	0.035
0.095413926	-0.674936312	0.035
0.097952994	-0.665129852	0.035
0.099486932	-0.655116832	0.035
0.1	-0.645	0.025
0.1	-0.645	0.015
0.1	-0.645	0.005
0.1	-0.645	-0.005
0.1	-0.645	-0.015
0.1	-0.645	-0.025
7.24E-04	-0.74499738	0.025
0.006510216	-0.74478786	0.015
0.012274743	-0.744243794	0.005
0.017998118	-0.743367005	-0.005
0.023661153	-0.742160434	-0.015
0.029244862	-0.740628124	-0.025
-0.071978662	-0.714419538	0.025
-0.067840198	-0.718469092	0.015
-0.063474294	-0.722272336	0.005
-0.058895588	-0.725816519	-0.005
-0.05411943	-0.729089758	-0.015
-0.049161832	-0.732081079	-0.025
-0.093457967	-0.680575391	0.025058565
-0.09121546	-0.685984629	0.015049293
-0.088690106	-0.691195942	0.005024035
-0.085895192	-0.696205624	-0.004998297
-0.082829626	-0.701029037	-0.015012642
-0.079489926	-0.705674143	-0.025012429
-0.092804246	-0.682247442	0.00501695
-0.095995762	-0.673014526	0.005028536
-0.098273252	-0.663503186	0.005177451
-0.09961072	-0.653815018	0.005524456
-0.098632249	-0.661482702	0.024945527
-0.09752277	-0.667120336	0.015053261
-0.099741904	-0.652180009	0.024639072
-0.099296561	-0.656840315	0.015002507
-0.096533547	-0.67110123	0.02506077
-0.094817642	-0.676774436	0.015057044
-0.097040341	-0.66914896	-0.004999635
-0.095604717	-0.674321289	-0.015067726
-0.09389808	-0.679396956	-0.025061423
-0.098010099	-0.664849951	-0.015061868
-0.099469428	-0.655287507	-0.015097355
-0.098882709	-0.659906704	-0.004890911
-0.099792523	-0.651438354	-0.005155837
-0.098787612	-0.660524423	-0.025080128
-0.099778107	-0.651658023	-0.024986765
-0.096837688	-0.669949193	-0.025081328
-0.088000217	-0.692496967	-0.015035752
-0.092266527	-0.683560186	-0.015056563
-0.090535377	-0.687465816	-0.005016979
-0.094252701	-0.678412997	-0.005031506
-0.085184213	-0.697379862	-0.025031249
-0.090000773	-0.688587394	-0.025048282
-0.070966141	-0.715454289	0.005
-0.077719118	-0.707926454	0.005006813
-0.083652533	-0.699792825	0.005018793
-0.08122943	-0.703324777	0.015010197
-0.084470418	-0.698523344	0.025011812
-0.074924877	-0.711228867	0.015
-0.078632421	-0.706781408	0.025
-0.086681745	-0.694862562	0.015030102
-0.089430405	-0.689745979	0.025034836
-0.065683485	-0.720403447	-0.025
-0.069934601	-0.716478329	-0.014999152
-0.073950544	-0.712315058	-0.004996674
-0.06234898	-0.723183148	-0.015
-0.057719445	-0.726660674	-0.025
-0.066769485	-0.719443508	-0.005
-0.076789627	-0.709057421	-0.015000356
-0.072967775	-0.713379118	-0.025002048
-0.080353214	-0.704526138	-0.004992402
-0.038769353	-0.737178833	0.025
-0.033369313	-0.739268176	0.015
-0.0278574	-0.741041477	0.005
-0.022252093	-0.742492791	-0.005
-0.016572185	-0.743617254	-0.015
-0.010836716	-0.744411094	-0.025
-0.037430828	-0.737730432	0.005
-0.046620165	-0.733467849	0.005
-0.055331116	-0.728297465	0.005
-0.051662286	-0.730621307	0.015
-0.056531205	-0.727487714	0.025
-0.042735059	-0.735408599	0.015
-0.047896018	-0.732783663	0.025
-0.060059387	-0.724955425	0.015
-0.064586305	-0.721345329	0.025
-0.030626194	-0.740194728	-0.025
-0.036084458	-0.738262596	-0.015
-0.041421746	-0.736017795	-0.005
-0.0264641	-0.7414347	-0.015
-0.02083837	-0.742804715	-0.025
-0.032001107	-0.73974138	-0.005
-0.045334541	-0.734133492	-0.015
-0.040099752	-0.736607914	-0.025
-0.050417342	-0.731360243	-0.005
0.002171437	-0.744976422	0.005
-0.007954151	-0.744683155	0.005
-0.017998118	-0.743367005	0.005
-0.013710197	-0.744055694	0.015
-0.019420279	-0.74309614	0.025
-0.003618556	-0.744934509	0.015
-0.009396418	-0.744557558	0.025
-0.023661153	-0.742160434	0.015
-0.029244862	-0.740628124	0.025
0.009396418	-0.744557558	-0.025
0.003618556	-0.744934509	-0.015
-0.002171437	-0.744976422	-0.005
0.013710197	-0.744055694	-0.015
0.019420279	-0.74309614	-0.025
0.007954151	-0.744683155	-0.005
-0.006510216	-0.74478786	-0.015
-7.24E-04	-0.74499738	-0.025
-0.012274743	-0.744243794	-0.005
0.078571025	-0.70685947	-0.025034663
0.07482728	-0.711339115	-0.015031025
0.070859157	-0.715561887	-0.005015404
0.066680297	-0.719523406	0.004998806
0.062291956	-0.723228589	0.015007855
0.05769528	-0.726677749	0.025007756
0.077527152	-0.708162811	-0.005012592
0.083395565	-0.700183148	-0.005010112
0.08843259	-0.691687012	-0.005007906
0.092600557	-0.682750984	-0.00500548
0.09587035	-0.673440747	-0.005023311
0.098216999	-0.663799497	-0.005178874
0.099598017	-0.653957403	-0.005531867
0.093369249	-0.680807588	-0.025046764
0.091026379	-0.686402878	-0.015038331
0.098606778	-0.661634402	-0.024915776
0.097450243	-0.667437695	-0.015031704
0.099736526	-0.652254337	-0.024602803
0.099274748	-0.657021831	-0.01498424
0.09647629	-0.671312078	-0.025036841
0.094680665	-0.677180299	-0.015036722
0.084378498	-0.698668138	-0.025041674
0.089325526	-0.689954982	-0.025044168
0.081066968	-0.703550378	-0.015037035
0.086478109	-0.695214905	-0.01503891
0.09031665	-0.687929043	0.005024055
0.087822133	-0.692825442	0.015041115
0.0850842	-0.697542164	0.02503715
0.096962125	-0.669461119	0.004982704
0.095529845	-0.674564315	0.01504419
0.093849211	-0.679530068	0.025041997
0.097976634	-0.665014475	0.015036494
0.099460685	-0.655371698	0.01507367
0.098853237	-0.660100913	0.004869605
0.099787142	-0.651521224	0.005132943
0.098778301	-0.660583555	0.025060643
0.099776389	-0.651683733	0.024966558
0.096812594	-0.670046389	0.025061017
0.092138397	-0.683865355	0.015042576
0.094105415	-0.678825596	0.005023643
0.089923586	-0.688746414	0.025037324
0.069817478	-0.716592736	0.015022029
0.076613301	-0.709268204	0.015033828
0.082630607	-0.701322133	0.015039685
0.080110613	-0.704852231	0.005017879
0.073779735	-0.712502227	0.005009255
0.085636655	-0.696636841	0.005022014
0.072880945	-0.713471657	0.025030225
0.065629561	-0.720450386	0.025019526
0.079385214	-0.705811082	0.025035877
0.0278574	-0.741041477	-0.005
0.037430828	-0.737730432	-0.005
0.046620165	-0.733467849	-0.005
0.05532229	-0.728303327	-0.005004254
0.06343616	-0.722303645	-0.005011731
0.051662286	-0.730621307	-0.015
0.056531205	-0.727487714	-0.025
0.042735059	-0.735408599	-0.015
0.033369313	-0.739268176	-0.015
0.047896018	-0.732783663	-0.025
0.038769353	-0.737178833	-0.025
0.067802793	-0.718503614	-0.015018788
0.060049727	-0.724962681	-0.015006366
0.07195225	-0.714446913	-0.025021359
0.064578495	-0.721351935	-0.025007361
0.030626194	-0.740194728	0.025
0.036084458	-0.738262596	0.015
0.041421746	-0.736017795	0.005
0.0264641	-0.7414347	0.015
0.016572185	-0.743617254	0.015
0.02083837	-0.742804715	0.025
0.010836716	-0.744411094	0.025
0.032001107	-0.73974138	0.005
0.022252093	-0.742492791	0.005
0.054102005	-0.729100969	0.015000223
0.045331309	-0.734135136	0.01499947
0.049155204	-0.73208482	0.02500128
0.040098769	-0.736608344	0.025
0.058865963	-0.7258381	0.00499526
0.05041117	-0.731363846	0.004997922
0.1123875	-0.570206619	-0.05
0.117637262	-0.578768855	-0.05
0.122235395	-0.58769797	-0.05
0.126157436	-0.596944022	-0.05
0.129380898	-0.606456186	-0.05
0.131888402	-0.616181633	-0.05
0.133665987	-0.626066578	-0.05
0.134703492	-0.636056347	-0.05
0.134995886	-0.646095592	-0.05
0.134540521	-0.656128763	-0.05
0.133341168	-0.666100396	-0.05
0.131403145	-0.67595514	-0.05
0.128738415	-0.685638688	-0.05
0.125360702	-0.695097176	-0.05
0.121289404	-0.704278485	-0.05
0.116546718	-0.713131671	-0.05
0.111158857	-0.721607686	-0.05
0.10515602	-0.729659885	-0.05
0.098570782	-0.73724319	-0.05
0.091440427	-0.744316376	-0.05
0.083803516	-0.750839373	-0.05
0.075703179	-0.756777085	-0.05
0.067183523	-0.762095676	-0.05
0.058292227	-0.766766515	-0.05
0.049078191	-0.770763204	-0.05
0.039592528	-0.774063823	-0.05
0.02988778	-0.776650291	-0.05
0.020017529	-0.778507716	-0.05
0.010036562	-0.779626744	-0.05
-1.54E-13	-0.78	-0.05
-0.010036562	-0.779626741	-0.05
-0.02001753	-0.778507726	-0.05
-0.029887778	-0.776650281	-0.05
-0.039592532	-0.774063836	-0.05
-0.049078186	-0.770763191	-0.05
-0.058292232	-0.766766525	-0.05
-0.067183517	-0.762095665	-0.05
-0.075703182	-0.75677709	-0.05
-0.083803514	-0.75083937	-0.05
-0.091440427	-0.744316375	-0.05
-0.098570787	-0.737243195	-0.05
-0.105156014	-0.729659879	-0.05
-0.111158868	-0.721607694	-0.05
-0.116546707	-0.713131664	-0.05
-0.121289416	-0.70427849	-0.05
-0.125360688	-0.695097171	-0.05
-0.128738423	-0.68563869	-0.05
-0.131403137	-0.675955138	-0.05
-0.13334117	-0.666100396	-0.05
-0.134540525	-0.656128764	-0.05
-0.13499588	-0.646095592	-0.05
-0.134703504	-0.636056346	-0.05
-0.133665976	-0.62606658	-0.05
-0.131888415	-0.61618163	-0.05
-0.129380885	-0.60645619	-0.05
-0.126157446	-0.596944018	-0.05
-0.122235386	-0.587697974	-0.05
-0.117637278	-0.578768846	-0.05
-0.1123875	-0.570206619	-0.05
-0.107149167	-0.562013217	-0.05
-0.102214988	-0.553633132	-0.05
-0.097591606	-0.545077648	-0.05
-0.093285249	-0.536358287	-0.05
-0.089301715	-0.527486792	-0.05
-0.08564637	-0.51847511	-0.05
-0.082324135	-0.509335377	-0.05
-0.079339486	-0.500079902	-0.05
-0.076696441	-0.490721148	-0.05
-0.07439856	-0.481271719	-0.05
-0.072448938	-0.471744341	-0.05
-0.070850199	-0.462151844	-0.05
-0.069604497	-0.452507146	-0.05
-0.06871351	-0.442823237	-0.05
-0.068178438	-0.433113157	-0.05
-0.068	-0.423389982	-0.05
-0.068	-0.413244143	-0.05
-0.068	-0.403098304	-0.05
-0.068	-0.392952466	-0.05
-0.068	-0.382806627	-0.05
-0.068	-0.372660788	-0.05
-0.068	-0.362514949	-0.05
-0.068	-0.35236911	-0.05
-0.068	-0.342223271	-0.05
-0.068	-0.332077433	-0.05
-0.068	-0.321931594	-0.05
-0.068	-0.311785755	-0.05
-0.068	-0.301639916	-0.05
-0.068	-0.291494077	-0.05
-0.068	-0.281348238	-0.05
-0.068	-0.2712024	-0.05
-0.068	-0.261056561	-0.05
-0.068	-0.250910722	-0.05
-0.068	-0.240764883	-0.05
-0.068	-0.230619044	-0.05
-0.068	-0.220473205	-0.05
-0.068	-0.210327367	-0.05
-0.068	-0.200181528	-0.05
-0.068	-0.190035689	-0.05
-0.068	-0.17988985	-0.05
-0.068	-0.169744011	-0.05
-0.068	-0.159598172	-0.05
-0.068	-0.149452334	-0.05
-0.068194856	-0.139291824	-0.05
-0.068779139	-0.129146257	-0.05
-0.069751989	-0.119030553	-0.05
-0.071111975	-0.108959587	-0.05
-0.072857098	-0.09894817	-0.05
-0.074984791	-0.089011026	-0.05
-0.077491924	-0.079162767	-0.05
-0.080374812	-0.069417877	-0.05
-0.083629213	-0.059790687	-0.05
-0.087250344	-0.050295355	-0.05
-0.091232877	-0.040945845	-0.05
-0.094853235	-0.031668025	-0.05
-0.097532792	-0.022076106	-0.05
-0.099244971	-0.012265226	-0.05
-0.099972789	-0.002332693	-0.05
-0.099709028	0.007622977	-0.05
-0.098456303	0.017503038	-0.05
-0.096227041	0.027209496	-0.05
-0.093043351	0.036646076	-0.05
-0.088936811	0.045719183	-0.05
-0.083948152	0.054338824	-0.05
-0.078126854	0.062419506	-0.05
-0.071530655	0.06988108	-0.05
-0.06422498	0.076649539	-0.05
-0.05628229	0.082657751	-0.05
-0.047781365	0.087846122	-0.05
-0.03880652	0.092163192	-0.05
-0.029446773	0.095566142	-0.05
-0.019794959	0.09802122	-0.05
-0.009946808	0.099504075	-0.05
-1.25E-13	0.1	-0.05
0.009946808	0.099504075	-0.05
0.019794959	0.09802122	-0.05
0.029446773	0.095566142	-0.05
0.03880652	0.092163192	-0.05
0.047781365	0.087846122	-0.05
0.05628229	0.082657751	-0.05
0.06422498	0.076649539	-0.05
0.071530655	0.06988108	-0.05
0.078126854	0.062419506	-0.05
0.083948152	0.054338824	-0.05
0.088936811	0.045719183	-0.05
0.093043351	0.036646076	-0.05
0.096227041	0.027209496	-0.05
0.098456303	0.017503038	-0.05
0.099709028	0.007622977	-0.05
0.099972789	-0.002332693	-0.05
0.099244971	-0.012265226	-0.05
0.097532792	-0.022076106	-0.05
0.094853235	-0.031668025	-0.05
0.091232877	-0.040945845	-0.05
0.087250344	-0.050295355	-0.05
0.083629213	-0.059790687	-0.05
0.080374812	-0.069417877	-0.05
0.077491924	-0.079162767	-0.05
0.074984791	-0.089011026	-0.05
0.072857098	-0.09894817	-0.05
0.071111975	-0.108959587	-0.05
0.069751989	-0.119030553	-0.05
0.068779139	-0.129146257	-0.05
0.068194856	-0.139291824	-0.05
0.068	-0.149452334	-0.05
0.068	-0.159598172	-0.05
0.068	-0.169744011	-0.05
0.068	-0.17988985	-0.05
0.068	-0.190035689	-0.05
0.068	-0.200181528	-0.05
0.068	-0.210327367	-0.05
0.068	-0.220473205	-0.05
0.068	-0.230619044	-0.05
0.068	-0.240764883	-0.05
0.068	-0.250910722	-0.05
0.068	-0.261056561	-0.05
0.068	-0.2712024	-0.05
0.068	-0.281348238	-0.05
0.068	-0.291494077	-0.05
0.068	-0.301639916	-0.05
0.068	-0.311785755	-0.05
0.068	-0.321931594	-0.05
0.068	-0.332077433	-0.05
0.068	-0.342223271	-0.05
0.068	-0.35236911	-0.05
0.068	-0.362514949	-0.05
0.068	-0.372660788	-0.05
0.068	-0.382806627	-0.05
0.068	-0.392952466	-0.05
0.068	-0.403098304	-0.05
0.068	-0.413244143	-0.05
0.068	-0.423389982	-0.05
0.068178438	-0.433113157	-0.05
0.06871351	-0.442823237	-0.05
0.069604497	-0.452507146	-0.05
0.070850199	-0.462151844	-0.05
0.072448938	-0.471744341	-0.05
0.07439856	-0.481271719	-0.05
0.076696441	-0.490721148	-0.05
0.079339486	-0.500079902	-0.05
0.082324135	-0.509335377	-0.05
0.08564637	-0.51847511	-0.05
0.089301715	-0.527486792	-0.05
0.093285249	-0.536358287	-0.05
0.097591606	-0.545077648	-0.05
0.102214988	-0.553633132	-0.05
0.107149167	-0.562013217	-0.05
-0.063	-0.163389982	-0.05
-0.063	-0.173389982	-0.05
-0.063	-0.183389982	-0.05
-0.063	-0.193389982	-0.05
-0.063	-0.203389982	-0.05
-0.063	-0.213389982	-0.05
-0.063	-0.223389982	-0.05
-0.063	-0.233389982	-0.05
-0.063	-0.243389982	-0.05
-0.063	-0.253389982	-0.05
-0.063	-0.263389982	-0.05
-0.063	-0.273389982	-0.05
-0.063	-0.283389982	-0.05
-0.063	-0.293389982	-0.05
-0.063	-0.303389982	-0.05
-0.063	-0.313389982	-0.05
-0.063	-0.323389982	-0.05
-0.063	-0.333389982	-0.05
-0.063	-0.343389982	-0.05
-0.063	-0.353389982	-0.05
-0.063	-0.363389982	-0.05
-0.063	-0.373389982	-0.05
-0.063	-0.383389982	-0.05
-0.063	-0.393389982	-0.05
-0.063	-0.403389982	-0.05
-0.063	-0.413389982	-0.05
-0.063	-0.423389982	-0.05
-0.063	-0.433389982	-0.05
-0.063	-0.443389982	-0.05
-0.063	-0.453389982	-0.05
-0.061871756	-0.463403424	-0.05
-0.058543599	-0.47291475	-0.05
-0.053182417	-0.481447023	-0.05
-0.046057041	-0.488572399	-0.05
-0.037524768	-0.493933581	-0.05
-0.028013442	-0.497261738	-0.05
-0.018	-0.498389982	-0.05
-0.009	-0.498389982	-0.05
-1.77E-15	-0.498389982	-0.05
0.009	-0.498389982	-0.05
0.018	-0.498389982	-0.05
0.028013442	-0.497261738	-0.05
0.037524768	-0.493933581	-0.05
0.046057041	-0.488572399	-0.05
0.053182417	-0.481447023	-0.05
0.058543599	-0.47291475	-0.05
0.061871756	-0.463403424	-0.05
0.063	-0.453389982	-0.05
0.063	-0.443389982	-0.05
0.063	-0.433389982	-0.05
0.063	-0.423389982	-0.05
0.063	-0.413389982	-0.05
0.063	-0.403389982	-0.05
0.063	-0.393389982	-0.05
0.063	-0.383389982	-0.05
0.063	-0.373389982	-0.05
0.063	-0.363389982	-0.05
0.063	-0.353389982	-0.05
0.063	-0.343389982	-0.05
0.063	-0.333389982	-0.05
0.063	-0.323389982	-0.05
0.063	-0.313389982	-0.05
0.063	-0.303389982	-0.05
0.063	-0.293389982	-0.05
0.063	-0.283389982	-0.05
0.063	-0.273389982	-0.05
0.063	-0.263389982	-0.05
0.063	-0.253389982	-0.05
0.063	-0.243389982	-0.05
0.063	-0.233389982	-0.05
0.063	-0.223389982	-0.05
0.063	-0.213389982	-0.05
0.063	-0.203389982	-0.05
0.063	-0.193389982	-0.05
0.063	-0.183389982	-0.05
0.063	-0.173389982	-0.05
0.063	-0.163389982	-0.05
0.061871888	-0.15337651	-0.05
0.058543922	-0.143865058	-0.05
0.053182813	-0.135332625	-0.05
0.046057352	-0.128207175	-0.05
0.037524915	-0.122846077	-0.05
0.028013468	-0.119518113	-0.05
0.018	-0.118389982	-0.05
0.009	-0.118389982	-0.05
-4.96E-16	-0.118389982	-0.05
-0.009	-0.118389982	-0.05
-0.018	-0.118389982	-0.05
-0.028013472	-0.119518095	-0.05
-0.037524924	-0.12284606	-0.05
-0.046057357	-0.128207169	-0.05
-0.053182807	-0.13533263	-0.05
-0.058543905	-0.143865067	-0.05
-0.061871869	-0.153376514	-0.05
-0.114562399	-0.655022911	-0.05
-0.113252926	-0.664969546	-0.05
-0.11108153	-0.674764206	-0.05
-0.108064727	-0.684332344	-0.05
-0.104225471	-0.693601135	-0.05
-0.099592982	-0.702500035	-0.05
-0.094202522	-0.710961316	-0.05
-0.088095124	-0.718920586	-0.05
-0.08131728	-0.72631728	-0.05
-0.073920581	-0.733095118	-0.05
-0.06596131	-0.739202514	-0.05
-0.057500031	-0.744592975	-0.05
-0.048601134	-0.749225468	-0.05
-0.039332345	-0.753064729	-0.05
-0.029764208	-0.756081538	-0.05
-0.019969548	-0.758252936	-0.05
-0.010022912	-0.759562407	-0.05
2.78E-17	-0.76	-0.05
0.010022911	-0.759562399	-0.05
0.019969546	-0.758252926	-0.05
0.029764206	-0.75608153	-0.05
0.039332344	-0.753064727	-0.05
0.048601135	-0.749225471	-0.05
0.057500035	-0.744592982	-0.05
0.065961316	-0.739202522	-0.05
0.073920586	-0.733095124	-0.05
0.08131728	-0.72631728	-0.05
0.088095118	-0.718920581	-0.05
0.094202514	-0.71096131	-0.05
0.099592975	-0.702500031	-0.05
0.104225468	-0.693601134	-0.05
0.108064729	-0.684332345	-0.05
0.111081537	-0.674764208	-0.05
0.113252936	-0.664969548	-0.05
0.114562408	-0.655022912	-0.05
-0.079369218	-0.010026664	-0.05
-0.077486706	-0.019895205	-0.05
-0.07438213	-0.029449969	-0.05
-0.070104547	-0.038540301	-0.05
-0.064721405	-0.047022853	-0.05
-0.058317519	-0.054763796	-0.05
-0.050993919	-0.061641059	-0.05
-0.042866163	-0.067546264	-0.05
-0.034062368	-0.072386216	-0.05
-0.024721365	-0.076084539	-0.05
-0.014990507	-0.078582988	-0.05
-0.005023245	-0.079842191	-0.05
0.005023244	-0.079842184	-0.05
0.014990506	-0.078582982	-0.05
0.024721368	-0.076084548	-0.05
0.034062368	-0.072386217	-0.05
0.042866158	-0.067546256	-0.05
0.050993921	-0.061641062	-0.05
0.058317525	-0.054763802	-0.05
0.064721401	-0.04702285	-0.05
0.07010454	-0.038540297	-0.05
0.074382139	-0.029449972	-0.05
0.077486709	-0.019895205	-0.05
0.079369209	-0.010026663	-0.05
0.074116946	0.051102313	-0.05
0.079822928	0.045433599	-0.05
0.081948428	0.037342787	-0.05
0.085193392	0.028228846	-0.05
0.08776441	0.01872751	-0.05
0.089558278	0.009287739	-0.05
0.091841618	0.001628516	-0.05
0.089826113	-0.006517117	-0.05
0.088322996	-0.016076348	-0.05
0.086190349	-0.025673222	-0.05
0.084275786	-0.034994839	-0.05
0.08187056	-0.043887983	-0.05
0.067989176	0.05854397	-0.05
0.061117678	0.065649073	-0.05
0.053558715	0.072006361	-0.05
0.045703118	0.077592042	-0.05
0.039551285	0.082910716	-0.05
0.031432439	0.084394288	-0.05
0.022132002	0.086979993	-0.05
0.012474004	0.088877417	-0.05
0.002912737	0.090003281	-0.05
-0.004998383	0.091724804	-0.05
-0.012870857	0.089134507	-0.05
-0.022277973	0.086942576	-0.05
-0.031662588	0.083975492	-0.05
-0.040587088	0.080381203	-0.05
-0.048325304	0.07812078	-0.05
-0.054024559	0.07205618	-0.05
-0.061233104	0.065618006	-0.05
-0.068044749	0.058513638	-0.05
-0.074148914	0.05108509	-0.05
-0.079840315	0.045424789	-0.05
-0.08195449	0.037339721	-0.05
-0.085195085	0.028227697	-0.05
-0.087763718	0.018723582	-0.05
-0.089548503	0.009247928	-0.05
-0.091784881	0.001314739	-0.05
-0.089615873	-0.008212379	-0.05
-0.092082818	-0.016900006	-0.05
-0.089308707	-0.024467499	-0.05
-0.084443838	-0.033380526	-0.05
-0.081961345	-0.043591075	-0.05
0.078042034	-0.052748954	-0.05
-0.078090688	-0.05274176	-0.05
-0.073838385	-0.062197529	-0.05
-0.070523559	-0.071989896	-0.05
-0.067647787	-0.081833617	-0.05
-0.065186014	-0.092452235	-0.05
-0.064142958	-0.103869799	-0.05
-0.064514595	-0.11326184	-0.05
-0.062144142	-0.121958632	-0.05
-0.060709124	-0.132518473	-0.05
-0.065746405	-0.469544204	-0.05
-0.065016211	-0.477317551	-0.05
-0.065683097	-0.486663336	-0.05
-0.068069765	-0.496566803	-0.05
-0.053922886	-0.1247249	-0.05
-0.070919687	-0.50659655	-0.05
-0.074398277	-0.516849475	-0.05
-0.078845297	-0.526504365	-0.05
-0.083271954	-0.535709452	-0.05
-0.087906052	-0.544873002	-0.05
-0.093348458	-0.553441092	-0.05
-0.098430894	-0.561547479	-0.05
-0.102321008	-0.570000243	-0.05
-0.106217111	-0.578817436	-0.05
-0.110859463	-0.5876203	-0.05
-0.115053969	-0.596695925	-0.05
-0.11857344	-0.606004238	-0.05
-0.121528786	-0.615243283	-0.05
-0.124937659	-0.6227097	-0.05
-0.124336293	-0.630960273	-0.05
-0.124754078	-0.640656482	-0.05
-0.124659931	-0.650593244	-0.05
-0.123814992	-0.660522754	-0.05
-0.12222676	-0.670329468	-0.05
-0.120179783	-0.679801597	-0.05
-0.119422728	-0.687943982	-0.05
-0.114778042	-0.694824929	-0.05
-0.110301387	-0.70344327	-0.05
-0.105264762	-0.712012782	-0.05
-0.099583453	-0.72019945	-0.05
-0.093317926	-0.727904901	-0.05
-0.086822604	-0.735088673	-0.05
-0.082130579	-0.741750109	-0.05
-0.074650772	-0.745419258	-0.05
-0.066470941	-0.750661811	-0.05
-0.057873985	-0.755604049	-0.05
-0.04921515	-0.760046578	-0.05
-0.042221226	-0.764686714	-0.05
-0.034169395	-0.765353702	-0.05
-0.024698905	-0.767344791	-0.05
-0.014887646	-0.768890412	-0.05
-0.004956864	-0.76968099	-0.05
0.005010577	-0.769681096	-0.05
0.014921224	-0.768929699	-0.05
0.024541822	-0.767693816	-0.05
0.03276856	-0.76760998	-0.05
0.039964211	-0.76357198	-0.05
0.048921266	-0.759844406	-0.05
0.057880159	-0.755549863	-0.05
0.066515456	-0.750575407	-0.05
0.074729089	-0.744981089	-0.05
0.082447693	-0.739113987	-0.05
0.089518521	-0.73496223	-0.05
0.093766816	-0.727855476	-0.05
0.099674261	-0.720154649	-0.05
0.105297628	-0.711962949	-0.05
0.110302027	-0.703344848	-0.05
0.114629739	-0.694400998	-0.05
0.118390531	-0.685470591	-0.05
0.122442326	-0.678375856	-0.05
0.122590522	-0.670068026	-0.05
0.123871086	-0.660440749	-0.05
0.124662414	-0.650533476	-0.05
0.124705373	-0.6405684	-0.05
0.123996123	-0.630661097	-0.05
0.122801291	-0.621051137	-0.05
0.122784624	-0.612910481	-0.05
0.118763794	-0.605605045	-0.05
0.115070315	-0.596614393	-0.05
0.110821057	-0.587621187	-0.05
0.105924935	-0.578931925	-0.05
0.100559038	-0.570598757	-0.05
0.095128238	-0.562459953	-0.05
0.090958287	-0.553901241	-0.05
0.087162685	-0.545411087	-0.05
0.082322826	-0.53699263	-0.05
0.078159884	-0.527359924	-0.05
0.075177813	-0.517056067	-0.05
0.072501648	-0.507209744	-0.05
0.069170037	-0.497706681	-0.05
0.065879204	-0.487429332	-0.05
0.065004212	-0.47740143	-0.05
0.065710562	-0.469520543	-0.05
0.061478209	-0.134509358	-0.05
0.073801023	-0.062084484	-0.05
0.070458767	-0.071757832	-0.05
0.067497396	-0.081436544	-0.05
0.064661801	-0.09164675	-0.05
0.06261083	-0.102378081	-0.05
0.060647399	-0.113191164	-0.05
0.058536141	-0.125201684	-0.05
0.04922122	-0.11795892	-0.05
0.039816923	-0.112770237	-0.05
0.031436651	-0.096146938	-0.05
0.01794597	-0.103935066	-0.05
0.00539343	-0.105047728	-0.05
-0.004864568	-0.105380437	-0.05
-0.015030527	-0.105632633	-0.05
-0.025661078	-0.107519531	-0.05
-0.036242415	-0.111596971	-0.05
-0.045930742	-0.117322416	-0.05
-0.056608071	-0.492470823	-0.05
-0.04767913	-0.498931042	-0.05
-0.037096285	-0.506122273	-0.05
-0.024326874	-0.507822862	-0.05
-0.013336563	-0.508735833	-0.05
-0.003135398	-0.50823866	-0.05
0.004864307	-0.506254442	-0.05
0.012903444	-0.508231293	-0.05
0.023071182	-0.508949294	-0.05
0.035164138	-0.509052897	-0.05
0.046213078	-0.501988868	-0.05
0.057036705	-0.495838911	-0.05
0.082025211	-0.553347102	-0.05
0.076757763	-0.546956236	-0.05
0.069358387	-0.538156566	-0.05
0.05786803	-0.533372176	-0.05
0.047822865	-0.528772819	-0.05
0.037668411	-0.524331159	-0.05
0.027126664	-0.521287197	-0.05
0.01651533	-0.519718651	-0.05
0.005062899	-0.517558793	-0.05
-0.006641512	-0.519261804	-0.05
-0.018762608	-0.520012488	-0.05
-0.026810492	-0.525702658	-0.05
-0.035552221	-0.526854418	-0.05
-0.045748933	-0.529848492	-0.05
-0.056245018	-0.533964565	-0.05
-0.06605142	-0.539285134	-0.05
-0.076381577	-0.545070135	-0.05
-0.083805718	-0.554198825	-0.05
-0.090052418	-0.561992362	-0.05
-0.094786082	-0.568668434	-0.05
0.076847091	-0.038542542	-0.05
0.073355123	-0.045894373	-0.05
0.068385606	-0.054502323	-0.05
0.062282369	-0.06435319	-0.05
0.052863931	-0.071459435	-0.05
0.043795374	-0.077940556	-0.05
0.033325543	-0.08352608	-0.05
0.022131745	-0.088390622	-0.05
0.010821085	-0.091384208	-0.05
8.88E-05	-0.092271559	-0.05
-0.010398369	-0.092196131	-0.05
-0.022660391	-0.091720943	-0.05
-0.034034297	-0.084413828	-0.05
-0.044020181	-0.078307811	-0.05
-0.052911309	-0.071724889	-0.05
-0.062320542	-0.064537375	-0.05
-0.068423708	-0.054559797	-0.05
-0.07342744	-0.045816877	-0.05
-0.07694971	-0.038188497	-0.05
-0.082125561	-0.024999416	-0.05
-0.084969649	-0.017447618	-0.05
-0.055935206	-0.111964389	-0.05
0.067088257	-0.525335991	-0.05
-0.061800835	-0.07475927	-0.05
-0.07413437	-0.534495517	-0.05
0.061697605	-0.074360499	-0.05
0.063834794	-0.504760308	-0.05
0.055538766	-0.083091316	-0.05
0.055772798	-0.50889331	-0.05
-0.059181831	-0.503035355	-0.05
0.065158731	-0.51409635	-0.05
0.051607059	-0.106971979	-0.05
0.056697901	-0.521079838	-0.05
0.053620792	-0.095707854	-0.05
0.043508514	-0.089671821	-0.05
0.046506101	-0.515709756	-0.05
0.041863266	-0.101585978	-0.05
-0.034739134	-0.098247752	-0.05
-0.044907925	-0.090878978	-0.05
-0.05011425	-0.510349789	-0.05
-0.055953851	-0.083813913	-0.05
-0.06231808	-0.514142088	-0.05
-0.053611788	-0.522186496	-0.05
-0.055356681	-0.09772429	-0.05
-0.066430523	-0.526636422	-0.05
0.029556637	-0.108775091	-0.05
-0.045602487	-0.104441925	-0.05
-0.041917334	-0.518615483	-0.05
-0.030615681	-0.517226314	-0.05
0.068	-0.423389982	0.05
0.068	-0.413244143	0.05
0.068	-0.403098304	0.05
0.068	-0.392952466	0.05
0.068	-0.382806627	0.05
0.068	-0.372660788	0.05
0.068	-0.362514949	0.05
0.068	-0.35236911	0.05
0.068	-0.342223271	0.05
0.068	-0.332077433	0.05
0.068	-0.321931594	0.05
0.068	-0.311785755	0.05
0.068	-0.301639916	0.05
0.068	-0.291494077	0.05
0.068	-0.281348238	0.05
0.068	-0.2712024	0.05
0.068	-0.261056561	0.05
0.068	-0.250910722	0.05
0.068	-0.240764883	0.05
0.068	-0.230619044	0.05
0.068	-0.220473205	0.05
0.068	-0.210327367	0.05
0.068	-0.200181528	0.05
0.068	-0.190035689	0.05
0.068	-0.17988985	0.05
0.068	-0.169744011	0.05
0.068	-0.159598172	0.05
0.068	-0.149452334	0.05
0.068194856	-0.139291824	0.05
0.068779139	-0.129146257	0.05
0.069751989	-0.119030553	0.05
0.071111975	-0.108959587	0.05
0.072857098	-0.09894817	0.05
0.074984791	-0.089011026	0.05
0.077491924	-0.079162767	0.05
0.080374812	-0.069417877	0.05
0.083629213	-0.059790687	0.05
0.087250344	-0.050295355	0.05
0.091232877	-0.040945845	0.05
0.0948533	-0.031668047	0.05
0.097532958	-0.022076144	0.05
0.099245146	-0.012265248	0.05
0.099972873	-0.002332695	0.05
0.099709028	0.007622977	0.05
0.098456373	0.01750305	0.05
0.096227204	0.027209542	0.05
0.093043515	0.036646141	0.05
0.088936885	0.045719221	0.05
0.083948152	0.054338824	0.05
0.078126909	0.06241955	0.05
0.071530777	0.069881199	0.05
0.064225094	0.076649675	0.05
0.056282337	0.08265782	0.05
0.047781365	0.087846122	0.05
0.038806547	0.092163257	0.05
0.029446823	0.095566305	0.05
0.019794994	0.098021394	0.05
0.009946816	0.099504158	0.05
-1.59E-13	0.1	0.05
-0.009946815	0.099504146	0.05
-0.019794992	0.098021387	0.05
-0.029446825	0.095566311	0.05
-0.038806552	0.092163269	0.05
-0.047781365	0.087846122	0.05
-0.05628233	0.08265781	0.05
-0.06422509	0.07664967	0.05
-0.071530782	0.069881203	0.05
-0.078126919	0.062419557	0.05
-0.083948152	0.054338824	0.05
-0.088936874	0.045719215	0.05
-0.093043509	0.036646138	0.05
-0.09622721	0.027209544	0.05
-0.098456385	0.017503053	0.05
-0.099709028	0.007622977	0.05
-0.09997286	-0.002332695	0.05
-0.09924514	-0.012265247	0.05
-0.097532964	-0.022076145	0.05
-0.094853316	-0.031668052	0.05
-0.091232877	-0.040945845	0.05
-0.087250344	-0.050295355	0.05
-0.083629213	-0.059790687	0.05
-0.080374812	-0.069417877	0.05
-0.077491924	-0.079162767	0.05
-0.074984791	-0.089011026	0.05
-0.072857098	-0.09894817	0.05
-0.071111975	-0.108959587	0.05
-0.069751989	-0.119030553	0.05
-0.068779139	-0.129146257	0.05
-0.068194856	-0.139291824	0.05
-0.068	-0.149452334	0.05
-0.068	-0.159598172	0.05
-0.068	-0.169744011	0.05
-0.068	-0.17988985	0.05
-0.068	-0.190035689	0.05
-0.068	-0.200181528	0.05
-0.068	-0.210327367	0.05
-0.068	-0.220473205	0.05
-0.068	-0.230619044	0.05
-0.068	-0.240764883	0.05
-0.068	-0.250910722	0.05
-0.068	-0.261056561	0.05
-0.068	-0.2712024	0.05
-0.068	-0.281348238	0.05
-0.068	-0.291494077	0.05
-0.068	-0.301639916	0.05
-0.068	-0.311785755	0.05
-0.068	-0.321931594	0.05
-0.068	-0.332077433	0.05
-0.068	-0.342223271	0.05
-0.068	-0.35236911	0.05
-0.068	-0.362514949	0.05
-0.068	-0.372660788	0.05
-0.068	-0.382806627	0.05
-0.068	-0.392952466	0.05
-0.068	-0.403098304	0.05
-0.068	-0.413244143	0.05
-0.068	-0.423389982	0.05
-0.068178438	-0.433113157	0.05
-0.06871351	-0.442823237	0.05
-0.069604497	-0.452507146	0.05
-0.070850199	-0.462151844	0.05
-0.072448938	-0.471744341	0.05
-0.07439856	-0.481271719	0.05
-0.076696441	-0.490721148	0.05
-0.079339486	-0.500079902	0.05
-0.082324135	-0.509335377	0.05
-0.08564637	-0.51847511	0.05
-0.089301715	-0.527486792	0.05
-0.093285249	-0.536358287	0.05
-0.097591606	-0.545077648	0.05
-0.102214988	-0.553633132	0.05
-0.107149167	-0.562013217	0.05
-0.1123875	-0.570206619	0.05
-0.117636972	-0.578769018	0.05
-0.122235347	-0.587697993	0.05
-0.126157174	-0.596944122	0.05
-0.129380748	-0.606456231	0.05
-0.131888225	-0.616181671	0.05
-0.133665728	-0.626066615	0.05
-0.134703419	-0.636056352	0.05
-0.134995554	-0.646095589	0.05
-0.134540517	-0.656128763	0.05
-0.133340825	-0.666100342	0.05
-0.131403119	-0.675955134	0.05
-0.128738124	-0.685638596	0.05
-0.12536059	-0.695097132	0.05
-0.12128921	-0.70427839	0.05
-0.11654652	-0.713131555	0.05
-0.111158768	-0.721607625	0.05
-0.105155776	-0.729659688	0.05
-0.098570768	-0.737243177	0.05
-0.091440191	-0.744316119	0.05
-0.083803511	-0.750839367	0.05
-0.075702996	-0.756776815	0.05
-0.067183481	-0.762095602	0.05
-0.058292118	-0.766766288	0.05
-0.049078121	-0.770763023	0.05
-0.039592486	-0.774063686	0.05
-0.029887716	-0.776650007	0.05
-0.020017522	-0.778507673	0.05
-0.010036536	-0.779626401	0.05
-1.31E-13	-0.78	0.05
0.010036536	-0.779626401	0.05
0.020017522	-0.778507673	0.05
0.029887716	-0.776650007	0.05
0.039592486	-0.774063686	0.05
0.049078121	-0.770763023	0.05
0.058292118	-0.766766288	0.05
0.067183481	-0.762095602	0.05
0.075702996	-0.756776815	0.05
0.083803511	-0.750839367	0.05
0.091440191	-0.744316119	0.05
0.098570768	-0.737243177	0.05
0.105155776	-0.729659688	0.05
0.111158768	-0.721607625	0.05
0.11654652	-0.713131555	0.05
0.12128921	-0.70427839	0.05
0.12536059	-0.695097132	0.05
0.128738124	-0.685638596	0.05
0.131403119	-0.675955134	0.05
0.133340825	-0.666100342	0.05
0.134540517	-0.656128763	0.05
0.134995554	-0.646095589	0.05
0.134703419	-0.636056352	0.05
0.133665728	-0.626066615	0.05
0.131888225	-0.616181671	0.05
0.129380748	-0.606456231	0.05
0.126157174	-0.596944122	0.05
0.122235347	-0.587697993	0.05
0.117636972	-0.578769018	0.05
0.1123875	-0.570206619	0.05
0.107149167	-0.562013217	0.05
0.102214988	-0.553633132	0.05
0.097591606	-0.545077648	0.05
0.093285249	-0.536358287	0.05
0.089301715	-0.527486792	0.05
0.08564637	-0.51847511	0.05
0.082324135	-0.509335377	0.05
0.079339486	-0.500079902	0.05
0.076696441	-0.490721148	0.05
0.07439856	-0.481271719	0.05
0.072448938	-0.471744341	0.05
0.070850199	-0.462151844	0.05
0.069604497	-0.452507146	0.05
0.06871351	-0.442823237	0.05
0.068178438	-0.433113157	0.05
-0.063	-0.165217558	0.05
-0.061871888	-0.155204086	0.05
-0.058543922	-0.145692634	0.05
-0.053182813	-0.137160201	0.05
-0.046057352	-0.130034751	0.05
-0.037524915	-0.124673653	0.05
-0.028013468	-0.121345689	0.05
-0.018	-0.120217558	0.05
-0.009	-0.120217558	0.05
-6.26E-16	-0.120217558	0.05
0.009	-0.120217558	0.05
0.018	-0.120217558	0.05
0.028013442	-0.121345802	0.05
0.037524768	-0.124673959	0.05
0.046057041	-0.130035141	0.05
0.053182417	-0.137160517	0.05
0.058543599	-0.145692789	0.05
0.061871756	-0.155204116	0.05
0.063	-0.165217558	0.05
0.063	-0.175154538	0.05
0.063	-0.185091518	0.05
0.063	-0.195028498	0.05
0.063	-0.204965478	0.05
0.063	-0.214902458	0.05
0.063	-0.224839439	0.05
0.063	-0.234776419	0.05
0.063	-0.244713399	0.05
0.063	-0.254650379	0.05
0.063	-0.264587359	0.05
0.063	-0.274524339	0.05
0.063	-0.28446132	0.05
0.063	-0.2943983	0.05
0.063	-0.30433528	0.05
0.063	-0.31427226	0.05
0.063	-0.32420924	0.05
0.063	-0.33414622	0.05
0.063	-0.3440832	0.05
0.063	-0.354020181	0.05
0.063	-0.363957161	0.05
0.063	-0.373894141	0.05
0.063	-0.383831121	0.05
0.063	-0.393768101	0.05
0.063	-0.403705081	0.05
0.063	-0.413642062	0.05
0.063	-0.423579042	0.05
0.063	-0.433516022	0.05
0.063	-0.443453002	0.05
0.063	-0.453389982	0.05
0.061871756	-0.463403424	0.05
0.058543599	-0.47291475	0.05
0.053182417	-0.481447023	0.05
0.046057041	-0.488572399	0.05
0.037524768	-0.493933581	0.05
0.028013442	-0.497261738	0.05
0.018	-0.498389982	0.05
0.009	-0.498389982	0.05
-1.70E-15	-0.498389982	0.05
-0.009	-0.498389982	0.05
-0.018	-0.498389982	0.05
-0.028013442	-0.497261738	0.05
-0.037524768	-0.493933581	0.05
-0.046057041	-0.488572399	0.05
-0.053182417	-0.481447023	0.05
-0.058543599	-0.47291475	0.05
-0.061871756	-0.463403424	0.05
-0.063	-0.453389982	0.05
-0.063	-0.443453002	0.05
-0.063	-0.433516022	0.05
-0.063	-0.423579042	0.05
-0.063	-0.413642062	0.05
-0.063	-0.403705081	0.05
-0.063	-0.393768101	0.05
-0.063	-0.383831121	0.05
-0.063	-0.373894141	0.05
-0.063	-0.363957161	0.05
-0.063	-0.354020181	0.05
-0.063	-0.3440832	0.05
-0.063	-0.33414622	0.05
-0.063	-0.32420924	0.05
-0.063	-0.31427226	0.05
-0.063	-0.30433528	0.05
-0.063	-0.2943983	0.05
-0.063	-0.28446132	0.05
-0.063	-0.274524339	0.05
-0.063	-0.264587359	0.05
-0.063	-0.254650379	0.05
-0.063	-0.244713399	0.05
-0.063	-0.234776419	0.05
-0.063	-0.224839439	0.05
-0.063	-0.214902458	0.05
-0.063	-0.204965478	0.05
-0.063	-0.195028498	0.05
-0.063	-0.185091518	0.05
-0.063	-0.175154538	0.05
0.114562399	-0.655022911	0.05
0.113252926	-0.664969547	0.05
0.11108153	-0.674764206	0.05
0.108064727	-0.684332344	0.05
0.104225471	-0.693601135	0.05
0.099592982	-0.702500035	0.05
0.094202522	-0.710961316	0.05
0.088095124	-0.718920586	0.05
0.08131728	-0.72631728	0.05
0.073920581	-0.733095118	0.05
0.06596131	-0.739202514	0.05
0.057500031	-0.744592975	0.05
0.048601134	-0.749225468	0.05
0.039332345	-0.753064729	0.05
0.029764208	-0.756081538	0.05
0.019969548	-0.758252936	0.05
0.010022912	-0.759562407	0.05
2.78E-17	-0.76	0.05
-0.010022911	-0.759562399	0.05
-0.019969546	-0.758252926	0.05
-0.029764206	-0.75608153	0.05
-0.039332344	-0.753064727	0.05
-0.048601135	-0.749225471	0.05
-0.057500035	-0.744592982	0.05
-0.065961316	-0.739202522	0.05
-0.073920586	-0.733095124	0.05
-0.08131728	-0.72631728	0.05
-0.088095118	-0.718920581	0.05
-0.094202514	-0.71096131	0.05
-0.099592975	-0.702500031	0.05
-0.104225468	-0.693601134	0.05
-0.108064729	-0.684332345	0.05
-0.111081538	-0.674764208	0.05
-0.113252936	-0.664969548	0.05
-0.114562408	-0.655022912	0.05
0.079369219	-0.010026663	0.05
0.077486706	-0.019895203	0.05
0.07438213	-0.029449967	0.05
0.070104548	-0.0385403	0.05
0.064721406	-0.047022852	0.05
0.05831752	-0.054763795	0.05
0.050993919	-0.061641059	0.05
0.042866163	-0.067546264	0.05
0.034062368	-0.072386216	0.05
0.024721366	-0.076084539	0.05
0.014990507	-0.078582988	0.05
0.005023245	-0.079842191	0.05
-0.005023245	-0.079842184	0.05
-0.014990506	-0.078582982	0.05
-0.024721369	-0.076084548	0.05
-0.034062369	-0.072386217	0.05
-0.042866158	-0.067546256	0.05
-0.050993922	-0.061641061	0.05
-0.058317526	-0.054763801	0.05
-0.064721402	-0.047022849	0.05
-0.070104541	-0.038540296	0.05
-0.074382139	-0.029449971	0.05
-0.077486709	-0.019895204	0.05
-0.079369209	-0.010026661	0.05
0.04572271	0.077564316	0.05
0.039561959	0.082895123	0.05
0.031436763	0.08438894	0.05
0.022133983	0.086978633	0.05
0.012475231	0.088877285	0.05
0.002913736	0.090003467	0.05
-0.004997354	0.091725388	0.05
-0.012868956	0.089139586	0.05
-0.022262621	0.086993447	0.05
-0.031530939	0.08436311	0.05
-0.039657287	0.082861023	0.05
-0.045792703	0.077542571	0.05
-0.053635366	0.071956172	0.05
-0.061183235	0.065604036	0.05
-0.068039886	0.058512987	0.05
-0.074148461	0.05108596	0.05
-0.079840204	0.045425898	0.05
-0.081954521	0.037340726	0.05
-0.085195307	0.028228864	0.05
-0.087765099	0.018728184	0.05
-0.089558698	0.009288621	0.05
-0.091842099	0.00162954	0.05
-0.089826631	-0.006516232	0.05
-0.08832358	-0.016075484	0.05
-0.08619094	-0.025672057	0.05
-0.084276312	-0.034992312	0.05
-0.081870442	-0.043884421	0.05
0.053593046	0.071965571	0.05
0.061163845	0.065607101	0.05
0.068033031	0.058513932	0.05
0.074146435	0.051086294	0.05
0.079839569	0.045426046	0.05
0.081954369	0.037340771	0.05
0.085195195	0.02822867	0.05
0.08776393	0.018724521	0.05
0.089548792	0.009248863	0.05
0.091785313	0.001315759	0.05
0.08961646	-0.008211323	0.05
0.092083659	-0.016898646	0.05
0.089309537	-0.024466028	0.05
0.084444445	-0.033379238	0.05
0.081961895	-0.043589841	0.05
-0.078033893	-0.052748417	0.05
0.078092027	-0.052740958	0.05
0.073848332	-0.062197088	0.05
0.07056521	-0.071980442	0.05
0.067743429	-0.08173496	0.05
0.065210333	-0.091946044	0.05
0.063694619	-0.102544227	0.05
0.062504566	-0.112824177	0.05
0.061513636	-0.123008804	0.05
0.060598814	-0.133522198	0.05
0.065746534	-0.4695439	0.05
0.05336044	-0.126619549	0.05
0.065016426	-0.477317015	0.05
0.065683534	-0.486662146	0.05
0.068070134	-0.496564706	0.05
0.070919097	-0.506593737	0.05
0.074396691	-0.516846101	0.05
0.078843961	-0.526500901	0.05
0.083271479	-0.535706512	0.05
0.087906046	-0.544870727	0.05
0.093348623	-0.553439258	0.05
0.098431104	-0.561545976	0.05
0.102321177	-0.569999295	0.05
0.106217139	-0.578816945	0.05
0.110859407	-0.587619868	0.05
0.11505389	-0.59669548	0.05
0.118573382	-0.606003783	0.05
0.121528799	-0.615242781	0.05
0.124937708	-0.62270912	0.05
0.12433639	-0.630959761	0.05
0.124754211	-0.640655989	0.05
0.124660095	-0.650592755	0.05
0.123815163	-0.660522276	0.05
0.122226961	-0.67032902	0.05
0.120180048	-0.679801153	0.05
0.119423049	-0.687943497	0.05
0.114778369	-0.694824529	0.05
0.110301725	-0.703442902	0.05
0.105265127	-0.712012429	0.05
0.099583812	-0.720199108	0.05
0.093318312	-0.727904611	0.05
0.086823041	-0.735088415	0.05
0.082131096	-0.741749859	0.05
0.07465125	-0.745419081	0.05
0.066471415	-0.750661682	0.05
0.05787448	-0.755603964	0.05
0.049215668	-0.760046525	0.05
0.042221833	-0.764686714	0.05
0.034169939	-0.765353714	0.05
0.024699417	-0.76734483	0.05
0.014888133	-0.768890484	0.05
0.004957338	-0.769681123	0.05
-0.005010106	-0.769681267	0.05
-0.014920768	-0.768929905	0.05
-0.024541352	-0.767694083	0.05
-0.032768024	-0.76761028	0.05
-0.039963757	-0.763572264	0.05
-0.048920865	-0.759844687	0.05
-0.057879803	-0.755550194	0.05
-0.066515117	-0.75057576	0.05
-0.074728791	-0.74498148	0.05
-0.082447418	-0.739114433	0.05
-0.089518241	-0.734962753	0.05
-0.093766607	-0.727855961	0.05
-0.09967409	-0.720155127	0.05
-0.105297481	-0.711963444	0.05
-0.110301884	-0.70334533	0.05
-0.114629653	-0.694401483	0.05
-0.118390489	-0.685471103	0.05
-0.122442335	-0.678376443	0.05
-0.12259057	-0.670068544	0.05
-0.12387118	-0.660441245	0.05
-0.12466253	-0.650533975	0.05
-0.124705493	-0.640568884	0.05
-0.123996282	-0.63066156	0.05
-0.12280149	-0.621051601	0.05
-0.122784901	-0.612910983	0.05
-0.118764029	-0.605605462	0.05
-0.115070479	-0.59661474	0.05
-0.110821016	-0.587621454	0.05
-0.105924767	-0.57893204	0.05
-0.100559099	-0.570598707	0.05
-0.095128664	-0.562459865	0.05
-0.090959433	-0.553901196	0.05
-0.087164588	-0.545411179	0.05
-0.082325124	-0.536992929	0.05
-0.078162643	-0.527360235	0.05
-0.075180675	-0.517056072	0.05
-0.072503864	-0.507209591	0.05
-0.069171282	-0.497706781	0.05
-0.065879711	-0.48742951	0.05
-0.06500446	-0.477401451	0.05
-0.065710736	-0.469520526	0.05
-0.057604514	-0.124193224	0.05
-0.073715781	-0.062095907	0.05
-0.069915953	-0.071805098	0.05
-0.064883227	-0.082039734	0.05
-0.063670556	-0.09300206	0.05
-0.062342312	-0.102930753	0.05
-0.060272436	-0.113029335	0.05
0.044671538	-0.118909022	0.05
-0.047813112	-0.116789383	0.05
-0.036084394	-0.113683645	0.05
-0.025545602	-0.111033783	0.05
-0.014274301	-0.107974618	0.05
-0.003083394	-0.109428386	0.05
0.006622127	-0.110143016	0.05
0.015768015	-0.110969786	0.05
0.024803644	-0.112484875	0.05
0.040204824	-0.108052235	0.05
0.056608521	-0.492468771	0.05
0.047678777	-0.498928702	0.05
0.037094814	-0.506120254	0.05
0.024326679	-0.507821897	0.05
0.013336918	-0.508735293	0.05
0.003135729	-0.508238205	0.05
-0.004864095	-0.506253947	0.05
-0.012903539	-0.508230727	0.05
-0.023071685	-0.508949017	0.05
-0.035165459	-0.509053268	0.05
-0.046214551	-0.501989592	0.05
-0.057037973	-0.495839378	0.05
-0.082026846	-0.553347204	0.05
-0.076759907	-0.546956538	0.05
-0.069361392	-0.538157051	0.05
-0.057871728	-0.533372628	0.05
-0.047826222	-0.528773262	0.05
-0.037670509	-0.52433152	0.05
-0.027127659	-0.521287131	0.05
-0.01651578	-0.519718165	0.05
-0.005062916	-0.51755821	0.05
0.006641621	-0.519261261	0.05
0.018762116	-0.520011601	0.05
0.026808629	-0.525701494	0.05
0.035548547	-0.526852394	0.05
0.045743891	-0.529845113	0.05
0.056240622	-0.533960192	0.05
0.066048972	-0.539280829	0.05
0.076380876	-0.545066857	0.05
0.083805706	-0.554196636	0.05
0.090052546	-0.561990608	0.05
0.09478624	-0.568667077	0.05
-0.07684728	-0.038539092	0.05
-0.07335264	-0.045891439	0.05
-0.068351163	-0.054500907	0.05
-0.061998262	-0.064262513	0.05
-0.052067568	-0.070688132	0.05
-0.042922529	-0.076403628	0.05
-0.033035775	-0.081795253	0.05
-0.021921265	-0.087600039	0.05
-0.010483944	-0.088249995	0.05
-3.44E-04	-0.089067724	0.05
0.009927702	-0.089305207	0.05
0.021365059	-0.089399315	0.05
0.033921406	-0.085300458	0.05
0.044357059	-0.078282188	0.05
0.053086361	-0.071688939	0.05
0.06236836	-0.06453433	0.05
0.068429619	-0.054559359	0.05
0.073428127	-0.045815836	0.05
0.076950147	-0.038187267	0.05
0.08212621	-0.0249981	0.05
0.084970404	-0.017446216	0.05
0.061944469	-0.074707054	0.05
-0.067092937	-0.525336374	0.05
0.054129085	-0.116528752	0.05
0.074132407	-0.534490385	0.05
-0.060486118	-0.073791498	0.05
-0.063837573	-0.504760447	0.05
-0.053422682	-0.107027346	0.05
-0.055776222	-0.50889391	0.05
-0.04434336	-0.10549971	0.05
0.059181153	-0.503031629	0.05
-0.053445904	-0.088705627	0.05
-0.065162998	-0.514096419	0.05
0.056271836	-0.083449025	0.05
-0.056702897	-0.521080328	0.05
0.055515611	-0.095945273	0.05
-0.046509542	-0.515710508	0.05
0.045822438	-0.090067597	0.05
0.055052687	-0.106638341	0.05
0.048023942	-0.110419142	0.05
0.046941738	-0.101344669	0.05
0.037759846	-0.097305083	0.05
0.031215577	-0.105002854	0.05
0.029276908	-0.09552549	0.05
0.013523769	-0.100206901	0.05
0.050110994	-0.510345528	0.05
0.062314897	-0.514137014	0.05
0.003661545	-0.099386575	0.05
0.053605773	-0.522180966	0.05
-0.006388102	-0.098379766	0.05
0.066426593	-0.526630672	0.05
-0.015142117	-0.096401327	0.05
-0.023676909	-0.099764522	0.05
-0.032753769	-0.092223582	0.05
-0.0339525	-0.102926544	0.05
-0.043119659	-0.095378551	0.05
-0.042857025	-0.08567542	0.05
-0.053210238	-0.09834606	0.05
0.034196684	-0.115127181	0.05
-0.052871048	-0.079593822	0.05
0.041912222	-0.51861179	0.05
0.030613165	-0.517224324	0.05
0.022592791	-0.102169437	0.05
-0.104917808	-0.047087722	-0.035
-0.104917808	-0.047087722	-0.025
-0.104917808	-0.047087722	-0.015
-0.104917808	-0.047087722	-0.005
-0.104917808	-0.047087722	0.005
-0.104917808	-0.047087722	0.015
-0.104917808	-0.047087722	0.025
-0.104917808	-0.047087722	0.035
-0.108598746	-0.037832688	0.035
-0.11146505	-0.02829386	0.035
-0.11349522	-0.018542791	0.035
-0.114674025	-0.008652626	0.035
-0.114992624	0.001302445	0.035
-0.114448627	0.011247746	0.035
-0.113046114	0.021108674	0.035
-0.110795606	0.030811259	0.035
-0.107713985	0.040282719	0.035
-0.103824367	0.049452006	0.035
-0.099155929	0.058250337	0.035
-0.093743691	0.066611714	0.035
-0.087628252	0.074473415	0.035
-0.080855485	0.081776467	0.035
-0.073476195	0.088466088	0.035
-0.065545737	0.094492097	0.035
-0.0571236	0.09980929	0.035
-0.04827296	0.104377782	0.035
-0.039060209	0.108163303	0.035
-0.029554455	0.111137456	0.035
-0.019827004	0.113277932	0.035
-0.009950824	0.114568674	0.035
-1.69E-13	0.115	0.035
0.009950824	0.114568674	0.035
0.019827004	0.113277932	0.035
0.029554455	0.111137456	0.035
0.039060209	0.108163303	0.035
0.04827296	0.104377782	0.035
0.0571236	0.09980929	0.035
0.065545737	0.094492097	0.035
0.073476195	0.088466088	0.035
0.080855485	0.081776467	0.035
0.087628252	0.074473415	0.035
0.093743691	0.066611714	0.035
0.099155929	0.058250337	0.035
0.103824367	0.049452006	0.035
0.107713985	0.040282719	0.035
0.110795606	0.030811259	0.035
0.113046114	0.021108674	0.035
0.114448627	0.011247746	0.035
0.114992624	0.001302445	0.035
0.114674025	-0.008652626	0.035
0.11349522	-0.018542791	0.035
0.11146505	-0.02829386	0.035
0.108598746	-0.037832688	0.035
0.104917808	-0.047087722	0.035
0.104917808	-0.047087722	0.025
0.104917808	-0.047087722	0.015
0.104917808	-0.047087722	0.005
0.104917808	-0.047087722	-0.005
0.104917808	-0.047087722	-0.015
0.104917808	-0.047087722	-0.025
0.104917808	-0.047087722	-0.035
0.108598746	-0.037832688	-0.035
0.11146505	-0.02829386	-0.035
0.11349522	-0.018542791	-0.035
0.114674025	-0.008652626	-0.035
0.114992624	0.001302445	-0.035
0.114448627	0.011247746	-0.035
0.113046114	0.021108674	-0.035
0.110795606	0.030811259	-0.035
0.107713985	0.040282719	-0.035
0.103824367	0.049452006	-0.035
0.099155929	0.058250337	-0.035
0.093743691	0.066611714	-0.035
0.087628252	0.074473415	-0.035
0.080855485	0.081776467	-0.035
0.073476195	0.088466088	-0.035
0.065545737	0.094492097	-0.035
0.0571236	0.09980929	-0.035
0.04827296	0.104377782	-0.035
0.039060209	0.108163303	-0.035
0.029554455	0.111137456	-0.035
0.019827004	0.113277932	-0.035
0.009950824	0.114568674	-0.035
-1.39E-13	0.115	-0.035
-0.009950824	0.114568674	-0.035
-0.019827004	0.113277932	-0.035
-0.029554455	0.111137456	-0.035
-0.039060209	0.108163303	-0.035
-0.04827296	0.104377782	-0.035
-0.0571236	0.09980929	-0.035
-0.065545737	0.094492097	-0.035
-0.073476195	0.088466088	-0.035
-0.080855485	0.081776467	-0.035
-0.087628252	0.074473415	-0.035
-0.093743691	0.066611714	-0.035
-0.099155929	0.058250337	-0.035
-0.103824367	0.049452006	-0.035
-0.107713985	0.040282719	-0.035
-0.110795606	0.030811259	-0.035
-0.113046114	0.021108674	-0.035
-0.114448627	0.011247746	-0.035
-0.114992624	0.001302445	-0.035
-0.114674025	-0.008652626	-0.035
-0.11349522	-0.018542791	-0.035
-0.11146505	-0.02829386	-0.035
-0.108598746	-0.037832688	-0.035
0.00569098	0.1148591	0.025
0.011368014	0.114436744	0.015
0.017017191	0.113733967	0.005
0.022624669	0.112752492	-0.005
0.028176706	0.111494723	-0.015
0.033659698	0.109963743	-0.025
-0.096151819	0.063085875	0.025
-0.092912095	0.067766825	0.015
-0.089444696	0.072281715	0.005
-0.085758117	0.076619484	-0.005
-0.081861393	0.080769501	-0.015
-0.077764072	0.084721597	-0.025
-0.11478027	0.007105612	0.025039886
-0.114282262	0.012828271	0.015035486
-0.113506667	0.018472592	0.005017617
-0.112460981	0.024031808	-0.004998638
-0.11114745	0.02951685	-0.015008991
-0.109565376	0.034934631	-0.025008872
-0.114664856	0.008773304	0.00501405
-0.114996354	-9.16E-04	0.00500607
-0.114517327	-0.010525297	0.004985152
-0.11325727	-0.019944696	0.004950155
-0.111256186	-0.029104315	0.004922521
-0.108551898	-0.037966901	0.004809708
-0.112874429	-0.022008257	0.025103212
-0.113859431	-0.016156424	0.01503637
-0.110701335	-0.031148265	0.025167658
-0.107936923	-0.039681491	0.025265971
-0.109866059	-0.033977185	0.014989056
-0.107232701	-0.041546935	0.014634249
-0.112169932	-0.025355597	0.015039424
-0.114967503	-0.002733724	0.025051835
-0.114321009	-0.012478257	0.025068786
-0.114959024	0.003069642	0.015041856
-0.114808842	-0.006627953	0.01504122
-0.114065655	-0.014629637	-0.005060145
-0.114618776	-0.00935608	-0.0150531
-0.114928697	-0.004049039	-0.025041759
-0.113421045	-0.018991223	-0.015067286
-0.111424016	-0.028455031	-0.015086861
-0.108666277	-0.037638282	-0.015050879
-0.110173706	-0.032965959	-0.005095082
-0.107397424	-0.041119256	-0.005098547
-0.112464731	-0.024014252	-0.005081633
-0.112573905	-0.023497146	-0.025068425
-0.110252179	-0.032702553	-0.025071721
-0.107432779	-0.041026796	-0.024975398
-0.114161104	-0.013865149	-0.025042936
-0.113265932	0.019895444	-0.015025235
-0.114549074	0.01017397	-0.015038894
-0.114999289	4.04E-04	-0.015046744
-0.114905113	0.004670656	-0.005021935
-0.114098381	0.014372179	-0.005010736
-0.114890227	-0.005023524	-0.005035088
-0.11393112	0.015642885	-0.025034525
-0.112166498	0.025370786	-0.025022336
-0.114852908	0.005814605	-0.025040682
-0.095363677	0.06427106	0.005
-0.100567305	0.055778286	0.005
-0.105016545	0.046867102	0.005
-0.108674126	0.037615612	0.005004867
-0.111510729	0.028113296	0.005013419
-0.107207179	0.041612749	0.015
-0.109135107	0.036256426	0.025
-0.103204375	0.050733194	0.015
-0.098427403	0.059473072	0.015
-0.105588549	0.045563782	0.025
-0.101249938	0.05452935	0.025
-0.112764992	0.022562283	0.015021493
-0.110401984	0.032193197	0.015007282
-0.113745477	0.016940083	0.025024446
-0.111860339	0.026688286	0.02500842
-0.096925233	0.061891026	-0.025
-0.099869266	0.057018679	-0.015
-0.102568575	0.05200661	-0.005
-0.094560926	0.065446399	-0.015
-0.088543255	0.073383186	-0.015
-0.091206337	0.070045729	-0.025
-0.084803273	0.077674996	-0.025
-0.0976838	0.060686697	-0.005
-0.092066268	0.068911555	-0.005
-0.1081964	0.038968436	-0.015000256
-0.104426746	0.048166946	-0.014999393
-0.106141086	0.044261381	-0.025001464
-0.101916503	0.05327313	-0.025
-0.10998703	0.033583526	-0.00499458
-0.106680948	0.042943862	-0.004997623
-0.05211437	0.102513864	0.025
-0.046977438	0.104967235	0.015
-0.04172539	0.107163389	0.005
-0.036371096	0.109096945	-0.005
-0.030927677	0.110763165	-0.015
-0.025408472	0.112157967	-0.025
-0.050841623	0.103151003	0.005
-0.059576477	0.098364849	0.005
-0.067864428	0.092840828	0.005
-0.075643307	0.086620379	0.005
-0.082854761	0.079750163	0.005
-0.072375673	0.089368686	0.015
-0.076709565	0.08567755	0.025
-0.064371242	0.095296082	0.015
-0.055883941	0.100508632	0.015
-0.069008269	0.091993798	0.025
-0.06078932	0.09761997	0.025
-0.086699825	0.075552236	0.015
-0.079837191	0.082770906	0.015
-0.090332435	0.071169173	0.025
-0.083835438	0.078718608	0.025
-0.053379135	0.101861023	-0.025
-0.058354507	0.099094659	-0.015
-0.063186886	0.09608547	-0.005
-0.049561087	0.10377234	-0.015
-0.040395893	0.107671592	-0.015
-0.044365005	0.106097815	-0.025
-0.035018079	0.109538733	-0.025
-0.054635723	0.101192578	-0.005
-0.04567472	0.105540608	-0.005
-0.074565462	0.087549939	-0.015
-0.066710192	0.093673637	-0.015
-0.070141538	0.091132676	-0.025
-0.061992851	0.096860139	-0.025
-0.078806667	0.083752667	-0.005
-0.071264064	0.090257594	-0.005
0.00711209	0.114779868	0.005
-0.002846362	0.114964769	0.005
-0.012783462	0.114287283	0.005
-0.022624669	0.112752492	0.005
-0.032296161	0.110371908	0.005
-0.018423509	0.113514644	0.015
-0.02401841	0.112463843	0.025
-0.00853211	0.114683055	0.015
0.00142329	0.114991192	0.015
-0.014196952	0.114120316	0.025
-0.004268998	0.114920736	0.025
-0.037718541	0.108638445	0.015
-0.028176706	0.111494723	0.015
-0.043048494	0.106638769	0.025
-0.033659698	0.109963743	0.025
0.004268998	0.114920736	-0.025
-0.00142329	0.114991192	-0.015
-0.00711209	0.114779868	-0.005
0.00853211	0.114683055	-0.015
0.018423509	0.113514644	-0.015
0.014196952	0.114120316	-0.025
0.02401841	0.112463843	-0.025
0.002846362	0.114964769	-0.005
0.012783462	0.114287283	-0.005
-0.021227462	0.113023868	-0.015
-0.011368014	0.114436744	-0.015
-0.015608267	0.113935868	-0.025
-0.00569098	0.1148591	-0.025
-0.026794641	0.111834911	-0.005
-0.017017191	0.113733967	-0.005
0.105588549	0.045563782	-0.025
0.103204375	0.050733194	-0.015
0.100567305	0.055778286	-0.005
0.0976838	0.060686697	0.005
0.094560926	0.065446399	0.015
0.091206337	0.070045729	0.025
0.114965559	-0.002814311	-0.025050347
0.114962702	0.002928678	-0.015040934
0.114677105	0.008611716	-0.005019989
0.114115871	0.01423264	0.004998546
0.113282313	0.019801957	0.015010515
0.112176079	0.025328389	0.025010354
0.114994661	-0.001108159	-0.00501134
0.114500705	-0.010704609	-0.004988568
0.113232248	-0.020086262	-0.004950967
0.111231362	-0.029199043	-0.00492213
0.108535225	-0.038014536	-0.004808207
0.112860841	-0.022077831	-0.025111807
0.113839607	-0.016295517	-0.015043798
0.110687677	-0.031196764	-0.025177086
0.10792744	-0.039707276	-0.02527625
0.109846001	-0.034041974	-0.014996315
0.107221976	-0.041574606	-0.014639641
0.112146342	-0.025459731	-0.015046778
0.114311816	-0.012562193	-0.0250745
0.114799637	-0.006785531	-0.015046121
0.114047419	-0.014771132	0.005064273
0.114609875	-0.009464485	0.015059448
0.114926613	-0.004107744	0.025046896
0.113407466	-0.019072144	0.015075208
0.111410698	-0.028507127	0.015094827
0.108657292	-0.037664213	0.015058556
0.110155491	-0.033026775	0.005101482
0.107387729	-0.04114457	0.005105662
0.112443126	-0.024115213	0.005087343
0.112567317	-0.023528685	0.025074906
0.11024664	-0.032721222	0.025078064
0.107429773	-0.041034666	0.024982046
0.114155543	-0.013910859	0.025049555
0.114559974	0.010050485	0.015029654
0.114999664	2.78E-04	0.015046658
0.114912107	0.004495289	0.005014186
0.114882605	-0.005194909	0.005034109
0.113939314	0.015583091	0.025026023
0.114856172	0.005749753	0.025039961
0.105016545	0.046867102	-0.005
0.108678023	0.037604353	-0.005
0.11152088	0.028072999	-0.00500568
0.113523616	0.018368142	-0.005015647
0.110405787	0.032180154	-0.015
0.111863007	0.026677099	-0.025
0.107207179	0.041612749	-0.015
0.109135107	0.036256426	-0.025
0.114293179	0.012730646	-0.015025061
0.112773097	0.022521735	-0.015008499
0.114784051	0.007044262	-0.025028979
0.113749792	0.016911086	-0.025009841
0.101917063	0.05327206	0.025
0.104428454	0.048163243	0.015
0.10668395	0.042936404	0.005
0.099869266	0.057018679	0.015
0.096925233	0.061891026	0.025
0.102568575	0.05200661	0.005
0.111161496	0.029463905	0.015000299
0.10820268	0.038950995	0.014999292
0.109572443	0.034912457	0.025001708
0.106143837	0.044254783	0.025
0.112479027	0.023947201	0.004993675
0.109996319	0.033553088	0.004997226
0.076709565	0.08567755	-0.025
0.072375673	0.089368686	-0.015
0.067864428	0.092840828	-0.005
0.063186886	0.09608547	0.005
0.058354507	0.099094659	0.015
0.053379135	0.101861023	0.025
0.075643307	0.086620379	-0.005
0.082854761	0.079750163	-0.005
0.089444696	0.072281715	-0.005
0.095363677	0.06427106	-0.005
0.086699825	0.075552236	-0.015
0.090332435	0.071169173	-0.025
0.079837191	0.082770906	-0.015
0.083835438	0.078718608	-0.025
0.098427403	0.059473072	-0.015
0.092912095	0.067766825	-0.015
0.101249938	0.05452935	-0.025
0.096151819	0.063085875	-0.025
0.070141538	0.091132676	0.025
0.074565462	0.087549939	0.015
0.078806667	0.083752667	0.005
0.066710192	0.093673637	0.015
0.061992851	0.096860139	0.025
0.071264064	0.090257594	0.005
0.088543255	0.073383186	0.015
0.081861393	0.080769501	0.015
0.084803273	0.077674996	0.025
0.077764072	0.084721597	0.025
0.092066268	0.068911555	0.005
0.085758117	0.076619484	0.005
0.032296161	0.110371908	-0.005
0.04172539	0.107163389	-0.005
0.050841623	0.103151003	-0.005
0.059576477	0.098364849	-0.005
0.046977438	0.104967235	-0.015
0.05211437	0.102513864	-0.025
0.037718541	0.108638445	-0.015
0.043048494	0.106638769	-0.025
0.064371242	0.095296082	-0.015
0.055883941	0.100508632	-0.015
0.069008269	0.091993798	-0.025
0.06078932	0.09761997	-0.025
0.025408472	0.112157967	0.025
0.030927677	0.110763165	0.015
0.036371096	0.109096945	0.005
0.021227462	0.113023868	0.015
0.015608267	0.113935868	0.025
0.026794641	0.111834911	0.005
0.049561087	0.10377234	0.015
0.040395893	0.107671592	0.015
0.044365005	0.106097815	0.025
0.035018079	0.109538733	0.025
0.054635723	0.101192578	0.005
0.04567472	0.105540608	0.005
0.101160701	-0.055908014	0.035
0.097744541	-0.064865875	0.035
0.094674351	-0.07394813	0.035
0.091954645	-0.083141422	0.035
0.089589425	-0.092432232	0.035
0.087582168	-0.101806896	0.035
0.085935826	-0.111251629	0.035
0.08465282	-0.12075254	0.035
0.083735037	-0.130295658	0.035
0.083183827	-0.139866947	0.035
0.083	-0.149452334	0.035
0.083	-0.149452334	0.025
0.083	-0.149452334	0.015
0.083	-0.149452334	0.005
0.083	-0.149452334	-0.005
0.083	-0.149452334	-0.015
0.083	-0.149452334	-0.025
0.083	-0.149452334	-0.035
0.083183827	-0.139866947	-0.035
0.083735037	-0.130295658	-0.035
0.08465282	-0.12075254	-0.035
0.085935826	-0.111251629	-0.035
0.087582168	-0.101806896	-0.035
0.089589425	-0.092432232	-0.035
0.091954645	-0.083141422	-0.035
0.094674351	-0.07394813	-0.035
0.097744541	-0.064865875	-0.035
0.101160701	-0.055908014	-0.035
0.088361486	-0.097954786	0.025020488
0.087266183	-0.103464386	0.015016022
0.086303132	-0.108947327	0.005018468
0.085476633	-0.114349872	-0.004968426
0.08478037	-0.11966953	-0.01495755
0.084207167	-0.124914071	-0.024973777
0.08803025	-0.099554222	0.005025147
0.090079815	-0.090377941	0.005010343
0.092439921	-0.081401997	0.00498583
0.09509109	-0.072645103	0.004950196
0.098018234	-0.064108501	0.004922513
0.101211935	-0.055781139	0.004809658
0.095719311	-0.070725753	0.025103232
0.09398258	-0.076167457	0.015036491
0.098721786	-0.06219571	0.025167729
0.101874383	-0.054158319	0.025266109
0.099727527	-0.059541526	0.014989041
0.102612515	-0.052387371	0.014634217
0.096776532	-0.067608133	0.015039476
0.090499252	-0.088679087	0.025047113
0.092960509	-0.079587872	0.025068162
0.089194371	-0.094145775	0.015039585
0.091440908	-0.085038011	0.015041767
0.093552528	-0.077585038	-0.005060063
0.092135538	-0.082487336	-0.01505293
0.090815657	-0.087430209	-0.025041532
0.094806784	-0.073531376	-0.015067311
0.097798746	-0.064715269	-0.015086868
0.101086698	-0.056091633	-0.015050887
0.099363667	-0.06049131	-0.005095114
0.102441668	-0.052793886	-0.005098555
0.096347209	-0.068857938	-0.005081634
0.096183751	-0.069339513	-0.025068455
0.09926967	-0.060738565	-0.025071677
0.102404836	-0.052881789	-0.024975449
0.093340548	-0.078295132	-0.025042951
0.086104311	-0.11017742	-0.014986174
0.087775974	-0.100819245	-0.015024194
0.089786825	-0.091596034	-0.015044391
0.088863798	-0.095623763	-0.005011965
0.087003244	-0.104892309	-0.00498337
0.09104917	-0.086525424	-0.005033735
0.086802378	-0.10601582	-0.025019391
0.085323748	-0.115445358	-0.024988193
0.088634391	-0.096674978	-0.025037584
0.083246899	-0.138344292	0.00493217
0.083895939	-0.128306012	0.004950555
0.084919859	-0.118529144	0.004983191
0.084457659	-0.122494875	0.014937606
0.085136217	-0.116840297	0.024971825
0.083612548	-0.131962371	0.014842113
0.083136035	-0.141206178	0.014526216
0.083400101	-0.135314081	0.024960003
0.083073007	-0.143410962	0.025188619
0.084080332	-0.126235987	0.024987636
0.085678824	-0.112952524	0.014973703
0.086567318	-0.107369874	0.024985957
0.083216193	-0.139057647	-0.014872469
0.083812952	-0.12930748	-0.014949225
0.083509203	-0.133504231	-0.00494933
0.083094343	-0.14258484	-0.004848609
0.084304123	-0.123950164	-0.004976159
0.083463736	-0.134232184	-0.024944742
0.083085225	-0.142925048	-0.024819191
0.083	-0.159598172	0.035
0.083	-0.169744011	0.035
0.083	-0.17988985	0.035
0.083	-0.190035689	0.035
0.083	-0.200181528	0.035
0.083	-0.210327367	0.035
0.083	-0.220473205	0.035
0.083	-0.230619044	0.035
0.083	-0.240764883	0.035
0.083	-0.250910722	0.035
0.083	-0.261056561	0.035
0.083	-0.2712024	0.035
0.083	-0.281348238	0.035
0.083	-0.291494077	0.035
0.083	-0.301639916	0.035
0.083	-0.311785755	0.035
0.083	-0.321931594	0.035
0.083	-0.332077433	0.035
0.083	-0.342223271	0.035
0.083	-0.35236911	0.035
0.083	-0.362514949	0.035
0.083	-0.372660788	0.035
0.083	-0.382806627	0.035
0.083	-0.392952466	0.035
0.083	-0.403098304	0.035
0.083	-0.413244143	0.035
0.083	-0.423389982	0.035
0.083	-0.423389982	0.025
0.083	-0.423389982	0.015
0.083	-0.423389982	0.005
0.083	-0.423389982	-0.005
0.083	-0.423389982	-0.015
0.083	-0.423389982	-0.025
0.083	-0.423389982	-0.035
0.083	-0.413244143	-0.035
0.083	-0.403098304	-0.035
0.083	-0.392952466	-0.035
0.083	-0.382806627	-0.035
0.083	-0.372660788	-0.035
0.083	-0.362514949	-0.035
0.083	-0.35236911	-0.035
0.083	-0.342223271	-0.035
0.083	-0.332077433	-0.035
0.083	-0.321931594	-0.035
0.083	-0.311785755	-0.035
0.083	-0.301639916	-0.035
0.083	-0.291494077	-0.035
0.083	-0.281348238	-0.035
0.083	-0.2712024	-0.035
0.083	-0.261056561	-0.035
0.083	-0.250910722	-0.035
0.083	-0.240764883	-0.035
0.083	-0.230619044	-0.035
0.083	-0.220473205	-0.035
0.083	-0.210327367	-0.035
0.083	-0.200181528	-0.035
0.083	-0.190035689	-0.035
0.083	-0.17988985	-0.035
0.083	-0.169744011	-0.035
0.083	-0.159598172	-0.035
0.083	-0.287145861	0.025
0.083	-0.292943483	0.015
0.083	-0.298741105	0.005
0.083	-0.304538727	-0.005
0.083	-0.310336349	-0.015
0.083	-0.316133972	-0.025
0.083	-0.216224449	0.025034672
0.083	-0.222070108	0.015031038
0.083	-0.227872264	0.005015409
0.083	-0.233637859	-0.004998811
0.083	-0.239388571	-0.015007867
0.083	-0.245142772	-0.025007768
0.083	-0.21789628	0.005012597
0.083	-0.207975551	0.005010129
0.083	-0.198083086	0.005007918
0.083	-0.188207443	0.005005509
0.083	-0.178324081	0.005023499
0.083	-0.168385455	0.005179217
0.083	-0.158431441	0.005531894
0.083	-0.186115115	0.025046781
0.083	-0.192189015	0.015038356
0.083	-0.166183648	0.024915478
0.083	-0.172107574	0.015031672
0.083	-0.156721392	0.024603014
0.083	-0.161515537	0.014984113
0.083	-0.176108431	0.02503673
0.083	-0.182253067	0.015036743
0.083	-0.206167476	0.025041686
0.083	-0.196132143	0.025044193
0.083	-0.212074525	0.015037048
0.083	-0.202121117	0.015038933
0.083	-0.193874153	-0.005024062
0.083	-0.199376371	-0.015041133
0.083	-0.204837105	-0.025037165
0.083	-0.174192763	-0.004982503
0.083	-0.179499911	-0.015044183
0.083	-0.184748978	-0.025042036
0.083	-0.169626136	-0.01503646
0.083	-0.159854582	-0.015073743
0.083	-0.164629033	-0.004869532
0.083	-0.15598604	-0.005133125
0.083	-0.165118219	-0.025060581
0.083	-0.156149142	-0.024966619
0.083	-0.174797716	-0.025061045
0.083	-0.18941535	-0.015042596
0.083	-0.18399845	-0.005023596
0.083	-0.194782172	-0.025037343
0.083	-0.229339445	-0.015022042
0.083	-0.219332153	-0.015033832
0.083	-0.209349162	-0.015039697
0.083	-0.213691802	-0.005017874
0.083	-0.223637243	-0.00500926
0.083	-0.203775311	-0.005022015
0.083	-0.224960694	-0.02503023
0.083	-0.235040605	-0.025019537
0.083	-0.214895491	-0.025035888
0.083	-0.288595266	0.005
0.083	-0.278449427	0.005
0.083	-0.268303589	0.005
0.083	-0.25815775	0.005
0.083	-0.248022559	0.005004268
0.083	-0.237915548	0.005011736
0.083	-0.262505966	0.015
0.083	-0.256708344	0.025
0.083	-0.272651805	0.015
0.083	-0.282797644	0.015
0.083	-0.266854183	0.025
0.083	-0.277000022	0.025
0.083	-0.242226425	0.015006383
0.083	-0.236426935	0.025007378
0.083	-0.252360127	0.015
0.083	-0.246562505	0.025
0.083	-0.232119472	0.015018799
0.083	-0.226308942	0.025021371
0.083	-0.285696455	-0.025
0.083	-0.279898833	-0.015
0.083	-0.274101211	-0.005
0.083	-0.290044672	-0.015
0.083	-0.300190511	-0.015
0.083	-0.295842294	-0.025
0.083	-0.305988133	-0.025
0.083	-0.28424705	-0.005
0.083	-0.294392888	-0.005
0.083	-0.24948211	-0.015000228
0.083	-0.259610803	-0.014999467
0.083	-0.269752994	-0.015
0.083	-0.265405858	-0.025
0.083	-0.255266582	-0.025001285
0.083	-0.275550616	-0.025
0.083	-0.253816719	-0.004997914
0.083	-0.243700461	-0.004995261
0.083	-0.263955372	-0.005
0.083	-0.366746665	-0.025039896
0.083	-0.360896483	-0.015035497
0.083	-0.355094112	-0.005017621
0.083	-0.349333177	0.004998643
0.083	-0.343589155	0.015009001
0.083	-0.337841149	0.025008882
0.083	-0.365044306	-0.005014051
0.083	-0.3749196	-0.005006068
0.083	-0.384720166	-0.004985139
0.083	-0.394400284	-0.004950157
0.083	-0.403950471	-0.004922511
0.083	-0.413388946	-0.004809645
0.083	-0.396537605	-0.025103281
0.083	-0.390493964	-0.01503641
0.083	-0.406107194	-0.025167747
0.083	-0.415243782	-0.025266142
0.083	-0.409110712	-0.014989036
0.083	-0.417274041	-0.014634208
0.083	-0.400020918	-0.015039481
0.083	-0.37677114	-0.025051859
0.083	-0.386718977	-0.025068832
0.083	-0.370860797	-0.015041865
0.083	-0.38074014	-0.015041237
0.083	-0.388925166	0.005060178
0.083	-0.383525153	0.015053123
0.083	-0.378111186	0.025041773
0.083	-0.393415183	0.015067317
0.083	-0.403267691	0.01508687
0.083	-0.413034668	0.015050889
0.083	-0.408034425	0.005095122
0.083	-0.416807434	0.005098558
0.083	-0.398622451	0.005081635
0.083	-0.398084294	0.025068463
0.083	-0.407754499	0.025071667
0.083	-0.416706566	0.024975461
0.083	-0.388140672	0.025042955
0.083	-0.353624622	0.015025246
0.083	-0.363613133	0.015038899
0.083	-0.373575438	0.015046758
0.083	-0.36922953	0.005021937
0.083	-0.359313158	0.005010741
0.083	-0.379104271	0.005035107
0.083	-0.358008049	0.02503453
0.083	-0.34793713	0.025022346
0.083	-0.368063439	0.025040691
0.083	-0.314684566	-0.005
0.083	-0.324830405	-0.005
0.083	-0.334964076	-0.005004878
0.083	-0.345065546	-0.005013424
0.083	-0.330628027	-0.015
0.083	-0.336425649	-0.025
0.083	-0.320482188	-0.015
0.083	-0.32627981	-0.025
0.083	-0.350861377	-0.015021502
0.083	-0.340759997	-0.015007297
0.083	-0.356673623	-0.025024455
0.083	-0.346559753	-0.025008434
0.083	-0.307437538	0.025
0.083	-0.313235161	0.015
0.083	-0.319032783	0.005
0.083	-0.303089322	0.015
0.083	-0.297291699	0.025
0.083	-0.308886944	0.005
0.083	-0.333503076	0.01500026
0.083	-0.323376831	0.014999391
0.083	-0.327720482	0.025001468
0.083	-0.317582142	0.025
0.083	-0.339282445	0.004994581
0.083	-0.32917041	0.004997616
0.083191528	-0.433174006	0.035
0.083765817	-0.442943039	0.035
0.084721988	-0.452682112	0.035
0.086058576	-0.462376303	0.035
0.087773533	-0.472010758	0.035
0.089864231	-0.481570715	0.035
0.092327466	-0.491041527	0.035
0.095159465	-0.500408682	0.035
0.098355889	-0.509657827	0.035
0.101911839	-0.518774791	0.035
0.105821867	-0.527745604	0.035
0.110079982	-0.536556521	0.035
0.11467966	-0.545194042	0.035
0.119613852	-0.553644932	0.035
0.124875	-0.561896243	0.035
0.124875	-0.561896243	0.025
0.124875	-0.561896243	0.015
0.124875	-0.561896243	0.005
0.124875	-0.561896243	-0.005
0.124875	-0.561896243	-0.015
0.124875	-0.561896243	-0.025
0.124875	-0.561896243	-0.035
0.119613852	-0.553644932	-0.035
0.11467966	-0.545194042	-0.035
0.110079982	-0.536556521	-0.035
0.105821867	-0.527745604	-0.035
0.101911839	-0.518774791	-0.035
0.098355889	-0.509657827	-0.035
0.095159465	-0.500408682	-0.035
0.092327466	-0.491041527	-0.035
0.089864231	-0.481570715	-0.035
0.087773533	-0.472010758	-0.035
0.086058576	-0.462376303	-0.035
0.084721988	-0.452682112	-0.035
0.083765817	-0.442943039	-0.035
0.083191528	-0.433174006	-0.035
0.090859631	-0.485583563	0.024984212
0.08951047	-0.480071979	0.014986515
0.08828819	-0.474538102	0.005008029
0.087200253	-0.469024228	-0.004967473
0.086245701	-0.463543638	-0.014948767
0.085422927	-0.458111629	-0.024949267
0.086434659	-0.464688078	0.004987392
0.084961119	-0.454642396	0.00496749
0.083886598	-0.444425971	0.005101543
0.083206491	-0.433548863	0.006296806
0.085772275	-0.460517494	0.014939317
0.086708301	-0.466289856	0.024951551
0.087447729	-0.470337634	0.014962346
0.088594383	-0.475981755	0.024962878
0.08450392	-0.4507706	0.014914377
0.085217122	-0.456611138	0.024969923
0.083174469	-0.432728284	0.016717288
0.083640651	-0.441276154	0.0151401
0.084129683	-0.447129518	0.025072955
0.083435699	-0.438143281	0.02561235
0.0830755	-0.429533605	0.02565209
0.084842714	-0.453687861	-0.014931046
0.083827604	-0.443715266	-0.014794537
0.083221104	-0.433902019	-0.014768483
0.08432575	-0.449102185	-0.004884952
0.085567251	-0.459125607	-0.004975043
0.083501026	-0.439209658	-0.004479808
0.083094072	-0.430247634	-0.004617511
0.084251455	-0.448373205	-0.024950919
0.083478599	-0.438851892	-0.024936927
0.083087797	-0.430014987	-0.024835579
0.103484768	-0.522499812	0.025050366
0.101306954	-0.517295958	0.015040942
0.099265368	-0.512092416	0.00501999
0.097354195	-0.506882825	-0.004998551
0.095564514	-0.501648464	-0.015010525
0.093889738	-0.496371368	-0.025010363
0.096015462	-0.503003603	0.005015651
0.09309133	-0.493702356	0.005010099
0.090513226	-0.484218958	0.005011114
0.094725481	-0.499055389	0.015009636
0.096479962	-0.50437314	0.025009848
0.097854515	-0.508281683	0.015025069
0.099817396	-0.513533608	0.02502899
0.091941808	-0.489654213	0.014999814
0.093491771	-0.495054535	0.024997282
0.088918873	-0.477467735	-0.024988086
0.090187754	-0.482906478	-0.014987519
0.091578605	-0.488318482	-0.004988502
0.092702182	-0.492360692	-0.015000303
0.091223907	-0.486984959	-0.025001712
0.09429889	-0.497698662	-0.004993676
0.088033868	-0.473305855	-0.014966548
0.086983109	-0.467838712	-0.024967024
0.089210263	-0.478766549	-0.004975322
0.119709318	-0.553801196	0.004675453
0.11508172	-0.545911912	0.004745496
0.110770901	-0.53790735	0.004928445
0.106672889	-0.529578677	0.004987466
0.102825593	-0.52095915	0.005011331
0.111662335	-0.539620951	0.025109091
0.109068775	-0.534542158	0.015038289
0.10745486	-0.53122963	0.025074746
0.105060169	-0.526071205	0.015045926
0.120107516	-0.554450236	0.02376517
0.116015405	-0.547557955	0.02510313
0.113243714	-0.542583835	0.014986763
0.117428811	-0.549995915	0.014478602
0.121649825	-0.556923138	0.014385331
0.108409527	-0.533204004	-0.005065869
0.106156931	-0.528471961	-0.015059465
0.103991817	-0.523665863	-0.025046906
0.102297613	-0.519704096	-0.015046665
0.098766049	-0.510765358	-0.015029664
0.104422572	-0.524643916	-0.005034121
0.100733036	-0.515867317	-0.005014195
0.100279622	-0.514720293	-0.025039965
0.096910806	-0.505620709	-0.025026032
0.119522798	-0.553495647	-0.015059724
0.114784796	-0.545382296	-0.015096644
0.110318852	-0.537025832	-0.015075909
0.112652348	-0.541487029	-0.00510533
0.117067196	-0.549378173	-0.005129467
0.12144055	-0.556591329	-0.005122429
0.112379171	-0.540975907	-0.025074937
0.108037254	-0.532439343	-0.025049571
0.116912661	-0.549112938	-0.025078023
0.121377378	-0.556490944	-0.024982097
0.130113824	-0.570364936	0.035
0.134779199	-0.579162567	0.035
0.138850562	-0.588250362	0.035
0.142309971	-0.59758827	0.035
0.145142179	-0.607135135	0.035
0.147334702	-0.616848881	0.035
0.148877879	-0.626686698	0.035
0.149764908	-0.636605226	0.035
0.14999188	-0.646560753	0.035
0.149557794	-0.656509401	0.035
0.148464563	-0.666407324	0.035
0.146717006	-0.676210898	0.035
0.144322824	-0.685876917	0.035
0.14129257	-0.69536278	0.035
0.137639599	-0.704626679	0.035
0.13338001	-0.713627786	0.035
0.128532576	-0.722326431	0.035
0.123118662	-0.730684275	0.035
0.117162129	-0.738664484	0.035
0.110689227	-0.746231887	0.035
0.103728487	-0.753353131	0.035
0.096310585	-0.759996832	0.035
0.088468214	-0.766133708	0.035
0.080235938	-0.771736712	0.035
0.071650039	-0.776781152	0.035
0.062748357	-0.781244793	0.035
0.053570126	-0.785107964	0.035
0.044155795	-0.788353639	0.035
0.034546857	-0.790967512	0.035
0.02478566	-0.792938065	0.035
0.014915226	-0.794256611	0.035
0.004979057	-0.794917341	0.035
-0.004979057	-0.794917341	0.035
-0.014915226	-0.794256611	0.035
-0.02478566	-0.792938065	0.035
-0.034546857	-0.790967512	0.035
-0.044155795	-0.788353639	0.035
-0.053570126	-0.785107964	0.035
-0.062748357	-0.781244793	0.035
-0.071650039	-0.776781152	0.035
-0.080235938	-0.771736712	0.035
-0.088468214	-0.766133708	0.035
-0.096310585	-0.759996832	0.035
-0.103728487	-0.753353131	0.035
-0.110689227	-0.746231887	0.035
-0.117162129	-0.738664484	0.035
-0.123118662	-0.730684275	0.035
-0.128532576	-0.722326431	0.035
-0.13338001	-0.713627786	0.035
-0.137639599	-0.704626679	0.035
-0.14129257	-0.69536278	0.035
-0.144322824	-0.685876917	0.035
-0.146717006	-0.676210898	0.035
-0.148464563	-0.666407324	0.035
-0.149557794	-0.656509401	0.035
-0.14999188	-0.646560753	0.035
-0.149764908	-0.636605226	0.035
-0.148877879	-0.626686698	0.035
-0.147334702	-0.616848881	0.035
-0.145142179	-0.607135135	0.035
-0.142309971	-0.59758827	0.035
-0.138850562	-0.588250362	0.035
-0.134779199	-0.579162567	0.035
-0.130113824	-0.570364936	0.035
-0.124875	-0.561896243	0.035
-0.124875	-0.561896243	0.025
-0.124875	-0.561896243	0.015
-0.124875	-0.561896243	0.005
-0.124875	-0.561896243	-0.005
-0.124875	-0.561896243	-0.015
-0.124875	-0.561896243	-0.025
-0.124875	-0.561896243	-0.035
-0.130113824	-0.570364936	-0.035
-0.134779199	-0.579162567	-0.035
-0.138850562	-0.588250362	-0.035
-0.142309971	-0.59758827	-0.035
-0.145142179	-0.607135135	-0.035
-0.147334702	-0.616848881	-0.035
-0.148877879	-0.626686698	-0.035
-0.149764908	-0.636605226	-0.035
-0.14999188	-0.646560753	-0.035
-0.149557794	-0.656509401	-0.035
-0.148464563	-0.666407324	-0.035
-0.146717006	-0.676210898	-0.035
-0.144322824	-0.685876917	-0.035
-0.14129257	-0.69536278	-0.035
-0.137639599	-0.704626679	-0.035
-0.13338001	-0.713627786	-0.035
-0.128532576	-0.722326431	-0.035
-0.123118662	-0.730684275	-0.035
-0.117162129	-0.738664484	-0.035
-0.110689227	-0.746231887	-0.035
-0.103728487	-0.753353131	-0.035
-0.096310585	-0.759996832	-0.035
-0.088468214	-0.766133708	-0.035
-0.080235938	-0.771736712	-0.035
-0.071650039	-0.776781152	-0.035
-0.062748357	-0.781244793	-0.035
-0.053570126	-0.785107964	-0.035
-0.044155795	-0.788353639	-0.035
-0.034546857	-0.790967512	-0.035
-0.02478566	-0.792938065	-0.035
-0.014915226	-0.794256611	-0.035
-0.004979057	-0.794917341	-0.035
0.004979057	-0.794917341	-0.035
0.014915226	-0.794256611	-0.035
0.02478566	-0.792938065	-0.035
0.034546857	-0.790967512	-0.035
0.044155795	-0.788353639	-0.035
0.053570126	-0.785107964	-0.035
0.062748357	-0.781244793	-0.035
0.071650039	-0.776781152	-0.035
0.080235938	-0.771736712	-0.035
0.088468214	-0.766133708	-0.035
0.096310585	-0.759996832	-0.035
0.103728487	-0.753353131	-0.035
0.110689227	-0.746231887	-0.035
0.117162129	-0.738664484	-0.035
0.123118662	-0.730684275	-0.035
0.128532576	-0.722326431	-0.035
0.13338001	-0.713627786	-0.035
0.137639599	-0.704626679	-0.035
0.14129257	-0.69536278	-0.035
0.144322824	-0.685876917	-0.035
0.146717006	-0.676210898	-0.035
0.148464563	-0.666407324	-0.035
0.149557794	-0.656509401	-0.035
0.14999188	-0.646560753	-0.035
0.149764908	-0.636605226	-0.035
0.148877879	-0.626686698	-0.035
0.147334702	-0.616848881	-0.035
0.145142179	-0.607135135	-0.035
0.142309971	-0.59758827	-0.035
0.138850562	-0.588250362	-0.035
0.134779199	-0.579162567	-0.035
0.130113824	-0.570364936	-0.035
-7.11E-04	-0.794998313	0.025
-0.006400877	-0.794863367	0.015
-0.012081117	-0.794512697	0.005
-0.017743968	-0.793946808	-0.005
-0.023381276	-0.793166514	-0.015
-0.028984928	-0.792172939	-0.025
0.130680717	-0.718637968	0.025
0.127793312	-0.72354215	0.015
0.124721953	-0.728333273	0.005
0.121471061	-0.73300444	-0.005
0.118045314	-0.737548927	-0.015
0.114449644	-0.741960193	-0.025
0.149975561	-0.642292381	0.025
0.149970327	-0.647983433	0.015
0.149749216	-0.653670191	0.005
0.149312545	-0.659344469	-0.005
0.148660943	-0.664998097	-0.015
0.147795348	-0.67062294	-0.025
0.144048757	-0.603167528	0.025050355
0.145544105	-0.608710696	0.015040938
0.146815418	-0.614255359	0.00501999
0.147868643	-0.619803484	-0.004998548
0.148709989	-0.625369943	-0.01501052
0.149342304	-0.630968739	-0.025010358
0.144515166	-0.604808372	0.005011335
0.141645924	-0.595639772	0.004988564
0.138250883	-0.586804696	0.004950968
0.134366415	-0.578324168	0.004922125
0.130017897	-0.570197952	0.00480818
0.137452562	-0.584943416	0.025111836
0.139694492	-0.590360738	0.015043815
0.13343366	-0.576476584	0.025177123
0.12911199	-0.568644948	0.025276321
0.132052692	-0.573851657	0.014996307
0.128084869	-0.566934217	0.014639624
0.136032726	-0.581793218	0.015046803
0.141020744	-0.593881024	0.025074517
0.142890199	-0.599366778	0.015046124
0.140247352	-0.591795862	-0.005064286
0.142050556	-0.596816605	-0.015059457
0.143682636	-0.601926804	-0.025046901
0.13864676	-0.58775425	-0.015075222
0.134682483	-0.578964943	-0.015094831
0.130202428	-0.570519615	-0.015058561
0.132552615	-0.574787435	-0.0051015
0.128324021	-0.567327962	-0.005105667
0.136606979	-0.583044101	-0.005087345
0.13685343	-0.583590401	-0.025074922
0.132701527	-0.575069286	-0.025078043
0.128384907	-0.567428642	-0.024982072
0.140552432	-0.592607121	-0.025049563
0.14710439	-0.615669157	-0.015029659
0.144880296	-0.606145143	-0.015046662
0.145915236	-0.610233005	-0.005014191
0.143366531	-0.600886083	-0.005034115
0.148091244	-0.621146625	-0.025026028
0.14620107	-0.611455296	-0.025039963
0.149994497	-0.643715099	0.005
0.149579749	-0.63377954	0.005005685
0.148512794	-0.623929882	0.005015649
0.149046682	-0.628115492	0.015008506
0.148298572	-0.622471497	0.025009848
0.149837799	-0.638026202	0.015
0.149465415	-0.632347343	0.025
0.147607164	-0.618314325	0.015025065
0.146485456	-0.6127198	0.025028985
0.149886689	-0.65082927	-0.025
0.149999932	-0.645142695	-0.014999291
0.149897556	-0.639457184	-0.004997223
0.149660238	-0.65509025	-0.015
0.149169763	-0.66076013	-0.025
0.149935281	-0.649405845	-0.005
0.149680318	-0.635212124	-0.015000301
0.149943405	-0.640879891	-0.02500171
0.149203449	-0.629562033	-0.004993676
0.145427469	-0.68175393	0.025
0.143928593	-0.687244055	0.015
0.142222536	-0.692673371	0.005
0.140311753	-0.698034063	-0.005
0.138198996	-0.703318414	-0.015
0.135887306	-0.708518817	-0.025
0.145072296	-0.683131731	0.005
0.147282681	-0.673422034	0.005
0.148843948	-0.663587072	0.005
0.148254824	-0.667814624	0.015
0.149013559	-0.662174374	0.025
0.146414354	-0.677601181	0.015
0.147545652	-0.672023702	0.025
0.149441893	-0.657927516	0.015
0.149824721	-0.652249352	0.025
0.143101315	-0.689966805	-0.025
0.14470407	-0.684506102	-0.015
0.146098528	-0.67898853	-0.005
0.141763931	-0.694020281	-0.015
0.139802385	-0.699362607	-0.025
0.143521411	-0.688607392	-0.005
0.147006457	-0.674817807	-0.015
0.145769556	-0.680372821	-0.025
0.148031746	-0.669219871	-0.005
0.129976343	-0.719874229	0.005
0.134657889	-0.711085194	0.005
0.138745959	-0.702004901	0.005
0.137067817	-0.705929579	0.015
0.139280439	-0.700686259	0.025
0.132723039	-0.714889877	0.015
0.135278684	-0.709804921	0.025
0.140808497	-0.696700747	0.015
0.142668344	-0.691322172	0.025
0.126280357	-0.725952279	-0.025
0.129260275	-0.721103754	-0.015
0.132054126	-0.71614568	-0.005
0.123925883	-0.729512576	-0.015
0.120630828	-0.734152697	-0.025
0.12704255	-0.724750802	-0.005
0.134024979	-0.71235952	-0.015
0.131373332	-0.717395081	-0.025
0.136483701	-0.707226998	-0.005
0.075370617	-0.774689128	0.025
0.070396803	-0.777454861	0.015
0.065321654	-0.780029928	0.005
0.060152477	-0.782410624	-0.005
0.054896712	-0.784593521	-0.015
0.049561925	-0.786575477	-0.025
0.106769477	-0.750357861	0.025
0.102696035	-0.754332175	0.015
0.098474764	-0.758149109	0.005
0.094111743	-0.761803167	-0.005
0.08961325	-0.765289091	-0.015
0.084985761	-0.768601862	-0.025
0.1057653	-0.751365885	0.005
0.112589696	-0.744113875	0.005
0.118917878	-0.736425042	0.005
0.116268401	-0.739771614	0.015
0.119779742	-0.735292932	0.025
0.109724011	-0.747277277	0.015
0.113524778	-0.743041445	0.025
0.122300363	-0.731848265	0.015
0.125506801	-0.727146472	0.025
0.100603503	-0.756260663	-0.025
0.104751606	-0.752364338	-0.015
0.108748922	-0.748313465	-0.005
0.097397056	-0.759078102	-0.015
0.09299957	-0.762690611	-0.025
0.101654342	-0.755301381	-0.005
0.111644485	-0.745177388	-0.015
0.107764047	-0.749340357	-0.025
0.115364213	-0.740870216	-0.005
0.074137058	-0.775398223	0.005
0.082625718	-0.770191816	0.005
0.090750223	-0.764433652	0.005
0.087315218	-0.766967425	0.015
0.09187903	-0.763567465	0.025
0.079030165	-0.77249209	0.015
0.08380951	-0.769402436	0.025
0.095215447	-0.760905214	0.015
0.099543612	-0.757209934	0.025
0.067871442	-0.778766466	-0.025
0.072896828	-0.776095585	-0.015
0.077817281	-0.773235997	-0.005
0.064037887	-0.780643463	-0.015
0.05884636	-0.782975019	-0.025
0.069137233	-0.778116652	-0.005
0.081434492	-0.770969931	-0.015
0.076597395	-0.773968365	-0.025
0.086154365	-0.767790168	-0.005
0.038686104	-0.789925448	0.025
0.033160725	-0.79128864	0.015
0.027587612	-0.792441255	0.005
0.021974788	-0.793381632	-0.005
0.016330332	-0.794108418	-0.015
0.010662368	-0.794620566	-0.025
0.03730967	-0.790285885	0.005
0.046867294	-0.787490199	0.005
0.056218359	-0.784066517	0.005
0.052238719	-0.785609801	0.015
0.057534948	-0.783527	0.025
0.042794025	-0.78876603	0.015
0.048216779	-0.787039228	0.025
0.061453182	-0.781833864	0.015
0.066599544	-0.779404244	0.025
0.030379635	-0.791891381	-0.025
0.03592988	-0.790633251	-0.015
0.041428404	-0.789165486	-0.005
0.026187814	-0.792696305	-0.015
0.020566323	-0.793583399	-0.025
0.031771609	-0.791596606	-0.005
0.045513592	-0.787928349	-0.015
0.040059056	-0.78955197	-0.025
0.050902612	-0.786098987	-0.005
-0.002134202	-0.794984817	0.005
0.00782212	-0.794795909	0.005
0.017743968	-0.793946808	0.005
0.013498779	-0.794391375	0.015
0.019156007	-0.793771796	0.025
0.003556789	-0.794957825	0.015
0.00924266	-0.794714973	0.025
0.023381276	-0.793166514	0.015
0.028984928	-0.792172939	0.025
-0.00924266	-0.794714973	-0.025
-0.003556789	-0.794957825	-0.015
0.002134202	-0.794984817	-0.005
-0.013498779	-0.794391375	-0.015
-0.019156007	-0.793771796	-0.025
-0.00782212	-0.794795909	-0.005
0.006400877	-0.794863367	-0.015
7.11E-04	-0.794998313	-0.025
0.012081117	-0.794512697	-0.005
-0.139280439	-0.700686259	-0.025
-0.137067817	-0.705929579	-0.015
-0.134657889	-0.711085194	-0.005
-0.132054126	-0.71614568	0.005
-0.129260275	-0.721103754	0.015
-0.126280357	-0.725952279	0.025
-0.149465415	-0.632347343	-0.025
-0.149837799	-0.638026202	-0.015
-0.149994497	-0.643715099	-0.005
-0.149935281	-0.649405845	0.005
-0.149660238	-0.65509025	0.015
-0.149169763	-0.66076013	0.025
-0.140963457	-0.593723261	-0.02505857
-0.142826813	-0.599168771	-0.015049302
-0.14446278	-0.604620485	-0.005024037
-0.145878291	-0.610078314	0.004998303
-0.147083544	-0.615564801	0.015012653
-0.148083451	-0.621098295	0.02501244
-0.141556869	-0.595384953	-0.005016959
-0.138091908	-0.586428464	-0.00502864
-0.134055928	-0.577702095	-0.00517764
-0.129469404	-0.569252568	-0.005524469
-0.13313912	-0.575906045	-0.024945368
-0.135645396	-0.580966208	-0.015053245
-0.12864804	-0.567865819	-0.024639196
-0.130952923	-0.571847202	-0.015002443
-0.137317532	-0.584635314	-0.025060707
-0.139557912	-0.590012827	-0.01505705
-0.136507855	-0.582826005	0.004999526
-0.138609928	-0.587665126	0.015067723
-0.140536056	-0.59256321	0.025061446
-0.134655742	-0.57891043	0.015061855
-0.130197613	-0.570511199	0.0150974
-0.132409516	-0.574517944	0.004890875
-0.128270918	-0.567240295	0.005155943
-0.132697081	-0.575060849	0.025080097
-0.128382958	-0.567425416	0.024986805
-0.13684217	-0.583565316	0.025081348
-0.144845652	-0.606016193	0.015035764
-0.142011915	-0.596702838	0.015056571
-0.143308097	-0.600696621	0.005016987
-0.140173419	-0.591601379	0.005031478
-0.146186462	-0.611391693	0.025031259
-0.143663992	-0.601864663	0.025048287
-0.149578708	-0.633765669	-0.005
-0.148506032	-0.623882274	-0.005006825
-0.146790172	-0.614135044	-0.005018798
-0.147598502	-0.618266459	-0.015010212
-0.146477585	-0.612684106	-0.025011827
-0.149044893	-0.628099705	-0.015
-0.148296532	-0.622458069	-0.025
-0.145514571	-0.608592453	-0.015030111
-0.144023822	-0.60308176	-0.025034848
-0.149943177	-0.640871599	0.025
-0.149678916	-0.635190708	0.014999149
-0.149199658	-0.629525434	0.004996667
-0.149999937	-0.645137932	0.015
-0.149886744	-0.650827861	0.025
-0.149897209	-0.639447804	0.005
-0.148701754	-0.625307659	0.015000361
-0.149339797	-0.630942086	0.025002052
-0.147851953	-0.619705735	0.004992403
-0.138745959	-0.702004901	-0.005
-0.142222536	-0.692673371	-0.005
-0.145072296	-0.683131731	-0.005
-0.147282681	-0.673422034	-0.005
-0.148843948	-0.663587072	-0.005
-0.149749216	-0.653670191	-0.005
-0.146414354	-0.677601181	-0.015
-0.147545652	-0.672023702	-0.025
-0.143928593	-0.687244055	-0.015
-0.140808497	-0.696700747	-0.015
-0.145427469	-0.68175393	-0.025
-0.142668344	-0.691322172	-0.025
-0.149441893	-0.657927516	-0.015
-0.149824721	-0.652249352	-0.025
-0.148254824	-0.667814624	-0.015
-0.149013559	-0.662174374	-0.025
-0.149970327	-0.647983433	-0.015
-0.149975561	-0.642292381	-0.025
-0.139802385	-0.699362607	0.025
-0.141763931	-0.694020281	0.015
-0.143521411	-0.688607392	0.005
-0.138198996	-0.703318414	0.015
-0.134024979	-0.71235952	0.015
-0.135887306	-0.708518817	0.025
-0.131373332	-0.717395081	0.025
-0.140311753	-0.698034063	0.005
-0.136483701	-0.707226998	0.005
-0.148660943	-0.664998097	0.015
-0.147006457	-0.674817807	0.015
-0.14470407	-0.684506102	0.015
-0.145769556	-0.680372821	0.025
-0.147795348	-0.67062294	0.025
-0.143101315	-0.689966805	0.025
-0.148031746	-0.669219871	0.005
-0.149312545	-0.659344469	0.005
-0.146098528	-0.67898853	0.005
-0.099543612	-0.757209934	-0.025
-0.095215447	-0.760905214	-0.015
-0.090750223	-0.764433652	-0.005
-0.086154365	-0.767790168	0.005
-0.081434492	-0.770969931	0.015
-0.076597395	-0.773968365	0.025
-0.098474764	-0.758149109	-0.005
-0.1057653	-0.751365885	-0.005
-0.112589696	-0.744113875	-0.005
-0.118917878	-0.736425042	-0.005
-0.124721953	-0.728333273	-0.005
-0.129976343	-0.719874229	-0.005
-0.116268401	-0.739771614	-0.015
-0.119779742	-0.735292932	-0.025
-0.109724011	-0.747277277	-0.015
-0.102696035	-0.754332175	-0.015
-0.113524778	-0.743041445	-0.025
-0.106769477	-0.750357861	-0.025
-0.127793312	-0.72354215	-0.015
-0.130680717	-0.718637968	-0.025
-0.122300363	-0.731848265	-0.015
-0.125506801	-0.727146472	-0.025
-0.132723039	-0.714889877	-0.015
-0.135278684	-0.709804921	-0.025
-0.100603503	-0.756260663	0.025
-0.104751606	-0.752364338	0.015
-0.108748922	-0.748313465	0.005
-0.097397056	-0.759078102	0.015
-0.08961325	-0.765289091	0.015
-0.09299957	-0.762690611	0.025
-0.084985761	-0.768601862	0.025
-0.101654342	-0.755301381	0.005
-0.094111743	-0.761803167	0.005
-0.123925883	-0.729512576	0.015
-0.118045314	-0.737548927	0.015
-0.111644485	-0.745177388	0.015
-0.114449644	-0.741960193	0.025
-0.120630828	-0.734152697	0.025
-0.107764047	-0.749340357	0.025
-0.121471061	-0.73300444	0.005
-0.12704255	-0.724750802	0.005
-0.115364213	-0.740870216	0.005
-0.066599544	-0.779404244	-0.025
-0.061453182	-0.781833864	-0.015
-0.056218359	-0.784066517	-0.005
-0.050902612	-0.786098987	0.005
-0.045513592	-0.787928349	0.015
-0.040059056	-0.78955197	0.025
-0.065321654	-0.780029928	-0.005
-0.074137058	-0.775398223	-0.005
-0.082625718	-0.770191816	-0.005
-0.079030165	-0.77249209	-0.015
-0.08380951	-0.769402436	-0.025
-0.070396803	-0.777454861	-0.015
-0.075370617	-0.774689128	-0.025
-0.087315218	-0.766967425	-0.015
-0.09187903	-0.763567465	-0.025
-0.05884636	-0.782975019	0.025
-0.064037887	-0.780643463	0.015
-0.069137233	-0.778116652	0.005
-0.054896712	-0.784593521	0.015
-0.049561925	-0.786575477	0.025
-0.060152477	-0.782410624	0.005
-0.072896828	-0.776095585	0.015
-0.067871442	-0.778766466	0.025
-0.077817281	-0.773235997	0.005
-0.027587612	-0.792441255	-0.005
-0.03730967	-0.790285885	-0.005
-0.046867294	-0.787490199	-0.005
-0.042794025	-0.78876603	-0.015
-0.048216779	-0.787039228	-0.025
-0.033160725	-0.79128864	-0.015
-0.038686104	-0.789925448	-0.025
-0.052238719	-0.785609801	-0.015
-0.057534948	-0.783527	-0.025
-0.020566323	-0.793583399	0.025
-0.026187814	-0.792696305	0.015
-0.031771609	-0.791596606	0.005
-0.016330332	-0.794108418	0.015
-0.010662368	-0.794620566	0.025
-0.021974788	-0.793381632	0.005
-0.03592988	-0.790633251	0.015
-0.030379635	-0.791891381	0.025
-0.041428404	-0.789165486	0.005
-0.119613852	-0.553644932	0.035
-0.11467966	-0.545194042	0.035
-0.110079982	-0.536556521	0.035
-0.105821867	-0.527745604	0.035
-0.101911839	-0.518774791	0.035
-0.098355889	-0.509657827	0.035
-0.095159465	-0.500408682	0.035
-0.092327466	-0.491041527	0.035
-0.089864231	-0.481570715	0.035
-0.087773533	-0.472010758	0.035
-0.086058576	-0.462376303	0.035
-0.084721988	-0.452682112	0.035
-0.083765817	-0.442943039	0.035
-0.083191528	-0.433174006	0.035
-0.083	-0.423389982	0.035
-0.083	-0.423389982	0.025
-0.083	-0.423389982	0.015
-0.083	-0.423389982	0.005
-0.083	-0.423389982	-0.005
-0.083	-0.423389982	-0.015
-0.083	-0.423389982	-0.025
-0.083	-0.423389982	-0.035
-0.083191528	-0.433174006	-0.035
-0.083765817	-0.442943039	-0.035
-0.084721988	-0.452682112	-0.035
-0.086058576	-0.462376303	-0.035
-0.087773533	-0.472010758	-0.035
-0.089864231	-0.481570715	-0.035
-0.092327466	-0.491041527	-0.035
-0.095159465	-0.500408682	-0.035
-0.098355889	-0.509657827	-0.035
-0.101911839	-0.518774791	-0.035
-0.105821867	-0.527745604	-0.035
-0.110079982	-0.536556521	-0.035
-0.11467966	-0.545194042	-0.035
-0.119613852	-0.553644932	-0.035
-0.096961341	-0.505765655	0.024984212
-0.09889172	-0.511101518	0.014986515
-0.100940079	-0.516385644	0.005008029
-0.103089196	-0.521578688	-0.004967473
-0.105330915	-0.526670125	-0.014948767
-0.107655425	-0.53164811	-0.024949267
-0.104854174	-0.525612691	0.004987392
-0.109193011	-0.5347921	0.00496749
-0.113958628	-0.543892585	0.005101543
-0.119418629	-0.553324574	0.006296806
-0.106613348	-0.52945168	0.014939317
-0.104194556	-0.524127607	0.024951551
-0.102567559	-0.52034817	0.014962346
-0.100395165	-0.515014164	0.024962878
-0.110957465	-0.53826867	0.014914377
-0.108315402	-0.533011291	0.024969923
-0.119846592	-0.554025447	0.016717288
-0.115498955	-0.546651069	0.0151401
-0.112663164	-0.541507207	0.025072955
-0.117064023	-0.549372734	0.02561235
-0.121534133	-0.556739849	0.02565209
-0.109623276	-0.53565235	-0.014931046
-0.114303264	-0.544516931	-0.014794537
-0.119235137	-0.553022476	-0.014768483
-0.111733483	-0.539756336	-0.004884952
-0.107213806	-0.530724014	-0.004975043
-0.116527608	-0.548448782	-0.004479808
-0.121154004	-0.55613513	-0.004617511
-0.112075505	-0.540404373	-0.024950919
-0.116707149	-0.548759047	-0.024936927
-0.121277672	-0.556332285	-0.024835579
-0.087019242	-0.468038235	0.025050366
-0.088089276	-0.473577007	0.015040942
-0.089272549	-0.479040046	0.00501999
-0.090567742	-0.484435868	-0.004998551
-0.091977799	-0.489785002	-0.015010525
-0.093507192	-0.495106052	-0.025010363
-0.091602432	-0.488407012	0.005015651
-0.094321216	-0.497770343	0.005010099
-0.097428984	-0.507093606	0.005011114
-0.092715933	-0.492408582	0.015009636
-0.091230371	-0.487009528	0.025009848
-0.090209255	-0.482994129	0.015025069
-0.088933656	-0.477534416	0.02502899
-0.095607012	-0.501777285	0.014999814
-0.093905442	-0.496422799	0.024997282
-0.099842032	-0.51359731	-0.024988086
-0.097885176	-0.508366565	-0.014987519
-0.096044674	-0.503090505	-0.004988502
-0.094740566	-0.499102876	-0.015000303
-0.096488193	-0.504397175	-0.025001712
-0.093112456	-0.493774399	-0.004993676
-0.101411052	-0.51755239	-0.014966548
-0.103565229	-0.522685933	-0.024967024
-0.099365039	-0.51235461	-0.004975322
-0.083184428	-0.432991026	0.004675453
-0.083702814	-0.442122661	0.004745496
-0.084548785	-0.45117476	0.004928445
-0.085751484	-0.460378781	0.004987466
-0.087324044	-0.469686036	0.005011331
-0.084341526	-0.44925431	0.025109091
-0.084996165	-0.454919303	0.015038289
-0.085487805	-0.458571131	0.025074746
-0.086352122	-0.464192239	0.015045926
-0.083156344	-0.432230089	0.02376517
-0.083568158	-0.440235045	0.02510313
-0.084016512	-0.445911586	0.014986763
-0.083394127	-0.437422381	0.014478602
-0.083070267	-0.42931692	0.014385331
-0.085188713	-0.456398556	-0.005065869
-0.085935098	-0.461585976	-0.015059465
-0.086795339	-0.46678658	-0.025046906
-0.087579831	-0.471023383	-0.015046665
-0.08959209	-0.480421457	-0.015029664
-0.086612075	-0.465733702	-0.005034121
-0.088402993	-0.475084316	-0.005014195
-0.088661006	-0.476290416	-0.025039965
-0.090897864	-0.485732228	-0.025026032
-0.083198432	-0.433348732	-0.015059724
-0.083749045	-0.442728069	-0.015096644
-0.084660838	-0.45215907	-0.015075909
-0.084131858	-0.447152308	-0.00510533
-0.083435328	-0.438136995	-0.005129467
-0.083079875	-0.429709095	-0.005122429
-0.084187612	-0.447729164	-0.025074937
-0.085302437	-0.457241385	-0.025049571
-0.083453623	-0.438443419	-0.025078023
-0.083082901	-0.429827664	-0.024982097
-0.083	-0.413244143	0.035
-0.083	-0.403098304	0.035
-0.083	-0.392952466	0.035
-0.083	-0.382806627	0.035
-0.083	-0.372660788	0.035
-0.083	-0.362514949	0.035
-0.083	-0.35236911	0.035
-0.083	-0.342223271	0.035
-0.083	-0.332077433	0.035
-0.083	-0.321931594	0.035
-0.083	-0.311785755	0.035
-0.083	-0.301639916	0.035
-0.083	-0.291494077	0.035
-0.083	-0.281348238	0.035
-0.083	-0.2712024	0.035
-0.083	-0.261056561	0.035
-0.083	-0.250910722	0.035
-0.083	-0.240764883	0.035
-0.083	-0.230619044	0.035
-0.083	-0.220473205	0.035
-0.083	-0.210327367	0.035
-0.083	-0.200181528	0.035
-0.083	-0.190035689	0.035
-0.083	-0.17988985	0.035
-0.083	-0.169744011	0.035
-0.083	-0.159598172	0.035
-0.083	-0.149452334	0.035
-0.083	-0.149452334	0.025
-0.083	-0.149452334	0.015
-0.083	-0.149452334	0.005
-0.083	-0.149452334	-0.005
-0.083	-0.149452334	-0.015
-0.083	-0.149452334	-0.025
-0.083	-0.149452334	-0.035
-0.083	-0.159598172	-0.035
-0.083	-0.169744011	-0.035
-0.083	-0.17988985	-0.035
-0.083	-0.190035689	-0.035
-0.083	-0.200181528	-0.035
-0.083	-0.210327367	-0.035
-0.083	-0.220473205	-0.035
-0.083	-0.230619044	-0.035
-0.083	-0.240764883	-0.035
-0.083	-0.250910722	-0.035
-0.083	-0.261056561	-0.035
-0.083	-0.2712024	-0.035
-0.083	-0.281348238	-0.035
-0.083	-0.291494077	-0.035
-0.083	-0.301639916	-0.035
-0.083	-0.311785755	-0.035
-0.083	-0.321931594	-0.035
-0.083	-0.332077433	-0.035
-0.083	-0.342223271	-0.035
-0.083	-0.35236911	-0.035
-0.083	-0.362514949	-0.035
-0.083	-0.372660788	-0.035
-0.083	-0.382806627	-0.035
-0.083	-0.392952466	-0.035
-0.083	-0.403098304	-0.035
-0.083	-0.413244143	-0.035
-0.083	-0.297291699	0.025
-0.083	-0.303089322	0.015
-0.083	-0.308886944	0.005
-0.083	-0.314684566	-0.005
-0.083	-0.320482188	-0.015
-0.083	-0.32627981	-0.025
-0.083	-0.366746658	-0.025039906
-0.083	-0.360896468	-0.01503551
-0.083	-0.355094091	-0.005017631
-0.083	-0.349333161	0.004998639
-0.083	-0.343589148	0.015009
-0.083	-0.337841148	0.025008882
-0.083	-0.345065546	-0.005013424
-0.083	-0.334964076	-0.005004878
-0.083	-0.324830405	-0.005
-0.083	-0.340759997	-0.015007297
-0.083	-0.346559753	-0.025008434
-0.083	-0.350861377	-0.015021502
-0.083	-0.356673623	-0.025024455
-0.083	-0.330628027	-0.015
-0.083	-0.336425649	-0.025
-0.083	-0.317582142	0.025
-0.083	-0.323376831	0.014999391
-0.083	-0.32917041	0.004997616
-0.083	-0.333503076	0.01500026
-0.083	-0.327720482	0.025001468
-0.083	-0.339282445	0.004994581
-0.083	-0.313235161	0.015
-0.083	-0.307437538	0.025
-0.083	-0.319032783	0.005
-0.083	-0.413375786	-0.004670972
-0.083	-0.403847254	-0.004745467
-0.083	-0.394371922	-0.004933572
-0.083	-0.384715338	-0.004985793
-0.083	-0.374918478	-0.005006731
-0.083	-0.365044061	-0.005014191
-0.083	-0.386709588	-0.025069261
-0.083	-0.38073832	-0.015041568
-0.083	-0.376770671	-0.025051943
-0.083	-0.370860653	-0.01504201
-0.083	-0.396455652	-0.025100629
-0.083	-0.390471498	-0.015031901
-0.083	-0.414193877	-0.02376057
-0.083	-0.405861925	-0.02509325
-0.083	-0.399899235	-0.014980042
-0.083	-0.408763204	-0.014472575
-0.083	-0.417213412	-0.014379324
-0.083	-0.379099368	0.005033902
-0.083	-0.37357126	0.015046748
-0.083	-0.368061714	0.025041052
-0.083	-0.363612096	0.015038857
-0.083	-0.353624478	0.015025236
-0.083	-0.369228107	0.005021536
-0.083	-0.359312908	0.005010673
-0.083	-0.358007672	0.025034587
-0.083	-0.347937092	0.025022349
-0.083	-0.398591757	0.005097249
-0.083	-0.393388303	0.015068477
-0.083	-0.388126944	0.025048747
-0.083	-0.383507107	0.01505343
-0.083	-0.388910082	0.005056109
-0.083	-0.378106059	0.025042963
-0.083	-0.413013733	0.015051595
-0.083	-0.403220238	0.015088755
-0.083	-0.408007746	0.005126282
-0.083	-0.416800392	0.005123576
-0.083	-0.398065232	0.025071125
-0.083	-0.407736732	0.025068386
-0.083	-0.416697507	0.024966611
-0.083	-0.226270828	0.025
-0.083	-0.23206845	0.015
-0.083	-0.237866072	0.005
-0.083	-0.243663694	-0.005
-0.083	-0.249461316	-0.015
-0.083	-0.255258939	-0.025
-0.083	-0.248011911	0.005
-0.083	-0.25815775	0.005
-0.083	-0.268303589	0.005
-0.083	-0.278449427	0.005
-0.083	-0.288595266	0.005
-0.083	-0.298741105	0.005
-0.083	-0.262505966	0.015
-0.083	-0.256708344	0.025
-0.083	-0.252360127	0.015
-0.083	-0.242214289	0.015
-0.083	-0.246562505	0.025
-0.083	-0.236416666	0.025
-0.083	-0.282797644	0.015
-0.083	-0.277000022	0.025
-0.083	-0.272651805	0.015
-0.083	-0.266854183	0.025
-0.083	-0.292943483	0.015
-0.083	-0.287145861	0.025
-0.083	-0.285696455	-0.025
-0.083	-0.279898833	-0.015
-0.083	-0.274101211	-0.005
-0.083	-0.269752994	-0.015
-0.083	-0.259607155	-0.015
-0.083	-0.275550616	-0.025
-0.083	-0.265404777	-0.025
-0.083	-0.263955372	-0.005
-0.083	-0.253809533	-0.005
-0.083	-0.310336349	-0.015
-0.083	-0.300190511	-0.015
-0.083	-0.290044672	-0.015
-0.083	-0.305988133	-0.025
-0.083	-0.316133972	-0.025
-0.083	-0.295842294	-0.025
-0.083	-0.294392888	-0.005
-0.083	-0.304538727	-0.005
-0.083	-0.28424705	-0.005
-0.083	-0.195989544	0.025050371
-0.083	-0.201837977	0.015040944
-0.083	-0.207633043	0.005019991
-0.083	-0.213385987	-0.004998552
-0.083	-0.219121064	-0.015010527
-0.083	-0.224860928	-0.025010365
-0.083	-0.217640422	0.005015652
-0.083	-0.227734426	0.005005693
-0.083	-0.21184579	0.015025071
-0.083	-0.206033061	0.025028993
-0.083	-0.221938818	0.015008516
-0.083	-0.216138841	0.025009857
-0.083	-0.22919735	-0.015000304
-0.083	-0.23932034	-0.01499929
-0.083	-0.223421009	-0.004993676
-0.083	-0.233527434	-0.004997218
-0.083	-0.234977449	-0.025001713
-0.083	-0.24511454	-0.025
-0.083	-0.159408319	0.004675444
-0.083	-0.168891032	0.00474549
-0.083	-0.178316918	0.004928441
-0.083	-0.187940528	0.004987463
-0.083	-0.197726832	0.005011328
-0.083	-0.176314398	0.025109107
-0.083	-0.182226602	0.015038295
-0.083	-0.186046672	0.025074755
-0.083	-0.191942776	0.015045928
-0.083	-0.158618849	0.023765183
-0.083	-0.166929128	0.025103151
-0.083	-0.172832606	0.014986771
-0.083	-0.164007641	0.014478614
-0.083	-0.155597509	0.014385305
-0.083	-0.183773074	-0.005065876
-0.083	-0.189206413	-0.015059469
-0.083	-0.19467132	-0.025046908
-0.083	-0.199138399	-0.015046666
-0.083	-0.209102979	-0.015029667
-0.083	-0.193563385	-0.005034124
-0.083	-0.20343411	-0.005014198
-0.083	-0.204712772	-0.025039966
-0.083	-0.214772823	-0.025026034
-0.083	-0.159779435	-0.015059726
-0.083	-0.169520466	-0.015096646
-0.083	-0.179343939	-0.015075916
-0.083	-0.174124397	-0.005105333
-0.083	-0.164749736	-0.005129475
-0.083	-0.156004194	-0.005122432
-0.083	-0.174725211	-0.025074946
-0.083	-0.184654755	-0.025049576
-0.083	-0.165067986	-0.025078012
-0.083	-0.15612717	-0.024982111
-0.083183827	-0.139866947	0.035
-0.083735037	-0.130295658	0.035
-0.08465282	-0.12075254	0.035
-0.085935826	-0.111251629	0.035
-0.087582168	-0.101806896	0.035
-0.089589425	-0.092432232	0.035
-0.091954645	-0.083141422	0.035
-0.094674351	-0.07394813	0.035
-0.097744541	-0.064865875	0.035
-0.101160701	-0.055908014	0.035
-0.101160701	-0.055908014	-0.035
-0.097744541	-0.064865875	-0.035
-0.094674351	-0.07394813	-0.035
-0.091954645	-0.083141422	-0.035
-0.089589425	-0.092432232	-0.035
-0.087582168	-0.101806896	-0.035
-0.085935826	-0.111251629	-0.035
-0.08465282	-0.12075254	-0.035
-0.083735037	-0.130295658	-0.035
-0.083183827	-0.139866947	-0.035
-0.086573534	-0.10733349	0.02501759
-0.085691735	-0.11286515	0.014999777
-0.084919297	-0.118533652	0.00501049
-0.084304555	-0.123945947	-0.004855714
-0.08381576	-0.12927277	-0.014773938
-0.083467564	-0.134169555	-0.024913788
-0.08388044	-0.128489396	0.005118866
-0.083206927	-0.139282742	0.006282135
-0.084477102	-0.122316206	0.014933961
-0.085149176	-0.116741952	0.024998088
-0.083172869	-0.140156931	0.016688218
-0.083633749	-0.131662644	0.015116
-0.084099645	-0.126029834	0.025057719
-0.083424757	-0.134885315	0.025581412
-0.083073617	-0.143385797	0.02561376
-0.083220374	-0.138957636	-0.014732909
-0.083501169	-0.133630413	-0.00445484
-0.083095092	-0.142557641	-0.004616559
-0.083086476	-0.142877346	-0.024777538
-0.101193737	-0.055826182	0.004672301
-0.09796097	-0.064266336	0.004746135
-0.095050704	-0.072770312	0.00493358
-0.092401588	-0.081537651	0.004984885
-0.090045237	-0.09052031	0.005004283
-0.088009819	-0.099654629	0.005013315
-0.08630249	-0.108951242	0.005017717
-0.09294012	-0.079657964	0.025062711
-0.091409254	-0.085156832	0.015035956
-0.090484975	-0.088736088	0.025047336
-0.08835694	-0.097976384	0.025037105
-0.089172898	-0.094240519	0.015038483
-0.087262973	-0.103481544	0.015031876
-0.095678388	-0.070849202	0.025093492
-0.093945432	-0.076288726	0.015026269
-0.101490139	-0.055095647	0.023757409
-0.098628342	-0.062447013	0.025085868
-0.096713361	-0.067790689	0.01497469
-0.099591908	-0.059894182	0.014468769
-0.102581922	-0.052460017	0.014376032
-0.091015374	-0.086655513	-0.005031046
-0.08976377	-0.091693036	-0.01504194
-0.088623642	-0.096724773	-0.025036899
-0.087758797	-0.100905942	-0.015036422
-0.086098206	-0.110215816	-0.015016164
-0.08478388	-0.11964029	-0.01495839
-0.086989795	-0.104966616	-0.005007214
-0.088835659	-0.095751546	-0.005021327
-0.085478421	-0.114337269	-0.004976224
-0.085323017	-0.115450685	-0.025014753
-0.086795558	-0.106054493	-0.025032229
-0.084210208	-0.124883255	-0.024976847
-0.096314157	-0.068955057	-0.00509289
-0.094781416	-0.073611011	-0.015062407
-0.093327576	-0.078338839	-0.025043597
-0.092109695	-0.082580359	-0.015047493
-0.093518568	-0.077698282	-0.005052044
-0.090803725	-0.08747682	-0.025037767
-0.101072192	-0.056127676	-0.015045916
-0.097770724	-0.064793088	-0.0150828
-0.099338733	-0.060556819	-0.005121415
-0.102431729	-0.052817596	-0.005118206
-0.096170808	-0.069377782	-0.025066271
-0.099258974	-0.06076675	-0.025063756
-0.102399321	-0.052894958	-0.024961793
7.24E-04	-0.54500262	-0.025
0.006510216	-0.54521214	-0.015
0.012274743	-0.545756206	-0.005
0.017998118	-0.546632995	0.005
0.023661153	-0.547839566	0.015
0.029244862	-0.549371876	0.025
-0.071978662	-0.575580462	-0.025
-0.067840198	-0.571530908	-0.015
-0.063474294	-0.567727664	-0.005
-0.058895588	-0.564183481	0.005
-0.05411943	-0.560910243	0.015
-0.049161832	-0.557918921	0.025
-0.093457967	-0.609424609	-0.025058565
-0.09121546	-0.604015371	-0.015049293
-0.088690106	-0.598804058	-0.005024035
-0.085895192	-0.593794376	0.004998297
-0.082829626	-0.588970963	0.015012642
-0.079489926	-0.584325857	0.025012429
-0.092804246	-0.607752558	-0.00501695
-0.095995762	-0.616985474	-0.005028536
-0.098273252	-0.626496814	-0.005177451
-0.09961072	-0.636184982	-0.005524456
-0.098632249	-0.628517298	-0.024945527
-0.09752277	-0.622879664	-0.015053261
-0.099741904	-0.637819991	-0.024639072
-0.099296561	-0.633159685	-0.015002507
-0.096533547	-0.61889877	-0.02506077
-0.094817642	-0.613225564	-0.015057044
-0.097040341	-0.62085104	0.004999635
-0.095604717	-0.615678711	0.015067726
-0.09389808	-0.610603044	0.025061423
-0.098010099	-0.625150049	0.015061868
-0.099469428	-0.634712493	0.015097355
-0.098882709	-0.630093296	0.004890911
-0.099792523	-0.638561646	0.005155837
-0.098787612	-0.629475577	0.025080128
-0.099778107	-0.638341977	0.024986765
-0.096837688	-0.620050807	0.025081328
-0.088000217	-0.597503033	0.015035752
-0.092266527	-0.606439814	0.015056563
-0.090535377	-0.602534184	0.005016979
-0.094252701	-0.611587003	0.005031506
-0.085184213	-0.592620138	0.025031249
-0.090000773	-0.601412606	0.025048282
-0.070966141	-0.574545711	-0.005
-0.077719118	-0.582073546	-0.005006813
-0.083652533	-0.590207175	-0.005018793
-0.08122943	-0.586675223	-0.015010197
-0.084470418	-0.591476656	-0.025011812
-0.074924877	-0.578771133	-0.015
-0.078632421	-0.583218592	-0.025
-0.086681745	-0.595137438	-0.015030102
-0.089430405	-0.600254021	-0.025034836
-0.065683485	-0.569596553	0.025
-0.069934601	-0.573521671	0.014999152
-0.073950544	-0.577684942	0.004996674
-0.06234898	-0.566816852	0.015
-0.057719445	-0.563339326	0.025
-0.066769485	-0.570556492	0.005
-0.076789627	-0.580942579	0.015000356
-0.072967775	-0.576620882	0.025002048
-0.080353214	-0.585473862	0.004992402
-0.038769353	-0.552821167	-0.025
-0.033369313	-0.550731824	-0.015
-0.0278574	-0.548958523	-0.005
-0.022252093	-0.547507209	0.005
-0.016572185	-0.546382746	0.015
-0.010836716	-0.545588906	0.025
-0.037430828	-0.552269568	-0.005
-0.046620165	-0.556532151	-0.005
-0.055331116	-0.561702535	-0.005
-0.051662286	-0.559378693	-0.015
-0.056531205	-0.562512286	-0.025
-0.042735059	-0.554591401	-0.015
-0.047896018	-0.557216337	-0.025
-0.060059387	-0.565044575	-0.015
-0.064586305	-0.568654671	-0.025
-0.030626194	-0.549805272	0.025
-0.036084458	-0.551737404	0.015
-0.041421746	-0.553982205	0.005
-0.0264641	-0.5485653	0.015
-0.02083837	-0.547195285	0.025
-0.032001107	-0.55025862	0.005
-0.045334541	-0.555866508	0.015
-0.040099752	-0.553392086	0.025
-0.050417342	-0.558639757	0.005
0.002171437	-0.545023578	-0.005
-0.007954151	-0.545316845	-0.005
-0.017998118	-0.546632995	-0.005
-0.013710197	-0.545944306	-0.015
-0.019420279	-0.54690386	-0.025
-0.003618556	-0.545065491	-0.015
-0.009396418	-0.545442442	-0.025
-0.023661153	-0.547839566	-0.015
-0.029244862	-0.549371876	-0.025
0.009396418	-0.545442442	0.025
0.003618556	-0.545065491	0.015
-0.002171437	-0.545023578	0.005
0.013710197	-0.545944306	0.015
0.019420279	-0.54690386	0.025
0.007954151	-0.545316845	0.005
-0.006510216	-0.54521214	0.015
-7.24E-04	-0.54500262	0.025
-0.012274743	-0.545756206	0.005
0.078571025	-0.58314053	0.025034663
0.07482728	-0.578660885	0.015031025
0.070859157	-0.574438113	0.005015404
0.066680297	-0.570476594	-0.004998806
0.062291956	-0.566771411	-0.015007855
0.05769528	-0.563322251	-0.025007756
0.077527152	-0.581837189	0.005012592
0.083395565	-0.589816852	0.005010112
0.08843259	-0.598312988	0.005007906
0.092600557	-0.607249016	0.00500548
0.09587035	-0.616559253	0.005023311
0.098216999	-0.626200503	0.005178874
0.099598017	-0.636042597	0.005531867
0.093369249	-0.609192412	0.025046764
0.091026379	-0.603597122	0.015038331
0.098606778	-0.628365598	0.024915776
0.097450243	-0.622562305	0.015031704
0.099736526	-0.637745663	0.024602803
0.099274748	-0.632978169	0.01498424
0.09647629	-0.618687922	0.025036841
0.094680665	-0.612819701	0.015036722
0.084378498	-0.591331862	0.025041674
0.089325526	-0.600045018	0.025044168
0.081066968	-0.586449622	0.015037035
0.086478109	-0.594785095	0.01503891
0.09031665	-0.602070957	-0.005024055
0.087822133	-0.597174558	-0.015041115
0.0850842	-0.592457836	-0.02503715
0.096962125	-0.620538881	-0.004982704
0.095529845	-0.615435685	-0.01504419
0.093849211	-0.610469932	-0.025041997
0.097976634	-0.624985525	-0.015036494
0.099460685	-0.634628302	-0.01507367
0.098853237	-0.629899087	-0.004869605
0.099787142	-0.638478776	-0.005132943
0.098778301	-0.629416445	-0.025060643
0.099776389	-0.638316267	-0.024966558
0.096812594	-0.619953611	-0.025061017
0.092138397	-0.606134645	-0.015042576
0.094105415	-0.611174404	-0.005023643
0.089923586	-0.601253586	-0.025037324
0.069817478	-0.573407264	-0.015022029
0.076613301	-0.580731796	-0.015033828
0.082630607	-0.588677867	-0.015039685
0.080110613	-0.585147769	-0.005017879
0.073779735	-0.577497773	-0.005009255
0.085636655	-0.593363159	-0.005022014
0.072880945	-0.576528343	-0.025030225
0.065629561	-0.569549614	-0.025019526
0.079385214	-0.584188918	-0.025035877
0.0278574	-0.548958523	0.005
0.037430828	-0.552269568	0.005
0.046620165	-0.556532151	0.005
0.05532229	-0.561696673	0.005004254
0.06343616	-0.567696355	0.005011731
0.051662286	-0.559378693	0.015
0.056531205	-0.562512286	0.025
0.042735059	-0.554591401	0.015
0.033369313	-0.550731824	0.015
0.047896018	-0.557216337	0.025
0.038769353	-0.552821167	0.025
0.067802793	-0.571496386	0.015018788
0.060049727	-0.565037319	0.015006366
0.07195225	-0.575553087	0.025021359
0.064578495	-0.568648065	0.025007361
0.030626194	-0.549805272	-0.025
0.036084458	-0.551737404	-0.015
0.041421746	-0.553982205	-0.005
0.0264641	-0.5485653	-0.015
0.016572185	-0.546382746	-0.015
0.02083837	-0.547195285	-0.025
0.010836716	-0.545588906	-0.025
0.032001107	-0.55025862	-0.005
0.022252093	-0.547507209	-0.005
0.054102005	-0.560899031	-0.015000223
0.045331309	-0.555864864	-0.01499947
0.049155204	-0.55791518	-0.02500128
0.040098769	-0.553391656	-0.025
0.058865963	-0.5641619	-0.00499526
0.05041117	-0.558636154	-0.004997922
0.005865724	0.064734792	-0.02499014
0.011698669	0.063938573	-0.014992035
0.017429324	0.062619635	-0.005007004
0.022985299	0.060800296	0.004976655
0.028319978	0.058506229	0.014967173
0.03340757	0.055757818	0.024970322
-0.041566956	0.049971874	-0.025039866
-0.036876726	0.053526695	-0.015035464
-0.031926088	0.056619121	-0.005017608
-0.026755913	0.059237835	0.004998627
-0.021389029	0.061380041	0.015008968
-0.01584917	0.063038114	0.025008851
-0.04023569	0.051049871	-0.005014048
-0.047541023	0.044326641	-0.005006076
-0.053694989	0.036631245	-0.004985179
-0.058562572	0.028203284	-0.004950148
-0.062078393	0.019268447	-0.004922542
-0.064222354	0.010024433	-0.004809848
-0.059463515	0.02625053	-0.025103055
-0.056750896	0.031691258	-0.015036278
-0.062687087	0.017185141	-0.025167456
-0.064483747	0.008175962	-0.025265577
-0.063418356	0.014251742	-0.014989096
-0.064708922	0.006144542	-0.014634328
-0.060792243	0.02300659	-0.01503929
-0.048791954	0.042945841	-0.025051782
-0.054802651	0.034952388	-0.025068685
-0.044663574	0.047224624	-0.015041837
-0.051337299	0.039868305	-0.015041184
-0.055964344	0.033060433	0.005060071
-0.053007906	0.037618638	0.015053049
-0.049672294	0.041924494	0.025041728
-0.05812554	0.029093327	0.015067217
-0.06187111	0.019924	0.015086843
-0.064166376	0.010376713	0.015050856
-0.063172026	0.015306701	0.005094994
-0.064662813	0.006612154	0.005098527
-0.060279834	0.024317518	0.005081631
-0.060075092	0.024819011	0.025068342
-0.06310513	0.015580197	0.025071847
-0.064652431	0.006712914	0.024975253
-0.055558603	0.033737836	0.025042894
-0.030629703	0.057330806	0.015025212
-0.039094679	0.051928856	0.015038885
-0.046608214	0.04530645	0.015046715
-0.043456726	0.04833749	0.005021931
-0.035553674	0.054414486	0.005010725
-0.050311057	0.041155772	0.005035046
-0.03444686	0.055121809	0.025034516
-0.025469225	0.059802329	0.025022315
-0.042576936	0.049114199	0.025040663
0.007322208	0.064586262	-0.005007148
-0.002907149	0.064934956	-0.005002735
-0.013026426	0.063681333	-0.005004842
-0.022786292	0.060875158	-0.00501341
-0.008720394	0.06441238	-0.015000701
-0.014462467	0.063370632	-0.025
0.001485638	0.06498302	-0.014999933
-0.004362345	0.06485345	-0.024998318
-0.028149703	0.058588345	-0.015021474
-0.018680696	0.062257784	-0.01500725
-0.033300766	0.055821671	-0.025024424
-0.024188199	0.060331841	-0.025008389
0.014472273	0.063368394	0.024993061
0.008736531	0.064410193	0.014992854
0.002928014	0.064934018	0.004994617
0.018738261	0.062240482	0.014979313
0.024227915	0.060315903	0.024980748
0.013089551	0.063668388	0.004984248
-0.011582802	0.063959665	0.015000247
-0.00145433	0.064983728	0.014999398
-0.005817865	0.064739111	0.025001455
0.004373707	0.064852684	0.025
-0.017251823	0.062668769	0.004994578
-0.007269564	0.064592209	0.004997638
0.063975274	0.011496272	-0.004953074
0.061295598	0.021629834	-0.004955899
0.057097183	0.031063028	-0.004958592
0.051441052	0.039734345	-0.004979966
0.044424307	0.047449773	-0.004990364
0.036249406	0.053953503	-0.004995421
0.027160763	0.059053306	-0.005000831
0.047513915	0.044355698	-0.014960123
0.043062289	0.048689211	-0.024958226
0.058931855	0.027423284	-0.014958813
0.056025146	0.032957291	-0.024990329
0.062430881	0.018093788	-0.014881837
0.064425558	0.008622497	-0.01457009
0.063289153	0.014814964	-0.025003397
0.064686671	0.00637453	-0.025228263
0.060414825	0.023980177	-0.025025076
0.053933821	0.036278685	-0.014957726
0.050194245	0.041298157	-0.024965705
0.031142889	0.057053663	-0.014968442
0.025715415	0.05969688	-0.024964296
0.039841287	0.05135827	-0.014963158
0.034826234	0.054882907	-0.024958492
0.021671779	0.06128078	-0.014978542
0.015976084	0.063006069	-0.0249761
0.055202457	0.03431747	0.024962435
0.052077254	0.038896781	0.014962716
0.048495265	0.043280587	0.004982156
0.057577244	0.030163901	0.014973845
0.061615883	0.020699829	0.014984704
0.064098371	0.010788829	0.014908849
0.06303149	0.015875493	0.024985501
0.064638274	0.006847885	0.024877346
0.059886434	0.025270834	0.02498737
0.059617798	0.025898228	0.005005998
0.062897119	0.016399769	0.004963677
0.064610102	0.007108775	0.00484996
0.054780647	0.034986865	0.004998418
0.037229952	0.053281617	0.014961776
0.04522434	0.04668789	0.014960233
0.04177379	0.049799101	0.024964699
0.049106068	0.042586313	0.024962386
0.032357619	0.056373615	0.004976015
0.040945998	0.05048193	0.004977442
0.018	-0.470105711	0.03
0.026357937	-0.467866354	0.03
0.032476386	-0.461747927	0.03
0.034715729	-0.453389982	0.03
0.034715729	-0.443453002	0.03
0.034715729	-0.433516022	0.03
0.034715729	-0.423579042	0.03
0.034715729	-0.413642062	0.03
0.034715729	-0.403705081	0.03
0.034715729	-0.393768101	0.03
0.034715729	-0.383831121	0.03
0.034715729	-0.373894141	0.03
0.034715729	-0.363957161	0.03
0.034715729	-0.354020181	0.03
0.034715729	-0.3440832	0.03
0.034715729	-0.33414622	0.03
0.034715729	-0.32420924	0.03
0.034715729	-0.31427226	0.03
0.034715729	-0.30433528	0.03
0.034715729	-0.2943983	0.03
0.034715729	-0.28446132	0.03
0.034715729	-0.274524339	0.03
0.034715729	-0.264587359	0.03
0.034715729	-0.254650379	0.03
0.034715729	-0.244713399	0.03
0.034715729	-0.234776419	0.03
0.034715729	-0.224839439	0.03
0.034715729	-0.214902458	0.03
0.034715729	-0.204965478	0.03
0.034715729	-0.195028498	0.03
0.034715729	-0.185091518	0.03
0.034715729	-0.175154538	0.03
0.034715729	-0.165217558	0.03
0.032476246	-0.156859693	0.03
0.026357864	-0.150741312	0.03
0.018	-0.148501829	0.03
0.009	-0.148501829	0.03
-6.26E-16	-0.148501829	0.03
-0.009	-0.148501829	0.03
-0.018	-0.148501829	0.03
-0.026357864	-0.150741312	0.03
-0.032476246	-0.156859693	0.03
-0.034715729	-0.165217558	0.03
-0.034715729	-0.175154538	0.03
-0.034715729	-0.185091518	0.03
-0.034715729	-0.195028498	0.03
-0.034715729	-0.204965478	0.03
-0.034715729	-0.214902458	0.03
-0.034715729	-0.224839439	0.03
-0.034715729	-0.234776419	0.03
-0.034715729	-0.244713399	0.03
-0.034715729	-0.254650379	0.03
-0.034715729	-0.264587359	0.03
-0.034715729	-0.274524339	0.03
-0.034715729	-0.28446132	0.03
-0.034715729	-0.2943983	0.03
-0.034715729	-0.30433528	0.03
-0.034715729	-0.31427226	0.03
-0.034715729	-0.32420924	0.03
-0.034715729	-0.33414622	0.03
-0.034715729	-0.3440832	0.03
-0.034715729	-0.354020181	0.03
-0.034715729	-0.363957161	0.03
-0.034715729	-0.373894141	0.03
-0.034715729	-0.383831121	0.03
-0.034715729	-0.393768101	0.03
-0.034715729	-0.403705081	0.03
-0.034715729	-0.413642062	0.03
-0.034715729	-0.423579042	0.03
-0.034715729	-0.433516022	0.03
-0.034715729	-0.443453002	0.03
-0.034715729	-0.453389982	0.03
-0.032476246	-0.461747847	0.03
-0.026357864	-0.467866228	0.03
-0.018	-0.470105711	0.03
-0.009	-0.470105711	0.03
-1.70E-15	-0.470105711	0.03
0.009	-0.470105711	0.03
0.023596497	-0.458832362	0.03
0.026142313	-0.448747529	0.03
0.013732909	-0.461230706	0.03
0.004112285	-0.461810055	0.03
-0.005087654	-0.461921356	0.03
-0.013877656	-0.462078166	0.03
-0.022376684	-0.461944466	0.03
-0.027086747	-0.455655647	0.03
-0.026540982	-0.447609683	0.03
-0.025547445	-0.438619317	0.03
-0.025326054	-0.42924783	0.03
-0.02580672	-0.419178848	0.03
-0.026076516	-0.40897053	0.03
-0.02618034	-0.398851514	0.03
-0.026253774	-0.388844742	0.03
-0.026296035	-0.378862631	0.03
-0.026296035	-0.368925651	0.03
-0.026296035	-0.358988671	0.03
-0.026296035	-0.349051691	0.03
-0.026296035	-0.33911471	0.03
-0.026278871	-0.329165731	0.03
-0.026181065	-0.319210491	0.03
-0.025999437	-0.309260849	0.03
-0.025852651	-0.299343104	0.03
-0.025764317	-0.289501844	0.03
-0.025840046	-0.279623923	0.03
-0.026001588	-0.269670877	0.03
-0.02615289	-0.259657299	0.03
-0.026205691	-0.249693033	0.03
-0.02621876	-0.23974612	0.03
-0.026213239	-0.229801094	0.03
-0.026185569	-0.219849565	0.03
-0.026125417	-0.209869721	0.03
-0.026004106	-0.199949904	0.03
-0.026085878	-0.190159841	0.03
-0.026385059	-0.180428972	0.03
-0.026311685	-0.170628158	0.03
-0.026117079	-0.161581446	0.03
-0.020040588	-0.156755407	0.03
-0.0123436	-0.156894258	0.03
-0.003543364	-0.156561146	0.03
0.005318525	-0.156823273	0.03
0.013917378	-0.156786029	0.03
0.022340053	-0.156828979	0.03
0.027004715	-0.163122069	0.03
0.026304879	-0.171260714	0.03
0.025989828	-0.180191427	0.03
0.02627622	-0.19010399	0.03
0.026151852	-0.200067302	0.03
0.026075264	-0.210029462	0.03
0.026043895	-0.219960925	0.03
0.02603792	-0.229893021	0.03
0.026040373	-0.23981453	0.03
0.026065926	-0.249713894	0.03
0.026133596	-0.259610047	0.03
0.026258522	-0.2695757	0.03
0.02588772	-0.279822699	0.03
0.025187138	-0.289823368	0.03
0.02450071	-0.29954028	0.03
0.024302368	-0.309374753	0.03
0.024871851	-0.319034802	0.03
0.025907351	-0.329345683	0.03
0.025993547	-0.339449138	0.03
0.025979873	-0.349399981	0.03
0.025973496	-0.359310523	0.03
0.025973442	-0.369218715	0.03
0.025977083	-0.379127183	0.03
0.02598834	-0.389035103	0.03
0.026012864	-0.398937903	0.03
0.026066977	-0.408806172	0.03
0.026213004	-0.41860081	0.03
0.026555271	-0.428372093	0.03
0.026689174	-0.43847032	0.03
0.016699575	-0.451904383	0.03
0.007422299	-0.453428062	0.03
0.018629401	-0.442752491	0.03
-0.001863796	-0.453575268	0.03
-0.010800997	-0.45365299	0.03
-0.019164878	-0.453933616	0.03
0.009386282	-0.444576947	0.03
8.86E-04	-0.445154829	0.03
-0.008676919	-0.44520015	0.03
-0.017579057	-0.445093474	0.03
0.01873479	-0.432890793	0.03
0.011465107	-0.436839825	0.03
0.002360106	-0.434987172	0.03
-0.005783311	-0.437971593	0.03
-0.015727694	-0.435406038	0.03
0.017802735	-0.423483835	0.03
0.009545304	-0.428349586	0.03
0.017416202	-0.413892862	0.03
0.008798314	-0.41896052	0.03
0.017291193	-0.404105829	0.03
0.017234223	-0.394225628	0.03
0.017202623	-0.384335205	0.03
0.017190606	-0.374451385	0.03
0.017187423	-0.364574668	0.03
0.017191889	-0.354709543	0.03
0.017218625	-0.344855198	0.03
0.017271943	-0.334961725	0.03
0.016984835	-0.324823991	0.03
0.013735404	-0.314116749	0.03
0.014056484	-0.303950866	0.03
0.01441745	-0.293927287	0.03
0.016274669	-0.284668257	0.03
0.01785119	-0.274389716	0.03
0.01756403	-0.264500717	0.03
0.017391507	-0.254668984	0.03
0.017327393	-0.2447957	0.03
0.017314047	-0.234895698	0.03
0.01732264	-0.224958059	0.03
0.017350597	-0.214995895	0.03
0.017477508	-0.204993325	0.03
0.017672614	-0.194938434	0.03
0.00855971	-0.409208095	0.03
0.017991222	-0.184940355	0.03
-0.016745619	-0.424763597	0.03
5.21E-04	-0.424528792	0.03
-7.95E-05	-0.414353481	0.03
-0.008500469	-0.419347843	0.03
-0.017355624	-0.414290829	0.03
-0.017579547	-0.40401143	0.03
-0.008877179	-0.409175331	0.03
-0.017684528	-0.393893454	0.03
-0.017762834	-0.383885204	0.03
-0.017776249	-0.373918441	0.03
-0.017779924	-0.363982261	0.03
-0.017784424	-0.35404908	0.03
-0.017800479	-0.344124521	0.03
-0.017823364	-0.334222355	0.03
-0.017678501	-0.324266996	0.03
-0.017306509	-0.314370265	0.03
-0.016797836	-0.304531083	0.03
-0.016363367	-0.294816899	0.03
-0.016425743	-0.28507998	0.03
-0.016887862	-0.275127323	0.03
-0.017429804	-0.264887531	0.03
-0.017601964	-0.254757772	0.03
-0.017651948	-0.244742641	0.03
-0.017657758	-0.234763187	0.03
-0.01762898	-0.224777729	0.03
-0.017545231	-0.214752063	0.03
-0.017329503	-0.204748422	0.03
-0.017143535	-0.194843962	0.03
-0.017514802	-0.185268037	0.03
-0.018379113	-0.17576478	0.03
-0.017561801	-0.165641348	0.03
-0.007573813	-0.164532239	0.03
-0.011116186	-0.171799284	0.03
-0.009164586	-0.18035649	0.03
0.0014306	-0.164962281	0.03
-0.002614802	-0.173466173	0.03
0.010544078	-0.165574155	0.03
0.018976859	-0.165160386	0.03
0.006202117	-0.173497156	0.03
0.016881728	-0.174374384	0.03
0.010062169	-0.180866926	0.03
6.25E-04	-0.183290715	0.03
-0.008188803	-0.189509394	0.03
-0.009011954	-0.399064014	0.03
-2.55E-04	-0.404266732	0.03
0.008467404	-0.399302243	0.03
-0.009124195	-0.389014583	0.03
-3.52E-04	-0.394242526	0.03
0.008405579	-0.3893855	0.03
-0.009176678	-0.379057396	0.03
-0.009186158	-0.369124059	0.03
-0.009191197	-0.359208812	0.03
-0.009205502	-0.349323431	0.03
-0.009242056	-0.339485952	0.03
-0.0092568	-0.329684782	0.03
-0.008648304	-0.31978764	0.03
-4.14E-04	-0.384284518	0.03
0.008374999	-0.379494102	0.03
-4.37E-04	-0.374374415	0.03
0.00836563	-0.369623454	0.03
-4.44E-04	-0.364486783	0.03
0.008362175	-0.359774926	0.03
-4.51E-04	-0.35463133	0.03
0.008367003	-0.34997513	0.03
-4.68E-04	-0.344840617	0.03
0.008390388	-0.340302754	0.03
-5.20E-04	-0.335182679	0.03
0.008393121	-0.330905655	0.03
-5.45E-04	-0.325639301	0.03
0.008208368	-0.322042454	0.03
-0.007584283	-0.310211771	0.03
-0.006503466	-0.300760905	0.03
-0.00604457	-0.290895065	0.03
-0.006843839	-0.280953749	0.03
-0.008376065	-0.270271075	0.03
-0.008829311	-0.259895918	0.03
-0.00894288	-0.249775006	0.03
-0.008978187	-0.239764131	0.03
-0.008957125	-0.22976805	0.03
-0.008891048	-0.219722293	0.03
-0.00869826	-0.20958264	0.03
-0.008370898	-0.199457961	0.03
0.003460189	-0.307170559	0.03
0.003999751	-0.297255957	0.03
0.004295614	-0.286793617	0.03
7.65E-04	-0.275512842	0.03
0.009508951	-0.278561807	0.03
0.008928648	-0.269275242	0.03
0.008657795	-0.259578957	0.03
-5.88E-06	-0.264965633	0.03
0.008574935	-0.249731172	0.03
-1.76E-04	-0.254796063	0.03
-2.33E-04	-0.244780767	0.03
0.00854026	-0.239827748	0.03
0.008556578	-0.229888054	0.03
-2.35E-04	-0.234804127	0.03
0.008578623	-0.219892747	0.03
-1.97E-04	-0.224793385	0.03
-1.11E-04	-0.214686433	0.03
0.008691151	-0.209834087	0.03
0.008936658	-0.199721166	0.03
1.57E-04	-0.204431574	0.03
4.65E-04	-0.194019934	0.03
-0.007506357	-0.429318398	0.03
0.009112056	-0.189723638	0.03
0.001398926	-0.31598623	0.03
0.034715729	-0.163389982	-0.03
0.034715729	-0.173389982	-0.03
0.034715729	-0.183389982	-0.03
0.034715729	-0.193389982	-0.03
0.034715729	-0.203389982	-0.03
0.034715729	-0.213389982	-0.03
0.034715729	-0.223389982	-0.03
0.034715729	-0.233389982	-0.03
0.034715729	-0.243389982	-0.03
0.034715729	-0.253389982	-0.03
0.034715729	-0.263389982	-0.03
0.034715729	-0.273389982	-0.03
0.034715729	-0.283389982	-0.03
0.034715729	-0.293389982	-0.03
0.034715729	-0.303389982	-0.03
0.034715729	-0.313389982	-0.03
0.034715729	-0.323389982	-0.03
0.034715729	-0.333389982	-0.03
0.034715729	-0.343389982	-0.03
0.034715729	-0.353389982	-0.03
0.034715729	-0.363389982	-0.03
0.034715729	-0.373389982	-0.03
0.034715729	-0.383389982	-0.03
0.034715729	-0.393389982	-0.03
0.034715729	-0.403389982	-0.03
0.034715729	-0.413389982	-0.03
0.034715729	-0.423389982	-0.03
0.034715729	-0.433389982	-0.03
0.034715729	-0.443389982	-0.03
0.034715729	-0.453389982	-0.03
0.032476372	-0.461747919	-0.03
0.026357945	-0.467866368	-0.03
0.018	-0.470105711	-0.03
0.009	-0.470105711	-0.03
-1.72E-15	-0.470105711	-0.03
-0.009	-0.470105711	-0.03
-0.018	-0.470105711	-0.03
-0.026357937	-0.467866354	-0.03
-0.032476386	-0.461747927	-0.03
-0.034715729	-0.453389982	-0.03
-0.034715729	-0.443389982	-0.03
-0.034715729	-0.433389982	-0.03
-0.034715729	-0.423389982	-0.03
-0.034715729	-0.413389982	-0.03
-0.034715729	-0.403389982	-0.03
-0.034715729	-0.393389982	-0.03
-0.034715729	-0.383389982	-0.03
-0.034715729	-0.373389982	-0.03
-0.034715729	-0.363389982	-0.03
-0.034715729	-0.353389982	-0.03
-0.034715729	-0.343389982	-0.03
-0.034715729	-0.333389982	-0.03
-0.034715729	-0.323389982	-0.03
-0.034715729	-0.313389982	-0.03
-0.034715729	-0.303389982	-0.03
-0.034715729	-0.293389982	-0.03
-0.034715729	-0.283389982	-0.03
-0.034715729	-0.273389982	-0.03
-0.034715729	-0.263389982	-0.03
-0.034715729	-0.253389982	-0.03
-0.034715729	-0.243389982	-0.03
-0.034715729	-0.233389982	-0.03
-0.034715729	-0.223389982	-0.03
-0.034715729	-0.213389982	-0.03
-0.034715729	-0.203389982	-0.03
-0.034715729	-0.193389982	-0.03
-0.034715729	-0.183389982	-0.03
-0.034715729	-0.173389982	-0.03
-0.034715729	-0.163389982	-0.03
-0.032476372	-0.155032045	-0.03
-0.026357945	-0.148913596	-0.03
-0.018	-0.146674253	-0.03
-0.009	-0.146674253	-0.03
-5.73E-16	-0.146674253	-0.03
0.009	-0.146674253	-0.03
0.018	-0.146674253	-0.03
0.026357937	-0.14891361	-0.03
0.032476386	-0.155032037	-0.03
0.023652435	-0.157948624	-0.03
0.026127215	-0.168148143	-0.03
0.013770467	-0.155481285	-0.03
0.004081258	-0.154884629	-0.03
-0.00516195	-0.154812292	-0.03
-0.013909721	-0.154735343	-0.03
-0.022390012	-0.154850401	-0.03
-0.027099527	-0.16115304	-0.03
-0.026528557	-0.169247647	-0.03
-0.025443139	-0.178295096	-0.03
-0.025194536	-0.187669585	-0.03
-0.025679853	-0.197785466	-0.03
-0.025880352	-0.207999247	-0.03
-0.025971973	-0.218167112	-0.03
-0.026034685	-0.228323172	-0.03
-0.026004789	-0.238496772	-0.03
-0.025855349	-0.24861295	-0.03
-0.025744984	-0.258611346	-0.03
-0.025811404	-0.26857848	-0.03
-0.025991234	-0.278608264	-0.03
-0.026127836	-0.288669298	-0.03
-0.026184957	-0.298697077	-0.03
-0.026202561	-0.308685915	-0.03
-0.026209673	-0.318656801	-0.03
-0.026216019	-0.328623474	-0.03
-0.026221616	-0.3385895	-0.03
-0.026221979	-0.348556014	-0.03
-0.026211063	-0.358534686	-0.03
-0.026165492	-0.368568984	-0.03
-0.025986027	-0.378726461	-0.03
-0.025425696	-0.388987565	-0.03
-0.024940658	-0.398971169	-0.03
-0.024848041	-0.408764346	-0.03
-0.025275577	-0.418560251	-0.03
-0.025839493	-0.428318112	-0.03
-0.026379172	-0.438111623	-0.03
-0.02636664	-0.44798562	-0.03
-0.0261151	-0.457030085	-0.03
-0.02003111	-0.461866764	-0.03
-0.01233977	-0.461772234	-0.03
-0.00351457	-0.46211352	-0.03
0.005382861	-0.461824953	-0.03
0.013973937	-0.46181293	-0.03
0.022354457	-0.461737315	-0.03
0.027008013	-0.45541994	-0.03
0.026228851	-0.447137466	-0.03
0.025503567	-0.437965242	-0.03
0.025436323	-0.428098402	-0.03
0.025220296	-0.41831826	-0.03
0.02549	-0.408417821	-0.03
0.025813397	-0.398413815	-0.03
0.026037309	-0.388303783	-0.03
0.026104959	-0.378207918	-0.03
0.026042188	-0.368221665	-0.03
0.025999578	-0.358257466	-0.03
0.025973686	-0.348281984	-0.03
0.025955613	-0.338300671	-0.03
0.025946105	-0.328313924	-0.03
0.025950597	-0.318323243	-0.03
0.025954907	-0.30833373	-0.03
0.025953852	-0.298349222	-0.03
0.025955182	-0.288369467	-0.03
0.02597832	-0.27838069	-0.03
0.026025122	-0.268359746	-0.03
0.02606817	-0.258290289	-0.03
0.026058224	-0.248210565	-0.03
0.025999463	-0.238181561	-0.03
0.025968421	-0.228213056	-0.03
0.02603491	-0.218274404	-0.03
0.02619893	-0.208351088	-0.03
0.026419265	-0.198449197	-0.03
0.026639151	-0.188526649	-0.03
0.026655522	-0.178425645	-0.03
0.016956196	-0.164701873	-0.03
0.007508174	-0.16299093	-0.03
0.018553721	-0.174273116	-0.03
-0.00202667	-0.16291996	-0.03
-0.01086428	-0.163235032	-0.03
-0.019193259	-0.162906575	-0.03
0.010197204	-0.171209652	-0.03
7.65E-04	-0.170435887	-0.03
-0.008646548	-0.171827848	-0.03
-0.017521897	-0.171808983	-0.03
0.018728654	-0.184077704	-0.03
0.011000058	-0.180362282	-0.03
0.003679346	-0.17724982	-0.03
-0.005146163	-0.179230744	-0.03
-0.015431686	-0.181523335	-0.03
0.018264481	-0.193669121	-0.03
0.010129472	-0.189319417	-0.03
0.017824332	-0.203328271	-0.03
0.009456882	-0.198489408	-0.03
0.017469016	-0.21315205	-0.03
0.017242306	-0.223076815	-0.03
0.017218031	-0.233040621	-0.03
0.017356713	-0.243059237	-0.03
0.017477379	-0.253187007	-0.03
0.017440372	-0.263388344	-0.03
0.017304568	-0.273530447	-0.03
0.01720614	-0.2835726	-0.03
0.017178999	-0.293549699	-0.03
0.017180816	-0.303510326	-0.03
0.017185482	-0.31346015	-0.03
0.017177463	-0.323428446	-0.03
0.017179784	-0.333389463	-0.03
0.017201207	-0.343345145	-0.03
0.0172382	-0.353285177	-0.03
0.017296537	-0.36319843	-0.03
0.017402534	-0.373101865	-0.03
0.017568657	-0.383071613	-0.03
0.017173233	-0.393339312	-0.03
0.016372931	-0.403380451	-0.03
0.0155774	-0.41317268	-0.03
0.015352484	-0.423126497	-0.03
0.009004504	-0.208078201	-0.03
0.016405785	-0.432791594	-0.03
0.008636577	-0.217977141	-0.03
0.008452505	-0.228006967	-0.03
0.008553799	-0.238067735	-0.03
0.008832699	-0.24821043	-0.03
0.00896225	-0.258507251	-0.03
0.008796401	-0.268849857	-0.03
0.008548636	-0.279059397	-0.03
0.008431836	-0.28911496	-0.03
0.00840856	-0.299078054	-0.03
0.008412787	-0.308996216	-0.03
0.008413227	-0.31890337	-0.03
0.008410647	-0.328811575	-0.03
0.00842006	-0.338716725	-0.03
0.008452744	-0.348604373	-0.03
0.00850286	-0.358463769	-0.03
0.008585469	-0.368279208	-0.03
0.008799052	-0.378045189	-0.03
0.009121665	-0.387890075	-0.03
0.007558783	-0.398166871	-0.03
0.005708359	-0.407484607	-0.03
0.005367149	-0.417579049	-0.03
0.004982783	-0.427780938	-0.03
-0.016583351	-0.192207301	-0.03
-0.007534249	-0.18811352	-0.03
0.001982217	-0.185116992	-0.03
9.26E-04	-0.193703437	-0.03
-0.008145656	-0.197778471	-0.03
4.81E-04	-0.203039662	-0.03
1.32E-04	-0.212861235	-0.03
-0.017035512	-0.202575214	-0.03
-0.00842561	-0.207712647	-0.03
-0.0172164	-0.212836983	-0.03
-0.008660641	-0.217863875	-0.03
-0.017367605	-0.223093632	-0.03
-0.017429957	-0.233391754	-0.03
-0.01722992	-0.243674898	-0.03
-0.016904709	-0.253858455	-0.03
-0.016856323	-0.263970429	-0.03
-0.017150183	-0.274093129	-0.03
-0.017457787	-0.284225434	-0.03
-0.017602456	-0.294285852	-0.03
-0.017645942	-0.304262601	-0.03
-0.017660174	-0.314190731	-0.03
-0.017669227	-0.324101468	-0.03
-0.017677149	-0.334006026	-0.03
-0.01767903	-0.343906815	-0.03
-0.017667019	-0.353807568	-0.03
-0.017639364	-0.363743703	-0.03
-0.01752398	-0.373810591	-0.03
-0.017031429	-0.38413404	-0.03
-0.015461781	-0.394772949	-0.03
-0.014629488	-0.40471854	-0.03
-0.015038121	-0.414655159	-0.03
-0.015957211	-0.424184607	-0.03
-0.017231109	-0.433490626	-0.03
-0.018516954	-0.442999061	-0.03
-0.017599505	-0.453044325	-0.03
-0.007622349	-0.454313502	-0.03
-0.011240048	-0.4471163	-0.03
-0.009387894	-0.438853737	-0.03
0.001517924	-0.453866013	-0.03
-0.002752503	-0.44589195	-0.03
0.010669892	-0.453070106	-0.03
0.019007164	-0.453273867	-0.03
0.006362058	-0.445416902	-0.03
0.016682672	-0.443746015	-0.03
0.009180571	-0.437242661	-0.03
2.05E-04	-0.436983868	-0.03
-0.006725483	-0.429992361	-0.03
-0.004621744	-0.410983754	-0.03
-0.004358936	-0.400482514	-0.03
-0.00793354	-0.389290905	-0.03
7.82E-04	-0.392169655	-0.03
1.74E-04	-0.382965365	-0.03
-0.008759636	-0.378855554	-0.03
-1.52E-04	-0.373391874	-0.03
-0.00896893	-0.368811608	-0.03
-2.52E-04	-0.363675008	-0.03
-0.009010525	-0.358928607	-0.03
-2.93E-04	-0.353889532	-0.03
-0.009034353	-0.349094993	-0.03
-3.28E-04	-0.344071597	-0.03
-0.009050037	-0.339260233	-0.03
-3.46E-04	-0.334232415	-0.03
-0.009049406	-0.329416106	-0.03
-3.42E-04	-0.324379227	-0.03
-0.009042553	-0.319564037	-0.03
-3.41E-04	-0.314526468	-0.03
-0.009035187	-0.309699275	-0.03
-3.40E-04	-0.304651058	-0.03
-0.009015893	-0.299794755	-0.03
-3.21E-04	-0.294725722	-0.03
-0.008942443	-0.289800317	-0.03
-2.19E-04	-0.284686908	-0.03
-0.008701671	-0.279666634	-0.03
7.31E-05	-0.274481659	-0.03
-0.008293452	-0.269400425	-0.03
-0.00808125	-0.259083041	-0.03
-0.008362453	-0.24877863	-0.03
4.16E-04	-0.253689505	-0.03
4.42E-05	-0.24338775	-0.03
-0.008760521	-0.238480399	-0.03
-2.30E-04	-0.233175784	-0.03
-0.008846075	-0.228159475	-0.03
-1.61E-04	-0.222975333	-0.03
4.20E-04	-0.264099892	-0.03
-0.005107861	-0.420975565	-0.03
0.054339746	-0.453389982	-0.047247449
0.048857864	-0.453389982	-0.04
0.048857864	-0.443389982	-0.04
0.048857864	-0.433389982	-0.04
0.048857864	-0.423389982	-0.04
0.048857864	-0.413389982	-0.04
0.048857864	-0.403389982	-0.04
0.048857864	-0.393389982	-0.04
0.048857864	-0.383389982	-0.04
0.048857864	-0.373389982	-0.04
0.048857864	-0.363389982	-0.04
0.048857864	-0.353389982	-0.04
0.048857864	-0.343389982	-0.04
0.048857864	-0.333389982	-0.04
0.048857864	-0.323389982	-0.04
0.048857864	-0.313389982	-0.04
0.048857864	-0.303389982	-0.04
0.048857864	-0.293389982	-0.04
0.048857864	-0.283389982	-0.04
0.048857864	-0.273389982	-0.04
0.048857864	-0.263389982	-0.04
0.048857864	-0.253389982	-0.04
0.048857864	-0.243389982	-0.04
0.048857864	-0.233389982	-0.04
0.048857864	-0.223389982	-0.04
0.048857864	-0.213389982	-0.04
0.048857864	-0.203389982	-0.04
0.048857864	-0.193389982	-0.04
0.048857864	-0.183389982	-0.04
0.048857864	-0.173389982	-0.04
0.048857864	-0.163389982	-0.04
0.054339746	-0.163389982	-0.047247449
0.054339746	-0.308389982	-0.047247449
0.054339746	-0.378389982	-0.047247449
0.054339746	-0.418374065	-0.047247449
0.054339746	-0.437931579	-0.047247449
0.054339746	-0.446802178	-0.047247449
0.054339746	-0.428294086	-0.047247449
0.054339746	-0.398389982	-0.047247449
0.054339746	-0.408389982	-0.047247449
0.054339746	-0.388389982	-0.047247449
0.054339746	-0.348389982	-0.047247449
0.054339746	-0.368389982	-0.047247449
0.054339746	-0.358389982	-0.047247449
0.054339746	-0.328389982	-0.047247449
0.054339746	-0.338389982	-0.047247449
0.054339746	-0.318389982	-0.047247449
0.054339746	-0.228389982	-0.047247449
0.054339746	-0.198405899	-0.047247449
0.054339746	-0.218389982	-0.047247449
0.054339746	-0.208389982	-0.047247449
0.054339746	-0.178848385	-0.047247449
0.054339746	-0.188485878	-0.047247449
0.054339746	-0.169977786	-0.047247449
0.054339746	-0.258389982	-0.047247449
0.054339746	-0.238389982	-0.047247449
0.054339746	-0.248389982	-0.047247449
0.054339746	-0.278389982	-0.047247449
0.054339746	-0.268389982	-0.047247449
0.054339746	-0.298389982	-0.047247449
0.054339746	-0.288389982	-0.047247449
0.047347573	-0.153854378	-0.04
0.042964537	-0.145252185	-0.04
0.036137798	-0.138425445	-0.04
0.027535605	-0.134042409	-0.04
0.018	-0.132532118	-0.04
0.018	-0.127050236	-0.047247449
0.043654157	-0.137931666	-0.047105376
0.049286501	-0.145316234	-0.047097713
0.052864794	-0.153997822	-0.04708003
0.036353687	-0.132252919	-0.047106518
0.028499126	-0.127992246	-0.047639039
0.018	-0.489729728	-0.047247449
0.018	-0.484247847	-0.04
0.027535605	-0.482737555	-0.04
0.036137798	-0.478354519	-0.04
0.042964537	-0.47152778	-0.04
0.047347573	-0.462925587	-0.04
0.043458168	-0.479043991	-0.047105222
0.036073617	-0.484676355	-0.047097584
0.027392079	-0.488254701	-0.047079962
0.049136937	-0.471743542	-0.047106391
0.053397664	-0.463889041	-0.047638983
0.009	-0.132532118	-0.04
-5.22E-16	-0.132532118	-0.04
-0.009	-0.132532118	-0.04
-0.018	-0.132532118	-0.04
-0.018	-0.127050236	-0.047247449
0.004175793	-0.127050236	-0.047247449
0.012086409	-0.127050236	-0.047247449
-0.004175793	-0.127050236	-0.047247449
-0.012086409	-0.127050236	-0.047247449
-0.018	-0.489729728	-0.047247449
-0.018	-0.484247847	-0.04
-0.009	-0.484247847	-0.04
-1.75E-15	-0.484247847	-0.04
0.009	-0.484247847	-0.04
-0.004175793	-0.489729728	-0.047247449
-0.012086409	-0.489729728	-0.047247449
0.004175793	-0.489729728	-0.047247449
0.012086409	-0.489729728	-0.047247449
-0.027535605	-0.134042409	-0.04
-0.036137798	-0.138425445	-0.04
-0.042964537	-0.145252185	-0.04
-0.047347573	-0.153854378	-0.04
-0.048857864	-0.163389982	-0.04
-0.054339746	-0.163389982	-0.047247449
-0.043458316	-0.137735825	-0.047105376
-0.036073749	-0.132103481	-0.047097713
-0.02739216	-0.128525189	-0.04708003
-0.049137063	-0.145036295	-0.047106518
-0.053397736	-0.152890856	-0.047639039
-0.054339746	-0.453389982	-0.047247449
-0.048857864	-0.453389982	-0.04
-0.047347573	-0.462925587	-0.04
-0.042964537	-0.47152778	-0.04
-0.036137798	-0.478354519	-0.04
-0.027535605	-0.482737555	-0.04
-0.043654009	-0.478848151	-0.047105222
-0.049286372	-0.4714636	-0.047097584
-0.052864719	-0.462782061	-0.047079962
-0.036353559	-0.484526919	-0.047106391
-0.028499059	-0.488787646	-0.047638983
-0.048857864	-0.173389982	-0.04
-0.048857864	-0.183389982	-0.04
-0.048857864	-0.193389982	-0.04
-0.048857864	-0.203389982	-0.04
-0.048857864	-0.213389982	-0.04
-0.048857864	-0.223389982	-0.04
-0.048857864	-0.233389982	-0.04
-0.048857864	-0.243389982	-0.04
-0.048857864	-0.253389982	-0.04
-0.048857864	-0.263389982	-0.04
-0.048857864	-0.273389982	-0.04
-0.048857864	-0.283389982	-0.04
-0.048857864	-0.293389982	-0.04
-0.048857864	-0.303389982	-0.04
-0.048857864	-0.313389982	-0.04
-0.048857864	-0.323389982	-0.04
-0.048857864	-0.333389982	-0.04
-0.048857864	-0.343389982	-0.04
-0.048857864	-0.353389982	-0.04
-0.048857864	-0.363389982	-0.04
-0.048857864	-0.373389982	-0.04
-0.048857864	-0.383389982	-0.04
-0.048857864	-0.393389982	-0.04
-0.048857864	-0.403389982	-0.04
-0.048857864	-0.413389982	-0.04
-0.048857864	-0.423389982	-0.04
-0.048857864	-0.433389982	-0.04
-0.048857864	-0.443389982	-0.04
-0.054339746	-0.308389982	-0.047247449
-0.054339746	-0.238389982	-0.047247449
-0.054339746	-0.198405899	-0.047247449
-0.054339746	-0.178848385	-0.047247449
-0.054339746	-0.169977786	-0.047247449
-0.054339746	-0.188485878	-0.047247449
-0.054339746	-0.218389982	-0.047247449
-0.054339746	-0.208389982	-0.047247449
-0.054339746	-0.228389982	-0.047247449
-0.054339746	-0.268389982	-0.047247449
-0.054339746	-0.248389982	-0.047247449
-0.054339746	-0.258389982	-0.047247449
-0.054339746	-0.288389982	-0.047247449
-0.054339746	-0.278389982	-0.047247449
-0.054339746	-0.298389982	-0.047247449
-0.054339746	-0.378389982	-0.047247449
-0.054339746	-0.418374065	-0.047247449
-0.054339746	-0.437931579	-0.047247449
-0.054339746	-0.446802178	-0.047247449
-0.054339746	-0.428294086	-0.047247449
-0.054339746	-0.398389982	-0.047247449
-0.054339746	-0.408389982	-0.047247449
-0.054339746	-0.388389982	-0.047247449
-0.054339746	-0.348389982	-0.047247449
-0.054339746	-0.368389982	-0.047247449
-0.054339746	-0.358389982	-0.047247449
-0.054339746	-0.328389982	-0.047247449
-0.054339746	-0.338389982	-0.047247449
-0.054339746	-0.318389982	-0.047247449
0.002553665	-0.74926754	-0.045511159
-0.076774166	-0.715602142	-0.045514544
-0.097063012	-0.683165497	-0.045509169
-0.102465495	-0.66441646	-0.045501073
-0.103830076	-0.654742093	-0.045498218
-0.100204783	-0.673915318	-0.045505558
-0.088262437	-0.700573805	-0.045513425
-0.093066775	-0.692084351	-0.045511742
-0.082759015	-0.708483859	-0.045516105
-0.040547687	-0.741096611	-0.045513269
-0.057600291	-0.731951636	-0.045511839
-0.065125874	-0.726468109	-0.045512092
-0.071983806	-0.722347507	-0.046738323
-0.04932744	-0.736897502	-0.045511677
-0.02252833	-0.746840337	-0.045514763
-0.031509571	-0.744430434	-0.04551615
-0.006756712	-0.749079889	-0.045511331
-0.014717104	-0.749630773	-0.046737896
0.076247107	-0.716168393	-0.045512722
0.039832107	-0.741397188	-0.045514933
0.021770762	-0.747003218	-0.04551302
0.012168329	-0.748586582	-0.045511194
0.031089408	-0.744562589	-0.045516131
0.061787059	-0.729026525	-0.045510459
0.054045318	-0.734203253	-0.045510552
0.047853362	-0.739202541	-0.046737411
0.069280525	-0.722963783	-0.045510678
0.098758891	-0.678535988	-0.04550989
0.087845751	-0.701233099	-0.045515044
0.082490093	-0.70883282	-0.045516053
0.095379227	-0.687198961	-0.045509735
0.093175643	-0.694821884	-0.046736875
0.103205605	-0.660091736	-0.045515629
0.104106982	-0.651432117	-0.045517961
0.101417813	-0.669344353	-0.045511058
0.078606602	-0.149452334	-0.045606602
0.100909585	-0.045288807	-0.045606602
0.084194874	-0.096179401	-0.045657444
0.079731515	-0.12499714	-0.045659363
0.078994067	-0.134379527	-0.045665627
0.07860573	-0.143035354	-0.045687768
0.080846407	-0.115382566	-0.045657809
0.08233561	-0.105755878	-0.045657483
0.091922489	-0.068060589	-0.045659363
0.095091392	-0.059198813	-0.045665627
0.098281302	-0.051142846	-0.045687768
0.089002869	-0.077288744	-0.045657809
0.086419784	-0.086681215	-0.045657483
-0.100909585	-0.045288807	-0.045606602
0.004876007	0.110420304	-0.045684714
0.096717783	0.053483652	-0.045691789
0.110520311	-0.00117739	-0.045686022
0.108554305	-0.020768149	-0.045689462
0.109986342	-0.010871288	-0.045690232
0.106281872	-0.03034372	-0.045684006
0.103437412	-0.038969017	-0.045678187
0.107639453	0.025103616	-0.045684605
0.109430408	0.015553806	-0.045682413
0.111462951	0.007122054	-0.044398826
0.104901976	0.034803232	-0.045687964
0.101242027	0.044332266	-0.045689709
0.058274898	0.093913018	-0.045688279
0.085632003	0.069878477	-0.045687287
0.091440542	0.062076315	-0.04569174
0.074078008	0.082033112	-0.0456822
0.081061375	0.076834492	-0.044400092
0.066586922	0.088219187	-0.045684605
0.040167907	0.102965574	-0.045689386
0.049382014	0.098876926	-0.045690011
0.030962381	0.106102338	-0.045684909
0.014555798	0.109567311	-0.045682717
0.023191081	0.109256847	-0.04439787
-0.088396588	0.066339082	-0.045691789
-0.04417702	0.101313917	-0.045686051
-0.015366611	0.109449971	-0.045689125
-0.00520309	0.110402308	-0.045687731
-0.02539962	0.107563463	-0.04569086
-0.035097499	0.104801164	-0.045690508
-0.066976635	0.087923682	-0.045684605
-0.05899739	0.093467872	-0.045682413
-0.052136974	0.098774703	-0.044398866
-0.07470499	0.081454613	-0.045687964
-0.081900005	0.074213792	-0.045689709
-0.109540697	0.014712387	-0.045688279
-0.098814892	0.049512207	-0.045687287
-0.09407511	0.058006166	-0.04569174
-0.105173034	0.033994347	-0.0456822
-0.103289583	0.042494092	-0.044400092
-0.10774948	0.024627073	-0.045684605
-0.110385706	-0.005510975	-0.045689365
-0.110428142	0.004566799	-0.04569001
-0.10947991	-0.015177161	-0.045685704
-0.106072281	-0.031099182	-0.045675484
-0.10922754	-0.023464341	-0.044362424
-0.103359168	-0.039188648	-0.045673788
0.078606602	-0.423389982	-0.045606602
0.078606602	-0.276275319	-0.045606602
0.078606602	-0.215400286	-0.045606602
0.078606602	-0.245837803	-0.045606602
0.078606602	-0.26612948	-0.045606602
0.078606602	-0.255983641	-0.045606602
0.078606602	-0.235691964	-0.045606602
0.078606602	-0.225546125	-0.045606602
0.078606602	-0.184978919	-0.045606602
0.078606602	-0.205254447	-0.045606602
0.078606602	-0.195108608	-0.045606602
0.078606602	-0.174914225	-0.045606602
0.078606602	-0.16513618	-0.045606602
0.078606602	-0.156136214	-0.045606602
0.078606602	-0.347296191	-0.045606602
0.078606602	-0.306712836	-0.045606602
0.078606602	-0.286421158	-0.045606602
0.078606602	-0.296566997	-0.045606602
0.078606602	-0.327004513	-0.045606602
0.078606602	-0.316858674	-0.045606602
0.078606602	-0.337150352	-0.045606602
0.078606602	-0.377733707	-0.045606602
0.078606602	-0.35744203	-0.045606602
0.078606602	-0.367587869	-0.045606602
0.078606602	-0.397928091	-0.045606602
0.078606602	-0.387863397	-0.045606602
0.078606602	-0.407706136	-0.045606602
0.078606602	-0.416706102	-0.045606602
-0.078606602	-0.149452334	-0.045606602
-0.084194874	-0.096179401	-0.045657444
-0.091922489	-0.068060589	-0.045659363
-0.095091392	-0.059198813	-0.045665627
-0.098281302	-0.051142846	-0.045687768
-0.089002869	-0.077288744	-0.045657809
-0.086419784	-0.086681215	-0.045657483
-0.079731515	-0.12499714	-0.045659363
-0.078994067	-0.134379527	-0.045665627
-0.07860573	-0.143035354	-0.045687768
-0.080846407	-0.115382566	-0.045657809
-0.08233561	-0.105755878	-0.045657483
0.121217496	-0.564330296	-0.045606602
0.090232632	-0.499273868	-0.045563891
0.081655289	-0.462380674	-0.045564047
0.079081371	-0.438319904	-0.045570255
0.079963654	-0.430392003	-0.044174924
0.079740856	-0.446949051	-0.045565603
0.079261548	-0.454985738	-0.046767487
0.085191812	-0.480703248	-0.045562601
0.083223822	-0.471411962	-0.045563673
0.087533922	-0.490026447	-0.045563206
0.104461137	-0.535038289	-0.045565866
0.113357925	-0.551661302	-0.045567483
0.11780006	-0.558981427	-0.045567249
0.108817702	-0.543547917	-0.045566412
0.096672452	-0.517433698	-0.045565022
0.100402922	-0.526315939	-0.045565464
0.093280464	-0.508414747	-0.0455645
-0.078606602	-0.423389982	-0.045606602
-0.078606602	-0.286421158	-0.045606602
-0.078606602	-0.215400286	-0.045606602
-0.078606602	-0.184978919	-0.045606602
-0.078606602	-0.16513618	-0.045606602
-0.078606602	-0.156136214	-0.045606602
-0.078606602	-0.174914225	-0.045606602
-0.078606602	-0.195108608	-0.045606602
-0.078606602	-0.205254447	-0.045606602
-0.078606602	-0.245837803	-0.045606602
-0.078606602	-0.225546125	-0.045606602
-0.078606602	-0.235691964	-0.045606602
-0.078606602	-0.26612948	-0.045606602
-0.078606602	-0.255983641	-0.045606602
-0.078606602	-0.276275319	-0.045606602
-0.078606602	-0.35744203	-0.045606602
-0.078606602	-0.387863397	-0.045606602
-0.078606602	-0.407706136	-0.045606602
-0.078606602	-0.416706102	-0.045606602
-0.078606602	-0.397928091	-0.045606602
-0.078606602	-0.377733707	-0.045606602
-0.078606602	-0.367587869	-0.045606602
-0.078606602	-0.327004513	-0.045606602
-0.078606602	-0.347296191	-0.045606602
-0.078606602	-0.337150352	-0.045606602
-0.078606602	-0.306712836	-0.045606602
-0.078606602	-0.316858674	-0.045606602
-0.078606602	-0.296566997	-0.045606602
-0.121217496	-0.564330296	-0.045606602
-0.007634444	-0.790329128	-0.04568313
-0.134555387	-0.700451	-0.045679318
-0.144935582	-0.631804041	-0.045677655
-0.133428527	-0.586893381	-0.045680723
-0.129199244	-0.578007119	-0.045677539
-0.124780141	-0.570094951	-0.045676321
-0.14016957	-0.605864784	-0.045682341
-0.137136751	-0.596291879	-0.045682693
-0.142467425	-0.615287594	-0.045679899
-0.145076578	-0.623190316	-0.044378251
-0.144572306	-0.661689104	-0.045680293
-0.145492585	-0.641480492	-0.045677577
-0.145386206	-0.651535351	-0.045679678
-0.140820829	-0.681722711	-0.045682374
-0.143045974	-0.671781757	-0.04568119
-0.137948296	-0.691363001	-0.045681709
-0.087956001	-0.760941406	-0.045683715
-0.116606758	-0.732078879	-0.045679652
-0.127318524	-0.715501065	-0.045677824
-0.132264373	-0.708475406	-0.044377758
-0.12234319	-0.723819919	-0.045677725
-0.103295154	-0.747516383	-0.045680904
-0.110229346	-0.740022192	-0.045680132
-0.095852357	-0.75450549	-0.045682161
-0.047401743	-0.782599367	-0.045677469
-0.071448891	-0.771785477	-0.045680892
-0.079736491	-0.766740974	-0.045683359
-0.056454591	-0.779139506	-0.045677413
-0.064737826	-0.776649826	-0.044379156
-0.027863452	-0.787839808	-0.045680615
-0.037787004	-0.785541731	-0.045679758
-0.017782528	-0.789440407	-0.045681745
0.122490989	-0.723585373	-0.045680208
0.066429781	-0.774485306	-0.045681369
0.028648311	-0.787687626	-0.04567756
0.002423302	-0.790509777	-0.045682699
0.012112901	-0.790027524	-0.045680201
0.020420229	-0.790278396	-0.044378581
0.047689592	-0.782497477	-0.045679698
0.038082059	-0.785464412	-0.045677526
0.057190494	-0.778824143	-0.045680374
0.091491599	-0.758177571	-0.045679624
0.075324609	-0.769519869	-0.045682608
0.083746848	-0.764019457	-0.045682028
0.110412287	-0.739813421	-0.04567765
0.103856166	-0.746952567	-0.045677747
0.098522162	-0.753702922	-0.04437797
0.116694264	-0.731961575	-0.045679653
0.145392706	-0.651389151	-0.045679676
0.136144734	-0.696419418	-0.045681421
0.127697457	-0.714805606	-0.04568102
0.132266902	-0.705700925	-0.04568213
0.143192745	-0.671004086	-0.045677932
0.139270085	-0.687236246	-0.045679009
0.142577934	-0.679562465	-0.044377589
0.144606313	-0.661414185	-0.045677808
0.141479998	-0.610909441	-0.045683415
0.144858102	-0.631011859	-0.045680768
0.145483091	-0.641202852	-0.045680056
0.143519687	-0.620889992	-0.045681936
0.135570122	-0.59208411	-0.045681406
0.138788137	-0.601219531	-0.045683008
0.128846752	-0.577321401	-0.045672833
0.13351738	-0.584140408	-0.044344523
0.124667679	-0.569902075	-0.045673341
-0.088854592	-0.494715849	-0.045563891
-0.102153708	-0.530181496	-0.045564047
-0.113341191	-0.551638102	-0.045570255
-0.118467947	-0.557749272	-0.044174924
-0.109109448	-0.544088965	-0.045565603
-0.104257899	-0.537663973	-0.046767487
-0.094946699	-0.512968631	-0.045562601
-0.098455953	-0.521793942	-0.045563673
-0.09173122	-0.50390948	-0.045563206
-0.080885438	-0.457059021	-0.045565866
-0.079082449	-0.438291319	-0.045567483
-0.078724993	-0.429736261	-0.045567249
-0.079797732	-0.44756111	-0.045566412
-0.084154742	-0.476029969	-0.045565022
-0.082339375	-0.466568729	-0.045565464
-0.086327637	-0.485417492	-0.0455645
-0.043375983	-0.163389982	-0.032752551
-0.018	-0.138013999	-0.032752551
-0.035688686	-0.145580772	-0.032562633
-0.027600064	-0.140226522	-0.032544529
-0.041104596	-0.15368574	-0.032535004
0.018	-0.138013999	-0.032752551
0.004175793	-0.138013999	-0.032752551
-0.004175793	-0.138013999	-0.032752551
-0.012086409	-0.138013999	-0.032752551
0.012086409	-0.138013999	-0.032752551
-0.043375983	-0.453389982	-0.032752551
-0.043375983	-0.298389982	-0.032752551
-0.043375983	-0.228389982	-0.032752551
-0.043375983	-0.258389982	-0.032752551
-0.043375983	-0.288389982	-0.032752551
-0.043375983	-0.268389982	-0.032752551
-0.043375983	-0.278389982	-0.032752551
-0.043375983	-0.248389982	-0.032752551
-0.043375983	-0.238389982	-0.032752551
-0.043375983	-0.188485878	-0.032752551
-0.043375983	-0.178848385	-0.032752551
-0.043375983	-0.169977786	-0.032752551
-0.043375983	-0.208389982	-0.032752551
-0.043375983	-0.198405899	-0.032752551
-0.043375983	-0.218389982	-0.032752551
-0.043375983	-0.368389982	-0.032752551
-0.043375983	-0.328389982	-0.032752551
-0.043375983	-0.308389982	-0.032752551
-0.043375983	-0.318389982	-0.032752551
-0.043375983	-0.348389982	-0.032752551
-0.043375983	-0.338389982	-0.032752551
-0.043375983	-0.358389982	-0.032752551
-0.043375983	-0.408389982	-0.032752551
-0.043375983	-0.388389982	-0.032752551
-0.043375983	-0.378389982	-0.032752551
-0.043375983	-0.398389982	-0.032752551
-0.043375983	-0.428294086	-0.032752551
-0.043375983	-0.418374065	-0.032752551
-0.043375983	-0.437931579	-0.032752551
-0.043375983	-0.446802178	-0.032752551
0.043375983	-0.163389982	-0.032752551
0.03580921	-0.145701296	-0.032562633
0.04116346	-0.153789918	-0.032544529
0.027704242	-0.140285387	-0.032535004
-0.018	-0.478765965	-0.032752551
-0.03580921	-0.471078669	-0.032562633
-0.04116346	-0.462990046	-0.032544529
-0.027704242	-0.476494578	-0.032535004
0.043375983	-0.453389982	-0.032752551
0.043375983	-0.308389982	-0.032752551
0.043375983	-0.238389982	-0.032752551
0.043375983	-0.198405899	-0.032752551
0.043375983	-0.178848385	-0.032752551
0.043375983	-0.169977786	-0.032752551
0.043375983	-0.188485878	-0.032752551
0.043375983	-0.218389982	-0.032752551
0.043375983	-0.208389982	-0.032752551
0.043375983	-0.228389982	-0.032752551
0.043375983	-0.268389982	-0.032752551
0.043375983	-0.248389982	-0.032752551
0.043375983	-0.258389982	-0.032752551
0.043375983	-0.288389982	-0.032752551
0.043375983	-0.278389982	-0.032752551
0.043375983	-0.298389982	-0.032752551
0.043375983	-0.388389982	-0.032752551
0.043375983	-0.418374065	-0.032752551
0.043375983	-0.398389982	-0.032752551
0.043375983	-0.408389982	-0.032752551
0.043375983	-0.437931579	-0.032752551
0.043375983	-0.428294086	-0.032752551
0.043375983	-0.446802178	-0.032752551
0.043375983	-0.348389982	-0.032752551
0.043375983	-0.368389982	-0.032752551
0.043375983	-0.378389982	-0.032752551
0.043375983	-0.358389982	-0.032752551
0.043375983	-0.328389982	-0.032752551
0.043375983	-0.338389982	-0.032752551
0.043375983	-0.318389982	-0.032752551
0.018	-0.478765965	-0.032752551
0.004175793	-0.478765965	-0.032752551
-0.004175793	-0.478765965	-0.032752551
-0.012086409	-0.478765965	-0.032752551
0.012086409	-0.478765965	-0.032752551
0.035688686	-0.471199192	-0.032562633
0.027600064	-0.476553442	-0.032544529
0.041104596	-0.463094224	-0.032535004
0.018	-0.489729728	0.047247449
0.018	-0.484247847	0.04
0.009	-0.484247847	0.04
-1.70E-15	-0.484247847	0.04
-0.009	-0.484247847	0.04
-0.018	-0.484247847	0.04
-0.018	-0.489729728	0.047247449
-0.004175793	-0.489729728	0.047247449
0.004175793	-0.489729728	0.047247449
0.012086409	-0.489729728	0.047247449
-0.012086409	-0.489729728	0.047247449
0.054339746	-0.453389982	0.047247449
0.048857864	-0.453389982	0.04
0.047347573	-0.462925587	0.04
0.042964537	-0.47152778	0.04
0.036137798	-0.478354519	0.04
0.027535605	-0.482737555	0.04
0.043654009	-0.478848151	0.047105222
0.049286372	-0.4714636	0.047097584
0.052864719	-0.462782061	0.047079962
0.036353559	-0.484526919	0.047106391
0.028499059	-0.488787646	0.047638983
-0.027535605	-0.482737555	0.04
-0.036137798	-0.478354519	0.04
-0.042964537	-0.47152778	0.04
-0.047347573	-0.462925587	0.04
-0.048857864	-0.453389982	0.04
-0.054339746	-0.453389982	0.047247449
-0.043458168	-0.479043991	0.047105222
-0.036073617	-0.484676355	0.047097584
-0.027392079	-0.488254701	0.047079962
-0.049136937	-0.471743542	0.047106391
-0.053397664	-0.463889041	0.047638983
0.054339746	-0.165217558	0.047247449
0.048857864	-0.165217558	0.04
0.048857864	-0.175154538	0.04
0.048857864	-0.185091518	0.04
0.048857864	-0.195028498	0.04
0.048857864	-0.204965478	0.04
0.048857864	-0.214902458	0.04
0.048857864	-0.224839439	0.04
0.048857864	-0.234776419	0.04
0.048857864	-0.244713399	0.04
0.048857864	-0.254650379	0.04
0.048857864	-0.264587359	0.04
0.048857864	-0.274524339	0.04
0.048857864	-0.28446132	0.04
0.048857864	-0.2943983	0.04
0.048857864	-0.30433528	0.04
0.048857864	-0.31427226	0.04
0.048857864	-0.32420924	0.04
0.048857864	-0.33414622	0.04
0.048857864	-0.3440832	0.04
0.048857864	-0.354020181	0.04
0.048857864	-0.363957161	0.04
0.048857864	-0.373894141	0.04
0.048857864	-0.383831121	0.04
0.048857864	-0.393768101	0.04
0.048857864	-0.403705081	0.04
0.048857864	-0.413642062	0.04
0.048857864	-0.423579042	0.04
0.048857864	-0.433516022	0.04
0.048857864	-0.443453002	0.04
0.054339746	-0.29936679	0.047247449
0.054339746	-0.229807929	0.047247449
0.054339746	-0.259618869	0.047247449
0.054339746	-0.279492829	0.047247449
0.054339746	-0.28942981	0.047247449
0.054339746	-0.269555849	0.047247449
0.054339746	-0.249681889	0.047247449
0.054339746	-0.239744909	0.047247449
0.054339746	-0.200012805	0.047247449
0.054339746	-0.180578542	0.047247449
0.054339746	-0.171763846	0.047247449
0.054339746	-0.1901553	0.047247449
0.054339746	-0.209933968	0.047247449
0.054339746	-0.219870949	0.047247449
0.054339746	-0.368925651	0.047247449
0.054339746	-0.32917773	0.047247449
0.054339746	-0.30930377	0.047247449
0.054339746	-0.31924075	0.047247449
0.054339746	-0.349051691	0.047247449
0.054339746	-0.33911471	0.047247449
0.054339746	-0.358988671	0.047247449
0.054339746	-0.408673571	0.047247449
0.054339746	-0.388799611	0.047247449
0.054339746	-0.378862631	0.047247449
0.054339746	-0.398736591	0.047247449
0.054339746	-0.42845224	0.047247449
0.054339746	-0.418594735	0.047247449
0.054339746	-0.438028998	0.047247449
0.054339746	-0.446843694	0.047247449
-0.048857864	-0.443453002	0.04
-0.048857864	-0.433516022	0.04
-0.048857864	-0.423579042	0.04
-0.048857864	-0.413642062	0.04
-0.048857864	-0.403705081	0.04
-0.048857864	-0.393768101	0.04
-0.048857864	-0.383831121	0.04
-0.048857864	-0.373894141	0.04
-0.048857864	-0.363957161	0.04
-0.048857864	-0.354020181	0.04
-0.048857864	-0.3440832	0.04
-0.048857864	-0.33414622	0.04
-0.048857864	-0.32420924	0.04
-0.048857864	-0.31427226	0.04
-0.048857864	-0.30433528	0.04
-0.048857864	-0.2943983	0.04
-0.048857864	-0.28446132	0.04
-0.048857864	-0.274524339	0.04
-0.048857864	-0.264587359	0.04
-0.048857864	-0.254650379	0.04
-0.048857864	-0.244713399	0.04
-0.048857864	-0.234776419	0.04
-0.048857864	-0.224839439	0.04
-0.048857864	-0.214902458	0.04
-0.048857864	-0.204965478	0.04
-0.048857864	-0.195028498	0.04
-0.048857864	-0.185091518	0.04
-0.048857864	-0.175154538	0.04
-0.048857864	-0.165217558	0.04
-0.054339746	-0.165217558	0.047247449
-0.054339746	-0.31924075	0.047247449
-0.054339746	-0.378862631	0.047247449
-0.054339746	-0.349051691	0.047247449
-0.054339746	-0.32917773	0.047247449
-0.054339746	-0.33911471	0.047247449
-0.054339746	-0.358988671	0.047247449
-0.054339746	-0.368925651	0.047247449
-0.054339746	-0.408673571	0.047247449
-0.054339746	-0.388799611	0.047247449
-0.054339746	-0.398736591	0.047247449
-0.054339746	-0.42845224	0.047247449
-0.054339746	-0.418594735	0.047247449
-0.054339746	-0.438028998	0.047247449
-0.054339746	-0.446843694	0.047247449
-0.054339746	-0.249681889	0.047247449
-0.054339746	-0.28942981	0.047247449
-0.054339746	-0.30930377	0.047247449
-0.054339746	-0.29936679	0.047247449
-0.054339746	-0.269555849	0.047247449
-0.054339746	-0.279492829	0.047247449
-0.054339746	-0.259618869	0.047247449
-0.054339746	-0.209933968	0.047247449
-0.054339746	-0.229807929	0.047247449
-0.054339746	-0.239744909	0.047247449
-0.054339746	-0.219870949	0.047247449
-0.054339746	-0.1901553	0.047247449
-0.054339746	-0.200012805	0.047247449
-0.054339746	-0.180578542	0.047247449
-0.054339746	-0.171763846	0.047247449
0.018	-0.128877812	0.047247449
0.018	-0.134359693	0.04
0.027535605	-0.135869985	0.04
0.036137798	-0.140253021	0.04
0.042964537	-0.14707976	0.04
0.047347573	-0.155681953	0.04
0.043458168	-0.139563549	0.047105222
0.036073617	-0.133931185	0.047097584
0.027392079	-0.130352838	0.047079962
0.049136937	-0.146863998	0.047106391
0.053397664	-0.154718499	0.047638983
-0.047347573	-0.155681953	0.04
-0.042964537	-0.14707976	0.04
-0.036137798	-0.140253021	0.04
-0.027535605	-0.135869985	0.04
-0.018	-0.134359693	0.04
-0.018	-0.128877812	0.047247449
-0.043654157	-0.139759241	0.047105376
-0.049286501	-0.147143809	0.047097713
-0.052864794	-0.155825398	0.04708003
-0.036353687	-0.134080495	0.047106518
-0.028499126	-0.129819822	0.047639039
-0.009	-0.134359693	0.04
-6.26E-16	-0.134359693	0.04
0.009	-0.134359693	0.04
0.004175793	-0.128877812	0.047247449
-0.004175793	-0.128877812	0.047247449
-0.012086409	-0.128877812	0.047247449
0.012086409	-0.128877812	0.047247449
-0.043375983	-0.453389982	0.032752551
-0.043375983	-0.165217558	0.032752551
-0.043375983	-0.31924075	0.032752551
-0.043375983	-0.378862631	0.032752551
-0.043375983	-0.349051691	0.032752551
-0.043375983	-0.32917773	0.032752551
-0.043375983	-0.33911471	0.032752551
-0.043375983	-0.358988671	0.032752551
-0.043375983	-0.368925651	0.032752551
-0.043375983	-0.408673571	0.032752551
-0.043375983	-0.388799611	0.032752551
-0.043375983	-0.398736591	0.032752551
-0.043375983	-0.42845224	0.032752551
-0.043375983	-0.418594735	0.032752551
-0.043375983	-0.438028998	0.032752551
-0.043375983	-0.446843694	0.032752551
-0.043375983	-0.239744909	0.032752551
-0.043375983	-0.28942981	0.032752551
-0.043375983	-0.30930377	0.032752551
-0.043375983	-0.29936679	0.032752551
-0.043375983	-0.269555849	0.032752551
-0.043375983	-0.279492829	0.032752551
-0.043375983	-0.259618869	0.032752551
-0.043375983	-0.249681889	0.032752551
-0.043375983	-0.200012805	0.032752551
-0.043375983	-0.180578542	0.032752551
-0.043375983	-0.171763846	0.032752551
-0.043375983	-0.1901553	0.032752551
-0.043375983	-0.219870949	0.032752551
-0.043375983	-0.209933968	0.032752551
-0.043375983	-0.229807929	0.032752551
-0.018	-0.139841575	0.032752551
-0.035809175	-0.147528907	0.032562599
-0.041163426	-0.155617497	0.032544507
-0.027704238	-0.142112993	0.032534984
-0.018	-0.478765965	0.032752551
-0.03568865	-0.471199157	0.032562599
-0.027600061	-0.476553408	0.032544507
-0.041104565	-0.46309422	0.032534984
0.018	-0.139841575	0.032752551
-0.004175793	-0.139841575	0.032752551
-0.012086409	-0.139841575	0.032752551
0.004175793	-0.139841575	0.032752551
0.012086409	-0.139841575	0.032752551
0.018	-0.478765965	0.032752551
0.004175793	-0.478765965	0.032752551
-0.004175793	-0.478765965	0.032752551
-0.012086409	-0.478765965	0.032752551
0.012086409	-0.478765965	0.032752551
0.043375983	-0.165217558	0.032752551
0.03568865	-0.147408383	0.032562599
0.027600061	-0.142054132	0.032544507
0.041104565	-0.155513319	0.032534984
0.043375983	-0.453389982	0.032752551
0.03580921	-0.471078669	0.032562633
0.04116346	-0.462990046	0.032544529
0.027704242	-0.476494578	0.032535004
0.043375983	-0.29936679	0.032752551
0.043375983	-0.239744909	0.032752551
0.043375983	-0.269555849	0.032752551
0.043375983	-0.28942981	0.032752551
0.043375983	-0.279492829	0.032752551
0.043375983	-0.259618869	0.032752551
0.043375983	-0.249681889	0.032752551
0.043375983	-0.200012805	0.032752551
0.043375983	-0.229807929	0.032752551
0.043375983	-0.219870949	0.032752551
0.043375983	-0.209933968	0.032752551
0.043375983	-0.180578542	0.032752551
0.043375983	-0.171763846	0.032752551
0.043375983	-0.1901553	0.032752551
0.043375983	-0.378862631	0.032752551
0.043375983	-0.32917773	0.032752551
0.043375983	-0.30930377	0.032752551
0.043375983	-0.31924075	0.032752551
0.043375983	-0.358988671	0.032752551
0.043375983	-0.33911471	0.032752551
0.043375983	-0.349051691	0.032752551
0.043375983	-0.368925651	0.032752551
0.043375983	-0.418594735	0.032752551
0.043375983	-0.438028998	0.032752551
0.043375983	-0.446843694	0.032752551
0.043375983	-0.42845224	0.032752551
0.043375983	-0.398736591	0.032752551
0.043375983	-0.408673571	0.032752551
0.043375983	-0.388799611	0.032752551
-0.002553665	-0.74926754	0.045511159
0.076774165	-0.715602142	0.045514544
0.097063012	-0.683165497	0.045509169
0.102465495	-0.66441646	0.045501073
0.103830076	-0.654742093	0.045498219
0.100204783	-0.673915318	0.045505558
0.088262437	-0.700573804	0.045513425
0.093066775	-0.692084351	0.045511742
0.082759015	-0.708483859	0.045516104
0.040547687	-0.741096611	0.045513269
0.057600291	-0.731951636	0.045511839
0.065125874	-0.726468109	0.045512092
0.071983806	-0.722347507	0.046738323
0.04932744	-0.736897502	0.045511677
0.02252833	-0.746840337	0.045514763
0.031509571	-0.744430434	0.04551615
0.006756712	-0.749079889	0.045511331
0.014717104	-0.749630773	0.046737896
-0.076247107	-0.716168393	0.045512722
-0.039832107	-0.741397188	0.045514933
-0.021770762	-0.747003218	0.04551302
-0.012168329	-0.748586582	0.045511194
-0.031089408	-0.744562589	0.045516131
-0.061787059	-0.729026525	0.045510459
-0.054045318	-0.734203253	0.045510552
-0.047853362	-0.739202541	0.046737411
-0.069280525	-0.722963783	0.045510678
-0.098758891	-0.678535988	0.04550989
-0.087845751	-0.701233099	0.045515044
-0.082490092	-0.70883282	0.045516052
-0.095379227	-0.687198961	0.045509735
-0.093175642	-0.694821884	0.046736874
-0.103205605	-0.660091736	0.045515629
-0.104106982	-0.651432117	0.045517961
-0.101417814	-0.669344353	0.045511058
-0.078606602	-0.423389982	0.045606602
-0.121217496	-0.564330296	0.045606602
-0.090232632	-0.499273868	0.045563891
-0.081655289	-0.462380674	0.045564047
-0.079081371	-0.438319904	0.045570255
-0.079963654	-0.430392003	0.044174924
-0.079740856	-0.446949051	0.045565603
-0.079261548	-0.454985738	0.046767487
-0.085191812	-0.480703248	0.045562601
-0.083223822	-0.471411962	0.045563673
-0.087533922	-0.490026447	0.045563206
-0.104461137	-0.535038289	0.045565866
-0.113357925	-0.551661302	0.045567483
-0.11780006	-0.558981427	0.045567249
-0.108817702	-0.543547917	0.045566412
-0.096672452	-0.517433698	0.045565022
-0.100402922	-0.526315939	0.045565464
-0.093280464	-0.508414747	0.0455645
0.121217496	-0.564330296	0.045606602
0.007634457	-0.790329062	0.045683195
0.134555341	-0.700450983	0.045679367
0.144935531	-0.631804039	0.045677706
0.133428484	-0.586893415	0.045680775
0.129199177	-0.578007135	0.045677604
0.124780086	-0.570095004	0.045676395
0.140169517	-0.605864801	0.045682396
0.137136678	-0.596291901	0.045682768
0.142467358	-0.615287615	0.045679968
0.145076521	-0.623190324	0.044378322
0.144572247	-0.661689117	0.04568035
0.145492514	-0.641480505	0.045677648
0.14538615	-0.651535331	0.045679733
0.140820777	-0.681722714	0.045682424
0.143045911	-0.671781729	0.045681256
0.137948224	-0.691362971	0.045681785
0.087955958	-0.760941378	0.045683763
0.116606695	-0.732078844	0.045679722
0.127318461	-0.715501025	0.045677896
0.132264323	-0.708475387	0.044377824
0.122343145	-0.723819885	0.04567778
0.103295099	-0.747516354	0.045680962
0.110229312	-0.740022142	0.045680189
0.095852326	-0.75450543	0.045682225
0.047401726	-0.782599313	0.045677526
0.071448865	-0.77178544	0.045680936
0.079736454	-0.766740905	0.045683436
0.05645457	-0.779139437	0.045677483
0.064737795	-0.776649776	0.04437923
0.027863453	-0.787839748	0.045680674
0.037786979	-0.785541662	0.04567983
0.017782504	-0.789440348	0.045681805
-0.122490945	-0.723585336	0.045680264
-0.066429746	-0.774485257	0.045681428
-0.028648312	-0.787687561	0.045677623
-0.002423319	-0.790509731	0.045682744
-0.012112891	-0.790027442	0.045680282
-0.020420224	-0.790278379	0.044378603
-0.047689576	-0.782497422	0.045679755
-0.038082032	-0.785464346	0.045677597
-0.057190469	-0.778824074	0.045680447
-0.091491583	-0.758177533	0.045679663
-0.075324588	-0.769519808	0.04568267
-0.083746798	-0.764019411	0.045682094
-0.110412252	-0.73981337	0.045677709
-0.103856118	-0.746952545	0.045677797
-0.098522115	-0.753702865	0.044378063
-0.116694201	-0.731961542	0.045679722
-0.145392649	-0.65138913	0.045679733
-0.136144677	-0.696419383	0.045681485
-0.127697392	-0.714805569	0.045681094
-0.132266846	-0.705700905	0.045682188
-0.143192675	-0.671004059	0.045678005
-0.139270014	-0.687236233	0.045679079
-0.14257792	-0.679562462	0.044377608
-0.144606256	-0.661414198	0.045677862
-0.141479942	-0.610909456	0.045683473
-0.144858046	-0.631011854	0.045680822
-0.145483022	-0.641202867	0.045680124
-0.143519613	-0.620890006	0.04568201
-0.135570059	-0.592084141	0.045681475
-0.138788068	-0.601219541	0.045683076
-0.128846683	-0.577321422	0.045672903
-0.133517363	-0.584140416	0.044344548
-0.124667628	-0.569902124	0.045673409
-0.078606602	-0.149452334	0.045606602
-0.078606602	-0.296566997	0.045606602
-0.078606602	-0.35744203	0.045606602
-0.078606602	-0.327004513	0.045606602
-0.078606602	-0.306712836	0.045606602
-0.078606602	-0.316858674	0.045606602
-0.078606602	-0.337150352	0.045606602
-0.078606602	-0.347296191	0.045606602
-0.078606602	-0.387863397	0.045606602
-0.078606602	-0.367587869	0.045606602
-0.078606602	-0.377733707	0.045606602
-0.078606602	-0.397928091	0.045606602
-0.078606602	-0.407706136	0.045606602
-0.078606602	-0.416706102	0.045606602
-0.078606602	-0.225546125	0.045606602
-0.078606602	-0.26612948	0.045606602
-0.078606602	-0.286421158	0.045606602
-0.078606602	-0.276275319	0.045606602
-0.078606602	-0.245837803	0.045606602
-0.078606602	-0.255983641	0.045606602
-0.078606602	-0.235691964	0.045606602
-0.078606602	-0.195108608	0.045606602
-0.078606602	-0.215400286	0.045606602
-0.078606602	-0.205254447	0.045606602
-0.078606602	-0.174914225	0.045606602
-0.078606602	-0.184978919	0.045606602
-0.078606602	-0.16513618	0.045606602
-0.078606602	-0.156136214	0.045606602
0.078606602	-0.423389982	0.045606602
0.088854592	-0.494715849	0.045563891
0.102153708	-0.530181496	0.045564047
0.113341191	-0.551638102	0.045570255
0.118467947	-0.557749272	0.044174924
0.109109448	-0.544088965	0.045565603
0.104257899	-0.537663973	0.046767487
0.094946699	-0.512968631	0.045562601
0.098455953	-0.521793942	0.045563673
0.09173122	-0.50390948	0.045563206
0.080885438	-0.457059021	0.045565866
0.079082449	-0.438291319	0.045567483
0.078724993	-0.429736261	0.045567249
0.079797732	-0.44756111	0.045566412
0.084154742	-0.476029969	0.045565022
0.082339375	-0.466568729	0.045565464
0.086327637	-0.485417492	0.0455645
-0.100909585	-0.045288807	0.045606602
-0.084194874	-0.096179401	0.045657444
-0.079731515	-0.12499714	0.045659363
-0.078994067	-0.134379527	0.045665627
-0.07860573	-0.143035354	0.045687768
-0.080846407	-0.115382566	0.045657809
-0.08233561	-0.105755878	0.045657483
-0.091922489	-0.068060589	0.045659363
-0.095091392	-0.059198813	0.045665627
-0.098281302	-0.051142846	0.045687768
-0.089002869	-0.077288744	0.045657809
-0.086419784	-0.086681215	0.045657483
0.078606602	-0.149452334	0.045606602
0.078606602	-0.286421158	0.045606602
0.078606602	-0.35744203	0.045606602
0.078606602	-0.387863397	0.045606602
0.078606602	-0.407706136	0.045606602
0.078606602	-0.416706102	0.045606602
0.078606602	-0.397928091	0.045606602
0.078606602	-0.377733707	0.045606602
0.078606602	-0.367587869	0.045606602
0.078606602	-0.327004513	0.045606602
0.078606602	-0.347296191	0.045606602
0.078606602	-0.337150352	0.045606602
0.078606602	-0.306712836	0.045606602
0.078606602	-0.316858674	0.045606602
0.078606602	-0.296566997	0.045606602
0.078606602	-0.215400286	0.045606602
0.078606602	-0.184978919	0.045606602
0.078606602	-0.16513618	0.045606602
0.078606602	-0.156136214	0.045606602
0.078606602	-0.174914225	0.045606602
0.078606602	-0.195108608	0.045606602
0.078606602	-0.205254447	0.045606602
0.078606602	-0.245837803	0.045606602
0.078606602	-0.225546125	0.045606602
0.078606602	-0.235691964	0.045606602
0.078606602	-0.26612948	0.045606602
0.078606602	-0.255983641	0.045606602
0.078606602	-0.276275319	0.045606602
0.100909585	-0.045288807	0.045606602
0.004876	0.110420318	0.0456847
-0.088396606	0.066339085	0.045691773
-0.109540713	0.014712381	0.045688265
-0.109480873	-0.015168655	0.045685914
-0.106139499	-0.030863275	0.045677059
-0.102312892	-0.037960155	0.046902992
-0.109262092	-0.023385013	0.044340913
-0.110385789	-0.005510175	0.045689323
-0.110428153	0.004566804	0.045689999
-0.105173089	0.033994363	0.045682143
-0.107749524	0.024627074	0.045684563
-0.098814918	0.049512229	0.045687255
-0.103289617	0.042494111	0.044400043
-0.094075117	0.058006173	0.04569173
-0.044177034	0.101313932	0.045686032
-0.074705028	0.081454657	0.045687907
-0.081900043	0.074213816	0.045689665
-0.066976652	0.08792372	0.045684564
-0.058997392	0.093467888	0.045682398
-0.052136976	0.098774704	0.044398863
-0.02539963	0.10756352	0.045690803
-0.035097519	0.104801206	0.045690462
-0.015366606	0.109450011	0.045689087
-0.005203084	0.110402321	0.045687719
0.096717793	0.053483668	0.045691773
0.058274899	0.093913035	0.045688264
0.030962401	0.106102391	0.045684853
0.014555795	0.109567351	0.045682678
0.023191088	0.109256888	0.044397818
0.04016793	0.102965605	0.04568935
0.049382023	0.098876934	0.04569
0.074078045	0.082033156	0.045682143
0.066586941	0.088219227	0.045684563
0.085632033	0.069878491	0.045687255
0.081061407	0.076834516	0.044400043
0.091440552	0.062076318	0.04569173
0.11052033	-0.001177384	0.045686003
0.104902031	0.034803249	0.045687907
0.101242064	0.044332292	0.045689665
0.107639495	0.025103616	0.045684564
0.109430423	0.015553801	0.045682398
0.111462953	0.007122055	0.044398823
0.108554361	-0.020768163	0.045689405
0.106281908	-0.03034374	0.045683967
0.103437424	-0.038969027	0.045678172
0.109986388	-0.010871287	0.045690187
0.084194874	-0.096179401	0.045657444
0.079731515	-0.12499714	0.045659363
0.078994067	-0.134379527	0.045665627
0.07860573	-0.143035354	0.045687768
0.080846407	-0.115382566	0.045657809
0.08233561	-0.105755878	0.045657483
0.091922489	-0.068060589	0.045659363
0.095091392	-0.059198813	0.045665627
0.098281302	-0.051142846	0.045687768
0.089002869	-0.077288744	0.045657809
0.086419784	-0.086681215	0.045657483
0.00729421	-0.068870375	0.04546696
0.053021648	-0.044553373	0.045466693
0.066545397	-0.019142606	0.045455052
0.068559732	-0.009658138	0.045447523
0.063236571	-0.028228935	0.04546253
0.05869566	-0.03675686	0.045466316
0.039166981	-0.057114575	0.045465426
0.046401679	-0.051411716	0.045466561
0.025287335	-0.064475709	0.045468681
0.033226764	-0.06233615	0.046720257
0.016545087	-0.067253249	0.045469962
-0.042219364	-0.054896863	0.045465523
-0.017439991	-0.067025458	0.045468673
-0.001887064	-0.069228395	0.045465459
-0.009759374	-0.069961225	0.046720284
-0.026145218	-0.064133988	0.045469973
-0.034579901	-0.060004707	0.045466962
-0.059313735	-0.035810838	0.045497998
-0.053644792	-0.043803614	0.045468339
-0.049030685	-0.050838624	0.046713242
-0.067485769	-0.015686505	0.045496968
-0.064752237	-0.026189616	0.046042538
-0.068949472	-0.006562071	0.045472562
-0.00729421	-0.068870375	-0.04546696
-0.053021647	-0.044553373	-0.045466693
-0.066545397	-0.019142607	-0.045455052
-0.068559732	-0.009658139	-0.045447523
-0.063236571	-0.028228936	-0.04546253
-0.05869566	-0.036756861	-0.045466316
-0.039166981	-0.057114575	-0.045465425
-0.046401678	-0.051411716	-0.045466561
-0.025287335	-0.064475709	-0.045468681
-0.033226764	-0.062336151	-0.046720257
-0.016545087	-0.067253249	-0.045469962
0.042219364	-0.054896863	-0.045465523
0.017439991	-0.067025458	-0.045468673
0.001887064	-0.069228395	-0.045465459
0.009759374	-0.069961225	-0.046720284
0.026145218	-0.064133988	-0.045469973
0.0345799	-0.060004708	-0.045466962
0.059313735	-0.035810838	-0.045497998
0.053644792	-0.043803614	-0.045468339
0.049030685	-0.050838624	-0.046713242
0.067485769	-0.015686505	-0.045496968
0.064752237	-0.026189616	-0.046042538
0.068949472	-0.006562071	-0.045472562
52	53	29	29
53	27	29	29
24	25	53	53
25	26	53	53
30	31	54	54
52	54	23	23
51	55	32	32
55	54	31	31
21	22	55	55
22	23	54	54
56	57	34	34
57	51	33	33
19	20	57	57
20	21	51	51
58	59	35	35
59	56	35	35
17	18	59	59
18	19	56	56
50	60	37	37
60	58	36	36
15	16	60	60
16	17	58	58
38	39	63	63
50	63	14	14
62	64	39	39
64	63	39	39
12	13	64	64
13	14	63	63
40	41	65	65
62	65	11	11
61	66	42	42
66	65	41	41
9	10	66	66
10	11	65	65
68	69	43	43
69	61	43	43
7	8	69	69
8	9	61	61
44	45	67	67
68	67	6	6
46	71	45	45
70	71	46	46
70	3	71	71
2	3	70	70
4	5	71	71
5	6	67	67
49	72	48	48
72	70	47	47
2	72	1	1
70	72	2	2
72	49	1	1
70	46	47	47
72	47	48	48
5	67	71	71
3	4	71	71
71	67	45	45
6	7	68	68
67	68	44	44
61	69	8	8
69	68	7	7
43	44	68	68
65	66	10	10
66	61	9	9
41	42	66	66
42	43	61	61
11	12	62	62
65	62	40	40
63	64	13	13
64	62	12	12
39	40	62	62
14	15	50	50
63	50	38	38
58	60	16	16
60	50	15	15
36	37	60	60
37	38	50	50
56	59	18	18
59	58	17	17
35	36	58	58
51	57	20	20
57	56	19	19
33	34	57	57
34	35	56	56
54	55	22	22
55	51	21	21
31	32	55	55
32	33	51	51
23	24	52	52
54	52	30	30
26	27	53	53
53	52	24	24
27	28	29	29
29	30	52	52
124	125	74	74
125	121	74	74
118	119	125	125
119	120	125	125
75	76	126	126
124	126	117	117
123	127	77	77
127	126	76	76
115	116	127	127
116	117	126	126
128	129	79	79
129	123	78	78
113	114	129	129
114	115	123	123
130	131	80	80
131	128	80	80
111	112	131	131
112	113	128	128
122	132	82	82
132	130	81	81
109	110	132	132
110	111	130	130
83	84	135	135
122	135	108	108
134	136	84	84
136	135	84	84
106	107	136	136
107	108	135	135
85	86	137	137
134	137	105	105
133	138	87	87
138	137	86	86
103	104	138	138
104	105	137	137
140	141	88	88
141	133	88	88
101	102	141	141
102	103	133	133
89	90	139	139
140	139	100	100
91	143	90	90
142	143	91	91
142	97	143	143
96	97	142	142
98	99	143	143
99	100	139	139
94	144	93	93
144	142	92	92
96	144	95	95
142	144	96	96
144	94	95	95
142	91	92	92
144	92	93	93
99	139	143	143
97	98	143	143
143	139	90	90
100	101	140	140
139	140	89	89
133	141	102	102
141	140	101	101
88	89	140	140
137	138	104	104
138	133	103	103
86	87	138	138
87	88	133	133
105	106	134	134
137	134	85	85
135	136	107	107
136	134	106	106
84	85	134	134
108	109	122	122
135	122	83	83
130	132	110	110
132	122	109	109
81	82	132	132
82	83	122	122
128	131	112	112
131	130	111	111
80	81	130	130
123	129	114	114
129	128	113	113
78	79	129	129
79	80	128	128
126	127	116	116
127	123	115	115
76	77	127	127
77	78	123	123
117	118	124	124
126	124	75	75
120	121	125	125
125	124	118	118
121	73	74	74
74	75	124	124
146	220	145	145
219	220	146	146
211	212	219	219
220	213	215	215
212	213	220	220
218	221	148	148
221	219	147	147
209	210	218	218
210	211	221	221
222	223	150	150
223	218	149	149
207	208	222	222
208	209	223	223
217	224	152	152
224	222	151	151
205	206	217	217
206	207	224	224
153	228	217	217
227	228	153	153
203	204	227	227
204	205	228	228
153	154	227	227
227	226	203	203
225	229	156	156
229	226	155	155
200	201	225	225
201	202	229	229
230	231	158	158
231	225	157	157
198	199	230	230
199	200	231	231
159	233	230	230
232	233	159	159
196	197	232	232
197	198	233	233
159	160	232	232
232	216	196	196
236	237	162	162
237	216	161	161
193	194	236	236
194	195	237	237
235	238	164	164
238	236	163	163
191	192	235	235
192	193	238	238
165	241	235	235
240	241	165	165
189	190	240	240
190	191	241	241
165	166	240	240
240	239	189	189
234	242	168	168
242	239	167	167
186	187	234	234
187	188	242	242
244	245	170	170
245	234	169	169
184	185	244	244
185	186	245	245
171	247	244	244
246	247	171	171
182	183	246	246
183	184	247	247
171	172	246	246
246	243	182	182
179	249	178	178
248	249	179	179
174	175	248	248
175	176	249	249
243	250	181	181
250	248	180	180
172	173	243	243
173	174	250	250
174	248	250	250
173	250	243	243
248	179	180	180
250	180	181	181
176	177	249	249
175	249	248	248
249	177	178	178
243	181	182	182
172	243	246	246
184	244	247	247
183	247	246	246
244	170	171	171
186	234	245	245
185	245	244	244
234	168	169	169
245	169	170	170
188	239	242	242
187	242	234	234
239	166	167	167
242	167	168	168
239	188	189	189
166	239	240	240
191	235	241	241
190	241	240	240
235	164	165	165
193	236	238	238
192	238	235	235
236	162	163	163
238	163	164	164
195	216	237	237
194	237	236	236
216	160	161	161
237	161	162	162
216	195	196	196
160	216	232	232
198	230	233	233
197	233	232	232
230	158	159	159
200	225	231	231
199	231	230	230
225	156	157	157
231	157	158	158
202	226	229	229
201	229	225	225
226	154	155	155
229	155	156	156
226	202	203	203
154	226	227	227
205	217	228	228
204	228	227	227
217	152	153	153
207	222	224	224
206	224	217	217
222	150	151	151
224	151	152	152
209	218	223	223
208	223	222	222
218	148	149	149
223	149	150	150
211	219	221	221
210	221	218	218
219	146	147	147
221	147	148	148
213	214	215	215
212	220	219	219
220	215	145	145
290	326	289	289
325	326	290	290
284	285	325	325
326	286	288	288
285	286	326	326
324	327	292	292
327	325	291	291
282	283	324	324
283	284	327	327
328	329	294	294
329	324	293	293
280	281	328	328
281	282	329	329
323	330	296	296
330	328	295	295
278	279	323	323
279	280	330	330
297	334	323	323
333	334	297	297
276	277	333	333
277	278	334	334
297	298	333	333
333	332	276	276
331	335	300	300
335	332	299	299
273	274	331	331
274	275	335	335
336	337	302	302
337	331	301	301
271	272	336	336
272	273	337	337
303	339	336	336
338	339	303	303
269	270	338	338
270	271	339	339
303	304	338	338
338	322	269	269
342	343	306	306
343	322	305	305
266	267	342	342
267	268	343	343
341	344	308	308
344	342	307	307
264	265	341	341
265	266	344	344
309	347	341	341
346	347	309	309
262	263	346	346
263	264	347	347
309	310	346	346
346	345	262	262
340	348	312	312
348	345	311	311
259	260	340	340
260	261	348	348
350	351	314	314
351	340	313	313
257	258	350	350
258	259	351	351
315	353	350	350
352	353	315	315
255	256	352	352
256	257	353	353
315	316	352	352
352	349	255	255
252	355	251	251
354	355	252	252
318	319	354	354
319	320	355	355
349	356	254	254
356	354	253	253
316	317	349	349
317	318	356	356
318	354	356	356
317	356	349	349
354	252	253	253
356	253	254	254
320	321	355	355
319	355	354	354
355	321	251	251
349	254	255	255
316	349	352	352
257	350	353	353
256	353	352	352
350	314	315	315
259	340	351	351
258	351	350	350
340	312	313	313
351	313	314	314
261	345	348	348
260	348	340	340
345	310	311	311
348	311	312	312
345	261	262	262
310	345	346	346
264	341	347	347
263	347	346	346
341	308	309	309
266	342	344	344
265	344	341	341
342	306	307	307
344	307	308	308
268	322	343	343
267	343	342	342
322	304	305	305
343	305	306	306
322	268	269	269
304	322	338	338
271	336	339	339
270	339	338	338
336	302	303	303
273	331	337	337
272	337	336	336
331	300	301	301
337	301	302	302
275	332	335	335
274	335	331	331
332	298	299	299
335	299	300	300
332	275	276	276
298	332	333	333
278	323	334	334
277	334	333	333
323	296	297	297
280	328	330	330
279	330	323	323
328	294	295	295
330	295	296	296
282	324	329	329
281	329	328	328
324	292	293	293
329	293	294	294
284	325	327	327
283	327	324	324
325	290	291	291
327	291	292	292
286	287	288	288
285	326	325	325
326	288	289	289
422	424	413	413
424	408	409	409
389	390	425	425
423	425	424	424
390	391	407	407
425	407	408	408
420	426	415	415
426	422	414	414
387	388	427	427
421	427	426	426
388	389	423	423
427	423	422	422
428	430	417	417
430	420	416	416
385	386	431	431
429	431	430	430
386	387	421	421
431	421	420	420
380	432	379	379
432	433	419	419
433	428	418	418
428	433	434	434
429	434	384	384
433	432	435	435
434	435	383	383
381	436	380	380
436	435	432	432
73	382	436	436
382	383	435	435
438	440	442	442
437	442	372	372
412	443	441	441
443	442	440	440
370	371	443	443
371	372	442	442
415	414	444	444
439	444	440	440
410	445	413	413
445	444	414	414
411	441	445	445
441	440	444	444
373	374	449	449
437	449	448	448
374	375	450	450
449	450	447	447
376	451	48	48
451	450	375	375
377	446	451	451
446	447	450	450
452	453	448	448
453	439	438	438
417	416	453	453
416	415	439	439
447	446	454	454
452	454	418	418
378	455	377	377
455	454	446	446
379	419	455	455
419	418	454	454
466	468	462	462
468	457	458	458
394	395	469	469
467	469	468	468
395	396	456	456
469	456	457	457
408	470	465	465
470	471	464	464
471	466	463	463
391	392	472	472
407	472	470	470
467	473	393	393
473	472	392	392
466	471	473	473
471	470	472	472
475	477	478	478
474	478	366	366
477	460	461	461
478	461	365	365
463	462	479	479
476	479	477	477
462	458	459	459
479	459	460	460
411	480	482	482
412	482	369	369
474	483	481	481
483	482	480	480
367	368	483	483
368	369	482	482
409	465	484	484
410	484	480	480
476	485	464	464
485	484	465	465
475	481	485	485
481	480	484	484
492	494	397	397
494	456	396	396
490	491	495	495
493	495	494	494
491	458	457	457
495	457	456	456
398	399	496	496
492	496	497	497
493	497	489	489
401	498	93	93
498	499	400	400
499	496	399	399
496	499	500	500
497	500	488	488
499	498	501	501
500	501	487	487
402	502	401	401
502	501	498	498
403	486	502	502
486	487	501	501
504	506	508	508
503	508	490	490
459	509	507	507
509	508	506	506
458	491	509	509
491	490	508	508
362	363	510	510
505	510	506	506
461	511	364	364
511	510	363	363
460	507	511	511
507	506	510	510
513	515	516	516
512	516	488	488
515	504	503	503
516	503	489	489
360	361	517	517
514	517	515	515
361	362	505	505
517	505	504	504
487	486	520	520
512	520	519	519
404	521	403	403
521	520	486	486
405	518	521	521
518	519	520	520
513	519	522	522
514	522	359	359
519	518	523	523
522	523	358	358
406	524	405	405
524	523	518	518
28	357	524	524
357	358	523	523
523	524	357	357
524	406	28	28
524	518	405	405
358	359	522	522
523	522	519	519
359	360	514	514
522	514	513	513
520	521	518	518
521	404	405	405
521	486	403	403
519	513	512	512
520	512	487	487
504	515	517	517
505	517	361	361
515	513	514	514
517	514	360	360
489	488	516	516
503	516	515	515
488	487	512	512
516	512	513	513
510	511	507	507
511	461	460	460
363	364	511	511
364	365	461	461
506	504	505	505
510	505	362	362
508	509	491	491
509	459	458	458
506	507	509	509
507	460	459	459
490	489	503	503
508	503	504	504
501	502	486	486
502	402	403	403
502	498	401	401
487	488	500	500
501	500	499	499
488	489	497	497
500	497	496	496
499	399	400	400
498	400	93	93
489	490	493	493
497	493	492	492
496	492	398	398
456	494	495	495
457	495	491	491
494	492	493	493
495	493	490	490
396	397	494	494
397	398	492	492
484	485	481	481
485	476	475	475
465	464	485	485
464	463	476	476
480	411	410	410
484	410	409	409
482	483	368	368
483	474	367	367
480	481	483	483
481	475	474	474
369	370	412	412
482	412	411	411
460	477	479	479
459	479	462	462
477	475	476	476
479	476	463	463
365	366	478	478
461	478	477	477
366	367	474	474
478	474	475	475
472	473	471	471
473	467	466	466
392	393	473	473
393	394	467	467
470	408	407	407
472	407	391	391
463	464	471	471
464	465	470	470
465	409	408	408
457	468	469	469
456	469	395	395
468	466	467	467
469	467	394	394
458	462	468	468
462	463	466	466
454	455	419	419
455	378	379	379
455	446	377	377
418	417	452	452
454	452	447	447
439	453	416	416
453	452	417	417
438	448	453	453
448	447	452	452
450	451	446	446
451	376	377	377
451	375	48	48
447	448	449	449
450	449	374	374
448	438	437	437
449	437	373	373
444	445	441	441
445	410	411	411
414	413	445	445
413	409	410	410
440	438	439	439
444	439	415	415
442	443	371	371
443	412	370	370
440	441	443	443
441	411	412	412
372	373	437	437
442	437	438	438
435	436	382	382
436	381	73	73
436	432	380	380
383	384	434	434
435	434	433	433
384	385	429	429
434	429	428	428
433	418	419	419
432	419	379	379
420	430	431	431
421	431	386	386
430	428	429	429
431	429	385	385
416	417	430	430
417	418	428	428
422	426	427	427
423	427	388	388
426	420	421	421
427	421	387	387
414	415	426	426
415	416	420	420
408	424	425	425
407	425	390	390
424	422	423	423
425	423	389	389
409	413	424	424
413	414	422	422
561	621	145	145
619	621	561	561
560	621	559	559
622	618	559	559
617	618	622	622
621	619	622	622
622	620	617	617
609	623	563	563
623	619	562	562
611	615	610	610
610	624	609	609
615	616	624	624
624	620	623	623
618	631	558	558
630	631	618	618
628	629	630	630
629	556	631	631
618	617	630	630
630	625	628	628
629	633	556	556
632	633	629	629
553	554	632	632
554	320	633	633
627	634	626	626
634	632	628	628
551	552	627	627
552	553	634	634
613	635	612	612
612	637	611	611
625	638	626	626
638	637	636	636
617	616	625	625
616	615	638	638
548	549	614	614
614	639	613	613
627	640	551	551
640	639	550	550
626	636	627	627
636	635	640	640
644	646	642	642
646	604	641	641
565	566	645	645
645	647	644	644
566	567	647	647
647	603	646	646
610	648	611	611
648	644	643	643
563	564	609	609
609	649	610	610
564	565	649	649
649	645	648	648
651	653	650	650
650	654	546	546
653	607	654	654
654	608	545	545
642	641	652	652
652	655	651	651
641	605	655	655
655	606	653	653
613	656	614	614
614	657	548	548
656	651	657	657
657	650	547	547
611	643	612	612
612	658	613	613
643	642	658	658
658	652	656	656
668	670	666	666
670	660	665	665
569	570	669	669
669	671	668	668
570	571	671	671
671	659	670	670
604	672	605	605
672	668	667	667
567	568	603	603
603	673	604	604
568	569	673	673
673	669	672	672
675	677	674	674
674	678	542	542
677	663	678	678
678	664	541	541
666	665	676	676
676	679	675	675
665	661	679	679
679	662	677	677
607	680	608	608
608	681	544	544
680	675	681	681
681	674	543	543
605	667	606	606
606	682	607	607
667	666	682	682
682	676	680	680
686	688	684	684
688	598	683	683
573	574	687	687
687	689	686	686
574	575	689	689
689	597	688	688
660	690	661	661
690	686	685	685
571	572	659	659
659	691	660	660
572	573	691	691
691	687	690	690
693	695	692	692
692	696	538	538
695	601	696	696
696	602	537	537
684	683	694	694
694	697	693	693
683	599	697	697
697	600	695	695
663	698	664	664
664	699	540	540
698	693	699	699
699	692	539	539
661	685	662	662
662	700	663	663
685	684	700	700
700	694	698	698
525	718	289	289
716	718	525	525
596	718	595	595
719	713	595	595
712	713	719	719
718	716	719	719
719	717	712	712
714	720	527	527
720	716	526	526
709	710	715	715
715	721	714	714
710	711	721	721
721	717	720	720
701	722	530	530
722	723	529	529
723	714	528	528
703	707	702	702
702	724	701	701
715	725	709	709
725	724	708	708
714	723	715	715
723	722	725	725
713	735	594	594
734	735	713	713
732	733	734	734
733	592	735	735
713	712	734	734
734	729	732	732
733	737	592	592
736	737	733	733
589	590	736	736
590	176	737	737
731	738	730	730
738	736	732	732
587	588	731	731
588	589	738	738
727	739	726	726
726	740	710	710
739	730	740	740
740	729	711	711
585	586	728	728
728	741	727	727
586	587	741	741
741	731	739	739
745	746	743	743
746	704	742	742
708	707	745	745
707	703	746	746
726	747	727	727
747	745	744	744
710	709	726	726
709	708	747	747
748	749	583	583
749	706	582	582
743	742	748	748
742	705	749	749
728	750	585	585
750	748	584	584
727	744	728	728
744	743	750	750
756	758	753	753
758	759	752	752
759	601	751	751
533	534	757	757
757	760	756	756
602	761	536	536
761	760	535	535
601	759	602	602
759	758	761	761
702	762	703	703
762	763	755	755
763	756	754	754
530	531	701	701
701	764	702	702
757	765	533	533
765	764	532	532
756	763	757	757
763	762	765	765
767	769	766	766
766	771	578	578
597	772	598	598
772	771	770	770
575	576	597	597
576	577	772	772
753	752	768	768
768	773	767	767
599	774	600	600
774	773	751	751
598	770	599	599
770	769	774	774
705	775	706	706
706	777	581	581
766	778	767	767
778	777	776	776
578	579	766	766
579	580	778	778
703	755	704	704
704	779	705	705
768	780	753	753
780	779	754	754
767	776	768	768
776	775	780	780
775	779	780	780
776	780	768	768
779	755	754	754
780	754	753	753
779	775	705	705
755	779	704	704
580	777	778	778
579	778	766	766
777	775	776	776
778	776	767	767
777	580	581	581
775	777	706	706
769	773	774	774
770	774	599	599
773	752	751	751
774	751	600	600
773	769	767	767
752	773	768	768
577	771	772	772
576	772	597	597
771	769	770	770
772	770	598	598
771	577	578	578
769	771	766	766
762	764	765	765
763	765	757	757
764	531	532	532
765	532	533	533
764	762	702	702
531	764	701	701
756	753	754	754
763	754	755	755
762	755	703	703
758	760	761	761
759	761	602	602
760	534	535	535
761	535	536	536
760	758	756	756
534	760	757	757
601	600	751	751
759	751	752	752
758	752	753	753
743	748	750	750
744	750	728	728
748	583	584	584
750	584	585	585
705	706	749	749
742	749	748	748
706	581	582	582
749	582	583	583
708	745	747	747
709	747	726	726
745	743	744	744
747	744	727	727
703	704	746	746
707	746	745	745
704	705	742	742
746	742	743	743
731	730	739	739
587	731	741	741
741	739	727	727
586	741	728	728
729	712	711	711
730	729	740	740
740	711	710	710
739	740	726	726
589	736	738	738
588	738	731	731
736	733	732	732
738	732	730	730
176	591	737	737
590	737	736	736
737	591	592	592
729	730	732	732
712	729	734	734
592	593	735	735
733	735	734	734
735	593	594	594
722	724	725	725
723	725	715	715
724	707	708	708
725	708	709	709
724	722	701	701
707	724	702	702
714	527	528	528
723	528	529	529
722	529	530	530
717	716	720	720
711	717	721	721
721	720	714	714
710	721	715	715
716	525	526	526
720	526	527	527
717	711	712	712
716	717	719	719
713	594	595	595
718	719	595	595
718	596	289	289
694	693	698	698
684	694	700	700
700	698	663	663
685	700	662	662
692	538	539	539
693	692	699	699
699	539	540	540
698	699	664	664
600	601	695	695
599	600	697	697
697	695	693	693
683	697	694	694
602	536	537	537
601	602	696	696
696	537	538	538
695	696	692	692
687	686	690	690
573	687	691	691
691	690	660	660
572	691	659	659
686	684	685	685
690	685	661	661
597	598	688	688
575	597	689	689
689	688	686	686
574	689	687	687
598	599	683	683
688	683	684	684
676	675	680	680
666	676	682	682
682	680	607	607
667	682	606	606
674	542	543	543
675	674	681	681
681	543	544	544
680	681	608	608
662	663	677	677
661	662	679	679
679	677	675	675
665	679	676	676
664	540	541	541
663	664	678	678
678	541	542	542
677	678	674	674
669	668	672	672
569	669	673	673
673	672	604	604
568	673	603	603
668	666	667	667
672	667	605	605
659	660	670	670
571	659	671	671
671	670	668	668
570	671	669	669
660	661	665	665
670	665	666	666
652	651	656	656
642	652	658	658
658	656	613	613
643	658	612	612
650	546	547	547
651	650	657	657
657	547	548	548
656	657	614	614
606	607	653	653
605	606	655	655
655	653	651	651
641	655	652	652
608	544	545	545
607	608	654	654
654	545	546	546
653	654	650	650
645	644	648	648
565	645	649	649
649	648	610	610
564	649	609	609
644	642	643	643
648	643	611	611
603	604	646	646
567	603	647	647
647	646	644	644
566	647	645	645
604	605	641	641
646	641	642	642
635	639	640	640
636	640	627	627
639	549	550	550
640	550	551	551
639	635	613	613
549	639	614	614
615	637	638	638
616	638	625	625
637	635	636	636
638	636	626	626
637	615	611	611
635	637	612	612
553	632	634	634
552	634	627	627
632	629	628	628
634	628	626	626
320	555	633	633
554	633	632	632
633	555	556	556
625	626	628	628
617	625	630	630
556	557	631	631
629	631	630	630
631	557	558	558
620	619	623	623
616	620	624	624
624	623	609	609
615	624	610	610
619	561	562	562
623	562	563	563
620	616	617	617
619	620	622	622
618	558	559	559
621	622	559	559
621	560	145	145
922	923	1140	1140
1140	923	1141	1141
1141	923	924	924
1141	924	1142	1142
1142	924	925	925
1142	925	1143	1143
1143	925	926	926
1143	926	1144	1144
1144	926	927	927
1144	927	1145	1145
1145	927	928	928
1145	928	1146	1146
1146	928	929	929
1146	929	1147	1147
1147	929	930	930
1147	930	1148	1148
1148	930	931	931
1148	931	1149	1149
1149	931	932	932
1149	932	1150	1150
1150	932	933	933
1150	933	1151	1151
1151	933	934	934
921	922	1152	1152
1152	922	1140	1140
920	921	1153	1153
1153	921	1152	1152
919	920	1154	1154
1154	920	1153	1153
918	919	1155	1155
1155	919	1154	1154
917	918	1156	1156
1156	918	1155	1155
916	917	1157	1157
1157	917	1156	1156
915	916	1158	1158
1158	916	1157	1157
914	915	1159	1159
1159	915	1158	1158
913	914	1160	1160
1160	914	1159	1159
912	913	1161	1161
1161	913	1160	1160
911	912	1162	1162
1162	912	1161	1161
910	911	1163	1163
1163	911	1162	1162
909	910	1164	1164
1164	910	1163	1163
908	909	1165	1165
1165	909	1164	1164
907	908	1166	1166
1166	908	1165	1165
906	907	1167	1167
1167	907	1166	1166
905	906	1168	1168
1168	906	1167	1167
904	905	1169	1169
1169	905	1168	1168
903	904	1170	1170
1170	904	1169	1169
902	903	1171	1171
1171	903	1170	1170
901	902	1172	1172
1172	902	1171	1171
900	901	1173	1173
1173	901	1172	1172
899	900	1174	1174
1174	900	1173	1173
898	899	1175	1175
1175	899	1174	1174
897	898	1176	1176
1176	898	1175	1175
896	897	1177	1177
1177	897	1176	1176
895	896	1178	1178
1178	896	1177	1177
894	895	1179	1179
1179	895	1178	1178
893	894	1180	1180
1180	894	1179	1179
892	893	1181	1181
1181	893	1180	1180
1151	934	1182	1182
1182	934	935	935
891	892	1183	1183
1183	892	1181	1181
890	891	1184	1184
1184	891	1183	1183
889	890	1185	1185
1185	890	1184	1184
888	889	1186	1186
1186	889	1185	1185
887	888	1187	1187
1187	888	1186	1186
886	887	1188	1188
1188	887	1187	1187
885	886	1189	1189
1189	886	1188	1188
884	885	1190	1190
1190	885	1189	1189
883	884	1191	1191
1191	884	1190	1190
882	883	1079	1079
882	1079	1080	1080
881	882	1080	1080
881	1080	987	987
880	881	987	987
880	987	988	988
879	880	988	988
879	988	989	989
878	879	989	989
878	989	990	990
877	878	990	990
877	990	991	991
876	877	991	991
876	991	992	992
875	876	992	992
875	992	993	993
1079	883	1191	1191
874	875	993	993
874	993	994	994
873	874	994	994
873	994	995	995
872	873	995	995
872	995	996	996
871	872	996	996
871	996	997	997
870	871	997	997
870	997	998	998
869	870	998	998
869	998	999	999
868	869	999	999
868	999	1000	1000
867	868	1000	1000
867	1000	1001	1001
866	867	1001	1001
866	1001	1002	1002
865	866	1002	1002
865	1002	1003	1003
864	865	1003	1003
864	1003	1004	1004
863	864	1004	1004
863	1004	1005	1005
862	863	1005	1005
862	1005	1006	1006
861	862	1006	1006
861	1006	1007	1007
860	861	1007	1007
860	1007	1008	1008
859	860	1008	1008
859	1008	1009	1009
858	859	1009	1009
858	1009	1010	1010
857	858	1010	1010
857	1010	1011	1011
856	857	1011	1011
856	1011	1012	1012
855	856	1012	1012
855	1012	1013	1013
854	855	1014	1014
1014	855	1013	1013
853	854	1015	1015
1015	854	1014	1014
852	853	1015	1015
852	1015	1016	1016
851	852	1016	1016
851	1016	1017	1017
850	851	1192	1192
1192	851	1017	1017
1192	1017	1018	1018
1078	1079	1191	1191
849	850	1193	1193
1193	850	1192	1192
848	849	1194	1194
1194	849	1193	1193
847	848	1195	1195
1195	848	1194	1194
1078	1191	1196	1196
1196	1191	1190	1190
1077	1078	1196	1196
846	847	1197	1197
1197	847	1195	1195
845	846	1198	1198
1198	846	1197	1197
844	845	1199	1199
1199	845	1198	1198
843	844	1200	1200
1200	844	1199	1199
842	843	1201	1201
1201	843	1200	1200
841	842	1202	1202
1202	842	1201	1201
840	841	1203	1203
1203	841	1202	1202
839	840	1204	1204
1204	840	1203	1203
838	839	1205	1205
1205	839	1204	1204
837	838	1206	1206
1206	838	1205	1205
836	837	1207	1207
1207	837	1206	1206
835	836	1208	1208
1208	836	1207	1207
834	835	1209	1209
1209	835	1208	1208
833	834	1210	1210
1210	834	1209	1209
832	833	1211	1211
1211	833	1210	1210
831	832	1212	1212
1212	832	1211	1211
830	831	1213	1213
1213	831	1212	1212
829	830	1214	1214
1214	830	1213	1213
828	829	1215	1215
1215	829	1214	1214
827	828	1216	1216
1216	828	1215	1215
826	827	1217	1217
1217	827	1216	1216
825	826	1218	1218
1218	826	1217	1217
824	825	1219	1219
1219	825	1218	1218
823	824	1220	1220
1220	824	1219	1219
822	823	1221	1221
1221	823	1220	1220
821	822	1222	1222
1222	822	1221	1221
820	821	1223	1223
1223	821	1222	1222
819	820	1224	1224
1224	820	1223	1223
818	819	1225	1225
1225	819	1224	1224
817	818	1226	1226
1226	818	1225	1225
816	817	1227	1227
1227	817	1226	1226
815	816	1228	1228
1228	816	1227	1227
814	815	1229	1229
1229	815	1228	1228
813	814	1230	1230
1230	814	1229	1229
812	813	1231	1231
1231	813	1230	1230
811	812	1232	1232
1232	812	1231	1231
810	811	1233	1233
1233	811	1232	1232
809	810	1234	1234
1234	810	1233	1233
808	809	1235	1235
1235	809	1234	1234
807	808	1236	1236
1236	808	1235	1235
806	807	1237	1237
1237	807	1236	1236
805	806	1238	1238
1238	806	1237	1237
804	805	1239	1239
1239	805	1238	1238
803	804	1240	1240
1240	804	1239	1239
802	803	1241	1241
1241	803	1240	1240
801	802	1242	1242
1242	802	1241	1241
800	801	1243	1243
1243	801	1242	1242
799	800	1244	1244
1244	800	1243	1243
798	799	1245	1245
1245	799	1244	1244
797	798	1246	1246
1246	798	1245	1245
796	797	1247	1247
1247	797	1246	1246
795	796	1248	1248
1248	796	1247	1247
794	795	1249	1249
1249	795	1248	1248
793	794	1250	1250
1250	794	1249	1249
792	793	1251	1251
1251	793	1250	1250
791	792	1252	1252
1252	792	1251	1251
790	791	1253	1253
1253	791	1252	1252
789	790	1254	1254
1254	790	1253	1253
788	789	1255	1255
1255	789	1254	1254
787	788	1256	1256
1256	788	1255	1255
786	787	1257	1257
1257	787	1256	1256
785	786	1258	1258
1258	786	1257	1257
784	785	1259	1259
1259	785	1258	1258
783	784	1260	1260
1260	784	1259	1259
782	783	1261	1261
1261	783	1260	1260
781	782	1262	1262
1262	782	1261	1261
986	781	1263	1263
1263	781	1262	1262
985	986	1264	1264
1264	986	1263	1263
984	985	1265	1265
1265	985	1264	1264
983	984	1266	1266
1266	984	1265	1265
982	983	1267	1267
1267	983	1266	1266
981	982	1268	1268
1268	982	1267	1267
980	981	1269	1269
1269	981	1268	1268
979	980	1270	1270
1270	980	1269	1269
978	979	1271	1271
1271	979	1270	1270
977	978	1272	1272
1272	978	1271	1271
976	977	1273	1273
1273	977	1272	1272
975	976	1274	1274
1274	976	1273	1273
974	975	1034	1034
974	1034	1035	1035
973	974	1035	1035
973	1035	1036	1036
972	973	1036	1036
972	1036	1037	1037
971	972	1037	1037
970	971	1037	1037
970	1037	1038	1038
970	1038	1039	1039
969	970	1039	1039
969	1039	1040	1040
968	969	1040	1040
968	1040	1041	1041
967	968	1041	1041
967	1041	1042	1042
966	967	1042	1042
966	1042	1043	1043
965	966	1043	1043
965	1043	1044	1044
964	965	1044	1044
964	1044	1045	1045
963	964	1045	1045
963	1045	1046	1046
962	963	1046	1046
962	1046	1047	1047
961	962	1047	1047
961	1047	1048	1048
960	961	1048	1048
960	1048	1049	1049
959	960	1049	1049
959	1049	1050	1050
958	959	1050	1050
958	1050	1051	1051
957	958	1051	1051
957	1051	1052	1052
956	957	1052	1052
956	1052	1053	1053
955	956	1053	1053
955	1053	1054	1054
954	955	1054	1054
954	1054	1055	1055
953	954	1055	1055
953	1055	1056	1056
952	953	1056	1056
952	1056	1057	1057
951	952	1057	1057
951	1057	1058	1058
950	951	1058	1058
950	1058	1059	1059
949	950	1059	1059
949	1059	1060	1060
948	949	1060	1060
948	1060	1061	1061
947	948	1061	1061
947	1061	1062	1062
946	947	1062	1062
946	1062	1063	1063
945	946	1063	1063
945	1063	1064	1064
944	945	1064	1064
944	1064	1065	1065
943	944	1065	1065
943	1065	1275	1275
1275	1065	1066	1066
942	943	1275	1275
1182	935	1276	1276
1276	935	936	936
1276	936	1277	1277
1277	936	937	937
1277	937	1278	1278
1278	937	938	938
1278	938	1279	1279
1279	938	939	939
1279	939	1280	1280
1280	939	940	940
1280	940	1281	1281
1281	940	941	941
1281	941	1282	1282
1282	941	942	942
1282	942	1275	1275
1282	1275	1066	1066
1282	1066	1067	1067
1281	1282	1283	1283
1283	1282	1067	1067
1283	1067	1068	1068
1283	1068	1284	1284
1284	1068	1069	1069
1284	1069	1370	1370
1370	1069	1070	1070
1370	1070	1286	1286
1286	1070	1071	1071
1286	1071	1287	1287
1287	1071	1072	1072
1287	1072	1288	1288
1288	1072	1073	1073
1288	1073	1289	1289
1289	1073	1074	1074
1289	1074	1290	1290
1290	1074	1075	1075
1290	1075	1291	1291
1291	1075	1076	1076
1076	1077	1292	1292
1292	1077	1196	1196
1291	1076	1292	1292
1033	1034	975	975
1033	975	1274	1274
1032	1033	1274	1274
1032	1274	1273	1273
1031	1032	1273	1273
1193	1192	1018	1018
1193	1018	1019	1019
1194	1193	1019	1019
1194	1019	1293	1293
1293	1019	1020	1020
1293	1020	1294	1294
1294	1020	1021	1021
1294	1021	1295	1295
1295	1021	1022	1022
1295	1022	1296	1296
1296	1022	1023	1023
1296	1023	1297	1297
1297	1023	1024	1024
1297	1024	1298	1298
1298	1024	1025	1025
1298	1025	1299	1299
1299	1025	1026	1026
1299	1026	1300	1300
1300	1026	1027	1027
1300	1027	1301	1301
1301	1027	1028	1028
1301	1028	1302	1302
1302	1028	1029	1029
1302	1029	1303	1303
1303	1029	1030	1030
1303	1030	1304	1304
1304	1030	1031	1031
1031	1273	1272	1272
1097	1098	1233	1233
1304	1031	1272	1272
1234	1233	1098	1098
1234	1098	1099	1099
1235	1234	1099	1099
1235	1099	1100	1100
1097	1233	1232	1232
1096	1097	1232	1232
1236	1235	1100	1100
1236	1100	1101	1101
1237	1236	1101	1101
1238	1237	1101	1101
1238	1101	1102	1102
1239	1238	1102	1102
1239	1102	1103	1103
1240	1239	1103	1103
1240	1103	1104	1104
1241	1240	1104	1104
1241	1104	1105	1105
1242	1241	1105	1105
1242	1105	1106	1106
1096	1232	1231	1231
1095	1096	1231	1231
1095	1231	1230	1230
1094	1095	1230	1230
1243	1242	1106	1106
1243	1106	1107	1107
1244	1243	1107	1107
1245	1244	1107	1107
1245	1107	1108	1108
1246	1245	1108	1108
1246	1108	1109	1109
1247	1246	1109	1109
1247	1109	1110	1110
1248	1247	1110	1110
1248	1110	1111	1111
1249	1248	1111	1111
1249	1111	1112	1112
1250	1249	1112	1112
1250	1112	1113	1113
1251	1250	1113	1113
1252	1251	1113	1113
1252	1113	1114	1114
1253	1252	1114	1114
1253	1114	1115	1115
1254	1253	1115	1115
1254	1115	287	287
1255	1254	287	287
1255	287	286	286
1256	1255	286	286
1256	286	285	285
1257	1256	285	285
1257	285	284	284
1258	1257	284	284
1259	1258	284	284
1259	284	283	283
1260	1259	283	283
1260	283	282	282
1261	1260	282	282
1261	282	281	281
1262	1261	281	281
1262	281	280	280
1263	1262	280	280
1263	280	279	279
1264	1263	279	279
1264	279	278	278
1265	1264	278	278
1265	278	1305	1305
1305	278	277	277
1305	277	1306	1306
1306	277	276	276
1306	276	1307	1307
1307	276	275	275
1307	275	1308	1308
1308	275	274	274
1308	274	1309	1309
1309	274	273	273
1309	273	1310	1310
1310	273	272	272
1310	272	1311	1311
1311	272	271	271
1311	271	1312	1312
1312	271	270	270
1312	270	1313	1313
1313	270	269	269
1313	269	1314	1314
1314	269	268	268
1314	268	1315	1315
1315	268	267	267
1315	267	1316	1316
1316	267	266	266
1316	266	1317	1317
1317	266	265	265
1317	265	1318	1318
1318	265	264	264
1318	264	1319	1319
1319	264	263	263
1319	263	1320	1320
1320	263	262	262
1320	262	1321	1321
1321	262	261	261
1321	261	1322	1322
1322	261	260	260
1322	260	1323	1323
1323	260	259	259
1323	259	1324	1324
1324	259	258	258
1204	258	1205	1205
1205	258	257	257
1206	1205	257	257
1206	257	256	256
1207	1206	256	256
1207	256	255	255
1208	1207	255	255
1208	255	254	254
1209	1208	254	254
1209	254	253	253
1210	1209	253	253
1211	1210	253	253
1211	253	252	252
1212	1211	252	252
1212	252	251	251
1213	1212	251	251
1213	251	1081	1081
1214	1213	1081	1081
1214	1081	1082	1082
1215	1214	1082	1082
1215	1082	1083	1083
1216	1215	1083	1083
1216	1083	1084	1084
1217	1216	1084	1084
1218	1217	1084	1084
1218	1084	1085	1085
1219	1218	1085	1085
1219	1085	1086	1086
1220	1219	1086	1086
1220	1086	1087	1087
1221	1220	1087	1087
1221	1087	1088	1088
1222	1221	1088	1088
1222	1088	1089	1089
1223	1222	1089	1089
1223	1089	1090	1090
1224	1223	1090	1090
1225	1224	1090	1090
1225	1090	1091	1091
1226	1225	1091	1091
1226	1091	1092	1092
1227	1226	1092	1092
1227	1092	1093	1093
1228	1227	1093	1093
1228	1093	1094	1094
1230	1229	1094	1094
1094	1229	1228	1228
20	19	1153	1153
1154	1153	19	19
1154	19	18	18
1155	1154	18	18
1155	18	17	17
20	1153	1152	1152
21	20	1152	1152
21	1152	1140	1140
22	21	1140	1140
22	1140	1141	1141
22	1141	1142	1142
23	22	1142	1142
23	1142	1143	1143
24	23	1143	1143
24	1143	1144	1144
25	24	1144	1144
25	1144	1145	1145
26	25	1145	1145
26	1145	1146	1146
26	1146	1147	1147
1139	26	1147	1147
1139	1147	1148	1148
1138	1139	1148	1148
1138	1148	1149	1149
1137	1138	1149	1149
1137	1149	1150	1150
1136	1137	1325	1325
1325	1137	1150	1150
1325	1150	1151	1151
1135	1136	1326	1326
1326	1136	1325	1325
1134	1135	1327	1327
1327	1135	1326	1326
1133	1134	1328	1328
1328	1134	1327	1327
1132	1133	1329	1329
1329	1133	1328	1328
1131	1132	1330	1330
1330	1132	1329	1329
1130	1131	1331	1331
1331	1131	1330	1330
1129	1130	1332	1332
1332	1130	1331	1331
1128	1129	1333	1333
1333	1129	1332	1332
1127	1128	1334	1334
1334	1128	1333	1333
1126	1127	1335	1335
1335	1127	1334	1334
1125	1126	1336	1336
1336	1126	1335	1335
1124	1125	1337	1337
1337	1125	1336	1336
1123	1124	1338	1338
1338	1124	1337	1337
1122	1123	1339	1339
1339	1123	1338	1338
1121	1122	1340	1340
1340	1122	1339	1339
1120	1121	1341	1341
1341	1121	1340	1340
1119	1120	1342	1342
1342	1120	1341	1341
1118	1119	1343	1343
1343	1119	1342	1342
1117	1118	1344	1344
1344	1118	1180	1180
1180	1118	1343	1343
1344	1180	1179	1179
1117	1344	1345	1345
1345	1344	1179	1179
1116	1117	1345	1345
1345	1179	1178	1178
1156	1155	17	17
1157	1156	17	17
1157	17	16	16
1158	1157	16	16
1158	16	15	15
1159	1158	15	15
1159	15	14	14
1160	1159	14	14
1160	14	13	13
1161	1160	13	13
1162	1161	13	13
1162	13	12	12
1163	1162	12	12
1163	12	11	11
1164	1163	11	11
1164	11	10	10
1165	1164	10	10
1165	10	9	9
1166	1165	9	9
1167	1166	9	9
1167	9	8	8
1168	1167	8	8
1168	8	7	7
1169	1168	7	7
1169	7	6	6
1170	1169	6	6
1170	6	5	5
1171	1170	5	5
1172	1171	5	5
1172	5	4	4
1173	1172	4	4
1173	4	3	3
1174	1173	3	3
1174	3	2	2
1175	1174	2	2
1175	2	1	1
1176	1175	1	1
1177	1176	1	1
1177	1	1116	1116
1116	1345	1177	1177
1177	1345	1178	1178
1324	258	1204	1204
1181	1180	1343	1343
1324	1204	1203	1203
1181	1343	1342	1342
1323	1324	1203	1203
1183	1181	1342	1342
1323	1203	1202	1202
1326	1325	1151	1151
1322	1323	1202	1202
1326	1151	1182	1182
1322	1202	1201	1201
1183	1342	1341	1341
1266	1265	1305	1305
1184	1183	1341	1341
1304	1272	1271	1271
1327	1326	1182	1182
1266	1305	1306	1306
1327	1182	1276	1276
1267	1266	1306	1306
1184	1341	1340	1340
1321	1322	1201	1201
1185	1184	1340	1340
1321	1201	1200	1200
1328	1327	1276	1276
1267	1306	1307	1307
1328	1276	1277	1277
1268	1267	1307	1307
1292	1196	1346	1346
1346	1196	1190	1190
1195	1194	1293	1293
1346	1190	1189	1189
1268	1307	1347	1347
1347	1307	1308	1308
1185	1340	1348	1348
1348	1340	1339	1339
1269	1268	1347	1347
1186	1185	1348	1348
1320	1321	1349	1349
1349	1321	1200	1200
1328	1277	1350	1350
1350	1277	1278	1278
1349	1200	1199	1199
1329	1328	1350	1350
1304	1271	1351	1351
1351	1271	1270	1270
1350	1278	1352	1352
1303	1304	1353	1353
1353	1304	1351	1351
1352	1278	1279	1279
1195	1293	1354	1354
1354	1293	1294	1294
1329	1350	1352	1352
1197	1195	1354	1354
1330	1329	1352	1352
1351	1270	1355	1355
1280	1281	1356	1356
1355	1270	1269	1269
1356	1281	1283	1283
1355	1269	1347	1347
1356	1283	1284	1284
1353	1355	1357	1357
1353	1351	1355	1355
1279	1280	1358	1358
1357	1355	1347	1347
1358	1280	1356	1356
1357	1347	1308	1308
1352	1279	1358	1358
1357	1308	1309	1309
1330	1352	1359	1359
1359	1352	1358	1358
1357	1309	1360	1360
1360	1309	1310	1310
1331	1330	1359	1359
1353	1357	1360	1360
1358	1356	1361	1361
1303	1353	1360	1360
1361	1356	1284	1284
1302	1303	1360	1360
1359	1358	1361	1361
1302	1360	1310	1310
1331	1359	1285	1285
1302	1310	1311	1311
1361	1284	1370	1370
1301	1302	1311	1311
1359	1361	1285	1285
1301	1311	1312	1312
1332	1331	1285	1285
1300	1301	1312	1312
1332	1285	1286	1286
1300	1312	1313	1313
1333	1332	1286	1286
1299	1300	1313	1313
1333	1286	1287	1287
1298	1299	1313	1313
1334	1333	1287	1287
1298	1313	1314	1314
1334	1287	1288	1288
1297	1298	1314	1314
1335	1334	1288	1288
1297	1314	1315	1315
1335	1288	1289	1289
1297	1315	1296	1296
1336	1335	1289	1289
1373	1315	1316	1316
1336	1289	1290	1290
1373	1316	1317	1317
1336	1290	1362	1362
1362	1290	1291	1291
1295	1373	1372	1372
1337	1336	1362	1362
1295	1372	1364	1364
1367	1372	1318	1318
1338	1337	1363	1363
1294	1295	1364	1364
1364	1372	1367	1367
1363	1337	1362	1362
1354	1294	1364	1364
1187	1186	1365	1365
1197	1354	1366	1366
1365	1186	1348	1348
1366	1354	1364	1364
1365	1348	1339	1339
1366	1364	1367	1367
1365	1339	1338	1338
1198	1197	1366	1366
1365	1338	1363	1363
1188	1187	1368	1368
1367	1318	1319	1319
1368	1187	1365	1365
1198	1366	1369	1369
1369	1366	1367	1367
1368	1365	1363	1363
1369	1367	1319	1319
1371	1363	1362	1362
1369	1319	1320	1320
1371	1362	1291	1291
1369	1320	1349	1349
1371	1291	1292	1292
1349	1199	1369	1369
1369	1199	1198	1198
1371	1292	1346	1346
1368	1346	1188	1188
1188	1346	1189	1189
1361	1370	1285	1285
1286	1285	1370	1370
1363	1371	1368	1368
1346	1368	1371	1371
1318	1372	1317	1317
1373	1317	1372	1372
1315	1373	1296	1296
1295	1296	1373	1373
1426	1427	1733	1733
1733	1427	1734	1734
1734	1427	1428	1428
1734	1428	1735	1735
1735	1428	1429	1429
1735	1429	1736	1736
1736	1429	1430	1430
1736	1430	1737	1737
1737	1430	1431	1431
1737	1431	1738	1738
1738	1431	1432	1432
1738	1432	1739	1739
1739	1432	1433	1433
1739	1433	1740	1740
1740	1433	1434	1434
1740	1434	1741	1741
1741	1434	1435	1435
1741	1435	1742	1742
1742	1435	1436	1436
1742	1436	1743	1743
1743	1436	1437	1437
1743	1437	1744	1744
1744	1437	1438	1438
1744	1438	1745	1745
1745	1438	1439	1439
1745	1439	1746	1746
1746	1439	1440	1440
1746	1440	1747	1747
1747	1440	1441	1441
1747	1441	1748	1748
1748	1441	1442	1442
1748	1442	1749	1749
1749	1442	1443	1443
1749	1443	1750	1750
1750	1443	1444	1444
1750	1444	1751	1751
1751	1444	1445	1445
1751	1445	1752	1752
1752	1445	1446	1446
1752	1446	1753	1753
1753	1446	1447	1447
1753	1447	1754	1754
1754	1447	1448	1448
1754	1448	1755	1755
1755	1448	1449	1449
1755	1449	1756	1756
1756	1449	1450	1450
1756	1450	1757	1757
1757	1450	1451	1451
1757	1451	1758	1758
1758	1451	1452	1452
1758	1452	1759	1759
1759	1452	1453	1453
1425	1426	1760	1760
1760	1426	1733	1733
1424	1425	1761	1761
1761	1425	1760	1760
1423	1424	1762	1762
1762	1424	1761	1761
1422	1423	1763	1763
1763	1423	1762	1762
1421	1422	1764	1764
1764	1422	1763	1763
1420	1421	1765	1765
1765	1421	1764	1764
1419	1420	1766	1766
1766	1420	1765	1765
1418	1419	1767	1767
1767	1419	1766	1766
1417	1418	1768	1768
1768	1418	1767	1767
1416	1417	1769	1769
1769	1417	1768	1768
1415	1416	1770	1770
1770	1416	1769	1769
1414	1415	1771	1771
1771	1415	1770	1770
1413	1414	1772	1772
1772	1414	1771	1771
1412	1413	1773	1773
1773	1413	1772	1772
1411	1412	1774	1774
1774	1412	1773	1773
1759	1453	1775	1775
1775	1453	1454	1454
1410	1411	1776	1776
1776	1411	1774	1774
1409	1410	1777	1777
1777	1410	1776	1776
1408	1409	1778	1778
1778	1409	1777	1777
1407	1408	1779	1779
1779	1408	1778	1778
1406	1407	1780	1780
1780	1407	1779	1779
1405	1406	1781	1781
1781	1406	1780	1780
1404	1405	1782	1782
1782	1405	1781	1781
1403	1404	1783	1783
1783	1404	1782	1782
1402	1403	1784	1784
1784	1403	1783	1783
1401	1402	1596	1596
1401	1596	1597	1597
1400	1401	1597	1597
1400	1597	1598	1598
1399	1400	1598	1598
1399	1598	1599	1599
1398	1399	1599	1599
1398	1599	1600	1600
1397	1398	1600	1600
1397	1600	1601	1601
1396	1397	1601	1601
1396	1601	1602	1602
1395	1396	1602	1602
1395	1602	1603	1603
1394	1395	1603	1603
1394	1603	1604	1604
1393	1394	1604	1604
1393	1604	1605	1605
1392	1393	1605	1605
1392	1605	1606	1606
1391	1392	1606	1606
1391	1606	1607	1607
1390	1391	1607	1607
1390	1607	1608	1608
1389	1390	1608	1608
1389	1608	1609	1609
1388	1389	1609	1609
1388	1609	1610	1610
1387	1388	1610	1610
1387	1610	1611	1611
1386	1387	1611	1611
1386	1611	1612	1612
1385	1386	1612	1612
1385	1612	1613	1613
1384	1385	1613	1613
1384	1613	1614	1614
1383	1384	1614	1614
1383	1614	1615	1615
1596	1402	1784	1784
1382	1383	1615	1615
1382	1615	1616	1616
1381	1382	1616	1616
1381	1616	1617	1617
1380	1381	1617	1617
1380	1617	1618	1618
1379	1380	1618	1618
1379	1618	1619	1619
1378	1379	1619	1619
1378	1619	1620	1620
1377	1378	1620	1620
1377	1620	1621	1621
1376	1377	1621	1621
1376	1621	1622	1622
1375	1376	1622	1622
1375	1622	1623	1623
1374	1375	1623	1623
1374	1623	1624	1624
1579	1374	1624	1624
1579	1624	1625	1625
1578	1579	1625	1625
1578	1625	1626	1626
1577	1578	1626	1626
1577	1626	1627	1627
1576	1577	1627	1627
1576	1627	1628	1628
1575	1576	1785	1785
1785	1576	1628	1628
1785	1628	1629	1629
1595	1596	1784	1784
1594	1595	1786	1786
1786	1595	1784	1784
1786	1784	1783	1783
1574	1575	1787	1787
1787	1575	1785	1785
1573	1574	1788	1788
1788	1574	1787	1787
1572	1573	1789	1789
1789	1573	1788	1788
1571	1572	1790	1790
1790	1572	1789	1789
1570	1571	1791	1791
1791	1571	1790	1790
1569	1570	1792	1792
1792	1570	1791	1791
1568	1569	1793	1793
1793	1569	1792	1792
1567	1568	1794	1794
1794	1568	1793	1793
1566	1567	1795	1795
1795	1567	1794	1794
1565	1566	1796	1796
1796	1566	1795	1795
1564	1565	1797	1797
1797	1565	1796	1796
1563	1564	1798	1798
1798	1564	1797	1797
1562	1563	1799	1799
1799	1563	1798	1798
1561	1562	1800	1800
1800	1562	1799	1799
1560	1561	1801	1801
1801	1561	1800	1800
1559	1560	1802	1802
1802	1560	1801	1801
1558	1559	1803	1803
1803	1559	1802	1802
1557	1558	1804	1804
1804	1558	1803	1803
1556	1557	1805	1805
1805	1557	1804	1804
1555	1556	1806	1806
1806	1556	1805	1805
1554	1555	1807	1807
1807	1555	1806	1806
1553	1554	1808	1808
1808	1554	1807	1807
1552	1553	1809	1809
1809	1553	1808	1808
1551	1552	1810	1810
1810	1552	1809	1809
1550	1551	1811	1811
1811	1551	1810	1810
1549	1550	1812	1812
1812	1550	1811	1811
1548	1549	1813	1813
1813	1549	1812	1812
1547	1548	1814	1814
1814	1548	1813	1813
1546	1547	1815	1815
1815	1547	1814	1814
1545	1546	1816	1816
1816	1546	1815	1815
1544	1545	1817	1817
1817	1545	1816	1816
1543	1544	1818	1818
1818	1544	1817	1817
1542	1543	1819	1819
1819	1543	1818	1818
1541	1542	1820	1820
1820	1542	1819	1819
1540	1541	1821	1821
1821	1541	1820	1820
1539	1540	1822	1822
1822	1540	1821	1821
1538	1539	1823	1823
1823	1539	1822	1822
1537	1538	1824	1824
1824	1538	1823	1823
1536	1537	1825	1825
1825	1537	1824	1824
1535	1536	1826	1826
1826	1536	1825	1825
1534	1535	1827	1827
1827	1535	1826	1826
1533	1534	1828	1828
1828	1534	1827	1827
1532	1533	1829	1829
1829	1533	1828	1828
1531	1532	1830	1830
1830	1532	1829	1829
1530	1531	1831	1831
1831	1531	1830	1830
1529	1530	1832	1832
1832	1530	1831	1831
1528	1529	1833	1833
1833	1529	1832	1832
1527	1528	1834	1834
1834	1528	1833	1833
1526	1527	1835	1835
1835	1527	1834	1834
1525	1526	1836	1836
1836	1526	1835	1835
1524	1525	1837	1837
1837	1525	1836	1836
1523	1524	1838	1838
1838	1524	1837	1837
1522	1523	1839	1839
1839	1523	1838	1838
1521	1522	1840	1840
1840	1522	1839	1839
1520	1521	1841	1841
1841	1521	1840	1840
1519	1520	1842	1842
1842	1520	1841	1841
1518	1519	1843	1843
1843	1519	1842	1842
1517	1518	1844	1844
1844	1518	1843	1843
1516	1517	1845	1845
1845	1517	1844	1844
1515	1516	1846	1846
1846	1516	1845	1845
1514	1515	1847	1847
1847	1515	1846	1846
1513	1514	1848	1848
1848	1514	1847	1847
1512	1513	1849	1849
1849	1513	1848	1848
1511	1512	1850	1850
1850	1512	1849	1849
1510	1511	1851	1851
1851	1511	1850	1850
1509	1510	1852	1852
1852	1510	1851	1851
1508	1509	1853	1853
1853	1509	1852	1852
1507	1508	1854	1854
1854	1508	1853	1853
1506	1507	1855	1855
1855	1507	1854	1854
1505	1506	1856	1856
1856	1506	1855	1855
1504	1505	1857	1857
1857	1505	1856	1856
1503	1504	1858	1858
1858	1504	1857	1857
1502	1503	1859	1859
1859	1503	1858	1858
1501	1502	1860	1860
1860	1502	1859	1859
1500	1501	1861	1861
1861	1501	1860	1860
1499	1500	1862	1862
1862	1500	1861	1861
1498	1499	1863	1863
1863	1499	1862	1862
1497	1498	1864	1864
1864	1498	1863	1863
1496	1497	1865	1865
1865	1497	1864	1864
1495	1496	1866	1866
1866	1496	1865	1865
1494	1495	1867	1867
1867	1495	1866	1866
1493	1494	1645	1645
1493	1645	1646	1646
1492	1493	1646	1646
1492	1646	1647	1647
1491	1492	1647	1647
1491	1647	1648	1648
1490	1491	1648	1648
1490	1648	1649	1649
1489	1490	1649	1649
1489	1649	1650	1650
1488	1489	1650	1650
1488	1650	1651	1651
1487	1488	1651	1651
1487	1651	1652	1652
1486	1487	1652	1652
1486	1652	1653	1653
1485	1486	1653	1653
1485	1653	1654	1654
1484	1485	1654	1654
1484	1654	1655	1655
1483	1484	1655	1655
1483	1655	1656	1656
1482	1483	1656	1656
1482	1656	1657	1657
1481	1482	1657	1657
1481	1657	1658	1658
1480	1481	1658	1658
1480	1658	1659	1659
1479	1480	1659	1659
1479	1659	1660	1660
1478	1479	1660	1660
1478	1660	1661	1661
1477	1478	1661	1661
1477	1661	1662	1662
1476	1477	1662	1662
1476	1662	1663	1663
1475	1476	1663	1663
1475	1663	1664	1664
1474	1475	1664	1664
1474	1664	1665	1665
1473	1474	1665	1665
1473	1665	1666	1666
1472	1473	1666	1666
1472	1666	1667	1667
1471	1472	1667	1667
1471	1667	1668	1668
1470	1471	1668	1668
1470	1668	1669	1669
1469	1470	1669	1669
1469	1669	1670	1670
1468	1469	1670	1670
1468	1670	1671	1671
1467	1468	1671	1671
1467	1671	1672	1672
1466	1467	1672	1672
1466	1672	1673	1673
1465	1466	1673	1673
1465	1673	1580	1580
1464	1465	1580	1580
1464	1580	1581	1581
1463	1464	1581	1581
1463	1581	1582	1582
1462	1463	1582	1582
1462	1582	1583	1583
1461	1462	1583	1583
1461	1583	1868	1868
1868	1583	1584	1584
1460	1461	1868	1868
1775	1454	1869	1869
1869	1454	1455	1455
1869	1455	1870	1870
1870	1455	1456	1456
1870	1456	1871	1871
1871	1456	1457	1457
1871	1457	1872	1872
1872	1457	1458	1458
1872	1458	1873	1873
1873	1458	1459	1459
1873	1459	1874	1874
1874	1459	1460	1460
1874	1460	1868	1868
1593	1594	1875	1875
1875	1594	1786	1786
1874	1868	1876	1876
1876	1868	1584	1584
1876	1584	1585	1585
1876	1585	1877	1877
1877	1585	1586	1586
1877	1586	1878	1878
1878	1586	1587	1587
1878	1587	1879	1879
1879	1587	1588	1588
1879	1588	1880	1880
1880	1588	1589	1589
1880	1589	1881	1881
1881	1589	1590	1590
1881	1590	1882	1882
1882	1590	1591	1591
1882	1591	1883	1883
1883	1591	1592	1592
1883	1592	1975	1975
1975	1592	1593	1593
1975	1593	1875	1875
1644	1645	1494	1494
1644	1494	1867	1867
1643	1644	1867	1867
1643	1867	1866	1866
1642	1643	1866	1866
1787	1785	1629	1629
1787	1629	1630	1630
1788	1787	1630	1630
1788	1630	1885	1885
1885	1630	1631	1631
1885	1631	1886	1886
1886	1631	1632	1632
1886	1632	1887	1887
1887	1632	1633	1633
1887	1633	1888	1888
1888	1633	1634	1634
1888	1634	1889	1889
1889	1634	1635	1635
1889	1635	1890	1890
1890	1635	1636	1636
1890	1636	1891	1891
1891	1636	1637	1637
1891	1637	1892	1892
1892	1637	1638	1638
1892	1638	1893	1893
1893	1638	1639	1639
1893	1639	1894	1894
1894	1639	1640	1640
1894	1640	1895	1895
1895	1640	1641	1641
1895	1641	1896	1896
1896	1641	1642	1642
1642	1866	1865	1865
1690	1691	1826	1826
1896	1642	1865	1865
1827	1826	1691	1691
1827	1691	1692	1692
1828	1827	1692	1692
1828	1692	1693	1693
1690	1826	1825	1825
1689	1690	1825	1825
1829	1828	1693	1693
1829	1693	1694	1694
1830	1829	1694	1694
1831	1830	1694	1694
1831	1694	1695	1695
1832	1831	1695	1695
1832	1695	1696	1696
1833	1832	1696	1696
1833	1696	1697	1697
1834	1833	1697	1697
1834	1697	1698	1698
1835	1834	1698	1698
1835	1698	1699	1699
1689	1825	1824	1824
1688	1689	1824	1824
1688	1824	1823	1823
1687	1688	1823	1823
1836	1835	1699	1699
1836	1699	1700	1700
1837	1836	1700	1700
1838	1837	1700	1700
1838	1700	1701	1701
1839	1838	1701	1701
1839	1701	1702	1702
1840	1839	1702	1702
1840	1702	1703	1703
1841	1840	1703	1703
1841	1703	1704	1704
1842	1841	1704	1704
1842	1704	1705	1705
1843	1842	1705	1705
1843	1705	1706	1706
1844	1843	1706	1706
1845	1844	1706	1706
1845	1706	1707	1707
1846	1845	1707	1707
1846	1707	1708	1708
1847	1846	1708	1708
1847	1708	214	214
1848	1847	214	214
1848	214	213	213
1849	1848	213	213
1849	213	212	212
1850	1849	212	212
1850	212	211	211
1851	1850	211	211
1852	1851	211	211
1852	211	210	210
1853	1852	210	210
1853	210	209	209
1854	1853	209	209
1854	209	208	208
1855	1854	208	208
1855	208	207	207
1856	1855	207	207
1856	207	206	206
1857	1856	206	206
1857	206	205	205
1858	1857	205	205
1858	205	1897	1897
1897	205	204	204
1897	204	1898	1898
1898	204	203	203
1898	203	1899	1899
1899	203	202	202
1899	202	1900	1900
1900	202	201	201
1900	201	1901	1901
1901	201	200	200
1901	200	1902	1902
1902	200	199	199
1902	199	1903	1903
1903	199	198	198
1903	198	1904	1904
1904	198	197	197
1904	197	1905	1905
1905	197	196	196
1905	196	1906	1906
1906	196	195	195
1906	195	1907	1907
1907	195	194	194
1907	194	1908	1908
1908	194	193	193
1908	193	1909	1909
1909	193	192	192
1909	192	1910	1910
1910	192	191	191
1910	191	1911	1911
1911	191	190	190
1911	190	1912	1912
1912	190	189	189
1912	189	1913	1913
1913	189	188	188
1913	188	1914	1914
1914	188	187	187
1914	187	1915	1915
1915	187	186	186
1915	186	1916	1916
1916	186	185	185
1797	185	1798	1798
1798	185	184	184
1799	1798	184	184
1799	184	183	183
1800	1799	183	183
1800	183	182	182
1801	1800	182	182
1801	182	181	181
1802	1801	181	181
1802	181	180	180
1803	1802	180	180
1804	1803	180	180
1804	180	179	179
1805	1804	179	179
1805	179	178	178
1806	1805	178	178
1806	178	1674	1674
1807	1806	1674	1674
1807	1674	1675	1675
1808	1807	1675	1675
1808	1675	1676	1676
1809	1808	1676	1676
1809	1676	1677	1677
1810	1809	1677	1677
1811	1810	1677	1677
1811	1677	1678	1678
1812	1811	1678	1678
1812	1678	1679	1679
1813	1812	1679	1679
1813	1679	1680	1680
1814	1813	1680	1680
1814	1680	1681	1681
1815	1814	1681	1681
1815	1681	1682	1682
1816	1815	1682	1682
1816	1682	1683	1683
1817	1816	1683	1683
1818	1817	1683	1683
1818	1683	1684	1684
1819	1818	1684	1684
1819	1684	1685	1685
1820	1819	1685	1685
1820	1685	1686	1686
1821	1820	1686	1686
1821	1686	1687	1687
1823	1822	1687	1687
1687	1822	1821	1821
114	113	1746	1746
114	1746	1747	1747
115	114	1747	1747
1745	1746	113	113
1745	113	112	112
115	1747	1748	1748
116	115	1748	1748
1744	1745	112	112
1744	112	111	111
1743	1744	111	111
1742	1743	111	111
1742	111	110	110
1741	1742	110	110
1741	110	109	109
1740	1741	109	109
1740	109	108	108
116	1748	1749	1749
116	1749	1750	1750
117	116	1750	1750
117	1750	1751	1751
118	117	1751	1751
118	1751	1752	1752
119	118	1752	1752
119	1752	1753	1753
120	119	1753	1753
120	1753	1754	1754
120	1754	1755	1755
1732	120	1755	1755
1732	1755	1756	1756
1731	1732	1756	1756
1731	1756	1757	1757
1730	1731	1757	1757
1730	1757	1758	1758
1729	1730	1917	1917
1917	1730	1758	1758
1917	1758	1759	1759
1728	1729	1918	1918
1918	1729	1917	1917
1727	1728	1919	1919
1919	1728	1918	1918
1726	1727	1920	1920
1920	1727	1919	1919
1725	1726	1921	1921
1921	1726	1920	1920
1724	1725	1922	1922
1922	1725	1921	1921
1723	1724	1923	1923
1923	1724	1922	1922
1722	1723	1924	1924
1924	1723	1923	1923
1721	1722	1925	1925
1925	1722	1924	1924
1720	1721	1926	1926
1926	1721	1925	1925
1719	1720	1927	1927
1927	1720	1926	1926
1718	1719	1928	1928
1928	1719	1927	1927
1717	1718	1929	1929
1929	1718	1928	1928
1716	1717	1930	1930
1930	1717	1929	1929
1715	1716	1931	1931
1931	1716	1930	1930
1714	1715	1932	1932
1932	1715	1931	1931
1713	1714	1933	1933
1933	1714	1932	1932
1712	1713	1934	1934
1934	1713	1933	1933
1711	1712	1935	1935
1935	1712	1934	1934
1710	1711	1936	1936
1936	1711	1773	1773
1773	1711	1935	1935
1936	1773	1772	1772
1710	1936	1937	1937
1937	1936	1772	1772
1709	1710	1937	1937
1937	1772	1771	1771
1739	1740	108	108
1738	1739	108	108
1738	108	107	107
1737	1738	107	107
1737	107	106	106
1736	1737	106	106
1736	106	105	105
1735	1736	105	105
1735	105	104	104
1734	1735	104	104
1733	1734	104	104
1733	104	103	103
1760	1733	103	103
1760	103	102	102
1761	1760	102	102
1761	102	101	101
1762	1761	101	101
1762	101	100	100
1763	1762	100	100
1763	100	99	99
1764	1763	99	99
1765	1764	99	99
1765	99	98	98
1766	1765	98	98
1766	98	97	97
1767	1766	97	97
1767	97	96	96
1768	1767	96	96
1768	96	95	95
1769	1768	95	95
1770	1769	95	95
1770	95	1709	1709
1709	1937	1770	1770
1770	1937	1771	1771
1916	185	1797	1797
1774	1773	1935	1935
1916	1797	1796	1796
1774	1935	1934	1934
1915	1916	1796	1796
1776	1774	1934	1934
1915	1796	1795	1795
1918	1917	1759	1759
1914	1915	1795	1795
1918	1759	1775	1775
1914	1795	1794	1794
1776	1934	1933	1933
1859	1858	1897	1897
1777	1776	1933	1933
1896	1865	1864	1864
1919	1918	1775	1775
1859	1897	1898	1898
1919	1775	1869	1869
1860	1859	1898	1898
1777	1933	1932	1932
1913	1914	1794	1794
1778	1777	1932	1932
1913	1794	1793	1793
1920	1919	1869	1869
1860	1898	1899	1899
1920	1869	1870	1870
1861	1860	1899	1899
1778	1932	1938	1938
1938	1932	1931	1931
1789	1788	1885	1885
1779	1778	1938	1938
1861	1899	1939	1939
1939	1899	1900	1900
1875	1786	1940	1940
1940	1786	1783	1783
1862	1861	1939	1939
1940	1783	1782	1782
1912	1913	1941	1941
1941	1913	1793	1793
1920	1870	1942	1942
1942	1870	1871	1871
1941	1793	1792	1792
1921	1920	1942	1942
1896	1864	1943	1943
1943	1864	1863	1863
1873	1874	1944	1944
1944	1874	1876	1876
1895	1896	1945	1945
1945	1896	1943	1943
1944	1876	1946	1946
1946	1876	1877	1877
1789	1885	1947	1947
1947	1885	1886	1886
1942	1871	1976	1976
1790	1789	1947	1947
1948	1871	1872	1872
1943	1863	1949	1949
1921	1942	1976	1976
1949	1863	1862	1862
1922	1921	1976	1976
1949	1862	1939	1939
1780	1779	1950	1950
1945	1949	1951	1951
1945	1943	1949	1949
1950	1779	1938	1938
1951	1949	1939	1939
1950	1938	1931	1931
1951	1939	1900	1900
1950	1931	1930	1930
1951	1900	1901	1901
1781	1780	1952	1952
1951	1901	1953	1953
1953	1901	1902	1902
1952	1780	1950	1950
1945	1951	1953	1953
1952	1950	1954	1954
1954	1950	1930	1930
1895	1945	1953	1953
1954	1930	1929	1929
1894	1895	1953	1953
1782	1781	1955	1955
1894	1953	1902	1902
1955	1781	1952	1952
1894	1902	1903	1903
1940	1782	1955	1955
1893	1894	1903	1903
1875	1940	1956	1956
1956	1940	1955	1955
1893	1903	1904	1904
1884	1875	1956	1956
1892	1893	1904	1904
1955	1952	1957	1957
1892	1904	1905	1905
1957	1952	1954	1954
1891	1892	1905	1905
1956	1955	1957	1957
1890	1891	1905	1905
1884	1956	1957	1957
1890	1905	1906	1906
1957	1954	1958	1958
1958	1954	1929	1929
1889	1890	1906	1906
1884	1957	1958	1958
1889	1906	1907	1907
1883	1975	1959	1959
1959	1884	1958	1958
1889	1907	1888	1888
1959	1958	1960	1960
1960	1958	1929	1929
1978	1907	1908	1908
1960	1929	1928	1928
1978	1908	1909	1909
1882	1883	1979	1979
1887	1978	1977	1977
1979	1883	1959	1959
1887	1977	1962	1962
1965	1977	1910	1910
1979	1959	1960	1960
1886	1887	1962	1962
1962	1977	1965	1965
1979	1960	1928	1928
1947	1886	1962	1962
1961	1928	1927	1927
1790	1947	1963	1963
1961	1927	1964	1964
1964	1927	1926	1926
1963	1947	1962	1962
1882	1961	1881	1881
1963	1962	1965	1965
1881	1961	1964	1964
1791	1790	1963	1963
1880	1881	1964	1964
1880	1964	1966	1966
1966	1964	1926	1926
1965	1910	1911	1911
1966	1926	1925	1925
1791	1963	1967	1967
1967	1963	1965	1965
1879	1880	1966	1966
1967	1965	1911	1911
1879	1966	1968	1968
1968	1966	1925	1925
1967	1911	1912	1912
1968	1925	1924	1924
1967	1912	1941	1941
1878	1879	1969	1969
1969	1879	1968	1968
1941	1792	1967	1967
1967	1792	1791	1791
1969	1968	1924	1924
1969	1924	1970	1970
1970	1924	1923	1923
1878	1969	1971	1971
1971	1969	1970	1970
1877	1878	1971	1971
1946	1877	1971	1971
1946	1971	1972	1972
1972	1971	1970	1970
1972	1970	1973	1973
1973	1970	1923	1923
1973	1923	1922	1922
1973	1922	1976	1976
1972	1948	1974	1974
1972	1973	1948	1948
1946	1972	1974	1974
1944	1946	1974	1974
1974	1948	1872	1872
1872	1873	1974	1974
1974	1873	1944	1944
1959	1975	1884	1884
1875	1884	1975	1975
1973	1976	1948	1948
1871	1948	1976	1976
1910	1977	1909	1909
1978	1909	1977	1977
1907	1978	1888	1888
1887	1888	1978	1978
1882	1979	1961	1961
1928	1961	1979	1979
1989	2110	2112	2112
1988	2113	1987	1987
2112	2113	1988	1988
2113	2115	1986	1986
2114	2115	2113	2113
2114	2108	2109	2109
2115	2109	1984	1984
2110	2111	2116	2116
2112	2116	2114	2114
2111	2106	2107	2107
2116	2107	2108	2108
1992	2098	2117	2117
1991	2117	2118	2118
1990	2118	2110	2110
2104	2119	2099	2099
2119	2117	2098	2098
2106	2111	2120	2120
2105	2120	2119	2119
2111	2110	2118	2118
2120	2118	2117	2117
2109	2128	1984	1984
2127	2128	2109	2109
2127	2125	2126	2126
2128	2126	1982	1982
2107	2121	2129	2129
2108	2129	2127	2127
2121	2122	2124	2124
2129	2124	2125	2125
2126	2132	1982	1982
2131	2132	2126	2126
2131	2084	2085	2085
2132	2085	1980	1980
2125	2130	2131	2131
2130	2083	2084	2084
2122	2123	2133	2133
2124	2133	2130	2130
2123	2081	2082	2082
2133	2082	2083	2083
2135	2137	2138	2138
2134	2138	2101	2101
2137	2105	2104	2104
2138	2104	2100	2100
2122	2121	2139	2139
2136	2139	2137	2137
2121	2107	2106	2106
2139	2106	2105	2105
2079	2140	2141	2141
2078	2141	2103	2103
2140	2135	2134	2134
2141	2134	2102	2102
2081	2123	2142	2142
2080	2142	2140	2140
2123	2122	2136	2136
2142	2136	2135	2135
2145	2148	2150	2150
2144	2150	2151	2151
2143	2151	2093	2093
1996	2152	2149	2149
2152	2150	2148	2148
1998	2092	2153	2153
1997	2153	2152	2152
2092	2093	2151	2151
2153	2151	2150	2150
2100	2099	2154	2154
2147	2154	2155	2155
2146	2155	2148	2148
1993	2156	2098	2098
2156	2154	2099	2099
1995	2149	2157	2157
1994	2157	2156	2156
2149	2148	2155	2155
2157	2155	2154	2154
2161	2163	2158	2158
2163	2073	2074	2074
2096	2097	2164	2164
2162	2164	2163	2163
2097	2071	2072	2072
2164	2072	2073	2073
2144	2165	2160	2160
2165	2161	2159	2159
2094	2095	2166	2166
2143	2166	2165	2165
2095	2096	2162	2162
2166	2162	2161	2161
2167	2169	2103	2103
2169	2076	2077	2077
2159	2158	2170	2170
2168	2170	2169	2169
2158	2074	2075	2075
2170	2075	2076	2076
2147	2171	2101	2101
2171	2167	2102	2102
2145	2160	2172	2172
2146	2172	2171	2171
2160	2159	2168	2168
2172	2168	2167	2167
2181	2184	2186	2186
2180	2186	2187	2187
2179	2187	2174	2174
2002	2188	2185	2185
2188	2186	2184	2184
2004	2173	2189	2189
2003	2189	2188	2188
2173	2174	2187	2187
2189	2187	2186	2186
2094	2093	2190	2190
2183	2190	2191	2191
2182	2191	2184	2184
1999	2192	2092	2092
2192	2190	2093	2093
2001	2185	2193	2193
2000	2193	2192	2192
2185	2184	2191	2191
2193	2191	2190	2190
2197	2199	2194	2194
2199	2067	2068	2068
2177	2178	2200	2200
2198	2200	2199	2199
2178	2065	2066	2066
2200	2066	2067	2067
2180	2201	2196	2196
2201	2197	2195	2195
2175	2176	2202	2202
2179	2202	2201	2201
2176	2177	2198	2198
2202	2198	2197	2197
2203	2205	2097	2097
2205	2070	2071	2071
2195	2194	2206	2206
2204	2206	2205	2205
2194	2068	2069	2069
2206	2069	2070	2070
2183	2207	2095	2095
2207	2203	2096	2096
2181	2196	2208	2208
2182	2208	2207	2207
2196	2195	2204	2204
2208	2204	2203	2203
2211	2214	2216	2216
2210	2216	2217	2217
2209	2217	2087	2087
2008	2218	2215	2215
2218	2216	2214	2214
2010	2086	2219	2219
2009	2219	2218	2218
2086	2087	2217	2217
2219	2217	2216	2216
2175	2174	2220	2220
2213	2220	2221	2221
2212	2221	2214	2214
2005	2222	2173	2173
2222	2220	2174	2174
2007	2215	2223	2223
2006	2223	2222	2222
2215	2214	2221	2221
2223	2221	2220	2220
2227	2229	2224	2224
2229	2061	2062	2062
2090	2091	2230	2230
2228	2230	2229	2229
2091	2059	2060	2060
2230	2060	2061	2061
2210	2231	2226	2226
2231	2227	2225	2225
2088	2089	2232	2232
2209	2232	2231	2231
2089	2090	2228	2228
2232	2228	2227	2227
2233	2235	2178	2178
2235	2064	2065	2065
2225	2224	2236	2236
2234	2236	2235	2235
2224	2062	2063	2063
2236	2063	2064	2064
2213	2237	2176	2176
2237	2233	2177	2177
2211	2226	2238	2238
2212	2238	2237	2237
2226	2225	2234	2234
2238	2234	2233	2233
2042	2256	2258	2258
2041	2259	2040	2040
2258	2259	2041	2041
2259	2261	2039	2039
2260	2261	2259	2259
2260	2254	2255	2255
2261	2255	2037	2037
2256	2257	2262	2262
2258	2262	2260	2260
2257	2252	2253	2253
2262	2253	2254	2254
2044	2245	2263	2263
2043	2263	2256	2256
2251	2264	2246	2246
2264	2263	2245	2245
2252	2257	2264	2264
2257	2256	2263	2263
2255	2272	2037	2037
2271	2272	2255	2255
2271	2269	2270	2270
2272	2270	2035	2035
2253	2265	2273	2273
2254	2273	2271	2271
2265	2266	2268	2268
2273	2268	2269	2269
2270	2276	2035	2035
2275	2276	2270	2270
2275	2031	2032	2032
2276	2032	2033	2033
2269	2274	2275	2275
2274	2030	2031	2031
2266	2267	2277	2277
2268	2277	2274	2274
2267	2028	2029	2029
2277	2029	2030	2030
2278	2280	2248	2248
2280	2251	2247	2247
2266	2265	2281	2281
2279	2281	2280	2280
2265	2253	2252	2252
2281	2252	2251	2251
2026	2282	2250	2250
2282	2278	2249	2249
2028	2267	2283	2283
2027	2283	2282	2282
2267	2266	2279	2279
2283	2279	2278	2278
2285	2288	2290	2290
2284	2290	2240	2240
2048	2291	2289	2289
2291	2290	2288	2288
2049	2239	2291	2291
2239	2240	2290	2290
2247	2246	2292	2292
2287	2292	2293	2293
2286	2293	2288	2288
2045	2294	2245	2245
2294	2292	2246	2246
2047	2289	2295	2295
2046	2295	2294	2294
2289	2288	2293	2293
2295	2293	2292	2292
2299	2300	2296	2296
2300	2021	2022	2022
2243	2244	2300	2300
2244	2020	2021	2021
2284	2301	2298	2298
2301	2299	2297	2297
2241	2242	2301	2301
2242	2243	2299	2299
2302	2304	2250	2250
2304	2024	2025	2025
2297	2296	2305	2305
2303	2305	2304	2304
2296	2022	2023	2023
2305	2023	2024	2024
2287	2306	2248	2248
2306	2302	2249	2249
2285	2298	2307	2307
2286	2307	2306	2306
2298	2297	2303	2303
2307	2303	2302	2302
2315	2318	2320	2320
2314	2320	2309	2309
2053	2321	2319	2319
2321	2320	2318	2318
2054	2308	2321	2321
2308	2309	2320	2320
2241	2240	2322	2322
2317	2322	2323	2323
2316	2323	2318	2318
2050	2324	2239	2239
2324	2322	2240	2240
2052	2319	2325	2325
2051	2325	2324	2324
2319	2318	2323	2323
2325	2323	2322	2322
2329	2330	2326	2326
2330	2016	2017	2017
2312	2313	2330	2330
2313	2015	2016	2016
2314	2331	2328	2328
2331	2329	2327	2327
2310	2311	2331	2331
2311	2312	2329	2329
2332	2334	2244	2244
2334	2019	2020	2020
2327	2326	2335	2335
2333	2335	2334	2334
2326	2017	2018	2018
2335	2018	2019	2019
2317	2336	2242	2242
2336	2332	2243	2243
2315	2328	2337	2337
2316	2337	2336	2336
2328	2327	2333	2333
2337	2333	2332	2332
2339	2342	2344	2344
2338	2344	2090	2090
2058	2345	2343	2343
2345	2344	2342	2342
2059	2091	2345	2345
2091	2090	2344	2344
2310	2309	2346	2346
2341	2346	2347	2347
2340	2347	2342	2342
2055	2348	2308	2308
2348	2346	2309	2309
2057	2343	2349	2349
2056	2349	2348	2348
2343	2342	2347	2347
2349	2347	2346	2346
2353	2354	2350	2350
2354	2011	2012	2012
2087	2086	2354	2354
2086	2010	2011	2011
2338	2355	2352	2352
2355	2353	2351	2351
2089	2088	2355	2355
2088	2087	2353	2353
2356	2358	2313	2313
2358	2014	2015	2015
2351	2350	2359	2359
2357	2359	2358	2358
2350	2012	2013	2013
2359	2013	2014	2014
2341	2360	2311	2311
2360	2356	2312	2312
2339	2352	2361	2361
2340	2361	2360	2360
2352	2351	2357	2357
2361	2357	2356	2356
2356	2360	2361	2361
2357	2361	2352	2352
2360	2341	2340	2340
2361	2340	2339	2339
2312	2311	2360	2360
2311	2310	2341	2341
2014	2358	2359	2359
2013	2359	2350	2350
2358	2356	2357	2357
2359	2357	2351	2351
2015	2313	2358	2358
2313	2312	2356	2356
2353	2355	2088	2088
2355	2338	2089	2089
2351	2352	2355	2355
2352	2339	2338	2338
2011	2354	2086	2086
2354	2353	2087	2087
2012	2350	2354	2354
2350	2351	2353	2353
2346	2348	2349	2349
2347	2349	2343	2343
2348	2055	2056	2056
2349	2056	2057	2057
2309	2308	2348	2348
2308	2054	2055	2055
2342	2339	2340	2340
2347	2340	2341	2341
2346	2341	2310	2310
2344	2345	2091	2091
2345	2058	2059	2059
2342	2343	2345	2345
2343	2057	2058	2058
2090	2089	2338	2338
2344	2338	2339	2339
2332	2336	2337	2337
2333	2337	2328	2328
2336	2317	2316	2316
2337	2316	2315	2315
2243	2242	2336	2336
2242	2241	2317	2317
2019	2334	2335	2335
2018	2335	2326	2326
2334	2332	2333	2333
2335	2333	2327	2327
2020	2244	2334	2334
2244	2243	2332	2332
2329	2331	2311	2311
2331	2314	2310	2310
2327	2328	2331	2331
2328	2315	2314	2314
2016	2330	2313	2313
2330	2329	2312	2312
2017	2326	2330	2330
2326	2327	2329	2329
2322	2324	2325	2325
2323	2325	2319	2319
2324	2050	2051	2051
2325	2051	2052	2052
2240	2239	2324	2324
2239	2049	2050	2050
2318	2315	2316	2316
2323	2316	2317	2317
2322	2317	2241	2241
2320	2321	2308	2308
2321	2053	2054	2054
2318	2319	2321	2321
2319	2052	2053	2053
2309	2310	2314	2314
2320	2314	2315	2315
2302	2306	2307	2307
2303	2307	2298	2298
2306	2287	2286	2286
2307	2286	2285	2285
2249	2248	2306	2306
2248	2247	2287	2287
2024	2304	2305	2305
2023	2305	2296	2296
2304	2302	2303	2303
2305	2303	2297	2297
2025	2250	2304	2304
2250	2249	2302	2302
2299	2301	2242	2242
2301	2284	2241	2241
2297	2298	2301	2301
2298	2285	2284	2284
2021	2300	2244	2244
2300	2299	2243	2243
2022	2296	2300	2300
2296	2297	2299	2299
2292	2294	2295	2295
2293	2295	2289	2289
2294	2045	2046	2046
2295	2046	2047	2047
2246	2245	2294	2294
2245	2044	2045	2045
2288	2285	2286	2286
2293	2286	2287	2287
2292	2287	2247	2247
2290	2291	2239	2239
2291	2048	2049	2049
2288	2289	2291	2291
2289	2047	2048	2048
2240	2241	2284	2284
2290	2284	2285	2285
2278	2282	2283	2283
2279	2283	2267	2267
2282	2026	2027	2027
2283	2027	2028	2028
2249	2250	2282	2282
2250	2025	2026	2026
2251	2280	2281	2281
2252	2281	2265	2265
2280	2278	2279	2279
2281	2279	2266	2266
2247	2248	2280	2280
2248	2249	2278	2278
2030	2274	2277	2277
2029	2277	2267	2267
2274	2269	2268	2268
2277	2268	2266	2266
2031	2275	2274	2274
2275	2270	2269	2269
2033	2034	2276	2276
2032	2276	2275	2275
2276	2034	2035	2035
2269	2271	2273	2273
2268	2273	2265	2265
2271	2255	2254	2254
2273	2254	2253	2253
2035	2036	2272	2272
2270	2272	2271	2271
2272	2036	2037	2037
2263	2264	2257	2257
2264	2251	2252	2252
2245	2246	2264	2264
2246	2247	2251	2251
2256	2042	2043	2043
2263	2043	2044	2044
2254	2260	2262	2262
2253	2262	2257	2257
2260	2259	2258	2258
2262	2258	2256	2256
2037	2038	2261	2261
2255	2261	2260	2260
2261	2038	2039	2039
2259	2039	2040	2040
2258	2041	2042	2042
2233	2237	2238	2238
2234	2238	2226	2226
2237	2213	2212	2212
2238	2212	2211	2211
2177	2176	2237	2237
2176	2175	2213	2213
2064	2235	2236	2236
2063	2236	2224	2224
2235	2233	2234	2234
2236	2234	2225	2225
2065	2178	2235	2235
2178	2177	2233	2233
2227	2231	2232	2232
2228	2232	2089	2089
2231	2210	2209	2209
2232	2209	2088	2088
2225	2226	2231	2231
2226	2211	2210	2210
2061	2229	2230	2230
2060	2230	2091	2091
2229	2227	2228	2228
2230	2228	2090	2090
2062	2224	2229	2229
2224	2225	2227	2227
2220	2222	2223	2223
2221	2223	2215	2215
2222	2005	2006	2006
2223	2006	2007	2007
2174	2173	2222	2222
2173	2004	2005	2005
2214	2211	2212	2212
2221	2212	2213	2213
2220	2213	2175	2175
2216	2218	2219	2219
2217	2219	2086	2086
2218	2008	2009	2009
2219	2009	2010	2010
2214	2215	2218	2218
2215	2007	2008	2008
2087	2088	2209	2209
2217	2209	2210	2210
2216	2210	2211	2211
2203	2207	2208	2208
2204	2208	2196	2196
2207	2183	2182	2182
2208	2182	2181	2181
2096	2095	2207	2207
2095	2094	2183	2183
2070	2205	2206	2206
2069	2206	2194	2194
2205	2203	2204	2204
2206	2204	2195	2195
2071	2097	2205	2205
2097	2096	2203	2203
2197	2201	2202	2202
2198	2202	2176	2176
2201	2180	2179	2179
2202	2179	2175	2175
2195	2196	2201	2201
2196	2181	2180	2180
2067	2199	2200	2200
2066	2200	2178	2178
2199	2197	2198	2198
2200	2198	2177	2177
2068	2194	2199	2199
2194	2195	2197	2197
2190	2192	2193	2193
2191	2193	2185	2185
2192	1999	2000	2000
2193	2000	2001	2001
2093	2092	2192	2192
2092	1998	1999	1999
2184	2181	2182	2182
2191	2182	2183	2183
2190	2183	2094	2094
2186	2188	2189	2189
2187	2189	2173	2173
2188	2002	2003	2003
2189	2003	2004	2004
2184	2185	2188	2188
2185	2001	2002	2002
2174	2175	2179	2179
2187	2179	2180	2180
2186	2180	2181	2181
2167	2171	2172	2172
2168	2172	2160	2160
2171	2147	2146	2146
2172	2146	2145	2145
2102	2101	2171	2171
2101	2100	2147	2147
2076	2169	2170	2170
2075	2170	2158	2158
2169	2167	2168	2168
2170	2168	2159	2159
2077	2103	2169	2169
2103	2102	2167	2167
2161	2165	2166	2166
2162	2166	2095	2095
2165	2144	2143	2143
2166	2143	2094	2094
2159	2160	2165	2165
2160	2145	2144	2144
2073	2163	2164	2164
2072	2164	2097	2097
2163	2161	2162	2162
2164	2162	2096	2096
2074	2158	2163	2163
2158	2159	2161	2161
2154	2156	2157	2157
2155	2157	2149	2149
2156	1993	1994	1994
2157	1994	1995	1995
2099	2098	2156	2156
2098	1992	1993	1993
2148	2145	2146	2146
2155	2146	2147	2147
2154	2147	2100	2100
2150	2152	2153	2153
2151	2153	2092	2092
2152	1996	1997	1997
2153	1997	1998	1998
2148	2149	2152	2152
2149	1995	1996	1996
2093	2094	2143	2143
2151	2143	2144	2144
2150	2144	2145	2145
2135	2140	2142	2142
2136	2142	2123	2123
2140	2079	2080	2080
2142	2080	2081	2081
2102	2103	2141	2141
2134	2141	2140	2140
2103	2077	2078	2078
2141	2078	2079	2079
2105	2137	2139	2139
2106	2139	2121	2121
2137	2135	2136	2136
2139	2136	2122	2122
2100	2101	2138	2138
2104	2138	2137	2137
2101	2102	2134	2134
2138	2134	2135	2135
2083	2130	2133	2133
2082	2133	2123	2123
2130	2125	2124	2124
2133	2124	2122	2122
2084	2131	2130	2130
2131	2126	2125	2125
1980	1981	2132	2132
2085	2132	2131	2131
2132	1981	1982	1982
2125	2127	2129	2129
2124	2129	2121	2121
2127	2109	2108	2108
2129	2108	2107	2107
1982	1983	2128	2128
2126	2128	2127	2127
2128	1983	1984	1984
2117	2119	2120	2120
2118	2120	2111	2111
2119	2104	2105	2105
2120	2105	2106	2106
2098	2099	2119	2119
2099	2100	2104	2104
2110	1989	1990	1990
2118	1990	1991	1991
2117	1991	1992	1992
2108	2114	2116	2116
2107	2116	2111	2111
2114	2113	2112	2112
2116	2112	2110	2110
1984	1985	2115	2115
2109	2115	2114	2114
2115	1985	1986	1986
2113	1986	1987	1987
2112	1988	1989	1989
2363	2402	2404	2404
2362	2405	2033	2033
2404	2405	2362	2362
2405	2407	2034	2034
2406	2407	2405	2405
2406	2400	2401	2401
2407	2401	2036	2036
2402	2403	2408	2408
2404	2408	2406	2406
2403	2398	2399	2399
2408	2399	2400	2400
2366	2390	2409	2409
2365	2409	2410	2410
2364	2410	2402	2402
2396	2411	2391	2391
2411	2409	2390	2390
2398	2403	2412	2412
2397	2412	2411	2411
2403	2402	2410	2410
2412	2410	2409	2409
2401	2420	2036	2036
2419	2420	2401	2401
2419	2417	2418	2418
2420	2418	2038	2038
2399	2413	2421	2421
2400	2421	2419	2419
2413	2414	2416	2416
2421	2416	2417	2417
2418	2424	2038	2038
2423	2424	2418	2418
2423	2388	2389	2389
2424	2389	2040	2040
2417	2422	2423	2423
2422	2387	2388	2388
2414	2415	2425	2425
2416	2425	2422	2422
2415	2385	2386	2386
2425	2386	2387	2387
2427	2429	2430	2430
2426	2430	2393	2393
2429	2397	2396	2396
2430	2396	2392	2392
2414	2413	2431	2431
2428	2431	2429	2429
2413	2399	2398	2398
2431	2398	2397	2397
2383	2432	2433	2433
2382	2433	2395	2395
2432	2427	2426	2426
2433	2426	2394	2394
2385	2415	2434	2434
2384	2434	2432	2432
2415	2414	2428	2428
2434	2428	2427	2427
2436	2438	2440	2440
2435	2441	2375	2375
2440	2441	2435	2435
2441	2443	2374	2374
2442	2443	2441	2441
2442	2370	2371	2371
2443	2371	2372	2372
2438	2439	2444	2444
2440	2444	2442	2442
2439	2368	2369	2369
2444	2369	2370	2370
2392	2391	2445	2445
2437	2445	2438	2438
2367	2446	2390	2390
2446	2445	2391	2391
2368	2439	2446	2446
2439	2438	2445	2445
2447	2450	2377	2377
2449	2450	2447	2447
2449	2436	2435	2435
2450	2435	2375	2375
2394	2393	2451	2451
2448	2451	2449	2449
2393	2392	2437	2437
2451	2437	2436	2436
2380	2453	2379	2379
2452	2453	2380	2380
2452	2448	2447	2447
2453	2447	2377	2377
2381	2395	2452	2452
2395	2394	2448	2448
2448	2452	2395	2395
2452	2380	2381	2381
2377	2378	2453	2453
2447	2453	2452	2452
2453	2378	2379	2379
2436	2449	2451	2451
2437	2451	2393	2393
2449	2447	2448	2448
2451	2448	2394	2394
2375	2376	2450	2450
2435	2450	2449	2449
2450	2376	2377	2377
2445	2446	2439	2439
2446	2367	2368	2368
2391	2390	2446	2446
2390	2366	2367	2367
2438	2436	2437	2437
2445	2437	2392	2392
2370	2442	2444	2444
2369	2444	2439	2439
2442	2441	2440	2440
2444	2440	2438	2438
2372	2373	2443	2443
2371	2443	2442	2442
2443	2373	2374	2374
2441	2374	2375	2375
2440	2435	2436	2436
2427	2432	2434	2434
2428	2434	2415	2415
2432	2383	2384	2384
2434	2384	2385	2385
2394	2395	2433	2433
2426	2433	2432	2432
2395	2381	2382	2382
2433	2382	2383	2383
2397	2429	2431	2431
2398	2431	2413	2413
2429	2427	2428	2428
2431	2428	2414	2414
2392	2393	2430	2430
2396	2430	2429	2429
2393	2394	2426	2426
2430	2426	2427	2427
2387	2422	2425	2425
2386	2425	2415	2415
2422	2417	2416	2416
2425	2416	2414	2414
2388	2423	2422	2422
2423	2418	2417	2417
2040	2039	2424	2424
2389	2424	2423	2423
2424	2039	2038	2038
2417	2419	2421	2421
2416	2421	2413	2413
2419	2401	2400	2400
2421	2400	2399	2399
2038	2037	2420	2420
2418	2420	2419	2419
2420	2037	2036	2036
2409	2411	2412	2412
2410	2412	2403	2403
2411	2396	2397	2397
2412	2397	2398	2398
2390	2391	2411	2411
2391	2392	2396	2396
2402	2363	2364	2364
2410	2364	2365	2365
2409	2365	2366	2366
2400	2406	2408	2408
2399	2408	2403	2403
2406	2405	2404	2404
2408	2404	2402	2402
2036	2035	2407	2407
2401	2407	2406	2406
2407	2035	2034	2034
2405	2034	2033	2033
2404	2362	2363	2363
2454	2537	2372	2372
2535	2537	2454	2454
2537	2538	2374	2374
2538	2532	2374	2374
2531	2532	2538	2538
2535	2536	2538	2538
2536	2530	2531	2531
2456	2533	2539	2539
2455	2539	2535	2535
2529	2540	2534	2534
2540	2539	2533	2533
2530	2536	2540	2540
2536	2535	2539	2539
2459	2520	2541	2541
2458	2541	2542	2542
2457	2542	2533	2533
2526	2543	2521	2521
2543	2541	2520	2520
2528	2534	2544	2544
2527	2544	2543	2543
2534	2533	2542	2542
2544	2542	2541	2541
2532	2554	2375	2375
2553	2554	2532	2532
2553	2551	2552	2552
2554	2552	2377	2377
2531	2548	2553	2553
2548	2549	2551	2551
2552	2556	2377	2377
2555	2556	2552	2552
2555	2512	2513	2513
2556	2513	2379	2379
2549	2550	2557	2557
2551	2557	2555	2555
2550	2510	2511	2511
2557	2511	2512	2512
2558	2559	2545	2545
2559	2530	2529	2529
2549	2548	2559	2559
2548	2531	2530	2530
2509	2560	2547	2547
2560	2558	2546	2546
2510	2550	2560	2560
2550	2549	2558	2558
2562	2564	2565	2565
2561	2565	2523	2523
2564	2527	2526	2526
2565	2526	2522	2522
2546	2545	2566	2566
2563	2566	2564	2564
2545	2529	2528	2528
2566	2528	2527	2527
2506	2567	2568	2568
2505	2568	2525	2525
2567	2562	2561	2561
2568	2561	2524	2524
2508	2547	2569	2569
2507	2569	2567	2567
2547	2546	2563	2563
2569	2563	2562	2562
2572	2576	2578	2578
2571	2578	2579	2579
2570	2579	2515	2515
2464	2580	2577	2577
2580	2578	2576	2576
2466	2514	2581	2581
2465	2581	2580	2580
2514	2515	2579	2579
2581	2579	2578	2578
2574	2582	2584	2584
2573	2584	2576	2576
2462	2585	2583	2583
2585	2584	2582	2582
2463	2577	2585	2585
2577	2576	2584	2584
2522	2521	2586	2586
2575	2586	2582	2582
2460	2587	2520	2520
2587	2586	2521	2521
2461	2583	2587	2587
2583	2582	2586	2586
2591	2593	2588	2588
2593	2499	2500	2500
2518	2519	2594	2594
2592	2594	2593	2593
2519	2497	2498	2498
2594	2498	2499	2499
2571	2595	2590	2590
2595	2591	2589	2589
2516	2517	2596	2596
2570	2596	2595	2595
2517	2518	2592	2592
2596	2592	2591	2591
2598	2600	2601	2601
2597	2601	2525	2525
2600	2502	2503	2503
2601	2503	2504	2504
2589	2588	2602	2602
2599	2602	2600	2600
2588	2500	2501	2501
2602	2501	2502	2502
2574	2603	2604	2604
2575	2604	2523	2523
2603	2598	2597	2597
2604	2597	2524	2524
2572	2590	2605	2605
2573	2605	2603	2603
2590	2589	2599	2599
2605	2599	2598	2598
2489	2618	2620	2620
2488	2621	2487	2487
2620	2621	2488	2488
2621	2623	2486	2486
2622	2623	2621	2621
2622	2616	2617	2617
2623	2617	2484	2484
2618	2619	2624	2624
2620	2624	2622	2622
2619	2614	2615	2615
2624	2615	2616	2616
2492	2606	2625	2625
2491	2625	2626	2626
2490	2626	2618	2618
2612	2627	2607	2607
2627	2625	2606	2606
2614	2619	2628	2628
2613	2628	2627	2627
2619	2618	2626	2626
2628	2626	2625	2625
2617	2636	2484	2484
2635	2636	2617	2617
2635	2633	2634	2634
2636	2634	2482	2482
2615	2629	2637	2637
2616	2637	2635	2635
2629	2630	2632	2632
2637	2632	2633	2633
2634	2640	2482	2482
2639	2640	2634	2634
2639	2478	2479	2479
2640	2479	2480	2480
2633	2638	2639	2639
2638	2477	2478	2478
2630	2631	2641	2641
2632	2641	2638	2638
2631	2475	2476	2476
2641	2476	2477	2477
2643	2645	2646	2646
2642	2646	2609	2609
2645	2613	2612	2612
2646	2612	2608	2608
2630	2629	2647	2647
2644	2647	2645	2645
2629	2615	2614	2614
2647	2614	2613	2613
2473	2648	2649	2649
2472	2649	2611	2611
2648	2643	2642	2642
2649	2642	2610	2610
2475	2631	2650	2650
2474	2650	2648	2648
2631	2630	2644	2644
2650	2644	2643	2643
2652	2655	2657	2657
2651	2657	2518	2518
2496	2658	2656	2656
2658	2657	2655	2655
2497	2519	2658	2658
2519	2518	2657	2657
2608	2607	2659	2659
2654	2659	2660	2660
2653	2660	2655	2655
2493	2661	2606	2606
2661	2659	2607	2607
2495	2656	2662	2662
2494	2662	2661	2661
2656	2655	2660	2660
2662	2660	2659	2659
2666	2667	2663	2663
2667	2467	2468	2468
2515	2514	2667	2667
2514	2466	2467	2467
2651	2668	2665	2665
2668	2666	2664	2664
2517	2516	2668	2668
2516	2515	2666	2666
2669	2671	2611	2611
2671	2470	2471	2471
2664	2663	2672	2672
2670	2672	2671	2671
2663	2468	2469	2469
2672	2469	2470	2470
2654	2673	2609	2609
2673	2669	2610	2610
2652	2665	2674	2674
2653	2674	2673	2673
2665	2664	2670	2670
2674	2670	2669	2669
2669	2673	2674	2674
2670	2674	2665	2665
2673	2654	2653	2653
2674	2653	2652	2652
2610	2609	2673	2673
2609	2608	2654	2654
2470	2671	2672	2672
2469	2672	2663	2663
2671	2669	2670	2670
2672	2670	2664	2664
2471	2611	2671	2671
2611	2610	2669	2669
2666	2668	2516	2516
2668	2651	2517	2517
2664	2665	2668	2668
2665	2652	2651	2651
2467	2667	2514	2514
2667	2666	2515	2515
2468	2663	2667	2667
2663	2664	2666	2666
2659	2661	2662	2662
2660	2662	2656	2656
2661	2493	2494	2494
2662	2494	2495	2495
2607	2606	2661	2661
2606	2492	2493	2493
2655	2652	2653	2653
2660	2653	2654	2654
2659	2654	2608	2608
2657	2658	2519	2519
2658	2496	2497	2497
2655	2656	2658	2658
2656	2495	2496	2496
2518	2517	2651	2651
2657	2651	2652	2652
2643	2648	2650	2650
2644	2650	2631	2631
2648	2473	2474	2474
2650	2474	2475	2475
2610	2611	2649	2649
2642	2649	2648	2648
2611	2471	2472	2472
2649	2472	2473	2473
2613	2645	2647	2647
2614	2647	2629	2629
2645	2643	2644	2644
2647	2644	2630	2630
2608	2609	2646	2646
2612	2646	2645	2645
2609	2610	2642	2642
2646	2642	2643	2643
2477	2638	2641	2641
2476	2641	2631	2631
2638	2633	2632	2632
2641	2632	2630	2630
2478	2639	2638	2638
2639	2634	2633	2633
2480	2481	2640	2640
2479	2640	2639	2639
2640	2481	2482	2482
2633	2635	2637	2637
2632	2637	2629	2629
2635	2617	2616	2616
2637	2616	2615	2615
2482	2483	2636	2636
2634	2636	2635	2635
2636	2483	2484	2484
2625	2627	2628	2628
2626	2628	2619	2619
2627	2612	2613	2613
2628	2613	2614	2614
2606	2607	2627	2627
2607	2608	2612	2612
2618	2489	2490	2490
2626	2490	2491	2491
2625	2491	2492	2492
2616	2622	2624	2624
2615	2624	2619	2619
2622	2621	2620	2620
2624	2620	2618	2618
2484	2485	2623	2623
2617	2623	2622	2622
2623	2485	2486	2486
2621	2486	2487	2487
2620	2488	2489	2489
2598	2603	2605	2605
2599	2605	2590	2590
2603	2574	2573	2573
2605	2573	2572	2572
2524	2523	2604	2604
2597	2604	2603	2603
2523	2522	2575	2575
2604	2575	2574	2574
2502	2600	2602	2602
2501	2602	2588	2588
2600	2598	2599	2599
2602	2599	2589	2589
2504	2525	2601	2601
2503	2601	2600	2600
2525	2524	2597	2597
2601	2597	2598	2598
2591	2595	2596	2596
2592	2596	2517	2517
2595	2571	2570	2570
2596	2570	2516	2516
2589	2590	2595	2595
2590	2572	2571	2571
2499	2593	2594	2594
2498	2594	2519	2519
2593	2591	2592	2592
2594	2592	2518	2518
2500	2588	2593	2593
2588	2589	2591	2591
2586	2587	2583	2583
2587	2460	2461	2461
2521	2520	2587	2587
2520	2459	2460	2460
2582	2574	2575	2575
2586	2575	2522	2522
2584	2585	2577	2577
2585	2462	2463	2463
2582	2583	2585	2585
2583	2461	2462	2462
2576	2572	2573	2573
2584	2573	2574	2574
2578	2580	2581	2581
2579	2581	2514	2514
2580	2464	2465	2465
2581	2465	2466	2466
2576	2577	2580	2580
2577	2463	2464	2464
2515	2516	2570	2570
2579	2570	2571	2571
2578	2571	2572	2572
2562	2567	2569	2569
2563	2569	2547	2547
2567	2506	2507	2507
2569	2507	2508	2508
2524	2525	2568	2568
2561	2568	2567	2567
2525	2504	2505	2505
2568	2505	2506	2506
2527	2564	2566	2566
2528	2566	2545	2545
2564	2562	2563	2563
2566	2563	2546	2546
2522	2523	2565	2565
2526	2565	2564	2564
2523	2524	2561	2561
2565	2561	2562	2562
2558	2560	2550	2550
2560	2509	2510	2510
2546	2547	2560	2560
2547	2508	2509	2509
2530	2559	2548	2548
2559	2558	2549	2549
2529	2545	2559	2559
2545	2546	2558	2558
2512	2555	2557	2557
2511	2557	2550	2550
2555	2552	2551	2551
2557	2551	2549	2549
2379	2378	2556	2556
2513	2556	2555	2555
2556	2378	2377	2377
2551	2553	2548	2548
2553	2532	2531	2531
2377	2376	2554	2554
2552	2554	2553	2553
2554	2376	2375	2375
2541	2543	2544	2544
2542	2544	2534	2534
2543	2526	2527	2527
2544	2527	2528	2528
2520	2521	2543	2543
2521	2522	2526	2526
2533	2456	2457	2457
2542	2457	2458	2458
2541	2458	2459	2459
2539	2540	2536	2536
2540	2529	2530	2530
2533	2534	2540	2540
2534	2528	2529	2529
2535	2454	2455	2455
2539	2455	2456	2456
2531	2538	2536	2536
2538	2537	2535	2535
2532	2375	2374	2374
2374	2373	2537	2537
2537	2373	2372	2372
2718	2721	2717	2717
2717	2723	2713	2713
2680	2724	2679	2679
2724	2723	2722	2722
2681	2711	2680	2680
2711	2712	2724	2724
2719	2725	2718	2718
2725	2726	2721	2721
2726	2678	2722	2722
2483	2482	2720	2720
2727	2728	2720	2720
2728	2725	2719	2719
2728	2729	2725	2725
2729	2677	2726	2726
2727	2730	2728	2728
2730	2676	2729	2729
2481	2731	2482	2482
2731	2730	2727	2727
2481	2480	2731	2731
2731	2675	2730	2730
2733	2735	2732	2732
2732	2736	2715	2715
2735	2718	2736	2736
2736	2717	2714	2714
2734	2737	2733	2733
2737	2719	2735	2735
2484	2738	2485	2485
2738	2737	2734	2734
2484	2483	2738	2738
2738	2720	2737	2737
2709	2739	2708	2708
2739	2732	2716	2716
2710	2740	2709	2709
2740	2733	2739	2739
2486	2741	2487	2487
2741	2740	2710	2710
2486	2485	2741	2741
2741	2734	2740	2740
2749	2751	2748	2748
2748	2753	2744	2744
2684	2754	2683	2683
2754	2753	2752	2752
2685	2742	2684	2684
2742	2743	2754	2754
2713	2712	2750	2750
2750	2755	2749	2749
2682	2756	2681	2681
2756	2755	2711	2711
2683	2752	2682	2682
2752	2751	2756	2756
2760	2761	2758	2758
2761	2705	2757	2757
2746	2747	2760	2760
2747	2704	2761	2761
2748	2762	2749	2749
2762	2760	2759	2759
2744	2745	2748	2748
2745	2746	2762	2762
2763	2764	2715	2715
2764	2707	2716	2716
2758	2757	2763	2763
2757	2706	2764	2764
2750	2765	2713	2713
2765	2763	2714	2714
2749	2759	2750	2750
2759	2758	2765	2765
2687	2771	2686	2686
2686	2773	2685	2685
2770	2774	2769	2769
2774	2773	2772	2772
2744	2743	2770	2770
2743	2742	2774	2774
2689	2690	2688	2688
2775	2776	2688	2688
2776	2771	2687	2687
2776	2777	2771	2771
2777	2768	2772	2772
2775	2778	2776	2776
2778	2767	2777	2777
2691	2779	2690	2690
2779	2778	2775	2775
2691	2692	2779	2779
2779	2766	2778	2778
2783	2785	2781	2781
2785	2769	2780	2780
2746	2745	2784	2784
2784	2786	2783	2783
2745	2744	2786	2786
2786	2770	2785	2785
2702	2787	2701	2701
2787	2783	2782	2782
2704	2747	2703	2703
2703	2788	2702	2702
2747	2746	2788	2788
2788	2784	2787	2787
2767	2792	2768	2768
2792	2791	2780	2780
2766	2793	2767	2767
2793	2790	2792	2792
2693	2794	2692	2692
2794	2793	2766	2766
2693	2694	2794	2794
2794	2789	2793	2793
2790	2795	2791	2791
2791	2796	2781	2781
2795	2699	2796	2796
2796	2700	2782	2782
2789	2797	2790	2790
2797	2698	2795	2795
2695	2798	2694	2694
2798	2797	2789	2789
2695	2696	2798	2798
2798	2697	2797	2797
2697	2698	2797	2797
2696	2697	2798	2798
2798	2789	2694	2694
2698	2699	2795	2795
2797	2795	2790	2790
2700	2701	2782	2782
2699	2700	2796	2796
2796	2782	2781	2781
2795	2796	2791	2791
2789	2790	2793	2793
2694	2789	2794	2794
2794	2766	2692	2692
2790	2791	2792	2792
2793	2792	2767	2767
2791	2781	2780	2780
2792	2780	2768	2768
2784	2783	2787	2787
2746	2784	2788	2788
2788	2787	2702	2702
2747	2788	2703	2703
2783	2781	2782	2782
2787	2782	2701	2701
2770	2769	2785	2785
2744	2770	2786	2786
2786	2785	2783	2783
2745	2786	2784	2784
2769	2768	2780	2780
2785	2780	2781	2781
2766	2767	2778	2778
2692	2766	2779	2779
2779	2775	2690	2690
2767	2768	2777	2777
2778	2777	2776	2776
2768	2769	2772	2772
2777	2772	2771	2771
2776	2687	2688	2688
2690	2775	2688	2688
2742	2773	2774	2774
2743	2774	2770	2770
2773	2771	2772	2772
2774	2772	2769	2769
2773	2742	2685	2685
2771	2773	2686	2686
2758	2763	2765	2765
2759	2765	2750	2750
2763	2715	2714	2714
2765	2714	2713	2713
2706	2707	2764	2764
2757	2764	2763	2763
2707	2708	2716	2716
2764	2716	2715	2715
2746	2760	2762	2762
2745	2762	2748	2748
2760	2758	2759	2759
2762	2759	2749	2749
2704	2705	2761	2761
2747	2761	2760	2760
2705	2706	2757	2757
2761	2757	2758	2758
2751	2755	2756	2756
2752	2756	2682	2682
2755	2712	2711	2711
2756	2711	2681	2681
2755	2751	2749	2749
2712	2755	2750	2750
2743	2753	2754	2754
2742	2754	2684	2684
2753	2751	2752	2752
2754	2752	2683	2683
2753	2743	2744	2744
2751	2753	2748	2748
2734	2733	2740	2740
2485	2734	2741	2741
2741	2710	2487	2487
2733	2732	2739	2739
2740	2739	2709	2709
2732	2715	2716	2716
2739	2716	2708	2708
2720	2719	2737	2737
2483	2720	2738	2738
2738	2734	2485	2485
2719	2718	2735	2735
2737	2735	2733	2733
2717	2713	2714	2714
2718	2717	2736	2736
2736	2714	2715	2715
2735	2736	2732	2732
2675	2676	2730	2730
2480	2675	2731	2731
2731	2727	2482	2482
2676	2677	2729	2729
2730	2729	2728	2728
2677	2678	2726	2726
2729	2726	2725	2725
2728	2719	2720	2720
2482	2727	2720	2720
2678	2679	2722	2722
2726	2722	2721	2721
2725	2721	2718	2718
2712	2723	2724	2724
2711	2724	2680	2680
2723	2721	2722	2722
2724	2722	2679	2679
2723	2712	2713	2713
2721	2723	2717	2717
2800	2964	2966	2966
2799	2967	2689	2689
2966	2967	2799	2799
2967	2969	2690	2690
2968	2969	2967	2967
2968	2962	2963	2963
2969	2963	2692	2692
2964	2965	2970	2970
2966	2970	2968	2968
2965	2960	2961	2961
2970	2961	2962	2962
2802	2953	2971	2971
2801	2971	2964	2964
2959	2972	2954	2954
2972	2971	2953	2953
2960	2965	2972	2972
2965	2964	2971	2971
2963	2980	2692	2692
2979	2980	2963	2963
2979	2977	2978	2978
2980	2978	2694	2694
2961	2973	2981	2981
2962	2981	2979	2979
2973	2974	2976	2976
2981	2976	2977	2977
2978	2984	2694	2694
2983	2984	2978	2978
2983	2933	2934	2934
2984	2934	2696	2696
2977	2982	2983	2983
2982	2932	2933	2933
2974	2975	2985	2985
2976	2985	2982	2982
2975	2930	2931	2931
2985	2931	2932	2932
2986	2988	2956	2956
2988	2959	2955	2955
2974	2973	2989	2989
2987	2989	2988	2988
2973	2961	2960	2960
2989	2960	2959	2959
2928	2990	2958	2958
2990	2986	2957	2957
2930	2975	2991	2991
2929	2991	2990	2990
2975	2974	2987	2987
2991	2987	2986	2986
2993	2995	2997	2997
2992	2997	2948	2948
2805	2998	2996	2996
2998	2997	2995	2995
2806	2947	2998	2998
2947	2948	2997	2997
2955	2954	2999	2999
2994	2999	2995	2995
2803	3000	2953	2953
3000	2999	2954	2954
2804	2996	3000	3000
2996	2995	2999	2999
3004	3005	3001	3001
3005	2924	2925	2925
2951	2952	3005	3005
2952	2923	2924	2924
2992	3006	3003	3003
3006	3004	3002	3002
2949	2950	3006	3006
2950	2951	3004	3004
3007	3008	2958	2958
3008	2926	2927	2927
3002	3001	3008	3008
3001	2925	2926	2926
2994	3009	2956	2956
3009	3007	2957	2957
2993	3003	3009	3009
3003	3002	3007	3007
3017	3019	3021	3021
3016	3021	3011	3011
2809	3022	3020	3020
3022	3021	3019	3019
2810	3010	3022	3022
3010	3011	3021	3021
2949	2948	3023	3023
3018	3023	3019	3019
2807	3024	2947	2947
3024	3023	2948	2948
2808	3020	3024	3024
3020	3019	3023	3023
3028	3029	3025	3025
3029	2920	2921	2921
3014	3015	3029	3029
3015	2919	2920	2920
3016	3030	3027	3027
3030	3028	3026	3026
3012	3013	3030	3030
3013	3014	3028	3028
3031	3032	2952	2952
3032	2922	2923	2923
3026	3025	3032	3032
3025	2921	2922	2922
3018	3033	2950	2950
3033	3031	2951	2951
3017	3027	3033	3033
3027	3026	3031	3031
3035	3037	3039	3039
3034	3039	2942	2942
2813	3040	3038	3038
3040	3039	3037	3037
2814	2941	3040	3040
2941	2942	3039	3039
3012	3011	3041	3041
3036	3041	3037	3037
2811	3042	3010	3010
3042	3041	3011	3011
2812	3038	3042	3042
3038	3037	3041	3041
3046	3047	3043	3043
3047	2916	2917	2917
2945	2946	3047	3047
2946	2915	2916	2916
3034	3048	3045	3045
3048	3046	3044	3044
2943	2944	3048	3048
2944	2945	3046	3046
3049	3050	3015	3015
3050	2918	2919	2919
3044	3043	3050	3050
3043	2917	2918	2918
3036	3051	3013	3013
3051	3049	3014	3014
3035	3045	3051	3051
3045	3044	3049	3049
3065	3067	3069	3069
3064	3069	3059	3059
2817	3070	3068	3068
3070	3069	3067	3067
2818	3058	3070	3070
3058	3059	3069	3069
2943	2942	3071	3071
3066	3071	3067	3067
2815	3072	2941	2941
3072	3071	2942	2942
2816	3068	3072	3072
3068	3067	3071	3071
3076	3077	3073	3073
3077	2912	2913	2913
3062	3063	3077	3077
3063	2911	2912	2912
3064	3078	3075	3075
3078	3076	3074	3074
3060	3061	3078	3078
3061	3062	3076	3076
3079	3080	2946	2946
3080	2914	2915	2915
3074	3073	3080	3080
3073	2913	2914	2914
3066	3081	2944	2944
3081	3079	2945	2945
3065	3075	3081	3081
3075	3074	3079	3079
3083	3085	3087	3087
3082	3087	3053	3053
2821	3088	3086	3086
3088	3087	3085	3085
2822	3052	3088	3088
3052	3053	3087	3087
3060	3059	3089	3089
3084	3089	3085	3085
2819	3090	3058	3058
3090	3089	3059	3059
2820	3086	3090	3090
3086	3085	3089	3089
3094	3095	3091	3091
3095	2908	2909	2909
3056	3057	3095	3095
3057	2907	2908	2908
3082	3096	3093	3093
3096	3094	3092	3092
3054	3055	3096	3096
3055	3056	3094	3094
3097	3098	3063	3063
3098	2910	2911	2911
3092	3091	3098	3098
3091	2909	2910	2910
3084	3099	3061	3061
3099	3097	3062	3062
3083	3093	3099	3099
3093	3092	3097	3097
3107	3109	3111	3111
3106	3111	3101	3101
2825	3112	3110	3110
3112	3111	3109	3109
2826	3100	3112	3112
3100	3101	3111	3111
3054	3053	3113	3113
3108	3113	3109	3109
2823	3114	3052	3052
3114	3113	3053	3053
2824	3110	3114	3114
3110	3109	3113	3113
3118	3119	3115	3115
3119	2904	2905	2905
3104	3105	3119	3119
3105	2903	2904	2904
3106	3120	3117	3117
3120	3118	3116	3116
3102	3103	3120	3120
3103	3104	3118	3118
3121	3122	3057	3057
3122	2906	2907	2907
3116	3115	3122	3122
3115	2905	2906	2906
3108	3123	3055	3055
3123	3121	3056	3056
3107	3117	3123	3123
3117	3116	3121	3121
3125	3127	3129	3129
3124	3129	2936	2936
2829	3130	3128	3128
3130	3129	3127	3127
2830	2935	3130	3130
2935	2936	3129	3129
3102	3101	3131	3131
3126	3131	3127	3127
2827	3132	3100	3100
3132	3131	3101	3101
2828	3128	3132	3132
3128	3127	3131	3131
3136	3137	3133	3133
3137	2900	2901	2901
2939	2940	3137	3137
2940	2899	2900	2900
3124	3138	3135	3135
3138	3136	3134	3134
2937	2938	3138	3138
2938	2939	3136	3136
3139	3140	3105	3105
3140	2902	2903	2903
3134	3133	3140	3140
3133	2901	2902	2902
3126	3141	3103	3103
3141	3139	3104	3104
3125	3135	3141	3141
3135	3134	3139	3139
2871	3166	2870	2870
3164	3166	2871	2871
3166	3167	2868	2868
3167	3163	2868	2868
3162	3163	3167	3167
3164	3165	3167	3167
3165	3161	3162	3162
2873	3154	3168	3168
2872	3168	3164	3164
3160	3169	3155	3155
3169	3168	3154	3154
3161	3165	3169	3169
3165	3164	3168	3168
3163	3176	2867	2867
3175	3176	3163	3163
3175	3173	3174	3174
3176	3174	2865	2865
3162	3170	3175	3175
3170	3171	3173	3173
3174	3178	2865	2865
3177	3178	3174	3174
3177	2861	2862	2862
3178	2862	2863	2863
3171	3172	3179	3179
3173	3179	3177	3177
3172	2859	2860	2860
3179	2860	2861	2861
3180	3182	3157	3157
3182	3160	3156	3156
3171	3170	3183	3183
3181	3183	3182	3182
3170	3162	3161	3161
3183	3161	3160	3160
2857	3184	3159	3159
3184	3180	3158	3158
2859	3172	3185	3185
2858	3185	3184	3184
3172	3171	3181	3181
3185	3181	3180	3180
3187	3189	3191	3191
3186	3191	3149	3149
2876	3192	3190	3190
3192	3191	3189	3189
2877	3148	3192	3192
3148	3149	3191	3191
3156	3155	3193	3193
3188	3193	3189	3189
2874	3194	3154	3154
3194	3193	3155	3155
2875	3190	3194	3194
3190	3189	3193	3193
3198	3199	3195	3195
3199	2853	2854	2854
3152	3153	3199	3199
3153	2852	2853	2853
3186	3200	3197	3197
3200	3198	3196	3196
3150	3151	3200	3200
3151	3152	3198	3198
3201	3202	3159	3159
3202	2855	2856	2856
3196	3195	3202	3202
3195	2854	2855	2855
3188	3203	3157	3157
3203	3201	3158	3158
3187	3197	3203	3203
3197	3196	3201	3201
3206	3210	3212	3212
3205	3212	3213	3213
3204	3213	3143	3143
2882	3214	3211	3211
3214	3212	3210	3210
2884	3142	3215	3215
2883	3215	3214	3214
3142	3143	3213	3213
3215	3213	3212	3212
3208	3216	3218	3218
3207	3218	3210	3210
2880	3219	3217	3217
3219	3218	3216	3216
2881	3211	3219	3219
3211	3210	3218	3218
3150	3149	3220	3220
3209	3220	3216	3216
2878	3221	3148	3148
3221	3220	3149	3149
2879	3217	3221	3221
3217	3216	3220	3220
3225	3227	3222	3222
3227	2847	2848	2848
3146	3147	3228	3228
3226	3228	3227	3227
3147	2845	2846	2846
3228	2846	2847	2847
3205	3229	3224	3224
3229	3225	3223	3223
3144	3145	3230	3230
3204	3230	3229	3229
3145	3146	3226	3226
3230	3226	3225	3225
3232	3234	3235	3235
3231	3235	3153	3153
3234	2850	2851	2851
3235	2851	2852	2852
3223	3222	3236	3236
3233	3236	3234	3234
3222	2848	2849	2849
3236	2849	2850	2850
3208	3237	3238	3238
3209	3238	3151	3151
3237	3232	3231	3231
3238	3231	3152	3152
3206	3224	3239	3239
3207	3239	3237	3237
3224	3223	3233	3233
3239	3233	3232	3232
3248	3252	3254	3254
3247	3254	3255	3255
3246	3255	3241	3241
2889	3256	3253	3253
3256	3254	3252	3252
2891	3240	3257	3257
2890	3257	3256	3256
3240	3241	3255	3255
3257	3255	3254	3254
3250	3258	3260	3260
3249	3260	3252	3252
2887	3261	3259	3259
3261	3260	3258	3258
2888	3253	3261	3261
3253	3252	3260	3260
3144	3143	3262	3262
3251	3262	3258	3258
2885	3263	3142	3142
3263	3262	3143	3143
2886	3259	3263	3263
3259	3258	3262	3262
3267	3269	3264	3264
3269	2840	2841	2841
3244	3245	3270	3270
3268	3270	3269	3269
3245	2838	2839	2839
3270	2839	2840	2840
3247	3271	3266	3266
3271	3267	3265	3265
3242	3243	3272	3272
3246	3272	3271	3271
3243	3244	3268	3268
3272	3268	3267	3267
3274	3276	3277	3277
3273	3277	3147	3147
3276	2843	2844	2844
3277	2844	2845	2845
3265	3264	3278	3278
3275	3278	3276	3276
3264	2841	2842	2842
3278	2842	2843	2843
3250	3279	3280	3280
3251	3280	3145	3145
3279	3274	3273	3273
3280	3273	3146	3146
3248	3266	3281	3281
3249	3281	3279	3279
3266	3265	3275	3275
3281	3275	3274	3274
3289	3291	3293	3293
3288	3293	3283	3283
2894	3294	3292	3292
3294	3293	3291	3291
2895	3282	3294	3294
3282	3283	3293	3293
3242	3241	3295	3295
3290	3295	3291	3291
2892	3296	3240	3240
3296	3295	3241	3241
2893	3292	3296	3296
3292	3291	3295	3295
3300	3301	3297	3297
3301	2835	2836	2836
3286	3287	3301	3301
3287	2834	2835	2835
3288	3302	3299	3299
3302	3300	3298	3298
3284	3285	3302	3302
3285	3286	3300	3300
3303	3304	3245	3245
3304	2837	2838	2838
3298	3297	3304	3304
3297	2836	2837	2837
3290	3305	3243	3243
3305	3303	3244	3244
3289	3299	3305	3305
3299	3298	3303	3303
3307	3309	3311	3311
3306	3311	2939	2939
2898	3312	3310	3310
3312	3311	3309	3309
2899	2940	3312	3312
2940	2939	3311	3311
3284	3283	3313	3313
3308	3313	3309	3309
2896	3314	3282	3282
3314	3313	3283	3283
2897	3310	3314	3314
3310	3309	3313	3313
3318	3319	3315	3315
3319	2831	2832	2832
2936	2935	3319	3319
2935	2830	2831	2831
3306	3320	3317	3317
3320	3318	3316	3316
2938	2937	3320	3320
2937	2936	3318	3318
3321	3322	3287	3287
3322	2833	2834	2834
3316	3315	3322	3322
3315	2832	2833	2833
3308	3323	3285	3285
3323	3321	3286	3286
3307	3317	3323	3323
3317	3316	3321	3321
3321	3323	3317	3317
3323	3308	3307	3307
3286	3285	3323	3323
3285	3284	3308	3308
2833	3322	3315	3315
3322	3321	3316	3316
2834	3287	3322	3322
3287	3286	3321	3321
3318	3320	2937	2937
3320	3306	2938	2938
3316	3317	3320	3320
3317	3307	3306	3306
2831	3319	2935	2935
3319	3318	2936	2936
2832	3315	3319	3319
3315	3316	3318	3318
3313	3314	3310	3310
3314	2896	2897	2897
3283	3282	3314	3314
3282	2895	2896	2896
3309	3307	3308	3308
3313	3308	3284	3284
3311	3312	2940	2940
3312	2898	2899	2899
3309	3310	3312	3312
3310	2897	2898	2898
2939	2938	3306	3306
3311	3306	3307	3307
3303	3305	3299	3299
3305	3290	3289	3289
3244	3243	3305	3305
3243	3242	3290	3290
2837	3304	3297	3297
3304	3303	3298	3298
2838	3245	3304	3304
3245	3244	3303	3303
3300	3302	3285	3285
3302	3288	3284	3284
3298	3299	3302	3302
3299	3289	3288	3288
2835	3301	3287	3287
3301	3300	3286	3286
2836	3297	3301	3301
3297	3298	3300	3300
3295	3296	3292	3292
3296	2892	2893	2893
3241	3240	3296	3296
3240	2891	2892	2892
3291	3289	3290	3290
3295	3290	3242	3242
3293	3294	3282	3282
3294	2894	2895	2895
3291	3292	3294	3294
3292	2893	2894	2894
3283	3284	3288	3288
3293	3288	3289	3289
3274	3279	3281	3281
3275	3281	3266	3266
3279	3250	3249	3249
3281	3249	3248	3248
3146	3145	3280	3280
3273	3280	3279	3279
3145	3144	3251	3251
3280	3251	3250	3250
2843	3276	3278	3278
2842	3278	3264	3264
3276	3274	3275	3275
3278	3275	3265	3265
2845	3147	3277	3277
2844	3277	3276	3276
3147	3146	3273	3273
3277	3273	3274	3274
3267	3271	3272	3272
3268	3272	3243	3243
3271	3247	3246	3246
3272	3246	3242	3242
3265	3266	3271	3271
3266	3248	3247	3247
2840	3269	3270	3270
2839	3270	3245	3245
3269	3267	3268	3268
3270	3268	3244	3244
2841	3264	3269	3269
3264	3265	3267	3267
3262	3263	3259	3259
3263	2885	2886	2886
3143	3142	3263	3263
3142	2884	2885	2885
3258	3250	3251	3251
3262	3251	3144	3144
3260	3261	3253	3253
3261	2887	2888	2888
3258	3259	3261	3261
3259	2886	2887	2887
3252	3248	3249	3249
3260	3249	3250	3250
3254	3256	3257	3257
3255	3257	3240	3240
3256	2889	2890	2890
3257	2890	2891	2891
3252	3253	3256	3256
3253	2888	2889	2889
3241	3242	3246	3246
3255	3246	3247	3247
3254	3247	3248	3248
3232	3237	3239	3239
3233	3239	3224	3224
3237	3208	3207	3207
3239	3207	3206	3206
3152	3151	3238	3238
3231	3238	3237	3237
3151	3150	3209	3209
3238	3209	3208	3208
2850	3234	3236	3236
2849	3236	3222	3222
3234	3232	3233	3233
3236	3233	3223	3223
2852	3153	3235	3235
2851	3235	3234	3234
3153	3152	3231	3231
3235	3231	3232	3232
3225	3229	3230	3230
3226	3230	3145	3145
3229	3205	3204	3204
3230	3204	3144	3144
3223	3224	3229	3229
3224	3206	3205	3205
2847	3227	3228	3228
2846	3228	3147	3147
3227	3225	3226	3226
3228	3226	3146	3146
2848	3222	3227	3227
3222	3223	3225	3225
3220	3221	3217	3217
3221	2878	2879	2879
3149	3148	3221	3221
3148	2877	2878	2878
3216	3208	3209	3209
3220	3209	3150	3150
3218	3219	3211	3211
3219	2880	2881	2881
3216	3217	3219	3219
3217	2879	2880	2880
3210	3206	3207	3207
3218	3207	3208	3208
3212	3214	3215	3215
3213	3215	3142	3142
3214	2882	2883	2883
3215	2883	2884	2884
3210	3211	3214	3214
3211	2881	2882	2882
3143	3144	3204	3204
3213	3204	3205	3205
3212	3205	3206	3206
3201	3203	3197	3197
3203	3188	3187	3187
3158	3157	3203	3203
3157	3156	3188	3188
2855	3202	3195	3195
3202	3201	3196	3196
2856	3159	3202	3202
3159	3158	3201	3201
3198	3200	3151	3151
3200	3186	3150	3150
3196	3197	3200	3200
3197	3187	3186	3186
2853	3199	3153	3153
3199	3198	3152	3152
2854	3195	3199	3199
3195	3196	3198	3198
3193	3194	3190	3190
3194	2874	2875	2875
3155	3154	3194	3194
3154	2873	2874	2874
3189	3187	3188	3188
3193	3188	3156	3156
3191	3192	3148	3148
3192	2876	2877	2877
3189	3190	3192	3192
3190	2875	2876	2876
3149	3150	3186	3186
3191	3186	3187	3187
3180	3184	3185	3185
3181	3185	3172	3172
3184	2857	2858	2858
3185	2858	2859	2859
3158	3159	3184	3184
3159	2856	2857	2857
3160	3182	3183	3183
3161	3183	3170	3170
3182	3180	3181	3181
3183	3181	3171	3171
3156	3157	3182	3182
3157	3158	3180	3180
2861	3177	3179	3179
2860	3179	3172	3172
3177	3174	3173	3173
3179	3173	3171	3171
2863	2864	3178	3178
2862	3178	3177	3177
3178	2864	2865	2865
3173	3175	3170	3170
3175	3163	3162	3162
2865	2866	3176	3176
3174	3176	3175	3175
3176	2866	2867	2867
3168	3169	3165	3165
3169	3160	3161	3161
3154	3155	3169	3169
3155	3156	3160	3160
3164	2871	2872	2872
3168	2872	2873	2873
3162	3167	3165	3165
3167	3166	3164	3164
3163	2867	2868	2868
2868	2869	3166	3166
3166	2869	2870	2870
3139	3141	3135	3135
3141	3126	3125	3125
3104	3103	3141	3141
3103	3102	3126	3126
2902	3140	3133	3133
3140	3139	3134	3134
2903	3105	3140	3140
3105	3104	3139	3139
3136	3138	2938	2938
3138	3124	2937	2937
3134	3135	3138	3138
3135	3125	3124	3124
2900	3137	2940	2940
3137	3136	2939	2939
2901	3133	3137	3137
3133	3134	3136	3136
3131	3132	3128	3128
3132	2827	2828	2828
3101	3100	3132	3132
3100	2826	2827	2827
3127	3125	3126	3126
3131	3126	3102	3102
3129	3130	2935	2935
3130	2829	2830	2830
3127	3128	3130	3130
3128	2828	2829	2829
2936	2937	3124	3124
3129	3124	3125	3125
3121	3123	3117	3117
3123	3108	3107	3107
3056	3055	3123	3123
3055	3054	3108	3108
2906	3122	3115	3115
3122	3121	3116	3116
2907	3057	3122	3122
3057	3056	3121	3121
3118	3120	3103	3103
3120	3106	3102	3102
3116	3117	3120	3120
3117	3107	3106	3106
2904	3119	3105	3105
3119	3118	3104	3104
2905	3115	3119	3119
3115	3116	3118	3118
3113	3114	3110	3110
3114	2823	2824	2824
3053	3052	3114	3114
3052	2822	2823	2823
3109	3107	3108	3108
3113	3108	3054	3054
3111	3112	3100	3100
3112	2825	2826	2826
3109	3110	3112	3112
3110	2824	2825	2825
3101	3102	3106	3106
3111	3106	3107	3107
3097	3099	3093	3093
3099	3084	3083	3083
3062	3061	3099	3099
3061	3060	3084	3084
2910	3098	3091	3091
3098	3097	3092	3092
2911	3063	3098	3098
3063	3062	3097	3097
3094	3096	3055	3055
3096	3082	3054	3054
3092	3093	3096	3096
3093	3083	3082	3082
2908	3095	3057	3057
3095	3094	3056	3056
2909	3091	3095	3095
3091	3092	3094	3094
3089	3090	3086	3086
3090	2819	2820	2820
3059	3058	3090	3090
3058	2818	2819	2819
3085	3083	3084	3084
3089	3084	3060	3060
3087	3088	3052	3052
3088	2821	2822	2822
3085	3086	3088	3088
3086	2820	2821	2821
3053	3054	3082	3082
3087	3082	3083	3083
3079	3081	3075	3075
3081	3066	3065	3065
2945	2944	3081	3081
2944	2943	3066	3066
2914	3080	3073	3073
3080	3079	3074	3074
2915	2946	3080	3080
2946	2945	3079	3079
3076	3078	3061	3061
3078	3064	3060	3060
3074	3075	3078	3078
3075	3065	3064	3064
2912	3077	3063	3063
3077	3076	3062	3062
2913	3073	3077	3077
3073	3074	3076	3076
3071	3072	3068	3068
3072	2815	2816	2816
2942	2941	3072	3072
2941	2814	2815	2815
3067	3065	3066	3066
3071	3066	2943	2943
3069	3070	3058	3058
3070	2817	2818	2818
3067	3068	3070	3070
3068	2816	2817	2817
3059	3060	3064	3064
3069	3064	3065	3065
3049	3051	3045	3045
3051	3036	3035	3035
3014	3013	3051	3051
3013	3012	3036	3036
2918	3050	3043	3043
3050	3049	3044	3044
2919	3015	3050	3050
3015	3014	3049	3049
3046	3048	2944	2944
3048	3034	2943	2943
3044	3045	3048	3048
3045	3035	3034	3034
2916	3047	2946	2946
3047	3046	2945	2945
2917	3043	3047	3047
3043	3044	3046	3046
3041	3042	3038	3038
3042	2811	2812	2812
3011	3010	3042	3042
3010	2810	2811	2811
3037	3035	3036	3036
3041	3036	3012	3012
3039	3040	2941	2941
3040	2813	2814	2814
3037	3038	3040	3040
3038	2812	2813	2813
2942	2943	3034	3034
3039	3034	3035	3035
3031	3033	3027	3027
3033	3018	3017	3017
2951	2950	3033	3033
2950	2949	3018	3018
2922	3032	3025	3025
3032	3031	3026	3026
2923	2952	3032	3032
2952	2951	3031	3031
3028	3030	3013	3013
3030	3016	3012	3012
3026	3027	3030	3030
3027	3017	3016	3016
2920	3029	3015	3015
3029	3028	3014	3014
2921	3025	3029	3029
3025	3026	3028	3028
3023	3024	3020	3020
3024	2807	2808	2808
2948	2947	3024	3024
2947	2806	2807	2807
3019	3017	3018	3018
3023	3018	2949	2949
3021	3022	3010	3010
3022	2809	2810	2810
3019	3020	3022	3022
3020	2808	2809	2809
3011	3012	3016	3016
3021	3016	3017	3017
3007	3009	3003	3003
3009	2994	2993	2993
2957	2956	3009	3009
2956	2955	2994	2994
2926	3008	3001	3001
3008	3007	3002	3002
2927	2958	3008	3008
2958	2957	3007	3007
3004	3006	2950	2950
3006	2992	2949	2949
3002	3003	3006	3006
3003	2993	2992	2992
2924	3005	2952	2952
3005	3004	2951	2951
2925	3001	3005	3005
3001	3002	3004	3004
2999	3000	2996	2996
3000	2803	2804	2804
2954	2953	3000	3000
2953	2802	2803	2803
2995	2993	2994	2994
2999	2994	2955	2955
2997	2998	2947	2947
2998	2805	2806	2806
2995	2996	2998	2998
2996	2804	2805	2805
2948	2949	2992	2992
2997	2992	2993	2993
2986	2990	2991	2991
2987	2991	2975	2975
2990	2928	2929	2929
2991	2929	2930	2930
2957	2958	2990	2990
2958	2927	2928	2928
2959	2988	2989	2989
2960	2989	2973	2973
2988	2986	2987	2987
2989	2987	2974	2974
2955	2956	2988	2988
2956	2957	2986	2986
2932	2982	2985	2985
2931	2985	2975	2975
2982	2977	2976	2976
2985	2976	2974	2974
2933	2983	2982	2982
2983	2978	2977	2977
2696	2695	2984	2984
2934	2984	2983	2983
2984	2695	2694	2694
2977	2979	2981	2981
2976	2981	2973	2973
2979	2963	2962	2962
2981	2962	2961	2961
2694	2693	2980	2980
2978	2980	2979	2979
2980	2693	2692	2692
2971	2972	2965	2965
2972	2959	2960	2960
2953	2954	2972	2972
2954	2955	2959	2959
2964	2800	2801	2801
2971	2801	2802	2802
2962	2968	2970	2970
2961	2970	2965	2965
2968	2967	2966	2966
2970	2966	2964	2964
2692	2691	2969	2969
2963	2969	2968	2968
2969	2691	2690	2690
2967	2690	2689	2689
2966	2799	2800	2800
3367	3370	3366	3366
3366	3372	3362	3362
3329	3373	3328	3328
3373	3372	3371	3371
3330	3360	3329	3329
3360	3361	3373	3373
3368	3374	3367	3367
3374	3375	3370	3370
3375	3327	3371	3371
2866	2865	3369	3369
3376	3377	3369	3369
3377	3374	3368	3368
3377	3378	3374	3374
3378	3326	3375	3375
3376	3379	3377	3377
3379	3325	3378	3378
2864	3380	2865	2865
3380	3379	3376	3376
2864	2863	3380	3380
3380	3324	3379	3379
3382	3384	3381	3381
3381	3385	3364	3364
3384	3367	3385	3385
3385	3366	3363	3363
3383	3386	3382	3382
3386	3368	3384	3384
2867	3387	2868	2868
3387	3386	3383	3383
2867	2866	3387	3387
3387	3369	3386	3386
3358	3388	3357	3357
3388	3381	3365	3365
3359	3389	3358	3358
3389	3382	3388	3388
2869	3390	2870	2870
3390	3389	3359	3359
2869	2868	3390	3390
3390	3383	3389	3389
3398	3400	3397	3397
3397	3402	3393	3393
3333	3403	3332	3332
3403	3402	3401	3401
3334	3391	3333	3333
3391	3392	3403	3403
3362	3361	3399	3399
3399	3404	3398	3398
3331	3405	3330	3330
3405	3404	3360	3360
3332	3401	3331	3331
3401	3400	3405	3405
3409	3410	3407	3407
3410	3354	3406	3406
3395	3396	3409	3409
3396	3353	3410	3410
3397	3411	3398	3398
3411	3409	3408	3408
3393	3394	3397	3397
3394	3395	3411	3411
3412	3413	3364	3364
3413	3356	3365	3365
3407	3406	3412	3412
3406	3355	3413	3413
3399	3414	3362	3362
3414	3412	3363	3363
3398	3408	3399	3399
3408	3407	3414	3414
3336	3420	3335	3335
3335	3422	3334	3334
3419	3423	3418	3418
3423	3422	3421	3421
3393	3392	3419	3419
3392	3391	3423	3423
3338	3339	3337	3337
3424	3425	3337	3337
3425	3420	3336	3336
3425	3426	3420	3420
3426	3417	3421	3421
3424	3427	3425	3425
3427	3416	3426	3426
3340	3428	3339	3339
3428	3427	3424	3424
3340	3341	3428	3428
3428	3415	3427	3427
3432	3434	3430	3430
3434	3418	3429	3429
3395	3394	3433	3433
3433	3435	3432	3432
3394	3393	3435	3435
3435	3419	3434	3434
3351	3436	3350	3350
3436	3432	3431	3431
3353	3396	3352	3352
3352	3437	3351	3351
3396	3395	3437	3437
3437	3433	3436	3436
3416	3441	3417	3417
3441	3440	3429	3429
3415	3442	3416	3416
3442	3439	3441	3441
3342	3443	3341	3341
3443	3442	3415	3415
3342	3343	3443	3443
3443	3438	3442	3442
3439	3444	3440	3440
3440	3445	3430	3430
3444	3348	3445	3445
3445	3349	3431	3431
3438	3446	3439	3439
3446	3347	3444	3444
3344	3447	3343	3343
3447	3446	3438	3438
3344	3345	3447	3447
3447	3346	3446	3446
3346	3347	3446	3446
3345	3346	3447	3447
3447	3438	3343	3343
3347	3348	3444	3444
3446	3444	3439	3439
3349	3350	3431	3431
3348	3349	3445	3445
3445	3431	3430	3430
3444	3445	3440	3440
3438	3439	3442	3442
3343	3438	3443	3443
3443	3415	3341	3341
3439	3440	3441	3441
3442	3441	3416	3416
3440	3430	3429	3429
3441	3429	3417	3417
3433	3432	3436	3436
3395	3433	3437	3437
3437	3436	3351	3351
3396	3437	3352	3352
3432	3430	3431	3431
3436	3431	3350	3350
3419	3418	3434	3434
3393	3419	3435	3435
3435	3434	3432	3432
3394	3435	3433	3433
3418	3417	3429	3429
3434	3429	3430	3430
3415	3416	3427	3427
3341	3415	3428	3428
3428	3424	3339	3339
3416	3417	3426	3426
3427	3426	3425	3425
3417	3418	3421	3421
3426	3421	3420	3420
3425	3336	3337	3337
3339	3424	3337	3337
3391	3422	3423	3423
3392	3423	3419	3419
3422	3420	3421	3421
3423	3421	3418	3418
3422	3391	3334	3334
3420	3422	3335	3335
3407	3412	3414	3414
3408	3414	3399	3399
3412	3364	3363	3363
3414	3363	3362	3362
3355	3356	3413	3413
3406	3413	3412	3412
3356	3357	3365	3365
3413	3365	3364	3364
3395	3409	3411	3411
3394	3411	3397	3397
3409	3407	3408	3408
3411	3408	3398	3398
3353	3354	3410	3410
3396	3410	3409	3409
3354	3355	3406	3406
3410	3406	3407	3407
3400	3404	3405	3405
3401	3405	3331	3331
3404	3361	3360	3360
3405	3360	3330	3330
3404	3400	3398	3398
3361	3404	3399	3399
3392	3402	3403	3403
3391	3403	3333	3333
3402	3400	3401	3401
3403	3401	3332	3332
3402	3392	3393	3393
3400	3402	3397	3397
3383	3382	3389	3389
2868	3383	3390	3390
3390	3359	2870	2870
3382	3381	3388	3388
3389	3388	3358	3358
3381	3364	3365	3365
3388	3365	3357	3357
3369	3368	3386	3386
2866	3369	3387	3387
3387	3383	2868	2868
3368	3367	3384	3384
3386	3384	3382	3382
3366	3362	3363	3363
3367	3366	3385	3385
3385	3363	3364	3364
3384	3385	3381	3381
3324	3325	3379	3379
2863	3324	3380	3380
3380	3376	2865	2865
3325	3326	3378	3378
3379	3378	3377	3377
3326	3327	3375	3375
3378	3375	3374	3374
3377	3368	3369	3369
2865	3376	3369	3369
3327	3328	3371	3371
3375	3371	3370	3370
3374	3370	3367	3367
3361	3372	3373	3373
3360	3373	3329	3329
3372	3370	3371	3371
3373	3371	3328	3328
3372	3361	3362	3362
3370	3372	3366	3366
3521	3523	3520	3520
3520	3525	3516	3516
3502	3526	3501	3501
3526	3525	3524	3524
3503	3514	3502	3502
3514	3515	3526	3526
3511	3512	3522	3522
3522	3527	3521	3521
3500	3528	3499	3499
3528	3527	3513	3513
3501	3524	3500	3500
3524	3523	3528	3528
3532	3533	3530	3530
3533	3457	3529	3529
3518	3519	3532	3532
3519	3456	3533	3533
3520	3534	3521	3521
3534	3532	3531	3531
3516	3517	3520	3520
3517	3518	3534	3534
3535	3536	3509	3509
3536	3459	3508	3508
3530	3529	3535	3535
3529	3458	3536	3536
3522	3537	3511	3511
3537	3535	3510	3510
3521	3531	3522	3522
3531	3530	3537	3537
3505	3544	3504	3504
3504	3546	3503	3503
3543	3547	3542	3542
3547	3546	3545	3545
3516	3515	3543	3543
3515	3514	3547	3547
3506	3548	3505	3505
3548	3549	3544	3544
3549	3541	3545	3545
3345	3344	3507	3507
3550	3551	3507	3507
3551	3548	3506	3506
3551	3552	3548	3548
3552	3540	3549	3549
3550	3553	3551	3551
3553	3539	3552	3552
3343	3554	3344	3344
3554	3553	3550	3550
3343	3342	3554	3554
3554	3538	3553	3553
3558	3560	3556	3556
3560	3542	3555	3555
3518	3517	3559	3559
3559	3561	3558	3558
3517	3516	3561	3561
3561	3543	3560	3560
3454	3562	3453	3453
3562	3558	3557	3557
3456	3519	3455	3455
3455	3563	3454	3454
3519	3518	3563	3563
3563	3559	3562	3562
3567	3568	3565	3565
3568	3540	3564	3564
3556	3555	3567	3567
3555	3541	3568	3568
3452	3569	3451	3451
3569	3567	3566	3566
3453	3557	3452	3452
3557	3556	3569	3569
3538	3572	3539	3539
3572	3571	3564	3564
3341	3573	3342	3342
3573	3572	3538	3538
3341	3340	3573	3573
3573	3570	3572	3572
3571	3574	3565	3565
3574	3450	3566	3566
3570	3575	3571	3571
3575	3449	3574	3574
3339	3576	3340	3340
3576	3575	3570	3570
3339	3338	3576	3576
3576	3448	3575	3575
3585	3589	3584	3584
3584	3591	3583	3583
3583	3592	3579	3579
3465	3593	3464	3464
3593	3591	3590	3590
3467	3577	3466	3466
3466	3594	3465	3465
3577	3578	3594	3594
3594	3592	3593	3593
3587	3595	3586	3586
3586	3597	3585	3585
3463	3598	3462	3462
3598	3597	3596	3596
3464	3590	3463	3463
3590	3589	3598	3598
3510	3509	3588	3588
3588	3599	3587	3587
3461	3600	3460	3460
3600	3599	3508	3508
3462	3596	3461	3461
3596	3595	3600	3600
3604	3606	3602	3602
3606	3494	3601	3601
3581	3582	3605	3605
3605	3607	3604	3604
3582	3492	3607	3607
3607	3493	3606	3606
3584	3608	3585	3585
3608	3604	3603	3603
3579	3580	3583	3583
3583	3609	3584	3584
3580	3581	3609	3609
3609	3605	3608	3608
3611	3613	3610	3610
3610	3614	3512	3512
3613	3497	3614	3614
3614	3498	3513	3513
3602	3601	3612	3612
3612	3615	3611	3611
3601	3495	3615	3615
3615	3496	3613	3613
3587	3616	3588	3588
3588	3617	3510	3510
3616	3611	3617	3617
3617	3610	3511	3511
3585	3603	3586	3586
3586	3618	3587	3587
3603	3602	3618	3618
3618	3612	3616	3616
3625	3627	3621	3621
3627	3628	3620	3620
3628	3469	3619	3619
3579	3578	3626	3626
3626	3629	3625	3625
3468	3630	3467	3467
3630	3629	3577	3577
3469	3628	3468	3468
3628	3627	3630	3630
3631	3633	3623	3623
3633	3625	3622	3622
3581	3580	3632	3632
3632	3634	3631	3631
3580	3579	3634	3634
3634	3626	3633	3633
3490	3635	3489	3489
3635	3631	3624	3624
3492	3582	3491	3491
3491	3636	3490	3490
3582	3581	3636	3636
3636	3632	3635	3635
3472	3642	3471	3471
3471	3644	3470	3470
3641	3645	3640	3640
3645	3644	3643	3643
3621	3620	3641	3641
3620	3619	3645	3645
3474	3475	3473	3473
3646	3647	3473	3473
3647	3642	3472	3472
3647	3648	3642	3642
3648	3639	3643	3643
3646	3649	3647	3647
3649	3638	3648	3648
3476	3650	3475	3475
3650	3649	3646	3646
3476	3477	3650	3650
3650	3637	3649	3649
3654	3656	3652	3652
3656	3640	3651	3651
3623	3622	3655	3655
3655	3657	3654	3654
3622	3621	3657	3657
3657	3641	3656	3656
3487	3658	3486	3486
3658	3654	3653	3653
3489	3624	3488	3488
3488	3659	3487	3487
3624	3623	3659	3659
3659	3655	3658	3658
3638	3663	3639	3639
3663	3662	3651	3651
3637	3664	3638	3638
3664	3661	3663	3663
3478	3665	3477	3477
3665	3664	3637	3637
3478	3479	3665	3665
3665	3660	3664	3664
3661	3666	3662	3662
3662	3667	3652	3652
3666	3484	3667	3667
3667	3485	3653	3653
3660	3668	3661	3661
3668	3483	3666	3666
3480	3669	3479	3479
3669	3668	3660	3660
3480	3481	3669	3669
3669	3482	3668	3668
3482	3483	3668	3668
3481	3482	3669	3669
3669	3660	3479	3479
3483	3484	3666	3666
3668	3666	3661	3661
3485	3486	3653	3653
3484	3485	3667	3667
3667	3653	3652	3652
3666	3667	3662	3662
3660	3661	3664	3664
3479	3660	3665	3665
3665	3637	3477	3477
3661	3662	3663	3663
3664	3663	3638	3638
3662	3652	3651	3651
3663	3651	3639	3639
3655	3654	3658	3658
3623	3655	3659	3659
3659	3658	3487	3487
3624	3659	3488	3488
3654	3652	3653	3653
3658	3653	3486	3486
3641	3640	3656	3656
3621	3641	3657	3657
3657	3656	3654	3654
3622	3657	3655	3655
3640	3639	3651	3651
3656	3651	3652	3652
3637	3638	3649	3649
3477	3637	3650	3650
3650	3646	3475	3475
3638	3639	3648	3648
3649	3648	3647	3647
3639	3640	3643	3643
3648	3643	3642	3642
3647	3472	3473	3473
3475	3646	3473	3473
3619	3644	3645	3645
3620	3645	3641	3641
3644	3642	3643	3643
3645	3643	3640	3640
3644	3619	3470	3470
3642	3644	3471	3471
3632	3631	3635	3635
3581	3632	3636	3636
3636	3635	3490	3490
3582	3636	3491	3491
3631	3623	3624	3624
3635	3624	3489	3489
3626	3625	3633	3633
3579	3626	3634	3634
3634	3633	3631	3631
3580	3634	3632	3632
3625	3621	3622	3622
3633	3622	3623	3623
3627	3629	3630	3630
3628	3630	3468	3468
3629	3578	3577	3577
3630	3577	3467	3467
3629	3627	3625	3625
3578	3629	3626	3626
3469	3470	3619	3619
3628	3619	3620	3620
3627	3620	3621	3621
3612	3611	3616	3616
3602	3612	3618	3618
3618	3616	3587	3587
3603	3618	3586	3586
3610	3512	3511	3511
3611	3610	3617	3617
3617	3511	3510	3510
3616	3617	3588	3588
3496	3497	3613	3613
3495	3496	3615	3615
3615	3613	3611	3611
3601	3615	3612	3612
3498	3499	3513	3513
3497	3498	3614	3614
3614	3513	3512	3512
3613	3614	3610	3610
3605	3604	3608	3608
3581	3605	3609	3609
3609	3608	3584	3584
3580	3609	3583	3583
3604	3602	3603	3603
3608	3603	3585	3585
3493	3494	3606	3606
3492	3493	3607	3607
3607	3606	3604	3604
3582	3607	3605	3605
3494	3495	3601	3601
3606	3601	3602	3602
3595	3599	3600	3600
3596	3600	3461	3461
3599	3509	3508	3508
3600	3508	3460	3460
3599	3595	3587	3587
3509	3599	3588	3588
3589	3597	3598	3598
3590	3598	3463	3463
3597	3595	3596	3596
3598	3596	3462	3462
3597	3589	3585	3585
3595	3597	3586	3586
3592	3591	3593	3593
3578	3592	3594	3594
3594	3593	3465	3465
3577	3594	3466	3466
3591	3589	3590	3590
3593	3590	3464	3464
3592	3578	3579	3579
3591	3592	3583	3583
3589	3591	3584	3584
3448	3449	3575	3575
3338	3448	3576	3576
3576	3570	3340	3340
3449	3450	3574	3574
3575	3574	3571	3571
3450	3451	3566	3566
3574	3566	3565	3565
3570	3571	3572	3572
3340	3570	3573	3573
3573	3538	3342	3342
3571	3565	3564	3564
3572	3564	3539	3539
3556	3567	3569	3569
3557	3569	3452	3452
3567	3565	3566	3566
3569	3566	3451	3451
3541	3540	3568	3568
3555	3568	3567	3567
3540	3539	3564	3564
3568	3564	3565	3565
3559	3558	3562	3562
3518	3559	3563	3563
3563	3562	3454	3454
3519	3563	3455	3455
3558	3556	3557	3557
3562	3557	3453	3453
3543	3542	3560	3560
3516	3543	3561	3561
3561	3560	3558	3558
3517	3561	3559	3559
3542	3541	3555	3555
3560	3555	3556	3556
3538	3539	3553	3553
3342	3538	3554	3554
3554	3550	3344	3344
3539	3540	3552	3552
3553	3552	3551	3551
3540	3541	3549	3549
3552	3549	3548	3548
3551	3506	3507	3507
3344	3550	3507	3507
3541	3542	3545	3545
3549	3545	3544	3544
3548	3544	3505	3505
3514	3546	3547	3547
3515	3547	3543	3543
3546	3544	3545	3545
3547	3545	3542	3542
3546	3514	3503	3503
3544	3546	3504	3504
3530	3535	3537	3537
3531	3537	3522	3522
3535	3509	3510	3510
3537	3510	3511	3511
3458	3459	3536	3536
3529	3536	3535	3535
3459	3460	3508	3508
3536	3508	3509	3509
3518	3532	3534	3534
3517	3534	3520	3520
3532	3530	3531	3531
3534	3531	3521	3521
3456	3457	3533	3533
3519	3533	3532	3532
3457	3458	3529	3529
3533	3529	3530	3530
3523	3527	3528	3528
3524	3528	3500	3500
3527	3512	3513	3513
3528	3513	3499	3499
3527	3523	3521	3521
3512	3527	3522	3522
3515	3525	3526	3526
3514	3526	3502	3502
3525	3523	3524	3524
3526	3524	3501	3501
3525	3515	3516	3516
3523	3525	3520	3520
3696	3698	3692	3692
3698	3699	3691	3691
3699	3673	3690	3690
3477	3476	3697	3697
3700	3701	3697	3697
3701	3698	3696	3696
3701	3702	3698	3698
3702	3672	3699	3699
3700	3703	3701	3701
3703	3671	3702	3702
3475	3704	3476	3476
3704	3703	3700	3700
3475	3474	3704	3704
3704	3670	3703	3703
3705	3706	3694	3694
3706	3696	3693	3693
3478	3707	3479	3479
3707	3706	3705	3705
3478	3477	3707	3707
3707	3697	3706	3706
3694	3695	3705	3705
3705	3708	3479	3479
3480	3708	3481	3481
3708	3695	3689	3689
3677	3716	3676	3676
3676	3718	3675	3675
3675	3719	3674	3674
3714	3720	3713	3713
3720	3718	3717	3717
3692	3691	3715	3715
3715	3721	3714	3714
3691	3690	3721	3721
3721	3719	3720	3720
3678	3722	3677	3677
3722	3723	3716	3716
3723	3712	3717	3717
1987	1986	3679	3679
3724	3725	3679	3679
3725	3722	3678	3678
3725	3726	3722	3722
3726	3711	3723	3723
3724	3727	3725	3725
3727	3710	3726	3726
1985	3728	1986	1986
3728	3727	3724	3724
1985	1984	3728	3728
3728	3709	3727	3727
3733	3735	3732	3732
3732	3736	3730	3730
3735	3714	3736	3736
3736	3713	3729	3729
3694	3693	3734	3734
3734	3737	3733	3733
3693	3692	3737	3737
3737	3715	3735	3735
3687	3738	3686	3686
3686	3739	3685	3685
3738	3733	3739	3739
3739	3732	3731	3731
3689	3695	3688	3688
3688	3740	3687	3687
3695	3694	3740	3740
3740	3734	3738	3738
3744	3745	3742	3742
3745	3711	3741	3741
3730	3729	3744	3744
3729	3712	3745	3745
3684	3746	3683	3683
3746	3744	3743	3743
3685	3731	3684	3684
3731	3730	3746	3746
3709	3749	3710	3710
3749	3748	3741	3741
1983	3750	1984	1984
3750	3749	3709	3709
1983	1982	3750	3750
3750	3747	3749	3749
3748	3751	3742	3742
3751	3682	3743	3743
3747	3752	3748	3748
3752	3681	3751	3751
1981	3753	1982	1982
3753	3752	3747	3747
1981	1980	3753	3753
3753	3680	3752	3752
3680	3681	3752	3752
1980	3680	3753	3753
3753	3747	1982	1982
3681	3682	3751	3751
3752	3751	3748	3748
3682	3683	3743	3743
3751	3743	3742	3742
3747	3748	3749	3749
1982	3747	3750	3750
3750	3709	1984	1984
3748	3742	3741	3741
3749	3741	3710	3710
3730	3744	3746	3746
3731	3746	3684	3684
3744	3742	3743	3743
3746	3743	3683	3683
3712	3711	3745	3745
3729	3745	3744	3744
3711	3710	3741	3741
3745	3741	3742	3742
3734	3733	3738	3738
3694	3734	3740	3740
3740	3738	3687	3687
3695	3740	3688	3688
3732	3730	3731	3731
3733	3732	3739	3739
3739	3731	3685	3685
3738	3739	3686	3686
3715	3714	3735	3735
3692	3715	3737	3737
3737	3735	3733	3733
3693	3737	3734	3734
3713	3712	3729	3729
3714	3713	3736	3736
3736	3729	3730	3730
3735	3736	3732	3732
3709	3710	3727	3727
1984	3709	3728	3728
3728	3724	1986	1986
3710	3711	3726	3726
3727	3726	3725	3725
3711	3712	3723	3723
3726	3723	3722	3722
3725	3678	3679	3679
1986	3724	3679	3679
3712	3713	3717	3717
3723	3717	3716	3716
3722	3716	3677	3677
3719	3718	3720	3720
3690	3719	3721	3721
3721	3720	3714	3714
3691	3721	3715	3715
3718	3716	3717	3717
3720	3717	3713	3713
3719	3690	3674	3674
3718	3719	3675	3675
3716	3718	3676	3676
3708	3689	3481	3481
3708	3480	3479	3479
3695	3708	3705	3705
3697	3696	3706	3706
3477	3697	3707	3707
3707	3705	3479	3479
3696	3692	3693	3693
3706	3693	3694	3694
3670	3671	3703	3703
3474	3670	3704	3704
3704	3700	3476	3476
3671	3672	3702	3702
3703	3702	3701	3701
3672	3673	3699	3699
3702	3699	3698	3698
3701	3696	3697	3697
3476	3700	3697	3697
3673	3674	3690	3690
3699	3690	3691	3691
3698	3691	3692	3692
319	3778	320	320
3776	3778	319	319
3778	3779	556	556
3779	3775	556	556
3774	3775	3779	3779
3776	3777	3779	3779
3777	3773	3774	3774
317	3766	3780	3780
318	3780	3776	3776
3772	3781	3767	3767
3781	3780	3766	3766
3773	3777	3781	3781
3777	3776	3780	3780
3775	3788	557	557
3787	3788	3775	3775
3787	3785	3786	3786
3788	3786	559	559
3774	3782	3787	3787
3782	3783	3785	3785
3786	3790	559	559
3789	3790	3786	3786
3789	147	146	146
3790	146	145	145
3783	3784	3791	3791
3785	3791	3789	3789
3784	149	148	148
3791	148	147	147
3792	3794	3769	3769
3794	3772	3768	3768
3783	3782	3795	3795
3793	3795	3794	3794
3782	3774	3773	3773
3795	3773	3772	3772
151	3796	3771	3771
3796	3792	3770	3770
149	3784	3797	3797
150	3797	3796	3796
3784	3783	3793	3793
3797	3793	3792	3792
3799	3801	3803	3803
3798	3803	3761	3761
314	3804	3802	3802
3804	3803	3801	3801
313	3760	3804	3804
3760	3761	3803	3803
3768	3767	3805	3805
3800	3805	3801	3801
316	3806	3766	3766
3806	3805	3767	3767
315	3802	3806	3806
3802	3801	3805	3805
3810	3811	3807	3807
3811	155	154	154
3764	3765	3811	3811
3765	156	155	155
3798	3812	3809	3809
3812	3810	3808	3808
3762	3763	3812	3812
3763	3764	3810	3810
3813	3814	3771	3771
3814	153	152	152
3808	3807	3814	3814
3807	154	153	153
3800	3815	3769	3769
3815	3813	3770	3770
3799	3809	3815	3815
3809	3808	3813	3813
3823	3825	3827	3827
3822	3827	3817	3817
310	3828	3826	3826
3828	3827	3825	3825
309	3816	3828	3828
3816	3817	3827	3827
3762	3761	3829	3829
3824	3829	3825	3825
312	3830	3760	3760
3830	3829	3761	3761
311	3826	3830	3830
3826	3825	3829	3829
3834	3835	3831	3831
3835	159	158	158
3820	3821	3835	3835
3821	160	159	159
3822	3836	3833	3833
3836	3834	3832	3832
3818	3819	3836	3836
3819	3820	3834	3834
3837	3838	3765	3765
3838	157	156	156
3832	3831	3838	3838
3831	158	157	157
3824	3839	3763	3763
3839	3837	3764	3764
3823	3833	3839	3839
3833	3832	3837	3837
3841	3843	3845	3845
3840	3845	3755	3755
306	3846	3844	3844
3846	3845	3843	3843
305	3754	3846	3846
3754	3755	3845	3845
3818	3817	3847	3847
3842	3847	3843	3843
308	3848	3816	3816
3848	3847	3817	3817
307	3844	3848	3848
3844	3843	3847	3847
3852	3853	3849	3849
3853	163	162	162
3758	3759	3853	3853
3759	164	163	163
3840	3854	3851	3851
3854	3852	3850	3850
3756	3757	3854	3854
3757	3758	3852	3852
3855	3856	3821	3821
3856	161	160	160
3850	3849	3856	3856
3849	162	161	161
3842	3857	3819	3819
3857	3855	3820	3820
3841	3851	3857	3857
3851	3850	3855	3855
175	3875	176	176
3873	3875	175	175
3875	3876	592	592
3876	3870	592	592
3869	3870	3876	3876
3873	3874	3876	3876
3874	3868	3869	3869
173	3871	3877	3877
174	3877	3873	3873
3867	3878	3872	3872
3878	3877	3871	3871
3868	3874	3878	3878
3874	3873	3877	3877
170	3858	3879	3879
171	3879	3880	3880
172	3880	3871	3871
3864	3881	3859	3859
3881	3879	3858	3858
3866	3872	3882	3882
3865	3882	3881	3881
3872	3871	3880	3880
3882	3880	3879	3879
3870	3892	593	593
3891	3892	3870	3870
3891	3889	3890	3890
3892	3890	595	595
3869	3886	3891	3891
3886	3887	3889	3889
3890	3894	595	595
3893	3894	3890	3890
3893	291	290	290
3894	290	289	289
3887	3888	3895	3895
3889	3895	3893	3893
3888	293	292	292
3895	292	291	291
3896	3897	3883	3883
3897	3868	3867	3867
3887	3886	3897	3897
3886	3869	3868	3868
294	3898	3885	3885
3898	3896	3884	3884
293	3888	3898	3898
3888	3887	3896	3896
3900	3902	3903	3903
3899	3903	3861	3861
3902	3865	3864	3864
3903	3864	3860	3860
3884	3883	3904	3904
3901	3904	3902	3902
3883	3867	3866	3866
3904	3866	3865	3865
297	3905	3906	3906
298	3906	3863	3863
3905	3900	3899	3899
3906	3899	3862	3862
295	3885	3907	3907
296	3907	3905	3905
3885	3884	3901	3901
3907	3901	3900	3900
3910	3913	3915	3915
3909	3915	3916	3916
3908	3916	3758	3758
166	3917	3914	3914
3917	3915	3913	3913
164	3759	3918	3918
165	3918	3917	3917
3759	3758	3916	3916
3918	3916	3915	3915
3860	3859	3919	3919
3912	3919	3920	3920
3911	3920	3913	3913
169	3921	3858	3858
3921	3919	3859	3859
167	3914	3922	3922
168	3922	3921	3921
3914	3913	3920	3920
3922	3920	3919	3919
3926	3928	3923	3923
3928	303	302	302
3755	3754	3929	3929
3927	3929	3928	3928
3754	305	304	304
3929	304	303	303
3909	3930	3925	3925
3930	3926	3924	3924
3757	3756	3931	3931
3908	3931	3930	3930
3756	3755	3927	3927
3931	3927	3926	3926
3932	3934	3863	3863
3934	300	299	299
3924	3923	3935	3935
3933	3935	3934	3934
3923	302	301	301
3935	301	300	300
3912	3936	3861	3861
3936	3932	3862	3862
3910	3925	3937	3937
3911	3937	3936	3936
3925	3924	3933	3933
3937	3933	3932	3932
3932	3936	3937	3937
3933	3937	3925	3925
3936	3912	3911	3911
3937	3911	3910	3910
3862	3861	3936	3936
3861	3860	3912	3912
300	3934	3935	3935
301	3935	3923	3923
3934	3932	3933	3933
3935	3933	3924	3924
299	3863	3934	3934
3863	3862	3932	3932
3926	3930	3931	3931
3927	3931	3756	3756
3930	3909	3908	3908
3931	3908	3757	3757
3924	3925	3930	3930
3925	3910	3909	3909
303	3928	3929	3929
304	3929	3754	3754
3928	3926	3927	3927
3929	3927	3755	3755
302	3923	3928	3928
3923	3924	3926	3926
3919	3921	3922	3922
3920	3922	3914	3914
3921	169	168	168
3922	168	167	167
3859	3858	3921	3921
3858	170	169	169
3913	3910	3911	3911
3920	3911	3912	3912
3919	3912	3860	3860
3915	3917	3918	3918
3916	3918	3759	3759
3917	166	165	165
3918	165	164	164
3913	3914	3917	3917
3914	167	166	166
3758	3757	3908	3908
3916	3908	3909	3909
3915	3909	3910	3910
3900	3905	3907	3907
3901	3907	3885	3885
3905	297	296	296
3907	296	295	295
3862	3863	3906	3906
3899	3906	3905	3905
3863	299	298	298
3906	298	297	297
3865	3902	3904	3904
3866	3904	3883	3883
3902	3900	3901	3901
3904	3901	3884	3884
3860	3861	3903	3903
3864	3903	3902	3902
3861	3862	3899	3899
3903	3899	3900	3900
3896	3898	3888	3888
3898	294	293	293
3884	3885	3898	3898
3885	295	294	294
3868	3897	3886	3886
3897	3896	3887	3887
3867	3883	3897	3897
3883	3884	3896	3896
291	3893	3895	3895
292	3895	3888	3888
3893	3890	3889	3889
3895	3889	3887	3887
289	596	3894	3894
290	3894	3893	3893
3894	596	595	595
3889	3891	3886	3886
3891	3870	3869	3869
595	594	3892	3892
3890	3892	3891	3891
3892	594	593	593
3879	3881	3882	3882
3880	3882	3872	3872
3881	3864	3865	3865
3882	3865	3866	3866
3858	3859	3881	3881
3859	3860	3864	3864
3871	173	172	172
3880	172	171	171
3879	171	170	170
3877	3878	3874	3874
3878	3867	3868	3868
3871	3872	3878	3878
3872	3866	3867	3867
3873	175	174	174
3877	174	173	173
3869	3876	3874	3874
3876	3875	3873	3873
3870	593	592	592
592	591	3875	3875
3875	591	176	176
3855	3857	3851	3851
3857	3842	3841	3841
3820	3819	3857	3857
3819	3818	3842	3842
161	3856	3849	3849
3856	3855	3850	3850
160	3821	3856	3856
3821	3820	3855	3855
3852	3854	3757	3757
3854	3840	3756	3756
3850	3851	3854	3854
3851	3841	3840	3840
163	3853	3759	3759
3853	3852	3758	3758
162	3849	3853	3853
3849	3850	3852	3852
3847	3848	3844	3844
3848	308	307	307
3817	3816	3848	3848
3816	309	308	308
3843	3841	3842	3842
3847	3842	3818	3818
3845	3846	3754	3754
3846	306	305	305
3843	3844	3846	3846
3844	307	306	306
3755	3756	3840	3840
3845	3840	3841	3841
3837	3839	3833	3833
3839	3824	3823	3823
3764	3763	3839	3839
3763	3762	3824	3824
157	3838	3831	3831
3838	3837	3832	3832
156	3765	3838	3838
3765	3764	3837	3837
3834	3836	3819	3819
3836	3822	3818	3818
3832	3833	3836	3836
3833	3823	3822	3822
159	3835	3821	3821
3835	3834	3820	3820
158	3831	3835	3835
3831	3832	3834	3834
3829	3830	3826	3826
3830	312	311	311
3761	3760	3830	3830
3760	313	312	312
3825	3823	3824	3824
3829	3824	3762	3762
3827	3828	3816	3816
3828	310	309	309
3825	3826	3828	3828
3826	311	310	310
3817	3818	3822	3822
3827	3822	3823	3823
3813	3815	3809	3809
3815	3800	3799	3799
3770	3769	3815	3815
3769	3768	3800	3800
153	3814	3807	3807
3814	3813	3808	3808
152	3771	3814	3814
3771	3770	3813	3813
3810	3812	3763	3763
3812	3798	3762	3762
3808	3809	3812	3812
3809	3799	3798	3798
155	3811	3765	3765
3811	3810	3764	3764
154	3807	3811	3811
3807	3808	3810	3810
3805	3806	3802	3802
3806	316	315	315
3767	3766	3806	3806
3766	317	316	316
3801	3799	3800	3800
3805	3800	3768	3768
3803	3804	3760	3760
3804	314	313	313
3801	3802	3804	3804
3802	315	314	314
3761	3762	3798	3798
3803	3798	3799	3799
3792	3796	3797	3797
3793	3797	3784	3784
3796	151	150	150
3797	150	149	149
3770	3771	3796	3796
3771	152	151	151
3772	3794	3795	3795
3773	3795	3782	3782
3794	3792	3793	3793
3795	3793	3783	3783
3768	3769	3794	3794
3769	3770	3792	3792
147	3789	3791	3791
148	3791	3784	3784
3789	3786	3785	3785
3791	3785	3783	3783
145	560	3790	3790
146	3790	3789	3789
3790	560	559	559
3785	3787	3782	3782
3787	3775	3774	3774
559	558	3788	3788
3786	3788	3787	3787
3788	558	557	557
3780	3781	3777	3777
3781	3772	3773	3773
3766	3767	3781	3781
3767	3768	3772	3772
3776	319	318	318
3780	318	317	317
3774	3779	3777	3777
3779	3778	3776	3776
3775	557	556	556
556	555	3778	3778
3778	555	320	320
46	3956	3958	3958
47	3959	48	48
3958	3959	47	47
3959	3961	376	376
3960	3961	3959	3959
3960	3954	3955	3955
3961	3955	378	378
3956	3957	3962	3962
3958	3962	3960	3960
3957	3952	3953	3953
3962	3953	3954	3954
43	3944	3963	3963
44	3963	3964	3964
45	3964	3956	3956
3950	3965	3945	3945
3965	3963	3944	3944
3952	3957	3966	3966
3951	3966	3965	3965
3957	3956	3964	3964
3966	3964	3963	3963
3955	3974	378	378
3973	3974	3955	3955
3973	3971	3972	3972
3974	3972	380	380
3953	3967	3975	3975
3954	3975	3973	3973
3967	3968	3970	3970
3975	3970	3971	3971
3972	3978	380	380
3977	3978	3972	3972
3977	75	74	74
3978	74	73	73
3971	3976	3977	3977
3976	76	75	75
3968	3969	3979	3979
3970	3979	3976	3976
3969	78	77	77
3979	77	76	76
3981	3983	3984	3984
3980	3984	3947	3947
3983	3951	3950	3950
3984	3950	3946	3946
3968	3967	3985	3985
3982	3985	3983	3983
3967	3953	3952	3952
3985	3952	3951	3951
80	3986	3987	3987
81	3987	3949	3949
3986	3981	3980	3980
3987	3980	3948	3948
78	3969	3988	3988
79	3988	3986	3986
3969	3968	3982	3982
3988	3982	3981	3981
3990	3993	3995	3995
3989	3995	3939	3939
39	3996	3994	3994
3996	3995	3993	3993
38	3938	3996	3996
3938	3939	3995	3995
3946	3945	3997	3997
3992	3997	3998	3998
3991	3998	3993	3993
42	3999	3944	3944
3999	3997	3945	3945
40	3994	4000	4000
41	4000	3999	3999
3994	3993	3998	3998
4000	3998	3997	3997
4004	4005	4001	4001
4005	86	85	85
3942	3943	4005	4005
3943	87	86	86
3989	4006	4003	4003
4006	4004	4002	4002
3940	3941	4006	4006
3941	3942	4004	4004
4007	4009	3949	3949
4009	83	82	82
4002	4001	4010	4010
4008	4010	4009	4009
4001	85	84	84
4010	84	83	83
3992	4011	3947	3947
4011	4007	3948	3948
3990	4003	4012	4012
3991	4012	4011	4011
4003	4002	4008	4008
4012	4008	4007	4007
4014	4022	4024	4024
4013	4025	404	404
4024	4025	4013	4013
4025	4027	405	405
4026	4027	4025	4025
4026	30	29	29
4027	29	28	28
4022	4023	4028	4028
4024	4028	4026	4026
4023	32	31	31
4028	31	30	30
4016	4020	4029	4029
4015	4029	4022	4022
33	4030	4021	4021
4030	4029	4020	4020
32	4023	4030	4030
4023	4022	4029	4029
4018	4031	4033	4033
4017	4033	4020	4020
35	4034	4032	4032
4034	4033	4031	4031
34	4021	4034	4034
4021	4020	4033	4033
3940	3939	4035	4035
4019	4035	4031	4031
37	4036	3938	3938
4036	4035	3939	3939
36	4032	4036	4036
4032	4031	4035	4035
92	4044	93	93
4043	4044	92	92
4043	4041	4042	4042
4044	4042	402	402
90	4037	4045	4045
91	4045	4043	4043
4037	4038	4040	4040
4045	4040	4041	4041
4042	4048	402	402
4047	4048	4042	4042
4047	4014	4013	4013
4048	4013	404	404
4041	4046	4047	4047
4046	4015	4014	4014
4038	4039	4049	4049
4040	4049	4046	4046
4039	4017	4016	4016
4049	4016	4015	4015
4050	4052	3943	3943
4052	88	87	87
4038	4037	4053	4053
4051	4053	4052	4052
4037	90	89	89
4053	89	88	88
4019	4054	3941	3941
4054	4050	3942	3942
4017	4039	4055	4055
4018	4055	4054	4054
4039	4038	4051	4051
4055	4051	4050	4050
4050	4054	4055	4055
4051	4055	4039	4039
4054	4019	4018	4018
4055	4018	4017	4017
3942	3941	4054	4054
3941	3940	4019	4019
88	4052	4053	4053
89	4053	4037	4037
4052	4050	4051	4051
4053	4051	4038	4038
87	3943	4052	4052
3943	3942	4050	4050
4015	4046	4049	4049
4016	4049	4039	4039
4046	4041	4040	4040
4049	4040	4038	4038
4014	4047	4046	4046
4047	4042	4041	4041
404	403	4048	4048
4013	4048	4047	4047
4048	403	402	402
4041	4043	4045	4045
4040	4045	4037	4037
4043	92	91	91
4045	91	90	90
402	401	4044	4044
4042	4044	4043	4043
4044	401	93	93
4035	4036	4032	4032
4036	37	36	36
3939	3938	4036	4036
3938	38	37	37
4031	4018	4019	4019
4035	4019	3940	3940
4033	4034	4021	4021
4034	35	34	34
4031	4032	4034	4034
4032	36	35	35
4020	4016	4017	4017
4033	4017	4018	4018
4029	4030	4023	4023
4030	33	32	32
4020	4021	4030	4030
4021	34	33	33
4022	4014	4015	4015
4029	4015	4016	4016
30	4026	4028	4028
31	4028	4023	4023
4026	4025	4024	4024
4028	4024	4022	4022
28	406	4027	4027
29	4027	4026	4026
4027	406	405	405
4025	405	404	404
4024	4013	4014	4014
4007	4011	4012	4012
4008	4012	4003	4003
4011	3992	3991	3991
4012	3991	3990	3990
3948	3947	4011	4011
3947	3946	3992	3992
83	4009	4010	4010
84	4010	4001	4001
4009	4007	4008	4008
4010	4008	4002	4002
82	3949	4009	4009
3949	3948	4007	4007
4004	4006	3941	3941
4006	3989	3940	3940
4002	4003	4006	4006
4003	3990	3989	3989
86	4005	3943	3943
4005	4004	3942	3942
85	4001	4005	4005
4001	4002	4004	4004
3997	3999	4000	4000
3998	4000	3994	3994
3999	42	41	41
4000	41	40	40
3945	3944	3999	3999
3944	43	42	42
3993	3990	3991	3991
3998	3991	3992	3992
3997	3992	3946	3946
3995	3996	3938	3938
3996	39	38	38
3993	3994	3996	3996
3994	40	39	39
3939	3940	3989	3989
3995	3989	3990	3990
3981	3986	3988	3988
3982	3988	3969	3969
3986	80	79	79
3988	79	78	78
3948	3949	3987	3987
3980	3987	3986	3986
3949	82	81	81
3987	81	80	80
3951	3983	3985	3985
3952	3985	3967	3967
3983	3981	3982	3982
3985	3982	3968	3968
3946	3947	3984	3984
3950	3984	3983	3983
3947	3948	3980	3980
3984	3980	3981	3981
76	3976	3979	3979
77	3979	3969	3969
3976	3971	3970	3970
3979	3970	3968	3968
75	3977	3976	3976
3977	3972	3971	3971
73	381	3978	3978
74	3978	3977	3977
3978	381	380	380
3971	3973	3975	3975
3970	3975	3967	3967
3973	3955	3954	3954
3975	3954	3953	3953
380	379	3974	3974
3972	3974	3973	3973
3974	379	378	378
3963	3965	3966	3966
3964	3966	3957	3957
3965	3950	3951	3951
3966	3951	3952	3952
3944	3945	3965	3965
3945	3946	3950	3950
3956	46	45	45
3964	45	44	44
3963	44	43	43
3954	3960	3962	3962
3953	3962	3957	3957
3960	3959	3958	3958
3962	3958	3956	3956
378	377	3961	3961
3955	3961	3960	3960
3961	377	376	376
3959	376	48	48
3958	47	46	46
4057	4058	4134	4134
4134	4058	4059	4059
4056	4057	4134	4134
4134	4059	4135	4135
4135	4059	4060	4060
4133	4056	4136	4136
4136	4056	4134	4134
4132	4133	4137	4137
4137	4133	4136	4136
4131	4132	4138	4138
4138	4132	4137	4137
4130	4131	4139	4139
4139	4131	4138	4138
4129	4130	4140	4140
4140	4130	4139	4139
4128	4129	4140	4140
4127	4128	4141	4141
4141	4128	4140	4140
4126	4127	4142	4142
4142	4127	4141	4141
4125	4126	4143	4143
4143	4126	4142	4142
4124	4125	4144	4144
4144	4125	4143	4143
4123	4124	4145	4145
4145	4124	4144	4144
4122	4123	4146	4146
4146	4123	4145	4145
4121	4122	4147	4147
4147	4122	4146	4146
4120	4121	4148	4148
4148	4121	4147	4147
4119	4120	4149	4149
4149	4120	4148	4148
4118	4119	4150	4150
4150	4119	4149	4149
4117	4118	4151	4151
4151	4118	4150	4150
4116	4117	4152	4152
4152	4117	4151	4151
4115	4116	4153	4153
4153	4116	4152	4152
4114	4115	4154	4154
4154	4115	4153	4153
4113	4114	4155	4155
4155	4114	4154	4154
4112	4113	4156	4156
4156	4113	4155	4155
4111	4112	4157	4157
4157	4112	4156	4156
4110	4111	4158	4158
4158	4111	4157	4157
4109	4110	4159	4159
4159	4110	4158	4158
4108	4109	4160	4160
4160	4109	4159	4159
4107	4108	4161	4161
4161	4108	4160	4160
4106	4107	4162	4162
4162	4107	4161	4161
4105	4106	4163	4163
4163	4106	4162	4162
4104	4105	4164	4164
4164	4105	4163	4163
4103	4104	4165	4165
4165	4104	4164	4164
4102	4103	4166	4166
4166	4103	4165	4165
4101	4102	4167	4167
4167	4102	4166	4166
4100	4101	4168	4168
4168	4101	4167	4167
4099	4100	4169	4169
4169	4100	4168	4168
4098	4099	4170	4170
4170	4099	4169	4169
4097	4098	4171	4171
4171	4098	4170	4170
4096	4097	4171	4171
4095	4096	4172	4172
4172	4096	4171	4171
4094	4095	4173	4173
4173	4095	4172	4172
4093	4094	4174	4174
4174	4094	4173	4173
4092	4093	4175	4175
4175	4093	4174	4174
4091	4092	4176	4176
4176	4092	4175	4175
4090	4091	4177	4177
4177	4091	4176	4176
4089	4090	4177	4177
4088	4089	4178	4178
4178	4089	4177	4177
4087	4088	4179	4179
4179	4088	4178	4178
4086	4087	4180	4180
4180	4087	4179	4179
4085	4086	4181	4181
4181	4086	4180	4180
4084	4085	4182	4182
4182	4085	4181	4181
4083	4084	4183	4183
4183	4084	4182	4182
4082	4083	4184	4184
4184	4083	4183	4183
4081	4082	4185	4185
4185	4082	4184	4184
4080	4081	4186	4186
4186	4081	4185	4185
4079	4080	4187	4187
4187	4080	4186	4186
4078	4079	4188	4188
4188	4079	4187	4187
4077	4078	4189	4189
4189	4078	4188	4188
4076	4077	4190	4190
4190	4077	4189	4189
4075	4076	4191	4191
4191	4076	4190	4190
4074	4075	4192	4192
4192	4075	4191	4191
4073	4074	4193	4193
4193	4074	4192	4192
4072	4073	4194	4194
4194	4073	4193	4193
4071	4072	4195	4195
4195	4072	4194	4194
4070	4071	4196	4196
4196	4071	4195	4195
4069	4070	4197	4197
4197	4070	4196	4196
4068	4069	4198	4198
4198	4069	4197	4197
4067	4068	4199	4199
4199	4068	4198	4198
4066	4067	4200	4200
4200	4067	4199	4199
4065	4066	4201	4201
4201	4066	4200	4200
4064	4065	4202	4202
4202	4065	4201	4201
4063	4064	4203	4203
4203	4064	4202	4202
4062	4063	4204	4204
4204	4063	4203	4203
4061	4062	4205	4205
4205	4062	4204	4204
4060	4061	4206	4206
4206	4061	4205	4205
4135	4060	4206	4206
4136	4134	4207	4207
4207	4134	4135	4135
4137	4136	4208	4208
4208	4136	4207	4207
4207	4135	4209	4209
4209	4135	4206	4206
4138	4137	4210	4210
4210	4137	4208	4208
4139	4138	4211	4211
4211	4138	4210	4210
4140	4139	4212	4212
4212	4139	4211	4211
4141	4140	4212	4212
4142	4141	4212	4212
4208	4207	4213	4213
4213	4207	4209	4209
4210	4208	4214	4214
4214	4208	4213	4213
4211	4210	4215	4215
4215	4210	4214	4214
4212	4211	4216	4216
4216	4211	4215	4215
4142	4212	4216	4216
4143	4142	4216	4216
4209	4206	4217	4217
4217	4206	4205	4205
4213	4209	4218	4218
4218	4209	4217	4217
4214	4213	4219	4219
4219	4213	4218	4218
4215	4214	4220	4220
4220	4214	4219	4219
4216	4215	4221	4221
4221	4215	4220	4220
4143	4216	4221	4221
4144	4143	4221	4221
4217	4205	4222	4222
4222	4205	4204	4204
4218	4217	4223	4223
4223	4217	4222	4222
4219	4218	4223	4223
4222	4204	4224	4224
4224	4204	4203	4203
4223	4222	4225	4225
4225	4222	4224	4224
4224	4203	4226	4226
4226	4203	4202	4202
4226	4202	4227	4227
4227	4202	4201	4201
4227	4201	4228	4228
4228	4201	4200	4200
4228	4200	4229	4229
4229	4200	4199	4199
4229	4199	4230	4230
4230	4199	4198	4198
4230	4198	4231	4231
4231	4198	4197	4197
4231	4197	4232	4232
4232	4197	4196	4196
4232	4196	4233	4233
4233	4196	4195	4195
4233	4195	4234	4234
4234	4195	4194	4194
4234	4194	4235	4235
4235	4194	4193	4193
4235	4193	4236	4236
4236	4193	4192	4192
4236	4192	4237	4237
4237	4192	4191	4191
4237	4191	4238	4238
4238	4191	4190	4190
4238	4190	4239	4239
4239	4190	4189	4189
4239	4189	4240	4240
4240	4189	4188	4188
4240	4188	4241	4241
4241	4188	4187	4187
4241	4187	4242	4242
4242	4187	4186	4186
4242	4186	4243	4243
4243	4186	4185	4185
4243	4185	4244	4244
4244	4185	4184	4184
4244	4184	4245	4245
4245	4184	4183	4183
4245	4183	4246	4246
4246	4183	4182	4182
4246	4182	4247	4247
4247	4182	4181	4181
4225	4224	4248	4248
4248	4224	4226	4226
4247	4181	4249	4249
4249	4181	4180	4180
4145	4144	4250	4250
4250	4144	4221	4221
4250	4221	4353	4353
4353	4221	4220	4220
4353	4220	4219	4219
4251	4219	4223	4223
4251	4223	4225	4225
4251	4225	4252	4252
4252	4225	4248	4248
4250	4353	4253	4253
4253	4251	4252	4252
4145	4250	4254	4254
4254	4250	4253	4253
4146	4145	4254	4254
4147	4146	4255	4255
4255	4146	4254	4254
4255	4254	4256	4256
4256	4254	4253	4253
4256	4253	4252	4252
4148	4147	4257	4257
4257	4147	4255	4255
4149	4148	4258	4258
4258	4148	4257	4257
4150	4149	4259	4259
4259	4149	4258	4258
4151	4150	4260	4260
4260	4150	4259	4259
4152	4151	4261	4261
4261	4151	4260	4260
4153	4152	4262	4262
4262	4152	4261	4261
4154	4153	4263	4263
4263	4153	4262	4262
4155	4154	4264	4264
4264	4154	4263	4263
4156	4155	4265	4265
4265	4155	4264	4264
4157	4156	4266	4266
4266	4156	4265	4265
4158	4157	4267	4267
4267	4157	4266	4266
4159	4158	4268	4268
4268	4158	4267	4267
4160	4159	4269	4269
4269	4159	4268	4268
4161	4160	4270	4270
4270	4160	4269	4269
4162	4161	4271	4271
4271	4161	4270	4270
4163	4162	4272	4272
4272	4162	4271	4271
4164	4163	4273	4273
4273	4163	4272	4272
4165	4164	4274	4274
4274	4164	4273	4273
4166	4165	4275	4275
4275	4165	4274	4274
4167	4166	4276	4276
4276	4166	4275	4275
4168	4167	4277	4277
4277	4167	4276	4276
4169	4168	4278	4278
4278	4168	4277	4277
4170	4169	4279	4279
4279	4169	4278	4278
4171	4170	4280	4280
4280	4170	4279	4279
4172	4171	4280	4280
4173	4172	4280	4280
4174	4173	4281	4281
4281	4173	4280	4280
4281	4280	4282	4282
4282	4280	4279	4279
4282	4279	4283	4283
4283	4279	4278	4278
4175	4174	4284	4284
4284	4174	4281	4281
4284	4281	4285	4285
4285	4281	4282	4282
4285	4282	4283	4283
4176	4175	4286	4286
4286	4175	4284	4284
4177	4176	4287	4287
4287	4176	4286	4286
4178	4177	4287	4287
4179	4178	4287	4287
4286	4284	4288	4288
4288	4284	4285	4285
4287	4286	4289	4289
4289	4286	4288	4288
4179	4287	4289	4289
4180	4179	4289	4289
4249	4180	4289	4289
4249	4289	4290	4290
4290	4289	4288	4288
4290	4288	4291	4291
4291	4288	4285	4285
4291	4285	4283	4283
4283	4278	4292	4292
4292	4278	4277	4277
4291	4283	4292	4292
4257	4255	4293	4293
4293	4255	4256	4256
4293	4256	4294	4294
4294	4256	4252	4252
4294	4252	4248	4248
4294	4248	4295	4295
4295	4248	4226	4226
4295	4226	4227	4227
4258	4257	4296	4296
4296	4257	4293	4293
4296	4293	4297	4297
4297	4293	4294	4294
4297	4294	4295	4295
4297	4295	4298	4298
4298	4295	4227	4227
4298	4227	4228	4228
4259	4258	4299	4299
4299	4258	4296	4296
4260	4259	4300	4300
4300	4259	4299	4299
4261	4260	4301	4301
4301	4260	4300	4300
4262	4261	4302	4302
4302	4261	4301	4301
4263	4262	4303	4303
4303	4262	4302	4302
4264	4263	4304	4304
4304	4263	4303	4303
4265	4264	4305	4305
4305	4264	4304	4304
4299	4296	4306	4306
4306	4296	4297	4297
4306	4297	4298	4298
4306	4298	4307	4307
4307	4298	4228	4228
4307	4228	4229	4229
4300	4299	4308	4308
4308	4299	4306	4306
4308	4306	4307	4307
4308	4307	4309	4309
4309	4307	4229	4229
4309	4229	4230	4230
4301	4300	4310	4310
4310	4300	4308	4308
4310	4308	4309	4309
4310	4309	4311	4311
4311	4309	4230	4230
4311	4230	4231	4231
4302	4301	4312	4312
4312	4301	4310	4310
4312	4310	4311	4311
4312	4311	4313	4313
4313	4311	4231	4231
4313	4231	4232	4232
4303	4302	4314	4314
4314	4302	4312	4312
4314	4312	4313	4313
4314	4313	4315	4315
4315	4313	4232	4232
4315	4232	4233	4233
4304	4303	4316	4316
4316	4303	4314	4314
4316	4314	4315	4315
4316	4315	4317	4317
4317	4315	4233	4233
4317	4233	4234	4234
4305	4304	4318	4318
4318	4304	4316	4316
4318	4316	4317	4317
4318	4317	4319	4319
4319	4317	4234	4234
4319	4234	4235	4235
4266	4265	4320	4320
4320	4265	4305	4305
4267	4266	4321	4321
4321	4266	4320	4320
4268	4267	4322	4322
4322	4267	4321	4321
4269	4268	4323	4323
4323	4268	4322	4322
4270	4269	4324	4324
4324	4269	4323	4323
4271	4270	4325	4325
4325	4270	4324	4324
4272	4271	4326	4326
4326	4271	4325	4325
4273	4272	4327	4327
4327	4272	4326	4326
4274	4273	4328	4328
4328	4273	4327	4327
4275	4274	4329	4329
4329	4274	4328	4328
4276	4275	4330	4330
4330	4275	4329	4329
4277	4276	4331	4331
4331	4276	4330	4330
4292	4277	4331	4331
4320	4305	4355	4355
4355	4305	4318	4318
4355	4318	4319	4319
4355	4319	4235	4235
4332	4235	4236	4236
4332	4236	4333	4333
4333	4236	4237	4237
4320	4332	4321	4321
4321	4332	4333	4333
4322	4321	4333	4333
4333	4237	4334	4334
4334	4237	4238	4238
4322	4333	4334	4334
4323	4322	4334	4334
4324	4323	4335	4335
4335	4323	4334	4334
4335	4334	4336	4336
4336	4334	4238	4238
4336	4238	4239	4239
4335	4336	4337	4337
4337	4336	4239	4239
4337	4239	4240	4240
4337	4240	4338	4338
4338	4240	4241	4241
4324	4335	4339	4339
4339	4335	4337	4337
4325	4324	4339	4339
4339	4337	4338	4338
4338	4241	4340	4340
4340	4241	4242	4242
4339	4338	4341	4341
4341	4338	4340	4340
4325	4339	4341	4341
4326	4325	4341	4341
4327	4326	4342	4342
4342	4326	4341	4341
4342	4341	4340	4340
4342	4340	4343	4343
4343	4340	4242	4242
4343	4242	4243	4243
4343	4243	4344	4344
4344	4243	4244	4244
4328	4327	4345	4345
4345	4327	4342	4342
4345	4342	4343	4343
4345	4343	4344	4344
4344	4244	4346	4346
4346	4244	4245	4245
4345	4344	4347	4347
4347	4344	4346	4346
4328	4345	4347	4347
4329	4328	4347	4347
4330	4329	4348	4348
4348	4329	4347	4347
4348	4347	4346	4346
4348	4346	4349	4349
4349	4346	4245	4245
4349	4245	4246	4246
4349	4246	4350	4350
4350	4246	4247	4247
4331	4330	4351	4351
4351	4330	4348	4348
4351	4348	4349	4349
4351	4349	4350	4350
4350	4247	4354	4354
4354	4247	4249	4249
4354	4249	4290	4290
4354	4290	4291	4291
4352	4291	4292	4292
4352	4292	4331	4331
4331	4351	4352	4352
4352	4351	4350	4350
4253	4353	4251	4251
4219	4251	4353	4353
4350	4354	4352	4352
4291	4352	4354	4354
4320	4355	4332	4332
4235	4332	4355	4355
4432	4433	4434	4434
4434	4433	4356	4356
4431	4432	4434	4434
4434	4356	4435	4435
4435	4356	4357	4357
4430	4431	4436	4436
4436	4431	4434	4434
4429	4430	4437	4437
4437	4430	4436	4436
4428	4429	4438	4438
4438	4429	4437	4437
4427	4428	4439	4439
4439	4428	4438	4438
4426	4427	4440	4440
4440	4427	4439	4439
4425	4426	4440	4440
4424	4425	4441	4441
4441	4425	4440	4440
4423	4424	4442	4442
4442	4424	4441	4441
4422	4423	4443	4443
4443	4423	4442	4442
4421	4422	4444	4444
4444	4422	4443	4443
4420	4421	4445	4445
4445	4421	4444	4444
4419	4420	4446	4446
4446	4420	4445	4445
4418	4419	4447	4447
4447	4419	4446	4446
4417	4418	4448	4448
4448	4418	4447	4447
4416	4417	4449	4449
4449	4417	4448	4448
4415	4416	4450	4450
4450	4416	4449	4449
4414	4415	4451	4451
4451	4415	4450	4450
4413	4414	4452	4452
4452	4414	4451	4451
4412	4413	4453	4453
4453	4413	4452	4452
4411	4412	4454	4454
4454	4412	4453	4453
4410	4411	4455	4455
4455	4411	4454	4454
4409	4410	4456	4456
4456	4410	4455	4455
4408	4409	4457	4457
4457	4409	4456	4456
4407	4408	4458	4458
4458	4408	4457	4457
4406	4407	4459	4459
4459	4407	4458	4458
4405	4406	4460	4460
4460	4406	4459	4459
4404	4405	4461	4461
4461	4405	4460	4460
4403	4404	4462	4462
4462	4404	4461	4461
4402	4403	4463	4463
4463	4403	4462	4462
4401	4402	4464	4464
4464	4402	4463	4463
4400	4401	4465	4465
4465	4401	4464	4464
4399	4400	4466	4466
4466	4400	4465	4465
4398	4399	4467	4467
4467	4399	4466	4466
4397	4398	4468	4468
4468	4398	4467	4467
4396	4397	4469	4469
4469	4397	4468	4468
4395	4396	4470	4470
4470	4396	4469	4469
4394	4395	4471	4471
4471	4395	4470	4470
4393	4394	4471	4471
4392	4393	4472	4472
4472	4393	4471	4471
4391	4392	4473	4473
4473	4392	4472	4472
4390	4391	4474	4474
4474	4391	4473	4473
4389	4390	4475	4475
4475	4390	4474	4474
4388	4389	4476	4476
4476	4389	4475	4475
4387	4388	4477	4477
4477	4388	4476	4476
4386	4387	4477	4477
4385	4386	4478	4478
4478	4386	4477	4477
4384	4385	4479	4479
4479	4385	4478	4478
4383	4384	4480	4480
4480	4384	4479	4479
4382	4383	4481	4481
4481	4383	4480	4480
4381	4382	4482	4482
4482	4382	4481	4481
4380	4381	4483	4483
4483	4381	4482	4482
4379	4380	4484	4484
4484	4380	4483	4483
4378	4379	4485	4485
4485	4379	4484	4484
4377	4378	4486	4486
4486	4378	4485	4485
4376	4377	4487	4487
4487	4377	4486	4486
4375	4376	4488	4488
4488	4376	4487	4487
4374	4375	4489	4489
4489	4375	4488	4488
4373	4374	4490	4490
4490	4374	4489	4489
4372	4373	4491	4491
4491	4373	4490	4490
4371	4372	4492	4492
4492	4372	4491	4491
4370	4371	4493	4493
4493	4371	4492	4492
4369	4370	4494	4494
4494	4370	4493	4493
4368	4369	4495	4495
4495	4369	4494	4494
4367	4368	4496	4496
4496	4368	4495	4495
4366	4367	4497	4497
4497	4367	4496	4496
4365	4366	4498	4498
4498	4366	4497	4497
4364	4365	4499	4499
4499	4365	4498	4498
4363	4364	4500	4500
4500	4364	4499	4499
4362	4363	4501	4501
4501	4363	4500	4500
4361	4362	4502	4502
4502	4362	4501	4501
4360	4361	4503	4503
4503	4361	4502	4502
4359	4360	4504	4504
4504	4360	4503	4503
4358	4359	4505	4505
4505	4359	4504	4504
4357	4358	4506	4506
4506	4358	4505	4505
4435	4357	4506	4506
4436	4434	4507	4507
4507	4434	4435	4435
4437	4436	4508	4508
4508	4436	4507	4507
4507	4435	4509	4509
4509	4435	4506	4506
4438	4437	4510	4510
4510	4437	4508	4508
4439	4438	4511	4511
4511	4438	4510	4510
4440	4439	4512	4512
4512	4439	4511	4511
4441	4440	4512	4512
4442	4441	4512	4512
4508	4507	4513	4513
4513	4507	4509	4509
4510	4508	4514	4514
4514	4508	4513	4513
4511	4510	4515	4515
4515	4510	4514	4514
4512	4511	4516	4516
4516	4511	4515	4515
4442	4512	4516	4516
4443	4442	4516	4516
4509	4506	4517	4517
4517	4506	4505	4505
4513	4509	4518	4518
4518	4509	4517	4517
4514	4513	4519	4519
4519	4513	4518	4518
4515	4514	4520	4520
4520	4514	4519	4519
4516	4515	4521	4521
4521	4515	4520	4520
4443	4516	4521	4521
4444	4443	4521	4521
4517	4505	4522	4522
4522	4505	4504	4504
4518	4517	4523	4523
4523	4517	4522	4522
4519	4518	4574	4574
4522	4504	4524	4524
4524	4504	4503	4503
4523	4522	4525	4525
4525	4522	4524	4524
4524	4503	4526	4526
4526	4503	4502	4502
4526	4502	4527	4527
4527	4502	4501	4501
4527	4501	4528	4528
4528	4501	4500	4500
4528	4500	4529	4529
4529	4500	4499	4499
4529	4499	4530	4530
4530	4499	4498	4498
4530	4498	4531	4531
4531	4498	4497	4497
4531	4497	4532	4532
4532	4497	4496	4496
4532	4496	4533	4533
4533	4496	4495	4495
4533	4495	4534	4534
4534	4495	4494	4494
4534	4494	4535	4535
4535	4494	4493	4493
4535	4493	4536	4536
4536	4493	4492	4492
4536	4492	4537	4537
4537	4492	4491	4491
4537	4491	4538	4538
4538	4491	4490	4490
4538	4490	4539	4539
4539	4490	4489	4489
4539	4489	4540	4540
4540	4489	4488	4488
4540	4488	4541	4541
4541	4488	4487	4487
4541	4487	4542	4542
4542	4487	4486	4486
4542	4486	4543	4543
4543	4486	4485	4485
4543	4485	4544	4544
4544	4485	4484	4484
4544	4484	4545	4545
4545	4484	4483	4483
4545	4483	4546	4546
4546	4483	4482	4482
4546	4482	4547	4547
4547	4482	4481	4481
4525	4524	4548	4548
4548	4524	4526	4526
4547	4481	4549	4549
4549	4481	4480	4480
4548	4526	4550	4550
4550	4526	4527	4527
4550	4527	4551	4551
4551	4527	4528	4528
4551	4528	4552	4552
4552	4528	4529	4529
4552	4529	4553	4553
4553	4529	4530	4530
4553	4530	4554	4554
4554	4530	4531	4531
4554	4531	4555	4555
4555	4531	4532	4532
4555	4532	4556	4556
4556	4532	4533	4533
4556	4533	4557	4557
4557	4533	4534	4534
4557	4534	4558	4558
4558	4534	4535	4535
4558	4535	4559	4559
4559	4535	4536	4536
4559	4536	4560	4560
4560	4536	4537	4537
4560	4537	4561	4561
4561	4537	4538	4538
4561	4538	4562	4562
4562	4538	4539	4539
4562	4539	4563	4563
4563	4539	4540	4540
4563	4540	4564	4564
4564	4540	4541	4541
4564	4541	4565	4565
4565	4541	4542	4542
4565	4542	4566	4566
4566	4542	4543	4543
4566	4543	4567	4567
4567	4543	4544	4544
4567	4544	4568	4568
4568	4544	4545	4545
4568	4545	4569	4569
4569	4545	4546	4546
4569	4546	4570	4570
4570	4546	4547	4547
4570	4547	4571	4571
4571	4547	4549	4549
4445	4444	4572	4572
4572	4444	4521	4521
4572	4521	4573	4573
4573	4521	4520	4520
4573	4520	4574	4574
4574	4520	4519	4519
4574	4518	4523	4523
4574	4523	4575	4575
4575	4523	4525	4525
4573	4574	4575	4575
4572	4573	4576	4576
4576	4573	4575	4575
4575	4525	4577	4577
4577	4525	4548	4548
4576	4575	4577	4577
4577	4548	4578	4578
4578	4548	4550	4550
4446	4445	4579	4579
4579	4445	4572	4572
4579	4572	4576	4576
4579	4576	4580	4580
4580	4576	4577	4577
4580	4577	4578	4578
4447	4446	4581	4581
4581	4446	4579	4579
4581	4579	4580	4580
4581	4580	4582	4582
4582	4580	4578	4578
4448	4447	4583	4583
4583	4447	4581	4581
4583	4581	4582	4582
4449	4448	4584	4584
4584	4448	4583	4583
4450	4449	4585	4585
4585	4449	4584	4584
4451	4450	4586	4586
4586	4450	4585	4585
4452	4451	4587	4587
4587	4451	4586	4586
4453	4452	4588	4588
4588	4452	4587	4587
4454	4453	4589	4589
4589	4453	4588	4588
4455	4454	4590	4590
4590	4454	4589	4589
4456	4455	4591	4591
4591	4455	4590	4590
4457	4456	4592	4592
4592	4456	4591	4591
4458	4457	4593	4593
4593	4457	4592	4592
4459	4458	4594	4594
4594	4458	4593	4593
4460	4459	4595	4595
4595	4459	4594	4594
4461	4460	4596	4596
4596	4460	4595	4595
4462	4461	4597	4597
4597	4461	4596	4596
4463	4462	4598	4598
4598	4462	4597	4597
4464	4463	4599	4599
4599	4463	4598	4598
4465	4464	4600	4600
4600	4464	4599	4599
4466	4465	4601	4601
4601	4465	4600	4600
4467	4466	4602	4602
4602	4466	4601	4601
4468	4467	4603	4603
4603	4467	4602	4602
4469	4468	4604	4604
4604	4468	4603	4603
4470	4469	4605	4605
4605	4469	4604	4604
4471	4470	4606	4606
4606	4470	4605	4605
4472	4471	4606	4606
4473	4472	4606	4606
4474	4473	4607	4607
4607	4473	4606	4606
4607	4606	4608	4608
4608	4606	4605	4605
4608	4605	4609	4609
4609	4605	4604	4604
4475	4474	4610	4610
4610	4474	4607	4607
4610	4607	4611	4611
4611	4607	4608	4608
4611	4608	4609	4609
4476	4475	4612	4612
4612	4475	4610	4610
4477	4476	4613	4613
4613	4476	4612	4612
4478	4477	4613	4613
4479	4478	4613	4613
4612	4610	4614	4614
4614	4610	4611	4611
4613	4612	4615	4615
4615	4612	4614	4614
4479	4613	4615	4615
4480	4479	4615	4615
4549	4480	4615	4615
4549	4615	4616	4616
4616	4615	4614	4614
4571	4549	4616	4616
4616	4614	4617	4617
4617	4614	4611	4611
4617	4611	4609	4609
4571	4616	4617	4617
4609	4604	4618	4618
4618	4604	4603	4603
4617	4609	4618	4618
4571	4617	4618	4618
4570	4571	4656	4656
4570	4656	4619	4619
4619	4656	4602	4602
4656	4603	4602	4602
4569	4570	4619	4619
4619	4602	4601	4601
4568	4569	4620	4620
4620	4569	4619	4619
4620	4619	4601	4601
4620	4601	4600	4600
4620	4600	4621	4621
4621	4600	4599	4599
4568	4620	4622	4622
4622	4620	4621	4621
4567	4568	4622	4622
4567	4622	4623	4623
4623	4622	4621	4621
4566	4567	4623	4623
4621	4599	4624	4624
4624	4599	4598	4598
4623	4621	4624	4624
4566	4623	4625	4625
4625	4623	4624	4624
4565	4566	4625	4625
4624	4598	4626	4626
4626	4598	4597	4597
4625	4624	4626	4626
4565	4625	4627	4627
4627	4625	4626	4626
4564	4565	4627	4627
4627	4626	4628	4628
4628	4626	4597	4597
4628	4597	4596	4596
4564	4627	4629	4629
4629	4627	4628	4628
4563	4564	4629	4629
4629	4628	4630	4630
4630	4628	4596	4596
4630	4596	4595	4595
4563	4629	4631	4631
4631	4629	4630	4630
4562	4563	4631	4631
4631	4630	4632	4632
4632	4630	4595	4595
4632	4595	4594	4594
4562	4631	4633	4633
4633	4631	4632	4632
4561	4562	4633	4633
4633	4632	4634	4634
4634	4632	4594	4594
4634	4594	4593	4593
4561	4633	4635	4635
4635	4633	4634	4634
4560	4561	4635	4635
4635	4634	4636	4636
4636	4634	4593	4593
4636	4593	4592	4592
4560	4635	4637	4637
4637	4635	4636	4636
4559	4560	4637	4637
4637	4636	4638	4638
4638	4636	4592	4592
4638	4592	4591	4591
4559	4637	4639	4639
4639	4637	4638	4638
4558	4559	4639	4639
4639	4638	4640	4640
4640	4638	4591	4591
4640	4591	4590	4590
4558	4639	4641	4641
4641	4639	4640	4640
4557	4558	4641	4641
4641	4640	4642	4642
4642	4640	4590	4590
4642	4590	4589	4589
4557	4641	4643	4643
4643	4641	4642	4642
4556	4557	4643	4643
4643	4642	4644	4644
4644	4642	4589	4589
4644	4589	4588	4588
4556	4643	4645	4645
4645	4643	4644	4644
4555	4556	4645	4645
4645	4644	4646	4646
4646	4644	4588	4588
4646	4588	4587	4587
4555	4645	4655	4655
4554	4555	4655	4655
4655	4645	4646	4646
4647	4646	4587	4587
4647	4587	4586	4586
4647	4586	4648	4648
4648	4586	4585	4585
4554	4655	4649	4649
4649	4647	4648	4648
4553	4554	4649	4649
4553	4649	4650	4650
4650	4649	4648	4648
4552	4553	4650	4650
4648	4585	4651	4651
4651	4585	4584	4584
4650	4648	4651	4651
4552	4650	4652	4652
4652	4650	4651	4651
4551	4552	4652	4652
4651	4584	4653	4653
4653	4584	4583	4583
4652	4651	4653	4653
4653	4583	4582	4582
4551	4652	4654	4654
4654	4652	4653	4653
4654	4653	4582	4582
4550	4551	4654	4654
4550	4654	4578	4578
4578	4654	4582	4582
4649	4655	4647	4647
4646	4647	4655	4655
4603	4656	4618	4618
4571	4618	4656	4656
4659	4693	4658	4658
4692	4693	4659	4659
4692	1036	1035	1035
4693	1035	1034	1034
4661	4691	4694	4694
4660	4694	4692	4692
4691	1038	1037	1037
4694	1037	1036	1036
4663	4695	4696	4696
4662	4696	4691	4691
4695	1040	1039	1039
4696	1039	1038	1038
4665	4690	4697	4697
4664	4697	4695	4695
4690	1042	1041	1041
4697	1041	1040	1040
4666	4699	4690	4690
4699	1043	1042	1042
4668	4698	4700	4700
4667	4700	4699	4699
4698	1045	1044	1044
4700	1044	1043	1043
4670	4701	4702	4702
4669	4702	4698	4698
4701	1047	1046	1046
4702	1046	1045	1045
4672	4689	4703	4703
4671	4703	4701	4701
4689	1049	1048	1048
4703	1048	1047	1047
4682	4706	4681	4681
4706	1057	4704	4704
4684	4705	4683	4683
4683	4707	4682	4682
4705	1059	4707	4707
4707	1058	4706	4706
4685	4709	4684	4684
4708	4709	4685	4685
4708	1062	1061	1061
4709	1060	4705	4705
1061	1060	4709	4709
4687	4688	4710	4710
4686	4710	4708	4708
1062	4710	1063	1063
4708	4710	1062	1062
1055	4712	1056	1056
4712	4680	4704	4704
1053	4711	1054	1054
1054	4713	1055	1055
4711	4678	4713	4713
4713	4679	4712	4712
1051	4714	1052	1052
1052	4715	1053	1053
4714	4676	4715	4715
4715	4677	4711	4711
1050	4717	1051	1051
4716	4717	1050	1050
4716	4673	4674	4674
4717	4675	4714	4714
4674	4675	4717	4717
1049	4689	4716	4716
4689	4672	4673	4673
4673	4716	4689	4689
4716	1050	1049	1049
4675	4676	4714	4714
4674	4717	4716	4716
4717	4714	1051	1051
4677	4678	4711	4711
4676	4677	4715	4715
4715	4711	1053	1053
4714	4715	1052	1052
4679	4680	4712	4712
4678	4679	4713	4713
4713	4712	1055	1055
4711	4713	1054	1054
4680	4681	4704	4704
4712	4704	1056	1056
4710	4688	1063	1063
4708	4685	4686	4686
4710	4686	4687	4687
1060	1059	4705	4705
1061	4709	4708	4708
4709	4705	4684	4684
1058	1057	4706	4706
1059	1058	4707	4707
4707	4706	4682	4682
4705	4707	4683	4683
1057	1056	4704	4704
4706	4704	4681	4681
1047	4701	4703	4703
1048	4703	4689	4689
4701	4670	4671	4671
4703	4671	4672	4672
1045	4698	4702	4702
1046	4702	4701	4701
4698	4668	4669	4669
4702	4669	4670	4670
1043	4699	4700	4700
1044	4700	4698	4698
4699	4666	4667	4667
4700	4667	4668	4668
1042	4690	4699	4699
4690	4665	4666	4666
1040	4695	4697	4697
1041	4697	4690	4690
4695	4663	4664	4664
4697	4664	4665	4665
1038	4691	4696	4696
1039	4696	4695	4695
4691	4661	4662	4662
4696	4662	4663	4663
1036	4692	4694	4694
1037	4694	4691	4691
4692	4659	4660	4660
4694	4660	4661	4661
1034	4657	4693	4693
1035	4693	4692	4692
4693	4657	4658	4658
4718	4726	4687	4687
4725	4726	4718	4718
4725	1066	1065	1065
4726	1064	4688	4688
1065	1064	4726	4726
4719	4724	4725	4725
4724	1067	1066	1066
4720	4727	4724	4724
4727	1068	1067	1067
4722	4723	4721	4721
4721	4728	4727	4727
4723	1070	1069	1069
4728	1069	1068	1068
1068	4727	4728	4728
1069	4728	4723	4723
4727	4720	4721	4721
4723	4728	4721	4721
1067	4724	4727	4727
4724	4719	4720	4720
1066	4725	4724	4724
4725	4718	4719	4719
1064	1063	4688	4688
1065	4726	4725	4725
4726	4688	4687	4687
4731	4737	4730	4730
4736	4737	4731	4731
4736	1030	1029	1029
4737	1028	4729	4729
1029	1028	4737	4737
4732	4735	4736	4736
4735	1031	1030	1030
4733	4738	4735	4735
4738	1032	1031	1031
4658	4657	4734	4734
4734	4739	4738	4738
4657	1034	1033	1033
4739	1033	1032	1032
1032	4738	4739	4739
1033	4739	4657	4657
4738	4733	4734	4734
4657	4739	4734	4734
1031	4735	4738	4738
4735	4732	4733	4733
1030	4736	4735	4735
4736	4731	4732	4732
1028	1027	4729	4729
1029	4737	4736	4736
4737	4729	4730	4730
4741	4745	4740	4740
4740	4746	4722	4722
4723	4746	1070	1070
4746	4745	1071	1071
4742	4747	4741	4741
4747	1072	4745	4745
4744	4748	4743	4743
4748	4747	4742	4742
4744	1074	4748	4748
4748	1073	4747	4747
1073	1072	4747	4747
1074	1073	4748	4748
4748	4742	4743	4743
1072	1071	4745	4745
4747	4745	4741	4741
4746	1071	1070	1070
4746	4723	4722	4722
4745	4746	4740	4740
4752	4754	4751	4751
4751	4755	4750	4750
4749	4755	1023	1023
4755	4754	1024	1024
4753	4756	4752	4752
4756	1025	4754	4754
4729	4757	4730	4730
4757	4756	4753	4753
4729	1027	4757	4757
4757	1026	4756	4756
1026	1025	4756	4756
1027	1026	4757	4757
4757	4753	4730	4730
1025	1024	4754	4754
4756	4754	4752	4752
4755	1024	1023	1023
4755	4749	4750	4750
4754	4755	4751	4751
4758	4766	4743	4743
4765	4766	4758	4758
4765	1077	1076	1076
4766	1075	4744	4744
1076	1075	4766	4766
4759	4764	4765	4765
4764	1078	1077	1077
4760	4767	4764	4764
4767	1079	1078	1078
4762	4763	4761	4761
4761	4768	4767	4767
4763	987	1080	1080
4768	1080	1079	1079
1079	4767	4768	4768
1080	4768	4763	4763
4767	4760	4761	4761
4763	4768	4761	4761
1078	4764	4767	4767
4764	4759	4760	4760
1077	4765	4764	4764
4765	4758	4759	4759
1075	1074	4744	4744
1076	4766	4765	4765
4766	4744	4743	4743
4771	4777	4770	4770
4776	4777	4771	4771
4776	1019	1018	1018
4777	1017	4769	4769
1018	1017	4777	4777
4772	4775	4776	4776
4775	1020	1019	1019
4773	4778	4775	4775
4778	1021	1020	1020
4750	4749	4774	4774
4774	4779	4778	4778
4749	1023	1022	1022
4779	1022	1021	1021
1021	4778	4779	4779
1022	4779	4749	4749
4778	4773	4774	4774
4749	4779	4774	4774
1020	4775	4778	4778
4775	4772	4773	4773
1019	4776	4775	4775
4776	4771	4772	4772
1017	1016	4769	4769
1018	4777	4776	4776
4777	4769	4770	4770
4780	4812	4762	4762
4811	4812	4780	4780
4811	989	988	988
4812	988	987	987
4782	4810	4813	4813
4781	4813	4811	4811
4810	991	990	990
4813	990	989	989
4784	4814	4815	4815
4783	4815	4810	4810
4814	993	992	992
4815	992	991	991
4786	4809	4816	4816
4785	4816	4814	4814
4809	995	994	994
4816	994	993	993
4787	4818	4809	4809
4818	996	995	995
4789	4817	4819	4819
4788	4819	4818	4818
4817	998	997	997
4819	997	996	996
4791	4820	4821	4821
4790	4821	4817	4817
4820	1000	999	999
4821	999	998	998
4793	4808	4822	4822
4792	4822	4820	4820
4808	1002	1001	1001
4822	1001	1000	1000
1015	4826	1016	1016
4825	4826	1015	1015
4825	4806	4807	4807
4826	4807	4770	4770
1013	4824	4827	4827
1014	4827	4825	4825
4824	4804	4805	4805
4827	4805	4806	4806
1011	4828	4829	4829
1012	4829	4824	4824
4828	4802	4803	4803
4829	4803	4804	4804
1009	4823	4830	4830
1010	4830	4828	4828
4823	4800	4801	4801
4830	4801	4802	4802
1008	4832	4823	4823
4832	4799	4800	4800
1006	4831	4833	4833
1007	4833	4832	4832
4831	4797	4798	4798
4833	4798	4799	4799
1004	4834	4835	4835
1005	4835	4831	4831
4834	4795	4796	4796
4835	4796	4797	4797
1002	4808	4836	4836
1003	4836	4834	4834
4808	4793	4794	4794
4836	4794	4795	4795
4795	4834	4836	4836
4794	4836	4808	4808
4834	1004	1003	1003
4836	1003	1002	1002
4797	4831	4835	4835
4796	4835	4834	4834
4831	1006	1005	1005
4835	1005	1004	1004
4799	4832	4833	4833
4798	4833	4831	4831
4832	1008	1007	1007
4833	1007	1006	1006
4800	4823	4832	4832
4823	1009	1008	1008
4802	4828	4830	4830
4801	4830	4823	4823
4828	1011	1010	1010
4830	1010	1009	1009
4804	4824	4829	4829
4803	4829	4828	4828
4824	1013	1012	1012
4829	1012	1011	1011
4806	4825	4827	4827
4805	4827	4824	4824
4825	1015	1014	1014
4827	1014	1013	1013
4770	4769	4826	4826
4807	4826	4825	4825
4826	4769	1016	1016
1000	4820	4822	4822
1001	4822	4808	4808
4820	4791	4792	4792
4822	4792	4793	4793
998	4817	4821	4821
999	4821	4820	4820
4817	4789	4790	4790
4821	4790	4791	4791
996	4818	4819	4819
997	4819	4817	4817
4818	4787	4788	4788
4819	4788	4789	4789
995	4809	4818	4818
4809	4786	4787	4787
993	4814	4816	4816
994	4816	4809	4809
4814	4784	4785	4785
4816	4785	4786	4786
991	4810	4815	4815
992	4815	4814	4814
4810	4782	4783	4783
4815	4783	4784	4784
989	4811	4813	4813
990	4813	4810	4810
4811	4780	4781	4781
4813	4781	4782	4782
987	4763	4812	4812
988	4812	4811	4811
4812	4763	4762	4762
554	4841	320	320
4840	4841	554	554
4840	1083	1082	1082
4841	1081	321	321
1082	1081	4841	4841
552	4839	4842	4842
553	4842	4840	4840
4839	1085	1084	1084
4842	1084	1083	1083
550	4843	4844	4844
551	4844	4839	4839
4843	1087	1086	1086
4844	1086	1085	1085
548	4838	4845	4845
549	4845	4843	4843
4838	1089	1088	1088
4845	1088	1087	1087
547	4849	4838	4838
4848	4849	547	547
4848	1091	1090	1090
4849	1090	1089	1089
546	4847	4848	4848
4847	1092	1091	1091
544	4846	4850	4850
545	4850	4847	4847
4846	1094	1093	1093
4850	1093	1092	1092
542	4851	4852	4852
543	4852	4846	4846
4851	1096	1095	1095
4852	1095	1094	1094
541	4854	4851	4851
4853	4854	541	541
4853	1098	1097	1097
4854	1097	1096	1096
540	4837	4853	4853
4837	1099	1098	1098
538	4857	4858	4858
539	4858	4837	4837
4857	1101	1100	1100
4858	1100	1099	1099
536	4856	4859	4859
537	4859	4857	4857
4856	1103	1102	1102
4859	1102	1101	1101
535	4862	4856	4856
4861	4862	535	535
4861	1105	1104	1104
4862	1104	1103	1103
534	4860	4861	4861
4860	1106	1105	1105
532	4855	4863	4863
533	4863	4860	4860
4855	1108	1107	1107
4863	1107	1106	1106
530	4865	4866	4866
531	4866	4855	4855
4865	1110	1109	1109
4866	1109	1108	1108
529	4868	4865	4865
4867	4868	529	529
4867	1112	1111	1111
4868	1111	1110	1110
528	4864	4867	4867
4864	1113	1112	1112
1115	4870	287	287
4869	4870	1115	1115
4869	526	525	525
4870	525	289	289
1113	4864	4871	4871
1114	4871	4869	4869
4864	528	527	527
4871	527	526	526
526	4869	4871	4871
527	4871	4864	4864
4869	1115	1114	1114
4871	1114	1113	1113
289	288	4870	4870
525	4870	4869	4869
4870	288	287	287
1112	4867	4864	4864
4867	529	528	528
1110	4865	4868	4868
1111	4868	4867	4867
4865	530	529	529
1108	4855	4866	4866
1109	4866	4865	4865
4855	532	531	531
4866	531	530	530
1106	4860	4863	4863
1107	4863	4855	4855
4860	534	533	533
4863	533	532	532
1105	4861	4860	4860
4861	535	534	534
1103	4856	4862	4862
1104	4862	4861	4861
4856	536	535	535
1101	4857	4859	4859
1102	4859	4856	4856
4857	538	537	537
4859	537	536	536
1099	4837	4858	4858
1100	4858	4857	4857
4837	540	539	539
4858	539	538	538
1098	4853	4837	4837
4853	541	540	540
1096	4851	4854	4854
1097	4854	4853	4853
4851	542	541	541
1094	4846	4852	4852
1095	4852	4851	4851
4846	544	543	543
4852	543	542	542
1092	4847	4850	4850
1093	4850	4846	4846
4847	546	545	545
4850	545	544	544
1091	4848	4847	4847
4848	547	546	546
1089	4838	4849	4849
1090	4849	4848	4848
4838	548	547	547
1087	4843	4845	4845
1088	4845	4838	4838
4843	550	549	549
4845	549	548	548
1085	4839	4844	4844
1086	4844	4843	4843
4839	552	551	551
4844	551	550	550
1083	4840	4842	4842
1084	4842	4839	4839
4840	554	553	553
4842	553	552	552
1081	251	321	321
1082	4841	4840	4840
4841	321	320	320
943	4877	944	944
4876	4877	943	943
4876	2381	2380	2380
4877	2380	2379	2379
942	4875	4876	4876
4875	2382	2381	2381
941	4878	4875	4875
4878	2383	2382	2382
939	4874	4879	4879
940	4879	4878	4878
4874	2385	2384	2384
4879	2384	2383	2383
2389	4882	2040	2040
4881	4882	2389	2389
4881	935	934	934
4882	934	933	933
2388	4880	4881	4881
4880	936	935	935
2387	4883	4880	4880
4883	937	936	936
2385	4874	4884	4884
2386	4884	4883	4883
4874	939	938	938
4884	938	937	937
937	4883	4884	4884
938	4884	4874	4874
4883	2387	2386	2386
4884	2386	2385	2385
936	4880	4883	4883
4880	2388	2387	2387
935	4881	4880	4880
4881	2389	2388	2388
933	4873	4882	4882
934	4882	4881	4881
4882	4873	2040	2040
2383	4878	4879	4879
2384	4879	4874	4874
4878	941	940	940
4879	940	939	939
2382	4875	4878	4878
4875	942	941	941
2381	4876	4875	4875
4876	943	942	942
2379	4872	4877	4877
2380	4877	4876	4876
4877	4872	944	944
2042	4889	2043	2043
2043	4890	2044	2044
4889	930	4890	4890
4890	929	4888	4888
2041	4891	2042	2042
4891	931	4889	4889
4873	4892	2040	2040
4892	4891	2041	2041
4873	933	4892	4892
4892	932	4891	4891
4894	4895	928	928
4895	4888	928	928
4894	2046	4895	4895
4895	2045	4888	4888
926	4893	927	927
4893	2047	4894	4894
925	4896	926	926
4896	2048	4893	4893
923	4887	924	924
924	4897	925	925
4887	2050	4897	4897
4897	2049	4896	4896
921	4899	922	922
922	4900	923	923
4899	2052	4900	4900
4900	2051	4887	4887
4901	4902	921	921
4902	4899	921	921
4901	2054	4902	4902
4902	2053	4899	4899
918	4898	919	919
919	4903	920	920
4898	2056	4903	4903
4903	2055	4901	4901
916	4904	917	917
917	4905	918	918
4904	2058	4905	4905
4905	2057	4898	4898
915	4906	916	916
4906	2059	4904	4904
4907	4908	915	915
4908	4906	915	915
4907	2061	4908	4908
4908	2060	4906	4906
913	4886	914	914
4886	2062	4907	4907
911	4911	912	912
912	4912	913	913
4911	2064	4912	4912
4912	2063	4886	4886
910	4913	911	911
4913	2065	4911	4911
908	4910	909	909
909	4914	910	910
4910	2067	4914	4914
4914	2066	4913	4913
4916	4917	908	908
4917	4910	908	908
4916	2069	4917	4917
4917	2068	4910	4910
906	4915	907	907
4915	2070	4916	4916
905	4918	906	906
4918	2071	4915	4915
903	4909	904	904
904	4919	905	905
4909	2073	4919	4919
4919	2072	4918	4918
901	4921	902	902
902	4922	903	903
4921	2075	4922	4922
4922	2074	4909	4909
4923	4924	901	901
4924	4921	901	901
4923	2077	4924	4924
4924	2076	4921	4921
898	4920	899	899
899	4925	900	900
4920	2079	4925	4925
4925	2078	4923	4923
896	4926	897	897
897	4927	898	898
4926	2081	4927	4927
4927	2080	4920	4920
895	4928	896	896
4928	2082	4926	4926
4929	4930	895	895
4930	4928	895	895
4929	2084	4930	4930
4930	2083	4928	4928
4885	4931	893	893
4931	4929	894	894
4885	1980	4931	4931
4931	2085	4929	4929
2085	2084	4929	4929
1980	2085	4931	4931
4931	894	893	893
2083	2082	4928	4928
2084	2083	4930	4930
895	894	4929	4929
2082	2081	4926	4926
4928	4926	896	896
2080	2079	4920	4920
2081	2080	4927	4927
4927	4920	898	898
4926	4927	897	897
2078	2077	4923	4923
2079	2078	4925	4925
4925	4923	900	900
4920	4925	899	899
2076	2075	4921	4921
2077	2076	4924	4924
901	900	4923	4923
2074	2073	4909	4909
2075	2074	4922	4922
4922	4909	903	903
4921	4922	902	902
2072	2071	4918	4918
2073	2072	4919	4919
4919	4918	905	905
4909	4919	904	904
2071	2070	4915	4915
4918	4915	906	906
2070	2069	4916	4916
4915	4916	907	907
2068	2067	4910	4910
2069	2068	4917	4917
908	907	4916	4916
2066	2065	4913	4913
2067	2066	4914	4914
4914	4913	910	910
4910	4914	909	909
2065	2064	4911	4911
4913	4911	911	911
2063	2062	4886	4886
2064	2063	4912	4912
4912	4886	913	913
4911	4912	912	912
2062	2061	4907	4907
4886	4907	914	914
2060	2059	4906	4906
2061	2060	4908	4908
915	914	4907	4907
2059	2058	4904	4904
4906	4904	916	916
2057	2056	4898	4898
2058	2057	4905	4905
4905	4898	918	918
4904	4905	917	917
2055	2054	4901	4901
2056	2055	4903	4903
4903	4901	920	920
4898	4903	919	919
2053	2052	4899	4899
2054	2053	4902	4902
921	920	4901	4901
2051	2050	4887	4887
2052	2051	4900	4900
4900	4887	923	923
4899	4900	922	922
2049	2048	4896	4896
2050	2049	4897	4897
4897	4896	925	925
4887	4897	924	924
2048	2047	4893	4893
4896	4893	926	926
2047	2046	4894	4894
4893	4894	927	927
2045	2044	4888	4888
2046	2045	4895	4895
928	927	4894	4894
932	931	4891	4891
933	932	4892	4892
4892	2041	2040	2040
931	930	4889	4889
4891	4889	2042	2042
929	928	4888	4888
930	929	4890	4890
4890	4888	2044	2044
4889	4890	2043	2043
955	4936	956	956
4936	2502	4933	4933
953	4935	954	954
954	4937	955	955
4935	2504	4937	4937
4937	2503	4936	4936
952	4938	953	953
4938	2505	4935	4935
950	4934	951	951
951	4939	952	952
4934	2507	4939	4939
4939	2506	4938	4938
949	4941	950	950
4941	2508	4934	4934
947	4940	948	948
948	4942	949	949
4940	2510	4942	4942
4942	2509	4941	4941
946	4943	947	947
4943	2511	4940	4940
945	4944	946	946
4944	2512	4943	4943
4872	4945	944	944
4945	4944	945	945
4872	2379	4945	4945
4945	2513	4944	4944
2500	4948	2501	2501
4948	957	4933	4933
2498	4947	2499	2499
2499	4949	2500	2500
4947	959	4949	4949
4949	958	4948	4948
2496	4950	2497	2497
2497	4951	2498	2498
4950	961	4951	4951
4951	960	4947	4947
2494	4946	2495	2495
2495	4952	2496	2496
4946	963	4952	4952
4952	962	4950	4950
2493	4954	2494	2494
4954	964	4946	4946
2491	4953	2492	2492
2492	4955	2493	2493
4953	966	4955	4955
4955	965	4954	4954
2489	4956	2490	2490
2490	4957	2491	2491
4956	968	4957	4957
4957	967	4953	4953
2488	4958	2489	2489
4958	969	4956	4956
4932	4959	2487	2487
4959	4958	2488	2488
4932	971	4959	4959
4959	970	4958	4958
970	969	4958	4958
971	970	4959	4959
4959	2488	2487	2487
969	968	4956	4956
4958	4956	2489	2489
967	966	4953	4953
968	967	4957	4957
4957	4953	2491	2491
4956	4957	2490	2490
965	964	4954	4954
966	965	4955	4955
4955	4954	2493	2493
4953	4955	2492	2492
964	963	4946	4946
4954	4946	2494	2494
962	961	4950	4950
963	962	4952	4952
4952	4950	2496	2496
4946	4952	2495	2495
960	959	4947	4947
961	960	4951	4951
4951	4947	2498	2498
4950	4951	2497	2497
958	957	4948	4948
959	958	4949	4949
4949	4948	2500	2500
4947	4949	2499	2499
957	956	4933	4933
4948	4933	2501	2501
2513	2512	4944	4944
2379	2513	4945	4945
4945	945	944	944
2512	2511	4943	4943
4944	4943	946	946
2511	2510	4940	4940
4943	4940	947	947
2509	2508	4941	4941
2510	2509	4942	4942
4942	4941	949	949
4940	4942	948	948
2508	2507	4934	4934
4941	4934	950	950
2506	2505	4938	4938
2507	2506	4939	4939
4939	4938	952	952
4934	4939	951	951
2505	2504	4935	4935
4938	4935	953	953
2503	2502	4936	4936
2504	2503	4937	4937
4937	4936	955	955
4935	4937	954	954
2502	2501	4933	4933
4936	4933	956	956
892	4964	893	893
4963	4964	892	892
4963	3681	3680	3680
4964	3680	1980	1980
891	4962	4963	4963
4962	3682	3681	3681
890	4965	4962	4962
4965	3683	3682	3682
888	4961	4966	4966
889	4966	4965	4965
4961	3685	3684	3684
4966	3684	3683	3683
3689	4969	3481	3481
4968	4969	3689	3689
4968	884	883	883
4969	883	882	882
3688	4967	4968	4968
4967	885	884	884
3687	4970	4967	4967
4970	886	885	885
3685	4961	4971	4971
3686	4971	4970	4970
4961	888	887	887
4971	887	886	886
886	4970	4971	4971
887	4971	4961	4961
4970	3687	3686	3686
4971	3686	3685	3685
885	4967	4970	4970
4967	3688	3687	3687
884	4968	4967	4967
4968	3689	3688	3688
882	4960	4969	4969
883	4969	4968	4968
4969	4960	3481	3481
3683	4965	4966	4966
3684	4966	4961	4961
4965	890	889	889
4966	889	888	888
3682	4962	4965	4965
4962	891	890	890
3681	4963	4962	4962
4963	892	891	891
1980	4885	4964	4964
3680	4964	4963	4963
4964	4885	893	893
2710	4976	2487	2487
4975	4976	2710	2710
4975	973	972	972
4976	972	4932	4932
2709	4977	4975	4975
4977	974	973	973
2708	4978	4977	4977
4974	4978	2708	2708
4974	976	975	975
4978	975	974	974
2706	4979	4980	4980
2707	4980	4974	4974
4979	978	977	977
4980	977	976	976
2704	4973	4981	4981
2705	4981	4979	4979
4973	980	979	979
4981	979	978	978
986	4984	781	781
4983	4984	986	986
4983	2698	2697	2697
4984	2697	2696	2696
984	4982	4985	4985
985	4985	4983	4983
4982	2700	2699	2699
4985	2699	2698	2698
982	4986	4987	4987
983	4987	4982	4982
4986	2702	2701	2701
4987	2701	2700	2700
980	4973	4988	4988
981	4988	4986	4986
4973	2704	2703	2703
4988	2703	2702	2702
2702	4986	4988	4988
2703	4988	4973	4973
4986	982	981	981
4988	981	980	980
2700	4982	4987	4987
2701	4987	4986	4986
4982	984	983	983
4987	983	982	982
2698	4983	4985	4985
2699	4985	4982	4982
4983	986	985	985
4985	985	984	984
2696	4972	4984	4984
2697	4984	4983	4983
4984	4972	781	781
978	4979	4981	4981
979	4981	4973	4973
4979	2706	2705	2705
4981	2705	2704	2704
976	4974	4980	4980
977	4980	4979	4979
4974	2708	2707	2707
4980	2707	2706	2706
974	4977	4978	4978
975	4978	4974	4974
4977	2709	2708	2708
973	4975	4977	4977
4975	2710	2709	2709
972	971	4932	4932
972	4976	4975	4975
4976	4932	2487	2487
881	4994	882	882
4993	4994	881	881
4993	3483	3482	3482
4994	3482	3481	3481
879	4992	4995	4995
880	4995	4993	4993
4992	3485	3484	3484
4995	3484	3483	3483
878	4996	4992	4992
4996	3486	3485	3485
876	4991	4997	4997
877	4997	4996	4996
4991	3488	3487	3487
4997	3487	3486	3486
875	4999	4991	4991
4999	3489	3488	3488
873	4998	5000	5000
874	5000	4999	4999
4998	3491	3490	3490
5000	3490	3489	3489
871	5001	5002	5002
872	5002	4998	4998
5001	3493	3492	3492
5002	3492	3491	3491
869	4990	5003	5003
870	5003	5001	5001
4990	3495	3494	3494
5003	3494	3493	3493
3507	5007	3345	3345
5006	5007	3507	3507
5006	857	856	856
5007	856	855	855
3505	5005	5008	5008
3506	5008	5006	5006
5005	859	858	858
5008	858	857	857
3504	5009	5005	5005
5009	860	859	859
3502	5004	5010	5010
3503	5010	5009	5009
5004	862	861	861
5010	861	860	860
3501	5012	5004	5004
5012	863	862	862
3499	5011	5013	5013
3500	5013	5012	5012
5011	865	864	864
5013	864	863	863
3497	5014	5015	5015
3498	5015	5011	5011
5014	867	866	866
5015	866	865	865
3495	4990	5016	5016
3496	5016	5014	5014
4990	869	868	868
5016	868	867	867
867	5014	5016	5016
868	5016	4990	4990
5014	3497	3496	3496
5016	3496	3495	3495
865	5011	5015	5015
866	5015	5014	5014
5011	3499	3498	3498
5015	3498	3497	3497
863	5012	5013	5013
864	5013	5011	5011
5012	3501	3500	3500
5013	3500	3499	3499
862	5004	5012	5012
5004	3502	3501	3501
860	5009	5010	5010
861	5010	5004	5004
5009	3504	3503	3503
5010	3503	3502	3502
859	5005	5009	5009
5005	3505	3504	3504
857	5006	5008	5008
858	5008	5005	5005
5006	3507	3506	3506
5008	3506	3505	3505
855	4989	5007	5007
856	5007	5006	5006
5007	4989	3345	3345
3493	5001	5003	5003
3494	5003	4990	4990
5001	871	870	870
5003	870	869	869
3491	4998	5002	5002
3492	5002	5001	5001
4998	873	872	872
5002	872	871	871
3489	4999	5000	5000
3490	5000	4998	4998
4999	875	874	874
5000	874	873	873
3488	4991	4999	4999
4991	876	875	875
3486	4996	4997	4997
3487	4997	4991	4991
4996	878	877	877
4997	877	876	876
3485	4992	4996	4996
4992	879	878	878
3483	4993	4995	4995
3484	4995	4992	4992
4993	881	880	880
4995	880	879	879
3481	4960	4994	4994
3482	4994	4993	4993
4994	4960	882	882
2871	5022	2872	2872
5022	837	5021	5021
5017	5023	2870	2870
5023	5022	2871	2871
5017	839	5023	5023
5023	838	5022	5022
834	5024	835	835
835	5025	836	836
5024	2874	5025	5025
5025	2873	5021	5021
833	5026	834	834
5026	2875	5024	5024
5020	5027	833	833
5027	5026	833	833
5020	2877	5027	5027
5027	2876	5026	5026
831	5029	832	832
5029	2878	5020	5020
829	5028	830	830
830	5030	831	831
5028	2880	5030	5030
5030	2879	5029	5029
827	5031	828	828
828	5032	829	829
5031	2882	5032	5032
5032	2881	5028	5028
825	5019	826	826
826	5033	827	827
5019	2884	5033	5033
5033	2883	5031	5031
5036	5037	825	825
5037	5019	825	825
5036	2886	5037	5037
5037	2885	5019	5019
822	5035	823	823
823	5038	824	824
5035	2888	5038	5038
5038	2887	5036	5036
820	5039	821	821
821	5040	822	822
5039	2890	5040	5040
5040	2889	5035	5035
818	5034	819	819
819	5041	820	820
5034	2892	5041	5041
5041	2891	5039	5039
816	5043	817	817
817	5044	818	818
5043	2894	5044	5044
5044	2893	5034	5034
5045	5046	816	816
5046	5043	816	816
5045	2896	5046	5046
5046	2895	5043	5043
814	5042	815	815
5042	2897	5045	5045
812	5047	813	813
813	5048	814	814
5047	2899	5048	5048
5048	2898	5042	5042
810	5018	811	811
811	5049	812	812
5018	2901	5049	5049
5049	2900	5047	5047
809	5053	810	810
5053	2902	5018	5018
808	5054	809	809
5054	2903	5053	5053
5052	5055	808	808
5055	5054	808	808
5052	2905	5055	5055
5055	2904	5054	5054
805	5056	806	806
806	5057	807	807
5056	2907	5057	5057
5057	2906	5052	5052
803	5051	804	804
804	5058	805	805
5051	2909	5058	5058
5058	2908	5056	5056
802	5060	803	803
5060	2910	5051	5051
800	5059	801	801
801	5061	802	802
5059	2912	5061	5061
5061	2911	5060	5060
5063	5064	800	800
5064	5059	800	800
5063	2914	5064	5064
5064	2913	5059	5059
798	5062	799	799
5062	2915	5063	5063
796	5050	797	797
797	5065	798	798
5050	2917	5065	5065
5065	2916	5062	5062
795	5068	796	796
5068	2918	5050	5050
793	5067	794	794
794	5069	795	795
5067	2920	5069	5069
5069	2919	5068	5068
792	5071	793	793
5071	2921	5067	5067
5070	5072	792	792
5072	5071	792	792
5070	2923	5072	5072
5072	2922	5071	5071
789	5066	790	790
790	5073	791	791
5066	2925	5073	5073
5073	2924	5070	5070
787	5075	788	788
788	5076	789	789
5075	2927	5076	5076
5076	2926	5066	5066
785	5074	786	786
786	5077	787	787
5074	2929	5077	5077
5077	2928	5075	5075
783	5078	784	784
784	5079	785	785
5078	2931	5079	5079
5079	2930	5074	5074
5080	5081	783	783
5081	5078	783	783
5080	2933	5081	5081
5081	2932	5078	5078
4972	5082	781	781
5082	5080	782	782
4972	2696	5082	5082
5082	2934	5080	5080
2934	2933	5080	5080
2696	2934	5082	5082
5082	782	781	781
2932	2931	5078	5078
2933	2932	5081	5081
783	782	5080	5080
2930	2929	5074	5074
2931	2930	5079	5079
5079	5074	785	785
5078	5079	784	784
2928	2927	5075	5075
2929	2928	5077	5077
5077	5075	787	787
5074	5077	786	786
2926	2925	5066	5066
2927	2926	5076	5076
5076	5066	789	789
5075	5076	788	788
2924	2923	5070	5070
2925	2924	5073	5073
5073	5070	791	791
5066	5073	790	790
2922	2921	5071	5071
2923	2922	5072	5072
792	791	5070	5070
2921	2920	5067	5067
5071	5067	793	793
2919	2918	5068	5068
2920	2919	5069	5069
5069	5068	795	795
5067	5069	794	794
2918	2917	5050	5050
5068	5050	796	796
2916	2915	5062	5062
2917	2916	5065	5065
5065	5062	798	798
5050	5065	797	797
2915	2914	5063	5063
5062	5063	799	799
2913	2912	5059	5059
2914	2913	5064	5064
800	799	5063	5063
2911	2910	5060	5060
2912	2911	5061	5061
5061	5060	802	802
5059	5061	801	801
2910	2909	5051	5051
5060	5051	803	803
2908	2907	5056	5056
2909	2908	5058	5058
5058	5056	805	805
5051	5058	804	804
2906	2905	5052	5052
2907	2906	5057	5057
5057	5052	807	807
5056	5057	806	806
2904	2903	5054	5054
2905	2904	5055	5055
808	807	5052	5052
2903	2902	5053	5053
5054	5053	809	809
2902	2901	5018	5018
5053	5018	810	810
2900	2899	5047	5047
2901	2900	5049	5049
5049	5047	812	812
5018	5049	811	811
2898	2897	5042	5042
2899	2898	5048	5048
5048	5042	814	814
5047	5048	813	813
2897	2896	5045	5045
5042	5045	815	815
2895	2894	5043	5043
2896	2895	5046	5046
816	815	5045	5045
2893	2892	5034	5034
2894	2893	5044	5044
5044	5034	818	818
5043	5044	817	817
2891	2890	5039	5039
2892	2891	5041	5041
5041	5039	820	820
5034	5041	819	819
2889	2888	5035	5035
2890	2889	5040	5040
5040	5035	822	822
5039	5040	821	821
2887	2886	5036	5036
2888	2887	5038	5038
5038	5036	824	824
5035	5038	823	823
2885	2884	5019	5019
2886	2885	5037	5037
825	824	5036	5036
2883	2882	5031	5031
2884	2883	5033	5033
5033	5031	827	827
5019	5033	826	826
2881	2880	5028	5028
2882	2881	5032	5032
5032	5028	829	829
5031	5032	828	828
2879	2878	5029	5029
2880	2879	5030	5030
5030	5029	831	831
5028	5030	830	830
2878	2877	5020	5020
5029	5020	832	832
2876	2875	5026	5026
2877	2876	5027	5027
833	832	5020	5020
2875	2874	5024	5024
5026	5024	834	834
2873	2872	5021	5021
2874	2873	5025	5025
5025	5021	836	836
5024	5025	835	835
838	837	5022	5022
839	838	5023	5023
5023	2871	2870	2870
837	836	5021	5021
5022	5021	2872	2872
3359	5086	2870	2870
5085	5086	3359	3359
5085	841	840	840
5086	840	5017	5017
3358	5087	5085	5085
5087	842	841	841
3357	5088	5087	5087
5084	5088	3357	3357
5084	844	843	843
5088	843	842	842
3355	5089	5090	5090
3356	5090	5084	5084
5089	846	845	845
5090	845	844	844
3353	5083	5091	5091
3354	5091	5089	5089
5083	848	847	847
5091	847	846	846
854	5094	855	855
5093	5094	854	854
5093	3347	3346	3346
5094	3346	3345	3345
852	5092	5095	5095
853	5095	5093	5093
5092	3349	3348	3348
5095	3348	3347	3347
850	5096	5097	5097
851	5097	5092	5092
5096	3351	3350	3350
5097	3350	3349	3349
848	5083	5098	5098
849	5098	5096	5096
5083	3353	3352	3352
5098	3352	3351	3351
3351	5096	5098	5098
3352	5098	5083	5083
5096	850	849	849
5098	849	848	848
3349	5092	5097	5097
3350	5097	5096	5096
5092	852	851	851
5097	851	850	850
3347	5093	5095	5095
3348	5095	5092	5092
5093	854	853	853
5095	853	852	852
3345	4989	5094	5094
3346	5094	5093	5093
5094	4989	855	855
846	5089	5091	5091
847	5091	5083	5083
5089	3355	3354	3354
5091	3354	3353	3353
844	5084	5090	5090
845	5090	5089	5089
5084	3357	3356	3356
5090	3356	3355	3355
842	5087	5088	5088
843	5088	5084	5084
5087	3358	3357	3357
841	5085	5087	5087
5085	3359	3358	3358
840	839	5017	5017
840	5086	5085	5085
5086	5017	2870	2870
4426	5102	4427	4427
5101	5102	4426	4426
5101	4760	4759	4759
5102	4758	5100	5100
4759	4758	5102	5102
4424	5099	5103	5103
4425	5103	5101	5101
5099	4762	4761	4761
5103	4761	4760	4760
4760	5101	5103	5103
4761	5103	5099	5099
5101	4426	4425	4425
5103	4425	4424	4424
4758	4743	5100	5100
4759	5102	5101	5101
5102	5100	4427	4427
4742	5107	4743	4743
5106	5107	4742	4742
5106	4429	4428	4428
5107	4428	4427	4427
4741	5105	5106	5106
5105	4430	4429	4429
4722	5104	5108	5108
4740	5108	5105	5105
4430	5108	4431	4431
5105	5108	4430	4430
5108	5104	4431	4431
5105	4741	4740	4740
5108	4740	4722	4722
4429	5106	5105	5105
5106	4742	4741	4741
4427	5100	5107	5107
4428	5107	5106	5106
5107	5100	4743	4743
4791	5113	4792	4792
5113	4411	5110	5110
4790	5115	4791	4791
5114	5115	4790	4790
5114	4414	4413	4413
5115	4412	5113	5113
4413	4412	5115	5115
4789	5112	5114	5114
5112	4415	4414	4414
4788	5116	5112	5112
5116	4416	4415	4415
4786	5111	5117	5117
4787	5117	5116	5116
5111	4418	4417	4417
5117	4417	4416	4416
4780	5119	4781	4781
5119	4422	5118	5118
5099	5120	4762	4762
5120	5119	4780	4780
5099	4424	5120	5120
5120	4423	5119	5119
4420	5122	4421	4421
5121	5122	4420	4420
5121	4784	4783	4783
5122	4782	5118	5118
4783	4782	5122	5122
4418	5111	5123	5123
4419	5123	5121	5121
5111	4786	4785	4785
5123	4785	4784	4784
4409	5126	4410	4410
5126	4793	5110	5110
4407	5125	4408	4408
4408	5127	4409	4409
5125	4795	5127	5127
5127	4794	5126	5126
4405	5128	4406	4406
4406	5129	4407	4407
5128	4797	5129	5129
5129	4796	5125	5125
4403	5124	4404	4404
4404	5130	4405	4405
5124	4799	5130	5130
5130	4798	5128	5128
4401	5132	4402	4402
4402	5133	4403	4403
5132	4801	5133	5133
5133	4800	5124	5124
4399	5131	4400	4400
4400	5134	4401	4401
5131	4803	5134	5134
5134	4802	5132	5132
4397	5135	4398	4398
4398	5136	4399	4399
5135	4805	5136	5136
5136	4804	5131	5131
4396	5137	4397	4397
5137	4806	5135	5135
5109	5138	4395	4395
5138	5137	4396	4396
5109	4770	5138	5138
5138	4807	5137	5137
4807	4806	5137	5137
4770	4807	5138	5138
5138	4396	4395	4395
4806	4805	5135	5135
5137	5135	4397	4397
4804	4803	5131	5131
4805	4804	5136	5136
5136	5131	4399	4399
5135	5136	4398	4398
4802	4801	5132	5132
4803	4802	5134	5134
5134	5132	4401	4401
5131	5134	4400	4400
4800	4799	5124	5124
4801	4800	5133	5133
5133	5124	4403	4403
5132	5133	4402	4402
4798	4797	5128	5128
4799	4798	5130	5130
5130	5128	4405	4405
5124	5130	4404	4404
4796	4795	5125	5125
4797	4796	5129	5129
5129	5125	4407	4407
5128	5129	4406	4406
4794	4793	5126	5126
4795	4794	5127	5127
5127	5126	4409	4409
5125	5127	4408	4408
4793	4792	5110	5110
5126	5110	4410	4410
4784	5121	5123	5123
4785	5123	5111	5111
5121	4420	4419	4419
5123	4419	4418	4418
4782	4781	5118	5118
4783	5122	5121	5121
5122	5118	4421	4421
4423	4422	5119	5119
4424	4423	5120	5120
5120	4780	4762	4762
4422	4421	5118	5118
5119	5118	4781	4781
4416	5116	5117	5117
4417	5117	5111	5111
5116	4788	4787	4787
5117	4787	4786	4786
4415	5112	5116	5116
5112	4789	4788	4788
4414	5114	5112	5112
5114	4790	4789	4789
4412	4411	5113	5113
4413	5115	5114	5114
5115	5113	4791	4791
4411	4410	5110	5110
5113	5110	4792	4792
4433	5141	4356	4356
5140	5141	4433	4433
5140	4720	4719	4719
5141	4718	5139	5139
4719	4718	5141	5141
4431	5104	5142	5142
4432	5142	5140	5140
5104	4722	4721	4721
5142	4721	4720	4720
4720	5140	5142	5142
4721	5142	5104	5104
5140	4433	4432	4432
5142	4432	4431	4431
4718	4687	5139	5139
4719	5141	5140	5140
5141	5139	4356	4356
4394	5145	4395	4395
5144	5145	4394	4394
5144	4773	4772	4772
5145	4771	5109	5109
4772	4771	5145	5145
4392	5143	5146	5146
4393	5146	5144	5144
5143	4750	4774	4774
5146	4774	4773	4773
4773	5144	5146	5146
4774	5146	5143	5143
5144	4394	4393	4393
5146	4393	4392	4392
4771	4770	5109	5109
4772	5145	5144	5144
5145	5109	4395	4395
4686	5152	4687	4687
5151	5152	4686	4686
5151	4358	4357	4357
5152	4357	4356	4356
4684	5150	5153	5153
4685	5153	5151	5151
5150	4360	4359	4359
5153	4359	4358	4358
4682	5154	5155	5155
4683	5155	5150	5150
5154	4362	4361	4361
5155	4361	4360	4360
4680	5149	5156	5156
4681	5156	5154	5154
5149	4364	4363	4363
5156	4363	4362	4362
4679	5158	5149	5149
5158	4365	4364	4364
4677	5157	5159	5159
4678	5159	5158	5158
5157	4367	4366	4366
5159	4366	4365	4365
4675	5160	5161	5161
4676	5161	5157	5157
5160	4369	4368	4368
5161	4368	4367	4367
4673	5148	5162	5162
4674	5162	5160	5160
5148	4371	4370	4370
5162	4370	4369	4369
4663	5165	4664	4664
5165	4379	5163	5163
4661	5164	4662	4662
4662	5166	4663	4663
5164	4381	5166	5166
5166	4380	5165	5165
4660	5168	4661	4661
5167	5168	4660	4660
5167	4384	4383	4383
5168	4382	5164	5164
4383	4382	5168	5168
4658	5147	5169	5169
4659	5169	5167	5167
4384	5169	4385	4385
5167	5169	4384	4384
5171	5172	4377	4377
5172	5163	4378	4378
5171	4667	4666	4666
5172	4665	5163	5163
4666	4665	5172	5172
4375	5170	5173	5173
4376	5173	5171	5171
5170	4669	4668	4668
5173	4668	4667	4667
4373	5174	5175	5175
4374	5175	5170	5170
5174	4671	4670	4670
5175	4670	4669	4669
4371	5148	5176	5176
4372	5176	5174	5174
5148	4673	4672	4672
5176	4672	4671	4671
4671	5174	5176	5176
4672	5176	5148	5148
5174	4373	4372	4372
5176	4372	4371	4371
4669	5170	5175	5175
4670	5175	5174	5174
5170	4375	4374	4374
5175	4374	4373	4373
4667	5171	5173	5173
4668	5173	5170	5170
5171	4377	4376	4376
5173	4376	4375	4375
4665	4664	5163	5163
4666	5172	5171	5171
5172	4378	4377	4377
5169	5147	4385	4385
5167	4660	4659	4659
5169	4659	4658	4658
4382	4381	5164	5164
4383	5168	5167	5167
5168	5164	4661	4661
4380	4379	5165	5165
4381	4380	5166	5166
5166	5165	4663	4663
5164	5166	4662	4662
4379	4378	5163	5163
5165	5163	4664	4664
4369	5160	5162	5162
4370	5162	5148	5148
5160	4675	4674	4674
5162	4674	4673	4673
4367	5157	5161	5161
4368	5161	5160	5160
5157	4677	4676	4676
5161	4676	4675	4675
4365	5158	5159	5159
4366	5159	5157	5157
5158	4679	4678	4678
5159	4678	4677	4677
4364	5149	5158	5158
5149	4680	4679	4679
4362	5154	5156	5156
4363	5156	5149	5149
5154	4682	4681	4681
5156	4681	4680	4680
4360	5150	5155	5155
4361	5155	5154	5154
5150	4684	4683	4683
5155	4683	4682	4682
4358	5151	5153	5153
4359	5153	5150	5150
5151	4686	4685	4685
5153	4685	4684	4684
4356	5139	5152	5152
4357	5152	5151	5151
5152	5139	4687	4687
4391	5180	4392	4392
5179	5180	4391	4391
5179	4752	4751	4751
5180	4751	4750	4750
4390	5178	5179	5179
5178	4753	4752	4752
4388	5177	5181	5181
4389	5181	5178	5178
4753	5181	4730	4730
5178	5181	4753	4753
5181	5177	4730	4730
5178	4390	4389	4389
5181	4389	4388	4388
4752	5179	5178	5178
5179	4391	4390	4390
4750	5143	5180	5180
4751	5180	5179	5179
5180	5143	4392	4392
4387	5183	4388	4388
5182	5183	4387	4387
5182	4733	4732	4732
5183	4731	5177	5177
4732	4731	5183	5183
4385	5147	5184	5184
4386	5184	5182	5182
5147	4658	4734	4734
5184	4734	4733	4733
4733	5182	5184	5184
4734	5184	5147	5147
5182	4387	4386	4386
5184	4386	4385	4385
4731	4730	5177	5177
4732	5183	5182	5182
5183	5177	4388	4388
5187	5194	5186	5186
5193	5194	5187	5187
5193	1636	1635	1635
5194	1635	1634	1634
5188	5192	5193	5193
5192	1637	1636	1636
5190	5191	5195	5195
5189	5195	5192	5192
1637	5195	1638	1638
5192	5195	1637	1637
5195	5191	1638	1638
5192	5188	5189	5189
5195	5189	5190	5190
1636	5193	5192	5192
5193	5187	5188	5188
1634	5185	5194	5194
1635	5194	5193	5193
5194	5185	5186	5186
5198	5204	5197	5197
5203	5204	5198	5198
5203	1630	1629	1629
5204	1628	5196	5196
1629	1628	5204	5204
5199	5202	5203	5203
5202	1631	1630	1630
5200	5205	5202	5202
5205	1632	1631	1631
5186	5185	5201	5201
5201	5206	5205	5205
5185	1634	1633	1633
5206	1633	1632	1632
1632	5205	5206	5206
1633	5206	5185	5185
5205	5200	5201	5201
5185	5206	5201	5201
1631	5202	5205	5205
5202	5199	5200	5200
1630	5203	5202	5202
5203	5198	5199	5199
1628	1627	5196	5196
1629	5204	5203	5203
5204	5196	5197	5197
5207	5215	5190	5190
5214	5215	5207	5207
5214	1641	1640	1640
5215	1639	5191	5191
1640	1639	5215	5215
5208	5213	5214	5214
5213	1642	1641	1641
5209	5216	5213	5213
5216	1643	1642	1642
5211	5212	5210	5210
5210	5217	5216	5216
5212	1645	1644	1644
5217	1644	1643	1643
1643	5216	5217	5217
1644	5217	5212	5212
5216	5209	5210	5210
5212	5217	5210	5210
1642	5213	5216	5216
5213	5208	5209	5209
1641	5214	5213	5213
5214	5207	5208	5208
1639	1638	5191	5191
1640	5215	5214	5214
5215	5191	5190	5190
1610	5252	1611	1611
5251	5252	1610	1610
5251	5230	5231	5231
5252	5232	5248	5248
5231	5232	5252	5252
1608	5250	5253	5253
1609	5253	5251	5251
5250	5228	5229	5229
5253	5229	5230	5230
1607	5254	5250	5250
5254	5227	5228	5228
1605	5249	5255	5255
1606	5255	5254	5254
5249	5225	5226	5226
5255	5226	5227	5227
5220	5258	5219	5219
5257	5258	5220	5220
5257	1600	1599	1599
5258	1599	1598	1598
5222	5256	5259	5259
5221	5259	5257	5257
5256	1602	1601	1601
5259	1601	1600	1600
5223	5260	5256	5256
5260	1603	1602	1602
5225	5249	5261	5261
5224	5261	5260	5260
5249	1605	1604	1604
5261	1604	1603	1603
5234	5264	5233	5233
5264	1612	5248	5248
5236	5263	5235	5235
5235	5265	5234	5234
5263	1614	5265	5265
5265	1613	5264	5264
5238	5266	5237	5237
5237	5267	5236	5236
5266	1616	5267	5267
5267	1615	5263	5263
5240	5262	5239	5239
5239	5268	5238	5238
5262	1618	5268	5268
5268	1617	5266	5266
5242	5270	5241	5241
5241	5271	5240	5240
5270	1620	5271	5271
5271	1619	5262	5262
5244	5269	5243	5243
5243	5272	5242	5242
5269	1622	5272	5272
5272	1621	5270	5270
5246	5273	5245	5245
5245	5274	5244	5244
5273	1624	5274	5274
5274	1623	5269	5269
5247	5275	5246	5246
5275	1625	5273	5273
5196	5276	5197	5197
5276	5275	5247	5247
5196	1627	5276	5276
5276	1626	5275	5275
1626	1625	5275	5275
1627	1626	5276	5276
5276	5247	5197	5197
1625	1624	5273	5273
5275	5273	5246	5246
1623	1622	5269	5269
1624	1623	5274	5274
5274	5269	5244	5244
5273	5274	5245	5245
1621	1620	5270	5270
1622	1621	5272	5272
5272	5270	5242	5242
5269	5272	5243	5243
1619	1618	5262	5262
1620	1619	5271	5271
5271	5262	5240	5240
5270	5271	5241	5241
1617	1616	5266	5266
1618	1617	5268	5268
5268	5266	5238	5238
5262	5268	5239	5239
1615	1614	5263	5263
1616	1615	5267	5267
5267	5263	5236	5236
5266	5267	5237	5237
1613	1612	5264	5264
1614	1613	5265	5265
5265	5264	5234	5234
5263	5265	5235	5235
1612	1611	5248	5248
5264	5248	5233	5233
1603	5260	5261	5261
1604	5261	5249	5249
5260	5223	5224	5224
5261	5224	5225	5225
1602	5256	5260	5260
5256	5222	5223	5223
1600	5257	5259	5259
1601	5259	5256	5256
5257	5220	5221	5221
5259	5221	5222	5222
1598	5218	5258	5258
1599	5258	5257	5257
5258	5218	5219	5219
5227	5254	5255	5255
5226	5255	5249	5249
5254	1607	1606	1606
5255	1606	1605	1605
5228	5250	5254	5254
5250	1608	1607	1607
5230	5251	5253	5253
5229	5253	5250	5250
5251	1610	1609	1609
5253	1609	1608	1608
5232	5233	5248	5248
5231	5252	5251	5251
5252	5248	1611	1611
1657	5310	1658	1658
5310	5289	5307	5307
1655	5309	1656	1656
1656	5311	1657	1657
5309	5287	5311	5311
5311	5288	5310	5310
1654	5312	1655	1655
5312	5286	5309	5309
1652	5308	1653	1653
1653	5313	1654	1654
5308	5284	5313	5313
5313	5285	5312	5312
1651	5315	1652	1652
5315	5283	5308	5308
1649	5314	1650	1650
1650	5316	1651	1651
5314	5281	5316	5316
5316	5282	5315	5315
1647	5317	1648	1648
1648	5318	1649	1649
5317	5279	5318	5318
5318	5280	5314	5314
1646	5319	1647	1647
5319	5278	5317	5317
5212	5320	1645	1645
5320	5319	1646	1646
5212	5211	5320	5320
5320	5277	5319	5319
5291	5323	5290	5290
5323	1659	5307	5307
5293	5322	5292	5292
5292	5324	5291	5291
5322	1661	5324	5324
5324	1660	5323	5323
5295	5325	5294	5294
5294	5326	5293	5293
5325	1663	5326	5326
5326	1662	5322	5322
5297	5321	5296	5296
5296	5327	5295	5295
5321	1665	5327	5327
5327	1664	5325	5325
5299	5329	5298	5298
5298	5330	5297	5297
5329	1667	5330	5330
5330	1666	5321	5321
5301	5328	5300	5300
5300	5331	5299	5299
5328	1669	5331	5331
5331	1668	5329	5329
5303	5332	5302	5302
5302	5333	5301	5301
5332	1671	5333	5333
5333	1670	5328	5328
5304	5334	5303	5303
5334	1672	5332	5332
5306	5335	5305	5305
5335	5334	5304	5304
5306	1580	5335	5335
5335	1673	5334	5334
1673	1672	5334	5334
1580	1673	5335	5335
5335	5304	5305	5305
1672	1671	5332	5332
5334	5332	5303	5303
1670	1669	5328	5328
1671	1670	5333	5333
5333	5328	5301	5301
5332	5333	5302	5302
1668	1667	5329	5329
1669	1668	5331	5331
5331	5329	5299	5299
5328	5331	5300	5300
1666	1665	5321	5321
1667	1666	5330	5330
5330	5321	5297	5297
5329	5330	5298	5298
1664	1663	5325	5325
1665	1664	5327	5327
5327	5325	5295	5295
5321	5327	5296	5296
1662	1661	5322	5322
1663	1662	5326	5326
5326	5322	5293	5293
5325	5326	5294	5294
1660	1659	5323	5323
1661	1660	5324	5324
5324	5323	5291	5291
5322	5324	5292	5292
1659	1658	5307	5307
5323	5307	5290	5290
5277	5278	5319	5319
5211	5277	5320	5320
5320	1646	1645	1645
5278	5279	5317	5317
5319	5317	1647	1647
5280	5281	5314	5314
5279	5280	5318	5318
5318	5314	1649	1649
5317	5318	1648	1648
5282	5283	5315	5315
5281	5282	5316	5316
5316	5315	1651	1651
5314	5316	1650	1650
5283	5284	5308	5308
5315	5308	1652	1652
5285	5286	5312	5312
5284	5285	5313	5313
5313	5312	1654	1654
5308	5313	1653	1653
5286	5287	5309	5309
5312	5309	1655	1655
5288	5289	5310	5310
5287	5288	5311	5311
5311	5310	1657	1657
5309	5311	1656	1656
5289	5290	5307	5307
5310	5307	1658	1658
5338	5344	5337	5337
5343	5344	5338	5338
5343	1594	1593	1593
5344	1592	5336	5336
1593	1592	5344	5344
5339	5342	5343	5343
5342	1595	1594	1594
5340	5345	5342	5342
5345	1596	1595	1595
5219	5218	5341	5341
5341	5346	5345	5345
5218	1598	1597	1597
5346	1597	1596	1596
1596	5345	5346	5346
1597	5346	5218	5218
5345	5340	5341	5341
5218	5346	5341	5341
1595	5342	5345	5345
5342	5339	5340	5340
1594	5343	5342	5342
5343	5338	5339	5339
1592	1591	5336	5336
1593	5344	5343	5343
5344	5336	5337	5337
5347	5355	5305	5305
5354	5355	5347	5347
5354	1583	1582	1582
5355	1581	5306	5306
1582	1581	5355	5355
5348	5353	5354	5354
5353	1584	1583	1583
5349	5356	5353	5353
5356	1585	1584	1584
5351	5352	5350	5350
5350	5357	5356	5356
5352	1587	1586	1586
5357	1586	1585	1585
1585	5356	5357	5357
1586	5357	5352	5352
5356	5349	5350	5350
5352	5357	5350	5350
1584	5353	5356	5356
5353	5348	5349	5349
1583	5354	5353	5353
5354	5347	5348	5348
1581	1580	5306	5306
1582	5355	5354	5354
5355	5306	5305	5305
5358	5363	5351	5351
5362	5363	5358	5358
5362	1589	1588	1588
5363	1588	1587	1587
5359	5361	5362	5362
5361	1590	1589	1589
5337	5336	5364	5364
5360	5364	5361	5361
1590	5364	1591	1591
5361	5364	1590	1590
5364	5336	1591	1591
5361	5359	5360	5360
5364	5360	5337	5337
1589	5362	5361	5361
5362	5358	5359	5359
1587	5352	5363	5363
1588	5363	5362	5362
5363	5352	5351	5351
5288	5370	5289	5289
5370	4114	5367	5367
5286	5369	5287	5287
5287	5371	5288	5288
5369	4116	5371	5371
5371	4115	5370	5370
5285	5372	5286	5286
5372	4117	5369	5369
5283	5368	5284	5284
5284	5373	5285	5285
5368	4119	5373	5373
5373	4118	5372	5372
5282	5375	5283	5283
5375	4120	5368	5368
5280	5374	5281	5281
5281	5376	5282	5282
5374	4122	5376	5376
5376	4121	5375	5375
5278	5377	5279	5279
5279	5378	5280	5280
5377	4124	5378	5378
5378	4123	5374	5374
5277	5379	5278	5278
5379	4125	5377	5377
5365	5380	5211	5211
5380	5379	5277	5277
5365	4127	5380	5380
5380	4126	5379	5379
4112	5383	4113	4113
5383	5290	5367	5367
4110	5382	4111	4111
4111	5384	4112	4112
5382	5292	5384	5384
5384	5291	5383	5383
4108	5385	4109	4109
4109	5386	4110	4110
5385	5294	5386	5386
5386	5293	5382	5382
4107	5387	4108	4108
5387	5295	5385	5385
5381	5388	4106	4106
5388	5387	4107	4107
5381	5298	5297	5297
5297	5296	5388	5388
5296	5295	5387	5387
5304	5391	5305	5305
5390	5391	5304	5304
5390	4100	4099	4099
5391	4099	4098	4098
5302	5389	5392	5392
5303	5392	5390	5390
5389	4102	4101	4101
5392	4101	4100	4100
5300	5393	5394	5394
5301	5394	5389	5389
5393	4104	4103	4103
5394	4103	4102	4102
5298	5381	5395	5395
5299	5395	5393	5393
5381	4106	4105	4105
5395	4105	4104	4104
4104	5393	5395	5395
4105	5395	5381	5381
5393	5300	5299	5299
5395	5299	5298	5298
4102	5389	5394	5394
4103	5394	5393	5393
5389	5302	5301	5301
5394	5301	5300	5300
4100	5390	5392	5392
4101	5392	5389	5389
5390	5304	5303	5303
5392	5303	5302	5302
4098	5366	5391	5391
4099	5391	5390	5390
5391	5366	5305	5305
5296	5387	5388	5388
5297	5388	5381	5381
5388	4107	4106	4106
5295	5294	5385	5385
5387	5385	4108	4108
5293	5292	5382	5382
5294	5293	5386	5386
5386	5382	4110	4110
5385	5386	4109	4109
5291	5290	5383	5383
5292	5291	5384	5384
5384	5383	4112	4112
5382	5384	4111	4111
5290	5289	5367	5367
5383	5367	4113	4113
4126	4125	5379	5379
4127	4126	5380	5380
5380	5277	5211	5211
4125	4124	5377	5377
5379	5377	5278	5278
4123	4122	5374	5374
4124	4123	5378	5378
5378	5374	5280	5280
5377	5378	5279	5279
4121	4120	5375	5375
4122	4121	5376	5376
5376	5375	5282	5282
5374	5376	5281	5281
4120	4119	5368	5368
5375	5368	5283	5283
4118	4117	5372	5372
4119	4118	5373	5373
5373	5372	5285	5285
5368	5373	5284	5284
4117	4116	5369	5369
5372	5369	5286	5286
4115	4114	5370	5370
4116	4115	5371	5371
5371	5370	5288	5288
5369	5371	5287	5287
4114	4113	5367	5367
5370	5367	5289	5289
4097	5398	4098	4098
5397	5398	4097	4097
5397	5349	5348	5348
5398	5347	5366	5366
5348	5347	5398	5398
4095	5396	5399	5399
4096	5399	5397	5397
5396	5351	5350	5350
5399	5350	5349	5349
5349	5397	5399	5399
5350	5399	5396	5396
5397	4097	4096	4096
5399	4096	4095	4095
5347	5305	5366	5366
5348	5398	5397	5397
5398	5366	4098	4098
4129	5402	4130	4130
5401	5402	4129	4129
5401	5209	5208	5208
5402	5207	5400	5400
5208	5207	5402	5402
4127	5365	5403	5403
4128	5403	5401	5401
5365	5211	5210	5210
5403	5210	5209	5209
5209	5401	5403	5403
5210	5403	5365	5365
5401	4129	4128	4128
5403	4128	4127	4127
5207	5190	5400	5400
5208	5402	5401	5401
5402	5400	4130	4130
4093	5405	4094	4094
4094	5406	4095	4095
5396	5406	5351	5351
5406	5405	5358	5358
4092	5407	4093	4093
5407	5359	5405	5405
5404	5408	4091	4091
5408	5407	4092	4092
5404	5337	5408	5408
5408	5360	5407	5407
5360	5359	5407	5407
5337	5360	5408	5408
5408	4092	4091	4091
5359	5358	5405	5405
5407	5405	4093	4093
5406	5358	5351	5351
5406	5396	4095	4095
5405	5406	4094	4094
5189	5412	5190	5190
5411	5412	5189	5189
5411	4132	4131	4131
5412	4131	4130	4130
5188	5410	5411	5411
5410	4133	4132	4132
5186	5409	5413	5413
5187	5413	5410	5410
4133	5413	4056	4056
5410	5413	4133	4133
5413	5409	4056	4056
5410	5188	5187	5187
5413	5187	5186	5186
4132	5411	5410	5410
5411	5189	5188	5188
4130	5400	5412	5412
4131	5412	5411	5411
5412	5400	5190	5190
4090	5416	4091	4091
5415	5416	4090	4090
5415	5340	5339	5339
5416	5338	5404	5404
5339	5338	5416	5416
4088	5414	5417	5417
4089	5417	5415	5415
5414	5219	5341	5341
5417	5341	5340	5340
5340	5415	5417	5417
5341	5417	5414	5414
5415	4090	4089	4089
5417	4089	4088	4088
5338	5337	5404	5404
5339	5416	5415	5415
5416	5404	4091	4091
4058	5420	4059	4059
5419	5420	4058	4058
5419	5200	5199	5199
5420	5198	5418	5418
5199	5198	5420	5420
4056	5409	5421	5421
4057	5421	5419	5419
5409	5186	5201	5201
5421	5201	5200	5200
5200	5419	5421	5421
5201	5421	5409	5409
5419	4058	4057	4057
5421	4057	4056	4056
5198	5197	5418	5418
5199	5420	5419	5419
5420	5418	4059	4059
5231	5425	5232	5232
5425	4075	5422	5422
5229	5424	5230	5230
5230	5426	5231	5231
5424	4077	5426	5426
5426	4076	5425	5425
5228	5427	5229	5229
5427	4078	5424	5424
5226	5423	5227	5227
5227	5428	5228	5228
5423	4080	5428	5428
5428	4079	5427	5427
5225	5430	5226	5226
5430	4081	5423	5423
5224	5431	5225	5225
5431	4082	5430	5430
5429	5432	5223	5223
5432	5431	5224	5224
5429	4085	4084	4084
4084	4083	5432	5432
4083	4082	5431	5431
4087	5434	4088	4088
5433	5434	4087	4087
5433	5221	5220	5220
5434	5220	5219	5219
4085	5429	5435	5435
4086	5435	5433	5433
5429	5223	5222	5222
5435	5222	5221	5221
4073	5438	4074	4074
5438	5233	5422	5422
4071	5437	4072	4072
4072	5439	4073	4073
5437	5235	5439	5439
5439	5234	5438	5438
4070	5441	4071	4071
5441	5236	5437	5437
4069	5442	4070	4070
5440	5442	4069	4069
5440	5239	5238	5238
5238	5237	5442	5442
5237	5236	5441	5441
4067	5436	5443	5443
4068	5443	5440	5440
5436	5241	5240	5240
5443	5240	5239	5239
5247	5446	5197	5197
5445	5446	5247	5247
5445	4061	4060	4060
5446	4060	4059	4059
5245	5444	5447	5447
5246	5447	5445	5445
5444	4063	4062	4062
5447	4062	4061	4061
5243	5448	5449	5449
5244	5449	5444	5444
5448	4065	4064	4064
5449	4064	4063	4063
5241	5436	5450	5450
5242	5450	5448	5448
5436	4067	4066	4066
5450	4066	4065	4065
4065	5448	5450	5450
4066	5450	5436	5436
5448	5243	5242	5242
5450	5242	5241	5241
4063	5444	5449	5449
4064	5449	5448	5448
5444	5245	5244	5244
5449	5244	5243	5243
4061	5445	5447	5447
4062	5447	5444	5444
5445	5247	5246	5246
5447	5246	5245	5245
4059	5418	5446	5446
4060	5446	5445	5445
5446	5418	5197	5197
5239	5440	5443	5443
5240	5443	5436	5436
5440	4069	4068	4068
5443	4068	4067	4067
5237	5441	5442	5442
5238	5442	5440	5440
5442	5441	4070	4070
5236	5235	5437	5437
5441	5437	4071	4071
5234	5233	5438	5438
5235	5234	5439	5439
5439	5438	4073	4073
5437	5439	4072	4072
5233	5232	5422	5422
5438	5422	4074	4074
5221	5433	5435	5435
5222	5435	5429	5429
5433	4087	4086	4086
5435	4086	4085	4085
5219	5414	5434	5434
5220	5434	5433	5433
5434	5414	4088	4088
4083	5431	5432	5432
4084	5432	5429	5429
5432	5224	5223	5223
4082	4081	5430	5430
5431	5430	5225	5225
4081	4080	5423	5423
5430	5423	5226	5226
4079	4078	5427	5427
4080	4079	5428	5428
5428	5427	5228	5228
5423	5428	5227	5227
4078	4077	5424	5424
5427	5424	5229	5229
4076	4075	5425	5425
4077	4076	5426	5426
5426	5425	5231	5231
5424	5426	5230	5230
4075	4074	5422	5422
5425	5422	5232	5232
590	5455	176	176
5454	5455	590	590
5454	1676	1675	1675
5455	1674	177	177
1675	1674	5455	5455
588	5453	5456	5456
589	5456	5454	5454
5453	1678	1677	1677
5456	1677	1676	1676
586	5457	5458	5458
587	5458	5453	5453
5457	1680	1679	1679
5458	1679	1678	1678
584	5452	5459	5459
585	5459	5457	5457
5452	1682	1681	1681
5459	1681	1680	1680
583	5463	5452	5452
5462	5463	583	583
5462	1684	1683	1683
5463	1683	1682	1682
582	5461	5462	5462
5461	1685	1684	1684
580	5460	5464	5464
581	5464	5461	5461
5460	1687	1686	1686
5464	1686	1685	1685
578	5465	5466	5466
579	5466	5460	5460
5465	1689	1688	1688
5466	1688	1687	1687
577	5468	5465	5465
5467	5468	577	577
5467	1691	1690	1690
5468	1690	1689	1689
576	5451	5467	5467
5451	1692	1691	1691
574	5471	5472	5472
575	5472	5451	5451
5471	1694	1693	1693
5472	1693	1692	1692
572	5470	5473	5473
573	5473	5471	5471
5470	1696	1695	1695
5473	1695	1694	1694
571	5476	5470	5470
5475	5476	571	571
5475	1698	1697	1697
5476	1697	1696	1696
570	5474	5475	5475
5474	1699	1698	1698
568	5469	5477	5477
569	5477	5474	5474
5469	1701	1700	1700
5477	1700	1699	1699
566	5479	5480	5480
567	5480	5469	5469
5479	1703	1702	1702
5480	1702	1701	1701
565	5482	5479	5479
5481	5482	565	565
5481	1705	1704	1704
5482	1704	1703	1703
564	5478	5481	5481
5478	1706	1705	1705
1708	5484	214	214
5483	5484	1708	1708
5483	562	561	561
5484	561	145	145
1706	5478	5485	5485
1707	5485	5483	5483
5478	564	563	563
5485	563	562	562
562	5483	5485	5485
563	5485	5478	5478
5483	1708	1707	1707
5485	1707	1706	1706
145	215	5484	5484
561	5484	5483	5483
5484	215	214	214
1705	5481	5478	5478
5481	565	564	564
1703	5479	5482	5482
1704	5482	5481	5481
5479	566	565	565
1701	5469	5480	5480
1702	5480	5479	5479
5469	568	567	567
5480	567	566	566
1699	5474	5477	5477
1700	5477	5469	5469
5474	570	569	569
5477	569	568	568
1698	5475	5474	5474
5475	571	570	570
1696	5470	5476	5476
1697	5476	5475	5475
5470	572	571	571
1694	5471	5473	5473
1695	5473	5470	5470
5471	574	573	573
5473	573	572	572
1692	5451	5472	5472
1693	5472	5471	5471
5451	576	575	575
5472	575	574	574
1691	5467	5451	5451
5467	577	576	576
1689	5465	5468	5468
1690	5468	5467	5467
5465	578	577	577
1687	5460	5466	5466
1688	5466	5465	5465
5460	580	579	579
5466	579	578	578
1685	5461	5464	5464
1686	5464	5460	5460
5461	582	581	581
5464	581	580	580
1684	5462	5461	5461
5462	583	582	582
1682	5452	5463	5463
1683	5463	5462	5462
5452	584	583	583
1680	5457	5459	5459
1681	5459	5452	5452
5457	586	585	585
5459	585	584	584
1678	5453	5458	5458
1679	5458	5457	5457
5453	588	587	587
5458	587	586	586
1676	5454	5456	5456
1677	5456	5453	5453
5454	590	589	589
5456	589	588	588
1674	178	177	177
1675	5455	5454	5454
5455	177	176	176
3337	5491	3338	3338
5490	5491	3337	3337
5490	1492	1491	1491
5491	1491	5486	5486
3336	5492	5490	5490
5492	1493	1492	1492
3335	5493	5492	5492
5489	5493	3335	3335
5489	1495	1494	1494
5493	1494	1493	1493
3333	5494	5495	5495
3334	5495	5489	5489
5494	1497	1496	1496
5495	1496	1495	1495
3331	5488	5496	5496
3332	5496	5494	5494
5488	1499	1498	1498
5496	1498	1497	1497
1505	5499	1506	1506
5498	5499	1505	1505
5498	3325	3324	3324
5499	3324	2863	2863
1503	5497	5500	5500
1504	5500	5498	5498
5497	3327	3326	3326
5500	3326	3325	3325
1501	5501	5502	5502
1502	5502	5497	5497
5501	3329	3328	3328
5502	3328	3327	3327
1499	5488	5503	5503
1500	5503	5501	5501
5488	3331	3330	3330
5503	3330	3329	3329
3329	5501	5503	5503
3330	5503	5488	5488
5501	1501	1500	1500
5503	1500	1499	1499
3327	5497	5502	5502
3328	5502	5501	5501
5497	1503	1502	1502
5502	1502	1501	1501
3325	5498	5500	5500
3326	5500	5497	5497
5498	1505	1504	1504
5500	1504	1503	1503
2863	5487	5499	5499
3324	5499	5498	5498
5499	5487	1506	1506
1497	5494	5496	5496
1498	5496	5488	5488
5494	3333	3332	3332
5496	3332	3331	3331
1495	5489	5495	5495
1496	5495	5494	5494
5489	3335	3334	3334
5495	3334	3333	3333
1493	5492	5493	5493
1494	5493	5489	5489
5492	3336	3335	3335
1492	5490	5492	5492
5490	3337	3336	3336
1491	1490	5486	5486
1491	5491	5490	5490
5491	5486	3338	3338
2799	5509	2800	2800
5509	1562	5508	5508
5504	5510	2689	2689
5510	5509	2799	2799
5504	1564	5510	5510
5510	1563	5509	5509
1559	5511	1560	1560
1560	5512	1561	1561
5511	2802	5512	5512
5512	2801	5508	5508
1558	5513	1559	1559
5513	2803	5511	5511
5507	5514	1558	1558
5514	5513	1558	1558
5507	2805	5514	5514
5514	2804	5513	5513
1556	5516	1557	1557
5516	2806	5507	5507
1554	5515	1555	1555
1555	5517	1556	1556
5515	2808	5517	5517
5517	2807	5516	5516
1552	5518	1553	1553
1553	5519	1554	1554
5518	2810	5519	5519
5519	2809	5515	5515
1550	5506	1551	1551
1551	5520	1552	1552
5506	2812	5520	5520
5520	2811	5518	5518
5523	5524	1550	1550
5524	5506	1550	1550
5523	2814	5524	5524
5524	2813	5506	5506
1547	5522	1548	1548
1548	5525	1549	1549
5522	2816	5525	5525
5525	2815	5523	5523
1545	5526	1546	1546
1546	5527	1547	1547
5526	2818	5527	5527
5527	2817	5522	5522
1543	5521	1544	1544
1544	5528	1545	1545
5521	2820	5528	5528
5528	2819	5526	5526
1541	5530	1542	1542
1542	5531	1543	1543
5530	2822	5531	5531
5531	2821	5521	5521
5532	5533	1541	1541
5533	5530	1541	1541
5532	2824	5533	5533
5533	2823	5530	5530
1539	5529	1540	1540
5529	2825	5532	5532
1537	5534	1538	1538
1538	5535	1539	1539
5534	2827	5535	5535
5535	2826	5529	5529
1535	5505	1536	1536
1536	5536	1537	1537
5505	2829	5536	5536
5536	2828	5534	5534
1534	5540	1535	1535
5540	2830	5505	5505
1533	5541	1534	1534
5541	2831	5540	5540
5539	5542	1533	1533
5542	5541	1533	1533
5539	2833	5542	5542
5542	2832	5541	5541
1530	5543	1531	1531
1531	5544	1532	1532
5543	2835	5544	5544
5544	2834	5539	5539
1528	5538	1529	1529
1529	5545	1530	1530
5538	2837	5545	5545
5545	2836	5543	5543
1527	5547	1528	1528
5547	2838	5538	5538
1525	5546	1526	1526
1526	5548	1527	1527
5546	2840	5548	5548
5548	2839	5547	5547
5550	5551	1525	1525
5551	5546	1525	1525
5550	2842	5551	5551
5551	2841	5546	5546
1523	5549	1524	1524
5549	2843	5550	5550
1521	5537	1522	1522
1522	5552	1523	1523
5537	2845	5552	5552
5552	2844	5549	5549
1520	5555	1521	1521
5555	2846	5537	5537
1518	5554	1519	1519
1519	5556	1520	1520
5554	2848	5556	5556
5556	2847	5555	5555
1517	5558	1518	1518
5558	2849	5554	5554
5557	5559	1517	1517
5559	5558	1517	1517
5557	2851	5559	5559
5559	2850	5558	5558
1514	5553	1515	1515
1515	5560	1516	1516
5553	2853	5560	5560
5560	2852	5557	5557
1512	5562	1513	1513
1513	5563	1514	1514
5562	2855	5563	5563
5563	2854	5553	5553
1510	5561	1511	1511
1511	5564	1512	1512
5561	2857	5564	5564
5564	2856	5562	5562
1508	5565	1509	1509
1509	5566	1510	1510
5565	2859	5566	5566
5566	2858	5561	5561
5567	5568	1508	1508
5568	5565	1508	1508
5567	2861	5568	5568
5568	2860	5565	5565
5487	5569	1506	1506
5569	5567	1507	1507
5487	2863	5569	5569
5569	2862	5567	5567
2862	2861	5567	5567
2863	2862	5569	5569
5569	1507	1506	1506
2860	2859	5565	5565
2861	2860	5568	5568
1508	1507	5567	5567
2858	2857	5561	5561
2859	2858	5566	5566
5566	5561	1510	1510
5565	5566	1509	1509
2856	2855	5562	5562
2857	2856	5564	5564
5564	5562	1512	1512
5561	5564	1511	1511
2854	2853	5553	5553
2855	2854	5563	5563
5563	5553	1514	1514
5562	5563	1513	1513
2852	2851	5557	5557
2853	2852	5560	5560
5560	5557	1516	1516
5553	5560	1515	1515
2850	2849	5558	5558
2851	2850	5559	5559
1517	1516	5557	5557
2849	2848	5554	5554
5558	5554	1518	1518
2847	2846	5555	5555
2848	2847	5556	5556
5556	5555	1520	1520
5554	5556	1519	1519
2846	2845	5537	5537
5555	5537	1521	1521
2844	2843	5549	5549
2845	2844	5552	5552
5552	5549	1523	1523
5537	5552	1522	1522
2843	2842	5550	5550
5549	5550	1524	1524
2841	2840	5546	5546
2842	2841	5551	5551
1525	1524	5550	5550
2839	2838	5547	5547
2840	2839	5548	5548
5548	5547	1527	1527
5546	5548	1526	1526
2838	2837	5538	5538
5547	5538	1528	1528
2836	2835	5543	5543
2837	2836	5545	5545
5545	5543	1530	1530
5538	5545	1529	1529
2834	2833	5539	5539
2835	2834	5544	5544
5544	5539	1532	1532
5543	5544	1531	1531
2832	2831	5541	5541
2833	2832	5542	5542
1533	1532	5539	5539
2831	2830	5540	5540
5541	5540	1534	1534
2830	2829	5505	5505
5540	5505	1535	1535
2828	2827	5534	5534
2829	2828	5536	5536
5536	5534	1537	1537
5505	5536	1536	1536
2826	2825	5529	5529
2827	2826	5535	5535
5535	5529	1539	1539
5534	5535	1538	1538
2825	2824	5532	5532
5529	5532	1540	1540
2823	2822	5530	5530
2824	2823	5533	5533
1541	1540	5532	5532
2821	2820	5521	5521
2822	2821	5531	5531
5531	5521	1543	1543
5530	5531	1542	1542
2819	2818	5526	5526
2820	2819	5528	5528
5528	5526	1545	1545
5521	5528	1544	1544
2817	2816	5522	5522
2818	2817	5527	5527
5527	5522	1547	1547
5526	5527	1546	1546
2815	2814	5523	5523
2816	2815	5525	5525
5525	5523	1549	1549
5522	5525	1548	1548
2813	2812	5506	5506
2814	2813	5524	5524
1550	1549	5523	5523
2811	2810	5518	5518
2812	2811	5520	5520
5520	5518	1552	1552
5506	5520	1551	1551
2809	2808	5515	5515
2810	2809	5519	5519
5519	5515	1554	1554
5518	5519	1553	1553
2807	2806	5516	5516
2808	2807	5517	5517
5517	5516	1556	1556
5515	5517	1555	1555
2806	2805	5507	5507
5516	5507	1557	1557
2804	2803	5513	5513
2805	2804	5514	5514
1558	1557	5507	5507
2803	2802	5511	5511
5513	5511	1559	1559
2801	2800	5508	5508
2802	2801	5512	5512
5512	5508	1561	1561
5511	5512	1560	1560
1563	1562	5509	5509
1564	1563	5510	5510
5510	2799	2689	2689
1562	1561	5508	5508
5509	5508	2800	2800
3458	5574	3459	3459
5574	1478	5571	5571
3456	5573	3457	3457
3457	5575	3458	3458
5573	1480	5575	5575
5575	1479	5574	5574
3455	5576	3456	3456
5576	1481	5573	5573
3453	5572	3454	3454
3454	5577	3455	3455
5572	1483	5577	5577
5577	1482	5576	5576
3452	5579	3453	3453
5579	1484	5572	5572
3450	5578	3451	3451
3451	5580	3452	3452
5578	1486	5580	5580
5580	1485	5579	5579
3449	5581	3450	3450
5581	1487	5578	5578
3448	5582	3449	3449
5582	1488	5581	5581
5486	5583	3338	3338
5583	5582	3448	3448
5486	1490	5583	5583
5583	1489	5582	5582
1476	5586	1477	1477
5586	3460	5571	5571
1474	5585	1475	1475
1475	5587	1476	1476
5585	3462	5587	5587
5587	3461	5586	5586
1472	5588	1473	1473
1473	5589	1474	1474
5588	3464	5589	5589
5589	3463	5585	5585
1470	5584	1471	1471
1471	5590	1472	1472
5584	3466	5590	5590
5590	3465	5588	5588
1469	5592	1470	1470
5592	3467	5584	5584
1467	5591	1468	1468
1468	5593	1469	1469
5591	3469	5593	5593
5593	3468	5592	5592
1465	5594	1466	1466
1466	5595	1467	1467
5594	3471	5595	5595
5595	3470	5591	5591
1464	5596	1465	1465
5596	3472	5594	5594
5570	5597	1463	1463
5597	5596	1464	1464
5570	3474	5597	5597
5597	3473	5596	5596
3473	3472	5596	5596
3474	3473	5597	5597
5597	1464	1463	1463
3472	3471	5594	5594
5596	5594	1465	1465
3470	3469	5591	5591
3471	3470	5595	5595
5595	5591	1467	1467
5594	5595	1466	1466
3468	3467	5592	5592
3469	3468	5593	5593
5593	5592	1469	1469
5591	5593	1468	1468
3467	3466	5584	5584
5592	5584	1470	1470
3465	3464	5588	5588
3466	3465	5590	5590
5590	5588	1472	1472
5584	5590	1471	1471
3463	3462	5585	5585
3464	3463	5589	5589
5589	5585	1474	1474
5588	5589	1473	1473
3461	3460	5586	5586
3462	3461	5587	5587
5587	5586	1476	1476
5585	5587	1475	1475
3460	3459	5571	5571
5586	5571	1477	1477
1489	1488	5582	5582
1490	1489	5583	5583
5583	3448	3338	3338
1488	1487	5581	5581
5582	5581	3449	3449
1487	1486	5578	5578
5581	5578	3450	3450
1485	1484	5579	5579
1486	1485	5580	5580
5580	5579	3452	3452
5578	5580	3451	3451
1484	1483	5572	5572
5579	5572	3453	3453
1482	1481	5576	5576
1483	1482	5577	5577
5577	5576	3455	3455
5572	5577	3454	3454
1481	1480	5573	5573
5576	5573	3456	3456
1479	1478	5574	5574
1480	1479	5575	5575
5575	5574	3458	3458
5573	5575	3457	3457
1478	1477	5571	5571
5574	5571	3459	3459
2688	5602	2689	2689
5601	5602	2688	2688
5601	1566	1565	1565
5602	1565	5504	5504
2687	5603	5601	5601
5603	1567	1566	1566
2686	5604	5603	5603
5600	5604	2686	2686
5600	1569	1568	1568
5604	1568	1567	1567
2684	5605	5606	5606
2685	5606	5600	5600
5605	1571	1570	1570
5606	1570	1569	1569
2682	5599	5607	5607
2683	5607	5605	5605
5599	1573	1572	1572
5607	1572	1571	1571
1579	5610	1374	1374
5609	5610	1579	1579
5609	2676	2675	2675
5610	2675	2480	2480
1577	5608	5611	5611
1578	5611	5609	5609
5608	2678	2677	2677
5611	2677	2676	2676
1575	5612	5613	5613
1576	5613	5608	5608
5612	2680	2679	2679
5613	2679	2678	2678
1573	5599	5614	5614
1574	5614	5612	5612
5599	2682	2681	2681
5614	2681	2680	2680
2680	5612	5614	5614
2681	5614	5599	5599
5612	1575	1574	1574
5614	1574	1573	1573
2678	5608	5613	5613
2679	5613	5612	5612
5608	1577	1576	1576
5613	1576	1575	1575
2676	5609	5611	5611
2677	5611	5608	5608
5609	1579	1578	1578
5611	1578	1577	1577
2480	5598	5610	5610
2675	5610	5609	5609
5610	5598	1374	1374
1571	5605	5607	5607
1572	5607	5599	5599
5605	2684	2683	2683
5607	2683	2682	2682
1569	5600	5606	5606
1570	5606	5605	5605
5600	2686	2685	2685
5606	2685	2684	2684
1567	5603	5604	5604
1568	5604	5600	5600
5603	2687	2686	2686
1566	5601	5603	5603
5601	2688	2687	2687
1565	1564	5504	5504
1565	5602	5601	5601
5602	5504	2689	2689
1462	5619	1463	1463
5618	5619	1462	1462
5618	3671	3670	3670
5619	3670	3474	3474
1461	5617	5618	5618
5617	3672	3671	3671
1460	5620	5617	5617
5620	3673	3672	3672
1458	5616	5621	5621
1459	5621	5620	5620
5616	3675	3674	3674
5621	3674	3673	3673
3679	5624	1987	1987
5623	5624	3679	3679
5623	1454	1453	1453
5624	1453	1452	1452
3678	5622	5623	5623
5622	1455	1454	1454
3677	5625	5622	5622
5625	1456	1455	1455
3675	5616	5626	5626
3676	5626	5625	5625
5616	1458	1457	1457
5626	1457	1456	1456
1456	5625	5626	5626
1457	5626	5616	5616
5625	3677	3676	3676
5626	3676	3675	3675
1455	5622	5625	5625
5622	3678	3677	3677
1454	5623	5622	5622
5623	3679	3678	3678
1452	5615	5624	5624
1453	5624	5623	5623
5624	5615	1987	1987
3673	5620	5621	5621
3674	5621	5616	5616
5620	1460	1459	1459
5621	1459	1458	1458
3672	5617	5620	5620
5617	1461	1460	1460
3671	5618	5617	5617
5618	1462	1461	1461
3474	5570	5619	5619
3670	5619	5618	5618
5619	5570	1463	1463
2479	5632	2480	2480
5631	5632	2479	2479
5631	1376	1375	1375
5632	1375	1374	1374
2477	5630	5633	5633
2478	5633	5631	5631
5630	1378	1377	1377
5633	1377	1376	1376
2476	5634	5630	5630
5634	1379	1378	1378
2474	5629	5635	5635
2475	5635	5634	5634
5629	1381	1380	1380
5635	1380	1379	1379
2473	5637	5629	5629
5637	1382	1381	1381
2471	5636	5638	5638
2472	5638	5637	5637
5636	1384	1383	1383
5638	1383	1382	1382
2469	5639	5640	5640
2470	5640	5636	5636
5639	1386	1385	1385
5640	1385	1384	1384
2467	5628	5641	5641
2468	5641	5639	5639
5628	1388	1387	1387
5641	1387	1386	1386
1400	5645	1401	1401
5644	5645	1400	1400
5644	2455	2454	2454
5645	2454	2372	2372
[truncated: 956,127 more chars]
