# Supplementary material for: High genus surface parameterization using the Euclidean Ricci flow method
Source: Sci Rep. 2025 May 22;15:17784. doi: 10.1038/s41598-025-97421-5 (PMC12098817; doi:10.1038/s41598-025-97421-5)
Supplement: Supplementary file 1 — Supplementary Information. [file 41598_2025_97421_MOESM1_ESM.zip › Supplementary_materials_2025_3_13/Cutgraph_for_Alphabet_B_Model_genus2(2023_9_22_1)_3.lay]

#!MC 1400
# Created by Tecplot 360 build 14.0.2.33360
$!VarSet |LFDSFN1| = '"Cutgraph_for_Alphabet_B_Model_genus2.dat"'
$!VarSet |LFDSVL1| = '"'X'" "'Y'" "'Z'"'
$!SETSTYLEBASE FACTORY
$!GLOBALLINKING 
  LINKCOLORMAPS = YES
$!GLOBALCOLORMAP  1
  CONTOURCOLORMAP = SMRAINBOW
$!COLORMAPCONTROL 1 RESETTOFACTORY
$!GLOBALCOLORMAP  1
  SMRAINBOW
    {
    CONTROLPOINT 1
      {
      COLORMAPFRACTION = 0
      LEADRGB
        {
        R = 0
        G = 0
        B = 255
        }
      TRAILRGB
        {
        R = 0
        G = 0
        B = 255
        }
      }
    CONTROLPOINT 2
      {
      COLORMAPFRACTION = 0.25
      LEADRGB
        {
        R = 0
        G = 255
        B = 255
        }
      TRAILRGB
        {
        R = 0
        G = 255
        B = 255
        }
      }
    CONTROLPOINT 3
      {
      COLORMAPFRACTION = 0.5
      LEADRGB
        {
        R = 0
        G = 255
        B = 0
        }
      TRAILRGB
        {
        R = 0
        G = 255
        B = 0
        }
      }
    CONTROLPOINT 4
      {
      COLORMAPFRACTION = 0.75
      LEADRGB
        {
        R = 255
        G = 255
        B = 0
        }
      TRAILRGB
        {
        R = 255
        G = 255
        B = 0
        }
      }
    CONTROLPOINT 5
      {
      COLORMAPFRACTION = 1
      LEADRGB
        {
        R = 255
        G = 0
        B = 0
        }
      TRAILRGB
        {
        R = 255
        G = 0
        B = 0
        }
      }
    }
$!GLOBALCOLORMAP  2
  CONTOURCOLORMAP = LGRAINBOW
$!COLORMAPCONTROL 2 RESETTOFACTORY
$!GLOBALCOLORMAP  2
  LGRAINBOW
    {
    CONTROLPOINT 1
      {
      COLORMAPFRACTION = 0
      LEADRGB
        {
        R = 0
        G = 0
        B = 255
        }
      TRAILRGB
        {
        R = 0
        G = 0
        B = 255
        }
      }
    CONTROLPOINT 2
      {
      COLORMAPFRACTION = 0.1667
      LEADRGB
        {
        R = 0
        G = 255
        B = 255
        }
      TRAILRGB
        {
        R = 0
        G = 255
        B = 255
        }
      }
    CONTROLPOINT 3
      {
      COLORMAPFRACTION = 0.3333
      LEADRGB
        {
        R = 0
        G = 255
        B = 0
        }
      TRAILRGB
        {
        R = 0
        G = 255
        B = 0
        }
      }
    CONTROLPOINT 4
      {
      COLORMAPFRACTION = 0.5
      LEADRGB
        {
        R = 255
        G = 255
        B = 0
        }
      TRAILRGB
        {
        R = 255
        G = 255
        B = 0
        }
      }
    CONTROLPOINT 5
      {
      COLORMAPFRACTION = 0.6667
      LEADRGB
        {
        R = 255
        G = 0
        B = 0
        }
      TRAILRGB
        {
        R = 255
        G = 0
        B = 0
        }
      }
    CONTROLPOINT 6
      {
      COLORMAPFRACTION = 0.8333
      LEADRGB
        {
        R = 255
        G = 0
        B = 255
        }
      TRAILRGB
        {
        R = 255
        G = 0
        B = 255
        }
      }
    CONTROLPOINT 7
      {
      COLORMAPFRACTION = 1
      LEADRGB
        {
        R = 255
        G = 255
        B = 255
        }
      TRAILRGB
        {
        R = 255
        G = 255
        B = 255
        }
      }
    }
$!GLOBALCOLORMAP  3
  CONTOURCOLORMAP = MODERN
$!COLORMAPCONTROL 3 RESETTOFACTORY
$!GLOBALCOLORMAP  3
  MODERN
    {
    CONTROLPOINT 1
      {
      COLORMAPFRACTION = 0
      LEADRGB
        {
        R = 100
        G = 35
        B = 100
        }
      TRAILRGB
        {
        R = 100
        G = 35
        B = 100
        }
      }
    CONTROLPOINT 2
      {
      COLORMAPFRACTION = 0.1429
      LEADRGB
        {
        R = 35
        G = 35
        B = 100
        }
      TRAILRGB
        {
        R = 255
        G = 0
        B = 255
        }
      }
    CONTROLPOINT 3
      {
      COLORMAPFRACTION = 0.2857
      LEADRGB
        {
        R = 35
        G = 100
        B = 100
        }
      TRAILRGB
        {
        R = 0
        G = 0
        B = 255
        }
      }
    CONTROLPOINT 4
      {
      COLORMAPFRACTION = 0.4286
      LEADRGB
        {
        R = 35
        G = 100
        B = 35
        }
      TRAILRGB
        {
        R = 0
        G = 255
        B = 255
        }
      }
    CONTROLPOINT 5
      {
      COLORMAPFRACTION = 0.5714
      LEADRGB
        {
        R = 100
        G = 100
        B = 35
        }
      TRAILRGB
        {
        R = 0
        G = 255
        B = 0
        }
      }
    CONTROLPOINT 6
      {
      COLORMAPFRACTION = 0.7143
      LEADRGB
        {
        R = 85
        G = 46
        B = 10
        }
      TRAILRGB
        {
        R = 255
        G = 255
        B = 0
        }
      }
    CONTROLPOINT 7
      {
      COLORMAPFRACTION = 0.8571
      LEADRGB
        {
        R = 100
        G = 35
        B = 35
        }
      TRAILRGB
        {
        R = 217
        G = 117
        B = 26
        }
      }
    CONTROLPOINT 8
      {
      COLORMAPFRACTION = 1
      LEADRGB
        {
        R = 255
        G = 0
        B = 0
        }
      TRAILRGB
        {
        R = 255
        G = 0
        B = 0
        }
      }
    }
$!GLOBALCOLORMAP  4
  CONTOURCOLORMAP = GRAYSCALE
$!COLORMAPCONTROL 4 RESETTOFACTORY
$!GLOBALCOLORMAP  4
  GRAYSCALE
    {
    CONTROLPOINT 1
      {
      COLORMAPFRACTION = 0
      LEADRGB
        {
        R = 0
        G = 0
        B = 0
        }
      TRAILRGB
        {
        R = 0
        G = 0
        B = 0
        }
      }
    CONTROLPOINT 2
      {
      COLORMAPFRACTION = 0.125
      LEADRGB
        {
        R = 32
        G = 32
        B = 32
        }
      TRAILRGB
        {
        R = 32
        G = 32
        B = 32
        }
      }
    CONTROLPOINT 3
      {
      COLORMAPFRACTION = 0.25
      LEADRGB
        {
        R = 64
        G = 64
        B = 64
        }
      TRAILRGB
        {
        R = 64
        G = 64
        B = 64
        }
      }
    CONTROLPOINT 4
      {
      COLORMAPFRACTION = 0.375
      LEADRGB
        {
        R = 96
        G = 96
        B = 96
        }
      TRAILRGB
        {
        R = 96
        G = 96
        B = 96
        }
      }
    CONTROLPOINT 5
      {
      COLORMAPFRACTION = 0.5
      LEADRGB
        {
        R = 128
        G = 128
        B = 128
        }
      TRAILRGB
        {
        R = 128
        G = 128
        B = 128
        }
      }
    CONTROLPOINT 6
      {
      COLORMAPFRACTION = 0.625
      LEADRGB
        {
        R = 160
        G = 160
        B = 160
        }
      TRAILRGB
        {
        R = 160
        G = 160
        B = 160
        }
      }
    CONTROLPOINT 7
      {
      COLORMAPFRACTION = 0.75
      LEADRGB
        {
        R = 192
        G = 192
        B = 192
        }
      TRAILRGB
        {
        R = 192
        G = 192
        B = 192
        }
      }
    CONTROLPOINT 8
      {
      COLORMAPFRACTION = 0.875
      LEADRGB
        {
        R = 224
        G = 224
        B = 224
        }
      TRAILRGB
        {
        R = 224
        G = 224
        B = 224
        }
      }
    CONTROLPOINT 9
      {
      COLORMAPFRACTION = 1
      LEADRGB
        {
        R = 255
        G = 255
        B = 255
        }
      TRAILRGB
        {
        R = 255
        G = 255
        B = 255
        }
      }
    }
$!GLOBALCOLORMAP  5
  CONTOURCOLORMAP = SMRAINBOW
$!COLORMAPCONTROL 5 RESETTOFACTORY
$!GLOBALCOLORMAP  5
  SMRAINBOW
    {
    CONTROLPOINT 1
      {
      COLORMAPFRACTION = 0
      LEADRGB
        {
        R = 0
        G = 0
        B = 255
        }
      TRAILRGB
        {
        R = 0
        G = 0
        B = 255
        }
      }
    CONTROLPOINT 2
      {
      COLORMAPFRACTION = 0.25
      LEADRGB
        {
        R = 0
        G = 255
        B = 255
        }
      TRAILRGB
        {
        R = 0
        G = 255
        B = 255
        }
      }
    CONTROLPOINT 3
      {
      COLORMAPFRACTION = 0.5
      LEADRGB
        {
        R = 0
        G = 255
        B = 0
        }
      TRAILRGB
        {
        R = 0
        G = 255
        B = 0
        }
      }
    CONTROLPOINT 4
      {
      COLORMAPFRACTION = 0.75
      LEADRGB
        {
        R = 255
        G = 255
        B = 0
        }
      TRAILRGB
        {
        R = 255
        G = 255
        B = 0
        }
      }
    CONTROLPOINT 5
      {
      COLORMAPFRACTION = 1
      LEADRGB
        {
        R = 255
        G = 0
        B = 0
        }
      TRAILRGB
        {
        R = 255
        G = 0
        B = 0
        }
      }
    }
$!GLOBALCOLORMAP  6
  CONTOURCOLORMAP = SMRAINBOW
$!COLORMAPCONTROL 6 RESETTOFACTORY
$!GLOBALCOLORMAP  6
  SMRAINBOW
    {
    CONTROLPOINT 1
      {
      COLORMAPFRACTION = 0
      LEADRGB
        {
        R = 0
        G = 0
        B = 255
        }
      TRAILRGB
        {
        R = 0
        G = 0
        B = 255
        }
      }
    CONTROLPOINT 2
      {
      COLORMAPFRACTION = 0.25
      LEADRGB
        {
        R = 0
        G = 255
        B = 255
        }
      TRAILRGB
        {
        R = 0
        G = 255
        B = 255
        }
      }
    CONTROLPOINT 3
      {
      COLORMAPFRACTION = 0.5
      LEADRGB
        {
        R = 0
        G = 255
        B = 0
        }
      TRAILRGB
        {
        R = 0
        G = 255
        B = 0
        }
      }
    CONTROLPOINT 4
      {
      COLORMAPFRACTION = 0.75
      LEADRGB
        {
        R = 255
        G = 255
        B = 0
        }
      TRAILRGB
        {
        R = 255
        G = 255
        B = 0
        }
      }
    CONTROLPOINT 5
      {
      COLORMAPFRACTION = 1
      LEADRGB
        {
        R = 255
        G = 0
        B = 0
        }
      TRAILRGB
        {
        R = 255
        G = 0
        B = 0
        }
      }
    }
$!GLOBALCOLORMAP  7
  CONTOURCOLORMAP = SMRAINBOW
$!COLORMAPCONTROL 7 RESETTOFACTORY
$!GLOBALCOLORMAP  7
  SMRAINBOW
    {
    CONTROLPOINT 1
      {
      COLORMAPFRACTION = 0
      LEADRGB
        {
        R = 0
        G = 0
        B = 255
        }
      TRAILRGB
        {
        R = 0
        G = 0
        B = 255
        }
      }
    CONTROLPOINT 2
      {
      COLORMAPFRACTION = 0.25
      LEADRGB
        {
        R = 0
        G = 255
        B = 255
        }
      TRAILRGB
        {
        R = 0
        G = 255
        B = 255
        }
      }
    CONTROLPOINT 3
      {
      COLORMAPFRACTION = 0.5
      LEADRGB
        {
        R = 0
        G = 255
        B = 0
        }
      TRAILRGB
        {
        R = 0
        G = 255
        B = 0
        }
      }
    CONTROLPOINT 4
      {
      COLORMAPFRACTION = 0.75
      LEADRGB
        {
        R = 255
        G = 255
        B = 0
        }
      TRAILRGB
        {
        R = 255
        G = 255
        B = 0
        }
      }
    CONTROLPOINT 5
      {
      COLORMAPFRACTION = 1
      LEADRGB
        {
        R = 255
        G = 0
        B = 0
        }
      TRAILRGB
        {
        R = 255
        G = 0
        B = 0
        }
      }
    }
$!GLOBALCOLORMAP  8
  CONTOURCOLORMAP = SMRAINBOW
$!COLORMAPCONTROL 8 RESETTOFACTORY
$!GLOBALCOLORMAP  8
  SMRAINBOW
    {
    CONTROLPOINT 1
      {
      COLORMAPFRACTION = 0
      LEADRGB
        {
        R = 0
        G = 0
        B = 255
        }
      TRAILRGB
        {
        R = 0
        G = 0
        B = 255
        }
      }
    CONTROLPOINT 2
      {
      COLORMAPFRACTION = 0.25
      LEADRGB
        {
        R = 0
        G = 255
        B = 255
        }
      TRAILRGB
        {
        R = 0
        G = 255
        B = 255
        }
      }
    CONTROLPOINT 3
      {
      COLORMAPFRACTION = 0.5
      LEADRGB
        {
        R = 0
        G = 255
        B = 0
        }
      TRAILRGB
        {
        R = 0
        G = 255
        B = 0
        }
      }
    CONTROLPOINT 4
      {
      COLORMAPFRACTION = 0.75
      LEADRGB
        {
        R = 255
        G = 255
        B = 0
        }
      TRAILRGB
        {
        R = 255
        G = 255
        B = 0
        }
      }
    CONTROLPOINT 5
      {
      COLORMAPFRACTION = 1
      LEADRGB
        {
        R = 255
        G = 0
        B = 0
        }
      TRAILRGB
        {
        R = 255
        G = 0
        B = 0
        }
      }
    }
$!PLOTOPTIONS 
  SUBDIVIDEALLCELLS = NO
$!GLOBALPAPER 
  PAPERSIZEINFO
    {
    LETTER
      {
      WIDTH = 8.5
      HEIGHT = 11
      LEFTHARDCLIPOFFSET = 0.125
      RIGHTHARDCLIPOFFSET = 0.125
      TOPHARDCLIPOFFSET = 0.125
      BOTTOMHARDCLIPOFFSET = 0.125
      }
    }
$!PAGE 
  NAME = ''
  PAPERATTRIBUTES
    {
    BACKGROUNDCOLOR = WHITE
    ISTRANSPARENT = YES
    ORIENTPORTRAIT = NO
    SHOWGRID = YES
    SHOWRULER = NO
    SHOWPAPER = NO
    PAPERSIZE = LETTER
    RULERSPACING = ONEINCH
    PAPERGRIDSPACING = HALFINCH
    REGIONINWORKAREA
      {
      X1 = 1
      Y1 = 0.25
      X2 = 10
      Y2 = 8.25
      }
    }
### Frame Number 1 ###
$!READDATASET  '|LFDSFN1|'
  INITIALPLOTTYPE = CARTESIAN3D
  INCLUDETEXT = NO
  INCLUDEGEOM = NO
  RESETSTYLE = NO
  ASSIGNSTRANDIDS = YES
  VARLOADMODE = BYNAME
  VARNAMELIST = '|LFDSVL1|'
$!REMOVEVAR |LFDSVL1|
$!REMOVEVAR |LFDSFN1|
$!FRAMELAYOUT 
  SHOWHEADER = NO
  HEADERCOLOR = RED
  XYPOS
    {
    X = 1
    Y = 0.25
    }
  WIDTH = 9
  HEIGHT = 8
$!THREEDAXIS 
  ASPECTRATIOLIMIT = 25
  BOXASPECTRATIOLIMIT = 25
$!PLOTTYPE  = CARTESIAN3D
$!FRAMENAME  = 'Frame 001'
$!GLOBALTIME 
  SOLUTIONTIME = 0
$!ACTIVEFIELDMAPS  =  [1-6]
$!GLOBALRGB 
  RANGEMIN = 0
  RANGEMAX = 1
$!GLOBALCONTOUR  1
  LEGEND
    {
    SHOW = YES
    XYPOS
      {
      X = 95
      }
    }
  COLORMAPFILTER
    {
    CONTINUOUSCOLOR
      {
      CMIN = 0
      CMAX = 1
      }
    }
$!GLOBALCONTOUR  2
  LEGEND
    {
    SHOW = YES
    XYPOS
      {
      X = 95
      }
    }
  COLORMAPFILTER
    {
    CONTINUOUSCOLOR
      {
      CMIN = 0
      CMAX = 1
      }
    }
$!GLOBALCONTOUR  3
  LEGEND
    {
    SHOW = YES
    XYPOS
      {
      X = 95
      }
    }
  COLORMAPFILTER
    {
    CONTINUOUSCOLOR
      {
      CMIN = 0
      CMAX = 1
      }
    }
$!GLOBALCONTOUR  4
  LEGEND
    {
    SHOW = YES
    XYPOS
      {
      X = 95
      }
    }
  COLORMAPFILTER
    {
    CONTINUOUSCOLOR
      {
      CMIN = 0
      CMAX = 1
      }
    }
$!GLOBALCONTOUR  5
  LEGEND
    {
    SHOW = YES
    XYPOS
      {
      X = 95
      }
    }
  COLORMAPFILTER
    {
    CONTINUOUSCOLOR
      {
      CMIN = 0
      CMAX = 1
      }
    }
$!GLOBALCONTOUR  6
  LEGEND
    {
    SHOW = YES
    XYPOS
      {
      X = 95
      }
    }
  COLORMAPFILTER
    {
    CONTINUOUSCOLOR
      {
      CMIN = 0
      CMAX = 1
      }
    }
$!GLOBALCONTOUR  7
  LEGEND
    {
    SHOW = YES
    XYPOS
      {
      X = 95
      }
    }
  COLORMAPFILTER
    {
    CONTINUOUSCOLOR
      {
      CMIN = 0
      CMAX = 1
      }
    }
$!GLOBALCONTOUR  8
  LEGEND
    {
    SHOW = YES
    XYPOS
      {
      X = 95
      }
    }
  COLORMAPFILTER
    {
    CONTINUOUSCOLOR
      {
      CMIN = 0
      CMAX = 1
      }
    }
$!GLOBALSCATTER 
  LEGEND
    {
    XYPOS
      {
      X = 95
      }
    }
  REFSCATSYMBOL
    {
    COLOR = RED
    FILLCOLOR = RED
    }
$!FIELDMAP  [1]
  MESH
    {
    COLOR = BLACK
    }
  CONTOUR
    {
    CONTOURTYPE = FLOOD
    COLOR = BLACK
    USELIGHTINGEFFECT = YES
    }
  VECTOR
    {
    COLOR = BLACK
    }
  SCATTER
    {
    COLOR = BLACK
    }
  SHADE
    {
    COLOR = WHITE
    }
  EDGELAYER
    {
    SHOW = YES
    EDGETYPE = BORDERSANDCREASES
    COLOR = BLACK
    LINETHICKNESS = 0.1
    }
  POINTS
    {
    POINTSTOPLOT = SURFACENODES
    }
  SURFACES
    {
    SURFACESTOPLOT = KPLANES
    }
  VOLUMEMODE
    {
    VOLUMEOBJECTSTOPLOT
      {
      SHOWISOSURFACES = NO
      SHOWSLICES = NO
      SHOWSTREAMTRACES = NO
      }
    }
  EFFECTS
    {
    LIGHTINGEFFECT = GOURAUD
    }
$!FIELDMAP  [2]
  MESH
    {
    COLOR = BLACK
    }
  CONTOUR
    {
    CONTOURTYPE = FLOOD
    COLOR = BLACK
    USELIGHTINGEFFECT = YES
    }
  VECTOR
    {
    COLOR = BLACK
    }
  SCATTER
    {
    COLOR = BLACK
    }
  SHADE
    {
    COLOR = WHITE
    }
  EDGELAYER
    {
    SHOW = YES
    EDGETYPE = BORDERSANDCREASES
    COLOR = RED
    LINETHICKNESS = 0.6
    }
  POINTS
    {
    POINTSTOPLOT = SURFACENODES
    }
  SURFACES
    {
    SURFACESTOPLOT = KPLANES
    }
  VOLUMEMODE
    {
    VOLUMEOBJECTSTOPLOT
      {
      SHOWISOSURFACES = NO
      SHOWSLICES = NO
      SHOWSTREAMTRACES = NO
      }
    }
  EFFECTS
    {
    LIGHTINGEFFECT = GOURAUD
    }
$!FIELDMAP  [3]
  MESH
    {
    COLOR = BLACK
    }
  CONTOUR
    {
    CONTOURTYPE = FLOOD
    COLOR = BLACK
    USELIGHTINGEFFECT = YES
    }
  VECTOR
    {
    COLOR = BLACK
    }
  SCATTER
    {
    COLOR = BLACK
    }
  SHADE
    {
    COLOR = WHITE
    }
  EDGELAYER
    {
    SHOW = YES
    EDGETYPE = BORDERSANDCREASES
    COLOR = CUSTOM20
    LINETHICKNESS = 0.6
    }
  POINTS
    {
    POINTSTOPLOT = SURFACENODES
    }
  SURFACES
    {
    SURFACESTOPLOT = KPLANES
    }
  VOLUMEMODE
    {
    VOLUMEOBJECTSTOPLOT
      {
      SHOWISOSURFACES = NO
      SHOWSLICES = NO
      SHOWSTREAMTRACES = NO
      }
    }
  EFFECTS
    {
    LIGHTINGEFFECT = GOURAUD
    }
$!FIELDMAP  [4]
  MESH
    {
    COLOR = BLACK
    }
  CONTOUR
    {
    CONTOURTYPE = FLOOD
    COLOR = BLACK
    USELIGHTINGEFFECT = YES
    }
  VECTOR
    {
    COLOR = BLACK
    }
  SCATTER
    {
    COLOR = BLACK
    }
  SHADE
    {
    COLOR = WHITE
    }
  EDGELAYER
    {
    SHOW = YES
    EDGETYPE = BORDERSANDCREASES
    COLOR = CUSTOM3
    LINETHICKNESS = 0.6
    }
  POINTS
    {
    POINTSTOPLOT = SURFACENODES
    }
  SURFACES
    {
    SURFACESTOPLOT = KPLANES
    }
  VOLUMEMODE
    {
    VOLUMEOBJECTSTOPLOT
      {
      SHOWISOSURFACES = NO
      SHOWSLICES = NO
      SHOWSTREAMTRACES = NO
      }
    }
  EFFECTS
    {
    LIGHTINGEFFECT = GOURAUD
    }
$!FIELDMAP  [5]
  MESH
    {
    COLOR = BLACK
    }
  CONTOUR
    {
    CONTOURTYPE = FLOOD
    COLOR = BLACK
    USELIGHTINGEFFECT = YES
    }
  VECTOR
    {
    COLOR = BLACK
    }
  SCATTER
    {
    COLOR = BLACK
    }
  SHADE
    {
    COLOR = WHITE
    }
  EDGELAYER
    {
    SHOW = YES
    EDGETYPE = BORDERSANDCREASES
    COLOR = CUSTOM25
    LINETHICKNESS = 0.6
    }
  POINTS
    {
    POINTSTOPLOT = SURFACENODES
    }
  SURFACES
    {
    SURFACESTOPLOT = KPLANES
    }
  VOLUMEMODE
    {
    VOLUMEOBJECTSTOPLOT
      {
      SHOWISOSURFACES = NO
      SHOWSLICES = NO
      SHOWSTREAMTRACES = NO
      }
    }
  EFFECTS
    {
    LIGHTINGEFFECT = GOURAUD
    }
$!FIELDMAP  [6]
  MESH
    {
    COLOR = BLACK
    }
  CONTOUR
    {
    CONTOURTYPE = FLOOD
    COLOR = BLACK
    USELIGHTINGEFFECT = YES
    }
  VECTOR
    {
    COLOR = BLACK
    }
  SCATTER
    {
    COLOR = BLACK
    }
  SHADE
    {
    COLOR = WHITE
    }
  EDGELAYER
    {
    SHOW = YES
    EDGETYPE = BORDERSANDCREASES
    COLOR = CUSTOM7
    LINETHICKNESS = 0.6
    }
  POINTS
    {
    POINTSTOPLOT = SURFACENODES
    }
  SURFACES
    {
    SURFACESTOPLOT = KPLANES
    }
  VOLUMEMODE
    {
    VOLUMEOBJECTSTOPLOT
      {
      SHOWISOSURFACES = NO
      SHOWSLICES = NO
      SHOWSTREAMTRACES = NO
      }
    }
  EFFECTS
    {
    LIGHTINGEFFECT = GOURAUD
    }
$!THREEDAXIS 
  XDETAIL
    {
    VARNUM = 1
    }
  YDETAIL
    {
    VARNUM = 2
    }
  ZDETAIL
    {
    VARNUM = 3
    }
$!VIEW FIT
$!THREEDAXIS 
  AXISMODE = XYZDEPENDENT
  XYDEPXTOYRATIO = 1
  DEPXTOYRATIO = 1
  DEPXTOZRATIO = 1
  FRAMEAXIS
    {
    XYPOS
      {
      X = 47.242
      Y = 63.46
      }
    }
$!THREEDAXIS 
  XDETAIL
    {
    SHOWAXIS = NO
    RANGEMIN = -0.52540810000000004
    RANGEMAX = 0.52590809999999999
    GRSPACING = 0.5
    AXISLINE
      {
      EDGE = 1
      }
    }
$!THREEDAXIS 
  YDETAIL
    {
    SHOWAXIS = NO
    RANGEMIN = -0.2257103
    RANGEMAX = 0.2258463
    GRSPACING = 0.1
    AXISLINE
      {
      EDGE = 1
      }
    }
$!THREEDAXIS 
  ZDETAIL
    {
    SHOWAXIS = NO
    RANGEMIN = -1.0986117
    RANGEMAX = 1.0993356999999999
    GRSPACING = 0.5
    AXISLINE
      {
      EDGE = 1
      }
    }
$!ISOSURFACEATTRIBUTES  1
  OBEYSOURCEZONEBLANKING = NO
  ISOSURFACESELECTION = ONESPECIFICVALUE
  MARCHINGCUBEALGORITHM = CLASSICPLUS
  EFFECTS
    {
    LIGHTINGEFFECT = GOURAUD
    }
$!ISOSURFACEATTRIBUTES  2
  OBEYSOURCEZONEBLANKING = NO
  DEFINITIONCONTOURGROUP = 2
  ISOSURFACESELECTION = ONESPECIFICVALUE
  MARCHINGCUBEALGORITHM = CLASSICPLUS
  CONTOUR
    {
    LINECONTOURGROUP = 2
    FLOODCOLORING = GROUP2
    }
  EFFECTS
    {
    LIGHTINGEFFECT = GOURAUD
    }
$!ISOSURFACEATTRIBUTES  3
  OBEYSOURCEZONEBLANKING = NO
  DEFINITIONCONTOURGROUP = 3
  ISOSURFACESELECTION = ONESPECIFICVALUE
  MARCHINGCUBEALGORITHM = CLASSICPLUS
  CONTOUR
    {
    LINECONTOURGROUP = 3
    FLOODCOLORING = GROUP3
    }
  EFFECTS
    {
    LIGHTINGEFFECT = GOURAUD
    }
$!ISOSURFACEATTRIBUTES  4
  OBEYSOURCEZONEBLANKING = NO
  DEFINITIONCONTOURGROUP = 4
  ISOSURFACESELECTION = ONESPECIFICVALUE
  MARCHINGCUBEALGORITHM = CLASSICPLUS
  CONTOUR
    {
    LINECONTOURGROUP = 4
    FLOODCOLORING = GROUP4
    }
  EFFECTS
    {
    LIGHTINGEFFECT = GOURAUD
    }
$!ISOSURFACEATTRIBUTES  5
  OBEYSOURCEZONEBLANKING = NO
  DEFINITIONCONTOURGROUP = 5
  ISOSURFACESELECTION = ONESPECIFICVALUE
  MARCHINGCUBEALGORITHM = CLASSICPLUS
  CONTOUR
    {
    LINECONTOURGROUP = 5
    FLOODCOLORING = GROUP5
    }
  EFFECTS
    {
    LIGHTINGEFFECT = GOURAUD
    }
$!ISOSURFACEATTRIBUTES  6
  OBEYSOURCEZONEBLANKING = NO
  DEFINITIONCONTOURGROUP = 6
  ISOSURFACESELECTION = ONESPECIFICVALUE
  MARCHINGCUBEALGORITHM = CLASSICPLUS
  CONTOUR
    {
    LINECONTOURGROUP = 6
    FLOODCOLORING = GROUP6
    }
  EFFECTS
    {
    LIGHTINGEFFECT = GOURAUD
    }
$!ISOSURFACEATTRIBUTES  7
  OBEYSOURCEZONEBLANKING = NO
  DEFINITIONCONTOURGROUP = 7
  ISOSURFACESELECTION = ONESPECIFICVALUE
  MARCHINGCUBEALGORITHM = CLASSICPLUS
  CONTOUR
    {
    LINECONTOURGROUP = 7
    FLOODCOLORING = GROUP7
    }
  EFFECTS
    {
    LIGHTINGEFFECT = GOURAUD
    }
$!ISOSURFACEATTRIBUTES  8
  OBEYSOURCEZONEBLANKING = NO
  DEFINITIONCONTOURGROUP = 8
  ISOSURFACESELECTION = ONESPECIFICVALUE
  MARCHINGCUBEALGORITHM = CLASSICPLUS
  CONTOUR
    {
    LINECONTOURGROUP = 8
    FLOODCOLORING = GROUP8
    }
  EFFECTS
    {
    LIGHTINGEFFECT = GOURAUD
    }
$!SLICEATTRIBUTES  1
  OBEYSOURCEZONEBLANKING = NO
  PRIMARYPOSITION
    {
    X = 0
    Y = 0
    Z = 0
    I = 1
    J = 1
    K = 1
    }
  EDGELAYER
    {
    SHOW = NO
    }
  EFFECTS
    {
    LIGHTINGEFFECT = GOURAUD
    SURFACETRANSLUCENCY = 10
    }
  SLICECONSTRAINT
    {
    INCLUDE = NO
    ORIGIN
      {
      X = 0
      Y = 0
      Z = 0
      }
    BOXDIMENSION
      {
      X = 0
      Y = 0
      Z = 0
      }
    }
$!SLICEATTRIBUTES  2
  OBEYSOURCEZONEBLANKING = NO
  SLICESURFACE = YPLANES
  EDGELAYER
    {
    SHOW = NO
    }
  EFFECTS
    {
    LIGHTINGEFFECT = GOURAUD
    SURFACETRANSLUCENCY = 10
    }
$!SLICEATTRIBUTES  3
  OBEYSOURCEZONEBLANKING = NO
  SLICESURFACE = ZPLANES
  EDGELAYER
    {
    SHOW = NO
    }
  EFFECTS
    {
    LIGHTINGEFFECT = GOURAUD
    SURFACETRANSLUCENCY = 10
    }
$!SLICEATTRIBUTES  4
  OBEYSOURCEZONEBLANKING = NO
  EDGELAYER
    {
    SHOW = NO
    }
  EFFECTS
    {
    LIGHTINGEFFECT = GOURAUD
    SURFACETRANSLUCENCY = 10
    }
$!SLICEATTRIBUTES  5
  OBEYSOURCEZONEBLANKING = NO
  SLICESURFACE = YPLANES
  EDGELAYER
    {
    SHOW = NO
    }
  EFFECTS
    {
    LIGHTINGEFFECT = GOURAUD
    SURFACETRANSLUCENCY = 10
    }
$!SLICEATTRIBUTES  6
  OBEYSOURCEZONEBLANKING = NO
  SLICESURFACE = ZPLANES
  EDGELAYER
    {
    SHOW = NO
    }
  EFFECTS
    {
    LIGHTINGEFFECT = GOURAUD
    SURFACETRANSLUCENCY = 10
    }
$!SLICEATTRIBUTES  7
  OBEYSOURCEZONEBLANKING = NO
  EDGELAYER
    {
    SHOW = NO
    }
  EFFECTS
    {
    LIGHTINGEFFECT = GOURAUD
    SURFACETRANSLUCENCY = 10
    }
$!SLICEATTRIBUTES  8
  OBEYSOURCEZONEBLANKING = NO
  SLICESURFACE = YPLANES
  EDGELAYER
    {
    SHOW = NO
    }
  EFFECTS
    {
    LIGHTINGEFFECT = GOURAUD
    SURFACETRANSLUCENCY = 10
    }
$!STREAMATTRIBUTES 
  OBEYSOURCEZONEBLANKING = NO
  STREAMTIMING
    {
    MARKSIZE = 1
    MARKSYMBOL
      {
      GEOMSHAPE = SPHERE
      }
    }
  RODRIBBON
    {
    EFFECTS
      {
      LIGHTINGEFFECT = GOURAUD
      }
    }
  MAXSTEPS = 10000
$!GLOBALTHREED 
  AXISSCALEFACT
    {
    X = 1
    Y = 1
    Z = 1
    }
  ROTATEORIGIN
    {
    X = 0
    Y = 0
    Z = 0
    }
  LIGHTSOURCE
    {
    XYZDIRECTION
      {
      X = -0.2
      Y = -0.2
      Z = 0.9591663046625438
      }
    INTENSITY = 75
    BACKGROUNDLIGHT = 25
    INCLUDESPECULAR = YES
    SPECULARINTENSITY = 40
    SPECULARSHININESS = 60
    }
  LINELIFTFRACTION = 0.2
  SYMBOLLIFTFRACTION = 0.6
  VECTORLIFTFRACTION = 0.7
  NEARPLANEFRACTION = 0.1
$!THREEDVIEW 
  PSIANGLE = 90
  THETAANGLE = -90
  ALPHAANGLE = 90
  VIEWERPOSITION
    {
    X = 6.12998379475105
    Y = 7.356646066596121E-005
    Z = 0.0003824316661687794
    }
  VIEWWIDTH = 2.11017
$!FIELDLAYERS 
  SHOWSHADE = YES
$!STREAMTRACELAYERS 
  SHOW = NO
$!ATTACHTEXT 
  ANCHORPOS
    {
    X = 7.855328252440175
    Y = 65.70397111913357
    }
  TEXTSHAPE
    {
    HEIGHT = 44
    }
  TEXT = '(a)'
$!ATTACHGEOM 
  GEOMTYPE = CIRCLE
  ANCHORPOS
    {
    X = -0.01474495729041569
    Y = -0.8162481912081818
    }
  RAWDATA
0.0220932587981 
$!ATTACHGEOM 
  GEOMTYPE = CIRCLE
  ANCHORPOS
    {
    X = -0.04890401020593518
    Y = 0.05071307804424365
    }
  COLOR = RED
  LINETHICKNESS = 0.5
  RAWDATA
0.0152909029275 
$!FRAMECONTROL ACTIVATEBYNUMBER
  FRAME = 1
$!SETSTYLEBASE CONFIG
