# Supplementary material for: High genus surface parameterization using the Euclidean Ricci flow method
Source: Sci Rep. 2025 May 22;15:17784. doi: 10.1038/s41598-025-97421-5 (PMC12098817; doi:10.1038/s41598-025-97421-5)
Supplement: Supplementary file 1 — Supplementary Information. [file 41598_2025_97421_MOESM1_ESM.zip › Supplementary_materials_2025_3_13/Cutgraph_for_Alphabet_B_Model_genus2.dat]

TITLE     = '3D FE DATASET'
VARIABLES = 'X'
'Y'
'Z'
ZONE T=original_mesh
STRANDID=0, SOLUTIONTIME=0
Nodes= 2057, Elements= 4118, ZONETYPE=FEQuadrilateral
DATAPACKING=POINT
DT=(SINGLE SINGLE SINGLE)
 0.354585 0.02007 0.085032
 -0.108557 0.008074 -0.987451
 0.328021 0.122435 0.212586
 0.157254 0.172354 0.152275
 0.192349 0.168104 0.131252
 -0.335783 0.150458 -0.648373
 -0.242501 -0.147099 0.019201
 -0.248341 0.086291 0.511256
 0.335542 -0.145975 0.448487
 0.3778 -0.014824 0.159072
 0.420986 0.016914 -0.286358
 0.258069 -0.107367 0.454045
 0.268378 0.133042 0.056818
 0.239422 -0.067852 0.917764
 0.311004 -0.145285 0.414256
 0.083153 -0.083654 -0.279863
 -0.183684 0.048072 0.65982
 0.414729 -0.126842 0.545723
 -0.140188 0.149635 -0.823234
 -0.050243 -0.151027 -0.862445
 -0.323924 -0.001672 0.875279
 -0.02973 0.075521 -0.273273
 -0.262272 0.142705 0.084358
 0.237079 0.134847 0.852646
 0.413202 -0.11864 0.441674
 0.108053 -0.118973 -0.933906
 -0.433209 0.045786 0.719492
 0.322869 0.150724 -0.350343
 -0.197513 -0.146264 0.800014
 0.047695 0.164557 -0.186355
 0.075322 -0.097682 -0.759986
 -0.438359 -0.001532 -0.722685
 0.176437 0.082035 -0.688207
 -0.401737 0.007347 0.786528
 -0.024515 0.14202 -0.215783
 0.20554 0.162249 0.168428
 0.208141 0.093322 0.660691
 0.165873 0.091487 0.31765
 0.183104 -0.051776 0.367057
 0.216284 -0.107877 0.362701
 -0.461658 0.034846 -0.413379
 -0.327602 0.149682 0.413828
 -0.34859 -0.139977 -0.342296
 -0.385795 -0.055436 0.214744
 -0.441655 -0.017712 -0.348165
 0.474788 0.018273 0.488566
 -0.168661 0.028909 0.967513
 -0.064961 0.201261 -0.038758
 -0.140019 -0.049125 -0.325445
 -0.161123 -0.140687 -0.259267
 0.096838 -0.190523 0.100433
 0.448945 -0.027118 0.381355
 -0.307051 -0.120197 -0.150082
 0.412649 -0.058859 -0.744705
 0.102304 0.12682 -0.78088
 -0.234226 -0.154278 -0.061029
 0.296686 0.142901 0.782554
 0.369307 -0.144855 -0.64191
 -0.35902 0.013616 0.840835
 0.422597 0.094002 -0.681415
 -0.299056 -0.136853 0.590197
 -0.263122 -0.147415 -0.775595
 -0.228859 0.125412 0.685117
 0.303789 0.149364 0.279152
 0.262579 0.145371 0.811763
 0.32868 -0.1456 -0.521152
 0.204777 -0.168711 0.033447
 0.080697 -0.114752 0.774926
 0.415853 -0.112727 0.651599
 -0.276825 -0.124172 0.018692
 -0.008877 -0.000634 0.741554
 0.108722 0.019715 -0.987019
 -0.301152 0.132971 -0.800915
 0.038138 -0.197863 -0.090952
 -0.162576 -0.061063 0.691225
 0.348815 -0.096661 0.195021
 0.138788 -0.169437 0.191701
 0.210669 -0.032967 -0.609012
 -0.232961 -0.100284 0.637664
 -0.156631 0.14021 -0.78216
 0.449112 -0.097886 -0.525831
 -0.312359 -0.140646 0.256451
 0.259924 -0.100124 -0.468996
 -0.29709 0.037516 0.894422
 -0.152585 -0.179064 0.081532
 0.196055 -0.089352 -0.67615
 -0.249078 0.09966 -0.431768
 -0.160089 0.125928 0.290657
 -0.169976 -0.043163 -0.676587
 0.371192 0.078157 0.796027
 -0.366238 0.140581 -0.680716
 0.323308 -0.144807 0.728925
 -0.345457 0.126897 -0.267651
 -0.090742 -0.190268 0.069844
 -0.058347 -0.200818 -0.005095
 -0.30639 -0.095221 0.016669
 0.144036 0.060412 0.700559
 0.043096 -0.104793 -0.254633
 -0.376362 -0.040004 0.172454
 0.232152 0.070144 -0.464424
 0.175882 -0.107244 0.714642
 0.353855 -0.006073 -0.073802
 0.022365 0.151042 -0.879986
 0.266548 0.150412 -0.147722
 0.187858 0.13653 0.274347
 -0.248913 -0.112236 0.399202
 0.450888 0.092186 0.48863
 -0.444799 -0.073567 -0.42123
 0.331363 0.093315 -0.131444
 0.431765 -0.063378 0.367215
 0.331369 -0.086986 -0.833729
 -0.124371 -0.150394 -0.224936
 -0.453517 0.088441 -0.473048
 -0.025223 0.132553 0.802406
 0.255756 0.067621 -0.910624
 -0.1353 -0.028027 0.699046
 -0.061129 0.158546 0.196817
 -0.252945 -0.027206 0.925913
 -0.467242 -0.000887 0.433297
 0.256486 0.090298 0.487782
 -0.326746 -0.079639 0.065193
 -0.345797 -0.042606 0.063258
 -0.231679 0.115849 0.884387
 -0.115213 0.138283 -0.904903
 0.126581 0.083219 0.294421
 -0.34472 -0.065881 0.105552
 0.08547 0.059807 -0.735613
 -0.475791 0.0123 0.564219
 0.015873 -0.141159 0.82856
 -0.263932 0.104066 -0.555064
 0.075244 0.0899 0.964397
 0.066953 0.037742 -0.990741
 0.081175 -0.009691 0.990531
 -0.091461 0.139279 0.900349
 0.478121 -0.013311 -0.536169
 0.302107 0.099324 -0.011155
 0.393053 0.143866 0.485466
 -0.175991 0.101058 0.331589
 0.245178 -0.118582 0.392868
 -0.244429 0.158096 0.264184
 -0.199998 0.088419 -0.357597
 -0.383284 0.120431 0.716308
 -0.127146 -0.187217 0.049247
 -0.098745 0.149057 0.833038
 0.146873 0.016566 -0.348481
 0.033381 -0.105713 -0.960367
 -0.447445 -0.096773 0.543901
 0.056037 -0.174964 0.16604
 0.263472 0.151663 -0.734556
 0.110075 -0.143839 0.884494
 0.06667 0.080044 -0.280032
 -0.220487 -0.146768 -0.767752
 -0.136208 -0.015167 -0.69723
 0.09242 -0.061512 -0.734293
 0.233383 -0.089245 0.421046
 0.075583 0.11493 0.251719
 0.409785 -0.133266 -0.577921
 0.140867 0.062542 -0.328577
 0.353611 -0.144669 -0.684691
 0.427991 0.003878 0.304782
 -0.270847 -0.11137 -0.478422
 0.183813 -0.088727 0.343391
 -0.305268 -0.100325 0.843433
 -0.235414 0.045351 -0.506233
 -0.276006 -0.127763 -0.433432
 0.244022 0.147848 0.024256
 0.326757 0.059468 -0.024787
 -0.285936 0.107071 -0.858841
 -0.031018 0.092724 0.265871
 0.29378 0.152197 0.730312
 0.378002 -0.135839 -0.371031
 0.29978 0.0201 0.895793
 -0.426515 -0.113572 -0.488695
 -0.28484 0.147246 -0.352264
 -0.449638 0.011448 0.696315
 0.190944 0.096599 0.923274
 0.302526 0.125993 -0.142012
 -0.16454 -0.134914 -0.887791
 -0.066306 -0.085453 0.967628
 -0.381868 -0.142263 -0.543733
 0.101638 0.021154 -0.716757
 -0.408901 -0.096633 0.708635
 -0.45098 -0.03326 0.686114
 0.097004 0.048548 0.297519
 0.087028 -0.043229 -0.302748
 -0.156758 0.011391 -0.973906
 0.133552 -0.060334 -0.711774
 0.372583 0.01744 -0.14133
 -0.356283 0.147469 0.636521
 0.308189 -0.024086 0.88604
 0.294398 -0.117436 -0.103839
 0.188947 0.026928 0.638608
 0.187383 0.149711 -0.264922
 0.164263 -0.142628 0.781916
 -0.030955 0.147969 -0.90013
 -0.133994 0.138903 0.253028
 -0.402417 0.115414 -0.362027
 0.439689 -0.099421 0.476472
 -0.169246 -0.091893 -0.938408
 -0.391092 -0.141931 0.494496
 0.178565 0.059585 0.666001
 0.167371 -0.057032 -0.683405
 0.016356 0.143274 0.910394
 0.40365 0.028838 -0.785147
 -0.266226 -0.147484 0.74532
 0.347208 -0.058927 -0.112316
 -0.156856 -0.136772 0.780789
 -0.223082 0.162081 0.063879
 0.158015 0.000443 0.974091
 0.115024 0.027963 -0.322307
 0.169678 0.051898 -0.361075
 -0.319812 0.148653 0.31657
 -0.449026 -0.092979 0.498635
 0.442438 -0.103278 -0.57046
 0.16784 -0.150698 0.82066
 -0.294138 -0.134466 0.173218
 -0.26957 -0.142344 0.138958
 0.24118 0.132016 -0.358142
 0.234864 0.06249 -0.549212
 0.177131 -0.173168 -0.084734
 -0.039084 0.013125 -0.738356
 0.22016 -0.079233 -0.636149
 -0.399461 0.132665 0.632845
 -0.225423 -0.025556 0.54938
 0.466717 0.008607 -0.444937
 0.24556 0.155447 0.182051
 -0.363441 -0.119996 0.290463
 0.372859 -0.061677 -0.196133
 -0.207873 -0.110927 -0.344762
 -0.376471 0.075001 0.791054
 -0.16143 -0.144186 0.866225
 0.218678 0.023855 -0.575016
 -0.281174 -0.130571 0.423905
 -0.217498 0.161374 0.000692
 -0.420251 0.123785 0.547529
 0.399333 0.074213 0.761091
 0.252916 0.101721 -0.575339
 -0.260203 -0.131033 0.663589
 -0.069787 0.058234 -0.290404
 0.210359 -0.042548 0.41809
 -0.007378 -0.045001 0.748514
 -0.055806 -0.099639 -0.2596
 0.332524 -0.046674 0.855667
 0.317799 0.145813 -0.581982
 -0.201432 -0.165546 0.116145
 0.113827 -0.142672 -0.893845
 -0.392868 0.080494 -0.275043
 0.258745 0.142887 0.101584
 -0.371711 0.032421 0.15472
 -0.200586 -0.041472 -0.634756
 -0.420787 -0.121555 -0.538024
 0.161661 0.13126 -0.755545
 -0.448736 -0.091735 -0.520447
 0.270898 0.129967 -0.838083
 0.277523 0.001436 -0.913815
 0.095202 0.138952 -0.908912
 -0.112481 -0.002152 0.318414
 0.157742 0.158073 -0.23048
 -0.382397 -0.012595 -0.182029
 -0.168675 -0.177625 0.039075
 0.223984 -0.156444 -0.098228
 -0.094902 -0.133801 0.232078
 -0.169258 0.022553 -0.359251
 0.248934 0.151207 -0.783714
 -0.169798 0.147505 -0.251026
 -0.30405 -0.142829 0.75853
 -0.064716 0.150368 0.870787
 -0.23169 0.075305 0.596189
 -0.361492 0.119169 -0.754374
 0.237597 -0.027952 0.933613
 0.438425 -0.012493 -0.727328
 -0.29472 0.070565 -0.880424
 -0.237916 0.078266 0.471084
 0.290676 0.126074 -0.096075
 0.409552 0.112238 -0.407788
 0.217207 0.102884 -0.907466
 0.119951 -0.188915 -0.068397
 0.337862 -0.035917 -0.029725
 0.197248 -0.090324 0.678253
 0.111094 0.109735 -0.275745
 0.285559 -0.144933 -0.226378
 0.027371 -0.139625 -0.913702
 0.388546 0.075308 0.253126
 -0.086415 0.081237 0.743684
 0.282709 -0.147904 0.200049
 0.397036 0.088799 0.292389
 -0.027033 -0.075157 0.976644
 0.296447 -0.147338 -0.758305
 0.159924 0.176863 -0.156089
 0.278436 -0.123533 0.055929
 0.400753 -0.035445 0.241106
 -0.050598 0.03734 0.995374
 0.262893 0.103004 0.878077
 0.00645 0.075336 0.271775
 -0.408804 0.119061 -0.666959
 0.177648 -0.009805 0.656173
 0.128014 -0.145741 0.811559
 -0.059117 -0.154605 0.193508
 0.229395 -0.105093 0.653704
 0.198674 -0.044242 -0.397073
 -0.159219 -0.079436 0.32248
 -0.24376 0.132644 -0.347426
 -0.381149 -0.086071 0.251321
 0.401331 -0.137016 -0.460437
 0.37797 -0.066902 0.217622
 0.365479 -0.092062 -0.229148
 -0.077729 0.180452 -0.147368
 0.121394 0.151605 -0.838047
 -0.214349 -0.148272 -0.811868
 0.336195 -0.148056 0.644808
 -0.241787 -0.152298 0.101626
 -0.091238 -0.144088 0.825303
 -0.474727 0.029552 0.517692
 -0.418133 -0.079886 0.333351
 -0.473335 -0.035609 0.566846
 0.220734 -0.023827 -0.564356
 -0.429463 0.05774 -0.335409
 -0.329904 -0.077902 -0.842754
 0.002412 0.126136 -0.801104
 0.17059 0.181261 -0.096123
 -0.331324 0.039206 0.865719
 -0.05131 0.010172 0.733378
 0.257124 0.144908 -0.067268
 -0.228676 0.165827 0.174977
 -0.231347 -0.140361 -0.314599
 -0.246527 -0.154699 -0.275248
 -0.170596 0.180083 0.038025
 0.457344 0.053201 0.419454
 -0.189024 0.005551 0.639859
 -0.083641 0.147511 -0.831347
 -0.21357 0.01214 0.443001
 -0.199167 0.091067 0.926398
 -0.35862 -0.087269 0.197326
 0.437389 0.003367 -0.330476
 -0.247682 -0.047031 -0.924702
 -0.241615 0.149155 -0.740321
 0.147348 0.112033 0.927903
 0.352454 -0.131153 0.30003
 0.254012 -0.105584 -0.879002
 0.300532 0.040199 -0.892689
 -0.226324 -0.076303 0.418341
 -0.421225 -0.121104 0.467886
 -0.422664 -0.045073 0.30391
 -0.443458 -0.067368 -0.669689
 0.454928 -0.0569 -0.648708
 0.314422 0.129987 -0.199168
 0.253733 0.125127 0.377417
 0.390203 0.143158 0.442426
 -0.219746 0.057053 0.43857
 -0.376245 -0.085492 -0.246253
 0.427338 0.046073 -0.325312
 0.403214 -0.10698 0.363325
 -0.399454 -0.045088 -0.251766
 -0.017934 -0.163473 0.180419
 0.181091 -0.166761 0.209019
 0.320673 -0.092847 0.837616
 0.007507 0.198122 0.076948
 0.314686 -0.009115 -0.884359
 0.151774 -0.135556 0.890977
 -0.123746 -0.137832 -0.89661
 -0.44178 0.104575 -0.581412
 -0.145051 -0.116784 -0.754057
 0.055433 0.018756 0.995287
 -0.329601 0.148873 -0.357618
 -0.095222 -0.194909 0.020505
 -0.435444 -0.021057 0.725397
 0.363473 0.149402 -0.584205
 0.055654 0.197605 0.072445
 -0.131517 -0.112735 0.757859
 0.267336 -0.143753 0.117519
 -0.404764 0.076803 0.306058
 0.0185 0.035597 0.744402
 -0.366326 -0.055841 -0.167533
 0.410573 -0.021994 -0.258532
 0.35931 -0.060417 -0.154099
 0.321228 -0.086745 -0.089637
 0.01449 -0.194388 0.09816
 -0.125578 0.013593 0.70135
 -0.318656 -0.146162 0.446464
 0.296973 -0.147286 0.242539
 0.320512 -0.14584 0.572087
 0.443626 0.036334 -0.367562
 -0.015183 0.190483 0.113299
 -0.317787 0.033149 -0.876821
 0.229538 -0.11548 -0.667883
 -0.08004 -0.181025 0.123643
 -0.1947 0.08956 0.67828
 0.233192 -0.066548 0.4568
 0.425925 -0.089464 -0.683657
 -0.324266 0.103597 -0.150011
 0.295214 0.13758 -0.795646
 -0.24178 0.150424 -0.047982
 0.150867 0.187172 -0.0555
 0.337695 0.028218 -0.863095
 0.337645 -0.148237 -0.389082
 0.297318 0.14532 0.238101
 0.215092 0.132688 -0.32052
 0.474322 0.029565 -0.547444
 -0.415885 -0.100196 -0.388356
 -0.228609 -0.156992 0.147812
 -0.22435 -0.012939 0.480916
 0.190679 0.059756 0.948301
 0.243779 0.160075 -0.242959
 -0.025062 0.204906 -0.020279
 -0.094897 -0.095781 -0.275812
 0.069786 -0.200817 -0.015645
 -0.347937 -0.063954 -0.124024
 0.38797 0.014149 -0.189233
 -0.195453 -0.174851 -0.152853
 0.279641 0.14862 -0.186365
 0.210158 0.024431 0.597059
 0.248524 0.117186 -0.632171
 0.120217 0.187856 0.095701
 0.124516 0.097752 -0.951507
 0.014597 0.204066 -0.04279
 -0.318031 0.082124 0.007657
 -0.412312 0.01292 -0.263439
 0.088844 0.121806 0.933566
 -0.34317 0.148661 0.590259
 0.350681 0.149115 0.50743
 0.459222 -0.075712 -0.481421
 0.031324 0.115315 -0.954588
 -0.163055 -0.114261 0.919466
 -0.467011 -0.052604 0.487837
 0.266273 -0.086495 0.889263
 0.303188 0.146726 -0.422197
 0.068175 -0.034257 0.735264
 -0.131086 -0.051036 0.970751
 0.139722 0.190282 -0.012704
 0.375721 0.12152 0.31416
 0.038575 0.188737 -0.120376
 0.235209 -0.080413 -0.913186
 -0.443419 -0.024983 0.347035
 0.295631 -0.08969 -0.862115
 -0.273332 0.118457 0.504411
 -0.176306 -0.139765 -0.776177
 0.163566 -0.110278 0.922914
 0.247305 -0.136362 0.351456
 -0.165303 0.120924 -0.740012
 0.187148 -0.154312 -0.226372
 -0.177517 0.046818 -0.960243
 -0.45896 0.068029 0.49927
 -0.088258 0.088823 -0.75215
 0.088487 -0.137911 0.806564
 0.318159 -0.075511 -0.04491
 0.234226 0.144129 0.72689
 -0.098282 -0.119563 0.781054
 0.199989 -0.079867 -0.367053
 0.093438 0.164694 -0.193307
 0.425229 -0.028514 -0.30051
 0.060574 -0.165502 -0.175117
 -0.083256 -0.115654 -0.781486
 -0.472246 -0.017901 0.607901
 -0.280852 0.122746 -0.046255
 0.28472 -0.053997 -0.893184
 -0.380132 0.03578 0.80909
 -0.381685 0.077659 0.243676
 -0.208449 0.038049 0.617676
 0.125093 -0.084878 -0.959874
 0.402448 0.133915 -0.510177
 -0.335464 0.146763 -0.51741
 0.21188 0.092157 -0.654471
 0.307707 -0.148239 0.298763
 -0.29278 0.141186 -0.394607
 -0.033115 -0.002639 -0.998705
 0.102095 -0.196253 0.01573
 -0.178284 -0.176041 -0.008408
 -0.226916 -0.142778 0.745731
 0.450774 -0.077543 -0.435559
 -0.040763 0.136714 -0.812572
 -0.406179 0.117798 0.677153
 0.173195 0.150346 -0.843846
 0.040158 -0.102333 0.773702
 -0.195369 0.161537 -0.217011
 0.14035 0.148558 0.86881
 -0.045597 0.073914 -0.979459
 0.392026 0.116052 -0.704873
 -0.333315 0.143014 -0.310697
 0.203067 0.163292 -0.22707
 0.017993 0.02911 0.998209
 -0.020154 -0.197406 0.068903
 -0.193822 -0.171915 -0.050917
 -0.439385 -0.057191 -0.374767
 0.366824 -0.126276 -0.723522
 -0.185122 0.167318 0.195795
 0.336859 0.149913 -0.625243
 -0.014301 0.164917 -0.181428
 -0.412438 -0.02904 0.764981
 0.145656 0.055614 -0.967282
 0.307284 0.14249 0.436764
 0.234354 0.099034 0.624841
 -0.34101 0.14202 -0.720759
 0.29577 -0.145985 0.760013
 -0.468155 0.033505 0.4674
 -0.34116 -0.001085 -0.862111
 -0.032742 -0.091642 -0.768149
 -0.285512 0.152053 -0.308832
 -0.061137 0.11752 0.77987
 -0.314147 0.090022 -0.037115
 -0.328532 0.086504 -0.112592
 -0.00425 0.147435 -0.84337
 0.329636 -0.084953 0.111179
 0.400897 -0.109664 0.69495
 0.007807 -0.118618 0.793956
 -0.345307 0.139305 0.73125
 -0.056638 -0.19742 0.042205
 -0.008674 -0.126848 -0.937358
 0.180465 0.091792 0.69305
 -0.444507 -0.076268 0.410622
 -0.379985 -0.020018 0.813722
 -0.424603 0.013477 0.749502
 0.05273 0.022603 -0.733748
 0.393274 -0.1373 0.582607
 -0.143021 -0.128472 0.258554
 0.024269 0.084946 -0.267133
 -0.263078 -0.137381 0.060168
 -0.171061 -0.0272 0.668129
 0.286941 -0.124871 -0.498594
 0.117587 0.191066 -0.084505
 -0.400142 0.101825 0.342494
 -0.14774 -0.185732 -0.037886
 0.228483 0.101898 -0.400665
 0.287542 -0.140644 -0.634428
 0.014435 -0.07246 -0.271961
 -0.177987 0.176424 0.138675
 0.178242 0.124772 -0.299461
 -0.266911 0.135181 -0.828759
 0.322348 0.094089 0.106747
 0.338433 0.053642 -0.068227
 -0.156043 0.184669 -0.008589
 0.054608 -0.196357 0.080929
 0.126089 -0.128584 0.77445
 -0.157315 0.140176 -0.886021
 0.34036 -0.089225 0.153494
 0.4641 -0.035303 -0.436298
 -0.329677 -0.062069 0.020459
 -0.44723 0.081187 -0.41763
 0.426756 0.043751 0.736692
 0.188381 -0.168477 -0.127296
 0.040048 0.00278 -0.998219
 0.361474 0.098519 0.227795
 0.092853 0.151782 0.876022
 0.352993 0.149697 -0.491501
 0.403765 -0.065181 0.756663
 0.27369 -0.123305 -0.839548
 -0.292204 0.125297 -0.121081
 -0.279056 -0.139771 -0.389874
 0.218469 0.068457 -0.424858
 -0.163695 -0.182006 -0.078538
 0.27292 -0.143061 0.795583
 0.266377 -0.140308 -0.127843
 0.208357 0.006807 0.426732
 0.276547 -0.048296 0.902146
 -0.088869 0.03186 0.303721
 -0.238059 -0.134878 -0.84695
 -0.174545 -0.179514 -0.118333
 -0.431567 0.101623 0.639843
 -0.099181 -0.183452 -0.147177
 -0.374649 0.115334 -0.296651
 -0.344493 0.09634 0.811613
 -0.353485 0.148406 0.499889
 -0.050185 -0.031978 -0.740821
 -0.391761 -0.133266 -0.460851
 0.292792 -0.139642 -0.398778
 0.158193 -0.139614 -0.884531
 0.427341 0.124886 0.548785
 -0.21307 -0.038214 0.942781
 0.40771 -0.127672 -0.623851
 0.386714 -0.028488 0.197832
 -0.477621 -0.016393 -0.542869
 0.272952 0.111467 0.519064
 -0.012957 0.055034 0.990919
 0.470632 -0.056273 -0.521932
 -0.092549 0.065087 -0.976667
 -0.284788 0.13949 0.422526
 -0.297022 0.132537 -0.167909
 0.315017 0.152328 0.696631
 0.257292 0.140786 -0.020836
 -0.001977 0.071905 0.75611
 -0.218654 -0.109367 0.676616
 0.152418 0.098821 -0.724394
 -0.389185 -0.129016 -0.416025
 -0.27793 -0.150006 0.284569
 0.172347 0.092834 -0.334084
 0.090243 -0.047017 0.980053
 0.177345 0.001116 -0.655713
 -0.255148 -0.144445 -0.729474
 0.247674 -0.150362 0.079842
 0.447506 -0.058945 0.408465
 -0.221577 0.078375 -0.401197
 -0.214386 0.153627 -0.263143
 -0.358362 -0.011316 0.090051
 0.359762 -0.102265 0.235494
 0.464097 0.033642 -0.629618
 0.424738 0.121262 0.463657
 0.101167 0.139442 0.802522
 -0.124943 -0.138727 0.804395
 -0.07131 0.101622 -0.959426
 -0.128524 0.077915 -0.72587
 0.120204 0.193674 0.024851
 0.226755 -0.000993 0.505099
 -0.238681 -0.134045 0.704175
 0.165478 -0.095637 -0.712301
 -0.165558 0.02215 -0.67384
 -0.139039 0.040825 -0.331426
 0.455473 0.083264 -0.560098
 0.464062 0.056967 0.46576
 -0.376748 0.05148 0.192734
 0.274401 -0.143495 -0.797292
 0.401728 0.135396 -0.560996
 -0.127433 0.085289 0.72844
 -0.226941 0.034264 0.485522
 0.034623 0.104588 0.253894
 -0.159636 0.146833 0.860444
 -0.27852 0.145192 -0.665923
 0.073882 0.150797 -0.86686
 -0.318085 -0.074871 -0.029895
 -0.120745 -0.115472 0.932872
 -0.023203 0.039834 0.743513
 -0.44982 0.071324 0.452944
 -0.248759 -0.150811 -0.104456
 0.066473 0.201408 0.028483
 -0.071155 -0.060263 0.742442
 -0.327064 0.128009 -0.228066
 -0.425595 -0.116319 -0.583921
 0.359153 -0.145668 0.553411
 -0.314627 0.150819 -0.687144
 -0.337602 -0.036405 -0.017262
 -0.034006 -0.109685 0.951785
 -0.222437 0.166025 0.124626
 0.370655 0.020925 -0.830864
 0.251159 -0.113288 -0.624001
 0.419935 0.061811 0.312039
 -0.045533 0.149668 -0.856728
 0.337119 -0.142035 0.335619
 0.30117 -0.07333 0.870529
 -0.08134 -0.19814 -0.059062
 -0.193934 -0.141544 -0.856495
 0.115919 0.017262 0.317667
 -0.347761 -0.115958 0.243239
 -0.144918 -0.180758 -0.150882
 0.026226 -0.023915 0.743024
 0.203293 0.011033 -0.617451
 -0.02279 0.040657 -0.994574
 0.179539 0.152285 0.232672
 -0.041358 0.025446 -0.293085
 0.310336 0.125141 0.17532
 -0.439627 0.102475 0.588789
 0.336953 -0.12705 -0.767826
 -0.419346 -0.060576 0.732446
 -0.35223 0.119601 0.771651
 0.263301 -0.124288 0.631597
 -0.20506 0.127866 -0.717141
 -0.184798 -0.095043 0.698996
 -0.147769 0.149707 0.817001
 -0.147242 0.173282 0.17187
 0.125772 0.114068 0.755021
 -0.328568 -0.072873 -0.083617
 0.220799 -0.134776 0.860509
 0.068526 0.096477 -0.761158
 0.316141 0.141543 -0.26176
 -0.173018 -0.04692 0.957977
 -0.18124 0.169223 -0.173687
 -0.251521 -0.159565 -0.190902
 -0.242951 0.136849 0.845467
 -0.253071 0.159974 0.218952
 0.17465 -0.179531 0.116659
 -0.354675 -0.030791 -0.095771
 0.455079 0.020778 -0.674747
 -0.188838 0.126016 0.89526
 -0.339297 -0.04439 -0.057535
 0.331714 -0.121948 -0.223172
 0.347346 0.071551 0.13729
 -0.100558 -0.033159 -0.307539
 0.028553 -0.065691 -0.986567
 -0.247258 0.118916 -0.873333
 -0.187189 -0.025244 -0.382507
 0.310635 0.144361 -0.752018
 -0.272991 -0.056571 0.90226
 -0.044611 -0.199059 -0.09043
 -0.030113 -0.10767 0.781777
 -0.204169 -0.081564 -0.377641
 0.217787 -0.017683 0.585589
 -0.246218 0.118505 -0.6453
 -0.042432 -0.203176 -0.04637
 0.286035 0.151137 -0.22949
 0.128521 0.061745 -0.713652
 -0.328726 0.148319 0.363099
 -0.31418 -0.148279 0.719952
 0.267188 0.119546 0.424737
 0.342254 -0.09907 -0.18323
 -0.455324 0.038201 0.415367
 -0.389332 -0.137111 0.43329
 0.04798 0.122603 -0.791166
 0.149188 0.017631 0.342697
 0.249241 0.100344 0.585761
 0.35058 -0.016168 -0.848526
 -0.399232 -0.004252 -0.791956
 -0.320163 -0.146276 -0.309465
 -0.361312 -0.076798 -0.809408
 -0.372082 -0.00126 -0.828503
 -0.192948 -0.004334 0.958655
 0.164832 -0.103082 0.307802
 0.138067 -0.08743 0.725725
 -0.212117 0.160385 0.231503
 0.14803 -0.017188 -0.688025
 0.252948 -0.148937 0.758194
 -0.329928 0.137929 0.272624
 -0.265645 -0.118584 0.856404
 0.398189 0.039132 0.236019
 0.333828 0.105266 -0.170966
 -0.300674 -0.146183 -0.741273
 0.182294 0.132211 -0.890672
 -0.180173 0.137888 0.757059
 0.323068 -0.15027 0.687166
 -0.350153 0.00715 0.050495
 0.159716 -0.180657 -0.045872
 0.007948 0.093238 -0.769002
 0.028047 -0.151711 -0.868926
 0.175509 0.042439 0.360771
 -0.202512 -0.147549 -0.268283
 -0.33697 -0.131664 -0.271739
 -0.138677 -0.187172 0.006919
 -0.344628 -0.023075 0.023012
 0.473304 -0.026865 -0.484201
 0.138352 -0.149295 0.852575
 -0.461666 -0.062232 0.601731
 0.2224 -0.002826 -0.484934
 -0.462497 0.078553 -0.518792
 0.206151 0.055025 -0.627297
 0.273038 -0.118699 0.588168
 -0.01716 -0.108298 0.243264
 -0.327217 0.069305 -0.852201
 0.349116 0.149136 0.383316
 -0.222362 -0.121031 -0.689432
 0.467575 -0.010658 -0.636514
 0.247059 0.080789 0.543999
 0.42157 0.115803 -0.472467
 -0.40413 0.052522 -0.768383
 0.035466 -0.139768 0.908252
 -0.21218 0.167307 -0.13091
 0.075206 -0.197764 -0.061621
 0.227655 -0.031346 -0.519276
 0.263155 -0.100869 0.535061
 -0.228738 -0.031237 -0.48942
 0.256804 0.09905 -0.526563
 0.084977 -0.051037 0.296343
 -0.189756 -0.078996 0.936679
 0.226567 -0.152823 0.281826
 -0.355624 -0.144943 -0.62458
 0.065168 0.144022 0.904434
 -0.192913 0.012181 -0.637061
 0.151471 -0.059309 0.334643
 0.278988 0.130024 -0.600249
 0.227436 0.039999 0.555673
 -0.43049 0.113044 -0.44253
 -0.062549 -0.100921 0.256328
 -0.36125 -0.061187 0.817931
 0.27467 0.141454 0.156049
 -0.123857 0.013436 0.983752
 0.386683 -0.050344 0.793556
 -0.050393 -0.130273 0.226065
 -0.0119 -0.093516 -0.971079
 -0.293949 0.149304 0.240581
 0.097919 -0.151827 -0.202527
 -0.254514 0.142852 0.036821
 -0.045929 -0.029322 0.738379
 0.475858 0.001115 -0.585374
 0.342477 0.138266 0.295092
 0.412331 0.079315 -0.730023
 -0.195832 0.120902 0.715211
 0.466203 0.019939 0.443034
 0.368191 -0.133768 0.36645
 0.079543 8.6e-005 -0.307946
 0.039927 0.03885 -0.289356
 -0.174121 0.024967 0.37136
 -0.307711 -0.13994 -0.467145
 -0.383402 -0.048822 -0.210565
 -0.441346 -0.087315 0.635913
 0.198062 0.071989 -0.384949
 0.018658 0.131972 0.801964
 -0.405077 0.09311 -0.321427
 0.152093 0.005 -0.975838
 0.347912 0.150412 0.424661
 0.328931 0.13817 0.753633
 -0.340696 -0.129472 -0.753819
 -0.265297 0.151628 -0.188693
 -0.420933 0.119914 -0.62058
 -0.16239 -0.107653 0.732316
 -0.10014 0.086839 -0.28349
 0.050203 -0.042667 0.986322
 0.431832 -0.116556 -0.486802
 -0.169675 -0.159483 -0.224251
 -0.217294 -0.095882 0.37378
 0.385886 0.137836 0.400351
 0.423623 -0.08912 -0.364366
 0.101557 0.048509 0.723433
 -0.156021 0.082864 -0.951182
 0.391625 -0.05862 -0.239492
 0.046153 -0.0834 0.969574
 0.310736 -0.150531 -0.672464
 -0.131019 -0.187298 -0.11163
 -0.287018 0.147674 -0.227147
 0.445077 0.09065 0.625427
 0.405513 0.080375 -0.312645
 -0.259971 0.13731 -0.008794
 0.375865 0.057908 -0.809434
 0.059213 -0.200658 0.033225
 0.377713 0.063671 0.207897
 -0.304554 -0.135671 -0.78656
 0.079593 -0.135674 -0.799928
 0.353342 0.137503 0.718662
 0.283683 0.143421 0.199388
 0.107846 -0.021934 0.715632
 -0.094387 0.143173 0.229793
 -0.297386 -0.140616 0.63637
 -0.376481 0.103857 0.281996
 0.402358 0.052112 -0.263688
 0.22254 0.01894 0.467224
 -0.420809 -0.05785 -0.323597
 -0.100994 -0.040241 0.722038
 0.332648 0.053223 0.857351
 -0.396308 0.004608 -0.221983
 0.146588 0.027809 -0.68975
 -0.105455 -0.194617 -0.022976
 0.347609 0.145783 0.338536
 -0.27183 -0.110986 -0.862193
 -0.325151 -0.1071 0.156212
 0.310108 0.119675 0.816909
 -0.069559 0.050368 -0.736692
 -0.033703 0.181543 -0.144334
 -0.25922 0.144129 -0.094311
 0.324503 0.104113 0.146334
 0.064836 -0.125627 -0.934173
 0.292821 0.124591 0.123952
 0.25799 0.073844 0.90582
 -0.261283 -0.082233 -0.896964
 -0.007664 0.191867 -0.110411
 0.199403 0.032249 -0.410742
 0.447379 -0.024601 -0.36351
 0.207133 0.069507 0.387857
 -0.231094 -0.06043 -0.458295
 0.292953 -0.127402 -0.546182
 -0.413455 -0.105855 0.374741
 -0.266264 -0.129112 -0.636847
 0.227293 0.145558 0.292502
 0.141138 0.124534 -0.918506
 -0.287344 -0.128348 0.821116
 0.19251 -0.016175 -0.95872
 -0.217192 0.080548 -0.633692
 0.19445 -0.141923 -0.859035
 0.338587 0.046532 0.051935
 0.462065 -0.071805 0.542357
 -0.434986 0.11786 -0.49794
 -0.05314 0.127691 0.24047
 -0.146147 0.009062 0.343082
 0.30391 -0.141999 0.612715
 0.241822 -0.066079 0.525193
 0.335423 0.129631 0.253398
 -0.052158 0.006755 0.294468
 0.153992 -0.152147 -0.841433
 -0.361051 0.142439 0.682779
 0.47406 0.019095 -0.496676
 0.145161 -0.013402 0.689921
 -0.221149 -0.020964 -0.945453
 0.187766 -0.013536 0.389246
 -0.166303 -0.173075 -0.185678
 0.396402 -0.083549 0.297611
 -0.269962 -0.136629 -0.818115
 0.315321 0.145439 -0.470227
 0.265441 0.034588 0.919636
 -0.08704 0.019685 -0.307313
 -0.335865 -0.146268 -0.385663
 0.355953 0.149733 0.634019
 0.291743 -0.109449 -0.057994
 0.343098 -0.00423 -0.002944
 -0.134407 -0.073633 0.720226
 -0.344972 0.043456 0.074489
 0.342876 -0.135955 -0.301044
 0.001087 0.163816 0.182418
 0.302669 -0.123185 -0.147908
 0.222697 -0.002306 0.546833
 0.407981 -0.127663 0.485635
 -0.321017 -0.126253 0.791903
 0.352926 0.120996 -0.273889
 -0.23414 -0.066933 0.920713
 -0.326572 -0.119212 0.203065
 0.462135 0.050354 -0.461937
 -0.468906 0.025985 0.613764
 -0.337421 -0.147397 -0.548264
 -0.184195 -0.165167 0.15617
 -0.352938 0.036034 -0.840727
 -0.353103 -0.040824 -0.843554
 -0.308913 0.107407 0.836597
 -0.367126 0.139578 0.397731
 -0.309522 -0.147372 -0.696894
 -0.464681 0.054073 -0.450754
 -0.33513 0.107147 -0.191289
 0.436367 0.034463 0.335775
 -0.087374 0.092478 0.960862
 -0.253155 -0.098957 0.445973
 0.405264 -0.065047 -0.281345
 -0.160981 0.060892 0.34385
 0.357323 0.02939 -0.098282
 -0.089928 -0.127457 -0.926051
 0.086797 -0.081822 0.964388
 0.046469 0.126218 0.936113
 0.058261 -0.100619 0.261082
 -0.248276 0.104451 0.436595
 0.340227 0.086723 0.826849
 -0.23982 0.063907 -0.549026
 0.2167 0.028523 -0.454172
 -0.309214 0.076049 0.866844
 -0.399733 -0.099402 -0.339375
 -0.473006 0.039829 -0.49083
 -0.284995 -0.125651 -0.104083
 0.13927 -0.18644 0.093526
 0.369645 -0.138118 0.67173
 -0.371396 0.147137 -0.594595
 -0.367337 0.133728 -0.335879
 0.311257 -0.14096 -0.263579
 -0.018829 -0.034309 0.991211
 0.341953 0.122207 -0.776522
 -0.009321 -0.205185 -0.02105
 -0.03803 0.139537 0.912574
 -0.059295 0.060304 0.287048
 -0.471603 0.005487 -0.450346
 0.227405 0.153125 -0.282937
 -0.265927 -0.156524 -0.233896
 0.024567 -0.148517 0.869202
 -0.103353 -0.084996 0.745672
 0.155464 -0.121096 0.746776
 0.237758 -0.091243 0.613677
 -0.265501 -0.13949 -0.683284
 -0.237256 0.151229 -0.793188
 0.352329 -0.019701 0.070803
 -0.402148 0.140435 -0.514758
 -0.234535 -0.162609 -0.14702
 -0.082526 -0.028312 0.301583
 0.164901 -0.039192 0.963714
 -0.170701 0.090228 -0.703729
 -0.276889 -0.146174 0.705186
 -0.258189 0.001238 -0.926849
 0.270952 -0.113827 0.857962
 0.023819 -0.160694 0.189232
 -0.312032 -0.146825 0.395241
 0.295753 0.062387 0.885395
 0.227667 0.061104 0.931105
 -0.303633 0.10764 -0.081014
 0.065997 0.143773 -0.222345
 0.471213 0.04964 0.558422
 -0.431346 0.010122 -0.313591
 0.390167 0.122311 0.696478
 0.026688 -0.204192 0.0042
 0.346987 0.006471 0.039517
 0.29322 -0.102119 -0.01432
 -0.274844 -0.150663 -0.314778
 -0.336884 -0.096769 0.815974
 0.313673 0.15143 0.363885
 0.257929 -0.129693 -0.372829
 -0.131246 0.075915 -0.308793
 -0.24579 -0.095266 0.589945
 -0.116981 0.148748 0.868072
 0.136647 -0.181262 0.141388
 -0.401102 -0.13069 -0.621024
 0.179542 0.045939 -0.661796
 0.430346 -0.054846 -0.335718
 -0.133443 0.051777 0.973268
 -0.173515 -0.102116 -0.714704
 -0.16795 -0.091179 -0.324671
 0.217219 0.163599 -0.002339
 -0.240433 0.158913 -0.225445
 -0.301026 0.115157 0.091247
 0.042073 -0.058486 0.279554
 0.278332 0.128717 -0.453811
 0.32421 -0.147073 -0.431503
 -0.337357 -0.110712 -0.798894
 -0.27803 0.126132 0.462964
 0.13801 0.169061 -0.1937
 -0.126954 -0.147666 0.846566
 0.413359 0.041282 0.27633
 0.414544 -0.132112 -0.530943
 -0.267375 0.14598 0.6966
 0.429438 -0.114806 -0.434881
 -0.277548 0.137872 0.817633
 0.316328 -0.123132 0.179857
 0.112165 -0.122089 -0.770874
 -0.065379 0.115705 -0.781601
 0.294056 -0.118061 0.096939
 -0.211023 -0.100241 0.908517
 -0.207366 0.120503 -0.32618
 -0.301851 -0.101487 -0.066728
 -0.206905 0.130009 0.322611
 -0.044671 -0.175551 0.150823
 0.154842 0.113977 0.284616
 -0.084292 0.013225 0.992416
 -0.201924 -0.123098 0.720042
 -0.224541 0.162988 -0.177861
 0.159151 0.024142 0.676503
 0.146602 -0.158888 -0.199325
 -0.189055 -0.127684 0.888741
 -0.343983 -0.130724 0.75214
 0.324026 -0.051183 -0.863083
 0.164992 -0.075427 0.697721
 0.115756 0.096342 0.950854
 -0.031024 0.118247 -0.949713
 -0.460989 -0.032035 -0.421186
 -0.336794 -0.147075 0.616599
 -0.210526 0.10736 0.363518
 -0.435545 -0.074976 0.681502
 -0.427932 0.049904 -0.728562
 0.229457 -0.15104 0.791525
 -0.316261 -0.143055 -0.598307
 -0.385916 -0.142524 0.539315
 -0.289769 -0.140352 -0.187886
 -0.229343 -0.14359 0.286698
 -0.328379 0.148579 -0.605763
 -0.21881 0.087902 0.405216
 -0.476782 -0.00654 -0.49766
 -0.281876 -0.128768 0.099395
 -0.229145 -0.103144 -0.647958
 -0.132766 0.048569 -0.974506
 0.096192 0.070016 -0.975393
 -0.139497 -0.066617 -0.713142
 0.325138 -0.147347 0.374911
 0.468792 -0.017175 0.466045
 0.413704 -0.077506 0.333042
 0.352949 -0.076276 0.817122
 -0.052332 -0.147491 0.882331
 -0.084848 -0.168899 0.16317
 0.060733 0.025275 0.293029
 0.439387 -0.004059 0.725299
 0.34396 0.058163 0.096758
 0.235346 0.096504 0.403091
 -0.289529 0.139823 -0.623674
 -0.330542 -0.067464 0.847696
 -0.194225 -0.007195 0.398454
 -0.474047 -0.008888 0.479523
 0.085571 0.009382 0.723943
 0.202192 -0.144004 -0.762036
 0.256928 0.101747 -0.482381
 0.019283 -0.200567 0.051115
 0.131895 -0.138361 -0.237493
 -0.220089 0.002141 -0.455822
 0.274581 0.156208 -0.273882
 -0.460244 -0.046319 0.644512
 -0.080084 -0.153841 -0.206757
 -0.117384 -0.142683 -0.811386
 -0.402042 0.138065 -0.463703
 -0.237589 0.147178 -0.303777
 -0.27461 0.076211 0.895119
 0.219622 0.153779 0.251378
 -0.18461 0.130039 -0.289502
 0.262086 -0.099409 -0.526425
 0.413188 -0.014487 -0.768575
 -0.023968 -0.134946 0.815382
 0.259346 -0.142656 -0.326823
 0.279623 0.121088 0.467087
 -0.371299 0.131626 0.354999
 -0.352017 -0.147119 0.659908
 -0.273492 0.109416 0.863615
 -0.287948 0.131789 -0.437434
 -0.147594 0.163198 -0.200989
 -0.351565 0.113737 0.242691
 0.078222 -0.135619 0.911691
 0.447441 0.066789 -0.655814
 0.087973 0.158718 0.195599
 -0.12979 0.087923 0.954074
 -0.10212 -0.096016 -0.958036
 0.393631 0.038844 0.790892
 -0.311702 0.146983 0.629315
 -0.239309 -0.110542 -0.394473
 -0.06882 0.200711 0.012497
 -0.119548 -0.169272 -0.186073
 -0.158233 -0.173402 0.12323
 0.119675 0.083306 0.731569
 0.454045 0.091292 0.534597
 0.065879 -0.15008 -0.841667
 -0.400343 -0.016829 0.230251
 -0.264723 -0.121537 0.617746
 -0.331296 0.080133 0.097983
 0.062187 0.150051 0.84245
 0.333949 -0.058667 0.058859
 0.371893 0.051487 -0.170878
 -0.068719 -0.073747 -0.74974
 0.223992 0.015688 -0.530163
 0.046274 0.162882 0.186301
 -0.10408 0.19406 -0.064036
 -0.122138 -0.124605 -0.261781
 0.31431 0.147228 0.611993
 -0.380203 -0.144865 0.584154
 0.167441 -0.129389 -0.27019
 0.013325 0.147959 0.839214
 0.130636 -0.144782 -0.804097
 0.212186 -0.162292 -0.052628
 -0.323982 -0.14323 0.302777
 -0.455754 0.042731 0.662383
 0.122375 -0.019197 0.980747
 -0.237303 -0.088217 -0.606862
 -0.338287 0.148049 -0.450483
 0.320255 0.092095 -0.092225
 0.126419 -0.05821 -0.316565
 -0.415549 -0.122277 0.6108
 0.329913 -0.148722 -0.571014
 -0.296902 -0.110567 0.05973
 0.048187 -0.128864 0.802524
 0.223618 -0.041633 -0.458219
 -0.179398 -0.145344 0.244499
 0.12854 -0.096565 -0.73919
 -0.381636 -0.0392 -0.809457
 -0.229354 -0.115272 -0.885319
 0.270662 -0.156191 0.27404
 0.398799 0.130334 0.653118
 0.424363 -0.114459 0.605916
 0.111401 0.144787 -0.234619
 0.467231 -0.061089 -0.565842
 0.408495 0.091735 0.7211
 -0.166279 0.176297 -0.13399
 -0.190411 0.151083 0.799473
 -0.23814 0.049142 -0.930849
 -0.136475 0.185363 -0.09956
 -0.419165 -0.032687 -0.754922
 -0.338854 0.043723 0.026699
 -0.238072 -0.127977 0.343752
 -0.321165 -0.037473 -0.8762
 -0.416944 0.048358 -0.292708
 -0.418292 -0.028052 -0.288083
 0.115663 0.061771 0.973556
 -0.278896 -0.147887 0.328492
 0.286478 0.120323 -0.048714
 0.349577 -0.049311 0.098849
 0.233215 -0.109139 0.889703
 0.414531 -0.019859 0.764009
 0.3674 0.133141 -0.359449
 -0.257841 -0.152387 0.245619
 -0.11919 0.192911 0.022098
 0.39244 -0.023168 -0.212237
 -0.077114 0.19719 0.059425
 0.047387 0.007431 0.735986
 -0.162376 -0.146315 0.822453
 0.226353 0.065499 0.59043
 0.440287 -0.088126 0.436467
 0.260212 -0.149274 -0.27666
 -0.071805 0.100422 0.270683
 0.373536 0.138659 -0.669663
 -0.196737 -0.059893 -0.945865
 -0.035121 -0.073258 0.756169
 0.387305 0.050989 -0.21601
 -0.227306 0.019882 -0.559557
 -0.290853 -0.109413 -0.023139
 -0.068432 0.029105 -0.992367
 -0.220957 0.145521 0.741755
 0.183363 0.174659 0.073533
 0.179493 -0.144435 0.859433
 0.086913 0.08473 0.278533
 -0.454122 0.08431 0.542949
 -0.410904 -0.076834 -0.736122
 -0.190428 0.069026 0.375547
 -0.30043 -0.001456 -0.897907
 -0.392226 0.051545 -0.237474
 -0.230583 -0.059858 0.572096
 -0.129976 0.144514 -0.235727
 0.469296 0.055513 0.512299
 -0.249344 -0.095612 0.891174
 0.066862 -0.147317 0.875973
 -0.004904 0.117895 0.242891
 -0.247242 0.114792 -0.38804
 0.212869 0.159362 0.209
 0.262264 0.155003 0.26562
 0.192724 0.021523 0.960235
 0.326649 -0.125944 0.220895
 -0.21333 -0.007038 -0.596855
 0.122654 -0.027783 0.32095
 -0.443581 -0.098008 0.586166
 -0.259763 0.079778 -0.902146
 0.242162 0.122541 0.659128
 0.276701 0.121862 0.843409
 0.108967 -0.100693 0.749448
 0.087735 0.115428 0.77225
 0.381729 0.13132 0.35726
 0.154549 0.078634 0.95241
 0.248312 0.105182 -0.436176
 0.102395 -0.151684 0.218288
 0.122445 -0.109698 -0.273631
 -0.369785 0.020802 -0.145948
 0.03265 0.191333 0.111076
 0.350803 -0.124227 0.755857
 -0.303209 0.127738 0.155626
 0.449123 0.082035 -0.612192
 0.460183 -0.021945 0.425052
 -0.215078 0.039934 -0.604129
 0.385055 -0.13736 0.629201
 -0.01116 -0.101192 -0.252994
 0.157817 -0.131509 -0.762379
 0.290113 -0.134774 -0.591317
 0.220627 0.147269 -0.825009
 -0.127976 0.190277 0.063886
 0.280056 -0.14288 0.381068
 -0.418873 0.091032 -0.701704
 -0.353199 -0.073046 0.150508
 0.210443 -0.146476 -0.263695
 0.340705 0.117157 -0.229653
 0.226308 0.161002 -0.043067
 0.111754 0.022008 0.987579
 -0.318627 0.140797 -0.758928
 -0.370522 0.140765 -0.381256
 0.301955 0.151429 -0.307747
 0.243973 -0.149251 0.037379
 0.189721 0.150816 -0.789515
 0.060399 -0.150303 0.210223
 -0.06847 -0.141823 -0.819866
 0.25304 0.154412 0.225093
 -0.346416 0.035526 -0.05902
 -0.289981 -0.143389 0.216959
 -0.274533 -0.144729 0.787676
 0.231591 -0.045846 0.559317
 -0.359581 -0.085696 -0.200526
 0.437815 0.083331 0.397534
 -0.292979 -0.152189 -0.272196
 -0.192104 -0.169717 0.075972
 0.313319 0.109643 -0.830305
 0.472552 -0.02687 0.510092
 -0.112234 0.137905 0.794132
 -0.052974 -0.010511 0.994448
 -0.059436 0.189216 0.115004
 0.185336 -0.150797 -0.807302
 0.140881 -0.121461 0.273636
 0.13797 -0.181275 -0.111846
 0.006509 -0.025358 -0.997776
 -0.252598 -0.152301 0.190649
 0.381218 -0.102918 -0.287394
 -0.131413 -0.138657 0.896143
 0.252992 -0.091137 0.491708
 -0.138604 0.090757 0.309721
 -0.08609 -0.147135 -0.88214
 -0.049616 0.076969 0.976586
 0.078953 0.113062 -0.9493
 -0.152603 -0.160867 0.183818
 -0.427423 0.066797 0.359203
 -0.453334 0.081679 -0.61551
 0.37373 0.138228 -0.405417
 0.355896 -0.094373 -0.796487
 0.377887 -0.022006 -0.164941
 0.192368 -0.164189 -0.183053
 -0.229542 0.001252 -0.517728
 0.290998 0.142422 -0.640195
 0.382071 0.020794 0.184782
 0.072522 0.197746 -0.06853
 -0.405294 0.048461 0.2685
 -0.218181 -0.153414 0.2325
 -0.452229 -0.080496 -0.471702
 0.401392 -0.096964 -0.719225
 -0.117226 -0.181553 0.104314
 -0.298149 -0.076121 -0.873142
 0.269084 0.141624 -0.68212
 0.388507 -0.054563 -0.785567
 0.352587 -0.148623 0.601204
 0.323093 -0.145107 0.5224
 0.329437 -0.15053 -0.620407
 0.384871 0.090721 -0.27812
 0.284612 -0.124395 0.502739
 0.21885 0.105751 0.359418
 -0.022594 -0.187949 0.118301
 0.264701 0.146324 0.693787
 0.377977 -0.139826 0.451669
 0.212085 0.065049 -0.936069
 0.227199 0.165483 -0.157704
 -0.191219 -0.126031 -0.304755
 0.085407 -0.008595 0.301545
 0.296811 -0.147894 -0.353474
 0.474244 -0.032089 0.556542
 -0.367332 -0.118802 -0.305279
 -0.219728 -0.159603 -0.018508
 0.055409 0.202579 -0.026985
 -0.336282 0.051294 -0.019041
 0.151994 -0.11685 -0.920647
 -0.454848 0.004501 -0.681597
 -0.235053 -0.148786 0.785256
 -0.447799 -0.086237 0.454487
 -0.306912 -0.145771 -0.647002
 -0.160043 0.107767 0.928383
 -0.365155 -0.129182 -0.71399
 -0.417606 -0.125972 0.564858
 0.233161 0.154177 0.065165
 0.418304 0.116439 0.420009
 -0.143411 0.134405 0.899015
 0.313276 0.088015 -0.052092
 -0.055851 -0.190408 0.091799
 0.314032 0.141588 0.482138
 -0.206554 -0.130855 -0.729839
 -0.283978 -0.041771 -0.902055
 -0.024088 0.145963 0.213203
 -0.16903 0.095825 -0.320395
 -0.105707 -0.108643 0.265846
 -0.099529 0.120209 -0.253631
 0.455913 -0.02453 -0.678995
 0.257849 -0.152512 0.314026
 0.351896 -0.119553 -0.261374
 0.08159 0.1452 -0.817776
 0.263868 0.151862 0.756584
 0.290888 -0.128501 0.548429
 0.364194 -0.131663 0.714459
 0.044742 0.108432 0.776161
 -0.116056 0.181435 0.140989
 0.372663 0.08701 -0.238123
 -0.185091 -0.127499 0.287452
 -0.14564 0.117969 -0.92659
 0.040813 -0.015934 0.289835
 0.021384 -0.013996 0.995994
 0.397661 0.002513 0.221344
 0.200462 -0.132533 0.731346
 -0.07826 -0.115503 0.942586
 0.231088 -0.070683 -0.592974
 -0.226375 0.011548 0.530105
 0.125533 -0.191045 -0.02011
 -0.359029 0.129875 0.312576
 0.096501 -0.170547 0.181249
 -0.333504 0.148229 -0.562165
 0.367889 -0.093493 0.780981
 -0.219275 -0.070173 -0.416004
 -0.170456 -0.025406 0.362354
 -0.438568 0.115166 -0.540048
 -0.465854 0.056651 0.577807
 -0.376585 0.084974 -0.781458
 0.10732 0.074117 -0.300342
 0.076675 0.177571 0.15469
 0.364451 0.031017 0.131743
 -0.339322 -0.091125 -0.157688
 -0.186449 0.064761 -0.666158
 0.193268 -0.124604 0.893993
 0.056457 -0.145483 0.837778
 0.328509 0.151169 -0.670637
 -0.366235 0.148969 -0.485854
 0.292806 -0.145698 0.656512
 -0.165459 -0.147621 -0.820193
 -0.457636 -0.000662 -0.389284
 0.24495 0.087503 0.444321
 0.308739 0.13652 0.525363
 0.240225 0.023957 -0.936701
 0.378027 -0.097612 -0.758145
 0.354398 0.058127 -0.130783
 -0.038798 0.111622 0.951609
 0.265612 -0.139128 -0.672221
 0.445758 0.08917 0.44225
 0.2423 -0.154451 -0.234311
 -0.386446 0.096686 0.754399
 0.032717 0.118929 -0.241252
 0.164292 -0.078311 0.948055
 0.234205 0.153612 0.782897
 -0.32243 0.126746 0.207714
 -0.124019 -9e-005 -0.325158
 -0.087566 0.147303 -0.21732
 0.04976 0.068073 0.278116
 -0.141797 0.120765 0.754019
 0.429599 0.07406 0.354851
 -0.471661 -0.038073 -0.587163
 0.228654 -0.155865 -0.007412
 0.015355 -0.087066 0.261133
 -0.270849 -0.11808 -0.592269
 0.098566 -0.124471 0.25256
 0.475653 0.005739 0.583922
 -0.076492 0.147742 -0.886458
 0.331917 -0.135054 0.263962
 0.108584 0.195626 -0.043375
 0.109279 -0.022262 -0.714191
 -0.45558 0.068439 0.622869
 0.367472 0.053828 0.168694
 -0.374961 0.148645 -0.547311
 -0.144308 -0.066716 -0.96248
 -0.043059 0.085639 0.758257
 -0.398995 0.089287 -0.742651
 -0.055838 0.125717 -0.236613
 0.135078 0.146209 -0.879211
 -0.356127 0.074615 -0.817682
 -0.285266 0.15507 0.286311
 0.258859 -0.134693 -0.033974
 -0.084303 -0.12902 -0.242036
 0.191251 0.123567 0.723054
 -0.006236 0.089965 0.970011
 0.101587 -0.062132 0.730276
 -0.140775 -0.147071 0.221368
 -0.017202 0.009374 0.999429
 -0.110107 -0.089907 -0.745088
 -0.440139 0.024347 0.348419
 -0.173358 0.151466 0.246266
 -0.157983 -0.017822 -0.349031
 0.28146 0.149596 -0.357855
 0.221033 -0.023178 0.456313
 -0.030462 0.147528 0.842578
 0.159716 -0.020047 0.352309
 -0.221657 0.025948 0.576028
 0.295528 -0.122252 0.823421
 -0.440029 0.085937 -0.656802
 -0.200931 -0.051052 0.392254
 0.357387 0.144692 0.676134
 0.332904 0.149072 -0.39206
 0.047314 -0.050001 -0.286741
 0.024686 -0.143367 -0.825314
 0.436893 0.108151 -0.529131
 -0.100898 0.075066 0.29498
 0.379258 -0.122661 -0.32935
 0.278309 0.118556 0.560942
 -0.2007 0.145113 -0.761225
 0.112063 0.179597 -0.154592
 -0.271982 -0.143658 -0.144828
 -0.027599 -0.053335 -0.990203
 0.040035 0.076097 0.754995
 0.205869 0.106328 -0.356201
 0.154934 0.10041 0.723722
 0.143169 0.055369 0.323819
 0.433361 -0.097731 -0.642336
 -0.044633 -0.134275 0.920619
 0.048804 0.080246 -0.977535
 -0.394822 -0.063647 -0.776147
 -0.336082 0.14936 -0.406641
 -0.12116 -0.191308 -0.070349
 0.284293 0.128136 -0.552276
 -0.052469 -0.114848 -0.947462
 0.331861 0.010019 0.869841
 -0.051746 -0.187525 -0.132001
 -0.286836 -0.084618 0.875324
 -0.241664 -0.141176 0.827203
 -0.037606 0.081125 -0.758906
 0.257902 0.151482 -0.317138
 -0.383158 0.038136 -0.804677
 0.420229 0.112171 -0.637385
 -0.292046 -0.017335 0.899976
 -0.365691 -0.02935 0.129669
 0.219428 0.051522 0.429514
 0.03932 -0.00711 -0.29429
 -0.346752 -0.144602 -0.671382
 0.07971 0.042426 -0.301128
 0.414026 -0.00074 0.263438
 -0.277462 -0.116969 0.514713
 -0.415148 0.002891 0.268446
 -0.073426 0.17688 0.156913
 -0.13423 -0.114151 -0.931105
 0.34968 0.138786 -0.716494
 0.014366 -0.091266 -0.765174
 0.406601 -0.088489 -0.321441
 0.246038 -0.158857 0.152567
 -0.124977 -0.080159 -0.30111
 -0.209323 -0.168765 -0.095957
 -0.261795 0.152015 0.742739
 0.411891 0.109509 0.376554
 -0.424027 -0.103801 -0.650455
 0.309862 0.151699 0.320787
 0.476975 0.011417 0.534309
 0.25138 -0.137746 0.831945
 0.201105 -0.145217 0.767595
 0.324047 0.146051 -0.534912
 0.29102 0.140462 0.396231
 0.274214 -0.129394 0.423376
 0.137342 0.13792 0.784629
 0.313458 0.14157 0.569256
 0.21611 0.145366 -0.745756
 0.033824 0.099234 0.962567
 -0.454623 0.00502 0.384533
 -0.389396 0.141429 0.588686
 0.432815 0.077669 -0.387542
 -0.012191 0.149093 0.879379
 0.22729 0.069993 -0.593273
 -0.067597 -0.097284 0.765909
 0.260101 -0.137854 -0.079232
 0.063093 -0.021953 -0.73266
 -0.072012 -0.067179 0.283352
 -0.457105 -0.034882 0.400412
 -0.207336 -0.158179 0.191053
 0.214147 0.151598 0.820572
 0.430333 -0.036566 0.327763
 -0.306595 0.146226 -0.269278
 0.091822 0.199307 -0.005592
 0.195654 0.029172 0.394565
 0.198689 0.119203 0.316016
 0.233346 0.055902 -0.50513
 0.018344 0.205321 -0.001024
 0.206097 -0.010363 -0.427992
 0.34245 0.139131 -0.315365
 -0.379763 -0.139628 0.628249
 -0.011465 -0.148651 -0.888415
 -0.219757 -0.066237 0.614488
 -0.304583 -0.112218 -0.831912
 0.145227 0.133904 -0.266333
 -0.448403 -0.082725 -0.614603
 0.213082 -0.16841 0.095743
 -0.461396 0.038827 -0.650326
 -0.294051 0.133395 -0.574585
 -0.399289 0.127365 0.42543
 -0.100062 0.190488 0.0992
 -0.174285 -0.059972 -0.354379
 -0.386247 -0.127795 0.684684
 0.414117 -0.041774 0.286123
 0.121589 0.168636 0.174534
 -0.022523 0.040623 0.285141
 -0.434427 0.107117 0.501159
 -0.002889 0.1061 0.776824
 0.141822 0.146549 -0.797595
 0.007248 -0.132191 -0.225923
 0.080749 0.083212 0.748083
 -0.387306 0.002123 0.187467
 0.169965 -0.0434435 0.675732
 -0.461258 -0.040334 -0.636939
 -0.250639 -0.085476 -0.559287
 0.062261 0.045602 0.738133
 -0.22281 -0.083932 -0.92012
 0.217906 -0.053079 0.61154
 0.24093 -0.068259 -0.495057
 0.116793 -0.016588 -0.325832
 -0.281116 0.152931 0.335348
 0.178344 0.005399 -0.383085
 0.439623 -0.103898 0.519381
 0.191584 -0.042791 -0.648802
 -0.387086 -0.116681 0.332508
 0.438993 0.087938 -0.437049
 -0.214023 -0.031567 0.432855
 -0.330367 0.070546 -0.073313
 -0.114998 -0.066799 0.301678
 0.158934 0.178813 0.108107
 0.177856 -0.179218 0.068395
 0.256308 -0.159048 0.23079
 -0.00082 0.010214 -0.290617
 0.003361 0.136936 -0.926246
 0.010939 -0.180546 0.148207
 -0.268328 0.110192 -0.473406
 0.211674 -0.116313 -0.893713
 -0.273031 0.138101 0.650903
 0.027983 0.179247 0.150477
 -0.231894 -0.048433 0.509799
 -0.089228 0.001342 0.720051
 -0.151583 -0.113066 -0.290149
 0.001 -0.127808 0.932316
 -0.140323 0.158708 0.214372
 0.377828 0.11395 -0.31818
 0.404954 0.101679 -0.357585
 -0.149406 0.185919 -0.054424
 -0.270416 -0.130427 -0.060901
 0.050188 -0.188457 0.124566
 0.240345 -0.14339 0.721143
 0.187231 -0.108254 -0.318537
 -0.098589 -0.037652 -0.724226
 -0.412376 -0.113788 0.655114
 0.030464 0.197856 -0.080687
 -0.387546 -0.058509 0.7852
 -0.012297 0.109603 -0.247526
 0.392288 0.076098 -0.771503
 -0.20959 0.019532 -0.951043
 -0.152348 -0.01337 0.972953
 0.000664 0.123844 0.942478
 -0.087925 -0.193842 -0.103283
 0.231488 -0.151104 -0.794379
 0.187523 -0.173669 -0.012433
 0.019156 0.141577 0.216145
 0.301942 -0.093771 0.02945
 0.12803 -0.059735 0.967945
 -0.463329 -0.044549 0.444344
 -0.054511 -0.018497 -0.295345
 0.412575 -0.118868 -0.394062
 -0.149368 -0.085222 0.949204
 -0.073431 -0.060521 -0.287724
 0.270846 -0.008276 0.916069
 0.355033 -0.143121 0.409242
 0.256522 -0.137223 0.678004
 0.443488 -0.001586 0.350853
 0.114206 0.114935 0.264874
 -0.286956 0.147268 0.379214
 -0.214477 -0.018755 0.596191
 -0.107058 0.135032 -0.794575
 0.278006 0.140513 0.650307
 0.290683 0.131779 -0.505351
 0.249733 -0.149099 -0.751745
 -0.436455 0.077948 0.408669
 0.178313 0.151487 0.844992
 0.468258 -0.049304 0.599832
 -0.257273 -0.138258 -0.021111
 -0.224274 0.099625 -0.908374
 0.348057 0.150548 -0.441782
 0.038737 0.145771 -0.832313
 -0.116401 0.119472 0.929916
 0.35301 0.150007 0.465517
 0.45457 0.023368 0.69036
 -0.278316 0.037466 -0.907334
 0.016573 0.177278 -0.155018
 -0.301101 -0.149003 -0.352121
 -0.088651 -0.137141 0.908909
 0.427332 0.124371 0.507488
 0.192509 0.119327 -0.713627
 -0.226067 -0.049283 -0.584891
 0.451126 -0.089542 0.580947
 0.360331 0.00252 0.840271
 -0.124809 -0.170929 0.149982
 0.127441 -0.078837 0.305182
 -0.144412 -0.10255 0.291525
 -0.320505 0.148911 0.459659
 0.124562 0.019465 0.704593
 -0.317491 0.127993 0.798502
 0.361403 -0.050873 0.13782
 0.450244 -0.030812 0.686734
 -0.310942 -0.148449 0.675884
 -0.104618 0.165604 0.188015
 -0.425556 0.108817 0.455025
 0.106734 0.15125 0.839727
 -0.413157 0.085239 0.721191
 -0.353066 -0.14481 -0.442382
 0.45798 -0.056339 0.456288
 0.118201 0.181027 0.135328
 -0.032056 -0.032365 0.287115
 0.294927 0.115852 0.083011
 -0.239892 0.070185 -0.466127
 0.386281 -0.013801 -0.8078
 -0.001225 0.087903 -0.975604
 -0.199627 0.036719 0.405762
 0.187155 -0.13366 0.287909
 -0.071113 -0.025812 -0.991755
 0.344744 0.018751 -0.039035
 -0.062614 -0.171577 -0.171149
 -0.423433 -0.107348 -0.440753
 0.268755 0.149772 0.306526
 0.322038 0.071881 -0.857788
 -0.271901 -0.115668 0.560834
 0.111922 0.097781 -0.746361
 0.201689 0.134871 0.875015
 0.020902 0.045555 -0.993068
 0.208642 -0.054464 -0.940605
 -0.351666 0.060476 0.83448
 -0.448764 0.040344 -0.370666
 0.216082 -0.162814 0.238148
 -0.381594 0.140858 -0.637199
 0.275904 0.145414 0.34801
 -0.003263 -0.19235 -0.116111
 0.20428 0.144036 0.758571
 0.363764 -0.036362 0.827585
 -0.260032 0.115821 0.601031
 -0.364764 0.074915 -0.203552
 -0.359131 0.089818 0.204905
 -0.139915 -0.037837 0.328915
 -0.013617 -0.176229 -0.157751
 0.351554 0.14974 0.548981
 -0.1105 0.113285 0.273345
 0.208781 -0.170474 0.141122
 -0.016263 -0.148863 0.854956
 -0.271649 -0.108789 -0.524951
 0.225314 -0.16634 0.191402
 -0.009643 -0.14488 0.895877
 -0.244337 0.149222 0.308223
 0.360129 0.084392 -0.196525
 -0.455784 -0.079618 -0.566434
 0.178785 -0.150638 0.250991
 0.034326 0.064467 0.984474
 0.204807 -0.093641 0.919826
 -0.269293 0.145444 0.130579
 0.467986 0.04681 0.606452
 -0.282132 0.148127 0.190742
 -0.42326 0.039611 0.309994
 0.016979 -0.158717 -0.188611
 -0.475636 -0.016189 0.524619
 0.457572 0.001216 -0.398447
 -0.347693 -0.027754 0.847598
 0.209462 -0.075178 0.388754
 0.365076 -0.008157 0.117186
 0.237502 0.133196 0.332738
 0.405153 0.099663 0.333803
 -0.409983 0.106537 0.386734
 -0.376826 -0.118299 0.728925
 0.427954 0.099853 0.667658
 -0.306722 -0.139012 0.541242
 0.142962 0.100369 -0.302329
 -0.466254 -0.060473 0.531223
 -0.061639 -0.079302 -0.975639
 0.068022 0.179039 -0.152105
 0.282066 -0.151098 0.713912
 -0.207556 0.045682 0.947581
 0.391242 0.140275 0.612247
 -0.362484 -0.101328 0.781177
 -0.368049 -0.022792 -0.137911
 0.201075 -0.012479 0.622499
 -0.354365 0.066579 -0.157861
 0.232967 -0.156406 -0.192642
 0.40315 0.014874 -0.236841
 -0.316665 -0.141909 0.493529
 -0.238071 0.112241 0.642056
 -0.233786 0.053149 0.533463
 0.070729 -0.08107 0.750642
 0.135879 -0.049713 0.707404
 0.179342 0.149232 0.794977
 -0.337077 0.100619 0.167174
 0.312617 -0.091434 0.071039
 -0.275175 0.149865 -0.769414
 -0.057816 0.195957 -0.086832
 0.08684 -0.121993 -0.246406
 0.331691 -0.092728 -0.137751
 -0.391923 -0.087006 0.75338
 0.367835 -0.061272 0.176898
 0.083693 0.189848 -0.11217
 -0.396462 0.029646 0.227471
 0.119111 0.13732 0.90634
 0.322249 0.082297 0.066124
 -0.408543 0.132669 -0.574497
 -0.101411 -0.055411 -0.9781
 0.158828 -0.025842 -0.355563
 0.323394 -0.125094 0.78993
 0.021024 0.036632 0.285338
 0.361474 -0.053049 -0.822592
 0.297191 -0.135205 0.463068
 0.460525 -0.067352 0.498445
 -0.192217 -0.112656 -0.908887
 -0.419808 0.014104 -0.758512
 0.338214 -0.036006 0.024288
 -0.146333 0.184698 0.105093
 -0.349974 -0.004397 -0.052272
 0.293269 -0.151469 0.340651
 -0.219308 0.16407 -0.083957
 0.207306 -0.148694 0.82425
 -0.313534 -0.146631 -0.422563
 -0.243747 0.136009 0.352984
 0.249941 -0.035725 -0.924016
 -0.106701 -0.155802 0.196223
 0.032252 -0.204539 -0.043022
 0.363905 -0.018751 -0.117446
 -0.378495 -0.128159 -0.373027
 0.069136 -0.148028 -0.890151
 -0.469769 -0.039935 -0.467595
 -0.107108 0.195607 -0.019768
 0.14482 0.186579 0.060251
 -0.405466 -0.047948 0.261959
 -0.106155 0.167282 -0.183682
 0.254901 0.151771 -0.108986
 0.304169 0.150296 -0.708506
 -0.307243 -0.137318 -0.512443
 -0.372514 -0.100647 -0.76575
 0.381962 -0.115141 0.326466
 -0.048462 -0.139846 -0.910211
 -0.100301 -0.026228 0.984524
 0.172144 0.092646 -0.938107
 -0.210049 -0.170025 -0.193403
 -0.196317 0.047866 -0.381046
 -0.274933 -0.137673 0.372423
 0.166545 0.182428 0.022933
 -0.246824 -0.084212 0.537124
 -0.359687 -0.148448 0.468206
 -0.351784 0.049636 -0.114167
 -0.205527 -0.165135 0.022939
 -0.444505 0.053787 -0.688949
 -0.42234 -0.123821 0.51797
 -0.470437 -0.054241 -0.522656
 0.217703 0.123572 0.692234
 0.320374 0.073987 0.019726
 -0.140287 0.116571 -0.279124
 0.393384 0.142827 0.570149
 0.375509 0.111437 -0.746934
 0.10366 -0.174672 -0.153974
 -0.32611 0.14788 0.5469
 -0.219355 0.041892 -0.43061
 -0.2369 0.083194 0.912942
 -0.003814 -0.203935 -0.070302
 0.359859 -0.148628 -0.458132
 0.012446 -0.060594 0.982782
 -0.055053 -0.145775 0.84125
 0.321159 -0.143004 -0.477403
 0.311137 -0.122346 -0.809741
 -0.125324 0.113663 -0.759325
 0.060327 0.135178 0.803607
 -0.365943 0.09665 -0.241608
 -0.106774 -0.083712 0.96119
 0.034824 -0.06266 0.751965
 -0.262048 0.15551 -0.266467
 -0.280537 0.125213 0.548478
 -0.127258 0.045612 0.321577
 -0.402974 0.129923 -0.410486
 0.469083 -0.038918 -0.60442
 -0.3778 0.033941 -0.190067
 0.306088 0.092715 0.855432
 0.170368 0.162721 0.1912
 -0.091035 0.011223 -0.721043
 -0.230521 0.006717 0.941186
 0.049067 0.139566 -0.916038
 -0.062076 0.142243 0.814666
 0.097862 -0.148287 0.844813
 -0.346554 -0.149866 0.522901
 0.336425 0.035591 0.008333
 0.125089 -0.095808 0.948191
 0.37879 -0.147727 -0.501053
 0.076106 0.051561 0.984374
 -0.029137 -0.155192 -0.19704
 0.085361 -0.112745 0.941682
 -0.347983 -0.146664 -0.491273
 0.035687 0.150521 0.87467
 0.370923 -0.149269 -0.54705
 -0.200038 0.076312 -0.937131
 -0.062342 -0.127462 0.800205
 0.394476 -0.123333 -0.676429
 0.370466 -0.107213 0.274323
 0.191778 0.175926 -0.05982
 0.236628 0.154359 0.137886
 -0.164235 0.092501 0.710573
 -0.040329 -0.130025 -0.230619
 0.245704 -0.08437 0.572505
 0.341113 -0.047313 -0.071599
 0.30777 -0.129888 -0.189989
 0.448822 0.044154 0.376245
 0.299482 0.105354 0.040567
 -0.205411 0.130864 -0.879694
 -0.320502 0.081717 0.053079
 -0.211229 0.106899 -0.675579
 0.393416 -0.125972 0.403842
 0.215169 0.161616 0.09975
 0.318187 0.151662 0.654859
 0.136582 0.184499 -0.120953
 -0.159216 0.013478 0.674829
 0.203941 0.167525 0.037393
 0.224848 0.106503 0.898124
 -0.224236 0.144083 -0.839308
 0.269904 -0.144927 -0.174224
 -0.407123 0.053491 0.763569
 0.132857 -0.190047 0.050544
 0.003034 -0.085353 0.765781
 0.468224 0.048046 -0.587886
 -0.063922 -0.048912 0.984304
 0.326094 -0.145281 -0.722587
 -0.383469 0.120211 -0.713771
 0.023687 0.202741 0.039536
 -0.233015 -0.05788 0.462736
 0.230763 -0.042138 0.493518
 0.174564 -0.174966 0.16593
 0.259259 -0.103677 -0.576073
 -0.326616 -0.116667 -0.19284
 0.18119 0.178567 -0.018625
 0.000673 0.050897 -0.281557
 -0.179111 -0.024048 -0.962579
 -0.251302 -0.088705 0.490975
 0.144522 0.151159 0.822569
 0.200892 -0.017819 0.953944
 -0.260772 0.113762 -0.60122
 0.109481 -0.151362 -0.84817
 -0.104393 0.046626 0.719744
 0.464408 0.061461 -0.519158
 -0.178019 0.149276 -0.847855
 -0.148479 0.053133 0.696206
 0.436746 -0.05252 -0.70456
 0.032262 -0.124689 0.234348
 0.354138 0.147677 0.591124
 0.043646 -0.117613 0.94286
 -0.43066 -0.002902 0.310237
 0.282986 -0.12772 -0.442302
 0.100749 0.194706 0.061882
 0.235476 0.0577 0.472193
 -0.350353 -0.141484 0.703531
 0.196838 -0.124989 -0.721179
 -0.20005 -0.14355 0.844148
 -0.093129 -0.147643 0.86917
 -0.02812 0.17799 0.153622
 0.457292 0.011518 0.399111
 0.37036 -0.148469 -0.595225
 -0.248481 0.123506 0.395625
 0.34809 0.09283 0.183172
 -0.019867 0.200876 -0.067753
 -0.073733 0.123568 0.934347
 0.391103 0.145271 0.527948
 0.274674 0.12867 0.607254
 0.424317 -0.095078 0.397852
 0.219222 0.166808 -0.091499
 0.162228 -0.183145 0.021725
 -0.100891 0.112996 0.763311
 -0.236659 0.078236 -0.591705
 0.276618 0.124124 0.012164
 0.239085 -0.066192 -0.547845
 -0.435485 0.078626 0.681732
 0.339594 -0.144947 -0.344067
 -0.031328 -0.062466 -0.276755
 -0.289698 0.114164 0.020445
 -0.005633 -0.139553 0.214551
 -0.207858 -0.026653 -0.422059
 0.077826 0.189165 0.111052
 0.239822 0.162165 -0.199296
 -0.123687 0.179099 -0.145137
 -0.202084 0.145467 0.280452
 -0.344504 -0.113605 -0.23339
 0.201935 -0.05824 0.941803
 -0.192901 0.151836 -0.805913
 0.146031 0.136605 0.249581
 0.17457 -0.08466 -0.941374
 0.283088 -0.141442 0.158672
 -0.184586 0.113389 -0.914504
 0.222841 -0.115902 -0.346836
 -0.338748 -0.1499 0.57043
 0.429072 0.113246 -0.586798
 0.140212 -0.14928 0.235299
 0.152722 -0.171722 -0.155798
 0.01245 -0.007978 -0.739861
 -0.183326 -0.067941 0.356079
 -0.198462 -0.10831 0.328071
 0.121554 -0.124312 0.919237
 0.165017 0.130798 0.755034
 0.207392 0.063154 0.628957
 0.094981 -0.090748 0.281036
 -0.390901 -0.137606 -0.503314
 -0.476191 0.032272 -0.53513
 -0.31752 -0.098305 -0.114944
 0.381923 -0.14242 0.51757
 0.426353 0.119498 0.595867
 -0.436382 -0.045369 -0.708896
 -0.351349 -0.147258 0.413798
 -0.431615 0.084903 -0.375683
 -0.11399 0.100679 -0.951607
 0.447451 -0.059371 -0.393054
 -0.00109 -0.031947 -0.287077
 0.232685 0.016404 0.942462
 -0.201269 0.144873 0.851549
 -0.439144 -0.063639 0.368511
 0.384752 0.139172 -0.624217
 -0.345767 0.009344 -0.007271
 0.196186 0.174252 -0.130181
 0.237365 -0.138468 -0.708855
 -0.249277 -0.133955 -0.355294
 0.437684 0.052275 -0.702257
 -0.468807 0.042319 -0.605832
 -0.017212 -0.202499 0.022401
 -0.135637 -0.149346 -0.854372
 0.017993 0.146739 -0.210931
 0.372591 0.11204 0.751716
 -0.026544 -0.071907 0.27002
 -0.227627 -0.126928 0.870909
 -0.388304 -0.128371 -0.66828
 0.343681 0.114011 0.788199
 -0.058447 0.164086 -0.186259
 0.233363 -0.098097 -0.394234
 0.167409 0.130247 0.897294
 0.437063 0.066421 0.695789
 -0.212556 0.077162 0.638795
 0.191077 0.030332 -0.959002
 -0.310546 -0.046428 0.876626
 0.187371 0.080423 0.350133
 -0.316371 -0.103127 0.110548
 -0.282585 -0.124495 0.469444
 -0.022301 0.203637 0.024824
 0.449073 0.085891 -0.487039
 0.102953 0.139189 0.231327
 0.20075 -0.060275 0.649265
 -0.2468 -0.097153 -0.440153
 -0.292112 0.146813 0.771216
 -0.27032 0.011913 0.917046
 0.235522 -0.07911 -0.43485
 0.38945 -0.071928 0.258177
 -0.341172 0.11245 -0.793224
 -0.194016 0.172684 -0.040667
 -0.117408 0.151285 -0.861652
 0.219136 -0.12057 0.694045
 0.390615 -0.004493 0.803535
 -0.226604 -0.156763 0.059578
 -0.076934 0.130517 -0.928108
 0.227451 -0.156748 -0.146959
 0.389131 -0.102851 0.739118
 0.210846 -0.127575 0.323484
 -0.295671 -0.131684 -0.557288
 0.3512 0.093884 -0.810034
 0.059609 0.138739 0.222046
 -0.063586 0.096358 -0.264455
 -0.018003 -0.123772 -0.798299
 -0.016736 -0.147402 -0.83735
 0.451949 -0.080235 -0.607001
 -0.246843 0.044916 0.926179
 0.006913 -0.098929 0.962017
 -0.236819 0.149996 0.797618
 -0.170683 0.070142 0.952864
 -0.089472 0.054332 0.982984
 -0.188654 -0.134971 0.758212
 -0.062088 0.049917 0.737889
 -0.303827 0.150406 0.724047
 -0.47007 0.000163 -0.62302
 0.269157 -0.1272 0.010692
 -0.318406 0.104855 -0.830186
 -0.245092 0.138422 -0.694513
 0.235222 0.044649 0.512496
 0.426163 0.030794 -0.743049
 0.349437 -0.146975 0.488323
 -0.249589 0.089881 0.556602
 0.092497 -0.183253 0.140948
 0.092326 -0.195406 0.059152
 -0.256129 0.089862 -0.511578
 0.076115 0.116032 -0.256511
 0.368511 0.10963 0.27092
 0.190276 0.170623 -0.186464
 -0.307094 -0.13878 -0.230515
 0.038673 0.064004 -0.74886
 0.15311 0.040778 0.972277
 0.112788 -0.029124 -0.983435
 -0.314197 0.150869 0.676723
 0.135701 0.154508 0.211743
 -0.360077 0.01159 -0.096511
 0.049531 -0.184048 -0.133806
 -0.308851 0.143624 0.504319
 -0.372552 -0.143859 -0.58385
 -0.178714 0.177614 -0.090532
 -0.421382 -0.111478 0.421008
 -0.094423 0.189154 -0.107538
 -0.297366 0.139517 0.587795
 -0.196917 -0.073034 0.660068
 -0.233567 -0.043329 -0.537917
 -0.397241 -0.085382 0.293398
 0.282214 -0.149386 -0.71378
 -0.286125 0.150801 -0.722745
 0.227669 0.125009 -0.684456
 0.468701 0.009646 0.646142
 0.31972 -0.066749 -0.000585
 0.077533 -0.080541 -0.972785
 -0.30578 0.137548 -0.48135
 0.045661 -0.062612 -0.747283
 -0.465731 -0.001847 0.652583
 0.462923 -0.036511 0.643569
 -0.410586 -0.10077 -0.698158
 0.14909 -0.093166 -0.30459
 0.378887 -0.142149 -0.417029
 0.454163 0.086818 0.57983
 -0.134823 -0.026152 -0.977103
 -0.398489 0.136068 0.49776
 0.447352 -0.079494 0.633185
 -0.001527 0.041134 -0.744367
 -0.360626 0.025816 0.11327
 0.309282 -0.115887 0.136716
 -0.394038 -0.082608 -0.289541
 0.232616 0.127409 -0.86817
 -0.37561 0.144699 0.54325
 0.427784 -0.054782 0.720677
 0.36781 0.149408 -0.535712
 0.456226 0.055132 0.652526
 0.265442 0.133388 -0.398684
 -0.370968 -0.137004 0.371203
 -0.350212 0.068649 0.137307
 -0.24548 -0.076162 -0.502621
 -0.005464 -0.051966 -0.748426
 0.298643 -0.148585 -0.306141
 0.433325 -0.078106 0.679888
 0.165309 -0.065292 -0.341816
 0.279427 0.093824 -0.87466
 0.154353 -0.047471 -0.966809
 -0.131284 0.034293 -0.703415
 -0.195064 -0.083135 -0.673549
 0.09008 -0.189216 -0.107352
 -0.197366 -0.036584 0.634817
 0.453892 0.046077 -0.415289
 -0.325027 -0.147733 0.350126
 -0.034904 0.198632 0.068526
 0.220899 -0.135211 -0.304344
 0.232413 -0.140759 -0.838262
 -0.255999 0.151669 -0.141995
 -0.367609 0.14454 0.453876
 -0.000886 0.001752 0.289282
 0.036831 -0.120715 -0.789496
 -0.187127 0.176266 0.087123
 -0.221599 -0.162381 -0.23307
 0.365908 0.04143 0.826116
 -0.476299 0.01101 -0.576506
 0.066341 -0.03524 -0.991421
 -0.292723 0.127631 -0.525286
 -0.465696 0.066815 -0.565603
 0.390045 0.13587 -0.450105
 0.0529 -0.139888 -0.218435
 -0.0452574 0.20297 -0.00515207
 674  49  1351  1351   
 1687  73  1205  1205   
 751  203  907  907   
 1728  890  1953  1953   
 597  369  447  447   
 373  259  778  778   
 1792  393  1826  1826   
 1236  900  1964  1964   
 2041  1138  1225  1225   
 1097  889  2007  2007   
 1479  1060  1491  1491   
 1374  733  892  892   
 1041  100  1182  1182   
 1048  362  436  436   
 895  688  1059  1059   
 383  357  2041  2041   
 1432  774  775  775   
 961  605  1293  1293   
 1270  395  1867  1867   
 1842  343  433  433   
 1948  311  516  516   
 1912  385  1847  1847   
 1249  457  1694  1694   
 1986  189  862  862   
 990  748  886  886   
 499  416  1869  1869   
 1574  56  1273  1273   
 1172  250  752  752   
 1012  550  1449  1449   
 1570  1040  1550  1550   
 1690  191  881  881   
 1326  1067  1493  1493   
 1510  211  839  839   
 1566  329  2038  2038   
 1417  244  754  754   
 2056  451  1654  1654   
 753  39  1390  1390   
 1735  263  677  677   
 1475  728  912  912   
 768  135  1116  1116   
 316  78  1313  1313   
 1207  28  1387  1387   
 1694  1079  1435  1435   
 1826  429  1737  1737   
 2021  419  1751  1751   
 201  192  999  999   
 1446  344  2009  2009   
 187  154  1109  1109   
 1957  1398  2047  2047   
 1337  690  1034  1034   
 1862  284  611  611   
 1809  971  1737  1737   
 1323  648  1156  1156   
 1236  572  1379  1379   
 1759  288  609  609   
 1729  700  977  977   
 828  216  887  887   
 757  262  762  762   
 798  441  1788  1788   
 1787  157  982  982   
 1846  689  1002  1002   
 752  604  1329  1329   
 658  407  1897  1897   
 2041  357  1934  1934   
 511  366  488  488   
 1204  133  1098  1098   
 963  614  1286  1286   
 1971  336  2000  2000   
 1795  1498  1783  1783   
 1718  188  904  904   
 1126  247  782  782   
 888  225  863  863   
 1330  659  1132  1132   
 602  205  942  942   
 866  552  1473  1473   
 1343  385  1912  1912   
 1206  197  920  920   
 958  163  1036  1036   
 1433  710  981  981   
 1865  1054  1507  1507   
 1744  570  1356  1356   
 1767  554  1400  1400   
 1584  618  1232  1232   
 1272  350  2019  2019   
 1473  552  1429  1429   
 1347  515  1544  1544   
 1331  129  1106  1106   
 1732  428  1763  1763   
 610  367  2023  2023   
 1663  1002  1673  1673   
 1320  682  1072  1072   
 1080  238  816  816   
 1075  85  1253  1253   
 809  283  710  710   
 1625  41  1336  1336   
 1540  153  1024  1024   
 1081  973  1802  1802   
 1005  131  1128  1128   
 1467  509  1555  1555   
 1849  1029  1584  1584   
 1580  1032  1597  1597   
 2028  745  842  842   
 1846  1002  1663  1663   
 650  183  1010  1010   
 1165  150  1065  1065   
 1378  446  1745  1745   
 1387  28  1396  1396   
 875  376  445  445   
 1809  166  971  971   
 1529  767  821  821   
 547  165  1072  1072   
 1130  323  578  578   
 1832  684  1035  1035   
 1224  996  1732  1732   
 401  331  612  612   
 1962  1444  1939  1939   
 386  94  1288  1288   
 5  4  36  36   
 1525  339  2043  2043   
 1618  340  2033  2033   
 1165  740  930  930   
 1198  15  1453  1453   
 1810  176  948  948   
 1383  362  452  452   
 1349  65  1300  1300   
 1549  558  1420  1420   
 1297  463  1710  1710   
 1256  54  1340  1340   
 1869  416  1802  1802   
 302  141  1167  1167   
 1869  766  806  806   
 1907  655  1119  1119   
 1338  571  1402  1402   
 780  584  1408  1408   
 1997  1149  1245  1245   
 1299  308  616  616   
 1103  1091  1479  1479   
 1789  681  1056  1056   
 1932  217  828  828   
 1755  976  1758  1758   
 1496  579  1370  1370   
 1773  221  830  830   
 2047  1439  1957  1957   
 1450  194  932  932   
 1824  632  1195  1195   
 903  776  856  856   
 1870  945  1839  1839   
 1673  1543  1691  1691   
 1961  287  629  629   
 2006  1465  1888  1888   
 1674  373  407  407   
 1450  707  1012  1012   
 1932  121  1105  1105   
 1285  595  1344  1344   
 1221  923  1954  1954   
 1867  879  2030  2030   
 772  328  607  607   
 1912  1040  1570  1570   
 1074  1047  1615  1615   
 1606  1466  1920  1920   
 1772  645  1168  1168   
 1317  1183  1210  1210   
 1811  935  1878  1878   
 1294  262  757  757   
 1171  593  1363  1363   
 1679  379  1933  1933   
 1663  1491  1846  1846   
 1278  29  1422  1422   
 817  708  1064  1064   
 1412  1029  1643  1643   
 1891  359  437  437   
 1331  444  1777  1777   
 1315  277  717  717   
 1245  164  1044  1044   
 550  493  1700  1700   
 414  256  847  847   
 1818  288  649  649   
 1415  364  464  464   
 1376  1095  1464  1464   
 1798  281  672  672   
 2038  329  517  517   
 964  77  1317  1317   
 363  133  1204  1204   
 1638  88  1234  1234   
 1874  663  1118  1118   
 2011  976  1755  1755   
 1939  1444  1967  1967   
 1141  411  1893  1893   
 1829  1528  1738  1738   
 885  661  1202  1202   
 1796  731  933  933   
 672  306  691  691   
 1309  363  480  480   
 1201  1143  1345  1345   
 276  115  1266  1266   
 315  147  1174  1174   
 1831  940  1877  1877   
 1306  514  1592  1592   
 1703  12  1453  1453   
 1643  1029  1640  1640   
 400  245  891  891   
 1825  53  1328  1328   
 1476  622  1274  1274   
 1924  35  1372  1372   
 1157  1122  1414  1414   
 778  259  823  823   
 1335  309  638  638   
 903  138  1158  1158   
 1680  387  1928  1928   
 1956  239  790  790   
 1452  734  959  959   
 1548  203  925  925   
 1645  1148  1305  1305   
 1454  657  1179  1179   
 1712  659  1154  1154   
 1562  299  652  652   
 1858  1090  1455  1455   
 2005  1062  1524  1524   
 1872  413  1844  1844   
 961  239  872  872   
 916  53  1405  1405   
 886  679  1164  1164   
 1450  1012  1712  1712   
 1809  1153  1284  1284   
 1351  49  1386  1386   
 1273  467  1741  1741   
 1112  380  463  463   
 1045  661  1207  1207   
 1891  437  1780  1780   
 806  392  454  454   
 1506  933  1937  1937   
 463  338  635  635   
 1605  413  1872  1872   
 1786  1093  1461  1461   
 893  700  1110  1110   
 99  44  1500  1500   
 2002  1580  1597  1597   
 1042  377  481  481   
 1199  1011  1742  1742   
 1480  282  719  719   
 835  528  1607  1607   
 1787  982  1781  1781   
 1752  1044  1608  1608   
 1806  577  1395  1395   
 817  371  520  520   
 482  56  1443  1443   
 1173  639  1269  1269   
 1281  1068  1578  1578   
 1959  568  1411  1411   
 1238  1108  1468  1468   
 1208  67  1357  1357   
 1772  4  1493  1493   
 1117  953  1919  1919   
 419  189  1071  1071   
 1386  605  1351  1351   
 705  324  666  666   
 1298  306  672  672   
 2029  1439  2006  2006   
 1219  929  1982  1982   
 1010  183  1046  1046   
 1322  361  2054  2054   
 1134  28  1478  1478   
 515  22  1544  1544   
 330  19  1567  1567   
 1541  182  1010  1010   
 934  735  1021  1021   
 1737  971  1826  1826   
 1469  65  1349  1349   
 1898  626  1258  1258   
 1989  451  1750  1750   
 1319  1028  1700  1700   
 904  529  1614  1614   
 1995  1071  1526  1526   
 1853  1009  1714  1714   
 546  390  500  500   
 1269  184  1031  1031   
 1605  4  1518  1518   
 1711  392  1944  1944   
 2009  1157  1282  1282   
 1354  655  1223  1223   
 2020  276  713  713   
 1340  649  1242  1242   
 1944  530  1535  1535   
 1187  92  1302  1302   
 1568  1176  1264  1264   
 541  283  809  809   
 970  49  1442  1442   
 892  384  495  495   
 1232  980  1849  1849   
 1036  758  958  958   
 1926  475  1695  1695   
 1922  1446  2009  2009   
 1383  1085  1540  1540   
 453  315  727  727   
 2052  1985  2004  2004   
 995  38  1474  1474   
 1359  1099  1503  1503   
 1476  404  1934  1934   
 1308  1031  1701  1701   
 1083  502  1686  1686   
 1747  1162  1295  1295   
 1820  1476  1934  1934   
 851  565  1525  1525   
 1541  1103  1479  1479   
 1543  488  1691  1691   
 1864  136  1130  1130   
 802  558  1549  1549   
 311  217  1020  1020   
 1621  24  1469  1469   
 1158  776  903  903   
 1442  1089  1530  1530   
 1607  248  835  835   
 439  80  1403  1403   
 485  324  705  705   
 1861  1519  1814  1814   
 1931  38  1410  1410   
 2043  339  545  545   
 1414  698  1110  1110   
 1763  618  1312  1312   
 1238  1075  1590  1590   
 1428  126  1200  1200   
 873  547  1583  1583   
 932  101  1311  1311   
 462  412  2001  2001   
 326  325  721  721   
 1604  1026  1704  1704   
 1518  4  5  5   
 1184  1043  1689  1689   
 1412  629  1312  1312   
 2026  946  1901  1901   
 1222  46  1448  1448   
 893  318  700  700   
 272  168  1175  1175   
 1831  209  940  940   
 743  728  1086  1086   
 1881  370  2018  2018   
 1362  330  634  634   
 2055  275  738  738   
 1066  60  1426  1426   
 1438  477  1749  1749   
 1650  324  630  630   
 694  319  718  718   
 2036  735  969  969   
 1758  976  1843  1843   
 1170  402  1984  1984   
 1846  1060  1598  1598   
 1371  739  1011  1011   
 1295  1162  1352  1352   
 1616  108  1251  1251   
 655  144  1223  1223   
 808  406  466  466   
 1265  9  1561  1561   
 1830  1572  1684  1684   
 1285  348  595  595   
 1588  18  1511  1511   
 2047  31  1439  1439   
 1085  562  1540  1540   
 806  454  1869  1869   
 2039  225  888  888   
 1059  520  1662  1662   
 911  164  1149  1149   
 1815  681  1147  1147   
 1925  960  1883  1883   
 1225  383  2041  2041   
 2037  277  742  742   
 899  633  1355  1355   
 1958  20  1480  1480   
 1722  1088  1535  1535   
 603  187  1109  1109   
 1826  393  429  429   
 769  64  1447  1447   
 1947  1589  1631  1631   
 1082  542  1601  1601   
 622  600  1472  1472   
 842  745  1044  1044   
 643  586  1512  1512   
 1273  7  1574  1574   
 880  117  1292  1292   
 1759  111  1242  1242   
 1590  1030  1716  1716   
 1282  786  896  896   
 1398  719  1078  1078   
 595  107  1344  1344   
 1740  500  1676  1676   
 2034  783  849  849   
 1726  104  1267  1267   
 1645  711  1084  1084   
 1514  1460  2039  2039   
 1623  432  1880  1880   
 926  169  1144  1144   
 464  174  1167  1167   
 1862  611  1354  1354   
 1699  1102  1508  1508   
 1561  9  15  15   
 1334  310  715  715   
 1721  1019  1744  1744   
 576  390  546  546   
 1460  382  2039  2039   
 1802  973  1869  1869   
 1822  601  1388  1388   
 651  560  1595  1595   
 533  124  1307  1307   
 1682  473  1764  1764   
 1706  698  1122  1122   
 790  239  961  961   
 410  346  686  686   
 1179  596  1454  1454   
 1821  1528  1829  1829   
 945  148  1210  1210   
 1757  1056  1640  1640   
 1453  139  1198  1198   
 711  109  1341  1341   
 938  621  1405  1405   
 321  21  84  84   
 1777  1165  1331  1331   
 649  484  1818  1818   
 1855  404  415  415   
 1894  747  974  974   
 1692  534  1596  1596   
 1777  297  726  726   
 1922  750  965  965   
 1347  950  1979  1979   
 1949  195  1006  1006   
 313  128  1323  1323   
 582  563  1603  1603   
 855  169  1166  1166   
 402  176  1181  1181   
 1933  233  901  901   
 2003  1083  1553  1553   
 554  257  939  939   
 1635  257  856  856   
 1407  579  1496  1496   
 263  141  1293  1293   
 1467  433  1908  1908   
 1551  717  1095  1095   
 989  370  588  588   
 1403  336  653  653   
 1743  200  1014  1014   
 1761  1179  1303  1303   
 1002  266  884  884   
 1734  793  867  867   
 1376  956  1969  1969   
 1564  156  1155  1155   
 1268  229  970  970   
 1955  1087  1552  1552   
 1390  695  1173  1173   
 1358  974  1920  1920   
 935  527  1687  1687   
 1927  538  1580  1580   
 1705  1111  1505  1505   
 944  356  636  636   
 1050  497  1765  1765   
 1341  188  1084  1084   
 1537  377  531  531   
 1017  6  1627  1627   
 1966  1529  1834  1834   
 579  372  619  619   
 1843  960  1925  1925   
 1332  1145  1438  1438   
 531  51  1537  1537   
 1577  319  694  694   
 508  97  1409  1409   
 581  33  1586  1586   
 769  430  1980  1980   
 1068  968  1964  1964   
 1114  18  1588  1588   
 722  699  1219  1219   
 1086  316  743  743   
 2044  741  998  998   
 1793  5  36  36   
 1018  1009  1853  1853   
 1835  606  1399  1399   
 928  397  526  526   
 2042  1092  1539  1539   
 1248  519  1693  1693   
 854  756  1049  1049   
 792  421  469  469   
 1777  150  1165  1165   
 488  366  650  650   
 15  9  1703  1703   
 2017  592  1428  1428   
 1915  1486  1968  1968   
 1941  1107  1507  1507   
 1493  4  1605  1605   
 1119  714  1152  1152   
 1232  231  980  980   
 1884  1014  1778  1778   
 1806  1090  1568  1568   
 984  304  792  792   
 936  1  1659  1659   
 1366  648  1323  1323   
 1961  1531  1841  1841   
 1929  489  1733  1733   
 714  655  1354  1354   
 1640  1029  1757  1757   
 803  787  972  972   
 1386  49  1490  1490   
 1675  1506  1937  1937   
 688  42  1565  1565   
 1506  683  1216  1216   
 1111  827  837  837   
 374  11  1678  1678   
 810  786  977  977   
 1563  52  1470  1470   
 1539  448  1883  1883   
 1483  526  1666  1666   
 1556  1521  1905  1905   
 760  47  1547  1547   
 1001  990  1921  1921   
 2055  543  1576  1576   
 1516  500  1740  1740   
 1885  610  1399  1399   
 98  16  1689  1689   
 1598  238  942  942   
 1364  393  519  519   
 1736  233  946  946   
 947  293  836  836   
 1418  1069  1668  1668   
 621  56  1536  1536   
 496  452  1957  1957   
 1210  1183  1360  1360   
 1418  507  1731  1731   
 1225  1138  1489  1489   
 1023  414  489  489   
 1407  372  579  579   
 1276  459  1880  1880   
 1569  746  1041  1041   
 1533  1134  1478  1478   
 1462  412  462  462   
 2015  2008  2031  2031   
 894  560  1624  1624   
 1286  670  1281  1281   
 1627  788  919  919   
 1372  35  1544  1544   
 1574  7  70  70   
 1698  2  1613  1613   
 2007  175  1097  1097   
 1380  704  1178  1178   
 612  8  1681  1681   
 222  78  1512  1512   
 1644  993  1875  1875   
 1700  1187  1319  1319   
 1659  10  1596  1596   
 1627  295  788  788   
 1421  709  1164  1164   
 1299  55  1497  1497   
 1951  1187  1302  1302   
 1503  1099  1587  1587   
 1977  466  1814  1814   
 526  397  584  584   
 1477  728  1107  1107   
 1564  995  1879  1879   
 898  390  576  576   
 1089  50  1530  1530   
 1154  659  1330  1330   
 575  42  1593  1593   
 1319  761  1028  1028   
 1772  1493  1987  1987   
 1764  473  1815  1815   
 1000  765  1043  1043   
 699  43  1583  1583   
 1609  204  1055  1055   
 1297  438  1952  1952   
 1130  136  1287  1287   
 978  273  909  909   
 1902  537  1625  1625   
 1100  1049  1768  1768   
 1991  750  1013  1013   
 253  173  1251  1251   
 976  395  564  564   
 1162  1063  1725  1725   
 1729  1157  1414  1414   
 1266  115  1339  1339   
 630  23  1650  1650   
 779  727  1174  1174   
 940  209  1098  1098   
 1098  585  1554  1554   
 2018  986  1881  1881   
 978  575  1593  1593   
 1601  475  1830  1830   
 1553  956  2003  2003   
 1293  1053  1747  1747   
 1003  434  455  455   
 1516  1213  1275  1275   
 587  152  1290  1290   
 1720  282  834  834   
 1422  1215  1278  1278   
 1264  577  1568  1568   
 1651  951  2012  2012   
 469  421  535  535   
 1046  779  1010  1010   
 1910  716  1123  1123   
 931  623  1463  1463   
 930  129  1331  1331   
 2052  675  1229  1229   
 1873  403  479  479   
 696  491  1858  1858   
 1627  6  91  91   
 1562  652  1334  1334   
 1964  760  996  996   
 202  86  1512  1512   
 672  281  921  921   
 478  93  1471  1471   
 1628  1617  1660  1660   
 1750  765  1000  1000   
 1420  558  1615  1615   
 972  787  998  998   
 1841  740  1065  1065   
 1698  1613  1668  1668   
 1851  1563  1799  1799   
 1132  14  1649  1649   
 682  229  1072  1072   
 717  220  1095  1095   
 1047  112  1377  1377   
 1190  772  1026  1026   
 1188  1081  1685  1685   
 1384  692  1239  1239   
 1600  1495  2014  2014   
 1091  1014  1884  1884   
 1344  1218  1285  1285   
 1875  88  1385  1385   
 1241  1134  1534  1534   
 983  63  1526  1526   
 1275  416  499  499   
 1531  629  1412  1412   
 1652  1188  1350  1350   
 446  170  1264  1264   
 1800  13  1607  1607   
 1175  1120  1581  1581   
 1657  758  1036  1036   
 1353  184  1155  1155   
 537  41  1625  1625   
 538  236  1070  1070   
 999  296  864  864   
 1033  673  1327  1327   
 1751  419  1995  1995   
 1607  528  1696  1696   
 162  40  1658  1658   
 1657  21  59  59   
 1469  24  65  65   
 947  836  871  871   
 36  4  1772  1772   
 1582  831  838  838   
 1136  1073  1722  1722   
 1904  535  1656  1656   
 240  39  1658  1658   
 1459  419  2021  2021   
 333  44  99  99   
 1202  346  711  711   
 687  581  1620  1620   
 873  582  1603  1603   
 435  273  978  978   
 1814  466  1861  1861   
 1595  985  1939  1939   
 1578  134  1286  1286   
 449  30  1669  1669   
 505  142  1346  1346   
 1397  16  98  98   
 1452  347  690  690   
 1327  10  1659  1659   
 1736  946  2040  2040   
 1982  1015  1825  1825   
 1871  1044  1752  1752   
 555  309  869  869   
 1750  1000  1887  1887   
 1602  471  1866  1866   
 1124  1016  1890  1890   
 1174  147  1283  1283   
 809  710  1247  1247   
 1996  1481  2038  2038   
 1668  1069  1698  1698   
 1519  67  1485  1485   
 1567  19  80  80   
 1003  358  697  697   
 1800  1607  1696  1696   
 826  734  1180  1180   
 1669  30  1582  1582   
 252  55  1620  1620   
 877  821  931  931   
 1962  1152  1444  1444   
 1461  267  925  925   
 1093  114  1389  1389   
 872  674  1351  1351   
 1707  278  876  876   
 1482  827  869  869   
 965  625  1484  1484   
 2040  946  2026  2026   
 1444  983  1967  1967   
 1149  164  1245  1245   
 1857  566  1585  1585   
 1848  231  1001  1001   
 1529  322  767  767   
 353  350  778  778   
 1909  367  610  610   
 1559  1556  1868  1868   
 1274  622  1472  1472   
 1200  99  1428  1428   
 1534  1134  1533  1533   
 1500  1079  1694  1694   
 956  445  2003  2003   
 1440  796  967  967   
 1297  749  1112  1112   
 2042  1539  1883  1883   
 1747  790  961  961   
 1387  426  2025  2025   
 697  394  631  631   
 2049  326  721  721   
 1883  448  1925  1925   
 1257  381  626  626   
 1022  2  186  186   
 2045  561  1593  1593   
 1321  776  1037  1037   
 1820  368  622  622   
 408  188  1243  1243   
 1549  637  1416  1416   
 1535  530  1722  1722   
 1989  1629  1636  1636   
 1615  1047  1783  1783   
 1553  1083  1686  1686   
 1727  149  1255  1255   
 689  266  1002  1002   
 1612  703  1227  1227   
 1882  1575  1801  1801   
 1701  1494  2046  2046   
 1065  740  1165  1165   
 679  118  1427  1427   
 1940  84  1427  1427   
 2028  1503  1997  1997   
 756  537  1768  1768   
 1641  1503  2028  2028   
 1059  688  1316  1316   
 1340  1242  1256  1256   
 1369  199  1146  1146   
 609  545  1759  1759   
 266  205  1215  1215   
 382  334  840  840   
 1557  469  1904  1904   
 1845  120  1337  1337   
 2048  525  1708  1708   
 726  215  1154  1154   
 1866  27  1602  1602   
 1194  1040  1847  1847   
 1694  608  1500  1500   
 1475  219  1086  1086   
 1076  657  1409  1409   
 1789  1056  1757  1757   
 1788  1120  1575  1575   
 1054  83  1507  1507   
 1714  1565  1853  1853   
 1436  1225  1304  1304   
 676  527  1811  1811   
 825  365  723  723   
 1766  435  1990  1990   
 889  453  2007  2007   
 1042  481  1916  1916   
 725  421  573  573   
 456  59  1624  1624   
 808  466  1977  1977   
 1810  24  1621  1621   
 1562  1538  1946  1946   
 1435  1079  1724  1724   
 1604  198  1142  1142   
 829  57  65  65   
 511  27  175  175   
 912  100  1475  1475   
 1142  589  1604  1604   
 195  103  1522  1522   
 1902  317  782  782   
 1443  409  556  556   
 1210  148  1317  1317   
 1654  1498  2056  2056   
 592  126  1428  1428   
 1823  1639  1642  1642   
 1395  812  953  953   
 652  299  933  933   
 1261  12  1703  1703   
 1392  550  1700  1700   
 1015  664  1405  1405   
 1223  498  1862  1862   
 1783  1047  1795  1795   
 916  621  1536  1536   
 1848  1001  1921  1921   
 543  460  2023  2023   
 831  487  1924  1924   
 1843  518  1758  1758   
 1257  310  857  857   
 1757  1029  1849  1849   
 1154  359  726  726   
 2015  1114  1588  1588   
 846  105  1474  1474   
 1939  985  1962  1962   
 1453  12  155  155   
 1284  13  166  166   
 891  245  1075  1075   
 710  283  981  981   
 639  184  1269  1269   
 1145  486  1909  1909   
 783  489  1929  1929   
 1596  10  1692  1692   
 1105  1020  1932  1932   
 1379  572  1648  1648   
 1058  690  1337  1337   
 887  333  828  828   
 1600  620  1495  1495   
 1631  243  1028  1028   
 784  348  795  795   
 823  353  778  778   
 1357  67  1551  1551   
 1327  673  1367  1367   
 1771  822  910  910   
 556  409  641  641   
 1851  328  772  772   
 1820  622  1476  1476   
 1166  613  1552  1552   
 751  542  1786  1786   
 1989  1636  1654  1654   
 1719  399  582  582   
 692  620  1571  1571   
 521  467  482  482   
 1536  56  1574  1574   
 1871  677  1320  1320   
 1833  1078  1720  1720   
 591  265  1053  1053   
 1215  848  884  884   
 1924  307  831  831   
 1861  67  1519  1519   
 1062  87  1524  1524   
 1851  52  1563  1563   
 793  50  112  112   
 1102  16  185  185   
 1574  1150  1536  1536   
 1769  345  736  736   
 1314  401  612  612   
 1364  1248  1274  1274   
 1661  1180  1445  1445   
 1765  803  972  972   
 715  310  918  918   
 1424  1207  1387  1387   
 1336  45  1625  1625   
 871  836  948  948   
 1445  1218  1355  1355   
 1278  468  1965  1965   
 1577  694  1299  1299   
 1453  15  1703  1703   
 834  26  1720  1720   
 1482  810  977  977   
 1269  747  1173  1173   
 2013  2  1698  1698   
 1967  983  1986  1986   
 2053  1524  1978  1978   
 702  47  1671  1671   
 498  114  1496  1496   
 944  659  1449  1449   
 1996  79  1481  1481   
 588  290  989  989   
 417  353  823  823   
 765  451  2056  2056   
 155  139  1453  1453   
 1572  475  1926  1926   
 1082  781  1093  1093   
 1994  1088  1688  1688   
 1654  451  1989  1989   
 923  391  678  678   
 1876  350  722  722   
 1868  1556  1905  1905   
 1936  1564  1879  1879   
 1949  124  1362  1362   
 2019  820  914  914   
 1432  151  1325  1325   
 1930  21  1657  1657   
 1981  258  979  979   
 1085  452  496  496   
 818  351  805  805   
 1023  132  1413  1413   
 435  8  273  273   
 668  407  658  658   
 1193  98  1498  1498   
 354  298  994  994   
 629  179  1312  1312   
 1969  1208  1357  1357   
 766  23  208  208   
 1749  1545  1954  1954   
 1394  341  794  794   
 980  231  1140  1140   
 648  235  1156  1156   
 883  25  198  198   
 1477  839  912  912   
 1080  61  1619  1619   
 680  637  1549  1549   
 1693  519  1807  1807   
 954  808  1042  1042   
 1303  1179  1499  1499   
 1817  287  922  922   
 1885  1189  1426  1426   
 1923  829  910  910   
 1021  845  934  934   
 1410  38  125  125   
 1835  398  606  606   
 713  472  2020  2020   
 1841  1065  1784  1784   
 1243  228  1137  1137   
 329  17  1808  1808   
 738  460  2055  2055   
 1172  752  1191  1191   
 1098  209  1204  1204   
 1122  32  1706  1706   
 844  509  1908  1908   
 1229  675  1406  1406   
 508  37  201  201   
 640  333  887  887   
 1550  609  1570  1570   
 1908  314  844  844   
 1125  318  893  893   
 1504  797  1039  1039   
 720  695  1390  1390   
 1155  156  1353  1353   
 1171  285  986  986   
 2026  1513  2040  2040   
 634  470  501  501   
 1788  1575  1882  1882   
 1982  722  1219  1219   
 553  425  636  636   
 1247  710  1310  1310   
 1021  250  1099  1099   
 2036  250  1021  1021   
 1490  677  1386  1386   
 1291  335  837  837   
 1636  1615  1783  1783   
 1428  99  1500  1500   
 1299  616  1577  1577   
 767  241  1147  1147   
 1599  117  1436  1436   
 1292  1166  1552  1552   
 539  220  1228  1228   
 1944  1535  1992  1992   
 1579  348  784  784   
 1703  1258  1261  1261   
 1330  1132  1649  1649   
 887  216  1214  1214   
 1255  1246  1332  1332   
 2040  227  1096  1096   
 1586  462  2001  2001   
 1769  768  1116  1116   
 1830  596  1601  1601   
 1644  140  1375  1375   
 1591  753  1173  1173   
 1541  779  1103  1103   
 923  678  1438  1438   
 293  24  1810  1810   
 1491  1060  1846  1846   
 884  848  958  958   
 737  696  1402  1402   
 1480  20  1731  1731   
 1261  1258  1301  1301   
 1761  781  1082  1082   
 2043  609  1550  1550   
 1768  197  1206  1206   
 1666  158  1325  1325   
 1538  707  1311  1311   
 196  88  1638  1638   
 1212  226  1168  1168   
 1367  1247  1327  1327   
 1164  679  1421  1421   
 1312  618  1584  1584   
 723  467  521  521   
 1019  570  1744  1744   
 1146  335  865  865   
 1162  265  1063  1063   
 877  369  789  789   
 1768  1206  1415  1415   
 771  714  1354  1354   
 1044  745  1245  1245   
 1481  1161  1566  1566   
 1153  5  1805  1805   
 1730  352  773  773   
 1088  48  1688  1688   
 873  43  1719  1719   
 1064  708  1350  1350   
 1470  52  110  110   
 1261  744  1233  1233   
 1404  289  979  979   
 1467  119  1458  1458   
 2034  459  1985  1985   
 881  551  1812  1812   
 1084  711  1341  1341   
 1621  1572  1926  1926   
 1447  64  1617  1617   
 1947  761  1133  1133   
 764  708  1375  1375   
 1948  7  1741  1741   
 1240  361  788  788   
 1011  32  1742  1742   
 342  213  1279  1279   
 587  62  152  152   
 647  3  1854  1854   
 1045  403  686  686   
 166  13  1864  1864   
 1207  661  1478  1478   
 597  312  980  980   
 2032  1102  1699  1699   
 1301  381  731  731   
 1140  29  207  207   
 1465  154  1365  1365   
 494  442  620  620   
 1528  224  1161  1161   
 1771  293  947  947   
 1984  209  1170  1170   
 616  103  1577  1577   
 813  226  1212  1212   
 1160  247  1126  1126   
 969  735  1290  1290   
 1235  1048  1917  1917   
 1658  40  139  139   
 1465  512  1888  1888   
 697  631  1609  1609   
 375  228  1243  1243   
 1886  1227  1360  1360   
 1836  533  1801  1801   
 1224  292  996  996   
 775  151  1432  1432   
 1179  657  1499  1499   
 1691  1663  1673  1673   
 1008  816  1060  1060   
 1150  70  96  96   
 423  231  1232  1232   
 821  116  1529  1529   
 872  646  1556  1556   
 59  21  321  321   
 1342  1236  1379  1379   
 830  443  599  599   
 1596  1131  1659  1659   
 979  258  1115  1115   
 1985  459  2004  2004   
 1400  1144  1638  1638   
 1555  119  1467  1467   
 278  102  1614  1614   
 701  698  1425  1425   
 1458  692  1384  1384   
 1318  461  2053  2053   
 1824  1054  1865  1865   
 1657  1036  1930  1930   
 2005  1524  2053  2053   
 351  11  334  334   
 1322  854  937  937   
 682  677  1490  1490   
 1415  1100  1768  1768   
 1892  657  1454  1454   
 797  97  1594  1594   
 305  76  1692  1692   
 2032  1539  2010  2010   
 1676  1633  1770  1770   
 1079  44  1724  1724   
 902  374  799  799   
 1217  373  778  778   
 1961  629  1531  1531   
 1285  1218  1445  1445   
 1953  1641  1728  1728   
 706  181  1365  1365   
 2006  31  154  154   
 1869  454  499  499   
 877  75  116  116   
 527  73  1687  1687   
 1857  1637  1748  1748   
 700  318  977  977   
 1919  236  1117  1117   
 2053  461  2005  2005   
 210  145  1508  1508   
 1847  1040  1912  1912   
 1103  779  1174  1174   
 1214  216  1230  1230   
 80  19  1878  1878   
 1658  39  162  162   
 1440  1231  1401  1401   
 264  254  1196  1196   
 646  22  1827  1827   
 987  811  1094  1094   
 1594  814  1039  1039   
 1301  744  1261  1261   
 1975  8  1766  1766   
 1176  37  1745  1745   
 1126  317  952  952   
 1556  646  1521  1521   
 1073  48  1722  1722   
 1439  496  1957  1957   
 1558  423  618  618   
 1629  680  1420  1420   
 1302  503  1951  1951   
 325  229  1268  1268   
 516  311  1020  1020   
 1139  427  642  642   
 1129  1124  1736  1736   
 904  188  1341  1341   
 1805  5  1793  1793   
 1880  459  2034  2034   
 1607  13  248  248   
 702  662  1547  1547   
 1571  620  1600  1600   
 1271  1222  1448  1448   
 1122  698  1414  1414   
 511  34  1813  1813   
 1995  1632  1766  1766   
 1873  479  1981  1981   
 892  701  1425  1425   
 1219  326  929  929   
 458  17  329  329   
 1147  681  1463  1463   
 862  505  1986  1986   
 1624  321  913  913   
 1654  1636  1783  1783   
 1611  776  1158  1158   
 1540  562  1773  1773   
 1110  700  1414  1414   
 1023  72  132  132   
 399  108  1616  1616   
 1013  750  1280  1280   
 1737  429  600  600   
 994  298  1030  1030   
 1205  492  2000  2000   
 1215  205  1278  1278   
 1795  1193  1498  1498   
 1674  407  668  668   
 1725  1063  1874  1874   
 1685  608  1634  1634   
 866  39  240  240   
 1031  184  1353  1353   
 1648  131  1457  1457   
 1308  747  1269  1269   
 1486  1240  1393  1393   
 1727  1255  1332  1332   
 521  482  549  549   
 1638  1234  1400  1400   
 1990  561  1751  1751   
 865  335  943  943   
 1619  61  1665  1665   
 470  330  988  988   
 981  160  1433  1433   
 1952  40  162  162   
 1168  36  1772  1772   
 1945  533  1836  1836   
 535  421  725  725   
 1036  163  1421  1421   
 1397  524  1905  1905   
 634  195  1362  1362   
 1904  840  967  967   
 1178  68  1682  1682   
 1899  566  1748  1748   
 866  720  1390  1390   
 1905  524  1868  1868   
 1249  371  817  817   
 1930  679  1427  1427   
 1872  1186  1527  1527   
 1300  57  170  170   
 974  747  1308  1308   
 1639  667  1485  1485   
 360  178  1437  1437   
 822  172  1419  1419   
 1606  860  939  939   
 155  12  388  388   
 688  212  1316  1316   
 1099  845  1021  1021   
 1077  107  1585  1585   
 1603  563  1785  1785   
 1524  87  1608  1608   
 1038  119  1555  1555   
 536  96  121  121   
 598  476  574  574   
 941  439  653  653   
 1683  704  1380  1380   
 1526  63  1680  1680   
 365  94  143  143   
 631  394  807  807   
 1411  568  1790  1790   
 1455  1090  1840  1840   
 1973  271  1055  1055   
 450  11  374  374   
 1280  845  1013  1013   
 1779  852  955  955   
 1244  539  1887  1887   
 1864  13  1800  1800   
 1858  1176  1568  1568   
 1675  411  683  683   
 840  334  967  967   
 454  392  832  832   
 1784  1065  1891  1891   
 818  11  351  351   
 972  591  1765  1765   
 1599  656  1532  1532   
 1760  439  599  599   
 989  502  2018  2018   
 976  564  1843  1843   
 1546  865  943  943   
 1314  612  1681  1681   
 518  66  1758  1758   
 991  302  1050  1050   
 1085  496  2029  2029   
 1262  841  1034  1034   
 715  92  1670  1670   
 1850  1225  1436  1436   
 1250  1230  1468  1468   
 1833  811  1078  1078   
 1967  505  1939  1939   
 1815  473  504  504   
 1177  24  293  293   
 1956  22  239  239   
 1720  26  246  246   
 604  89  153  153   
 1890  794  1124  1124   
 1664  804  1113  1113   
 855  815  1144  1144   
 1851  772  1190  1190   
 1877  14  270  270   
 1989  74  1629  1629   
 882  411  755  755   
 478  364  920  920   
 1485  667  1519  1519   
 1762  1160  1633  1633   
 1101  274  1130  1130   
 815  117  1599  1599   
 1873  410  686  686   
 294  169  1494  1494   
 731  381  857  857   
 754  244  1246  1246   
 1762  247  1160  1160   
 1425  739  1324  1324   
 1315  406  742  742   
 568  58  1790  1790   
 931  369  877  877   
 1801  533  1882  1882   
 1304  1225  1489  1489   
 1588  1573  2015  2015   
 1912  1570  1999  1999   
 1075  245  1220  1220   
 1558  428  662  662   
 1790  58  159  159   
 1484  625  1646  1646   
 1061  894  913  913   
 450  374  902  902   
 927  897  915  915   
 420  137  1579  1579   
 1279  509  1993  1993   
 1082  596  1761  1761   
 1133  1070  1947  1947   
 2011  304  984  984   
 1568  1090  1858  1858   
 1793  36  226  226   
 1423  319  988  988   
 1587  250  1172  1172   
 1597  1032  2022  2022   
 1117  538  1927  1927   
 387  17  1928  1928   
 707  493  550  550   
 516  7  1948  1948   
 1155  125  1564  1564   
 1204  1128  1782  1782   
 859  3  396  396   
 1753  1051  1960  1960   
 671  628  1709  1709   
 2055  460  543  543   
 907  418  751  751   
 1794  387  771  771   
 997  468  602  602   
 1752  590  1735  1735   
 1229  644  1622  1622   
 380  285  1171  1171   
 2050  1589  1947  1947   
 1602  27  1813  1813   
 937  854  1049  1049   
 921  281  1143  1143   
 201  37  1893  1893   
 1376  875  956  956   
 223  189  1459  1459   
 1320  1072  1938  1938   
 1929  1266  1339  1339   
 972  474  591  591   
 2053  130  1487  1487   
 447  369  931  931   
 774  185  1430  1430   
 1310  710  1433  1433   
 1904  469  535  535   
 2054  729  1322  1322   
 1608  590  1752  1752   
 883  18  1898  1898   
 122  121  126  126   
 1142  25  1859  1859   
 1546  1120  1788  1788   
 1859  25  1804  1804   
 1986  505  1967  1967   
 1748  1637  1840  1840   
 1253  85  143  143   
 565  246  1276  1276   
 303  44  333  333   
 1795  242  1193  1193   
 595  137  1585  1585   
 1687  336  935  935   
 1234  88  138  138   
 1916  481  506  506   
 1246  412  754  754   
 1191  752  1329  1329   
 1573  1271  1361  1361   
 1695  475  542  542   
 1808  17  1837  1837   
 1235  360  905  905   
 1311  707  1450  1450   
 2015  1573  2008  2008   
 1740  1213  1516  1516   
 1483  280  1115  1115   
 1737  600  1723  1723   
 1097  27  1866  1866   
 768  594  1816  1816   
 990  423  748  748   
 1304  656  1599  1599   
 1768  537  1902  1902   
 1355  633  1661  1661   
 1913  325  957  957   
 1622  644  1610  1610   
 917  51  1814  1814   
 2040  1129  1736  1736   
 1006  476  598  598   
 1568  577  1806  1806   
 1867  171  1401  1401   
 1679  1665  1778  1778   
 603  86  202  202   
 660  127  1620  1620   
 708  212  1375  1375   
 186  2  2013  2013   
 2027  608  1685  1685   
 1212  396  813  813   
 1430  185  1397  1397   
 1840  1672  1748  1748   
 2001  149  1456  1456   
 1878  19  1836  1836   
 1906  871  948  948   
 152  62  309  309   
 1100  1062  2005  2005   
 902  799  1231  1231   
 954  406  808  808   
 1324  739  1371  1371   
 1694  457  608  608   
 1422  29  1848  1848   
 2024  1580  2002  2002   
 884  266  1215  1215   
 1492  160  1470  1470   
 767  71  241  241   
 1209  264  1196  1196   
 1816  398  768  768   
 1653  1249  1435  1435   
 1675  683  1506  1506   
 1952  749  1297  1297   
 2030  879  921  921   
 487  30  1918  1918   
 2034  1623  1880  1880   
 1866  471  557  557   
 1707  876  955  955   
 733  384  892  892   
 1497  252  1209  1209   
 410  104  177  177   
 274  104  1726  1726   
 315  128  1655  1655   
 1649  14  1877  1877   
 1282  1157  1729  1729   
 1280  896  934  934   
 598  574  1903  1903   
 1382  480  572  572   
 1518  1153  1723  1723   
 1960  1671  1753  1753   
 334  11  450  450   
 1363  593  1791  1791   
 553  14  425  425   
 536  121  122  122   
 1437  199  1369  1369   
 1684  1630  1892  1892   
 1871  842  1044  1044   
 640  82  227  227   
 841  720  1473  1473   
 1987  1067  1936  1936   
 1921  709  1422  1422   
 1143  1057  2030  2030   
 551  191  1464  1464   
 1442  674  1559  1559   
 1747  265  1162  1162   
 1920  732  1358  1358   
 1175  676  1575  1575   
 143  85  260  260   
 258  193  1483  1483   
 630  525  2048  2048   
 1699  145  1510  1510   
 1583  547  1913  1913   
 1015  53  1825  1825   
 1927  1580  2024  2024   
 1656  382  840  840   
 1181  337  1005  1005   
 1787  1104  1852  1852   
 1420  680  1549  1549   
 1824  843  1054  1054   
 1559  674  1556  1556   
 1655  313  1038  1038   
 826  430  769  769   
 1958  719  1398  1398   
 455  358  1003  1003   
 592  122  126  126   
 2016  512  1983  1983   
 856  776  1321  1321   
 1433  160  1492  1492   
 2006  154  1465  1465   
 1130  578  1864  1864   
 1770  259  1185  1185   
 773  635  1730  1730   
 1391  224  1314  1314   
 1939  651  1595  1595   
 397  218  1408  1408   
 1352  1162  1725  1725   
 487  35  1924  1924   
 1497  55  252  252   
 1229  465  644  644   
 882  601  1822  1822   
 1493  1067  1987  1987   
 1537  148  1523  1523   
 1754  74  1717  1717   
 1182  522  2025  2025   
 207  29  1965  1965   
 190  172  1560  1560   
 1748  566  1857  1857   
 1936  1067  1955  1955   
 1392  356  944  944   
 1380  1178  1682  1682   
 1673  884  958  958   
 501  103  195  195   
 1951  503  2022  2022   
 1372  1295  1352  1352   
 1678  818  1148  1148   
 764  666  1652  1652   
 1116  81  214  214   
 898  624  1762  1762   
 355  77  1823  1823   
 1359  845  1099  1099   
 1581  272  1175  1175   
 1565  575  1853  1853   
 1945  19  330  330   
 1456  264  1209  1209   
 1970  733  1374  1374   
 1723  1153  1737  1737   
 690  347  1034  1034   
 624  93  1762  1762   
 2023  460  610  610   
 1526  1071  1986  1986   
 1739  1679  1778  1778   
 818  805  1260  1260   
 525  485  656  656   
 904  102  1718  1718   
 514  262  1294  1294   
 692  494  620  620   
 70  7  516  516   
 2022  503  2031  2031   
 1888  512  2016  2016   
 641  409  867  867   
 442  313  1156  1156   
 912  728  1477  1477   
 909  349  1018  1018   
 1313  78  222  222   
 2016  718  1423  1423   
 1528  1161  1738  1738   
 1650  1188  1652  1652   
 1080  79  238  238   
 1710  463  635  635   
 1173  753  1390  1390   
 1365  181  1465  1465   
 2038  517  1996  1996   
 1915  1240  1486  1486   
 483  399  914  914   
 1151  476  644  644   
 1252  54  1838  1838   
 605  263  1293  1293   
 1056  129  1640  1640   
 782  317  1126  1126   
 1277  32  1900  1900   
 1629  74  1754  1754   
 1305  1202  1645  1645   
 1190  52  1851  1851   
 1385  88  196  196   
 999  97  201  201   
 1730  868  1027  1027   
 1086  728  1475  1475   
 2002  1597  2008  2008   
 942  689  1598  1598   
 1350  1188  1685  1685   
 1361  1271  1448  1448   
 780  522  548  548   
 1063  474  663  663   
 1741  260  1220  1220   
 1189  606  1816  1816   
 1870  354  945  945   
 1785  563  1895  1895   
 1046  453  727  727   
 1800  1696  1746  1746   
 405  242  1377  1377   
 1239  692  1571  1571   
 1290  362  969  969   
 1354  611  1794  1794   
 1160  417  823  823   
 1724  44  303  303   
 438  40  1952  1952   
 1427  21  1930  1930   
 1454  596  1830  1830   
 2033  254  1221  1221   
 1121  1088  1994  1994   
 295  91  1819  1819   
 139  40  438  438   
 1509  688  1565  1565   
 213  147  1667  1667   
 1775  256  1237  1237   
 1856  134  1578  1578   
 1496  781  1303  1303   
 1611  331  1037  1037   
 232  219  1462  1462   
 1558  618  1763  1763   
 576  546  2044  2044   
 1758  66  1781  1781   
 683  411  882  882   
 1838  54  271  271   
 796  171  1557  1557   
 593  76  305  305   
 1744  253  1251  1251   
 1413  132  1622  1622   
 530  327  1136  1136   
 957  699  1583  1583   
 1211  20  1958  1958   
 1567  80  1760  1760   
 434  111  1759  1759   
 1770  1185  1676  1676   
 2031  1597  2022  2022   
 1284  1153  1805  1805   
 441  186  1546  1546   
 1346  142  1602  1602   
 619  71  322  322   
 925  203  1461  1461   
 1101  109  177  177   
 1941  300  1107  1107   
 1976  148  1537  1537   
 2045  1600  2014  2014   
 1773  153  1540  1540   
 479  403  928  928   
 1781  66  1787  1787   
 1264  1176  1745  1745   
 452  362  1048  1048   
 459  26  2004  2004   
 1242  111  1702  1702   
 552  240  1388  1388   
 1729  786  1282  1282   
 1595  894  985  985   
 1259  58  1852  1852   
 1837  17  387  387   
 1274  1248  1542  1542   
 2008  1597  2031  2031   
 1367  809  1247  1247   
 2022  544  1951  1951   
 2018  502  534  534   
 1369  1146  1828  1828   
 1523  354  994  994   
 1883  1057  2042  2042   
 1672  1113  1899  1899   
 1133  544  2022  2022   
 1102  185  1508  1508   
 1812  551  1950  1950   
 1052  846  1169  1169   
 1943  269  1205  1205   
 1950  1677  1812  1812   
 1445  795  1285  1285   
 1633  1160  1770  1770   
 1512  86  222  222   
 385  86  1847  1847   
 1688  48  1855  1855   
 177  104  274  274   
 1988  1185  1674  1674   
 1124  106  1736  1736   
 1358  908  974  974   
 1251  108  1721  1721   
 211  145  158  158   
 643  78  316  316   
 1280  750  1431  1431   
 2056  98  1689  1689   
 1364  1274  1472  1472   
 727  315  1174  1174   
 2012  566  1899  1899   
 1254  318  1125  1125   
 1681  8  1975  1975   
 332  123  1753  1753   
 1805  248  1284  1284   
 969  362  1024  1024   
 1340  484  649  649   
 1221  391  923  923   
 529  167  1614  1614   
 1703  9  1974  1974   
 1470  160  1563  1563   
 1325  210  1432  1432   
 1022  441  798  798   
 1956  1295  1372  1372   
 1766  8  435  435   
 687  127  181  181   
 1712  194  1450  1450   
 837  827  1254  1254   
 1771  829  1177  1177   
 1705  199  1437  1437   
 1380  427  814  814   
 1544  35  1918  1918   
 1676  390  898  898   
 1663  182  1491  1491   
 1544  22  1956  1956   
 2051  570  1896  1896   
 1931  1262  1474  1474   
 1396  1241  1576  1576   
 1823  667  1639  1639   
 1813  230  1346  1346   
 1041  746  1475  1475   
 1707  1083  2003  2003   
 1836  19  1945  1945   
 1670  707  1538  1538   
 1180  430  826  826   
 1416  521  549  549   
 1104  843  1195  1195   
 1766  1632  1975  1975   
 706  202  1512  1512   
 1534  275  1241  1241   
 1451  543  2023  2023   
 1468  400  891  891   
 883  198  1511  1511   
 985  894  1061  1061   
 553  190  1560  1560   
 648  223  1459  1459   
 770  60  1914  1914   
 918  310  1192  1192   
 1778  1665  1884  1884   
 1229  540  2052  2052   
 785  57  1923  1923   
 950  30  449  449   
 1393  295  1199  1199   
 167  136  1746  1746   
 1723  600  1844  1844   
 1833  861  1094  1094   
 1737  1153  1809  1809   
 1227  703  1591  1591   
 1794  771  1354  1354   
 1662  1239  1571  1571   
 1566  224  1391  1391   
 754  237  1417  1417   
 1328  53  1897  1897   
 1305  818  1260  1260   
 626  18  513  513   
 1387  218  1424  1424   
 1922  1282  1431  1431   
 270  14  553  553   
 1624  59  321  321   
 1894  1227  1591  1591   
 1474  38  1931  1931   
 1489  1197  1708  1708   
 1496  1303  1407  1407   
 775  774  1430  1430   
 1006  195  1522  1522   
 1315  717  1551  1551   
 1399  460  738  738   
 1044  164  1608  1608   
 1956  790  1295  1295   
 746  219  1475  1475   
 531  377  1042  1042   
 927  915  1019  1019   
 1685  1081  2027  2027   
 1936  156  1564  1564   
 1756  791  1309  1309   
 1462  462  730  730   
 975  426  870  870   
 1664  1117  1927  1927   
 938  664  1734  1734   
 1782  131  1648  1648   
 1953  890  1013  1013   
 1733  414  847  847   
 654  580  1996  1996   
 1146  199  1505  1505   
 1539  1092  2010  2010   
 742  277  1315  1315   
 1292  855  1166  1166   
 584  158  1666  1666   
 1449  659  1712  1712   
 826  769  1447  1447   
 1754  680  1629  1629   
 1184  1102  2010  2010   
 1382  292  1224  1224   
 1333  1100  2005  2005   
 1373  472  713  713   
 510  34  488  488   
 2025  218  1387  1387   
 799  306  1231  1231   
 1242  649  1759  1759   
 1676  1185  1740  1740   
 774  210  1508  1508   
 1201  1092  2042  2042   
 1058  490  690  690   
 578  323  1203  1203   
 847  256  1373  1373   
 1932  828  1200  1200   
 378  116  1808  1808   
 1424  397  928  928   
 1077  566  2012  2012   
 670  614  1907  1907   
 1238  891  1075  1075   
 1107  743  1507  1507   
 1947  1070  2050  2050   
 1691  488  650  650   
 1716  1238  1590  1590   
 1276  26  459  459   
 1527  880  1087  1087   
 1551  67  1861  1861   
 1593  561  1990  1990   
 1030  386  994  994   
 158  145  210  210   
 2033  1221  1618  1618   
 2027  1081  2017  2017   
 1491  182  1541  1541   
 367  244  1451  1451   
 1329  850  1191  1191   
 1425  1324  1374  1374   
 1794  611  1837  1837   
 861  851  1226  1226   
 1837  611  1834  1834   
 1748  1672  1899  1899   
 1919  90  236  236   
 1742  1277  1486  1486   
 1806  874  1090  1090   
 892  495  701  701   
 730  232  1462  1462   
 1399  606  1885  1885   
 1668  763  1418  1418   
 456  34  510  510   
 802  549  556  556   
 1802  878  1081  1081   
 2000  492  627  627   
 1141  491  696  696   
 590  141  1735  1735   
 1294  757  1466  1466   
 1148  818  1305  1305   
 1750  451  765  765   
 1542  431  838  838   
 488  34  511  511   
 1121  1118  1992  1992   
 1969  290  1208  1208   
 1733  276  1266  1266   
 222  86  385  385   
 1522  103  1775  1775   
 1393  1199  1742  1742   
 1702  697  1609  1609   
 1313  632  1824  1824   
 1665  61  1884  1884   
 881  691  1690  1690   
 1903  798  1307  1307   
 1410  125  184  184   
 677  263  1386  1386   
 1875  140  1644  1644   
 1612  1227  1647  1647   
 1517  1294  1466  1466   
 91  6  627  627   
 1006  598  1949  1949   
 1672  874  1113  1113   
 1287  136  167  167   
 1385  485  705  705   
 1240  788  1393  1393   
 1061  913  1051  1051   
 1928  17  458  458   
 1916  924  954  954   
 273  8  612  612   
 1366  889  1097  1097   
 1769  1116  1959  1959   
 1371  269  1324  1324   
 907  203  1548  1548   
 941  653  1803  1803   
 1662  895  1059  1059   
 1183  77  1886  1886   
 1385  196  1532  1532   
 949  454  832  832   
 2018  370  989  989   
 1291  837  1254  1254   
 811  31  2047  2047   
 2036  89  250  250   
 1112  749  1520  1520   
 352  110  1859  1859   
 1064  457  817  817   
 1422  848  1215  1215   
 1139  71  372  372   
 1423  443  830  830   
 617  536  628  628   
 1426  1145  1909  1909   
 510  59  456  456   
 993  88  1875  1875   
 636  425  944  944   
 678  149  1727  1727   
 685  680  1754  1754   
 2024  1664  1927  1927   
 1251  173  1616  1616   
 1439  31  2006  2006   
 787  576  2044  2044   
 1169  64  396  396   
 1151  2  574  574   
 1736  106  233  233   
 1897  916  992  992   
 819  601  1972  1972   
 1389  114  1776  1776   
 1838  271  1296  1296   
 1181  1128  1984  1984   
 1666  526  584  584   
 1271  853  1222  1222   
 1384  1239  1653  1653   
 1853  909  1018  1018   
 506  94  365  365   
 1336  927  1007  1007   
 739  698  1706  1706   
 1968  1277  1502  1502   
 828  333  1200  1200   
 820  45  483  483   
 1403  80  1878  1878   
 1751  561  2021  2021   
 1521  775  1430  1430   
 1136  327  1197  1197   
 1505  335  1146  1146   
 1418  905  1069  1069   
 1586  33  462  462   
 1658  139  155  155   
 970  229  1490  1490   
 1949  598  1903  1903   
 1907  1119  1962  1962   
 1627  91  295  295   
 1817  1732  1763  1763   
 1964  292  1236  1236   
 1375  212  1509  1509   
 627  6  615  615   
 934  845  1280  1280   
 1718  102  1797  1797   
 1627  919  1017  1017   
 957  326  1219  1219   
 777  161  165  165   
 833  647  1854  1854   
 1855  48  404  404   
 1987  645  1772  1772   
 1094  861  1226  1226   
 1889  1321  1394  1394   
 1202  711  1645  1645   
 1451  244  1417  1417   
 1339  115  255  255   
 990  886  1164  1164   
 1804  1265  1561  1561   
 1343  523  632  632   
 1535  1121  1992  1992   
 1003  697  1702  1702   
 1952  703  1612  1612   
 1988  668  1709  1709   
 1935  738  1514  1514   
 255  115  340  340   
 506  95  1916  1916   
 1643  740  1531  1531   
 1671  47  1963  1963   
 1127  417  952  952   
 1004  704  1683  1683   
 1508  145  1699  1699   
 2021  561  2014  2014   
 1941  83  1843  1843   
 1438  678  1727  1727   
 1791  593  1942  1942   
 1909  610  1885  1885   
 1854  3  541  541   
 368  357  1186  1186   
 1813  34  456  456   
 1192  310  1257  1257   
 1906  1170  1831  1831   
 878  592  2017  2017   
 1910  1213  1709  1709   
 1582  30  487  487   
 1143  281  1345  1345   
 1680  63  387  387   
 734  490  784  784   
 1734  409  938  938   
 1888  562  2029  2029   
 924  685  1754  1754   
 599  439  941  941   
 613  294  1353  1353   
 825  95  365  365   
 1939  505  651  651   
 1774  1671  1960  1960   
 631  204  1609  1609   
 1999  801  1343  1343   
 1670  493  707  707   
 1407  1303  1499  1499   
 1356  570  2051  2051   
 1537  51  1976  1976   
 686  346  1202  1202   
 1452  490  734  734   
 1548  1342  1379  1379   
 1717  406  954  954   
 1128  131  1782  1782   
 1964  900  1068  1068   
 777  165  1713  1713   
 1205  73  1943  1943   
 296  192  1675  1675   
 1521  646  1827  1827   
 1797  102  278  278   
 1455  1338  1402  1402   
 1592  1294  1517  1517   
 1286  1281  1578  1578   
 2010  1102  2032  2032   
 366  175  183  183   
 436  309  1335  1335   
 1433  291  1310  1310   
 721  325  1268  1268   
 910  90  1923  1923   
 517  75  1996  1996   
 208  23  630  630   
 901  106  341  341   
 1304  525  656  656   
 792  81  421  421   
 1078  811  1398  1398   
 1590  386  1030  1030   
 1721  927  1019  1019   
 1500  249  1428  1428   
 1874  1121  1994  1994   
 453  128  315  315   
 1156  235  1495  1495   
 995  105  1879  1879   
 1946  101  279  279   
 2011  395  976  976   
 1344  328  1218  1218   
 1815  504  681  681   
 1033  528  673  673   
 2028  161  1641  1641   
 1708  1304  1489  1489   
 608  249  1500  1500   
 813  3  647  647   
 1827  22  515  515   
 1256  1242  1702  1702   
 572  292  1382  1382   
 967  450  902  902   
 964  667  1823  1823   
 1886  77  355  355   
 1424  928  1045  1045   
 2014  561  2045  2045   
 815  196  1638  1638   
 1716  262  1381  1381   
 650  182  1691  1691   
 1940  118  1774  1774   
 726  150  1777  1777   
 1822  858  1216  1216   
 1283  147  1743  1743   
 1180  795  1445  1445   
 627  615  2000  2000   
 1371  1199  1819  1819   
 963  134  267  267   
 723  143  260  260   
 1106  68  444  444   
 897  41  537  537   
 1814  51  1977  1977   
 1749  477  770  770   
 2002  1651  2024  2024   
 376  191  1690  1690   
 799  374  1137  1137   
 1417  746  1569  1569   
 928  403  1045  1045   
 1231  306  1298  1298   
 239  22  646  646   
 830  599  2035  2035   
 580  79  1996  1996   
 1813  27  511  511   
 1692  10  569  569   
 1931  841  1262  1262   
 687  33  581  581   
 503  69  2031  2031   
 1209  252  1456  1456   
 1267  104  1873  1873   
 1314  224  1528  1528   
 132  72  2052  2052   
 1774  702  1671  1671   
 1365  154  187  187   
 1988  1213  1740  1740   
 1173  747  1591  1591   
 1381  1238  1716  1716   
 1334  715  1670  1670   
 1926  176  1621  1621   
 1001  423  990  990   
 670  123  332  332   
 1918  35  487  487   
 778  350  1217  1217   
 1482  318  1254  1254   
 1982  929  1015  1015   
 1854  809  1367  1367   
 1145  60  477  477   
 982  157  214  214   
 507  146  282  282   
 1401  796  1440  1440   
 1781  1755  1758  1758   
 1819  269  1371  1371   
 1973  204  1545  1545   
 670  332  1281  1281   
 1273  56  482  482   
 116  75  517  517   
 1330  359  1154  1154   
 1510  145  211  211   
 1817  1224  1732  1732   
 499  454  949  949   
 1826  1203  1792  1792   
 1051  84  1960  1960   
 1223  144  1776  1776   
 1333  937  1049  1049   
 1893  37  491  491   
 215  194  1712  1712   
 1552  613  1955  1955   
 1172  1149  1997  1997   
 1360  1183  1886  1886   
 1573  853  1271  1271   
 483  108  399  399   
 857  310  1334  1334   
 1027  110  352  352   
 930  740  1643  1643   
 1435  1249  1694  1694   
 1305  885  1202  1202   
 1681  268  1391  1391   
 2021  235  1459  1459   
 110  52  589  589   
 802  556  641  641   
 1592  301  1306  1306   
 1727  1332  1438  1438   
 1776  267  1389  1389   
 1745  37  508  508   
 126  121  1932  1932   
 2019  353  1127  1127   
 1593  42  2045  2045   
 1542  1248  1693  1693   
 1990  1751  1766  1766   
 1253  94  386  386   
 941  604  2035  2035   
 1474  1262  1660  1660   
 847  713  1733  1733   
 875  445  956  956   
 495  384  1159  1159   
 1709  628  1910  1910   
 1497  308  1299  1299   
 1673  758  1543  1543   
 1095  261  1464  1464   
 1950  1244  1677  1677   
 1414  700  1729  1729   
 783  72  489  489   
 1161  224  1566  1566   
 1507  83  1941  1941   
 788  295  1393  1393   
 1355  1218  1799  1799   
 1436  117  1850  1850   
 1298  879  1231  1231   
 1370  619  1966  1966   
 1191  911  1149  1149   
 1506  1216  1796  1796   
 1237  414  1023  1023   
 616  308  1373  1373   
 1335  638  1917  1917   
 1010  779  1541  1541   
 628  536  724  724   
 444  68  532  532   
 2033  115  276  276   
 1704  198  1604  1604   
 1845  1337  1429  1429   
 1325  158  210  210   
 1463  681  1789  1789   
 1025  773  1561  1561   
 1156  313  1323  1323   
 251  173  253  253   
 1115  258  1483  1483   
 1743  147  213  213   
 1013  845  1359  1359   
 1063  663  1874  1874   
 742  74  2037  2037   
 1732  760  1547  1547   
 375  206  1690  1690   
 424  213  1667  1667   
 850  684  1832  1832   
 484  159  1818  1818   
 992  658  1897  1897   
 1575  676  1801  1801   
 918  69  503  503   
 665  123  1907  1907   
 925  134  1856  1856   
 1616  563  582  582   
 843  66  518  518   
 1400  1234  1767  1767   
 1520  380  1112  1112   
 1078  719  1720  1720   
 1691  182  1663  1663   
 1074  558  641  641   
 1076  797  1499  1499   
 1641  161  1728  1728   
 1637  1338  1455  1455   
 1998  227  1513  1513   
 920  364  1206  1206   
 1969  1357  1376  1376   
 436  152  309  309   
 1887  1228  1750  1750   
 1605  1326  1493  1493   
 1328  1217  1825  1825   
 1463  447  931  931   
 869  810  1482  1482   
 1487  130  1832  1832   
 814  427  1039  1039   
 943  335  1291  1291   
 2043  545  609  609   
 991  141  302  302   
 939  257  1517  1517   
 1746  136  1800  1800   
 507  282  1480  1480   
 560  230  1624  1624   
 1437  178  1705  1705   
 1923  90  1919  1919   
 559  478  920  920   
 722  350  1272  1272   
 559  93  478  478   
 1609  1256  1702  1702   
 1522  422  1006  1006   
 607  328  1344  1344   
 706  187  202  202   
 1419  172  190  190   
 1943  73  1970  1970   
 1938  842  1320  1320   
 705  140  1875  1875   
 1389  267  1461  1461   
 297  194  215  215   
 1827  775  1521  1521   
 1034  347  1262  1262   
 1752  1735  1871  1871   
 1966  284  1370  1370   
 702  567  662  662   
 1960  84  1940  1940   
 1409  657  1892  1892   
 1647  749  1612  1612   
 921  879  1298  1298   
 898  576  624  624   
 1043  440  1000  1000   
 1749  770  1545  1545   
 959  826  1447  1447   
 1682  68  473  473   
 1311  101  1946  1946   
 736  345  1296  1296   
 520  371  1239  1239   
 1801  676  1811  1811   
 1735  141  263  263   
 1367  673  1854  1854   
 1520  749  1626  1626   
 795  348  1285  1285   
 2000  615  1971  1971   
 1657  510  758  758   
 730  462  966  966   
 535  225  1656  1656   
 1028  761  1631  1631   
 201  97  508  508   
 816  238  1598  1598   
 1972  120  1845  1845   
 1456  149  264  264   
 1366  557  648  648   
 1105  70  516  516   
 342  200  1743  1743   
 1582  487  831  831   
 1744  1251  1721  1721   
 1707  936  1083  1083   
 1083  936  1131  1131   
 1760  80  439  439   
 791  133  363  363   
 1589  822  1419  1419   
 568  157  1852  1852   
 365  95  506  506   
 1115  449  979  979   
 1655  128  313  313   
 2025  426  975  975   
 1657  59  510  510   
 1436  1304  1599  1599   
 733  168  272  272   
 1635  856  1321  1321   
 1792  1203  1860  1860   
 1658  155  240  240   
 2052  72  1985  1985   
 1468  891  1238  1238   
 1243  188  1718  1718   
 1803  850  1329  1329   
 1011  739  1706  1706   
 1400  926  1144  1144   
 1715  849  1339  1339   
 1499  797  1504  1504   
 625  180  251  251   
 1325  151  280  280   
 1412  1312  1584  1584   
 1776  144  267  267   
 820  483  914  914   
 1860  1726  1911  1911   
 1934  1138  2041  2041   
 1992  1711  1944  1944   
 1442  405  1089  1089   
 1565  42  575  575   
 738  275  1514  1514   
 436  362  1290  1290   
 1319  1187  1951  1951   
 1554  940  1098  1098   
 701  495  893  893   
 1865  316  1313  1313   
 2037  74  1989  1989   
 1307  124  1903  1903   
 712  62  587  587   
 1363  380  1171  1171   
 1779  167  1746  1746   
 1533  885  1260  1260   
 1974  1258  1703  1703   
 1514  275  1460  1460   
 1861  1315  1551  1551   
 1360  908  1210  1210   
 1037  776  1611  1611   
 238  79  580  580   
 1898  18  626  626   
 1066  669  1914  1914   
 1342  900  1236  1236   
 1971  684  1803  1803   
 723  521  825  825   
 969  89  2036  2036   
 1034  841  1429  1429   
 1529  116  378  378   
 1555  424  1038  1038   
 2035  153  1773  1773   
 1003  111  434  434   
 862  189  223  223   
 1807  289  1404  1404   
 1626  749  1647  1647   
 1163  46  607  607   
 958  758  1673  1673   
 1916  954  1042  1042   
 1977  51  531  531   
 2031  69  2015  2015   
 1182  975  1041  1041   
 755  411  1141  1141   
 1585  137  1857  1857   
 1990  435  978  978   
 737  120  1972  1972   
 1354  1223  1862  1862   
 1440  902  1231  1231   
 1900  1157  2009  2009   
 1370  579  619  619   
 481  377  1263  1263   
 1312  179  1763  1763   
 1832  130  1863  1863   
 1408  522  780  780   
 421  81  573  573   
 1782  363  1204  1204   
 1492  291  1433  1433   
 1852  157  1787  1787   
 1872  368  1186  1186   
 1552  880  1292  1292   
 1587  1172  1997  1997   
 1614  167  1779  1779   
 1092  440  1043  1043   
 792  469  984  984   
 1284  166  1809  1809   
 1328  373  1217  1217   
 578  166  1864  1864   
 1891  1780  1784  1784   
 1827  515  775  775   
 997  580  654  654   
 581  252  1620  1620   
 2030  921  1143  1143   
 479  193  258  258   
 1260  885  1305  1305   
 824  33  687  687   
 1260  805  1533  1533   
 1200  126  1932  1932   
 1099  250  1587  1587   
 1511  198  1704  1704   
 512  127  1983  1983   
 1275  1213  1910  1910   
 395  171  1867  1867   
 1760  443  988  988   
 1546  943  1120  1120   
 384  272  1581  1581   
 966  586  643  643   
 437  359  1330  1330   
 1427  118  1940  1940   
 240  155  388  388   
 952  417  1126  1126   
 718  319  1423  1423   
 1259  523  801  801   
 340  115  2033  2033   
 863  135  398  398   
 948  402  1170  1170   
 1505  199  1705  1705   
 673  528  833  833   
 372  71  619  619   
 1873  104  410  410   
 1070  90  2050  2050   
 1863  911  1191  1191   
 1800  136  1864  1864   
 1419  243  1589  1589   
 396  3  813  813   
 626  381  1258  1258   
 1868  242  1559  1559   
 1598  689  1846  1846   
 1350  764  1652  1652   
 985  665  1962  1962   
 1084  408  1148  1148   
 1735  677  1871  1871   
 1646  1356  1484  1484   
 1254  827  1482  1482   
 1395  953  1113  1113   
 617  96  536  536   
 744  731  1796  1796   
 1883  960  1057  1057   
 1881  285  1441  1441   
 1579  137  348  348   
 998  474  972  972   
 663  474  998  998   
 907  131  418  418   
 1484  1356  1502  1502   
 1065  150  1891  1891   
 1667  147  315  315   
 1892  1378  1409  1409   
 2012  951  1077  1077   
 1101  177  274  274   
 1584  1232  1849  1849   
 241  71  642  642   
 833  528  835  835   
 1431  896  1280  1280   
 1900  344  1277  1277   
 1416  802  1549  1549   
 1362  124  1945  1945   
 1166  169  294  294   
 791  363  1309  1309   
 1188  973  1081  1081   
 1825  1217  1876  1876   
 1039  797  1594  1594   
 1619  962  1080  1080   
 1533  805  1534  1534   
 1993  342  1279  1279   
 1007  108  483  483   
 1917  360  1235  1235   
 857  381  1257  1257   
 1666  280  1483  1483   
 1043  765  1689  1689   
 625  251  1646  1646   
 1402  696  1858  1858   
 165  161  1938  1938   
 1406  763  1668  1668   
 472  308  1497  1497   
 864  296  1501  1501   
 1319  544  761  761   
 1288  94  506  506   
 376  206  1797  1797   
 1962  665  1907  1907   
 1154  215  1712  1712   
 662  567  748  748   
 1053  991  1050  1050   
 1785  777  1603  1603   
 1852  58  568  568   
 546  500  949  949   
 944  425  1132  1132   
 1077  951  1163  1163   
 1360  1227  1894  1894   
 895  42  688  688   
 162  39  753  753   
 1456  252  1586  1586   
 1107  300  1477  1477   
 1995  419  1071  1071   
 911  130  1978  1978   
 1740  1185  1988  1988   
 1692  76  534  534   
 1664  953  1117  1117   
 410  177  346  346   
 407  373  1328  1328   
 1670  92  493  493   
 389  345  1411  1411   
 766  208  234  234   
 889  128  453  453   
 1695  542  751  751   
 692  119  494  494   
 1548  1379  1457  1457   
 1970  73  527  527   
 1167  174  302  302   
 1014  200  1778  1778   
 2054  361  1240  1240   
 181  127  512  512   
 1581  943  1159  1159   
 251  180  1895  1895   
 1678  408  1137  1137   
 1895  173  251  251   
 1211  452  1048  1048   
 532  194  297  297   
 1647  1227  1886  1886   
 1169  396  1212  1212   
 1460  275  1534  1534   
 1879  645  1987  1987   
 1819  91  492  492   
 1443  56  621  621   
 1113  874  1395  1395   
 1803  653  1971  1971   
 280  151  1979  1979   
 563  173  1895  1895   
 1904  796  1557  1557   
 1485  67  588  588   
 1419  190  243  243   
 935  336  1403  1403   
 1893  192  201  201   
 1653  371  1249  1249   
 1979  950  1115  1115   
 1126  417  1160  1160   
 996  760  1732  1732   
 1421  679  1930  1930   
 1843  83  518  518   
 478  174  364  364   
 1039  427  1139  1139   
 1111  837  1505  1505   
 1293  991  1053  1053   
 1992  741  1711  1711   
 1621  176  1810  1810   
 671  617  628  628   
 1963  968  1068  1068   
 609  288  1570  1570   
 1201  440  1092  1092   
 1171  76  593  593   
 564  395  1270  1270   
 1429  841  1473  1473   
 1096  82  583  583   
 864  814  1594  1594   
 641  558  802  802   
 660  55  694  694   
 1158  1009  1018  1018   
 689  205  266  266   
 1464  875  1376  1376   
 858  744  1796  1796   
 511  175  366  366   
 1066  594  669  669   
 1718  375  1243  1243   
 1797  206  1718  1718   
 1510  839  1477  1477   
 1895  180  1785  1785   
 973  23  766  766   
 1953  1359  1503  1503   
 1589  243  1631  1631   
 1778  200  1739  1739   
 562  221  1773  1773   
 1802  416  1123  1123   
 1993  509  844  844   
 613  156  1955  1955   
 1872  1326  1605  1605   
 541  3  859  859   
 1903  124  1949  1949   
 1397  98  524  524   
 1918  1347  1544  1544   
 1817  922  1224  1224   
 1385  705  1875  1875   
 1498  98  2056  2056   
 1945  330  1362  1362   
 1780  1348  1554  1554   
 1391  1314  1681  1681   
 1774  567  702  702   
 337  176  1926  1926   
 752  89  604  604   
 1577  103  501  501   
 756  113  537  537   
 1194  987  1094  1094   
 1850  383  1225  1225   
 1642  285  1520  1520   
 1272  43  699  699   
 999  192  296  296   
 780  548  839  839   
 1231  879  1401  1401   
 1323  889  1366  1366   
 1701  294  1494  1494   
 1182  100  548  548   
 492  91  627  627   
 1763  179  1817  1817   
 1049  756  1768  1768   
 977  318  1482  1482   
 1442  49  674  674   
 1791  338  1363  1363   
 994  386  1288  1288   
 1836  1801  1811  1811   
 1060  816  1598  1598   
 1198  139  438  438   
 1230  216  217  217   
 724  716  1910  1910   
 950  449  1115  1115   
 1181  176  337  337   
 1739  693  1901  1901   
 540  132  2052  2052   
 1942  291  1492  1492   
 1891  150  359  359   
 1402  571  737  737   
 411  192  1893  1893   
 1660  846  1474  1474   
 1977  531  808  808   
 1844  600  622  622   
 844  314  1513  1513   
 919  788  1697  1697   
 1644  1375  1509  1509   
 1033  1  852  852   
 876  278  1614  1614   
 638  178  1917  1917   
 1416  549  802  802   
 1017  919  1318  1318   
 1817  179  287  287   
 926  860  1494  1494   
 1481  962  1161  1161   
 1902  197  1768  1768   
 1906  270  1560  1560   
 234  208  327  327   
 1461  203  1786  1786   
 1546  186  1828  1828   
 1906  948  1170  1170   
 1086  219  232  232   
 1618  1221  1954  1954   
 1822  388  1233  1233   
 1477  300  1510  1510   
 934  587  735  735   
 658  617  671  671   
 1741  1220  1948  1948   
 1984  402  1181  1181   
 1383  452  1085  1085   
 669  594  736  736   
 1957  1211  1958  1958   
 1620  55  660  660   
 1674  668  1988  1988   
 887  82  640  640   
 1697  361  1322  1322   
 463  380  1363  1363   
 1965  468  997  997   
 1515  341  1394  1394   
 1258  381  1301  1301   
 1687  1205  2000  2000   
 1517  257  1635  1635   
 618  423  1232  1232   
 834  146  2004  2004   
 1610  476  1006  1006   
 298  262  1716  1716   
 1516  499  949  949   
 632  385  1343  1343   
 607  46  772  772   
 803  576  787  787   
 1358  732  1839  1839   
 527  168  1970  1970   
 810  62  712  712   
 2007  453  1046  1046   
 812  577  785  785   
 1072  165  1938  1938   
 1512  586  706  706   
 1164  709  1921  1921   
 992  617  658  658   
 1634  457  1064  1064   
 624  576  803  803   
 2019  914  1272  1272   
 504  473  1106  1106   
 1857  137  420  420   
 1854  541  809  809   
 1415  464  1062  1062   
 1137  408  1243  1243   
 1111  555  827  827   
 1024  362  1383  1383   
 1547  47  702  702   
 1106  129  504  504   
 1709  1213  1988  1988   
 1813  1346  1602  1602   
 1776  114  498  498   
 1762  93  559  559   
 400  217  311  311   
 1532  815  1599  1599   
 685  95  637  637   
 1317  148  1976  1976   
 170  57  785  785   
 1268  50  721  721   
 1635  301  1517  1517   
 1608  87  590  590   
 1766  1751  1995  1995   
 1429  552  819  819   
 1838  389  1252  1252   
 1382  922  1309  1309   
 1185  259  1674  1674   
 456  230  1813  1813   
 693  200  342  342   
 1839  945  1210  1210   
 915  729  1896  1896   
 977  786  1729  1729   
 1027  868  1492  1492   
 1479  1008  1060  1060   
 2046  1308  1701  1701   
 1290  152  436  436   
 466  406  1315  1315   
 968  47  760  760   
 1144  815  1638  1638   
 926  554  860  860   
 559  247  1762  1762   
 1686  290  1553  1553   
 1856  900  1342  1342   
 1603  777  1713  1713   
 1095  220  261  261   
 1569  870  1451  1451   
 1708  1197  2048  2048   
 1562  1334  1670  1670   
 1462  219  237  237   
 827  555  869  869   
 1341  529  904  904   
 987  31  811  811   
 862  142  505  505   
 1799  899  1355  1355   
 948  176  402  402   
 1255  412  1246  1246   
 736  594  768  768   
 429  393  1364  1364   
 477  60  770  770   
 1170  209  1831  1831   
 1286  614  670  670   
 159  58  801  801   
 1678  11  818  818   
 604  153  2035  2035   
 1150  96  617  617   
 467  260  1741  1741   
 800  585  791  791   
 387  63  771  771   
 183  175  2007  2007   
 763  146  507  507   
 1512  78  643  643   
 1255  149  2001  2001   
 1684  1349  1630  1630   
 837  335  1505  1505   
 782  197  1902  1902   
 1956  1372  1544  1544   
 432  339  1525  1525   
 757  732  1920  1920   
 501  319  1577  1577   
 633  286  1661  1661   
 644  465  1151  1151   
 1680  268  1632  1632   
 1808  116  517  517   
 875  191  376  376   
 861  565  851  851   
 364  174  464  464   
 2054  1240  1915  1915   
 1159  943  1291  1291   
 1531  740  1841  1841   
 1954  807  1618  1618   
 1847  86  603  603   
 721  50  793  793   
 1495  442  1156  1156   
 1165  930  1331  1331   
 1955  156  1936  1936   
 966  33  824  824   
 800  791  1756  1756   
 323  274  1726  1726   
 905  360  1437  1437   
 1374  892  1425  1425   
 1661  430  1180  1180   
 1704  853  1511  1511   
 322  71  767  767   
 1058  120  571  571   
 716  122  592  592   
 2026  844  1513  1513   
 1734  664  2049  2049   
 906  585  800  800   
 1228  220  277  277   
 1700  356  1392  1392   
 839  548  912  912   
 640  227  303  303   
 1602  142  471  471   
 1576  543  870  870   
 1037  331  1515  1515   
 1450  932  1311  1311   
 1283  1014  1091  1091   
 458  329  1566  1566   
 1484  344  1446  1446   
 1471  93  624  624   
 1181  1005  1128  1128   
 1282  896  1431  1431   
 597  207  369  369   
 1504  1407  1499  1499   
 681  504  1056  1056   
 2044  546  832  832   
 967  902  1440  1440   
 1940  1774  1960  1960   
 1206  364  1415  1415   
 1339  255  1715  1715   
 1724  343  1435  1435   
 1123  416  1275  1275   
 1057  960  1270  1270   
 1839  908  1358  1358   
 685  637  680  680   
 1303  781  1761  1761   
 1650  973  1188  1188   
 706  586  824  824   
 1413  422  1237  1237   
 1318  919  1368  1368   
 1686  502  989  989   
 2050  822  1589  1589   
 1907  614  655  655   
 497  174  478  478   
 574  476  1151  1151   
 348  137  595  595   
 1109  987  1194  1194   
 1410  720  1931  1931   
 955  1  936  936   
 616  256  1775  1775   
 1980  541  859  859   
 1894  908  1360  1360   
 1289  490  1058  1058   
 1445  1355  1661  1661   
 1917  178  360  360   
 1525  1276  1880  1880   
 1344  107  607  607   
 1877  1348  1649  1649   
 302  174  497  497   
 799  228  306  306   
 1981  1267  1873  1873   
 391  254  264  264   
 859  64  769  769   
 1548  925  1342  1342   
 2012  804  1651  1651   
 1989  1750  2037  2037   
 1839  732  1870  1870   
 1069  905  1437  1437   
 1345  440  1201  1201   
 1295  790  1747  1747   
 759  248  1793  1793   
 748  567  886  886   
 1507  743  1865  1865   
 1836  1811  1878  1878   
 1996  75  654  654   
 1585  107  595  595   
 1469  1349  1684  1684   
 2030  1270  1867  1867   
 1395  577  812  812   
 852  1  955  955   
 1713  547  873  873   
 1306  1016  1108  1108   
 1224  922  1382  1382   
 1946  299  1562  1562   
 250  89  752  752   
 1744  1356  1646  1646   
 1441  285  1642  1642   
 1129  1016  1124  1124   
 856  257  1767  1767   
 1084  188  408  408   
 924  95  685  685   
 1628  347  1452  1452   
 1325  280  1666  1666   
 1517  301  1592  1592   
 2043  851  1525  1525   
 1884  1008  1091  1091   
 1368  937  1333  1333   
 832  546  949  949   
 1380  814  1683  1683   
 1300  170  446  446   
 1608  164  1978  1978   
 1826  971  1203  1203   
 1062  464  1167  1167   
 214  157  568  568   
 2024  804  1664  1664   
 823  259  1770  1770   
 782  559  920  920   
 890  180  1991  1991   
 530  234  327  327   
 982  792  1781  1781   
 1528  401  1314  1314   
 1127  45  820  820   
 177  109  711  711   
 1000  440  1244  1244   
 1726  1267  1911  1911   
 713  276  1733  1733   
 1105  516  1020  1020   
 1945  124  533  533   
 1542  415  1274  1274   
 1811  527  935  935   
 2025  975  1182  1182   
 2011  171  395  395   
 1978  130  2053  2053   
 1550  1226  2043  2043   
 1169  846  1617  1617   
 1634  1350  1685  1685   
 1534  351  1460  1460   
 1774  118  567  567   
 719  282  1720  1720   
 1502  344  1484  1484   
 1622  132  540  540   
 1277  344  1502  1502   
 838  831  1688  1688   
 349  331  1611  1611   
 1480  719  1958  1958   
 1345  281  1677  1677   
 1116  135  573  573   
 1504  372  1407  1407   
 2001  412  1255  1255   
 975  870  1569  1569   
 860  554  939  939   
 988  330  1567  1567   
 1053  265  1747  1747   
 584  397  1408  1408   
 2026  693  1993  1993   
 588  370  1485  1485   
 1859  110  589  589   
 1775  103  616  616   
 1250  1016  1135  1135   
 1588  853  1573  1573   
 973  766  1869  1869   
 1561  773  1804  1804   
 1971  615  684  684   
 1098  133  585  585   
 1022  186  441  441   
 1338  420  1289  1289   
 989  290  1686  1686   
 211  158  584  584   
 1731  905  1418  1418   
 1511  18  883  883   
 2004  675  2052  2052   
 1733  1266  1929  1929   
 1147  241  1815  1815   
 1815  241  1764  1764   
 1377  242  1795  1795   
 1265  25  883  883   
 1750  1228  2037  2037   
 1646  253  1744  1744   
 654  75  789  789   
 1928  268  1680  1680   
 1728  777  1785  1785   
 1921  990  1164  1164   
 869  62  810  810   
 999  864  1594  1594   
 906  800  1784  1784   
 1140  231  1848  1848   
 843  518  1054  1054   
 1511  853  1588  1588   
 805  351  1534  1534   
 668  658  671  671   
 676  168  527  527   
 1975  268  1681  1681   
 1966  322  1529  1529   
 1086  232  316  316   
 1131  502  1083  1083   
 2004  26  834  834   
 952  317  1625  1625   
 1087  880  1552  1552   
 2002  1361  1651  1651   
 893  495  1125  1125   
 945  354  1523  1523   
 632  222  385  385   
 569  305  1692  1692   
 1591  747  1894  1894   
 1399  738  1935  1935   
 1008  61  816  816   
 1071  189  1986  1986   
 1901  693  2026  2026   
 1004  101  704  704   
 1459  189  419  419   
 309  62  869  869   
 1982  1825  1876  1876   
 1485  370  1441  1441   
 1046  183  2007  2007   
 1457  1379  1648  1648   
 1362  195  1949  1949   
 396  64  859  859   
 574  2  1022  1022   
 1833  565  861  861   
 1828  865  1546  1546   
 2049  793  1734  1734   
 1400  554  926  926   
 1595  560  894  894   
 1790  159  484  484   
 817  457  1249  1249   
 1089  405  1377  1377   
 789  207  1965  1965   
 1302  92  715  715   
 691  228  375  375   
 808  531  1042  1042   
 394  340  1618  1618   
 1557  171  2011  2011   
 716  592  878  878   
 1167  141  590  590   
 1743  213  342  342   
 886  118  679  679   
 712  587  896  896   
 1410  639  695  695   
 1390  39  866  866   
 492  269  1819  1819   
 1717  74  742  742   
 927  41  897  897   
 1898  1258  1974  1974   
 1747  961  1293  1293   
 1675  192  411  411   
 379  233  1933  1933   
 666  324  1652  1652   
 1471  803  1765  1765   
 1821  341  1515  1515   
 831  307  1688  1688   
 1879  105  645  645   
 1697  937  1368  1368   
 1478  885  1533  1533   
 718  660  694  694   
 1865  1313  1824  1824   
 1020  217  1932  1932   
 1147  623  767  767   
 1431  750  1922  1922   
 649  288  1759  1759   
 1877  940  1348  1348   
 1690  206  376  376   
 1332  486  1145  1145   
 358  255  340  340   
 1718  206  375  375   
 707  550  1012  1012   
 1576  1241  2055  2055   
 1646  251  253  253   
 1897  407  1328  1328   
 462  33  966  966   
 966  643  730  730   
 1055  204  1973  1973   
 1061  123  665  665   
 1979  151  515  515   
 1938  161  2028  2028   
 1850  880  1527  1527   
 963  144  614  614   
 1388  601  819  819   
 982  81  792  792   
 1889  301  1635  1635   
 486  244  367  367   
 1451  1417  1569  1569   
 615  6  1035  1035   
 928  193  479  479   
 482  467  1273  1273   
 392  234  1944  1944   
 1316  520  1059  1059   
 1486  1277  1968  1968   
 1220  245  311  311   
 762  262  298  298   
 1448  951  1361  1361   
 1287  167  529  529   
 1353  294  1701  1701   
 1876  722  1982  1982   
 1030  298  1716  1716   
 1371  1011  1199  1199   
 922  287  1756  1756   
 1196  472  1209  1209   
 1924  1352  1725  1725   
 947  822  1771  1771   
 1961  800  1756  1756   
 1072  229  1913  1913   
 1957  452  1211  1211   
 1193  242  1868  1868   
 1793  248  1805  1805   
 1118  741  1992  1992   
 2009  1282  1922  1922   
 1466  757  1920  1920   
 1333  1049  1100  1100   
 614  144  655  655   
 1139  372  1504  1504   
 1230  217  400  400   
 882  755  1972  1972   
 536  122  724  724   
 125  38  995  995   
 2023  367  1451  1451   
 1035  6  1017  1017   
 2003  278  1707  1707   
 857  652  731  731   
 946  233  379  379   
 767  623  821  821   
 1116  214  1959  1959   
 1617  846  1660  1660   
 1104  66  843  843   
 1125  495  1159  1159   
 2045  895  1488  1488   
 1583  43  873  873   
 1790  389  1411  1411   
 444  297  1777  1777   
 1048  436  1335  1335   
 455  255  358  358   
 724  122  716  716   
 1842  1384  1653  1653   
 2034  849  1623  1623   
 1911  1267  1981  1981   
 415  404  1476  1476   
 806  234  392  392   
 1910  628  724  724   
 1025  635  773  773   
 915  113  729  729   
 1637  420  1338  1338   
 311  245  400  400   
 1202  661  686  686   
 2039  888  1514  1514   
 1918  950  1347  1347   
 341  106  794  794   
 1406  465  1229  1229   
 264  149  678  678   
 571  120  737  737   
 2018  534  986  986   
 1749  923  1438  1438   
 764  140  666  666   
 965  750  1991  1991   
 1719  582  873  873   
 1033  852  1696  1696   
 1913  229  325  325   
 910  829  1771  1771   
 813  647  759  759   
 968  760  1964  1964   
 971  166  578  578   
 1160  823  1770  1770   
 1119  655  714  714   
 1028  243  356  356   
 327  208  2048  2048   
 1424  218  397  397   
 1720  246  1833  1833   
 1606  974  1308  1308   
 1882  798  1788  1788   
 1192  513  1114  1114   
 1696  528  1033  1033   
 1279  213  424  424   
 303  227  1998  1998   
 1745  446  1264  1264   
 1021  735  2036  2036   
 1510  300  1699  1699   
 1612  749  1952  1952   
 1878  935  1403  1403   
 1523  994  1263  1263   
 1204  209  1984  1984   
 2016  221  1888  1888   
 2046  860  1606  1606   
 1504  1039  1139  1139   
 896  587  934  934   
 1983  718  2016  2016   
 1976  964  1317  1317   
 964  51  917  917   
 1245  745  1997  1997   
 1710  438  1297  1297   
 1263  994  1288  1288   
 1327  1  1033  1033   
 1381  514  1108  1108   
 1923  57  829  829   
 812  785  1919  1919   
 1855  838  1688  1688   
 1465  181  512  512   
 832  741  2044  2044   
 1985  72  783  783   
 938  409  1443  1443   
 1106  444  1331  1331   
 1667  315  1655  1655   
 636  190  553  553   
 1458  119  692  692   
 992  916  1536  1536   
 1713  873  1603  1603   
 854  113  756  756   
 1596  502  1131  1131   
 637  95  825  825   
 1018  349  1611  1611   
 1828  186  2013  2013   
 1068  900  1578  1578   
 1893  491  1141  1141   
 909  575  978  978   
 849  783  1929  1929   
 1336  41  927  927   
 1580  538  1032  1032   
 522  218  2025  2025   
 418  337  1695  1695   
 1713  165  547  547   
 1527  1326  1872  1872   
 1094  811  1833  1833   
 1222  853  1704  1704   
 2022  1032  1133  1133   
 1278  205  468  468   
 1853  575  909  909   
 1133  538  1070  1070   
 1108  1016  1250  1250   
 202  187  603  603   
 611  284  1834  1834   
 789  75  877  877   
 1554  585  906  906   
 1610  1413  1622  1622   
 573  135  725  725   
 1471  624  803  803   
 666  140  705  705   
 1263  377  1523  1523   
 1415  1062  1100  1100   
 932  194  532  532   
 602  580  997  997   
 1076  97  797  797   
 2020  472  1196  1196   
 1177  293  1771  1771   
 1001  231  423  423   
 899  160  633  633   
 506  481  1288  1288   
 365  143  723  723   
 1264  170  577  577   
 859  769  1980  1980   
 1887  1000  1244  1244   
 824  586  966  966   
 1351  605  872  872   
 1635  1321  1889  1889   
 1472  429  1364  1364   
 1092  1043  1184  1184   
 287  179  629  629   
 1109  31  987  987   
 1652  324  1650  1650   
 1353  156  613  613   
 1631  761  1947  1947   
 1112  463  1297  1297   
 913  894  1624  1624   
 881  191  551  551   
 1649  437  1330  1330   
 1230  400  1468  1468   
 653  439  1403  1403   
 1531  1412  1643  1643   
 1457  907  1548  1548   
 1650  23  973  973   
 1709  668  671  671   
 1392  944  1449  1449   
 1907  123  670  670   
 1941  1843  1925  1925   
 981  283  286  286   
 1287  529  1101  1101   
 967  796  1904  1904   
 1779  876  1614  1614   
 1636  1420  1615  1615   
 1163  951  1448  1448   
 1396  426  1387  1387   
 1719  43  914  914   
 1843  564  960  960   
 792  304  1781  1781   
 836  293  1810  1810   
 1186  383  1527  1527   
 1710  1025  1198  1198   
 498  284  1862  1862   
 830  221  2016  2016   
 548  522  1182  1182   
 2045  42  895  895   
 1226  1040  1194  1194   
 862  223  471  471   
 1320  677  682  682   
 1620  127  687  687   
 1983  127  660  660   
 1118  663  741  741   
 1022  798  1903  1903   
 1559  405  1442  1442   
 321  84  913  913   
 569  291  305  305   
 1307  798  1882  1882   
 1388  240  388  388   
 1858  491  1176  1176   
 1784  800  1841  1841   
 1613  1406  1668  1668   
 1394  794  1889  1889   
 1616  173  563  563   
 1623  849  1715  1715   
 480  363  1648  1648   
 1212  1052  1169  1169   
 1300  446  1349  1349   
 1693  1404  1669  1669   
 359  150  726  726   
 1973  770  1914  1914   
 1538  1311  1946  1946   
 1700  493  1187  1187   
 398  135  768  768   
 1918  30  950  950   
 261  220  539  539   
 1606  939  1466  1466   
 948  836  1810  1810   
 1682  427  1380  1380   
 175  27  1097  1097   
 1561  15  1025  1025   
 458  268  1928  1928   
 1677  440  1345  1345   
 1629  1420  1636  1636   
 997  654  789  789   
 1523  377  1537  1537   
 1483  193  526  526   
 1002  884  1673  1673   
 1130  274  323  323   
 1780  437  1348  1348   
 1576  426  1396  1396   
 1288  481  1263  1263   
 632  523  1195  1195   
 243  190  636  636   
 909  273  349  349   
 903  856  1767  1767   
 1113  804  1899  1899   
 759  647  835  835   
 1704  1026  1222  1222   
 551  261  1950  1950   
 1368  461  1318  1318   
 1955  1067  1087  1087   
 1896  729  2054  2054   
 669  271  1914  1914   
 1812  281  1798  1798   
 366  183  650  650   
 1462  237  412  412   
 1610  422  1413  1413   
 835  647  833  833   
 600  429  1472  1472   
 1138  1073  1136  1136   
 638  555  1111  1111   
 1296  669  736  736   
 761  544  1133  1133   
 1374  1324  1943  1943   
 1677  281  1812  1812   
 635  338  1730  1730   
 1798  672  691  691   
 1541  1479  1491  1491   
 425  14  1132  1132   
 513  18  1114  1114   
 1874  307  1725  1725   
 1660  347  1628  1628   
 1625  45  952  952   
 1032  538  1133  1133   
 1877  270  1831  1831   
 1972  601  882  882   
 1192  69  918  918   
 1486  1393  1742  1742   
 1262  347  1660  1660   
 1545  770  1973  1973   
 1221  254  391  391   
 1416  637  825  825   
 154  31  1109  1109   
 1429  819  1845  1845   
 1257  513  1192  1192   
 1983  660  718  718   
 997  789  1965  1965   
 872  605  961  961   
 1199  295  1819  1819   
 1897  53  916  916   
 1807  1404  1693  1693   
 1559  242  405  405   
 855  117  815  815   
 1214  82  887  887   
 1558  662  748  748   
 1665  1434  1619  1619   
 479  258  1981  1981   
 1424  1045  1207  1207   
 733  272  384  384   
 585  133  791  791   
 299  279  1937  1937   
 772  46  1026  1026   
 1274  415  1476  1476   
 610  460  1399  1399   
 877  116  821  821   
 1889  794  1890  1890   
 1781  304  1755  1755   
 979  449  1404  1404   
 519  320  1807  1807   
 1168  1052  1212  1212   
 1842  433  1384  1384   
 1496  114  781  781   
 233  106  901  901   
 468  205  602  602   
 988  443  1423  1423   
 1796  933  1506  1506   
 1786  542  1082  1082   
 1129  583  1016  1016   
 1329  604  941  941   
 1490  49  970  970   
 1840  874  1672  1672   
 1647  355  1626  1626   
 1159  384  1581  1581   
 1696  852  1746  1746   
 1628  959  1447  1447   
 1997  745  2028  2028   
 932  532  1178  1178   
 1052  105  846  846   
 1466  939  1517  1517   
 1743  1014  1283  1283   
 953  812  1919  1919   
 626  513  1257  1257   
 501  195  634  634   
 471  223  557  557   
 198  25  1142  1142   
 1919  785  1923  1923   
 1140  597  980  980   
 1963  332  1671  1671   
 1550  1040  1226  1226   
 214  81  982  982   
 1790  484  1252  1252   
 821  623  931  931   
 271  54  1055  1055   
 986  285  1881  1881   
 1283  1091  1103  1103   
 675  146  763  763   
 725  225  535  535   
 729  113  854  854   
 2042  1057  1143  1143   
 1706  32  1011  1011   
 1786  1082  1093  1093   
 1211  1048  1235  1235   
 1630  446  1378  1378   
 1110  698  701  701   
 1624  230  456  456   
 1074  641  867  867   
 1237  256  414  414   
 1913  547  1072  1072   
 1911  289  1807  1807   
 762  298  1870  1870   
 1184  16  1102  1102   
 1722  530  1136  1136   
 548  100  912  912   
 1195  843  1824  1824   
 1776  498  1223  1223   
 1674  259  373  373   
 1626  355  1642  1642   
 1485  1441  1639  1639   
 112  50  1089  1089   
 1676  898  1633  1633   
 346  177  711  711   
 1946  279  299  299   
 534  76  986  986   
 1530  970  1442  1442   
 1333  461  1368  1368   
 515  151  775  775   
 1175  168  676  676   
 780  211  584  584   
 640  303  333  333   
 2004  146  675  675   
 1010  182  650  650   
 1628  1447  1617  1617   
 517  329  1808  1808   
 1315  1861  466  466   
 1253  386  1590  1590   
 793  112  867  867   
 788  361  1697  1697   
 1488  895  1662  1662   
 1615  558  1074  1074   
 1896  570  1019  1019   
 1849  312  1757  1757   
 1007  483  1336  1336   
 1860  323  1726  1726   
 65  24  1177  1177   
 1487  1017  1318  1318   
 1408  218  522  522   
 1152  63  983  983   
 1963  47  968  968   
 1999  288  1818  1818   
 1405  621  916  916   
 1152  983  1444  1444   
 1406  675  763  763   
 1028  356  1700  1700   
 138  88  993  993   
 1639  1441  1642  1642   
 1216  858  1796  1796   
 305  291  1942  1942   
 1348  940  1554  1554   
 582  399  1616  1616   
 1384  433  1458  1458   
 2000  336  1687  1687   
 1535  1088  1121  1121   
 1495  235  2014  2014   
 537  113  897  897   
 1679  1434  1665  1665   
 2005  461  1333  1333   
 1976  51  964  964   
 1746  852  1779  1779   
 1791  868  1730  1730   
 620  442  1495  1495   
 723  260  467  467   
 1372  1352  1924  1924   
 1621  1469  1572  1572   
 807  394  1618  1618   
 1269  1031  1308  1308   
 1903  574  1022  1022   
 1922  965  1446  1446   
 2035  599  941  941   
 1934  1073  1138  1138   
 1513  227  2040  2040   
 1886  355  1647  1647   
 2013  1369  1828  1828   
 651  230  560  560   
 1446  965  1484  1484   
 567  118  886  886   
 489  72  1023  1023   
 918  503  1302  1302   
 1239  371  1653  1653   
 1890  1016  1306  1306   
 1579  490  1289  1289   
 1141  696  737  737   
 703  162  753  753   
 1375  140  764  764   
 1410  695  720  720   
 1656  225  2039  2039   
 286  283  1980  1980   
 955  876  1779  1779   
 2001  1456  1586  1586   
 1272  699  722  722   
 1410  184  639  639   
 1821  401  1528  1528   
 282  146  834  834   
 1585  566  1077  1077   
 691  375  1690  1690   
 1324  269  1943  1943   
 1027  352  1730  1730   
 1246  486  1332  1332   
 1458  433  1467  1467   
 1999  1343  1912  1912   
 704  101  932  932   
 807  204  631  631   
 1140  207  597  597   
 1405  53  1015  1015   
 1757  312  1789  1789   
 980  312  1849  1849   
 1120  943  1581  1581   
 448  300  1925  1925   
 1252  484  1340  1340   
 1705  178  638  638   
 1246  244  486  486   
 1334  652  857  857   
 1831  270  1906  1906   
 1606  1308  2046  2046   
 1050  591  1053  1053   
 662  428  1547  1547   
 1443  621  938  938   
 1613  2  1151  1151   
 748  423  1558  1558   
 1542  838  1855  1855   
 1421  163  709  709   
 1233  858  1822  1822   
 888  863  1835  1835   
 1645  1084  1148  1148   
 743  316  1865  1865   
 1518  5  1153  1153   
 998  787  2044  2044   
 824  181  706  706   
 1287  1101  1130  1130   
 500  390  1676  1676   
 1689  765  2056  2056   
 1292  117  855  855   
 1866  557  1097  1097   
 1723  413  1518  1518   
 226  36  1168  1168   
 1218  328  1799  1799   
 1671  332  1753  1753   
 430  286  1980  1980   
 153  89  1024  1024   
 1868  524  1193  1193   
 445  278  2003  2003   
 1991  180  625  625   
 1137  374  1678  1678   
 1364  519  1248  1248   
 1320  842  1871  1871   
 1545  807  1954  1954   
 1933  1434  1679  1679   
 651  505  1346  1346   
 1117  236  538  538   
 1196  254  2020  2020   
 433  314  1908  1908   
 1425  698  739  739   
 388  12  1233  1233   
 1428  249  2017  2017   
 1191  850  1863  1863   
 1150  617  992  992   
 684  615  1035  1035   
 1481  79  962  962   
 1024  89  969  969   
 1195  523  1259  1259   
 1146  865  1828  1828   
 866  240  552  552   
 471  142  862  862   
 2029  562  1085  1085   
 725  135  863  863   
 1841  800  1961  1961   
 602  238  580  580   
 1487  1318  2053  2053   
 897  113  915  915   
 1609  1055  1256  1256   
 2014  235  2021  2021   
 731  652  933  933   
 1860  320  1792  1792   
 1520  285  380  380   
 1662  520  1239  1239   
 1306  301  1890  1890   
 1555  509  1279  1279   
 1189  594  1066  1066   
 1063  265  474  474   
 1309  480  1382  1382   
 1123  878  1802  1802   
 96  70  1105  1105   
 1268  970  1530  1530   
 1715  255  455  455   
 279  101  1004  1004   
 577  170  785  785   
 1952  162  703  703   
 1600  1488  1571  1571   
 1613  465  1406  1406   
 1998  343  1724  1724   
 1108  514  1306  1306   
 1953  1013  1359  1359   
 816  61  1080  1080   
 870  426  1576  1576   
 593  305  1942  1942   
 1863  850  1832  1832   
 1614  102  904  904   
 549  482  1443  1443   
 491  37  1176  1176   
 569  10  1247  1247   
 1025  15  1198  1198   
 1500  44  1079  1079   
 817  520  1316  1316   
 1396  28  1134  1134   
 1775  422  1522  1522   
 933  299  1937  1937   
 1279  424  1555  1555   
 1785  890  1728  1728   
 782  247  559  559   
 901  341  1821  1821   
 2038  1481  1566  1566   
 1823  77  964  964   
 1115  280  1979  1979   
 2050  90  910  910   
 1395  874  1806  1806   
 957  325  326  326   
 1630  1378  1892  1892   
 1632  268  1975  1975   
 1235  905  1731  1731   
 557  223  648  648   
 1884  61  1008  1008   
 267  134  925  925   
 773  352  1804  1804   
 1855  415  1542  1542   
 316  232  643  643   
 1391  268  458  458   
 1959  214  568  568   
 1502  1356  1968  1968   
 952  45  1127  1127   
 2040  1096  1129  1129   
 1619  1434  1738  1738   
 1765  591  1050  1050   
 518  83  1054  1054   
 532  297  444  444   
 1936  1879  1987  1987   
 497  478  1471  1471   
 996  292  1964  1964   
 1131  936  1659  1659   
 1203  323  1860  1860   
 1016  583  1135  1135   
 1942  868  1791  1791   
 1096  583  1129  1129   
 1789  447  1463  1463   
 838  431  1582  1582   
 1090  874  1840  1840   
 1289  420  1579  1579   
 1283  1103  1174  1174   
 473  68  1106  1106   
 1888  221  562  562   
 810  712  786  786   
 1591  703  753  753   
 612  331  349  349   
 1985  783  2034  2034   
 1540  1024  1383  1383   
 1640  930  1643  1643   
 248  13  1284  1284   
 979  289  1981  1981   
 1592  514  1294  1294   
 1368  919  1697  1697   
 1701  1031  1353  1353   
 1916  95  924  924   
 1478  661  885  885   
 1818  801  1999  1999   
 1365  187  706  706   
 1237  1023  1413  1413   
 954  924  1717  1717   
 236  90  1070  1070   
 1350  708  764  764   
 942  205  689  689   
 1532  485  1385  1385   
 1145  477  1438  1438   
 1944  234  530  530   
 1455  1402  1858  1858   
 1656  840  1904  1904   
 1870  298  354  354   
 227  82  1096  1096   
 1041  975  1569  1569   
 1981  289  1911  1911   
 1730  338  1791  1791   
 1969  956  1553  1553   
 1216  882  1822  1822   
 1006  422  1610  1610   
 1205  269  492  492   
 942  238  602  602   
 1622  540  1229  1229   
 832  392  1711  1711   
 2017  249  2027  2027   
 1854  673  833  833   
 1890  301  1889  1889   
 343  314  433  433   
 1892  1454  1684  1684   
 1739  379  1679  1679   
 1914  271  1973  1973   
 1152  714  771  771   
 801  523  1343  1343   
 356  243  636  636   
 1323  128  889  889   
 1194  1094  1226  1226   
 1850  117  880  880   
 1091  1008  1479  1479   
 1234  903  1767  1767   
 1722  48  1088  1088   
 1259  1104  1195  1195   
 2030  1057  1270  1270   
 1590  1075  1253  1253   
 1991  625  965  965   
 1518  413  1605  1605   
 1900  32  1122  1122   
 1689  16  1184  1184   
 351  334  382  382   
 913  84  1051  1051   
 1007  927  1721  1721   
 1693  431  1542  1542   
 762  732  757  757   
 297  215  726  726   
 1880  432  1525  1525   
 690  490  1452  1452   
 2039  382  1656  1656   
 1107  728  743  743   
 1970  168  733  733   
 1651  804  2024  2024   
 1235  20  1211  1211   
 1994  307  1874  1874   
 1127  820  2019  2019   
 445  376  1797  1797   
 1601  596  1082  1082   
 1959  345  1769  1769   
 306  228  691  691   
 277  220  717  717   
 1848  29  1140  1140   
 1313  222  632  632   
 1381  262  514  514   
 709  163  848  848   
 1633  898  1762  1762   
 955  936  1707  1707   
 1728  161  777  777   
 1845  819  1972  1972   
 1132  659  944  944   
 246  26  1276  1276   
 1887  539  1228  1228   
 1899  804  2012  2012   
 1087  1067  1326  1326   
 2010  1092  1184  1184   
 1321  1037  1394  1394   
 1874  1118  1121  1121   
 494  313  442  442   
 1572  1469  1684  1684   
 1150  992  1536  1536   
 1661  286  430  430   
 1556  674  872  872   
 1339  849  1929  1929   
 2020  254  2033  2033   
 1763  428  1558  1558   
 1797  278  445  445   
 1756  287  1961  1961   
 1553  290  1969  1969   
 1430  1397  1905  1905   
 1714  1509  1565  1565   
 1834  284  1966  1966   
 1913  957  1583  1583   
 2045  1488  1600  1600   
 1194  603  1109  1109   
 962  79  1080  1080   
 1911  320  1860  1860   
 2048  208  630  630   
 1216  683  882  882   
 1798  881  1812  1812   
 1296  345  1838  1838   
 763  507  1418  1418   
 1228  277  2037  2037   
 474  265  591  591   
 910  822  2050  2050   
 589  52  1190  1190   
 1291  1125  1159  1159   
 1914  60  1066  1066   
 947  172  822  822   
 971  578  1203  1203   
 1712  1012  1449  1449   
 1035  1017  1487  1487   
 1799  328  1851  1851   
 1113  953  1664  1664   
 1361  951  1651  1651   
 1584  1029  1412  1412   
 1398  811  2047  2047   
 1301  731  744  744   
 914  399  1719  1719   
 121  96  1105  1105   
 237  219  746  746   
 1573  1361  2008  2008   
 1917  1048  1335  1335   
 1220  311  1948  1948   
 1322  937  1697  1697   
 358  340  394  394   
 1148  408  1678  1678   
 1950  539  1244  1244   
 1233  12  1261  1261   
 1435  343  1842  1842   
 1998  314  343  343   
 1046  727  779  779   
 1970  1374  1943  1943   
 1401  171  796  796   
 642  71  1139  1139   
 573  81  1116  1116   
 771  63  1152  1152   
 1234  138  903  903   
 1625  317  1902  1902   
 1708  525  1304  1304   
 742  406  1717  1717   
 619  322  1966  1966   
 1457  131  907  907   
 687  181  824  824   
 1725  307  1924  1924   
 1452  959  1628  1628   
 1101  529  1341  1341   
 872  239  646  646   
 267  144  963  963   
 1818  159  801  801   
 1519  667  917  917   
 917  667  964  964   
 1241  275  2055  2055   
 1316  708  817  817   
 1209  472  1497  1497   
 1298  672  921  921   
 1963  1068  1281  1281   
 795  734  784  784   
 1739  200  693  693   
 1803  684  850  850   
 1405  664  938  938   
 1594  97  999  999   
 1337  1034  1429  1429   
 1167  87  1062  1062   
 1401  879  1867  1867   
 1986  983  1526  1526   
 1478  28  1207  1207   
 1788  441  1546  1546   
 645  105  1052  1052   
 622  368  1844  1844   
 1570  288  1999  1999   
 1563  899  1799  1799   
 1554  906  1780  1780   
 1141  737  755  755   
 1571  1488  1662  1662   
 1038  424  1655  1655   
 1648  363  1782  1782   
 1997  1503  1587  1587   
 741  663  998  998   
 2006  1888  2029  2029   
 751  418  1695  1695   
 1309  922  1756  1756   
 1925  300  1941  1941   
 1448  46  1163  1163   
 1833  246  565  565   
 1464  261  551  551   
 369  207  789  789   
 1474  105  995  995   
 1575  1120  1175  1175   
 1509  212  688  688   
 1346  230  651  651   
 418  131  1005  1005   
 489  414  1733  1733   
 1220  85  1075  1075   
 960  564  1270  1270   
 1423  830  2016  2016   
 1962  1119  1152  1152   
 1370  284  498  498   
 532  68  1178  1178   
 1316  212  708  708   
 583  82  1135  1135   
 920  197  782  782   
 2028  842  1938  1938   
 1738  962  1619  1619   
 494  119  1038  1038   
 2008  1361  2002  2002   
 349  273  612  612   
 1508  185  774  774   
 1795  1047  1377  1377   
 1745  508  1378  1378   
 1900  1122  1157  1157   
 1586  252  581  581   
 1061  665  985  985   
 1381  1108  1238  1238   
 1767  257  554  554   
 1642  355  1823  1823   
 1807  320  1911  1911   
 1378  508  1409  1409   
 1780  906  1784  1784   
 1859  589  1142  1142   
 2051  1915  1968  1968   
 1640  129  930  930   
 2033  276  2020  2020   
 1144  169  855  855   
 825  521  1416  1416   
 1863  130  911  911   
 656  485  1532  1532   
 1731  20  1235  1235   
 1698  1369  2013  2013   
 1426  60  1145  1145   
 1710  635  1025  1025   
 1901  379  1739  1739   
 829  65  1177  1177   
 867  409  1734  1734   
 1979  515  1347  1347   
 1741  7  1273  1273   
 1217  350  1876  1876   
 1634  1064  1350  1350   
 1921  1422  1848  1848   
 1560  871  1906  1906   
 1310  569  1247  1247   
 1459  235  648  648   
 984  469  1557  1557   
 1787  66  1104  1104   
 1738  1434  1829  1829   
 1882  533  1307  1307   
 863  225  725  725   
 1026  46  1222  1222   
 1950  261  539  539   
 455  339  432  432   
 2032  448  1539  1539   
 510  488  1543  1543   
 1935  888  1835  1835   
 1110  701  893  893   
 2011  984  1557  1557   
 1180  734  795  795   
 1857  420  1637  1637   
 1422  709  848  848   
 1050  302  497  497   
 1760  988  1567  1567   
 929  664  1015  1015   
 2049  664  929  929   
 1391  458  1566  1566   
 1653  1435  1842  1842   
 1475  100  1041  1041   
 653  336  1971  1971   
 1168  645  1052  1052   
 1717  924  1754  1754   
 643  232  730  730   
 1210  908  1839  1839   
 1468  1108  1250  1250   
 1783  1498  1654  1654   
 545  339  434  434   
 686  661  1045  1045   
 1138  1136  1197  1197   
 455  432  1715  1715   
 1560  270  553  553   
 1792  320  393  393   
 1930  1036  1421  1421   
 1974  9  1265  1265   
 608  457  1634  1634   
 1835  1399  1935  1935   
 1286  134  963  963   
 1373  713  847  847   
 588  67  1208  1208   
 786  712  896  896   
 839  211  780  780   
 470  319  501  501   
 1715  432  1623  1623   
 1934  357  1820  1820   
 1721  108  1007  1007   
 1968  1356  2051  2051   
 525  324  485  485   
 1798  691  881  881   
 1074  112  1047  1047   
 1490  229  682  682   
 1920  974  1606  1606   
 1829  901  1821  1821   
 1954  923  1749  1749   
 1702  111  1003  1003   
 1373  256  616  616   
 959  734  826  826   
 1492  868  1942  1942   
 1870  732  762  762   
 1247  10  1327  1327   
 1604  589  1190  1190   
 1470  1027  1492  1492   
 486  367  1909  1909   
 1470  110  1027  1027   
 1670  1538  1562  1562   
 1990  978  1593  1593   
 434  339  455  455   
 988  319  470  470   
 1373  308  472  472   
 1953  1503  1641  1641   
 1005  337  418  418   
 1724  303  1998  1998   
 2051  1896  2054  2054   
 1252  389  1790  1790   
 542  475  1601  1601   
 185  16  1397  1397   
 606  398  1816  1816   
 1773  830  2035  2035   
 1058  571  1289  1289   
 1191  1149  1172  1172   
 1659  1  1327  1327   
 634  330  470  470   
 2032  300  448  448   
 1348  437  1649  1649   
 1688  307  1994  1994   
 217  216  828  828   
 867  112  1074  1074   
 391  264  678  678   
 1515  331  401  401   
 393  320  519  519   
 590  87  1167  1167   
 1386  263  605  605   
 412  237  754  754   
 1409  97  1076  1076   
 1769  736  768  768   
 1527  1087  1326  1326   
 1804  352  1859  1859   
 504  129  1056  1056   
 1578  900  1856  1856   
 1230  1135  1214  1214   
 1655  424  1667  1667   
 986  76  1171  1171   
 1525  565  1276  1276   
 1009  138  993  993   
 1764  241  642  642   
 1642  1520  1626  1626   
 1123  716  878  878   
 1519  917  1814  1814   
 2049  721  793  793   
 914  43  1272  1272   
 1038  313  494  494   
 1349  446  1630  1630   
 2015  69  1114  1114   
 1933  901  1829  1829   
 1698  1069  1369  1369   
 1786  203  751  751   
 697  358  394  394   
 1852  1104  1259  1259   
 65  57  1300  1300   
 1281  332  1963  1963   
 2029  496  1439  1439   
 1513  314  1998  1998   
 1574  70  1150  1150   
 1163  107  1077  1077   
 1564  125  995  995   
 1958  1398  1957  1957   
 1761  596  1179  1179   
 2027  249  608  608   
 1789  312  447  447   
 1755  304  2011  2011   
 949  500  1516  1516   
 1489  1138  1197  1197   
 1114  69  1192  1192   
 1563  160  899  899   
 1804  25  1265  1265   
 967  334  450  450   
 1189  1066  1426  1426   
 1617  64  1169  1169   
 644  476  1610  1610   
 974  908  1894  1894   
 1695  337  1926  1926   
 1521  1430  1905  1905   
 781  114  1093  1093   
 1699  300  2032  2032   
 735  587  1290  1290   
 1582  431  1669  1669   
 1951  544  1319  1319   
 1250  1135  1230  1230   
 1560  172  871  871   
 1370  498  1496  1496   
 1816  594  1189  1189   
 693  342  1993  1993   
 1432  210  774  774   
 260  85  1220  1220   
 1226  851  2043  2043   
 1978  1524  1608  1608   
 1765  497  1471  1471   
 1684  1454  1830  1830   
 1523  148  945  945   
 638  309  555  555   
 819  552  1388  1388   
 633  160  981  981   
 801  58  1259  1259   
 1974  883  1898  1898   
 1151  465  1613  1613   
 794  106  1124  1124   
 493  92  1187  1187   
 1244  440  1677  1677   
 1837  378  1808  1808   
 848  163  958  958   
 1178  704  932  932   
 1161  962  1738  1738   
 1529  378  1834  1834   
 1186  357  383  383   
 1473  720  866  866   
 642  427  1764  1764   
 1984  1128  1204  1204   
 1532  196  815  815   
 1158  138  1009  1009   
 1055  54  1256  1256   
 1293  141  991  991   
 1051  123  1061  1061   
 1322  729  854  854   
 1637  1455  1840  1840   
 84  21  1427  1427   
 1460  351  382  382   
 1463  623  1147  1147   
 1764  427  1682  1682   
 1388  388  1822  1822   
 2009  344  1900  1900   
 630  324  525  525   
 784  490  1579  1579   
 863  398  1835  1835   
 1275  499  1516  1516   
 1832  1035  1487  1487   
 1394  1037  1515  1515   
 1097  557  1366  1366   
 545  434  1759  1759   
 1885  1426  1909  1909   
 1310  291  569  569   
 1236  292  572  572   
 1837  387  1794  1794   
 1980  283  541  541   
 1396  1134  1241  1241   
 1931  720  841  841   
 483  45  1336  1336   
 1219  699  957  957   
 1844  413  1723  1723   
 1742  32  1277  1277   
 1019  915  1896  1896   
 1514  888  1935  1935   
 1337  120  1058  1058   
 1317  77  1183  1183   
 871  172  947  947   
 2019  350  353  353   
 1993  844  2026  2026   
 1208  290  588  588   
 2054  1915  2051  2051   
 1545  204  807  807   
 1441  370  1881  1881   
 695  639  1173  1173   
 1329  941  1803  1803   
 333  99  1200  1200   
 1265  883  1974  1974   
 1369  1069  1437  1437   
 1127  353  417  417   
 1340  54  1252  1252   
 694  55  1299  1299   
 1669  431  1693  1693   
 556  549  1443  1443   
 929  326  2049  2049   
 1198  438  1710  1710   
 1411  345  1959  1959   
 1965  29  1278  1278   
 524  98  1193  1193   
 1838  345  389  389   
 1254  1125  1291  1291   
 1377  112  1089  1089   
 1995  1526  1632  1632   
 1847  603  1194  1194   
 946  379  1901  1901   
 607  107  1163  1163   
 1341  109  1101  1101   
 759  226  813  813   
 758  510  1543  1543   
 1302  715  918  918   
 1342  925  1856  1856   
 1834  378  1837  1837   
 1551  1095  1357  1357   
 1404  449  1669  1669   
 526  193  928  928   
 1731  507  1480  1480   
 1527  383  1850  1850   
 447  312  597  597   
 1705  638  1111  1111   
 572  480  1648  1648   
 1357  1095  1376  1376   
 1885  606  1189  1189   
 1644  1509  1714  1714   
 1158  1018  1611  1611   
 1494  169  926  926   
 981  286  633  633   
 1081  878  2017  2017   
 1844  368  1872  1872   
 1499  657  1076  1076   
 1820  357  368  368   
 1289  571  1338  1338   
 1908  509  1467  1467   
 184  125  1155  1155   
 870  543  1451  1451   
 1013  890  1991  1991   
 1714  993  1644  1644   
 1830  475  1572  1572   
 534  502  1596  1596   
 1530  50  1268  1268   
 599  443  1760  1760   
 835  248  759  759   
 1417  237  746  746   
 1363  338  463  463   
 1978  164  911  911   
 1449  550  1392  1392   
 766  234  806  806   
 1547  428  1732  1732   
 1464  191  875  875   
 143  94  1253  1253   
 1494  860  2046  2046   
 1233  744  858  858   
 1197  327  2048  2048   
 1237  422  1775  1775   
 1632  1526  1680  1680   
 1711  741  832  832   
 686  403  1873  1873   
 1135  82  1214  1214   
 2042  1143  1201  1201   
 1137  228  799  799   
 1461  1093  1389  1389   
 1753  123  1051  1051   
 1190  1026  1604  1604   
 1166  294  613  613   
 1785  180  890  890   
 1296  271  669  669   
 1793  226  759  759   
 1829  1434  1933  1933   
 1515  401  1821  1821   
 1009  993  1714  1714   
 1910  1123  1275  1275   
 737  1972  755  755   
 1501  1937  279  279   
 1501  279  1004  1004   
 1501  1004  1683  1683   
 1683  814  864  864   
 864  1501  1683  1683   
 1937  1501  296  296   
 296  1675  1937  1937   
 1934  2057  1073  1073   
 404  2057  1934  1934   
 48  2057  404  404   
 1073  2057  48  48   
ZONE T=boundary1
STRANDID=0, SOLUTIONTIME=0
Nodes= 2057, Elements= 23, ZONETYPE=FEQuadrilateral
DATAPACKING=POINT
DT=(SINGLE SINGLE SINGLE)
 0.354585 0.02007 0.085032
 -0.108557 0.008074 -0.987451
 0.328021 0.122435 0.212586
 0.157254 0.172354 0.152275
 0.192349 0.168104 0.131252
 -0.335783 0.150458 -0.648373
 -0.242501 -0.147099 0.019201
 -0.248341 0.086291 0.511256
 0.335542 -0.145975 0.448487
 0.3778 -0.014824 0.159072
 0.420986 0.016914 -0.286358
 0.258069 -0.107367 0.454045
 0.268378 0.133042 0.056818
 0.239422 -0.067852 0.917764
 0.311004 -0.145285 0.414256
 0.083153 -0.083654 -0.279863
 -0.183684 0.048072 0.65982
 0.414729 -0.126842 0.545723
 -0.140188 0.149635 -0.823234
 -0.050243 -0.151027 -0.862445
 -0.323924 -0.001672 0.875279
 -0.02973 0.075521 -0.273273
 -0.262272 0.142705 0.084358
 0.237079 0.134847 0.852646
 0.413202 -0.11864 0.441674
 0.108053 -0.118973 -0.933906
 -0.433209 0.045786 0.719492
 0.322869 0.150724 -0.350343
 -0.197513 -0.146264 0.800014
 0.047695 0.164557 -0.186355
 0.075322 -0.097682 -0.759986
 -0.438359 -0.001532 -0.722685
 0.176437 0.082035 -0.688207
 -0.401737 0.007347 0.786528
 -0.024515 0.14202 -0.215783
 0.20554 0.162249 0.168428
 0.208141 0.093322 0.660691
 0.165873 0.091487 0.31765
 0.183104 -0.051776 0.367057
 0.216284 -0.107877 0.362701
 -0.461658 0.034846 -0.413379
 -0.327602 0.149682 0.413828
 -0.34859 -0.139977 -0.342296
 -0.385795 -0.055436 0.214744
 -0.441655 -0.017712 -0.348165
 0.474788 0.018273 0.488566
 -0.168661 0.028909 0.967513
 -0.064961 0.201261 -0.038758
 -0.140019 -0.049125 -0.325445
 -0.161123 -0.140687 -0.259267
 0.096838 -0.190523 0.100433
 0.448945 -0.027118 0.381355
 -0.307051 -0.120197 -0.150082
 0.412649 -0.058859 -0.744705
 0.102304 0.12682 -0.78088
 -0.234226 -0.154278 -0.061029
 0.296686 0.142901 0.782554
 0.369307 -0.144855 -0.64191
 -0.35902 0.013616 0.840835
 0.422597 0.094002 -0.681415
 -0.299056 -0.136853 0.590197
 -0.263122 -0.147415 -0.775595
 -0.228859 0.125412 0.685117
 0.303789 0.149364 0.279152
 0.262579 0.145371 0.811763
 0.32868 -0.1456 -0.521152
 0.204777 -0.168711 0.033447
 0.080697 -0.114752 0.774926
 0.415853 -0.112727 0.651599
 -0.276825 -0.124172 0.018692
 -0.008877 -0.000634 0.741554
 0.108722 0.019715 -0.987019
 -0.301152 0.132971 -0.800915
 0.038138 -0.197863 -0.090952
 -0.162576 -0.061063 0.691225
 0.348815 -0.096661 0.195021
 0.138788 -0.169437 0.191701
 0.210669 -0.032967 -0.609012
 -0.232961 -0.100284 0.637664
 -0.156631 0.14021 -0.78216
 0.449112 -0.097886 -0.525831
 -0.312359 -0.140646 0.256451
 0.259924 -0.100124 -0.468996
 -0.29709 0.037516 0.894422
 -0.152585 -0.179064 0.081532
 0.196055 -0.089352 -0.67615
 -0.249078 0.09966 -0.431768
 -0.160089 0.125928 0.290657
 -0.169976 -0.043163 -0.676587
 0.371192 0.078157 0.796027
 -0.366238 0.140581 -0.680716
 0.323308 -0.144807 0.728925
 -0.345457 0.126897 -0.267651
 -0.090742 -0.190268 0.069844
 -0.058347 -0.200818 -0.005095
 -0.30639 -0.095221 0.016669
 0.144036 0.060412 0.700559
 0.043096 -0.104793 -0.254633
 -0.376362 -0.040004 0.172454
 0.232152 0.070144 -0.464424
 0.175882 -0.107244 0.714642
 0.353855 -0.006073 -0.073802
 0.022365 0.151042 -0.879986
 0.266548 0.150412 -0.147722
 0.187858 0.13653 0.274347
 -0.248913 -0.112236 0.399202
 0.450888 0.092186 0.48863
 -0.444799 -0.073567 -0.42123
 0.331363 0.093315 -0.131444
 0.431765 -0.063378 0.367215
 0.331369 -0.086986 -0.833729
 -0.124371 -0.150394 -0.224936
 -0.453517 0.088441 -0.473048
 -0.025223 0.132553 0.802406
 0.255756 0.067621 -0.910624
 -0.1353 -0.028027 0.699046
 -0.061129 0.158546 0.196817
 -0.252945 -0.027206 0.925913
 -0.467242 -0.000887 0.433297
 0.256486 0.090298 0.487782
 -0.326746 -0.079639 0.065193
 -0.345797 -0.042606 0.063258
 -0.231679 0.115849 0.884387
 -0.115213 0.138283 -0.904903
 0.126581 0.083219 0.294421
 -0.34472 -0.065881 0.105552
 0.08547 0.059807 -0.735613
 -0.475791 0.0123 0.564219
 0.015873 -0.141159 0.82856
 -0.263932 0.104066 -0.555064
 0.075244 0.0899 0.964397
 0.066953 0.037742 -0.990741
 0.081175 -0.009691 0.990531
 -0.091461 0.139279 0.900349
 0.478121 -0.013311 -0.536169
 0.302107 0.099324 -0.011155
 0.393053 0.143866 0.485466
 -0.175991 0.101058 0.331589
 0.245178 -0.118582 0.392868
 -0.244429 0.158096 0.264184
 -0.199998 0.088419 -0.357597
 -0.383284 0.120431 0.716308
 -0.127146 -0.187217 0.049247
 -0.098745 0.149057 0.833038
 0.146873 0.016566 -0.348481
 0.033381 -0.105713 -0.960367
 -0.447445 -0.096773 0.543901
 0.056037 -0.174964 0.16604
 0.263472 0.151663 -0.734556
 0.110075 -0.143839 0.884494
 0.06667 0.080044 -0.280032
 -0.220487 -0.146768 -0.767752
 -0.136208 -0.015167 -0.69723
 0.09242 -0.061512 -0.734293
 0.233383 -0.089245 0.421046
 0.075583 0.11493 0.251719
 0.409785 -0.133266 -0.577921
 0.140867 0.062542 -0.328577
 0.353611 -0.144669 -0.684691
 0.427991 0.003878 0.304782
 -0.270847 -0.11137 -0.478422
 0.183813 -0.088727 0.343391
 -0.305268 -0.100325 0.843433
 -0.235414 0.045351 -0.506233
 -0.276006 -0.127763 -0.433432
 0.244022 0.147848 0.024256
 0.326757 0.059468 -0.024787
 -0.285936 0.107071 -0.858841
 -0.031018 0.092724 0.265871
 0.29378 0.152197 0.730312
 0.378002 -0.135839 -0.371031
 0.29978 0.0201 0.895793
 -0.426515 -0.113572 -0.488695
 -0.28484 0.147246 -0.352264
 -0.449638 0.011448 0.696315
 0.190944 0.096599 0.923274
 0.302526 0.125993 -0.142012
 -0.16454 -0.134914 -0.887791
 -0.066306 -0.085453 0.967628
 -0.381868 -0.142263 -0.543733
 0.101638 0.021154 -0.716757
 -0.408901 -0.096633 0.708635
 -0.45098 -0.03326 0.686114
 0.097004 0.048548 0.297519
 0.087028 -0.043229 -0.302748
 -0.156758 0.011391 -0.973906
 0.133552 -0.060334 -0.711774
 0.372583 0.01744 -0.14133
 -0.356283 0.147469 0.636521
 0.308189 -0.024086 0.88604
 0.294398 -0.117436 -0.103839
 0.188947 0.026928 0.638608
 0.187383 0.149711 -0.264922
 0.164263 -0.142628 0.781916
 -0.030955 0.147969 -0.90013
 -0.133994 0.138903 0.253028
 -0.402417 0.115414 -0.362027
 0.439689 -0.099421 0.476472
 -0.169246 -0.091893 -0.938408
 -0.391092 -0.141931 0.494496
 0.178565 0.059585 0.666001
 0.167371 -0.057032 -0.683405
 0.016356 0.143274 0.910394
 0.40365 0.028838 -0.785147
 -0.266226 -0.147484 0.74532
 0.347208 -0.058927 -0.112316
 -0.156856 -0.136772 0.780789
 -0.223082 0.162081 0.063879
 0.158015 0.000443 0.974091
 0.115024 0.027963 -0.322307
 0.169678 0.051898 -0.361075
 -0.319812 0.148653 0.31657
 -0.449026 -0.092979 0.498635
 0.442438 -0.103278 -0.57046
 0.16784 -0.150698 0.82066
 -0.294138 -0.134466 0.173218
 -0.26957 -0.142344 0.138958
 0.24118 0.132016 -0.358142
 0.234864 0.06249 -0.549212
 0.177131 -0.173168 -0.084734
 -0.039084 0.013125 -0.738356
 0.22016 -0.079233 -0.636149
 -0.399461 0.132665 0.632845
 -0.225423 -0.025556 0.54938
 0.466717 0.008607 -0.444937
 0.24556 0.155447 0.182051
 -0.363441 -0.119996 0.290463
 0.372859 -0.061677 -0.196133
 -0.207873 -0.110927 -0.344762
 -0.376471 0.075001 0.791054
 -0.16143 -0.144186 0.866225
 0.218678 0.023855 -0.575016
 -0.281174 -0.130571 0.423905
 -0.217498 0.161374 0.000692
 -0.420251 0.123785 0.547529
 0.399333 0.074213 0.761091
 0.252916 0.101721 -0.575339
 -0.260203 -0.131033 0.663589
 -0.069787 0.058234 -0.290404
 0.210359 -0.042548 0.41809
 -0.007378 -0.045001 0.748514
 -0.055806 -0.099639 -0.2596
 0.332524 -0.046674 0.855667
 0.317799 0.145813 -0.581982
 -0.201432 -0.165546 0.116145
 0.113827 -0.142672 -0.893845
 -0.392868 0.080494 -0.275043
 0.258745 0.142887 0.101584
 -0.371711 0.032421 0.15472
 -0.200586 -0.041472 -0.634756
 -0.420787 -0.121555 -0.538024
 0.161661 0.13126 -0.755545
 -0.448736 -0.091735 -0.520447
 0.270898 0.129967 -0.838083
 0.277523 0.001436 -0.913815
 0.095202 0.138952 -0.908912
 -0.112481 -0.002152 0.318414
 0.157742 0.158073 -0.23048
 -0.382397 -0.012595 -0.182029
 -0.168675 -0.177625 0.039075
 0.223984 -0.156444 -0.098228
 -0.094902 -0.133801 0.232078
 -0.169258 0.022553 -0.359251
 0.248934 0.151207 -0.783714
 -0.169798 0.147505 -0.251026
 -0.30405 -0.142829 0.75853
 -0.064716 0.150368 0.870787
 -0.23169 0.075305 0.596189
 -0.361492 0.119169 -0.754374
 0.237597 -0.027952 0.933613
 0.438425 -0.012493 -0.727328
 -0.29472 0.070565 -0.880424
 -0.237916 0.078266 0.471084
 0.290676 0.126074 -0.096075
 0.409552 0.112238 -0.407788
 0.217207 0.102884 -0.907466
 0.119951 -0.188915 -0.068397
 0.337862 -0.035917 -0.029725
 0.197248 -0.090324 0.678253
 0.111094 0.109735 -0.275745
 0.285559 -0.144933 -0.226378
 0.027371 -0.139625 -0.913702
 0.388546 0.075308 0.253126
 -0.086415 0.081237 0.743684
 0.282709 -0.147904 0.200049
 0.397036 0.088799 0.292389
 -0.027033 -0.075157 0.976644
 0.296447 -0.147338 -0.758305
 0.159924 0.176863 -0.156089
 0.278436 -0.123533 0.055929
 0.400753 -0.035445 0.241106
 -0.050598 0.03734 0.995374
 0.262893 0.103004 0.878077
 0.00645 0.075336 0.271775
 -0.408804 0.119061 -0.666959
 0.177648 -0.009805 0.656173
 0.128014 -0.145741 0.811559
 -0.059117 -0.154605 0.193508
 0.229395 -0.105093 0.653704
 0.198674 -0.044242 -0.397073
 -0.159219 -0.079436 0.32248
 -0.24376 0.132644 -0.347426
 -0.381149 -0.086071 0.251321
 0.401331 -0.137016 -0.460437
 0.37797 -0.066902 0.217622
 0.365479 -0.092062 -0.229148
 -0.077729 0.180452 -0.147368
 0.121394 0.151605 -0.838047
 -0.214349 -0.148272 -0.811868
 0.336195 -0.148056 0.644808
 -0.241787 -0.152298 0.101626
 -0.091238 -0.144088 0.825303
 -0.474727 0.029552 0.517692
 -0.418133 -0.079886 0.333351
 -0.473335 -0.035609 0.566846
 0.220734 -0.023827 -0.564356
 -0.429463 0.05774 -0.335409
 -0.329904 -0.077902 -0.842754
 0.002412 0.126136 -0.801104
 0.17059 0.181261 -0.096123
 -0.331324 0.039206 0.865719
 -0.05131 0.010172 0.733378
 0.257124 0.144908 -0.067268
 -0.228676 0.165827 0.174977
 -0.231347 -0.140361 -0.314599
 -0.246527 -0.154699 -0.275248
 -0.170596 0.180083 0.038025
 0.457344 0.053201 0.419454
 -0.189024 0.005551 0.639859
 -0.083641 0.147511 -0.831347
 -0.21357 0.01214 0.443001
 -0.199167 0.091067 0.926398
 -0.35862 -0.087269 0.197326
 0.437389 0.003367 -0.330476
 -0.247682 -0.047031 -0.924702
 -0.241615 0.149155 -0.740321
 0.147348 0.112033 0.927903
 0.352454 -0.131153 0.30003
 0.254012 -0.105584 -0.879002
 0.300532 0.040199 -0.892689
 -0.226324 -0.076303 0.418341
 -0.421225 -0.121104 0.467886
 -0.422664 -0.045073 0.30391
 -0.443458 -0.067368 -0.669689
 0.454928 -0.0569 -0.648708
 0.314422 0.129987 -0.199168
 0.253733 0.125127 0.377417
 0.390203 0.143158 0.442426
 -0.219746 0.057053 0.43857
 -0.376245 -0.085492 -0.246253
 0.427338 0.046073 -0.325312
 0.403214 -0.10698 0.363325
 -0.399454 -0.045088 -0.251766
 -0.017934 -0.163473 0.180419
 0.181091 -0.166761 0.209019
 0.320673 -0.092847 0.837616
 0.007507 0.198122 0.076948
 0.314686 -0.009115 -0.884359
 0.151774 -0.135556 0.890977
 -0.123746 -0.137832 -0.89661
 -0.44178 0.104575 -0.581412
 -0.145051 -0.116784 -0.754057
 0.055433 0.018756 0.995287
 -0.329601 0.148873 -0.357618
 -0.095222 -0.194909 0.020505
 -0.435444 -0.021057 0.725397
 0.363473 0.149402 -0.584205
 0.055654 0.197605 0.072445
 -0.131517 -0.112735 0.757859
 0.267336 -0.143753 0.117519
 -0.404764 0.076803 0.306058
 0.0185 0.035597 0.744402
 -0.366326 -0.055841 -0.167533
 0.410573 -0.021994 -0.258532
 0.35931 -0.060417 -0.154099
 0.321228 -0.086745 -0.089637
 0.01449 -0.194388 0.09816
 -0.125578 0.013593 0.70135
 -0.318656 -0.146162 0.446464
 0.296973 -0.147286 0.242539
 0.320512 -0.14584 0.572087
 0.443626 0.036334 -0.367562
 -0.015183 0.190483 0.113299
 -0.317787 0.033149 -0.876821
 0.229538 -0.11548 -0.667883
 -0.08004 -0.181025 0.123643
 -0.1947 0.08956 0.67828
 0.233192 -0.066548 0.4568
 0.425925 -0.089464 -0.683657
 -0.324266 0.103597 -0.150011
 0.295214 0.13758 -0.795646
 -0.24178 0.150424 -0.047982
 0.150867 0.187172 -0.0555
 0.337695 0.028218 -0.863095
 0.337645 -0.148237 -0.389082
 0.297318 0.14532 0.238101
 0.215092 0.132688 -0.32052
 0.474322 0.029565 -0.547444
 -0.415885 -0.100196 -0.388356
 -0.228609 -0.156992 0.147812
 -0.22435 -0.012939 0.480916
 0.190679 0.059756 0.948301
 0.243779 0.160075 -0.242959
 -0.025062 0.204906 -0.020279
 -0.094897 -0.095781 -0.275812
 0.069786 -0.200817 -0.015645
 -0.347937 -0.063954 -0.124024
 0.38797 0.014149 -0.189233
 -0.195453 -0.174851 -0.152853
 0.279641 0.14862 -0.186365
 0.210158 0.024431 0.597059
 0.248524 0.117186 -0.632171
 0.120217 0.187856 0.095701
 0.124516 0.097752 -0.951507
 0.014597 0.204066 -0.04279
 -0.318031 0.082124 0.007657
 -0.412312 0.01292 -0.263439
 0.088844 0.121806 0.933566
 -0.34317 0.148661 0.590259
 0.350681 0.149115 0.50743
 0.459222 -0.075712 -0.481421
 0.031324 0.115315 -0.954588
 -0.163055 -0.114261 0.919466
 -0.467011 -0.052604 0.487837
 0.266273 -0.086495 0.889263
 0.303188 0.146726 -0.422197
 0.068175 -0.034257 0.735264
 -0.131086 -0.051036 0.970751
 0.139722 0.190282 -0.012704
 0.375721 0.12152 0.31416
 0.038575 0.188737 -0.120376
 0.235209 -0.080413 -0.913186
 -0.443419 -0.024983 0.347035
 0.295631 -0.08969 -0.862115
 -0.273332 0.118457 0.504411
 -0.176306 -0.139765 -0.776177
 0.163566 -0.110278 0.922914
 0.247305 -0.136362 0.351456
 -0.165303 0.120924 -0.740012
 0.187148 -0.154312 -0.226372
 -0.177517 0.046818 -0.960243
 -0.45896 0.068029 0.49927
 -0.088258 0.088823 -0.75215
 0.088487 -0.137911 0.806564
 0.318159 -0.075511 -0.04491
 0.234226 0.144129 0.72689
 -0.098282 -0.119563 0.781054
 0.199989 -0.079867 -0.367053
 0.093438 0.164694 -0.193307
 0.425229 -0.028514 -0.30051
 0.060574 -0.165502 -0.175117
 -0.083256 -0.115654 -0.781486
 -0.472246 -0.017901 0.607901
 -0.280852 0.122746 -0.046255
 0.28472 -0.053997 -0.893184
 -0.380132 0.03578 0.80909
 -0.381685 0.077659 0.243676
 -0.208449 0.038049 0.617676
 0.125093 -0.084878 -0.959874
 0.402448 0.133915 -0.510177
 -0.335464 0.146763 -0.51741
 0.21188 0.092157 -0.654471
 0.307707 -0.148239 0.298763
 -0.29278 0.141186 -0.394607
 -0.033115 -0.002639 -0.998705
 0.102095 -0.196253 0.01573
 -0.178284 -0.176041 -0.008408
 -0.226916 -0.142778 0.745731
 0.450774 -0.077543 -0.435559
 -0.040763 0.136714 -0.812572
 -0.406179 0.117798 0.677153
 0.173195 0.150346 -0.843846
 0.040158 -0.102333 0.773702
 -0.195369 0.161537 -0.217011
 0.14035 0.148558 0.86881
 -0.045597 0.073914 -0.979459
 0.392026 0.116052 -0.704873
 -0.333315 0.143014 -0.310697
 0.203067 0.163292 -0.22707
 0.017993 0.02911 0.998209
 -0.020154 -0.197406 0.068903
 -0.193822 -0.171915 -0.050917
 -0.439385 -0.057191 -0.374767
 0.366824 -0.126276 -0.723522
 -0.185122 0.167318 0.195795
 0.336859 0.149913 -0.625243
 -0.014301 0.164917 -0.181428
 -0.412438 -0.02904 0.764981
 0.145656 0.055614 -0.967282
 0.307284 0.14249 0.436764
 0.234354 0.099034 0.624841
 -0.34101 0.14202 -0.720759
 0.29577 -0.145985 0.760013
 -0.468155 0.033505 0.4674
 -0.34116 -0.001085 -0.862111
 -0.032742 -0.091642 -0.768149
 -0.285512 0.152053 -0.308832
 -0.061137 0.11752 0.77987
 -0.314147 0.090022 -0.037115
 -0.328532 0.086504 -0.112592
 -0.00425 0.147435 -0.84337
 0.329636 -0.084953 0.111179
 0.400897 -0.109664 0.69495
 0.007807 -0.118618 0.793956
 -0.345307 0.139305 0.73125
 -0.056638 -0.19742 0.042205
 -0.008674 -0.126848 -0.937358
 0.180465 0.091792 0.69305
 -0.444507 -0.076268 0.410622
 -0.379985 -0.020018 0.813722
 -0.424603 0.013477 0.749502
 0.05273 0.022603 -0.733748
 0.393274 -0.1373 0.582607
 -0.143021 -0.128472 0.258554
 0.024269 0.084946 -0.267133
 -0.263078 -0.137381 0.060168
 -0.171061 -0.0272 0.668129
 0.286941 -0.124871 -0.498594
 0.117587 0.191066 -0.084505
 -0.400142 0.101825 0.342494
 -0.14774 -0.185732 -0.037886
 0.228483 0.101898 -0.400665
 0.287542 -0.140644 -0.634428
 0.014435 -0.07246 -0.271961
 -0.177987 0.176424 0.138675
 0.178242 0.124772 -0.299461
 -0.266911 0.135181 -0.828759
 0.322348 0.094089 0.106747
 0.338433 0.053642 -0.068227
 -0.156043 0.184669 -0.008589
 0.054608 -0.196357 0.080929
 0.126089 -0.128584 0.77445
 -0.157315 0.140176 -0.886021
 0.34036 -0.089225 0.153494
 0.4641 -0.035303 -0.436298
 -0.329677 -0.062069 0.020459
 -0.44723 0.081187 -0.41763
 0.426756 0.043751 0.736692
 0.188381 -0.168477 -0.127296
 0.040048 0.00278 -0.998219
 0.361474 0.098519 0.227795
 0.092853 0.151782 0.876022
 0.352993 0.149697 -0.491501
 0.403765 -0.065181 0.756663
 0.27369 -0.123305 -0.839548
 -0.292204 0.125297 -0.121081
 -0.279056 -0.139771 -0.389874
 0.218469 0.068457 -0.424858
 -0.163695 -0.182006 -0.078538
 0.27292 -0.143061 0.795583
 0.266377 -0.140308 -0.127843
 0.208357 0.006807 0.426732
 0.276547 -0.048296 0.902146
 -0.088869 0.03186 0.303721
 -0.238059 -0.134878 -0.84695
 -0.174545 -0.179514 -0.118333
 -0.431567 0.101623 0.639843
 -0.099181 -0.183452 -0.147177
 -0.374649 0.115334 -0.296651
 -0.344493 0.09634 0.811613
 -0.353485 0.148406 0.499889
 -0.050185 -0.031978 -0.740821
 -0.391761 -0.133266 -0.460851
 0.292792 -0.139642 -0.398778
 0.158193 -0.139614 -0.884531
 0.427341 0.124886 0.548785
 -0.21307 -0.038214 0.942781
 0.40771 -0.127672 -0.623851
 0.386714 -0.028488 0.197832
 -0.477621 -0.016393 -0.542869
 0.272952 0.111467 0.519064
 -0.012957 0.055034 0.990919
 0.470632 -0.056273 -0.521932
 -0.092549 0.065087 -0.976667
 -0.284788 0.13949 0.422526
 -0.297022 0.132537 -0.167909
 0.315017 0.152328 0.696631
 0.257292 0.140786 -0.020836
 -0.001977 0.071905 0.75611
 -0.218654 -0.109367 0.676616
 0.152418 0.098821 -0.724394
 -0.389185 -0.129016 -0.416025
 -0.27793 -0.150006 0.284569
 0.172347 0.092834 -0.334084
 0.090243 -0.047017 0.980053
 0.177345 0.001116 -0.655713
 -0.255148 -0.144445 -0.729474
 0.247674 -0.150362 0.079842
 0.447506 -0.058945 0.408465
 -0.221577 0.078375 -0.401197
 -0.214386 0.153627 -0.263143
 -0.358362 -0.011316 0.090051
 0.359762 -0.102265 0.235494
 0.464097 0.033642 -0.629618
 0.424738 0.121262 0.463657
 0.101167 0.139442 0.802522
 -0.124943 -0.138727 0.804395
 -0.07131 0.101622 -0.959426
 -0.128524 0.077915 -0.72587
 0.120204 0.193674 0.024851
 0.226755 -0.000993 0.505099
 -0.238681 -0.134045 0.704175
 0.165478 -0.095637 -0.712301
 -0.165558 0.02215 -0.67384
 -0.139039 0.040825 -0.331426
 0.455473 0.083264 -0.560098
 0.464062 0.056967 0.46576
 -0.376748 0.05148 0.192734
 0.274401 -0.143495 -0.797292
 0.401728 0.135396 -0.560996
 -0.127433 0.085289 0.72844
 -0.226941 0.034264 0.485522
 0.034623 0.104588 0.253894
 -0.159636 0.146833 0.860444
 -0.27852 0.145192 -0.665923
 0.073882 0.150797 -0.86686
 -0.318085 -0.074871 -0.029895
 -0.120745 -0.115472 0.932872
 -0.023203 0.039834 0.743513
 -0.44982 0.071324 0.452944
 -0.248759 -0.150811 -0.104456
 0.066473 0.201408 0.028483
 -0.071155 -0.060263 0.742442
 -0.327064 0.128009 -0.228066
 -0.425595 -0.116319 -0.583921
 0.359153 -0.145668 0.553411
 -0.314627 0.150819 -0.687144
 -0.337602 -0.036405 -0.017262
 -0.034006 -0.109685 0.951785
 -0.222437 0.166025 0.124626
 0.370655 0.020925 -0.830864
 0.251159 -0.113288 -0.624001
 0.419935 0.061811 0.312039
 -0.045533 0.149668 -0.856728
 0.337119 -0.142035 0.335619
 0.30117 -0.07333 0.870529
 -0.08134 -0.19814 -0.059062
 -0.193934 -0.141544 -0.856495
 0.115919 0.017262 0.317667
 -0.347761 -0.115958 0.243239
 -0.144918 -0.180758 -0.150882
 0.026226 -0.023915 0.743024
 0.203293 0.011033 -0.617451
 -0.02279 0.040657 -0.994574
 0.179539 0.152285 0.232672
 -0.041358 0.025446 -0.293085
 0.310336 0.125141 0.17532
 -0.439627 0.102475 0.588789
 0.336953 -0.12705 -0.767826
 -0.419346 -0.060576 0.732446
 -0.35223 0.119601 0.771651
 0.263301 -0.124288 0.631597
 -0.20506 0.127866 -0.717141
 -0.184798 -0.095043 0.698996
 -0.147769 0.149707 0.817001
 -0.147242 0.173282 0.17187
 0.125772 0.114068 0.755021
 -0.328568 -0.072873 -0.083617
 0.220799 -0.134776 0.860509
 0.068526 0.096477 -0.761158
 0.316141 0.141543 -0.26176
 -0.173018 -0.04692 0.957977
 -0.18124 0.169223 -0.173687
 -0.251521 -0.159565 -0.190902
 -0.242951 0.136849 0.845467
 -0.253071 0.159974 0.218952
 0.17465 -0.179531 0.116659
 -0.354675 -0.030791 -0.095771
 0.455079 0.020778 -0.674747
 -0.188838 0.126016 0.89526
 -0.339297 -0.04439 -0.057535
 0.331714 -0.121948 -0.223172
 0.347346 0.071551 0.13729
 -0.100558 -0.033159 -0.307539
 0.028553 -0.065691 -0.986567
 -0.247258 0.118916 -0.873333
 -0.187189 -0.025244 -0.382507
 0.310635 0.144361 -0.752018
 -0.272991 -0.056571 0.90226
 -0.044611 -0.199059 -0.09043
 -0.030113 -0.10767 0.781777
 -0.204169 -0.081564 -0.377641
 0.217787 -0.017683 0.585589
 -0.246218 0.118505 -0.6453
 -0.042432 -0.203176 -0.04637
 0.286035 0.151137 -0.22949
 0.128521 0.061745 -0.713652
 -0.328726 0.148319 0.363099
 -0.31418 -0.148279 0.719952
 0.267188 0.119546 0.424737
 0.342254 -0.09907 -0.18323
 -0.455324 0.038201 0.415367
 -0.389332 -0.137111 0.43329
 0.04798 0.122603 -0.791166
 0.149188 0.017631 0.342697
 0.249241 0.100344 0.585761
 0.35058 -0.016168 -0.848526
 -0.399232 -0.004252 -0.791956
 -0.320163 -0.146276 -0.309465
 -0.361312 -0.076798 -0.809408
 -0.372082 -0.00126 -0.828503
 -0.192948 -0.004334 0.958655
 0.164832 -0.103082 0.307802
 0.138067 -0.08743 0.725725
 -0.212117 0.160385 0.231503
 0.14803 -0.017188 -0.688025
 0.252948 -0.148937 0.758194
 -0.329928 0.137929 0.272624
 -0.265645 -0.118584 0.856404
 0.398189 0.039132 0.236019
 0.333828 0.105266 -0.170966
 -0.300674 -0.146183 -0.741273
 0.182294 0.132211 -0.890672
 -0.180173 0.137888 0.757059
 0.323068 -0.15027 0.687166
 -0.350153 0.00715 0.050495
 0.159716 -0.180657 -0.045872
 0.007948 0.093238 -0.769002
 0.028047 -0.151711 -0.868926
 0.175509 0.042439 0.360771
 -0.202512 -0.147549 -0.268283
 -0.33697 -0.131664 -0.271739
 -0.138677 -0.187172 0.006919
 -0.344628 -0.023075 0.023012
 0.473304 -0.026865 -0.484201
 0.138352 -0.149295 0.852575
 -0.461666 -0.062232 0.601731
 0.2224 -0.002826 -0.484934
 -0.462497 0.078553 -0.518792
 0.206151 0.055025 -0.627297
 0.273038 -0.118699 0.588168
 -0.01716 -0.108298 0.243264
 -0.327217 0.069305 -0.852201
 0.349116 0.149136 0.383316
 -0.222362 -0.121031 -0.689432
 0.467575 -0.010658 -0.636514
 0.247059 0.080789 0.543999
 0.42157 0.115803 -0.472467
 -0.40413 0.052522 -0.768383
 0.035466 -0.139768 0.908252
 -0.21218 0.167307 -0.13091
 0.075206 -0.197764 -0.061621
 0.227655 -0.031346 -0.519276
 0.263155 -0.100869 0.535061
 -0.228738 -0.031237 -0.48942
 0.256804 0.09905 -0.526563
 0.084977 -0.051037 0.296343
 -0.189756 -0.078996 0.936679
 0.226567 -0.152823 0.281826
 -0.355624 -0.144943 -0.62458
 0.065168 0.144022 0.904434
 -0.192913 0.012181 -0.637061
 0.151471 -0.059309 0.334643
 0.278988 0.130024 -0.600249
 0.227436 0.039999 0.555673
 -0.43049 0.113044 -0.44253
 -0.062549 -0.100921 0.256328
 -0.36125 -0.061187 0.817931
 0.27467 0.141454 0.156049
 -0.123857 0.013436 0.983752
 0.386683 -0.050344 0.793556
 -0.050393 -0.130273 0.226065
 -0.0119 -0.093516 -0.971079
 -0.293949 0.149304 0.240581
 0.097919 -0.151827 -0.202527
 -0.254514 0.142852 0.036821
 -0.045929 -0.029322 0.738379
 0.475858 0.001115 -0.585374
 0.342477 0.138266 0.295092
 0.412331 0.079315 -0.730023
 -0.195832 0.120902 0.715211
 0.466203 0.019939 0.443034
 0.368191 -0.133768 0.36645
 0.079543 8.6e-005 -0.307946
 0.039927 0.03885 -0.289356
 -0.174121 0.024967 0.37136
 -0.307711 -0.13994 -0.467145
 -0.383402 -0.048822 -0.210565
 -0.441346 -0.087315 0.635913
 0.198062 0.071989 -0.384949
 0.018658 0.131972 0.801964
 -0.405077 0.09311 -0.321427
 0.152093 0.005 -0.975838
 0.347912 0.150412 0.424661
 0.328931 0.13817 0.753633
 -0.340696 -0.129472 -0.753819
 -0.265297 0.151628 -0.188693
 -0.420933 0.119914 -0.62058
 -0.16239 -0.107653 0.732316
 -0.10014 0.086839 -0.28349
 0.050203 -0.042667 0.986322
 0.431832 -0.116556 -0.486802
 -0.169675 -0.159483 -0.224251
 -0.217294 -0.095882 0.37378
 0.385886 0.137836 0.400351
 0.423623 -0.08912 -0.364366
 0.101557 0.048509 0.723433
 -0.156021 0.082864 -0.951182
 0.391625 -0.05862 -0.239492
 0.046153 -0.0834 0.969574
 0.310736 -0.150531 -0.672464
 -0.131019 -0.187298 -0.11163
 -0.287018 0.147674 -0.227147
 0.445077 0.09065 0.625427
 0.405513 0.080375 -0.312645
 -0.259971 0.13731 -0.008794
 0.375865 0.057908 -0.809434
 0.059213 -0.200658 0.033225
 0.377713 0.063671 0.207897
 -0.304554 -0.135671 -0.78656
 0.079593 -0.135674 -0.799928
 0.353342 0.137503 0.718662
 0.283683 0.143421 0.199388
 0.107846 -0.021934 0.715632
 -0.094387 0.143173 0.229793
 -0.297386 -0.140616 0.63637
 -0.376481 0.103857 0.281996
 0.402358 0.052112 -0.263688
 0.22254 0.01894 0.467224
 -0.420809 -0.05785 -0.323597
 -0.100994 -0.040241 0.722038
 0.332648 0.053223 0.857351
 -0.396308 0.004608 -0.221983
 0.146588 0.027809 -0.68975
 -0.105455 -0.194617 -0.022976
 0.347609 0.145783 0.338536
 -0.27183 -0.110986 -0.862193
 -0.325151 -0.1071 0.156212
 0.310108 0.119675 0.816909
 -0.069559 0.050368 -0.736692
 -0.033703 0.181543 -0.144334
 -0.25922 0.144129 -0.094311
 0.324503 0.104113 0.146334
 0.064836 -0.125627 -0.934173
 0.292821 0.124591 0.123952
 0.25799 0.073844 0.90582
 -0.261283 -0.082233 -0.896964
 -0.007664 0.191867 -0.110411
 0.199403 0.032249 -0.410742
 0.447379 -0.024601 -0.36351
 0.207133 0.069507 0.387857
 -0.231094 -0.06043 -0.458295
 0.292953 -0.127402 -0.546182
 -0.413455 -0.105855 0.374741
 -0.266264 -0.129112 -0.636847
 0.227293 0.145558 0.292502
 0.141138 0.124534 -0.918506
 -0.287344 -0.128348 0.821116
 0.19251 -0.016175 -0.95872
 -0.217192 0.080548 -0.633692
 0.19445 -0.141923 -0.859035
 0.338587 0.046532 0.051935
 0.462065 -0.071805 0.542357
 -0.434986 0.11786 -0.49794
 -0.05314 0.127691 0.24047
 -0.146147 0.009062 0.343082
 0.30391 -0.141999 0.612715
 0.241822 -0.066079 0.525193
 0.335423 0.129631 0.253398
 -0.052158 0.006755 0.294468
 0.153992 -0.152147 -0.841433
 -0.361051 0.142439 0.682779
 0.47406 0.019095 -0.496676
 0.145161 -0.013402 0.689921
 -0.221149 -0.020964 -0.945453
 0.187766 -0.013536 0.389246
 -0.166303 -0.173075 -0.185678
 0.396402 -0.083549 0.297611
 -0.269962 -0.136629 -0.818115
 0.315321 0.145439 -0.470227
 0.265441 0.034588 0.919636
 -0.08704 0.019685 -0.307313
 -0.335865 -0.146268 -0.385663
 0.355953 0.149733 0.634019
 0.291743 -0.109449 -0.057994
 0.343098 -0.00423 -0.002944
 -0.134407 -0.073633 0.720226
 -0.344972 0.043456 0.074489
 0.342876 -0.135955 -0.301044
 0.001087 0.163816 0.182418
 0.302669 -0.123185 -0.147908
 0.222697 -0.002306 0.546833
 0.407981 -0.127663 0.485635
 -0.321017 -0.126253 0.791903
 0.352926 0.120996 -0.273889
 -0.23414 -0.066933 0.920713
 -0.326572 -0.119212 0.203065
 0.462135 0.050354 -0.461937
 -0.468906 0.025985 0.613764
 -0.337421 -0.147397 -0.548264
 -0.184195 -0.165167 0.15617
 -0.352938 0.036034 -0.840727
 -0.353103 -0.040824 -0.843554
 -0.308913 0.107407 0.836597
 -0.367126 0.139578 0.397731
 -0.309522 -0.147372 -0.696894
 -0.464681 0.054073 -0.450754
 -0.33513 0.107147 -0.191289
 0.436367 0.034463 0.335775
 -0.087374 0.092478 0.960862
 -0.253155 -0.098957 0.445973
 0.405264 -0.065047 -0.281345
 -0.160981 0.060892 0.34385
 0.357323 0.02939 -0.098282
 -0.089928 -0.127457 -0.926051
 0.086797 -0.081822 0.964388
 0.046469 0.126218 0.936113
 0.058261 -0.100619 0.261082
 -0.248276 0.104451 0.436595
 0.340227 0.086723 0.826849
 -0.23982 0.063907 -0.549026
 0.2167 0.028523 -0.454172
 -0.309214 0.076049 0.866844
 -0.399733 -0.099402 -0.339375
 -0.473006 0.039829 -0.49083
 -0.284995 -0.125651 -0.104083
 0.13927 -0.18644 0.093526
 0.369645 -0.138118 0.67173
 -0.371396 0.147137 -0.594595
 -0.367337 0.133728 -0.335879
 0.311257 -0.14096 -0.263579
 -0.018829 -0.034309 0.991211
 0.341953 0.122207 -0.776522
 -0.009321 -0.205185 -0.02105
 -0.03803 0.139537 0.912574
 -0.059295 0.060304 0.287048
 -0.471603 0.005487 -0.450346
 0.227405 0.153125 -0.282937
 -0.265927 -0.156524 -0.233896
 0.024567 -0.148517 0.869202
 -0.103353 -0.084996 0.745672
 0.155464 -0.121096 0.746776
 0.237758 -0.091243 0.613677
 -0.265501 -0.13949 -0.683284
 -0.237256 0.151229 -0.793188
 0.352329 -0.019701 0.070803
 -0.402148 0.140435 -0.514758
 -0.234535 -0.162609 -0.14702
 -0.082526 -0.028312 0.301583
 0.164901 -0.039192 0.963714
 -0.170701 0.090228 -0.703729
 -0.276889 -0.146174 0.705186
 -0.258189 0.001238 -0.926849
 0.270952 -0.113827 0.857962
 0.023819 -0.160694 0.189232
 -0.312032 -0.146825 0.395241
 0.295753 0.062387 0.885395
 0.227667 0.061104 0.931105
 -0.303633 0.10764 -0.081014
 0.065997 0.143773 -0.222345
 0.471213 0.04964 0.558422
 -0.431346 0.010122 -0.313591
 0.390167 0.122311 0.696478
 0.026688 -0.204192 0.0042
 0.346987 0.006471 0.039517
 0.29322 -0.102119 -0.01432
 -0.274844 -0.150663 -0.314778
 -0.336884 -0.096769 0.815974
 0.313673 0.15143 0.363885
 0.257929 -0.129693 -0.372829
 -0.131246 0.075915 -0.308793
 -0.24579 -0.095266 0.589945
 -0.116981 0.148748 0.868072
 0.136647 -0.181262 0.141388
 -0.401102 -0.13069 -0.621024
 0.179542 0.045939 -0.661796
 0.430346 -0.054846 -0.335718
 -0.133443 0.051777 0.973268
 -0.173515 -0.102116 -0.714704
 -0.16795 -0.091179 -0.324671
 0.217219 0.163599 -0.002339
 -0.240433 0.158913 -0.225445
 -0.301026 0.115157 0.091247
 0.042073 -0.058486 0.279554
 0.278332 0.128717 -0.453811
 0.32421 -0.147073 -0.431503
 -0.337357 -0.110712 -0.798894
 -0.27803 0.126132 0.462964
 0.13801 0.169061 -0.1937
 -0.126954 -0.147666 0.846566
 0.413359 0.041282 0.27633
 0.414544 -0.132112 -0.530943
 -0.267375 0.14598 0.6966
 0.429438 -0.114806 -0.434881
 -0.277548 0.137872 0.817633
 0.316328 -0.123132 0.179857
 0.112165 -0.122089 -0.770874
 -0.065379 0.115705 -0.781601
 0.294056 -0.118061 0.096939
 -0.211023 -0.100241 0.908517
 -0.207366 0.120503 -0.32618
 -0.301851 -0.101487 -0.066728
 -0.206905 0.130009 0.322611
 -0.044671 -0.175551 0.150823
 0.154842 0.113977 0.284616
 -0.084292 0.013225 0.992416
 -0.201924 -0.123098 0.720042
 -0.224541 0.162988 -0.177861
 0.159151 0.024142 0.676503
 0.146602 -0.158888 -0.199325
 -0.189055 -0.127684 0.888741
 -0.343983 -0.130724 0.75214
 0.324026 -0.051183 -0.863083
 0.164992 -0.075427 0.697721
 0.115756 0.096342 0.950854
 -0.031024 0.118247 -0.949713
 -0.460989 -0.032035 -0.421186
 -0.336794 -0.147075 0.616599
 -0.210526 0.10736 0.363518
 -0.435545 -0.074976 0.681502
 -0.427932 0.049904 -0.728562
 0.229457 -0.15104 0.791525
 -0.316261 -0.143055 -0.598307
 -0.385916 -0.142524 0.539315
 -0.289769 -0.140352 -0.187886
 -0.229343 -0.14359 0.286698
 -0.328379 0.148579 -0.605763
 -0.21881 0.087902 0.405216
 -0.476782 -0.00654 -0.49766
 -0.281876 -0.128768 0.099395
 -0.229145 -0.103144 -0.647958
 -0.132766 0.048569 -0.974506
 0.096192 0.070016 -0.975393
 -0.139497 -0.066617 -0.713142
 0.325138 -0.147347 0.374911
 0.468792 -0.017175 0.466045
 0.413704 -0.077506 0.333042
 0.352949 -0.076276 0.817122
 -0.052332 -0.147491 0.882331
 -0.084848 -0.168899 0.16317
 0.060733 0.025275 0.293029
 0.439387 -0.004059 0.725299
 0.34396 0.058163 0.096758
 0.235346 0.096504 0.403091
 -0.289529 0.139823 -0.623674
 -0.330542 -0.067464 0.847696
 -0.194225 -0.007195 0.398454
 -0.474047 -0.008888 0.479523
 0.085571 0.009382 0.723943
 0.202192 -0.144004 -0.762036
 0.256928 0.101747 -0.482381
 0.019283 -0.200567 0.051115
 0.131895 -0.138361 -0.237493
 -0.220089 0.002141 -0.455822
 0.274581 0.156208 -0.273882
 -0.460244 -0.046319 0.644512
 -0.080084 -0.153841 -0.206757
 -0.117384 -0.142683 -0.811386
 -0.402042 0.138065 -0.463703
 -0.237589 0.147178 -0.303777
 -0.27461 0.076211 0.895119
 0.219622 0.153779 0.251378
 -0.18461 0.130039 -0.289502
 0.262086 -0.099409 -0.526425
 0.413188 -0.014487 -0.768575
 -0.023968 -0.134946 0.815382
 0.259346 -0.142656 -0.326823
 0.279623 0.121088 0.467087
 -0.371299 0.131626 0.354999
 -0.352017 -0.147119 0.659908
 -0.273492 0.109416 0.863615
 -0.287948 0.131789 -0.437434
 -0.147594 0.163198 -0.200989
 -0.351565 0.113737 0.242691
 0.078222 -0.135619 0.911691
 0.447441 0.066789 -0.655814
 0.087973 0.158718 0.195599
 -0.12979 0.087923 0.954074
 -0.10212 -0.096016 -0.958036
 0.393631 0.038844 0.790892
 -0.311702 0.146983 0.629315
 -0.239309 -0.110542 -0.394473
 -0.06882 0.200711 0.012497
 -0.119548 -0.169272 -0.186073
 -0.158233 -0.173402 0.12323
 0.119675 0.083306 0.731569
 0.454045 0.091292 0.534597
 0.065879 -0.15008 -0.841667
 -0.400343 -0.016829 0.230251
 -0.264723 -0.121537 0.617746
 -0.331296 0.080133 0.097983
 0.062187 0.150051 0.84245
 0.333949 -0.058667 0.058859
 0.371893 0.051487 -0.170878
 -0.068719 -0.073747 -0.74974
 0.223992 0.015688 -0.530163
 0.046274 0.162882 0.186301
 -0.10408 0.19406 -0.064036
 -0.122138 -0.124605 -0.261781
 0.31431 0.147228 0.611993
 -0.380203 -0.144865 0.584154
 0.167441 -0.129389 -0.27019
 0.013325 0.147959 0.839214
 0.130636 -0.144782 -0.804097
 0.212186 -0.162292 -0.052628
 -0.323982 -0.14323 0.302777
 -0.455754 0.042731 0.662383
 0.122375 -0.019197 0.980747
 -0.237303 -0.088217 -0.606862
 -0.338287 0.148049 -0.450483
 0.320255 0.092095 -0.092225
 0.126419 -0.05821 -0.316565
 -0.415549 -0.122277 0.6108
 0.329913 -0.148722 -0.571014
 -0.296902 -0.110567 0.05973
 0.048187 -0.128864 0.802524
 0.223618 -0.041633 -0.458219
 -0.179398 -0.145344 0.244499
 0.12854 -0.096565 -0.73919
 -0.381636 -0.0392 -0.809457
 -0.229354 -0.115272 -0.885319
 0.270662 -0.156191 0.27404
 0.398799 0.130334 0.653118
 0.424363 -0.114459 0.605916
 0.111401 0.144787 -0.234619
 0.467231 -0.061089 -0.565842
 0.408495 0.091735 0.7211
 -0.166279 0.176297 -0.13399
 -0.190411 0.151083 0.799473
 -0.23814 0.049142 -0.930849
 -0.136475 0.185363 -0.09956
 -0.419165 -0.032687 -0.754922
 -0.338854 0.043723 0.026699
 -0.238072 -0.127977 0.343752
 -0.321165 -0.037473 -0.8762
 -0.416944 0.048358 -0.292708
 -0.418292 -0.028052 -0.288083
 0.115663 0.061771 0.973556
 -0.278896 -0.147887 0.328492
 0.286478 0.120323 -0.048714
 0.349577 -0.049311 0.098849
 0.233215 -0.109139 0.889703
 0.414531 -0.019859 0.764009
 0.3674 0.133141 -0.359449
 -0.257841 -0.152387 0.245619
 -0.11919 0.192911 0.022098
 0.39244 -0.023168 -0.212237
 -0.077114 0.19719 0.059425
 0.047387 0.007431 0.735986
 -0.162376 -0.146315 0.822453
 0.226353 0.065499 0.59043
 0.440287 -0.088126 0.436467
 0.260212 -0.149274 -0.27666
 -0.071805 0.100422 0.270683
 0.373536 0.138659 -0.669663
 -0.196737 -0.059893 -0.945865
 -0.035121 -0.073258 0.756169
 0.387305 0.050989 -0.21601
 -0.227306 0.019882 -0.559557
 -0.290853 -0.109413 -0.023139
 -0.068432 0.029105 -0.992367
 -0.220957 0.145521 0.741755
 0.183363 0.174659 0.073533
 0.179493 -0.144435 0.859433
 0.086913 0.08473 0.278533
 -0.454122 0.08431 0.542949
 -0.410904 -0.076834 -0.736122
 -0.190428 0.069026 0.375547
 -0.30043 -0.001456 -0.897907
 -0.392226 0.051545 -0.237474
 -0.230583 -0.059858 0.572096
 -0.129976 0.144514 -0.235727
 0.469296 0.055513 0.512299
 -0.249344 -0.095612 0.891174
 0.066862 -0.147317 0.875973
 -0.004904 0.117895 0.242891
 -0.247242 0.114792 -0.38804
 0.212869 0.159362 0.209
 0.262264 0.155003 0.26562
 0.192724 0.021523 0.960235
 0.326649 -0.125944 0.220895
 -0.21333 -0.007038 -0.596855
 0.122654 -0.027783 0.32095
 -0.443581 -0.098008 0.586166
 -0.259763 0.079778 -0.902146
 0.242162 0.122541 0.659128
 0.276701 0.121862 0.843409
 0.108967 -0.100693 0.749448
 0.087735 0.115428 0.77225
 0.381729 0.13132 0.35726
 0.154549 0.078634 0.95241
 0.248312 0.105182 -0.436176
 0.102395 -0.151684 0.218288
 0.122445 -0.109698 -0.273631
 -0.369785 0.020802 -0.145948
 0.03265 0.191333 0.111076
 0.350803 -0.124227 0.755857
 -0.303209 0.127738 0.155626
 0.449123 0.082035 -0.612192
 0.460183 -0.021945 0.425052
 -0.215078 0.039934 -0.604129
 0.385055 -0.13736 0.629201
 -0.01116 -0.101192 -0.252994
 0.157817 -0.131509 -0.762379
 0.290113 -0.134774 -0.591317
 0.220627 0.147269 -0.825009
 -0.127976 0.190277 0.063886
 0.280056 -0.14288 0.381068
 -0.418873 0.091032 -0.701704
 -0.353199 -0.073046 0.150508
 0.210443 -0.146476 -0.263695
 0.340705 0.117157 -0.229653
 0.226308 0.161002 -0.043067
 0.111754 0.022008 0.987579
 -0.318627 0.140797 -0.758928
 -0.370522 0.140765 -0.381256
 0.301955 0.151429 -0.307747
 0.243973 -0.149251 0.037379
 0.189721 0.150816 -0.789515
 0.060399 -0.150303 0.210223
 -0.06847 -0.141823 -0.819866
 0.25304 0.154412 0.225093
 -0.346416 0.035526 -0.05902
 -0.289981 -0.143389 0.216959
 -0.274533 -0.144729 0.787676
 0.231591 -0.045846 0.559317
 -0.359581 -0.085696 -0.200526
 0.437815 0.083331 0.397534
 -0.292979 -0.152189 -0.272196
 -0.192104 -0.169717 0.075972
 0.313319 0.109643 -0.830305
 0.472552 -0.02687 0.510092
 -0.112234 0.137905 0.794132
 -0.052974 -0.010511 0.994448
 -0.059436 0.189216 0.115004
 0.185336 -0.150797 -0.807302
 0.140881 -0.121461 0.273636
 0.13797 -0.181275 -0.111846
 0.006509 -0.025358 -0.997776
 -0.252598 -0.152301 0.190649
 0.381218 -0.102918 -0.287394
 -0.131413 -0.138657 0.896143
 0.252992 -0.091137 0.491708
 -0.138604 0.090757 0.309721
 -0.08609 -0.147135 -0.88214
 -0.049616 0.076969 0.976586
 0.078953 0.113062 -0.9493
 -0.152603 -0.160867 0.183818
 -0.427423 0.066797 0.359203
 -0.453334 0.081679 -0.61551
 0.37373 0.138228 -0.405417
 0.355896 -0.094373 -0.796487
 0.377887 -0.022006 -0.164941
 0.192368 -0.164189 -0.183053
 -0.229542 0.001252 -0.517728
 0.290998 0.142422 -0.640195
 0.382071 0.020794 0.184782
 0.072522 0.197746 -0.06853
 -0.405294 0.048461 0.2685
 -0.218181 -0.153414 0.2325
 -0.452229 -0.080496 -0.471702
 0.401392 -0.096964 -0.719225
 -0.117226 -0.181553 0.104314
 -0.298149 -0.076121 -0.873142
 0.269084 0.141624 -0.68212
 0.388507 -0.054563 -0.785567
 0.352587 -0.148623 0.601204
 0.323093 -0.145107 0.5224
 0.329437 -0.15053 -0.620407
 0.384871 0.090721 -0.27812
 0.284612 -0.124395 0.502739
 0.21885 0.105751 0.359418
 -0.022594 -0.187949 0.118301
 0.264701 0.146324 0.693787
 0.377977 -0.139826 0.451669
 0.212085 0.065049 -0.936069
 0.227199 0.165483 -0.157704
 -0.191219 -0.126031 -0.304755
 0.085407 -0.008595 0.301545
 0.296811 -0.147894 -0.353474
 0.474244 -0.032089 0.556542
 -0.367332 -0.118802 -0.305279
 -0.219728 -0.159603 -0.018508
 0.055409 0.202579 -0.026985
 -0.336282 0.051294 -0.019041
 0.151994 -0.11685 -0.920647
 -0.454848 0.004501 -0.681597
 -0.235053 -0.148786 0.785256
 -0.447799 -0.086237 0.454487
 -0.306912 -0.145771 -0.647002
 -0.160043 0.107767 0.928383
 -0.365155 -0.129182 -0.71399
 -0.417606 -0.125972 0.564858
 0.233161 0.154177 0.065165
 0.418304 0.116439 0.420009
 -0.143411 0.134405 0.899015
 0.313276 0.088015 -0.052092
 -0.055851 -0.190408 0.091799
 0.314032 0.141588 0.482138
 -0.206554 -0.130855 -0.729839
 -0.283978 -0.041771 -0.902055
 -0.024088 0.145963 0.213203
 -0.16903 0.095825 -0.320395
 -0.105707 -0.108643 0.265846
 -0.099529 0.120209 -0.253631
 0.455913 -0.02453 -0.678995
 0.257849 -0.152512 0.314026
 0.351896 -0.119553 -0.261374
 0.08159 0.1452 -0.817776
 0.263868 0.151862 0.756584
 0.290888 -0.128501 0.548429
 0.364194 -0.131663 0.714459
 0.044742 0.108432 0.776161
 -0.116056 0.181435 0.140989
 0.372663 0.08701 -0.238123
 -0.185091 -0.127499 0.287452
 -0.14564 0.117969 -0.92659
 0.040813 -0.015934 0.289835
 0.021384 -0.013996 0.995994
 0.397661 0.002513 0.221344
 0.200462 -0.132533 0.731346
 -0.07826 -0.115503 0.942586
 0.231088 -0.070683 -0.592974
 -0.226375 0.011548 0.530105
 0.125533 -0.191045 -0.02011
 -0.359029 0.129875 0.312576
 0.096501 -0.170547 0.181249
 -0.333504 0.148229 -0.562165
 0.367889 -0.093493 0.780981
 -0.219275 -0.070173 -0.416004
 -0.170456 -0.025406 0.362354
 -0.438568 0.115166 -0.540048
 -0.465854 0.056651 0.577807
 -0.376585 0.084974 -0.781458
 0.10732 0.074117 -0.300342
 0.076675 0.177571 0.15469
 0.364451 0.031017 0.131743
 -0.339322 -0.091125 -0.157688
 -0.186449 0.064761 -0.666158
 0.193268 -0.124604 0.893993
 0.056457 -0.145483 0.837778
 0.328509 0.151169 -0.670637
 -0.366235 0.148969 -0.485854
 0.292806 -0.145698 0.656512
 -0.165459 -0.147621 -0.820193
 -0.457636 -0.000662 -0.389284
 0.24495 0.087503 0.444321
 0.308739 0.13652 0.525363
 0.240225 0.023957 -0.936701
 0.378027 -0.097612 -0.758145
 0.354398 0.058127 -0.130783
 -0.038798 0.111622 0.951609
 0.265612 -0.139128 -0.672221
 0.445758 0.08917 0.44225
 0.2423 -0.154451 -0.234311
 -0.386446 0.096686 0.754399
 0.032717 0.118929 -0.241252
 0.164292 -0.078311 0.948055
 0.234205 0.153612 0.782897
 -0.32243 0.126746 0.207714
 -0.124019 -9e-005 -0.325158
 -0.087566 0.147303 -0.21732
 0.04976 0.068073 0.278116
 -0.141797 0.120765 0.754019
 0.429599 0.07406 0.354851
 -0.471661 -0.038073 -0.587163
 0.228654 -0.155865 -0.007412
 0.015355 -0.087066 0.261133
 -0.270849 -0.11808 -0.592269
 0.098566 -0.124471 0.25256
 0.475653 0.005739 0.583922
 -0.076492 0.147742 -0.886458
 0.331917 -0.135054 0.263962
 0.108584 0.195626 -0.043375
 0.109279 -0.022262 -0.714191
 -0.45558 0.068439 0.622869
 0.367472 0.053828 0.168694
 -0.374961 0.148645 -0.547311
 -0.144308 -0.066716 -0.96248
 -0.043059 0.085639 0.758257
 -0.398995 0.089287 -0.742651
 -0.055838 0.125717 -0.236613
 0.135078 0.146209 -0.879211
 -0.356127 0.074615 -0.817682
 -0.285266 0.15507 0.286311
 0.258859 -0.134693 -0.033974
 -0.084303 -0.12902 -0.242036
 0.191251 0.123567 0.723054
 -0.006236 0.089965 0.970011
 0.101587 -0.062132 0.730276
 -0.140775 -0.147071 0.221368
 -0.017202 0.009374 0.999429
 -0.110107 -0.089907 -0.745088
 -0.440139 0.024347 0.348419
 -0.173358 0.151466 0.246266
 -0.157983 -0.017822 -0.349031
 0.28146 0.149596 -0.357855
 0.221033 -0.023178 0.456313
 -0.030462 0.147528 0.842578
 0.159716 -0.020047 0.352309
 -0.221657 0.025948 0.576028
 0.295528 -0.122252 0.823421
 -0.440029 0.085937 -0.656802
 -0.200931 -0.051052 0.392254
 0.357387 0.144692 0.676134
 0.332904 0.149072 -0.39206
 0.047314 -0.050001 -0.286741
 0.024686 -0.143367 -0.825314
 0.436893 0.108151 -0.529131
 -0.100898 0.075066 0.29498
 0.379258 -0.122661 -0.32935
 0.278309 0.118556 0.560942
 -0.2007 0.145113 -0.761225
 0.112063 0.179597 -0.154592
 -0.271982 -0.143658 -0.144828
 -0.027599 -0.053335 -0.990203
 0.040035 0.076097 0.754995
 0.205869 0.106328 -0.356201
 0.154934 0.10041 0.723722
 0.143169 0.055369 0.323819
 0.433361 -0.097731 -0.642336
 -0.044633 -0.134275 0.920619
 0.048804 0.080246 -0.977535
 -0.394822 -0.063647 -0.776147
 -0.336082 0.14936 -0.406641
 -0.12116 -0.191308 -0.070349
 0.284293 0.128136 -0.552276
 -0.052469 -0.114848 -0.947462
 0.331861 0.010019 0.869841
 -0.051746 -0.187525 -0.132001
 -0.286836 -0.084618 0.875324
 -0.241664 -0.141176 0.827203
 -0.037606 0.081125 -0.758906
 0.257902 0.151482 -0.317138
 -0.383158 0.038136 -0.804677
 0.420229 0.112171 -0.637385
 -0.292046 -0.017335 0.899976
 -0.365691 -0.02935 0.129669
 0.219428 0.051522 0.429514
 0.03932 -0.00711 -0.29429
 -0.346752 -0.144602 -0.671382
 0.07971 0.042426 -0.301128
 0.414026 -0.00074 0.263438
 -0.277462 -0.116969 0.514713
 -0.415148 0.002891 0.268446
 -0.073426 0.17688 0.156913
 -0.13423 -0.114151 -0.931105
 0.34968 0.138786 -0.716494
 0.014366 -0.091266 -0.765174
 0.406601 -0.088489 -0.321441
 0.246038 -0.158857 0.152567
 -0.124977 -0.080159 -0.30111
 -0.209323 -0.168765 -0.095957
 -0.261795 0.152015 0.742739
 0.411891 0.109509 0.376554
 -0.424027 -0.103801 -0.650455
 0.309862 0.151699 0.320787
 0.476975 0.011417 0.534309
 0.25138 -0.137746 0.831945
 0.201105 -0.145217 0.767595
 0.324047 0.146051 -0.534912
 0.29102 0.140462 0.396231
 0.274214 -0.129394 0.423376
 0.137342 0.13792 0.784629
 0.313458 0.14157 0.569256
 0.21611 0.145366 -0.745756
 0.033824 0.099234 0.962567
 -0.454623 0.00502 0.384533
 -0.389396 0.141429 0.588686
 0.432815 0.077669 -0.387542
 -0.012191 0.149093 0.879379
 0.22729 0.069993 -0.593273
 -0.067597 -0.097284 0.765909
 0.260101 -0.137854 -0.079232
 0.063093 -0.021953 -0.73266
 -0.072012 -0.067179 0.283352
 -0.457105 -0.034882 0.400412
 -0.207336 -0.158179 0.191053
 0.214147 0.151598 0.820572
 0.430333 -0.036566 0.327763
 -0.306595 0.146226 -0.269278
 0.091822 0.199307 -0.005592
 0.195654 0.029172 0.394565
 0.198689 0.119203 0.316016
 0.233346 0.055902 -0.50513
 0.018344 0.205321 -0.001024
 0.206097 -0.010363 -0.427992
 0.34245 0.139131 -0.315365
 -0.379763 -0.139628 0.628249
 -0.011465 -0.148651 -0.888415
 -0.219757 -0.066237 0.614488
 -0.304583 -0.112218 -0.831912
 0.145227 0.133904 -0.266333
 -0.448403 -0.082725 -0.614603
 0.213082 -0.16841 0.095743
 -0.461396 0.038827 -0.650326
 -0.294051 0.133395 -0.574585
 -0.399289 0.127365 0.42543
 -0.100062 0.190488 0.0992
 -0.174285 -0.059972 -0.354379
 -0.386247 -0.127795 0.684684
 0.414117 -0.041774 0.286123
 0.121589 0.168636 0.174534
 -0.022523 0.040623 0.285141
 -0.434427 0.107117 0.501159
 -0.002889 0.1061 0.776824
 0.141822 0.146549 -0.797595
 0.007248 -0.132191 -0.225923
 0.080749 0.083212 0.748083
 -0.387306 0.002123 0.187467
 0.169965 -0.0434435 0.675732
 -0.461258 -0.040334 -0.636939
 -0.250639 -0.085476 -0.559287
 0.062261 0.045602 0.738133
 -0.22281 -0.083932 -0.92012
 0.217906 -0.053079 0.61154
 0.24093 -0.068259 -0.495057
 0.116793 -0.016588 -0.325832
 -0.281116 0.152931 0.335348
 0.178344 0.005399 -0.383085
 0.439623 -0.103898 0.519381
 0.191584 -0.042791 -0.648802
 -0.387086 -0.116681 0.332508
 0.438993 0.087938 -0.437049
 -0.214023 -0.031567 0.432855
 -0.330367 0.070546 -0.073313
 -0.114998 -0.066799 0.301678
 0.158934 0.178813 0.108107
 0.177856 -0.179218 0.068395
 0.256308 -0.159048 0.23079
 -0.00082 0.010214 -0.290617
 0.003361 0.136936 -0.926246
 0.010939 -0.180546 0.148207
 -0.268328 0.110192 -0.473406
 0.211674 -0.116313 -0.893713
 -0.273031 0.138101 0.650903
 0.027983 0.179247 0.150477
 -0.231894 -0.048433 0.509799
 -0.089228 0.001342 0.720051
 -0.151583 -0.113066 -0.290149
 0.001 -0.127808 0.932316
 -0.140323 0.158708 0.214372
 0.377828 0.11395 -0.31818
 0.404954 0.101679 -0.357585
 -0.149406 0.185919 -0.054424
 -0.270416 -0.130427 -0.060901
 0.050188 -0.188457 0.124566
 0.240345 -0.14339 0.721143
 0.187231 -0.108254 -0.318537
 -0.098589 -0.037652 -0.724226
 -0.412376 -0.113788 0.655114
 0.030464 0.197856 -0.080687
 -0.387546 -0.058509 0.7852
 -0.012297 0.109603 -0.247526
 0.392288 0.076098 -0.771503
 -0.20959 0.019532 -0.951043
 -0.152348 -0.01337 0.972953
 0.000664 0.123844 0.942478
 -0.087925 -0.193842 -0.103283
 0.231488 -0.151104 -0.794379
 0.187523 -0.173669 -0.012433
 0.019156 0.141577 0.216145
 0.301942 -0.093771 0.02945
 0.12803 -0.059735 0.967945
 -0.463329 -0.044549 0.444344
 -0.054511 -0.018497 -0.295345
 0.412575 -0.118868 -0.394062
 -0.149368 -0.085222 0.949204
 -0.073431 -0.060521 -0.287724
 0.270846 -0.008276 0.916069
 0.355033 -0.143121 0.409242
 0.256522 -0.137223 0.678004
 0.443488 -0.001586 0.350853
 0.114206 0.114935 0.264874
 -0.286956 0.147268 0.379214
 -0.214477 -0.018755 0.596191
 -0.107058 0.135032 -0.794575
 0.278006 0.140513 0.650307
 0.290683 0.131779 -0.505351
 0.249733 -0.149099 -0.751745
 -0.436455 0.077948 0.408669
 0.178313 0.151487 0.844992
 0.468258 -0.049304 0.599832
 -0.257273 -0.138258 -0.021111
 -0.224274 0.099625 -0.908374
 0.348057 0.150548 -0.441782
 0.038737 0.145771 -0.832313
 -0.116401 0.119472 0.929916
 0.35301 0.150007 0.465517
 0.45457 0.023368 0.69036
 -0.278316 0.037466 -0.907334
 0.016573 0.177278 -0.155018
 -0.301101 -0.149003 -0.352121
 -0.088651 -0.137141 0.908909
 0.427332 0.124371 0.507488
 0.192509 0.119327 -0.713627
 -0.226067 -0.049283 -0.584891
 0.451126 -0.089542 0.580947
 0.360331 0.00252 0.840271
 -0.124809 -0.170929 0.149982
 0.127441 -0.078837 0.305182
 -0.144412 -0.10255 0.291525
 -0.320505 0.148911 0.459659
 0.124562 0.019465 0.704593
 -0.317491 0.127993 0.798502
 0.361403 -0.050873 0.13782
 0.450244 -0.030812 0.686734
 -0.310942 -0.148449 0.675884
 -0.104618 0.165604 0.188015
 -0.425556 0.108817 0.455025
 0.106734 0.15125 0.839727
 -0.413157 0.085239 0.721191
 -0.353066 -0.14481 -0.442382
 0.45798 -0.056339 0.456288
 0.118201 0.181027 0.135328
 -0.032056 -0.032365 0.287115
 0.294927 0.115852 0.083011
 -0.239892 0.070185 -0.466127
 0.386281 -0.013801 -0.8078
 -0.001225 0.087903 -0.975604
 -0.199627 0.036719 0.405762
 0.187155 -0.13366 0.287909
 -0.071113 -0.025812 -0.991755
 0.344744 0.018751 -0.039035
 -0.062614 -0.171577 -0.171149
 -0.423433 -0.107348 -0.440753
 0.268755 0.149772 0.306526
 0.322038 0.071881 -0.857788
 -0.271901 -0.115668 0.560834
 0.111922 0.097781 -0.746361
 0.201689 0.134871 0.875015
 0.020902 0.045555 -0.993068
 0.208642 -0.054464 -0.940605
 -0.351666 0.060476 0.83448
 -0.448764 0.040344 -0.370666
 0.216082 -0.162814 0.238148
 -0.381594 0.140858 -0.637199
 0.275904 0.145414 0.34801
 -0.003263 -0.19235 -0.116111
 0.20428 0.144036 0.758571
 0.363764 -0.036362 0.827585
 -0.260032 0.115821 0.601031
 -0.364764 0.074915 -0.203552
 -0.359131 0.089818 0.204905
 -0.139915 -0.037837 0.328915
 -0.013617 -0.176229 -0.157751
 0.351554 0.14974 0.548981
 -0.1105 0.113285 0.273345
 0.208781 -0.170474 0.141122
 -0.016263 -0.148863 0.854956
 -0.271649 -0.108789 -0.524951
 0.225314 -0.16634 0.191402
 -0.009643 -0.14488 0.895877
 -0.244337 0.149222 0.308223
 0.360129 0.084392 -0.196525
 -0.455784 -0.079618 -0.566434
 0.178785 -0.150638 0.250991
 0.034326 0.064467 0.984474
 0.204807 -0.093641 0.919826
 -0.269293 0.145444 0.130579
 0.467986 0.04681 0.606452
 -0.282132 0.148127 0.190742
 -0.42326 0.039611 0.309994
 0.016979 -0.158717 -0.188611
 -0.475636 -0.016189 0.524619
 0.457572 0.001216 -0.398447
 -0.347693 -0.027754 0.847598
 0.209462 -0.075178 0.388754
 0.365076 -0.008157 0.117186
 0.237502 0.133196 0.332738
 0.405153 0.099663 0.333803
 -0.409983 0.106537 0.386734
 -0.376826 -0.118299 0.728925
 0.427954 0.099853 0.667658
 -0.306722 -0.139012 0.541242
 0.142962 0.100369 -0.302329
 -0.466254 -0.060473 0.531223
 -0.061639 -0.079302 -0.975639
 0.068022 0.179039 -0.152105
 0.282066 -0.151098 0.713912
 -0.207556 0.045682 0.947581
 0.391242 0.140275 0.612247
 -0.362484 -0.101328 0.781177
 -0.368049 -0.022792 -0.137911
 0.201075 -0.012479 0.622499
 -0.354365 0.066579 -0.157861
 0.232967 -0.156406 -0.192642
 0.40315 0.014874 -0.236841
 -0.316665 -0.141909 0.493529
 -0.238071 0.112241 0.642056
 -0.233786 0.053149 0.533463
 0.070729 -0.08107 0.750642
 0.135879 -0.049713 0.707404
 0.179342 0.149232 0.794977
 -0.337077 0.100619 0.167174
 0.312617 -0.091434 0.071039
 -0.275175 0.149865 -0.769414
 -0.057816 0.195957 -0.086832
 0.08684 -0.121993 -0.246406
 0.331691 -0.092728 -0.137751
 -0.391923 -0.087006 0.75338
 0.367835 -0.061272 0.176898
 0.083693 0.189848 -0.11217
 -0.396462 0.029646 0.227471
 0.119111 0.13732 0.90634
 0.322249 0.082297 0.066124
 -0.408543 0.132669 -0.574497
 -0.101411 -0.055411 -0.9781
 0.158828 -0.025842 -0.355563
 0.323394 -0.125094 0.78993
 0.021024 0.036632 0.285338
 0.361474 -0.053049 -0.822592
 0.297191 -0.135205 0.463068
 0.460525 -0.067352 0.498445
 -0.192217 -0.112656 -0.908887
 -0.419808 0.014104 -0.758512
 0.338214 -0.036006 0.024288
 -0.146333 0.184698 0.105093
 -0.349974 -0.004397 -0.052272
 0.293269 -0.151469 0.340651
 -0.219308 0.16407 -0.083957
 0.207306 -0.148694 0.82425
 -0.313534 -0.146631 -0.422563
 -0.243747 0.136009 0.352984
 0.249941 -0.035725 -0.924016
 -0.106701 -0.155802 0.196223
 0.032252 -0.204539 -0.043022
 0.363905 -0.018751 -0.117446
 -0.378495 -0.128159 -0.373027
 0.069136 -0.148028 -0.890151
 -0.469769 -0.039935 -0.467595
 -0.107108 0.195607 -0.019768
 0.14482 0.186579 0.060251
 -0.405466 -0.047948 0.261959
 -0.106155 0.167282 -0.183682
 0.254901 0.151771 -0.108986
 0.304169 0.150296 -0.708506
 -0.307243 -0.137318 -0.512443
 -0.372514 -0.100647 -0.76575
 0.381962 -0.115141 0.326466
 -0.048462 -0.139846 -0.910211
 -0.100301 -0.026228 0.984524
 0.172144 0.092646 -0.938107
 -0.210049 -0.170025 -0.193403
 -0.196317 0.047866 -0.381046
 -0.274933 -0.137673 0.372423
 0.166545 0.182428 0.022933
 -0.246824 -0.084212 0.537124
 -0.359687 -0.148448 0.468206
 -0.351784 0.049636 -0.114167
 -0.205527 -0.165135 0.022939
 -0.444505 0.053787 -0.688949
 -0.42234 -0.123821 0.51797
 -0.470437 -0.054241 -0.522656
 0.217703 0.123572 0.692234
 0.320374 0.073987 0.019726
 -0.140287 0.116571 -0.279124
 0.393384 0.142827 0.570149
 0.375509 0.111437 -0.746934
 0.10366 -0.174672 -0.153974
 -0.32611 0.14788 0.5469
 -0.219355 0.041892 -0.43061
 -0.2369 0.083194 0.912942
 -0.003814 -0.203935 -0.070302
 0.359859 -0.148628 -0.458132
 0.012446 -0.060594 0.982782
 -0.055053 -0.145775 0.84125
 0.321159 -0.143004 -0.477403
 0.311137 -0.122346 -0.809741
 -0.125324 0.113663 -0.759325
 0.060327 0.135178 0.803607
 -0.365943 0.09665 -0.241608
 -0.106774 -0.083712 0.96119
 0.034824 -0.06266 0.751965
 -0.262048 0.15551 -0.266467
 -0.280537 0.125213 0.548478
 -0.127258 0.045612 0.321577
 -0.402974 0.129923 -0.410486
 0.469083 -0.038918 -0.60442
 -0.3778 0.033941 -0.190067
 0.306088 0.092715 0.855432
 0.170368 0.162721 0.1912
 -0.091035 0.011223 -0.721043
 -0.230521 0.006717 0.941186
 0.049067 0.139566 -0.916038
 -0.062076 0.142243 0.814666
 0.097862 -0.148287 0.844813
 -0.346554 -0.149866 0.522901
 0.336425 0.035591 0.008333
 0.125089 -0.095808 0.948191
 0.37879 -0.147727 -0.501053
 0.076106 0.051561 0.984374
 -0.029137 -0.155192 -0.19704
 0.085361 -0.112745 0.941682
 -0.347983 -0.146664 -0.491273
 0.035687 0.150521 0.87467
 0.370923 -0.149269 -0.54705
 -0.200038 0.076312 -0.937131
 -0.062342 -0.127462 0.800205
 0.394476 -0.123333 -0.676429
 0.370466 -0.107213 0.274323
 0.191778 0.175926 -0.05982
 0.236628 0.154359 0.137886
 -0.164235 0.092501 0.710573
 -0.040329 -0.130025 -0.230619
 0.245704 -0.08437 0.572505
 0.341113 -0.047313 -0.071599
 0.30777 -0.129888 -0.189989
 0.448822 0.044154 0.376245
 0.299482 0.105354 0.040567
 -0.205411 0.130864 -0.879694
 -0.320502 0.081717 0.053079
 -0.211229 0.106899 -0.675579
 0.393416 -0.125972 0.403842
 0.215169 0.161616 0.09975
 0.318187 0.151662 0.654859
 0.136582 0.184499 -0.120953
 -0.159216 0.013478 0.674829
 0.203941 0.167525 0.037393
 0.224848 0.106503 0.898124
 -0.224236 0.144083 -0.839308
 0.269904 -0.144927 -0.174224
 -0.407123 0.053491 0.763569
 0.132857 -0.190047 0.050544
 0.003034 -0.085353 0.765781
 0.468224 0.048046 -0.587886
 -0.063922 -0.048912 0.984304
 0.326094 -0.145281 -0.722587
 -0.383469 0.120211 -0.713771
 0.023687 0.202741 0.039536
 -0.233015 -0.05788 0.462736
 0.230763 -0.042138 0.493518
 0.174564 -0.174966 0.16593
 0.259259 -0.103677 -0.576073
 -0.326616 -0.116667 -0.19284
 0.18119 0.178567 -0.018625
 0.000673 0.050897 -0.281557
 -0.179111 -0.024048 -0.962579
 -0.251302 -0.088705 0.490975
 0.144522 0.151159 0.822569
 0.200892 -0.017819 0.953944
 -0.260772 0.113762 -0.60122
 0.109481 -0.151362 -0.84817
 -0.104393 0.046626 0.719744
 0.464408 0.061461 -0.519158
 -0.178019 0.149276 -0.847855
 -0.148479 0.053133 0.696206
 0.436746 -0.05252 -0.70456
 0.032262 -0.124689 0.234348
 0.354138 0.147677 0.591124
 0.043646 -0.117613 0.94286
 -0.43066 -0.002902 0.310237
 0.282986 -0.12772 -0.442302
 0.100749 0.194706 0.061882
 0.235476 0.0577 0.472193
 -0.350353 -0.141484 0.703531
 0.196838 -0.124989 -0.721179
 -0.20005 -0.14355 0.844148
 -0.093129 -0.147643 0.86917
 -0.02812 0.17799 0.153622
 0.457292 0.011518 0.399111
 0.37036 -0.148469 -0.595225
 -0.248481 0.123506 0.395625
 0.34809 0.09283 0.183172
 -0.019867 0.200876 -0.067753
 -0.073733 0.123568 0.934347
 0.391103 0.145271 0.527948
 0.274674 0.12867 0.607254
 0.424317 -0.095078 0.397852
 0.219222 0.166808 -0.091499
 0.162228 -0.183145 0.021725
 -0.100891 0.112996 0.763311
 -0.236659 0.078236 -0.591705
 0.276618 0.124124 0.012164
 0.239085 -0.066192 -0.547845
 -0.435485 0.078626 0.681732
 0.339594 -0.144947 -0.344067
 -0.031328 -0.062466 -0.276755
 -0.289698 0.114164 0.020445
 -0.005633 -0.139553 0.214551
 -0.207858 -0.026653 -0.422059
 0.077826 0.189165 0.111052
 0.239822 0.162165 -0.199296
 -0.123687 0.179099 -0.145137
 -0.202084 0.145467 0.280452
 -0.344504 -0.113605 -0.23339
 0.201935 -0.05824 0.941803
 -0.192901 0.151836 -0.805913
 0.146031 0.136605 0.249581
 0.17457 -0.08466 -0.941374
 0.283088 -0.141442 0.158672
 -0.184586 0.113389 -0.914504
 0.222841 -0.115902 -0.346836
 -0.338748 -0.1499 0.57043
 0.429072 0.113246 -0.586798
 0.140212 -0.14928 0.235299
 0.152722 -0.171722 -0.155798
 0.01245 -0.007978 -0.739861
 -0.183326 -0.067941 0.356079
 -0.198462 -0.10831 0.328071
 0.121554 -0.124312 0.919237
 0.165017 0.130798 0.755034
 0.207392 0.063154 0.628957
 0.094981 -0.090748 0.281036
 -0.390901 -0.137606 -0.503314
 -0.476191 0.032272 -0.53513
 -0.31752 -0.098305 -0.114944
 0.381923 -0.14242 0.51757
 0.426353 0.119498 0.595867
 -0.436382 -0.045369 -0.708896
 -0.351349 -0.147258 0.413798
 -0.431615 0.084903 -0.375683
 -0.11399 0.100679 -0.951607
 0.447451 -0.059371 -0.393054
 -0.00109 -0.031947 -0.287077
 0.232685 0.016404 0.942462
 -0.201269 0.144873 0.851549
 -0.439144 -0.063639 0.368511
 0.384752 0.139172 -0.624217
 -0.345767 0.009344 -0.007271
 0.196186 0.174252 -0.130181
 0.237365 -0.138468 -0.708855
 -0.249277 -0.133955 -0.355294
 0.437684 0.052275 -0.702257
 -0.468807 0.042319 -0.605832
 -0.017212 -0.202499 0.022401
 -0.135637 -0.149346 -0.854372
 0.017993 0.146739 -0.210931
 0.372591 0.11204 0.751716
 -0.026544 -0.071907 0.27002
 -0.227627 -0.126928 0.870909
 -0.388304 -0.128371 -0.66828
 0.343681 0.114011 0.788199
 -0.058447 0.164086 -0.186259
 0.233363 -0.098097 -0.394234
 0.167409 0.130247 0.897294
 0.437063 0.066421 0.695789
 -0.212556 0.077162 0.638795
 0.191077 0.030332 -0.959002
 -0.310546 -0.046428 0.876626
 0.187371 0.080423 0.350133
 -0.316371 -0.103127 0.110548
 -0.282585 -0.124495 0.469444
 -0.022301 0.203637 0.024824
 0.449073 0.085891 -0.487039
 0.102953 0.139189 0.231327
 0.20075 -0.060275 0.649265
 -0.2468 -0.097153 -0.440153
 -0.292112 0.146813 0.771216
 -0.27032 0.011913 0.917046
 0.235522 -0.07911 -0.43485
 0.38945 -0.071928 0.258177
 -0.341172 0.11245 -0.793224
 -0.194016 0.172684 -0.040667
 -0.117408 0.151285 -0.861652
 0.219136 -0.12057 0.694045
 0.390615 -0.004493 0.803535
 -0.226604 -0.156763 0.059578
 -0.076934 0.130517 -0.928108
 0.227451 -0.156748 -0.146959
 0.389131 -0.102851 0.739118
 0.210846 -0.127575 0.323484
 -0.295671 -0.131684 -0.557288
 0.3512 0.093884 -0.810034
 0.059609 0.138739 0.222046
 -0.063586 0.096358 -0.264455
 -0.018003 -0.123772 -0.798299
 -0.016736 -0.147402 -0.83735
 0.451949 -0.080235 -0.607001
 -0.246843 0.044916 0.926179
 0.006913 -0.098929 0.962017
 -0.236819 0.149996 0.797618
 -0.170683 0.070142 0.952864
 -0.089472 0.054332 0.982984
 -0.188654 -0.134971 0.758212
 -0.062088 0.049917 0.737889
 -0.303827 0.150406 0.724047
 -0.47007 0.000163 -0.62302
 0.269157 -0.1272 0.010692
 -0.318406 0.104855 -0.830186
 -0.245092 0.138422 -0.694513
 0.235222 0.044649 0.512496
 0.426163 0.030794 -0.743049
 0.349437 -0.146975 0.488323
 -0.249589 0.089881 0.556602
 0.092497 -0.183253 0.140948
 0.092326 -0.195406 0.059152
 -0.256129 0.089862 -0.511578
 0.076115 0.116032 -0.256511
 0.368511 0.10963 0.27092
 0.190276 0.170623 -0.186464
 -0.307094 -0.13878 -0.230515
 0.038673 0.064004 -0.74886
 0.15311 0.040778 0.972277
 0.112788 -0.029124 -0.983435
 -0.314197 0.150869 0.676723
 0.135701 0.154508 0.211743
 -0.360077 0.01159 -0.096511
 0.049531 -0.184048 -0.133806
 -0.308851 0.143624 0.504319
 -0.372552 -0.143859 -0.58385
 -0.178714 0.177614 -0.090532
 -0.421382 -0.111478 0.421008
 -0.094423 0.189154 -0.107538
 -0.297366 0.139517 0.587795
 -0.196917 -0.073034 0.660068
 -0.233567 -0.043329 -0.537917
 -0.397241 -0.085382 0.293398
 0.282214 -0.149386 -0.71378
 -0.286125 0.150801 -0.722745
 0.227669 0.125009 -0.684456
 0.468701 0.009646 0.646142
 0.31972 -0.066749 -0.000585
 0.077533 -0.080541 -0.972785
 -0.30578 0.137548 -0.48135
 0.045661 -0.062612 -0.747283
 -0.465731 -0.001847 0.652583
 0.462923 -0.036511 0.643569
 -0.410586 -0.10077 -0.698158
 0.14909 -0.093166 -0.30459
 0.378887 -0.142149 -0.417029
 0.454163 0.086818 0.57983
 -0.134823 -0.026152 -0.977103
 -0.398489 0.136068 0.49776
 0.447352 -0.079494 0.633185
 -0.001527 0.041134 -0.744367
 -0.360626 0.025816 0.11327
 0.309282 -0.115887 0.136716
 -0.394038 -0.082608 -0.289541
 0.232616 0.127409 -0.86817
 -0.37561 0.144699 0.54325
 0.427784 -0.054782 0.720677
 0.36781 0.149408 -0.535712
 0.456226 0.055132 0.652526
 0.265442 0.133388 -0.398684
 -0.370968 -0.137004 0.371203
 -0.350212 0.068649 0.137307
 -0.24548 -0.076162 -0.502621
 -0.005464 -0.051966 -0.748426
 0.298643 -0.148585 -0.306141
 0.433325 -0.078106 0.679888
 0.165309 -0.065292 -0.341816
 0.279427 0.093824 -0.87466
 0.154353 -0.047471 -0.966809
 -0.131284 0.034293 -0.703415
 -0.195064 -0.083135 -0.673549
 0.09008 -0.189216 -0.107352
 -0.197366 -0.036584 0.634817
 0.453892 0.046077 -0.415289
 -0.325027 -0.147733 0.350126
 -0.034904 0.198632 0.068526
 0.220899 -0.135211 -0.304344
 0.232413 -0.140759 -0.838262
 -0.255999 0.151669 -0.141995
 -0.367609 0.14454 0.453876
 -0.000886 0.001752 0.289282
 0.036831 -0.120715 -0.789496
 -0.187127 0.176266 0.087123
 -0.221599 -0.162381 -0.23307
 0.365908 0.04143 0.826116
 -0.476299 0.01101 -0.576506
 0.066341 -0.03524 -0.991421
 -0.292723 0.127631 -0.525286
 -0.465696 0.066815 -0.565603
 0.390045 0.13587 -0.450105
 0.0529 -0.139888 -0.218435
 -0.0452574 0.20297 -0.00515207
1648	1457	1457	1457
1457	907	907	907
907	203	203	203
203	1786	1786	1786
1786	1082	1082	1082
1082	1761	1761	1761
1761	1303	1303	1303
1303	1407	1407	1407
1407	1504	1504	1504
1504	1139	1139	1139
1139	427	427	427
427	1682	1682	1682
1682	68	68	68
68	444	444	444
444	1777	1777	1777
1777	150	150	150
150	1891	1891	1891
1891	1780	1780	1780
1780	1554	1554	1554
1554	1098	1098	1098
1098	133	133	133
133	363	363	363
363	1648	1648	1648
ZONE T=boundary2
STRANDID=0, SOLUTIONTIME=0
Nodes= 2057, Elements= 20, ZONETYPE=FEQuadrilateral
DATAPACKING=POINT
DT=(SINGLE SINGLE SINGLE)
 0.354585 0.02007 0.085032
 -0.108557 0.008074 -0.987451
 0.328021 0.122435 0.212586
 0.157254 0.172354 0.152275
 0.192349 0.168104 0.131252
 -0.335783 0.150458 -0.648373
 -0.242501 -0.147099 0.019201
 -0.248341 0.086291 0.511256
 0.335542 -0.145975 0.448487
 0.3778 -0.014824 0.159072
 0.420986 0.016914 -0.286358
 0.258069 -0.107367 0.454045
 0.268378 0.133042 0.056818
 0.239422 -0.067852 0.917764
 0.311004 -0.145285 0.414256
 0.083153 -0.083654 -0.279863
 -0.183684 0.048072 0.65982
 0.414729 -0.126842 0.545723
 -0.140188 0.149635 -0.823234
 -0.050243 -0.151027 -0.862445
 -0.323924 -0.001672 0.875279
 -0.02973 0.075521 -0.273273
 -0.262272 0.142705 0.084358
 0.237079 0.134847 0.852646
 0.413202 -0.11864 0.441674
 0.108053 -0.118973 -0.933906
 -0.433209 0.045786 0.719492
 0.322869 0.150724 -0.350343
 -0.197513 -0.146264 0.800014
 0.047695 0.164557 -0.186355
 0.075322 -0.097682 -0.759986
 -0.438359 -0.001532 -0.722685
 0.176437 0.082035 -0.688207
 -0.401737 0.007347 0.786528
 -0.024515 0.14202 -0.215783
 0.20554 0.162249 0.168428
 0.208141 0.093322 0.660691
 0.165873 0.091487 0.31765
 0.183104 -0.051776 0.367057
 0.216284 -0.107877 0.362701
 -0.461658 0.034846 -0.413379
 -0.327602 0.149682 0.413828
 -0.34859 -0.139977 -0.342296
 -0.385795 -0.055436 0.214744
 -0.441655 -0.017712 -0.348165
 0.474788 0.018273 0.488566
 -0.168661 0.028909 0.967513
 -0.064961 0.201261 -0.038758
 -0.140019 -0.049125 -0.325445
 -0.161123 -0.140687 -0.259267
 0.096838 -0.190523 0.100433
 0.448945 -0.027118 0.381355
 -0.307051 -0.120197 -0.150082
 0.412649 -0.058859 -0.744705
 0.102304 0.12682 -0.78088
 -0.234226 -0.154278 -0.061029
 0.296686 0.142901 0.782554
 0.369307 -0.144855 -0.64191
 -0.35902 0.013616 0.840835
 0.422597 0.094002 -0.681415
 -0.299056 -0.136853 0.590197
 -0.263122 -0.147415 -0.775595
 -0.228859 0.125412 0.685117
 0.303789 0.149364 0.279152
 0.262579 0.145371 0.811763
 0.32868 -0.1456 -0.521152
 0.204777 -0.168711 0.033447
 0.080697 -0.114752 0.774926
 0.415853 -0.112727 0.651599
 -0.276825 -0.124172 0.018692
 -0.008877 -0.000634 0.741554
 0.108722 0.019715 -0.987019
 -0.301152 0.132971 -0.800915
 0.038138 -0.197863 -0.090952
 -0.162576 -0.061063 0.691225
 0.348815 -0.096661 0.195021
 0.138788 -0.169437 0.191701
 0.210669 -0.032967 -0.609012
 -0.232961 -0.100284 0.637664
 -0.156631 0.14021 -0.78216
 0.449112 -0.097886 -0.525831
 -0.312359 -0.140646 0.256451
 0.259924 -0.100124 -0.468996
 -0.29709 0.037516 0.894422
 -0.152585 -0.179064 0.081532
 0.196055 -0.089352 -0.67615
 -0.249078 0.09966 -0.431768
 -0.160089 0.125928 0.290657
 -0.169976 -0.043163 -0.676587
 0.371192 0.078157 0.796027
 -0.366238 0.140581 -0.680716
 0.323308 -0.144807 0.728925
 -0.345457 0.126897 -0.267651
 -0.090742 -0.190268 0.069844
 -0.058347 -0.200818 -0.005095
 -0.30639 -0.095221 0.016669
 0.144036 0.060412 0.700559
 0.043096 -0.104793 -0.254633
 -0.376362 -0.040004 0.172454
 0.232152 0.070144 -0.464424
 0.175882 -0.107244 0.714642
 0.353855 -0.006073 -0.073802
 0.022365 0.151042 -0.879986
 0.266548 0.150412 -0.147722
 0.187858 0.13653 0.274347
 -0.248913 -0.112236 0.399202
 0.450888 0.092186 0.48863
 -0.444799 -0.073567 -0.42123
 0.331363 0.093315 -0.131444
 0.431765 -0.063378 0.367215
 0.331369 -0.086986 -0.833729
 -0.124371 -0.150394 -0.224936
 -0.453517 0.088441 -0.473048
 -0.025223 0.132553 0.802406
 0.255756 0.067621 -0.910624
 -0.1353 -0.028027 0.699046
 -0.061129 0.158546 0.196817
 -0.252945 -0.027206 0.925913
 -0.467242 -0.000887 0.433297
 0.256486 0.090298 0.487782
 -0.326746 -0.079639 0.065193
 -0.345797 -0.042606 0.063258
 -0.231679 0.115849 0.884387
 -0.115213 0.138283 -0.904903
 0.126581 0.083219 0.294421
 -0.34472 -0.065881 0.105552
 0.08547 0.059807 -0.735613
 -0.475791 0.0123 0.564219
 0.015873 -0.141159 0.82856
 -0.263932 0.104066 -0.555064
 0.075244 0.0899 0.964397
 0.066953 0.037742 -0.990741
 0.081175 -0.009691 0.990531
 -0.091461 0.139279 0.900349
 0.478121 -0.013311 -0.536169
 0.302107 0.099324 -0.011155
 0.393053 0.143866 0.485466
 -0.175991 0.101058 0.331589
 0.245178 -0.118582 0.392868
 -0.244429 0.158096 0.264184
 -0.199998 0.088419 -0.357597
 -0.383284 0.120431 0.716308
 -0.127146 -0.187217 0.049247
 -0.098745 0.149057 0.833038
 0.146873 0.016566 -0.348481
 0.033381 -0.105713 -0.960367
 -0.447445 -0.096773 0.543901
 0.056037 -0.174964 0.16604
 0.263472 0.151663 -0.734556
 0.110075 -0.143839 0.884494
 0.06667 0.080044 -0.280032
 -0.220487 -0.146768 -0.767752
 -0.136208 -0.015167 -0.69723
 0.09242 -0.061512 -0.734293
 0.233383 -0.089245 0.421046
 0.075583 0.11493 0.251719
 0.409785 -0.133266 -0.577921
 0.140867 0.062542 -0.328577
 0.353611 -0.144669 -0.684691
 0.427991 0.003878 0.304782
 -0.270847 -0.11137 -0.478422
 0.183813 -0.088727 0.343391
 -0.305268 -0.100325 0.843433
 -0.235414 0.045351 -0.506233
 -0.276006 -0.127763 -0.433432
 0.244022 0.147848 0.024256
 0.326757 0.059468 -0.024787
 -0.285936 0.107071 -0.858841
 -0.031018 0.092724 0.265871
 0.29378 0.152197 0.730312
 0.378002 -0.135839 -0.371031
 0.29978 0.0201 0.895793
 -0.426515 -0.113572 -0.488695
 -0.28484 0.147246 -0.352264
 -0.449638 0.011448 0.696315
 0.190944 0.096599 0.923274
 0.302526 0.125993 -0.142012
 -0.16454 -0.134914 -0.887791
 -0.066306 -0.085453 0.967628
 -0.381868 -0.142263 -0.543733
 0.101638 0.021154 -0.716757
 -0.408901 -0.096633 0.708635
 -0.45098 -0.03326 0.686114
 0.097004 0.048548 0.297519
 0.087028 -0.043229 -0.302748
 -0.156758 0.011391 -0.973906
 0.133552 -0.060334 -0.711774
 0.372583 0.01744 -0.14133
 -0.356283 0.147469 0.636521
 0.308189 -0.024086 0.88604
 0.294398 -0.117436 -0.103839
 0.188947 0.026928 0.638608
 0.187383 0.149711 -0.264922
 0.164263 -0.142628 0.781916
 -0.030955 0.147969 -0.90013
 -0.133994 0.138903 0.253028
 -0.402417 0.115414 -0.362027
 0.439689 -0.099421 0.476472
 -0.169246 -0.091893 -0.938408
 -0.391092 -0.141931 0.494496
 0.178565 0.059585 0.666001
 0.167371 -0.057032 -0.683405
 0.016356 0.143274 0.910394
 0.40365 0.028838 -0.785147
 -0.266226 -0.147484 0.74532
 0.347208 -0.058927 -0.112316
 -0.156856 -0.136772 0.780789
 -0.223082 0.162081 0.063879
 0.158015 0.000443 0.974091
 0.115024 0.027963 -0.322307
 0.169678 0.051898 -0.361075
 -0.319812 0.148653 0.31657
 -0.449026 -0.092979 0.498635
 0.442438 -0.103278 -0.57046
 0.16784 -0.150698 0.82066
 -0.294138 -0.134466 0.173218
 -0.26957 -0.142344 0.138958
 0.24118 0.132016 -0.358142
 0.234864 0.06249 -0.549212
 0.177131 -0.173168 -0.084734
 -0.039084 0.013125 -0.738356
 0.22016 -0.079233 -0.636149
 -0.399461 0.132665 0.632845
 -0.225423 -0.025556 0.54938
 0.466717 0.008607 -0.444937
 0.24556 0.155447 0.182051
 -0.363441 -0.119996 0.290463
 0.372859 -0.061677 -0.196133
 -0.207873 -0.110927 -0.344762
 -0.376471 0.075001 0.791054
 -0.16143 -0.144186 0.866225
 0.218678 0.023855 -0.575016
 -0.281174 -0.130571 0.423905
 -0.217498 0.161374 0.000692
 -0.420251 0.123785 0.547529
 0.399333 0.074213 0.761091
 0.252916 0.101721 -0.575339
 -0.260203 -0.131033 0.663589
 -0.069787 0.058234 -0.290404
 0.210359 -0.042548 0.41809
 -0.007378 -0.045001 0.748514
 -0.055806 -0.099639 -0.2596
 0.332524 -0.046674 0.855667
 0.317799 0.145813 -0.581982
 -0.201432 -0.165546 0.116145
 0.113827 -0.142672 -0.893845
 -0.392868 0.080494 -0.275043
 0.258745 0.142887 0.101584
 -0.371711 0.032421 0.15472
 -0.200586 -0.041472 -0.634756
 -0.420787 -0.121555 -0.538024
 0.161661 0.13126 -0.755545
 -0.448736 -0.091735 -0.520447
 0.270898 0.129967 -0.838083
 0.277523 0.001436 -0.913815
 0.095202 0.138952 -0.908912
 -0.112481 -0.002152 0.318414
 0.157742 0.158073 -0.23048
 -0.382397 -0.012595 -0.182029
 -0.168675 -0.177625 0.039075
 0.223984 -0.156444 -0.098228
 -0.094902 -0.133801 0.232078
 -0.169258 0.022553 -0.359251
 0.248934 0.151207 -0.783714
 -0.169798 0.147505 -0.251026
 -0.30405 -0.142829 0.75853
 -0.064716 0.150368 0.870787
 -0.23169 0.075305 0.596189
 -0.361492 0.119169 -0.754374
 0.237597 -0.027952 0.933613
 0.438425 -0.012493 -0.727328
 -0.29472 0.070565 -0.880424
 -0.237916 0.078266 0.471084
 0.290676 0.126074 -0.096075
 0.409552 0.112238 -0.407788
 0.217207 0.102884 -0.907466
 0.119951 -0.188915 -0.068397
 0.337862 -0.035917 -0.029725
 0.197248 -0.090324 0.678253
 0.111094 0.109735 -0.275745
 0.285559 -0.144933 -0.226378
 0.027371 -0.139625 -0.913702
 0.388546 0.075308 0.253126
 -0.086415 0.081237 0.743684
 0.282709 -0.147904 0.200049
 0.397036 0.088799 0.292389
 -0.027033 -0.075157 0.976644
 0.296447 -0.147338 -0.758305
 0.159924 0.176863 -0.156089
 0.278436 -0.123533 0.055929
 0.400753 -0.035445 0.241106
 -0.050598 0.03734 0.995374
 0.262893 0.103004 0.878077
 0.00645 0.075336 0.271775
 -0.408804 0.119061 -0.666959
 0.177648 -0.009805 0.656173
 0.128014 -0.145741 0.811559
 -0.059117 -0.154605 0.193508
 0.229395 -0.105093 0.653704
 0.198674 -0.044242 -0.397073
 -0.159219 -0.079436 0.32248
 -0.24376 0.132644 -0.347426
 -0.381149 -0.086071 0.251321
 0.401331 -0.137016 -0.460437
 0.37797 -0.066902 0.217622
 0.365479 -0.092062 -0.229148
 -0.077729 0.180452 -0.147368
 0.121394 0.151605 -0.838047
 -0.214349 -0.148272 -0.811868
 0.336195 -0.148056 0.644808
 -0.241787 -0.152298 0.101626
 -0.091238 -0.144088 0.825303
 -0.474727 0.029552 0.517692
 -0.418133 -0.079886 0.333351
 -0.473335 -0.035609 0.566846
 0.220734 -0.023827 -0.564356
 -0.429463 0.05774 -0.335409
 -0.329904 -0.077902 -0.842754
 0.002412 0.126136 -0.801104
 0.17059 0.181261 -0.096123
 -0.331324 0.039206 0.865719
 -0.05131 0.010172 0.733378
 0.257124 0.144908 -0.067268
 -0.228676 0.165827 0.174977
 -0.231347 -0.140361 -0.314599
 -0.246527 -0.154699 -0.275248
 -0.170596 0.180083 0.038025
 0.457344 0.053201 0.419454
 -0.189024 0.005551 0.639859
 -0.083641 0.147511 -0.831347
 -0.21357 0.01214 0.443001
 -0.199167 0.091067 0.926398
 -0.35862 -0.087269 0.197326
 0.437389 0.003367 -0.330476
 -0.247682 -0.047031 -0.924702
 -0.241615 0.149155 -0.740321
 0.147348 0.112033 0.927903
 0.352454 -0.131153 0.30003
 0.254012 -0.105584 -0.879002
 0.300532 0.040199 -0.892689
 -0.226324 -0.076303 0.418341
 -0.421225 -0.121104 0.467886
 -0.422664 -0.045073 0.30391
 -0.443458 -0.067368 -0.669689
 0.454928 -0.0569 -0.648708
 0.314422 0.129987 -0.199168
 0.253733 0.125127 0.377417
 0.390203 0.143158 0.442426
 -0.219746 0.057053 0.43857
 -0.376245 -0.085492 -0.246253
 0.427338 0.046073 -0.325312
 0.403214 -0.10698 0.363325
 -0.399454 -0.045088 -0.251766
 -0.017934 -0.163473 0.180419
 0.181091 -0.166761 0.209019
 0.320673 -0.092847 0.837616
 0.007507 0.198122 0.076948
 0.314686 -0.009115 -0.884359
 0.151774 -0.135556 0.890977
 -0.123746 -0.137832 -0.89661
 -0.44178 0.104575 -0.581412
 -0.145051 -0.116784 -0.754057
 0.055433 0.018756 0.995287
 -0.329601 0.148873 -0.357618
 -0.095222 -0.194909 0.020505
 -0.435444 -0.021057 0.725397
 0.363473 0.149402 -0.584205
 0.055654 0.197605 0.072445
 -0.131517 -0.112735 0.757859
 0.267336 -0.143753 0.117519
 -0.404764 0.076803 0.306058
 0.0185 0.035597 0.744402
 -0.366326 -0.055841 -0.167533
 0.410573 -0.021994 -0.258532
 0.35931 -0.060417 -0.154099
 0.321228 -0.086745 -0.089637
 0.01449 -0.194388 0.09816
 -0.125578 0.013593 0.70135
 -0.318656 -0.146162 0.446464
 0.296973 -0.147286 0.242539
 0.320512 -0.14584 0.572087
 0.443626 0.036334 -0.367562
 -0.015183 0.190483 0.113299
 -0.317787 0.033149 -0.876821
 0.229538 -0.11548 -0.667883
 -0.08004 -0.181025 0.123643
 -0.1947 0.08956 0.67828
 0.233192 -0.066548 0.4568
 0.425925 -0.089464 -0.683657
 -0.324266 0.103597 -0.150011
 0.295214 0.13758 -0.795646
 -0.24178 0.150424 -0.047982
 0.150867 0.187172 -0.0555
 0.337695 0.028218 -0.863095
 0.337645 -0.148237 -0.389082
 0.297318 0.14532 0.238101
 0.215092 0.132688 -0.32052
 0.474322 0.029565 -0.547444
 -0.415885 -0.100196 -0.388356
 -0.228609 -0.156992 0.147812
 -0.22435 -0.012939 0.480916
 0.190679 0.059756 0.948301
 0.243779 0.160075 -0.242959
 -0.025062 0.204906 -0.020279
 -0.094897 -0.095781 -0.275812
 0.069786 -0.200817 -0.015645
 -0.347937 -0.063954 -0.124024
 0.38797 0.014149 -0.189233
 -0.195453 -0.174851 -0.152853
 0.279641 0.14862 -0.186365
 0.210158 0.024431 0.597059
 0.248524 0.117186 -0.632171
 0.120217 0.187856 0.095701
 0.124516 0.097752 -0.951507
 0.014597 0.204066 -0.04279
 -0.318031 0.082124 0.007657
 -0.412312 0.01292 -0.263439
 0.088844 0.121806 0.933566
 -0.34317 0.148661 0.590259
 0.350681 0.149115 0.50743
 0.459222 -0.075712 -0.481421
 0.031324 0.115315 -0.954588
 -0.163055 -0.114261 0.919466
 -0.467011 -0.052604 0.487837
 0.266273 -0.086495 0.889263
 0.303188 0.146726 -0.422197
 0.068175 -0.034257 0.735264
 -0.131086 -0.051036 0.970751
 0.139722 0.190282 -0.012704
 0.375721 0.12152 0.31416
 0.038575 0.188737 -0.120376
 0.235209 -0.080413 -0.913186
 -0.443419 -0.024983 0.347035
 0.295631 -0.08969 -0.862115
 -0.273332 0.118457 0.504411
 -0.176306 -0.139765 -0.776177
 0.163566 -0.110278 0.922914
 0.247305 -0.136362 0.351456
 -0.165303 0.120924 -0.740012
 0.187148 -0.154312 -0.226372
 -0.177517 0.046818 -0.960243
 -0.45896 0.068029 0.49927
 -0.088258 0.088823 -0.75215
 0.088487 -0.137911 0.806564
 0.318159 -0.075511 -0.04491
 0.234226 0.144129 0.72689
 -0.098282 -0.119563 0.781054
 0.199989 -0.079867 -0.367053
 0.093438 0.164694 -0.193307
 0.425229 -0.028514 -0.30051
 0.060574 -0.165502 -0.175117
 -0.083256 -0.115654 -0.781486
 -0.472246 -0.017901 0.607901
 -0.280852 0.122746 -0.046255
 0.28472 -0.053997 -0.893184
 -0.380132 0.03578 0.80909
 -0.381685 0.077659 0.243676
 -0.208449 0.038049 0.617676
 0.125093 -0.084878 -0.959874
 0.402448 0.133915 -0.510177
 -0.335464 0.146763 -0.51741
 0.21188 0.092157 -0.654471
 0.307707 -0.148239 0.298763
 -0.29278 0.141186 -0.394607
 -0.033115 -0.002639 -0.998705
 0.102095 -0.196253 0.01573
 -0.178284 -0.176041 -0.008408
 -0.226916 -0.142778 0.745731
 0.450774 -0.077543 -0.435559
 -0.040763 0.136714 -0.812572
 -0.406179 0.117798 0.677153
 0.173195 0.150346 -0.843846
 0.040158 -0.102333 0.773702
 -0.195369 0.161537 -0.217011
 0.14035 0.148558 0.86881
 -0.045597 0.073914 -0.979459
 0.392026 0.116052 -0.704873
 -0.333315 0.143014 -0.310697
 0.203067 0.163292 -0.22707
 0.017993 0.02911 0.998209
 -0.020154 -0.197406 0.068903
 -0.193822 -0.171915 -0.050917
 -0.439385 -0.057191 -0.374767
 0.366824 -0.126276 -0.723522
 -0.185122 0.167318 0.195795
 0.336859 0.149913 -0.625243
 -0.014301 0.164917 -0.181428
 -0.412438 -0.02904 0.764981
 0.145656 0.055614 -0.967282
 0.307284 0.14249 0.436764
 0.234354 0.099034 0.624841
 -0.34101 0.14202 -0.720759
 0.29577 -0.145985 0.760013
 -0.468155 0.033505 0.4674
 -0.34116 -0.001085 -0.862111
 -0.032742 -0.091642 -0.768149
 -0.285512 0.152053 -0.308832
 -0.061137 0.11752 0.77987
 -0.314147 0.090022 -0.037115
 -0.328532 0.086504 -0.112592
 -0.00425 0.147435 -0.84337
 0.329636 -0.084953 0.111179
 0.400897 -0.109664 0.69495
 0.007807 -0.118618 0.793956
 -0.345307 0.139305 0.73125
 -0.056638 -0.19742 0.042205
 -0.008674 -0.126848 -0.937358
 0.180465 0.091792 0.69305
 -0.444507 -0.076268 0.410622
 -0.379985 -0.020018 0.813722
 -0.424603 0.013477 0.749502
 0.05273 0.022603 -0.733748
 0.393274 -0.1373 0.582607
 -0.143021 -0.128472 0.258554
 0.024269 0.084946 -0.267133
 -0.263078 -0.137381 0.060168
 -0.171061 -0.0272 0.668129
 0.286941 -0.124871 -0.498594
 0.117587 0.191066 -0.084505
 -0.400142 0.101825 0.342494
 -0.14774 -0.185732 -0.037886
 0.228483 0.101898 -0.400665
 0.287542 -0.140644 -0.634428
 0.014435 -0.07246 -0.271961
 -0.177987 0.176424 0.138675
 0.178242 0.124772 -0.299461
 -0.266911 0.135181 -0.828759
 0.322348 0.094089 0.106747
 0.338433 0.053642 -0.068227
 -0.156043 0.184669 -0.008589
 0.054608 -0.196357 0.080929
 0.126089 -0.128584 0.77445
 -0.157315 0.140176 -0.886021
 0.34036 -0.089225 0.153494
 0.4641 -0.035303 -0.436298
 -0.329677 -0.062069 0.020459
 -0.44723 0.081187 -0.41763
 0.426756 0.043751 0.736692
 0.188381 -0.168477 -0.127296
 0.040048 0.00278 -0.998219
 0.361474 0.098519 0.227795
 0.092853 0.151782 0.876022
 0.352993 0.149697 -0.491501
 0.403765 -0.065181 0.756663
 0.27369 -0.123305 -0.839548
 -0.292204 0.125297 -0.121081
 -0.279056 -0.139771 -0.389874
 0.218469 0.068457 -0.424858
 -0.163695 -0.182006 -0.078538
 0.27292 -0.143061 0.795583
 0.266377 -0.140308 -0.127843
 0.208357 0.006807 0.426732
 0.276547 -0.048296 0.902146
 -0.088869 0.03186 0.303721
 -0.238059 -0.134878 -0.84695
 -0.174545 -0.179514 -0.118333
 -0.431567 0.101623 0.639843
 -0.099181 -0.183452 -0.147177
 -0.374649 0.115334 -0.296651
 -0.344493 0.09634 0.811613
 -0.353485 0.148406 0.499889
 -0.050185 -0.031978 -0.740821
 -0.391761 -0.133266 -0.460851
 0.292792 -0.139642 -0.398778
 0.158193 -0.139614 -0.884531
 0.427341 0.124886 0.548785
 -0.21307 -0.038214 0.942781
 0.40771 -0.127672 -0.623851
 0.386714 -0.028488 0.197832
 -0.477621 -0.016393 -0.542869
 0.272952 0.111467 0.519064
 -0.012957 0.055034 0.990919
 0.470632 -0.056273 -0.521932
 -0.092549 0.065087 -0.976667
 -0.284788 0.13949 0.422526
 -0.297022 0.132537 -0.167909
 0.315017 0.152328 0.696631
 0.257292 0.140786 -0.020836
 -0.001977 0.071905 0.75611
 -0.218654 -0.109367 0.676616
 0.152418 0.098821 -0.724394
 -0.389185 -0.129016 -0.416025
 -0.27793 -0.150006 0.284569
 0.172347 0.092834 -0.334084
 0.090243 -0.047017 0.980053
 0.177345 0.001116 -0.655713
 -0.255148 -0.144445 -0.729474
 0.247674 -0.150362 0.079842
 0.447506 -0.058945 0.408465
 -0.221577 0.078375 -0.401197
 -0.214386 0.153627 -0.263143
 -0.358362 -0.011316 0.090051
 0.359762 -0.102265 0.235494
 0.464097 0.033642 -0.629618
 0.424738 0.121262 0.463657
 0.101167 0.139442 0.802522
 -0.124943 -0.138727 0.804395
 -0.07131 0.101622 -0.959426
 -0.128524 0.077915 -0.72587
 0.120204 0.193674 0.024851
 0.226755 -0.000993 0.505099
 -0.238681 -0.134045 0.704175
 0.165478 -0.095637 -0.712301
 -0.165558 0.02215 -0.67384
 -0.139039 0.040825 -0.331426
 0.455473 0.083264 -0.560098
 0.464062 0.056967 0.46576
 -0.376748 0.05148 0.192734
 0.274401 -0.143495 -0.797292
 0.401728 0.135396 -0.560996
 -0.127433 0.085289 0.72844
 -0.226941 0.034264 0.485522
 0.034623 0.104588 0.253894
 -0.159636 0.146833 0.860444
 -0.27852 0.145192 -0.665923
 0.073882 0.150797 -0.86686
 -0.318085 -0.074871 -0.029895
 -0.120745 -0.115472 0.932872
 -0.023203 0.039834 0.743513
 -0.44982 0.071324 0.452944
 -0.248759 -0.150811 -0.104456
 0.066473 0.201408 0.028483
 -0.071155 -0.060263 0.742442
 -0.327064 0.128009 -0.228066
 -0.425595 -0.116319 -0.583921
 0.359153 -0.145668 0.553411
 -0.314627 0.150819 -0.687144
 -0.337602 -0.036405 -0.017262
 -0.034006 -0.109685 0.951785
 -0.222437 0.166025 0.124626
 0.370655 0.020925 -0.830864
 0.251159 -0.113288 -0.624001
 0.419935 0.061811 0.312039
 -0.045533 0.149668 -0.856728
 0.337119 -0.142035 0.335619
 0.30117 -0.07333 0.870529
 -0.08134 -0.19814 -0.059062
 -0.193934 -0.141544 -0.856495
 0.115919 0.017262 0.317667
 -0.347761 -0.115958 0.243239
 -0.144918 -0.180758 -0.150882
 0.026226 -0.023915 0.743024
 0.203293 0.011033 -0.617451
 -0.02279 0.040657 -0.994574
 0.179539 0.152285 0.232672
 -0.041358 0.025446 -0.293085
 0.310336 0.125141 0.17532
 -0.439627 0.102475 0.588789
 0.336953 -0.12705 -0.767826
 -0.419346 -0.060576 0.732446
 -0.35223 0.119601 0.771651
 0.263301 -0.124288 0.631597
 -0.20506 0.127866 -0.717141
 -0.184798 -0.095043 0.698996
 -0.147769 0.149707 0.817001
 -0.147242 0.173282 0.17187
 0.125772 0.114068 0.755021
 -0.328568 -0.072873 -0.083617
 0.220799 -0.134776 0.860509
 0.068526 0.096477 -0.761158
 0.316141 0.141543 -0.26176
 -0.173018 -0.04692 0.957977
 -0.18124 0.169223 -0.173687
 -0.251521 -0.159565 -0.190902
 -0.242951 0.136849 0.845467
 -0.253071 0.159974 0.218952
 0.17465 -0.179531 0.116659
 -0.354675 -0.030791 -0.095771
 0.455079 0.020778 -0.674747
 -0.188838 0.126016 0.89526
 -0.339297 -0.04439 -0.057535
 0.331714 -0.121948 -0.223172
 0.347346 0.071551 0.13729
 -0.100558 -0.033159 -0.307539
 0.028553 -0.065691 -0.986567
 -0.247258 0.118916 -0.873333
 -0.187189 -0.025244 -0.382507
 0.310635 0.144361 -0.752018
 -0.272991 -0.056571 0.90226
 -0.044611 -0.199059 -0.09043
 -0.030113 -0.10767 0.781777
 -0.204169 -0.081564 -0.377641
 0.217787 -0.017683 0.585589
 -0.246218 0.118505 -0.6453
 -0.042432 -0.203176 -0.04637
 0.286035 0.151137 -0.22949
 0.128521 0.061745 -0.713652
 -0.328726 0.148319 0.363099
 -0.31418 -0.148279 0.719952
 0.267188 0.119546 0.424737
 0.342254 -0.09907 -0.18323
 -0.455324 0.038201 0.415367
 -0.389332 -0.137111 0.43329
 0.04798 0.122603 -0.791166
 0.149188 0.017631 0.342697
 0.249241 0.100344 0.585761
 0.35058 -0.016168 -0.848526
 -0.399232 -0.004252 -0.791956
 -0.320163 -0.146276 -0.309465
 -0.361312 -0.076798 -0.809408
 -0.372082 -0.00126 -0.828503
 -0.192948 -0.004334 0.958655
 0.164832 -0.103082 0.307802
 0.138067 -0.08743 0.725725
 -0.212117 0.160385 0.231503
 0.14803 -0.017188 -0.688025
 0.252948 -0.148937 0.758194
 -0.329928 0.137929 0.272624
 -0.265645 -0.118584 0.856404
 0.398189 0.039132 0.236019
 0.333828 0.105266 -0.170966
 -0.300674 -0.146183 -0.741273
 0.182294 0.132211 -0.890672
 -0.180173 0.137888 0.757059
 0.323068 -0.15027 0.687166
 -0.350153 0.00715 0.050495
 0.159716 -0.180657 -0.045872
 0.007948 0.093238 -0.769002
 0.028047 -0.151711 -0.868926
 0.175509 0.042439 0.360771
 -0.202512 -0.147549 -0.268283
 -0.33697 -0.131664 -0.271739
 -0.138677 -0.187172 0.006919
 -0.344628 -0.023075 0.023012
 0.473304 -0.026865 -0.484201
 0.138352 -0.149295 0.852575
 -0.461666 -0.062232 0.601731
 0.2224 -0.002826 -0.484934
 -0.462497 0.078553 -0.518792
 0.206151 0.055025 -0.627297
 0.273038 -0.118699 0.588168
 -0.01716 -0.108298 0.243264
 -0.327217 0.069305 -0.852201
 0.349116 0.149136 0.383316
 -0.222362 -0.121031 -0.689432
 0.467575 -0.010658 -0.636514
 0.247059 0.080789 0.543999
 0.42157 0.115803 -0.472467
 -0.40413 0.052522 -0.768383
 0.035466 -0.139768 0.908252
 -0.21218 0.167307 -0.13091
 0.075206 -0.197764 -0.061621
 0.227655 -0.031346 -0.519276
 0.263155 -0.100869 0.535061
 -0.228738 -0.031237 -0.48942
 0.256804 0.09905 -0.526563
 0.084977 -0.051037 0.296343
 -0.189756 -0.078996 0.936679
 0.226567 -0.152823 0.281826
 -0.355624 -0.144943 -0.62458
 0.065168 0.144022 0.904434
 -0.192913 0.012181 -0.637061
 0.151471 -0.059309 0.334643
 0.278988 0.130024 -0.600249
 0.227436 0.039999 0.555673
 -0.43049 0.113044 -0.44253
 -0.062549 -0.100921 0.256328
 -0.36125 -0.061187 0.817931
 0.27467 0.141454 0.156049
 -0.123857 0.013436 0.983752
 0.386683 -0.050344 0.793556
 -0.050393 -0.130273 0.226065
 -0.0119 -0.093516 -0.971079
 -0.293949 0.149304 0.240581
 0.097919 -0.151827 -0.202527
 -0.254514 0.142852 0.036821
 -0.045929 -0.029322 0.738379
 0.475858 0.001115 -0.585374
 0.342477 0.138266 0.295092
 0.412331 0.079315 -0.730023
 -0.195832 0.120902 0.715211
 0.466203 0.019939 0.443034
 0.368191 -0.133768 0.36645
 0.079543 8.6e-005 -0.307946
 0.039927 0.03885 -0.289356
 -0.174121 0.024967 0.37136
 -0.307711 -0.13994 -0.467145
 -0.383402 -0.048822 -0.210565
 -0.441346 -0.087315 0.635913
 0.198062 0.071989 -0.384949
 0.018658 0.131972 0.801964
 -0.405077 0.09311 -0.321427
 0.152093 0.005 -0.975838
 0.347912 0.150412 0.424661
 0.328931 0.13817 0.753633
 -0.340696 -0.129472 -0.753819
 -0.265297 0.151628 -0.188693
 -0.420933 0.119914 -0.62058
 -0.16239 -0.107653 0.732316
 -0.10014 0.086839 -0.28349
 0.050203 -0.042667 0.986322
 0.431832 -0.116556 -0.486802
 -0.169675 -0.159483 -0.224251
 -0.217294 -0.095882 0.37378
 0.385886 0.137836 0.400351
 0.423623 -0.08912 -0.364366
 0.101557 0.048509 0.723433
 -0.156021 0.082864 -0.951182
 0.391625 -0.05862 -0.239492
 0.046153 -0.0834 0.969574
 0.310736 -0.150531 -0.672464
 -0.131019 -0.187298 -0.11163
 -0.287018 0.147674 -0.227147
 0.445077 0.09065 0.625427
 0.405513 0.080375 -0.312645
 -0.259971 0.13731 -0.008794
 0.375865 0.057908 -0.809434
 0.059213 -0.200658 0.033225
 0.377713 0.063671 0.207897
 -0.304554 -0.135671 -0.78656
 0.079593 -0.135674 -0.799928
 0.353342 0.137503 0.718662
 0.283683 0.143421 0.199388
 0.107846 -0.021934 0.715632
 -0.094387 0.143173 0.229793
 -0.297386 -0.140616 0.63637
 -0.376481 0.103857 0.281996
 0.402358 0.052112 -0.263688
 0.22254 0.01894 0.467224
 -0.420809 -0.05785 -0.323597
 -0.100994 -0.040241 0.722038
 0.332648 0.053223 0.857351
 -0.396308 0.004608 -0.221983
 0.146588 0.027809 -0.68975
 -0.105455 -0.194617 -0.022976
 0.347609 0.145783 0.338536
 -0.27183 -0.110986 -0.862193
 -0.325151 -0.1071 0.156212
 0.310108 0.119675 0.816909
 -0.069559 0.050368 -0.736692
 -0.033703 0.181543 -0.144334
 -0.25922 0.144129 -0.094311
 0.324503 0.104113 0.146334
 0.064836 -0.125627 -0.934173
 0.292821 0.124591 0.123952
 0.25799 0.073844 0.90582
 -0.261283 -0.082233 -0.896964
 -0.007664 0.191867 -0.110411
 0.199403 0.032249 -0.410742
 0.447379 -0.024601 -0.36351
 0.207133 0.069507 0.387857
 -0.231094 -0.06043 -0.458295
 0.292953 -0.127402 -0.546182
 -0.413455 -0.105855 0.374741
 -0.266264 -0.129112 -0.636847
 0.227293 0.145558 0.292502
 0.141138 0.124534 -0.918506
 -0.287344 -0.128348 0.821116
 0.19251 -0.016175 -0.95872
 -0.217192 0.080548 -0.633692
 0.19445 -0.141923 -0.859035
 0.338587 0.046532 0.051935
 0.462065 -0.071805 0.542357
 -0.434986 0.11786 -0.49794
 -0.05314 0.127691 0.24047
 -0.146147 0.009062 0.343082
 0.30391 -0.141999 0.612715
 0.241822 -0.066079 0.525193
 0.335423 0.129631 0.253398
 -0.052158 0.006755 0.294468
 0.153992 -0.152147 -0.841433
 -0.361051 0.142439 0.682779
 0.47406 0.019095 -0.496676
 0.145161 -0.013402 0.689921
 -0.221149 -0.020964 -0.945453
 0.187766 -0.013536 0.389246
 -0.166303 -0.173075 -0.185678
 0.396402 -0.083549 0.297611
 -0.269962 -0.136629 -0.818115
 0.315321 0.145439 -0.470227
 0.265441 0.034588 0.919636
 -0.08704 0.019685 -0.307313
 -0.335865 -0.146268 -0.385663
 0.355953 0.149733 0.634019
 0.291743 -0.109449 -0.057994
 0.343098 -0.00423 -0.002944
 -0.134407 -0.073633 0.720226
 -0.344972 0.043456 0.074489
 0.342876 -0.135955 -0.301044
 0.001087 0.163816 0.182418
 0.302669 -0.123185 -0.147908
 0.222697 -0.002306 0.546833
 0.407981 -0.127663 0.485635
 -0.321017 -0.126253 0.791903
 0.352926 0.120996 -0.273889
 -0.23414 -0.066933 0.920713
 -0.326572 -0.119212 0.203065
 0.462135 0.050354 -0.461937
 -0.468906 0.025985 0.613764
 -0.337421 -0.147397 -0.548264
 -0.184195 -0.165167 0.15617
 -0.352938 0.036034 -0.840727
 -0.353103 -0.040824 -0.843554
 -0.308913 0.107407 0.836597
 -0.367126 0.139578 0.397731
 -0.309522 -0.147372 -0.696894
 -0.464681 0.054073 -0.450754
 -0.33513 0.107147 -0.191289
 0.436367 0.034463 0.335775
 -0.087374 0.092478 0.960862
 -0.253155 -0.098957 0.445973
 0.405264 -0.065047 -0.281345
 -0.160981 0.060892 0.34385
 0.357323 0.02939 -0.098282
 -0.089928 -0.127457 -0.926051
 0.086797 -0.081822 0.964388
 0.046469 0.126218 0.936113
 0.058261 -0.100619 0.261082
 -0.248276 0.104451 0.436595
 0.340227 0.086723 0.826849
 -0.23982 0.063907 -0.549026
 0.2167 0.028523 -0.454172
 -0.309214 0.076049 0.866844
 -0.399733 -0.099402 -0.339375
 -0.473006 0.039829 -0.49083
 -0.284995 -0.125651 -0.104083
 0.13927 -0.18644 0.093526
 0.369645 -0.138118 0.67173
 -0.371396 0.147137 -0.594595
 -0.367337 0.133728 -0.335879
 0.311257 -0.14096 -0.263579
 -0.018829 -0.034309 0.991211
 0.341953 0.122207 -0.776522
 -0.009321 -0.205185 -0.02105
 -0.03803 0.139537 0.912574
 -0.059295 0.060304 0.287048
 -0.471603 0.005487 -0.450346
 0.227405 0.153125 -0.282937
 -0.265927 -0.156524 -0.233896
 0.024567 -0.148517 0.869202
 -0.103353 -0.084996 0.745672
 0.155464 -0.121096 0.746776
 0.237758 -0.091243 0.613677
 -0.265501 -0.13949 -0.683284
 -0.237256 0.151229 -0.793188
 0.352329 -0.019701 0.070803
 -0.402148 0.140435 -0.514758
 -0.234535 -0.162609 -0.14702
 -0.082526 -0.028312 0.301583
 0.164901 -0.039192 0.963714
 -0.170701 0.090228 -0.703729
 -0.276889 -0.146174 0.705186
 -0.258189 0.001238 -0.926849
 0.270952 -0.113827 0.857962
 0.023819 -0.160694 0.189232
 -0.312032 -0.146825 0.395241
 0.295753 0.062387 0.885395
 0.227667 0.061104 0.931105
 -0.303633 0.10764 -0.081014
 0.065997 0.143773 -0.222345
 0.471213 0.04964 0.558422
 -0.431346 0.010122 -0.313591
 0.390167 0.122311 0.696478
 0.026688 -0.204192 0.0042
 0.346987 0.006471 0.039517
 0.29322 -0.102119 -0.01432
 -0.274844 -0.150663 -0.314778
 -0.336884 -0.096769 0.815974
 0.313673 0.15143 0.363885
 0.257929 -0.129693 -0.372829
 -0.131246 0.075915 -0.308793
 -0.24579 -0.095266 0.589945
 -0.116981 0.148748 0.868072
 0.136647 -0.181262 0.141388
 -0.401102 -0.13069 -0.621024
 0.179542 0.045939 -0.661796
 0.430346 -0.054846 -0.335718
 -0.133443 0.051777 0.973268
 -0.173515 -0.102116 -0.714704
 -0.16795 -0.091179 -0.324671
 0.217219 0.163599 -0.002339
 -0.240433 0.158913 -0.225445
 -0.301026 0.115157 0.091247
 0.042073 -0.058486 0.279554
 0.278332 0.128717 -0.453811
 0.32421 -0.147073 -0.431503
 -0.337357 -0.110712 -0.798894
 -0.27803 0.126132 0.462964
 0.13801 0.169061 -0.1937
 -0.126954 -0.147666 0.846566
 0.413359 0.041282 0.27633
 0.414544 -0.132112 -0.530943
 -0.267375 0.14598 0.6966
 0.429438 -0.114806 -0.434881
 -0.277548 0.137872 0.817633
 0.316328 -0.123132 0.179857
 0.112165 -0.122089 -0.770874
 -0.065379 0.115705 -0.781601
 0.294056 -0.118061 0.096939
 -0.211023 -0.100241 0.908517
 -0.207366 0.120503 -0.32618
 -0.301851 -0.101487 -0.066728
 -0.206905 0.130009 0.322611
 -0.044671 -0.175551 0.150823
 0.154842 0.113977 0.284616
 -0.084292 0.013225 0.992416
 -0.201924 -0.123098 0.720042
 -0.224541 0.162988 -0.177861
 0.159151 0.024142 0.676503
 0.146602 -0.158888 -0.199325
 -0.189055 -0.127684 0.888741
 -0.343983 -0.130724 0.75214
 0.324026 -0.051183 -0.863083
 0.164992 -0.075427 0.697721
 0.115756 0.096342 0.950854
 -0.031024 0.118247 -0.949713
 -0.460989 -0.032035 -0.421186
 -0.336794 -0.147075 0.616599
 -0.210526 0.10736 0.363518
 -0.435545 -0.074976 0.681502
 -0.427932 0.049904 -0.728562
 0.229457 -0.15104 0.791525
 -0.316261 -0.143055 -0.598307
 -0.385916 -0.142524 0.539315
 -0.289769 -0.140352 -0.187886
 -0.229343 -0.14359 0.286698
 -0.328379 0.148579 -0.605763
 -0.21881 0.087902 0.405216
 -0.476782 -0.00654 -0.49766
 -0.281876 -0.128768 0.099395
 -0.229145 -0.103144 -0.647958
 -0.132766 0.048569 -0.974506
 0.096192 0.070016 -0.975393
 -0.139497 -0.066617 -0.713142
 0.325138 -0.147347 0.374911
 0.468792 -0.017175 0.466045
 0.413704 -0.077506 0.333042
 0.352949 -0.076276 0.817122
 -0.052332 -0.147491 0.882331
 -0.084848 -0.168899 0.16317
 0.060733 0.025275 0.293029
 0.439387 -0.004059 0.725299
 0.34396 0.058163 0.096758
 0.235346 0.096504 0.403091
 -0.289529 0.139823 -0.623674
 -0.330542 -0.067464 0.847696
 -0.194225 -0.007195 0.398454
 -0.474047 -0.008888 0.479523
 0.085571 0.009382 0.723943
 0.202192 -0.144004 -0.762036
 0.256928 0.101747 -0.482381
 0.019283 -0.200567 0.051115
 0.131895 -0.138361 -0.237493
 -0.220089 0.002141 -0.455822
 0.274581 0.156208 -0.273882
 -0.460244 -0.046319 0.644512
 -0.080084 -0.153841 -0.206757
 -0.117384 -0.142683 -0.811386
 -0.402042 0.138065 -0.463703
 -0.237589 0.147178 -0.303777
 -0.27461 0.076211 0.895119
 0.219622 0.153779 0.251378
 -0.18461 0.130039 -0.289502
 0.262086 -0.099409 -0.526425
 0.413188 -0.014487 -0.768575
 -0.023968 -0.134946 0.815382
 0.259346 -0.142656 -0.326823
 0.279623 0.121088 0.467087
 -0.371299 0.131626 0.354999
 -0.352017 -0.147119 0.659908
 -0.273492 0.109416 0.863615
 -0.287948 0.131789 -0.437434
 -0.147594 0.163198 -0.200989
 -0.351565 0.113737 0.242691
 0.078222 -0.135619 0.911691
 0.447441 0.066789 -0.655814
 0.087973 0.158718 0.195599
 -0.12979 0.087923 0.954074
 -0.10212 -0.096016 -0.958036
 0.393631 0.038844 0.790892
 -0.311702 0.146983 0.629315
 -0.239309 -0.110542 -0.394473
 -0.06882 0.200711 0.012497
 -0.119548 -0.169272 -0.186073
 -0.158233 -0.173402 0.12323
 0.119675 0.083306 0.731569
 0.454045 0.091292 0.534597
 0.065879 -0.15008 -0.841667
 -0.400343 -0.016829 0.230251
 -0.264723 -0.121537 0.617746
 -0.331296 0.080133 0.097983
 0.062187 0.150051 0.84245
 0.333949 -0.058667 0.058859
 0.371893 0.051487 -0.170878
 -0.068719 -0.073747 -0.74974
 0.223992 0.015688 -0.530163
 0.046274 0.162882 0.186301
 -0.10408 0.19406 -0.064036
 -0.122138 -0.124605 -0.261781
 0.31431 0.147228 0.611993
 -0.380203 -0.144865 0.584154
 0.167441 -0.129389 -0.27019
 0.013325 0.147959 0.839214
 0.130636 -0.144782 -0.804097
 0.212186 -0.162292 -0.052628
 -0.323982 -0.14323 0.302777
 -0.455754 0.042731 0.662383
 0.122375 -0.019197 0.980747
 -0.237303 -0.088217 -0.606862
 -0.338287 0.148049 -0.450483
 0.320255 0.092095 -0.092225
 0.126419 -0.05821 -0.316565
 -0.415549 -0.122277 0.6108
 0.329913 -0.148722 -0.571014
 -0.296902 -0.110567 0.05973
 0.048187 -0.128864 0.802524
 0.223618 -0.041633 -0.458219
 -0.179398 -0.145344 0.244499
 0.12854 -0.096565 -0.73919
 -0.381636 -0.0392 -0.809457
 -0.229354 -0.115272 -0.885319
 0.270662 -0.156191 0.27404
 0.398799 0.130334 0.653118
 0.424363 -0.114459 0.605916
 0.111401 0.144787 -0.234619
 0.467231 -0.061089 -0.565842
 0.408495 0.091735 0.7211
 -0.166279 0.176297 -0.13399
 -0.190411 0.151083 0.799473
 -0.23814 0.049142 -0.930849
 -0.136475 0.185363 -0.09956
 -0.419165 -0.032687 -0.754922
 -0.338854 0.043723 0.026699
 -0.238072 -0.127977 0.343752
 -0.321165 -0.037473 -0.8762
 -0.416944 0.048358 -0.292708
 -0.418292 -0.028052 -0.288083
 0.115663 0.061771 0.973556
 -0.278896 -0.147887 0.328492
 0.286478 0.120323 -0.048714
 0.349577 -0.049311 0.098849
 0.233215 -0.109139 0.889703
 0.414531 -0.019859 0.764009
 0.3674 0.133141 -0.359449
 -0.257841 -0.152387 0.245619
 -0.11919 0.192911 0.022098
 0.39244 -0.023168 -0.212237
 -0.077114 0.19719 0.059425
 0.047387 0.007431 0.735986
 -0.162376 -0.146315 0.822453
 0.226353 0.065499 0.59043
 0.440287 -0.088126 0.436467
 0.260212 -0.149274 -0.27666
 -0.071805 0.100422 0.270683
 0.373536 0.138659 -0.669663
 -0.196737 -0.059893 -0.945865
 -0.035121 -0.073258 0.756169
 0.387305 0.050989 -0.21601
 -0.227306 0.019882 -0.559557
 -0.290853 -0.109413 -0.023139
 -0.068432 0.029105 -0.992367
 -0.220957 0.145521 0.741755
 0.183363 0.174659 0.073533
 0.179493 -0.144435 0.859433
 0.086913 0.08473 0.278533
 -0.454122 0.08431 0.542949
 -0.410904 -0.076834 -0.736122
 -0.190428 0.069026 0.375547
 -0.30043 -0.001456 -0.897907
 -0.392226 0.051545 -0.237474
 -0.230583 -0.059858 0.572096
 -0.129976 0.144514 -0.235727
 0.469296 0.055513 0.512299
 -0.249344 -0.095612 0.891174
 0.066862 -0.147317 0.875973
 -0.004904 0.117895 0.242891
 -0.247242 0.114792 -0.38804
 0.212869 0.159362 0.209
 0.262264 0.155003 0.26562
 0.192724 0.021523 0.960235
 0.326649 -0.125944 0.220895
 -0.21333 -0.007038 -0.596855
 0.122654 -0.027783 0.32095
 -0.443581 -0.098008 0.586166
 -0.259763 0.079778 -0.902146
 0.242162 0.122541 0.659128
 0.276701 0.121862 0.843409
 0.108967 -0.100693 0.749448
 0.087735 0.115428 0.77225
 0.381729 0.13132 0.35726
 0.154549 0.078634 0.95241
 0.248312 0.105182 -0.436176
 0.102395 -0.151684 0.218288
 0.122445 -0.109698 -0.273631
 -0.369785 0.020802 -0.145948
 0.03265 0.191333 0.111076
 0.350803 -0.124227 0.755857
 -0.303209 0.127738 0.155626
 0.449123 0.082035 -0.612192
 0.460183 -0.021945 0.425052
 -0.215078 0.039934 -0.604129
 0.385055 -0.13736 0.629201
 -0.01116 -0.101192 -0.252994
 0.157817 -0.131509 -0.762379
 0.290113 -0.134774 -0.591317
 0.220627 0.147269 -0.825009
 -0.127976 0.190277 0.063886
 0.280056 -0.14288 0.381068
 -0.418873 0.091032 -0.701704
 -0.353199 -0.073046 0.150508
 0.210443 -0.146476 -0.263695
 0.340705 0.117157 -0.229653
 0.226308 0.161002 -0.043067
 0.111754 0.022008 0.987579
 -0.318627 0.140797 -0.758928
 -0.370522 0.140765 -0.381256
 0.301955 0.151429 -0.307747
 0.243973 -0.149251 0.037379
 0.189721 0.150816 -0.789515
 0.060399 -0.150303 0.210223
 -0.06847 -0.141823 -0.819866
 0.25304 0.154412 0.225093
 -0.346416 0.035526 -0.05902
 -0.289981 -0.143389 0.216959
 -0.274533 -0.144729 0.787676
 0.231591 -0.045846 0.559317
 -0.359581 -0.085696 -0.200526
 0.437815 0.083331 0.397534
 -0.292979 -0.152189 -0.272196
 -0.192104 -0.169717 0.075972
 0.313319 0.109643 -0.830305
 0.472552 -0.02687 0.510092
 -0.112234 0.137905 0.794132
 -0.052974 -0.010511 0.994448
 -0.059436 0.189216 0.115004
 0.185336 -0.150797 -0.807302
 0.140881 -0.121461 0.273636
 0.13797 -0.181275 -0.111846
 0.006509 -0.025358 -0.997776
 -0.252598 -0.152301 0.190649
 0.381218 -0.102918 -0.287394
 -0.131413 -0.138657 0.896143
 0.252992 -0.091137 0.491708
 -0.138604 0.090757 0.309721
 -0.08609 -0.147135 -0.88214
 -0.049616 0.076969 0.976586
 0.078953 0.113062 -0.9493
 -0.152603 -0.160867 0.183818
 -0.427423 0.066797 0.359203
 -0.453334 0.081679 -0.61551
 0.37373 0.138228 -0.405417
 0.355896 -0.094373 -0.796487
 0.377887 -0.022006 -0.164941
 0.192368 -0.164189 -0.183053
 -0.229542 0.001252 -0.517728
 0.290998 0.142422 -0.640195
 0.382071 0.020794 0.184782
 0.072522 0.197746 -0.06853
 -0.405294 0.048461 0.2685
 -0.218181 -0.153414 0.2325
 -0.452229 -0.080496 -0.471702
 0.401392 -0.096964 -0.719225
 -0.117226 -0.181553 0.104314
 -0.298149 -0.076121 -0.873142
 0.269084 0.141624 -0.68212
 0.388507 -0.054563 -0.785567
 0.352587 -0.148623 0.601204
 0.323093 -0.145107 0.5224
 0.329437 -0.15053 -0.620407
 0.384871 0.090721 -0.27812
 0.284612 -0.124395 0.502739
 0.21885 0.105751 0.359418
 -0.022594 -0.187949 0.118301
 0.264701 0.146324 0.693787
 0.377977 -0.139826 0.451669
 0.212085 0.065049 -0.936069
 0.227199 0.165483 -0.157704
 -0.191219 -0.126031 -0.304755
 0.085407 -0.008595 0.301545
 0.296811 -0.147894 -0.353474
 0.474244 -0.032089 0.556542
 -0.367332 -0.118802 -0.305279
 -0.219728 -0.159603 -0.018508
 0.055409 0.202579 -0.026985
 -0.336282 0.051294 -0.019041
 0.151994 -0.11685 -0.920647
 -0.454848 0.004501 -0.681597
 -0.235053 -0.148786 0.785256
 -0.447799 -0.086237 0.454487
 -0.306912 -0.145771 -0.647002
 -0.160043 0.107767 0.928383
 -0.365155 -0.129182 -0.71399
 -0.417606 -0.125972 0.564858
 0.233161 0.154177 0.065165
 0.418304 0.116439 0.420009
 -0.143411 0.134405 0.899015
 0.313276 0.088015 -0.052092
 -0.055851 -0.190408 0.091799
 0.314032 0.141588 0.482138
 -0.206554 -0.130855 -0.729839
 -0.283978 -0.041771 -0.902055
 -0.024088 0.145963 0.213203
 -0.16903 0.095825 -0.320395
 -0.105707 -0.108643 0.265846
 -0.099529 0.120209 -0.253631
 0.455913 -0.02453 -0.678995
 0.257849 -0.152512 0.314026
 0.351896 -0.119553 -0.261374
 0.08159 0.1452 -0.817776
 0.263868 0.151862 0.756584
 0.290888 -0.128501 0.548429
 0.364194 -0.131663 0.714459
 0.044742 0.108432 0.776161
 -0.116056 0.181435 0.140989
 0.372663 0.08701 -0.238123
 -0.185091 -0.127499 0.287452
 -0.14564 0.117969 -0.92659
 0.040813 -0.015934 0.289835
 0.021384 -0.013996 0.995994
 0.397661 0.002513 0.221344
 0.200462 -0.132533 0.731346
 -0.07826 -0.115503 0.942586
 0.231088 -0.070683 -0.592974
 -0.226375 0.011548 0.530105
 0.125533 -0.191045 -0.02011
 -0.359029 0.129875 0.312576
 0.096501 -0.170547 0.181249
 -0.333504 0.148229 -0.562165
 0.367889 -0.093493 0.780981
 -0.219275 -0.070173 -0.416004
 -0.170456 -0.025406 0.362354
 -0.438568 0.115166 -0.540048
 -0.465854 0.056651 0.577807
 -0.376585 0.084974 -0.781458
 0.10732 0.074117 -0.300342
 0.076675 0.177571 0.15469
 0.364451 0.031017 0.131743
 -0.339322 -0.091125 -0.157688
 -0.186449 0.064761 -0.666158
 0.193268 -0.124604 0.893993
 0.056457 -0.145483 0.837778
 0.328509 0.151169 -0.670637
 -0.366235 0.148969 -0.485854
 0.292806 -0.145698 0.656512
 -0.165459 -0.147621 -0.820193
 -0.457636 -0.000662 -0.389284
 0.24495 0.087503 0.444321
 0.308739 0.13652 0.525363
 0.240225 0.023957 -0.936701
 0.378027 -0.097612 -0.758145
 0.354398 0.058127 -0.130783
 -0.038798 0.111622 0.951609
 0.265612 -0.139128 -0.672221
 0.445758 0.08917 0.44225
 0.2423 -0.154451 -0.234311
 -0.386446 0.096686 0.754399
 0.032717 0.118929 -0.241252
 0.164292 -0.078311 0.948055
 0.234205 0.153612 0.782897
 -0.32243 0.126746 0.207714
 -0.124019 -9e-005 -0.325158
 -0.087566 0.147303 -0.21732
 0.04976 0.068073 0.278116
 -0.141797 0.120765 0.754019
 0.429599 0.07406 0.354851
 -0.471661 -0.038073 -0.587163
 0.228654 -0.155865 -0.007412
 0.015355 -0.087066 0.261133
 -0.270849 -0.11808 -0.592269
 0.098566 -0.124471 0.25256
 0.475653 0.005739 0.583922
 -0.076492 0.147742 -0.886458
 0.331917 -0.135054 0.263962
 0.108584 0.195626 -0.043375
 0.109279 -0.022262 -0.714191
 -0.45558 0.068439 0.622869
 0.367472 0.053828 0.168694
 -0.374961 0.148645 -0.547311
 -0.144308 -0.066716 -0.96248
 -0.043059 0.085639 0.758257
 -0.398995 0.089287 -0.742651
 -0.055838 0.125717 -0.236613
 0.135078 0.146209 -0.879211
 -0.356127 0.074615 -0.817682
 -0.285266 0.15507 0.286311
 0.258859 -0.134693 -0.033974
 -0.084303 -0.12902 -0.242036
 0.191251 0.123567 0.723054
 -0.006236 0.089965 0.970011
 0.101587 -0.062132 0.730276
 -0.140775 -0.147071 0.221368
 -0.017202 0.009374 0.999429
 -0.110107 -0.089907 -0.745088
 -0.440139 0.024347 0.348419
 -0.173358 0.151466 0.246266
 -0.157983 -0.017822 -0.349031
 0.28146 0.149596 -0.357855
 0.221033 -0.023178 0.456313
 -0.030462 0.147528 0.842578
 0.159716 -0.020047 0.352309
 -0.221657 0.025948 0.576028
 0.295528 -0.122252 0.823421
 -0.440029 0.085937 -0.656802
 -0.200931 -0.051052 0.392254
 0.357387 0.144692 0.676134
 0.332904 0.149072 -0.39206
 0.047314 -0.050001 -0.286741
 0.024686 -0.143367 -0.825314
 0.436893 0.108151 -0.529131
 -0.100898 0.075066 0.29498
 0.379258 -0.122661 -0.32935
 0.278309 0.118556 0.560942
 -0.2007 0.145113 -0.761225
 0.112063 0.179597 -0.154592
 -0.271982 -0.143658 -0.144828
 -0.027599 -0.053335 -0.990203
 0.040035 0.076097 0.754995
 0.205869 0.106328 -0.356201
 0.154934 0.10041 0.723722
 0.143169 0.055369 0.323819
 0.433361 -0.097731 -0.642336
 -0.044633 -0.134275 0.920619
 0.048804 0.080246 -0.977535
 -0.394822 -0.063647 -0.776147
 -0.336082 0.14936 -0.406641
 -0.12116 -0.191308 -0.070349
 0.284293 0.128136 -0.552276
 -0.052469 -0.114848 -0.947462
 0.331861 0.010019 0.869841
 -0.051746 -0.187525 -0.132001
 -0.286836 -0.084618 0.875324
 -0.241664 -0.141176 0.827203
 -0.037606 0.081125 -0.758906
 0.257902 0.151482 -0.317138
 -0.383158 0.038136 -0.804677
 0.420229 0.112171 -0.637385
 -0.292046 -0.017335 0.899976
 -0.365691 -0.02935 0.129669
 0.219428 0.051522 0.429514
 0.03932 -0.00711 -0.29429
 -0.346752 -0.144602 -0.671382
 0.07971 0.042426 -0.301128
 0.414026 -0.00074 0.263438
 -0.277462 -0.116969 0.514713
 -0.415148 0.002891 0.268446
 -0.073426 0.17688 0.156913
 -0.13423 -0.114151 -0.931105
 0.34968 0.138786 -0.716494
 0.014366 -0.091266 -0.765174
 0.406601 -0.088489 -0.321441
 0.246038 -0.158857 0.152567
 -0.124977 -0.080159 -0.30111
 -0.209323 -0.168765 -0.095957
 -0.261795 0.152015 0.742739
 0.411891 0.109509 0.376554
 -0.424027 -0.103801 -0.650455
 0.309862 0.151699 0.320787
 0.476975 0.011417 0.534309
 0.25138 -0.137746 0.831945
 0.201105 -0.145217 0.767595
 0.324047 0.146051 -0.534912
 0.29102 0.140462 0.396231
 0.274214 -0.129394 0.423376
 0.137342 0.13792 0.784629
 0.313458 0.14157 0.569256
 0.21611 0.145366 -0.745756
 0.033824 0.099234 0.962567
 -0.454623 0.00502 0.384533
 -0.389396 0.141429 0.588686
 0.432815 0.077669 -0.387542
 -0.012191 0.149093 0.879379
 0.22729 0.069993 -0.593273
 -0.067597 -0.097284 0.765909
 0.260101 -0.137854 -0.079232
 0.063093 -0.021953 -0.73266
 -0.072012 -0.067179 0.283352
 -0.457105 -0.034882 0.400412
 -0.207336 -0.158179 0.191053
 0.214147 0.151598 0.820572
 0.430333 -0.036566 0.327763
 -0.306595 0.146226 -0.269278
 0.091822 0.199307 -0.005592
 0.195654 0.029172 0.394565
 0.198689 0.119203 0.316016
 0.233346 0.055902 -0.50513
 0.018344 0.205321 -0.001024
 0.206097 -0.010363 -0.427992
 0.34245 0.139131 -0.315365
 -0.379763 -0.139628 0.628249
 -0.011465 -0.148651 -0.888415
 -0.219757 -0.066237 0.614488
 -0.304583 -0.112218 -0.831912
 0.145227 0.133904 -0.266333
 -0.448403 -0.082725 -0.614603
 0.213082 -0.16841 0.095743
 -0.461396 0.038827 -0.650326
 -0.294051 0.133395 -0.574585
 -0.399289 0.127365 0.42543
 -0.100062 0.190488 0.0992
 -0.174285 -0.059972 -0.354379
 -0.386247 -0.127795 0.684684
 0.414117 -0.041774 0.286123
 0.121589 0.168636 0.174534
 -0.022523 0.040623 0.285141
 -0.434427 0.107117 0.501159
 -0.002889 0.1061 0.776824
 0.141822 0.146549 -0.797595
 0.007248 -0.132191 -0.225923
 0.080749 0.083212 0.748083
 -0.387306 0.002123 0.187467
 0.169965 -0.0434435 0.675732
 -0.461258 -0.040334 -0.636939
 -0.250639 -0.085476 -0.559287
 0.062261 0.045602 0.738133
 -0.22281 -0.083932 -0.92012
 0.217906 -0.053079 0.61154
 0.24093 -0.068259 -0.495057
 0.116793 -0.016588 -0.325832
 -0.281116 0.152931 0.335348
 0.178344 0.005399 -0.383085
 0.439623 -0.103898 0.519381
 0.191584 -0.042791 -0.648802
 -0.387086 -0.116681 0.332508
 0.438993 0.087938 -0.437049
 -0.214023 -0.031567 0.432855
 -0.330367 0.070546 -0.073313
 -0.114998 -0.066799 0.301678
 0.158934 0.178813 0.108107
 0.177856 -0.179218 0.068395
 0.256308 -0.159048 0.23079
 -0.00082 0.010214 -0.290617
 0.003361 0.136936 -0.926246
 0.010939 -0.180546 0.148207
 -0.268328 0.110192 -0.473406
 0.211674 -0.116313 -0.893713
 -0.273031 0.138101 0.650903
 0.027983 0.179247 0.150477
 -0.231894 -0.048433 0.509799
 -0.089228 0.001342 0.720051
 -0.151583 -0.113066 -0.290149
 0.001 -0.127808 0.932316
 -0.140323 0.158708 0.214372
 0.377828 0.11395 -0.31818
 0.404954 0.101679 -0.357585
 -0.149406 0.185919 -0.054424
 -0.270416 -0.130427 -0.060901
 0.050188 -0.188457 0.124566
 0.240345 -0.14339 0.721143
 0.187231 -0.108254 -0.318537
 -0.098589 -0.037652 -0.724226
 -0.412376 -0.113788 0.655114
 0.030464 0.197856 -0.080687
 -0.387546 -0.058509 0.7852
 -0.012297 0.109603 -0.247526
 0.392288 0.076098 -0.771503
 -0.20959 0.019532 -0.951043
 -0.152348 -0.01337 0.972953
 0.000664 0.123844 0.942478
 -0.087925 -0.193842 -0.103283
 0.231488 -0.151104 -0.794379
 0.187523 -0.173669 -0.012433
 0.019156 0.141577 0.216145
 0.301942 -0.093771 0.02945
 0.12803 -0.059735 0.967945
 -0.463329 -0.044549 0.444344
 -0.054511 -0.018497 -0.295345
 0.412575 -0.118868 -0.394062
 -0.149368 -0.085222 0.949204
 -0.073431 -0.060521 -0.287724
 0.270846 -0.008276 0.916069
 0.355033 -0.143121 0.409242
 0.256522 -0.137223 0.678004
 0.443488 -0.001586 0.350853
 0.114206 0.114935 0.264874
 -0.286956 0.147268 0.379214
 -0.214477 -0.018755 0.596191
 -0.107058 0.135032 -0.794575
 0.278006 0.140513 0.650307
 0.290683 0.131779 -0.505351
 0.249733 -0.149099 -0.751745
 -0.436455 0.077948 0.408669
 0.178313 0.151487 0.844992
 0.468258 -0.049304 0.599832
 -0.257273 -0.138258 -0.021111
 -0.224274 0.099625 -0.908374
 0.348057 0.150548 -0.441782
 0.038737 0.145771 -0.832313
 -0.116401 0.119472 0.929916
 0.35301 0.150007 0.465517
 0.45457 0.023368 0.69036
 -0.278316 0.037466 -0.907334
 0.016573 0.177278 -0.155018
 -0.301101 -0.149003 -0.352121
 -0.088651 -0.137141 0.908909
 0.427332 0.124371 0.507488
 0.192509 0.119327 -0.713627
 -0.226067 -0.049283 -0.584891
 0.451126 -0.089542 0.580947
 0.360331 0.00252 0.840271
 -0.124809 -0.170929 0.149982
 0.127441 -0.078837 0.305182
 -0.144412 -0.10255 0.291525
 -0.320505 0.148911 0.459659
 0.124562 0.019465 0.704593
 -0.317491 0.127993 0.798502
 0.361403 -0.050873 0.13782
 0.450244 -0.030812 0.686734
 -0.310942 -0.148449 0.675884
 -0.104618 0.165604 0.188015
 -0.425556 0.108817 0.455025
 0.106734 0.15125 0.839727
 -0.413157 0.085239 0.721191
 -0.353066 -0.14481 -0.442382
 0.45798 -0.056339 0.456288
 0.118201 0.181027 0.135328
 -0.032056 -0.032365 0.287115
 0.294927 0.115852 0.083011
 -0.239892 0.070185 -0.466127
 0.386281 -0.013801 -0.8078
 -0.001225 0.087903 -0.975604
 -0.199627 0.036719 0.405762
 0.187155 -0.13366 0.287909
 -0.071113 -0.025812 -0.991755
 0.344744 0.018751 -0.039035
 -0.062614 -0.171577 -0.171149
 -0.423433 -0.107348 -0.440753
 0.268755 0.149772 0.306526
 0.322038 0.071881 -0.857788
 -0.271901 -0.115668 0.560834
 0.111922 0.097781 -0.746361
 0.201689 0.134871 0.875015
 0.020902 0.045555 -0.993068
 0.208642 -0.054464 -0.940605
 -0.351666 0.060476 0.83448
 -0.448764 0.040344 -0.370666
 0.216082 -0.162814 0.238148
 -0.381594 0.140858 -0.637199
 0.275904 0.145414 0.34801
 -0.003263 -0.19235 -0.116111
 0.20428 0.144036 0.758571
 0.363764 -0.036362 0.827585
 -0.260032 0.115821 0.601031
 -0.364764 0.074915 -0.203552
 -0.359131 0.089818 0.204905
 -0.139915 -0.037837 0.328915
 -0.013617 -0.176229 -0.157751
 0.351554 0.14974 0.548981
 -0.1105 0.113285 0.273345
 0.208781 -0.170474 0.141122
 -0.016263 -0.148863 0.854956
 -0.271649 -0.108789 -0.524951
 0.225314 -0.16634 0.191402
 -0.009643 -0.14488 0.895877
 -0.244337 0.149222 0.308223
 0.360129 0.084392 -0.196525
 -0.455784 -0.079618 -0.566434
 0.178785 -0.150638 0.250991
 0.034326 0.064467 0.984474
 0.204807 -0.093641 0.919826
 -0.269293 0.145444 0.130579
 0.467986 0.04681 0.606452
 -0.282132 0.148127 0.190742
 -0.42326 0.039611 0.309994
 0.016979 -0.158717 -0.188611
 -0.475636 -0.016189 0.524619
 0.457572 0.001216 -0.398447
 -0.347693 -0.027754 0.847598
 0.209462 -0.075178 0.388754
 0.365076 -0.008157 0.117186
 0.237502 0.133196 0.332738
 0.405153 0.099663 0.333803
 -0.409983 0.106537 0.386734
 -0.376826 -0.118299 0.728925
 0.427954 0.099853 0.667658
 -0.306722 -0.139012 0.541242
 0.142962 0.100369 -0.302329
 -0.466254 -0.060473 0.531223
 -0.061639 -0.079302 -0.975639
 0.068022 0.179039 -0.152105
 0.282066 -0.151098 0.713912
 -0.207556 0.045682 0.947581
 0.391242 0.140275 0.612247
 -0.362484 -0.101328 0.781177
 -0.368049 -0.022792 -0.137911
 0.201075 -0.012479 0.622499
 -0.354365 0.066579 -0.157861
 0.232967 -0.156406 -0.192642
 0.40315 0.014874 -0.236841
 -0.316665 -0.141909 0.493529
 -0.238071 0.112241 0.642056
 -0.233786 0.053149 0.533463
 0.070729 -0.08107 0.750642
 0.135879 -0.049713 0.707404
 0.179342 0.149232 0.794977
 -0.337077 0.100619 0.167174
 0.312617 -0.091434 0.071039
 -0.275175 0.149865 -0.769414
 -0.057816 0.195957 -0.086832
 0.08684 -0.121993 -0.246406
 0.331691 -0.092728 -0.137751
 -0.391923 -0.087006 0.75338
 0.367835 -0.061272 0.176898
 0.083693 0.189848 -0.11217
 -0.396462 0.029646 0.227471
 0.119111 0.13732 0.90634
 0.322249 0.082297 0.066124
 -0.408543 0.132669 -0.574497
 -0.101411 -0.055411 -0.9781
 0.158828 -0.025842 -0.355563
 0.323394 -0.125094 0.78993
 0.021024 0.036632 0.285338
 0.361474 -0.053049 -0.822592
 0.297191 -0.135205 0.463068
 0.460525 -0.067352 0.498445
 -0.192217 -0.112656 -0.908887
 -0.419808 0.014104 -0.758512
 0.338214 -0.036006 0.024288
 -0.146333 0.184698 0.105093
 -0.349974 -0.004397 -0.052272
 0.293269 -0.151469 0.340651
 -0.219308 0.16407 -0.083957
 0.207306 -0.148694 0.82425
 -0.313534 -0.146631 -0.422563
 -0.243747 0.136009 0.352984
 0.249941 -0.035725 -0.924016
 -0.106701 -0.155802 0.196223
 0.032252 -0.204539 -0.043022
 0.363905 -0.018751 -0.117446
 -0.378495 -0.128159 -0.373027
 0.069136 -0.148028 -0.890151
 -0.469769 -0.039935 -0.467595
 -0.107108 0.195607 -0.019768
 0.14482 0.186579 0.060251
 -0.405466 -0.047948 0.261959
 -0.106155 0.167282 -0.183682
 0.254901 0.151771 -0.108986
 0.304169 0.150296 -0.708506
 -0.307243 -0.137318 -0.512443
 -0.372514 -0.100647 -0.76575
 0.381962 -0.115141 0.326466
 -0.048462 -0.139846 -0.910211
 -0.100301 -0.026228 0.984524
 0.172144 0.092646 -0.938107
 -0.210049 -0.170025 -0.193403
 -0.196317 0.047866 -0.381046
 -0.274933 -0.137673 0.372423
 0.166545 0.182428 0.022933
 -0.246824 -0.084212 0.537124
 -0.359687 -0.148448 0.468206
 -0.351784 0.049636 -0.114167
 -0.205527 -0.165135 0.022939
 -0.444505 0.053787 -0.688949
 -0.42234 -0.123821 0.51797
 -0.470437 -0.054241 -0.522656
 0.217703 0.123572 0.692234
 0.320374 0.073987 0.019726
 -0.140287 0.116571 -0.279124
 0.393384 0.142827 0.570149
 0.375509 0.111437 -0.746934
 0.10366 -0.174672 -0.153974
 -0.32611 0.14788 0.5469
 -0.219355 0.041892 -0.43061
 -0.2369 0.083194 0.912942
 -0.003814 -0.203935 -0.070302
 0.359859 -0.148628 -0.458132
 0.012446 -0.060594 0.982782
 -0.055053 -0.145775 0.84125
 0.321159 -0.143004 -0.477403
 0.311137 -0.122346 -0.809741
 -0.125324 0.113663 -0.759325
 0.060327 0.135178 0.803607
 -0.365943 0.09665 -0.241608
 -0.106774 -0.083712 0.96119
 0.034824 -0.06266 0.751965
 -0.262048 0.15551 -0.266467
 -0.280537 0.125213 0.548478
 -0.127258 0.045612 0.321577
 -0.402974 0.129923 -0.410486
 0.469083 -0.038918 -0.60442
 -0.3778 0.033941 -0.190067
 0.306088 0.092715 0.855432
 0.170368 0.162721 0.1912
 -0.091035 0.011223 -0.721043
 -0.230521 0.006717 0.941186
 0.049067 0.139566 -0.916038
 -0.062076 0.142243 0.814666
 0.097862 -0.148287 0.844813
 -0.346554 -0.149866 0.522901
 0.336425 0.035591 0.008333
 0.125089 -0.095808 0.948191
 0.37879 -0.147727 -0.501053
 0.076106 0.051561 0.984374
 -0.029137 -0.155192 -0.19704
 0.085361 -0.112745 0.941682
 -0.347983 -0.146664 -0.491273
 0.035687 0.150521 0.87467
 0.370923 -0.149269 -0.54705
 -0.200038 0.076312 -0.937131
 -0.062342 -0.127462 0.800205
 0.394476 -0.123333 -0.676429
 0.370466 -0.107213 0.274323
 0.191778 0.175926 -0.05982
 0.236628 0.154359 0.137886
 -0.164235 0.092501 0.710573
 -0.040329 -0.130025 -0.230619
 0.245704 -0.08437 0.572505
 0.341113 -0.047313 -0.071599
 0.30777 -0.129888 -0.189989
 0.448822 0.044154 0.376245
 0.299482 0.105354 0.040567
 -0.205411 0.130864 -0.879694
 -0.320502 0.081717 0.053079
 -0.211229 0.106899 -0.675579
 0.393416 -0.125972 0.403842
 0.215169 0.161616 0.09975
 0.318187 0.151662 0.654859
 0.136582 0.184499 -0.120953
 -0.159216 0.013478 0.674829
 0.203941 0.167525 0.037393
 0.224848 0.106503 0.898124
 -0.224236 0.144083 -0.839308
 0.269904 -0.144927 -0.174224
 -0.407123 0.053491 0.763569
 0.132857 -0.190047 0.050544
 0.003034 -0.085353 0.765781
 0.468224 0.048046 -0.587886
 -0.063922 -0.048912 0.984304
 0.326094 -0.145281 -0.722587
 -0.383469 0.120211 -0.713771
 0.023687 0.202741 0.039536
 -0.233015 -0.05788 0.462736
 0.230763 -0.042138 0.493518
 0.174564 -0.174966 0.16593
 0.259259 -0.103677 -0.576073
 -0.326616 -0.116667 -0.19284
 0.18119 0.178567 -0.018625
 0.000673 0.050897 -0.281557
 -0.179111 -0.024048 -0.962579
 -0.251302 -0.088705 0.490975
 0.144522 0.151159 0.822569
 0.200892 -0.017819 0.953944
 -0.260772 0.113762 -0.60122
 0.109481 -0.151362 -0.84817
 -0.104393 0.046626 0.719744
 0.464408 0.061461 -0.519158
 -0.178019 0.149276 -0.847855
 -0.148479 0.053133 0.696206
 0.436746 -0.05252 -0.70456
 0.032262 -0.124689 0.234348
 0.354138 0.147677 0.591124
 0.043646 -0.117613 0.94286
 -0.43066 -0.002902 0.310237
 0.282986 -0.12772 -0.442302
 0.100749 0.194706 0.061882
 0.235476 0.0577 0.472193
 -0.350353 -0.141484 0.703531
 0.196838 -0.124989 -0.721179
 -0.20005 -0.14355 0.844148
 -0.093129 -0.147643 0.86917
 -0.02812 0.17799 0.153622
 0.457292 0.011518 0.399111
 0.37036 -0.148469 -0.595225
 -0.248481 0.123506 0.395625
 0.34809 0.09283 0.183172
 -0.019867 0.200876 -0.067753
 -0.073733 0.123568 0.934347
 0.391103 0.145271 0.527948
 0.274674 0.12867 0.607254
 0.424317 -0.095078 0.397852
 0.219222 0.166808 -0.091499
 0.162228 -0.183145 0.021725
 -0.100891 0.112996 0.763311
 -0.236659 0.078236 -0.591705
 0.276618 0.124124 0.012164
 0.239085 -0.066192 -0.547845
 -0.435485 0.078626 0.681732
 0.339594 -0.144947 -0.344067
 -0.031328 -0.062466 -0.276755
 -0.289698 0.114164 0.020445
 -0.005633 -0.139553 0.214551
 -0.207858 -0.026653 -0.422059
 0.077826 0.189165 0.111052
 0.239822 0.162165 -0.199296
 -0.123687 0.179099 -0.145137
 -0.202084 0.145467 0.280452
 -0.344504 -0.113605 -0.23339
 0.201935 -0.05824 0.941803
 -0.192901 0.151836 -0.805913
 0.146031 0.136605 0.249581
 0.17457 -0.08466 -0.941374
 0.283088 -0.141442 0.158672
 -0.184586 0.113389 -0.914504
 0.222841 -0.115902 -0.346836
 -0.338748 -0.1499 0.57043
 0.429072 0.113246 -0.586798
 0.140212 -0.14928 0.235299
 0.152722 -0.171722 -0.155798
 0.01245 -0.007978 -0.739861
 -0.183326 -0.067941 0.356079
 -0.198462 -0.10831 0.328071
 0.121554 -0.124312 0.919237
 0.165017 0.130798 0.755034
 0.207392 0.063154 0.628957
 0.094981 -0.090748 0.281036
 -0.390901 -0.137606 -0.503314
 -0.476191 0.032272 -0.53513
 -0.31752 -0.098305 -0.114944
 0.381923 -0.14242 0.51757
 0.426353 0.119498 0.595867
 -0.436382 -0.045369 -0.708896
 -0.351349 -0.147258 0.413798
 -0.431615 0.084903 -0.375683
 -0.11399 0.100679 -0.951607
 0.447451 -0.059371 -0.393054
 -0.00109 -0.031947 -0.287077
 0.232685 0.016404 0.942462
 -0.201269 0.144873 0.851549
 -0.439144 -0.063639 0.368511
 0.384752 0.139172 -0.624217
 -0.345767 0.009344 -0.007271
 0.196186 0.174252 -0.130181
 0.237365 -0.138468 -0.708855
 -0.249277 -0.133955 -0.355294
 0.437684 0.052275 -0.702257
 -0.468807 0.042319 -0.605832
 -0.017212 -0.202499 0.022401
 -0.135637 -0.149346 -0.854372
 0.017993 0.146739 -0.210931
 0.372591 0.11204 0.751716
 -0.026544 -0.071907 0.27002
 -0.227627 -0.126928 0.870909
 -0.388304 -0.128371 -0.66828
 0.343681 0.114011 0.788199
 -0.058447 0.164086 -0.186259
 0.233363 -0.098097 -0.394234
 0.167409 0.130247 0.897294
 0.437063 0.066421 0.695789
 -0.212556 0.077162 0.638795
 0.191077 0.030332 -0.959002
 -0.310546 -0.046428 0.876626
 0.187371 0.080423 0.350133
 -0.316371 -0.103127 0.110548
 -0.282585 -0.124495 0.469444
 -0.022301 0.203637 0.024824
 0.449073 0.085891 -0.487039
 0.102953 0.139189 0.231327
 0.20075 -0.060275 0.649265
 -0.2468 -0.097153 -0.440153
 -0.292112 0.146813 0.771216
 -0.27032 0.011913 0.917046
 0.235522 -0.07911 -0.43485
 0.38945 -0.071928 0.258177
 -0.341172 0.11245 -0.793224
 -0.194016 0.172684 -0.040667
 -0.117408 0.151285 -0.861652
 0.219136 -0.12057 0.694045
 0.390615 -0.004493 0.803535
 -0.226604 -0.156763 0.059578
 -0.076934 0.130517 -0.928108
 0.227451 -0.156748 -0.146959
 0.389131 -0.102851 0.739118
 0.210846 -0.127575 0.323484
 -0.295671 -0.131684 -0.557288
 0.3512 0.093884 -0.810034
 0.059609 0.138739 0.222046
 -0.063586 0.096358 -0.264455
 -0.018003 -0.123772 -0.798299
 -0.016736 -0.147402 -0.83735
 0.451949 -0.080235 -0.607001
 -0.246843 0.044916 0.926179
 0.006913 -0.098929 0.962017
 -0.236819 0.149996 0.797618
 -0.170683 0.070142 0.952864
 -0.089472 0.054332 0.982984
 -0.188654 -0.134971 0.758212
 -0.062088 0.049917 0.737889
 -0.303827 0.150406 0.724047
 -0.47007 0.000163 -0.62302
 0.269157 -0.1272 0.010692
 -0.318406 0.104855 -0.830186
 -0.245092 0.138422 -0.694513
 0.235222 0.044649 0.512496
 0.426163 0.030794 -0.743049
 0.349437 -0.146975 0.488323
 -0.249589 0.089881 0.556602
 0.092497 -0.183253 0.140948
 0.092326 -0.195406 0.059152
 -0.256129 0.089862 -0.511578
 0.076115 0.116032 -0.256511
 0.368511 0.10963 0.27092
 0.190276 0.170623 -0.186464
 -0.307094 -0.13878 -0.230515
 0.038673 0.064004 -0.74886
 0.15311 0.040778 0.972277
 0.112788 -0.029124 -0.983435
 -0.314197 0.150869 0.676723
 0.135701 0.154508 0.211743
 -0.360077 0.01159 -0.096511
 0.049531 -0.184048 -0.133806
 -0.308851 0.143624 0.504319
 -0.372552 -0.143859 -0.58385
 -0.178714 0.177614 -0.090532
 -0.421382 -0.111478 0.421008
 -0.094423 0.189154 -0.107538
 -0.297366 0.139517 0.587795
 -0.196917 -0.073034 0.660068
 -0.233567 -0.043329 -0.537917
 -0.397241 -0.085382 0.293398
 0.282214 -0.149386 -0.71378
 -0.286125 0.150801 -0.722745
 0.227669 0.125009 -0.684456
 0.468701 0.009646 0.646142
 0.31972 -0.066749 -0.000585
 0.077533 -0.080541 -0.972785
 -0.30578 0.137548 -0.48135
 0.045661 -0.062612 -0.747283
 -0.465731 -0.001847 0.652583
 0.462923 -0.036511 0.643569
 -0.410586 -0.10077 -0.698158
 0.14909 -0.093166 -0.30459
 0.378887 -0.142149 -0.417029
 0.454163 0.086818 0.57983
 -0.134823 -0.026152 -0.977103
 -0.398489 0.136068 0.49776
 0.447352 -0.079494 0.633185
 -0.001527 0.041134 -0.744367
 -0.360626 0.025816 0.11327
 0.309282 -0.115887 0.136716
 -0.394038 -0.082608 -0.289541
 0.232616 0.127409 -0.86817
 -0.37561 0.144699 0.54325
 0.427784 -0.054782 0.720677
 0.36781 0.149408 -0.535712
 0.456226 0.055132 0.652526
 0.265442 0.133388 -0.398684
 -0.370968 -0.137004 0.371203
 -0.350212 0.068649 0.137307
 -0.24548 -0.076162 -0.502621
 -0.005464 -0.051966 -0.748426
 0.298643 -0.148585 -0.306141
 0.433325 -0.078106 0.679888
 0.165309 -0.065292 -0.341816
 0.279427 0.093824 -0.87466
 0.154353 -0.047471 -0.966809
 -0.131284 0.034293 -0.703415
 -0.195064 -0.083135 -0.673549
 0.09008 -0.189216 -0.107352
 -0.197366 -0.036584 0.634817
 0.453892 0.046077 -0.415289
 -0.325027 -0.147733 0.350126
 -0.034904 0.198632 0.068526
 0.220899 -0.135211 -0.304344
 0.232413 -0.140759 -0.838262
 -0.255999 0.151669 -0.141995
 -0.367609 0.14454 0.453876
 -0.000886 0.001752 0.289282
 0.036831 -0.120715 -0.789496
 -0.187127 0.176266 0.087123
 -0.221599 -0.162381 -0.23307
 0.365908 0.04143 0.826116
 -0.476299 0.01101 -0.576506
 0.066341 -0.03524 -0.991421
 -0.292723 0.127631 -0.525286
 -0.465696 0.066815 -0.565603
 0.390045 0.13587 -0.450105
 0.0529 -0.139888 -0.218435
 -0.0452574 0.20297 -0.00515207
 634	1362	1362	1362
1362	1949	1949	1949
1949	598	598	598
598	574	574	574
574	2	2	2
2	2013	2013	2013
2013	1369	1369	1369
1369	1437	1437	1437
1437	360	360	360
360	1917	1917	1917
1917	1048	1048	1048
1048	362	362	362
362	1024	1024	1024
1024	153	153	153
153	2035	2035	2035
2035 599	599	599
599	443	443	443
443	988	988	988
988	470	470	470
470	634	634	634
ZONE T=boundary3
STRANDID=0, SOLUTIONTIME=0
Nodes= 2057, Elements= 58, ZONETYPE=FEQuadrilateral
DATAPACKING=POINT
DT=(SINGLE SINGLE SINGLE)
 0.354585 0.02007 0.085032
 -0.108557 0.008074 -0.987451
 0.328021 0.122435 0.212586
 0.157254 0.172354 0.152275
 0.192349 0.168104 0.131252
 -0.335783 0.150458 -0.648373
 -0.242501 -0.147099 0.019201
 -0.248341 0.086291 0.511256
 0.335542 -0.145975 0.448487
 0.3778 -0.014824 0.159072
 0.420986 0.016914 -0.286358
 0.258069 -0.107367 0.454045
 0.268378 0.133042 0.056818
 0.239422 -0.067852 0.917764
 0.311004 -0.145285 0.414256
 0.083153 -0.083654 -0.279863
 -0.183684 0.048072 0.65982
 0.414729 -0.126842 0.545723
 -0.140188 0.149635 -0.823234
 -0.050243 -0.151027 -0.862445
 -0.323924 -0.001672 0.875279
 -0.02973 0.075521 -0.273273
 -0.262272 0.142705 0.084358
 0.237079 0.134847 0.852646
 0.413202 -0.11864 0.441674
 0.108053 -0.118973 -0.933906
 -0.433209 0.045786 0.719492
 0.322869 0.150724 -0.350343
 -0.197513 -0.146264 0.800014
 0.047695 0.164557 -0.186355
 0.075322 -0.097682 -0.759986
 -0.438359 -0.001532 -0.722685
 0.176437 0.082035 -0.688207
 -0.401737 0.007347 0.786528
 -0.024515 0.14202 -0.215783
 0.20554 0.162249 0.168428
 0.208141 0.093322 0.660691
 0.165873 0.091487 0.31765
 0.183104 -0.051776 0.367057
 0.216284 -0.107877 0.362701
 -0.461658 0.034846 -0.413379
 -0.327602 0.149682 0.413828
 -0.34859 -0.139977 -0.342296
 -0.385795 -0.055436 0.214744
 -0.441655 -0.017712 -0.348165
 0.474788 0.018273 0.488566
 -0.168661 0.028909 0.967513
 -0.064961 0.201261 -0.038758
 -0.140019 -0.049125 -0.325445
 -0.161123 -0.140687 -0.259267
 0.096838 -0.190523 0.100433
 0.448945 -0.027118 0.381355
 -0.307051 -0.120197 -0.150082
 0.412649 -0.058859 -0.744705
 0.102304 0.12682 -0.78088
 -0.234226 -0.154278 -0.061029
 0.296686 0.142901 0.782554
 0.369307 -0.144855 -0.64191
 -0.35902 0.013616 0.840835
 0.422597 0.094002 -0.681415
 -0.299056 -0.136853 0.590197
 -0.263122 -0.147415 -0.775595
 -0.228859 0.125412 0.685117
 0.303789 0.149364 0.279152
 0.262579 0.145371 0.811763
 0.32868 -0.1456 -0.521152
 0.204777 -0.168711 0.033447
 0.080697 -0.114752 0.774926
 0.415853 -0.112727 0.651599
 -0.276825 -0.124172 0.018692
 -0.008877 -0.000634 0.741554
 0.108722 0.019715 -0.987019
 -0.301152 0.132971 -0.800915
 0.038138 -0.197863 -0.090952
 -0.162576 -0.061063 0.691225
 0.348815 -0.096661 0.195021
 0.138788 -0.169437 0.191701
 0.210669 -0.032967 -0.609012
 -0.232961 -0.100284 0.637664
 -0.156631 0.14021 -0.78216
 0.449112 -0.097886 -0.525831
 -0.312359 -0.140646 0.256451
 0.259924 -0.100124 -0.468996
 -0.29709 0.037516 0.894422
 -0.152585 -0.179064 0.081532
 0.196055 -0.089352 -0.67615
 -0.249078 0.09966 -0.431768
 -0.160089 0.125928 0.290657
 -0.169976 -0.043163 -0.676587
 0.371192 0.078157 0.796027
 -0.366238 0.140581 -0.680716
 0.323308 -0.144807 0.728925
 -0.345457 0.126897 -0.267651
 -0.090742 -0.190268 0.069844
 -0.058347 -0.200818 -0.005095
 -0.30639 -0.095221 0.016669
 0.144036 0.060412 0.700559
 0.043096 -0.104793 -0.254633
 -0.376362 -0.040004 0.172454
 0.232152 0.070144 -0.464424
 0.175882 -0.107244 0.714642
 0.353855 -0.006073 -0.073802
 0.022365 0.151042 -0.879986
 0.266548 0.150412 -0.147722
 0.187858 0.13653 0.274347
 -0.248913 -0.112236 0.399202
 0.450888 0.092186 0.48863
 -0.444799 -0.073567 -0.42123
 0.331363 0.093315 -0.131444
 0.431765 -0.063378 0.367215
 0.331369 -0.086986 -0.833729
 -0.124371 -0.150394 -0.224936
 -0.453517 0.088441 -0.473048
 -0.025223 0.132553 0.802406
 0.255756 0.067621 -0.910624
 -0.1353 -0.028027 0.699046
 -0.061129 0.158546 0.196817
 -0.252945 -0.027206 0.925913
 -0.467242 -0.000887 0.433297
 0.256486 0.090298 0.487782
 -0.326746 -0.079639 0.065193
 -0.345797 -0.042606 0.063258
 -0.231679 0.115849 0.884387
 -0.115213 0.138283 -0.904903
 0.126581 0.083219 0.294421
 -0.34472 -0.065881 0.105552
 0.08547 0.059807 -0.735613
 -0.475791 0.0123 0.564219
 0.015873 -0.141159 0.82856
 -0.263932 0.104066 -0.555064
 0.075244 0.0899 0.964397
 0.066953 0.037742 -0.990741
 0.081175 -0.009691 0.990531
 -0.091461 0.139279 0.900349
 0.478121 -0.013311 -0.536169
 0.302107 0.099324 -0.011155
 0.393053 0.143866 0.485466
 -0.175991 0.101058 0.331589
 0.245178 -0.118582 0.392868
 -0.244429 0.158096 0.264184
 -0.199998 0.088419 -0.357597
 -0.383284 0.120431 0.716308
 -0.127146 -0.187217 0.049247
 -0.098745 0.149057 0.833038
 0.146873 0.016566 -0.348481
 0.033381 -0.105713 -0.960367
 -0.447445 -0.096773 0.543901
 0.056037 -0.174964 0.16604
 0.263472 0.151663 -0.734556
 0.110075 -0.143839 0.884494
 0.06667 0.080044 -0.280032
 -0.220487 -0.146768 -0.767752
 -0.136208 -0.015167 -0.69723
 0.09242 -0.061512 -0.734293
 0.233383 -0.089245 0.421046
 0.075583 0.11493 0.251719
 0.409785 -0.133266 -0.577921
 0.140867 0.062542 -0.328577
 0.353611 -0.144669 -0.684691
 0.427991 0.003878 0.304782
 -0.270847 -0.11137 -0.478422
 0.183813 -0.088727 0.343391
 -0.305268 -0.100325 0.843433
 -0.235414 0.045351 -0.506233
 -0.276006 -0.127763 -0.433432
 0.244022 0.147848 0.024256
 0.326757 0.059468 -0.024787
 -0.285936 0.107071 -0.858841
 -0.031018 0.092724 0.265871
 0.29378 0.152197 0.730312
 0.378002 -0.135839 -0.371031
 0.29978 0.0201 0.895793
 -0.426515 -0.113572 -0.488695
 -0.28484 0.147246 -0.352264
 -0.449638 0.011448 0.696315
 0.190944 0.096599 0.923274
 0.302526 0.125993 -0.142012
 -0.16454 -0.134914 -0.887791
 -0.066306 -0.085453 0.967628
 -0.381868 -0.142263 -0.543733
 0.101638 0.021154 -0.716757
 -0.408901 -0.096633 0.708635
 -0.45098 -0.03326 0.686114
 0.097004 0.048548 0.297519
 0.087028 -0.043229 -0.302748
 -0.156758 0.011391 -0.973906
 0.133552 -0.060334 -0.711774
 0.372583 0.01744 -0.14133
 -0.356283 0.147469 0.636521
 0.308189 -0.024086 0.88604
 0.294398 -0.117436 -0.103839
 0.188947 0.026928 0.638608
 0.187383 0.149711 -0.264922
 0.164263 -0.142628 0.781916
 -0.030955 0.147969 -0.90013
 -0.133994 0.138903 0.253028
 -0.402417 0.115414 -0.362027
 0.439689 -0.099421 0.476472
 -0.169246 -0.091893 -0.938408
 -0.391092 -0.141931 0.494496
 0.178565 0.059585 0.666001
 0.167371 -0.057032 -0.683405
 0.016356 0.143274 0.910394
 0.40365 0.028838 -0.785147
 -0.266226 -0.147484 0.74532
 0.347208 -0.058927 -0.112316
 -0.156856 -0.136772 0.780789
 -0.223082 0.162081 0.063879
 0.158015 0.000443 0.974091
 0.115024 0.027963 -0.322307
 0.169678 0.051898 -0.361075
 -0.319812 0.148653 0.31657
 -0.449026 -0.092979 0.498635
 0.442438 -0.103278 -0.57046
 0.16784 -0.150698 0.82066
 -0.294138 -0.134466 0.173218
 -0.26957 -0.142344 0.138958
 0.24118 0.132016 -0.358142
 0.234864 0.06249 -0.549212
 0.177131 -0.173168 -0.084734
 -0.039084 0.013125 -0.738356
 0.22016 -0.079233 -0.636149
 -0.399461 0.132665 0.632845
 -0.225423 -0.025556 0.54938
 0.466717 0.008607 -0.444937
 0.24556 0.155447 0.182051
 -0.363441 -0.119996 0.290463
 0.372859 -0.061677 -0.196133
 -0.207873 -0.110927 -0.344762
 -0.376471 0.075001 0.791054
 -0.16143 -0.144186 0.866225
 0.218678 0.023855 -0.575016
 -0.281174 -0.130571 0.423905
 -0.217498 0.161374 0.000692
 -0.420251 0.123785 0.547529
 0.399333 0.074213 0.761091
 0.252916 0.101721 -0.575339
 -0.260203 -0.131033 0.663589
 -0.069787 0.058234 -0.290404
 0.210359 -0.042548 0.41809
 -0.007378 -0.045001 0.748514
 -0.055806 -0.099639 -0.2596
 0.332524 -0.046674 0.855667
 0.317799 0.145813 -0.581982
 -0.201432 -0.165546 0.116145
 0.113827 -0.142672 -0.893845
 -0.392868 0.080494 -0.275043
 0.258745 0.142887 0.101584
 -0.371711 0.032421 0.15472
 -0.200586 -0.041472 -0.634756
 -0.420787 -0.121555 -0.538024
 0.161661 0.13126 -0.755545
 -0.448736 -0.091735 -0.520447
 0.270898 0.129967 -0.838083
 0.277523 0.001436 -0.913815
 0.095202 0.138952 -0.908912
 -0.112481 -0.002152 0.318414
 0.157742 0.158073 -0.23048
 -0.382397 -0.012595 -0.182029
 -0.168675 -0.177625 0.039075
 0.223984 -0.156444 -0.098228
 -0.094902 -0.133801 0.232078
 -0.169258 0.022553 -0.359251
 0.248934 0.151207 -0.783714
 -0.169798 0.147505 -0.251026
 -0.30405 -0.142829 0.75853
 -0.064716 0.150368 0.870787
 -0.23169 0.075305 0.596189
 -0.361492 0.119169 -0.754374
 0.237597 -0.027952 0.933613
 0.438425 -0.012493 -0.727328
 -0.29472 0.070565 -0.880424
 -0.237916 0.078266 0.471084
 0.290676 0.126074 -0.096075
 0.409552 0.112238 -0.407788
 0.217207 0.102884 -0.907466
 0.119951 -0.188915 -0.068397
 0.337862 -0.035917 -0.029725
 0.197248 -0.090324 0.678253
 0.111094 0.109735 -0.275745
 0.285559 -0.144933 -0.226378
 0.027371 -0.139625 -0.913702
 0.388546 0.075308 0.253126
 -0.086415 0.081237 0.743684
 0.282709 -0.147904 0.200049
 0.397036 0.088799 0.292389
 -0.027033 -0.075157 0.976644
 0.296447 -0.147338 -0.758305
 0.159924 0.176863 -0.156089
 0.278436 -0.123533 0.055929
 0.400753 -0.035445 0.241106
 -0.050598 0.03734 0.995374
 0.262893 0.103004 0.878077
 0.00645 0.075336 0.271775
 -0.408804 0.119061 -0.666959
 0.177648 -0.009805 0.656173
 0.128014 -0.145741 0.811559
 -0.059117 -0.154605 0.193508
 0.229395 -0.105093 0.653704
 0.198674 -0.044242 -0.397073
 -0.159219 -0.079436 0.32248
 -0.24376 0.132644 -0.347426
 -0.381149 -0.086071 0.251321
 0.401331 -0.137016 -0.460437
 0.37797 -0.066902 0.217622
 0.365479 -0.092062 -0.229148
 -0.077729 0.180452 -0.147368
 0.121394 0.151605 -0.838047
 -0.214349 -0.148272 -0.811868
 0.336195 -0.148056 0.644808
 -0.241787 -0.152298 0.101626
 -0.091238 -0.144088 0.825303
 -0.474727 0.029552 0.517692
 -0.418133 -0.079886 0.333351
 -0.473335 -0.035609 0.566846
 0.220734 -0.023827 -0.564356
 -0.429463 0.05774 -0.335409
 -0.329904 -0.077902 -0.842754
 0.002412 0.126136 -0.801104
 0.17059 0.181261 -0.096123
 -0.331324 0.039206 0.865719
 -0.05131 0.010172 0.733378
 0.257124 0.144908 -0.067268
 -0.228676 0.165827 0.174977
 -0.231347 -0.140361 -0.314599
 -0.246527 -0.154699 -0.275248
 -0.170596 0.180083 0.038025
 0.457344 0.053201 0.419454
 -0.189024 0.005551 0.639859
 -0.083641 0.147511 -0.831347
 -0.21357 0.01214 0.443001
 -0.199167 0.091067 0.926398
 -0.35862 -0.087269 0.197326
 0.437389 0.003367 -0.330476
 -0.247682 -0.047031 -0.924702
 -0.241615 0.149155 -0.740321
 0.147348 0.112033 0.927903
 0.352454 -0.131153 0.30003
 0.254012 -0.105584 -0.879002
 0.300532 0.040199 -0.892689
 -0.226324 -0.076303 0.418341
 -0.421225 -0.121104 0.467886
 -0.422664 -0.045073 0.30391
 -0.443458 -0.067368 -0.669689
 0.454928 -0.0569 -0.648708
 0.314422 0.129987 -0.199168
 0.253733 0.125127 0.377417
 0.390203 0.143158 0.442426
 -0.219746 0.057053 0.43857
 -0.376245 -0.085492 -0.246253
 0.427338 0.046073 -0.325312
 0.403214 -0.10698 0.363325
 -0.399454 -0.045088 -0.251766
 -0.017934 -0.163473 0.180419
 0.181091 -0.166761 0.209019
 0.320673 -0.092847 0.837616
 0.007507 0.198122 0.076948
 0.314686 -0.009115 -0.884359
 0.151774 -0.135556 0.890977
 -0.123746 -0.137832 -0.89661
 -0.44178 0.104575 -0.581412
 -0.145051 -0.116784 -0.754057
 0.055433 0.018756 0.995287
 -0.329601 0.148873 -0.357618
 -0.095222 -0.194909 0.020505
 -0.435444 -0.021057 0.725397
 0.363473 0.149402 -0.584205
 0.055654 0.197605 0.072445
 -0.131517 -0.112735 0.757859
 0.267336 -0.143753 0.117519
 -0.404764 0.076803 0.306058
 0.0185 0.035597 0.744402
 -0.366326 -0.055841 -0.167533
 0.410573 -0.021994 -0.258532
 0.35931 -0.060417 -0.154099
 0.321228 -0.086745 -0.089637
 0.01449 -0.194388 0.09816
 -0.125578 0.013593 0.70135
 -0.318656 -0.146162 0.446464
 0.296973 -0.147286 0.242539
 0.320512 -0.14584 0.572087
 0.443626 0.036334 -0.367562
 -0.015183 0.190483 0.113299
 -0.317787 0.033149 -0.876821
 0.229538 -0.11548 -0.667883
 -0.08004 -0.181025 0.123643
 -0.1947 0.08956 0.67828
 0.233192 -0.066548 0.4568
 0.425925 -0.089464 -0.683657
 -0.324266 0.103597 -0.150011
 0.295214 0.13758 -0.795646
 -0.24178 0.150424 -0.047982
 0.150867 0.187172 -0.0555
 0.337695 0.028218 -0.863095
 0.337645 -0.148237 -0.389082
 0.297318 0.14532 0.238101
 0.215092 0.132688 -0.32052
 0.474322 0.029565 -0.547444
 -0.415885 -0.100196 -0.388356
 -0.228609 -0.156992 0.147812
 -0.22435 -0.012939 0.480916
 0.190679 0.059756 0.948301
 0.243779 0.160075 -0.242959
 -0.025062 0.204906 -0.020279
 -0.094897 -0.095781 -0.275812
 0.069786 -0.200817 -0.015645
 -0.347937 -0.063954 -0.124024
 0.38797 0.014149 -0.189233
 -0.195453 -0.174851 -0.152853
 0.279641 0.14862 -0.186365
 0.210158 0.024431 0.597059
 0.248524 0.117186 -0.632171
 0.120217 0.187856 0.095701
 0.124516 0.097752 -0.951507
 0.014597 0.204066 -0.04279
 -0.318031 0.082124 0.007657
 -0.412312 0.01292 -0.263439
 0.088844 0.121806 0.933566
 -0.34317 0.148661 0.590259
 0.350681 0.149115 0.50743
 0.459222 -0.075712 -0.481421
 0.031324 0.115315 -0.954588
 -0.163055 -0.114261 0.919466
 -0.467011 -0.052604 0.487837
 0.266273 -0.086495 0.889263
 0.303188 0.146726 -0.422197
 0.068175 -0.034257 0.735264
 -0.131086 -0.051036 0.970751
 0.139722 0.190282 -0.012704
 0.375721 0.12152 0.31416
 0.038575 0.188737 -0.120376
 0.235209 -0.080413 -0.913186
 -0.443419 -0.024983 0.347035
 0.295631 -0.08969 -0.862115
 -0.273332 0.118457 0.504411
 -0.176306 -0.139765 -0.776177
 0.163566 -0.110278 0.922914
 0.247305 -0.136362 0.351456
 -0.165303 0.120924 -0.740012
 0.187148 -0.154312 -0.226372
 -0.177517 0.046818 -0.960243
 -0.45896 0.068029 0.49927
 -0.088258 0.088823 -0.75215
 0.088487 -0.137911 0.806564
 0.318159 -0.075511 -0.04491
 0.234226 0.144129 0.72689
 -0.098282 -0.119563 0.781054
 0.199989 -0.079867 -0.367053
 0.093438 0.164694 -0.193307
 0.425229 -0.028514 -0.30051
 0.060574 -0.165502 -0.175117
 -0.083256 -0.115654 -0.781486
 -0.472246 -0.017901 0.607901
 -0.280852 0.122746 -0.046255
 0.28472 -0.053997 -0.893184
 -0.380132 0.03578 0.80909
 -0.381685 0.077659 0.243676
 -0.208449 0.038049 0.617676
 0.125093 -0.084878 -0.959874
 0.402448 0.133915 -0.510177
 -0.335464 0.146763 -0.51741
 0.21188 0.092157 -0.654471
 0.307707 -0.148239 0.298763
 -0.29278 0.141186 -0.394607
 -0.033115 -0.002639 -0.998705
 0.102095 -0.196253 0.01573
 -0.178284 -0.176041 -0.008408
 -0.226916 -0.142778 0.745731
 0.450774 -0.077543 -0.435559
 -0.040763 0.136714 -0.812572
 -0.406179 0.117798 0.677153
 0.173195 0.150346 -0.843846
 0.040158 -0.102333 0.773702
 -0.195369 0.161537 -0.217011
 0.14035 0.148558 0.86881
 -0.045597 0.073914 -0.979459
 0.392026 0.116052 -0.704873
 -0.333315 0.143014 -0.310697
 0.203067 0.163292 -0.22707
 0.017993 0.02911 0.998209
 -0.020154 -0.197406 0.068903
 -0.193822 -0.171915 -0.050917
 -0.439385 -0.057191 -0.374767
 0.366824 -0.126276 -0.723522
 -0.185122 0.167318 0.195795
 0.336859 0.149913 -0.625243
 -0.014301 0.164917 -0.181428
 -0.412438 -0.02904 0.764981
 0.145656 0.055614 -0.967282
 0.307284 0.14249 0.436764
 0.234354 0.099034 0.624841
 -0.34101 0.14202 -0.720759
 0.29577 -0.145985 0.760013
 -0.468155 0.033505 0.4674
 -0.34116 -0.001085 -0.862111
 -0.032742 -0.091642 -0.768149
 -0.285512 0.152053 -0.308832
 -0.061137 0.11752 0.77987
 -0.314147 0.090022 -0.037115
 -0.328532 0.086504 -0.112592
 -0.00425 0.147435 -0.84337
 0.329636 -0.084953 0.111179
 0.400897 -0.109664 0.69495
 0.007807 -0.118618 0.793956
 -0.345307 0.139305 0.73125
 -0.056638 -0.19742 0.042205
 -0.008674 -0.126848 -0.937358
 0.180465 0.091792 0.69305
 -0.444507 -0.076268 0.410622
 -0.379985 -0.020018 0.813722
 -0.424603 0.013477 0.749502
 0.05273 0.022603 -0.733748
 0.393274 -0.1373 0.582607
 -0.143021 -0.128472 0.258554
 0.024269 0.084946 -0.267133
 -0.263078 -0.137381 0.060168
 -0.171061 -0.0272 0.668129
 0.286941 -0.124871 -0.498594
 0.117587 0.191066 -0.084505
 -0.400142 0.101825 0.342494
 -0.14774 -0.185732 -0.037886
 0.228483 0.101898 -0.400665
 0.287542 -0.140644 -0.634428
 0.014435 -0.07246 -0.271961
 -0.177987 0.176424 0.138675
 0.178242 0.124772 -0.299461
 -0.266911 0.135181 -0.828759
 0.322348 0.094089 0.106747
 0.338433 0.053642 -0.068227
 -0.156043 0.184669 -0.008589
 0.054608 -0.196357 0.080929
 0.126089 -0.128584 0.77445
 -0.157315 0.140176 -0.886021
 0.34036 -0.089225 0.153494
 0.4641 -0.035303 -0.436298
 -0.329677 -0.062069 0.020459
 -0.44723 0.081187 -0.41763
 0.426756 0.043751 0.736692
 0.188381 -0.168477 -0.127296
 0.040048 0.00278 -0.998219
 0.361474 0.098519 0.227795
 0.092853 0.151782 0.876022
 0.352993 0.149697 -0.491501
 0.403765 -0.065181 0.756663
 0.27369 -0.123305 -0.839548
 -0.292204 0.125297 -0.121081
 -0.279056 -0.139771 -0.389874
 0.218469 0.068457 -0.424858
 -0.163695 -0.182006 -0.078538
 0.27292 -0.143061 0.795583
 0.266377 -0.140308 -0.127843
 0.208357 0.006807 0.426732
 0.276547 -0.048296 0.902146
 -0.088869 0.03186 0.303721
 -0.238059 -0.134878 -0.84695
 -0.174545 -0.179514 -0.118333
 -0.431567 0.101623 0.639843
 -0.099181 -0.183452 -0.147177
 -0.374649 0.115334 -0.296651
 -0.344493 0.09634 0.811613
 -0.353485 0.148406 0.499889
 -0.050185 -0.031978 -0.740821
 -0.391761 -0.133266 -0.460851
 0.292792 -0.139642 -0.398778
 0.158193 -0.139614 -0.884531
 0.427341 0.124886 0.548785
 -0.21307 -0.038214 0.942781
 0.40771 -0.127672 -0.623851
 0.386714 -0.028488 0.197832
 -0.477621 -0.016393 -0.542869
 0.272952 0.111467 0.519064
 -0.012957 0.055034 0.990919
 0.470632 -0.056273 -0.521932
 -0.092549 0.065087 -0.976667
 -0.284788 0.13949 0.422526
 -0.297022 0.132537 -0.167909
 0.315017 0.152328 0.696631
 0.257292 0.140786 -0.020836
 -0.001977 0.071905 0.75611
 -0.218654 -0.109367 0.676616
 0.152418 0.098821 -0.724394
 -0.389185 -0.129016 -0.416025
 -0.27793 -0.150006 0.284569
 0.172347 0.092834 -0.334084
 0.090243 -0.047017 0.980053
 0.177345 0.001116 -0.655713
 -0.255148 -0.144445 -0.729474
 0.247674 -0.150362 0.079842
 0.447506 -0.058945 0.408465
 -0.221577 0.078375 -0.401197
 -0.214386 0.153627 -0.263143
 -0.358362 -0.011316 0.090051
 0.359762 -0.102265 0.235494
 0.464097 0.033642 -0.629618
 0.424738 0.121262 0.463657
 0.101167 0.139442 0.802522
 -0.124943 -0.138727 0.804395
 -0.07131 0.101622 -0.959426
 -0.128524 0.077915 -0.72587
 0.120204 0.193674 0.024851
 0.226755 -0.000993 0.505099
 -0.238681 -0.134045 0.704175
 0.165478 -0.095637 -0.712301
 -0.165558 0.02215 -0.67384
 -0.139039 0.040825 -0.331426
 0.455473 0.083264 -0.560098
 0.464062 0.056967 0.46576
 -0.376748 0.05148 0.192734
 0.274401 -0.143495 -0.797292
 0.401728 0.135396 -0.560996
 -0.127433 0.085289 0.72844
 -0.226941 0.034264 0.485522
 0.034623 0.104588 0.253894
 -0.159636 0.146833 0.860444
 -0.27852 0.145192 -0.665923
 0.073882 0.150797 -0.86686
 -0.318085 -0.074871 -0.029895
 -0.120745 -0.115472 0.932872
 -0.023203 0.039834 0.743513
 -0.44982 0.071324 0.452944
 -0.248759 -0.150811 -0.104456
 0.066473 0.201408 0.028483
 -0.071155 -0.060263 0.742442
 -0.327064 0.128009 -0.228066
 -0.425595 -0.116319 -0.583921
 0.359153 -0.145668 0.553411
 -0.314627 0.150819 -0.687144
 -0.337602 -0.036405 -0.017262
 -0.034006 -0.109685 0.951785
 -0.222437 0.166025 0.124626
 0.370655 0.020925 -0.830864
 0.251159 -0.113288 -0.624001
 0.419935 0.061811 0.312039
 -0.045533 0.149668 -0.856728
 0.337119 -0.142035 0.335619
 0.30117 -0.07333 0.870529
 -0.08134 -0.19814 -0.059062
 -0.193934 -0.141544 -0.856495
 0.115919 0.017262 0.317667
 -0.347761 -0.115958 0.243239
 -0.144918 -0.180758 -0.150882
 0.026226 -0.023915 0.743024
 0.203293 0.011033 -0.617451
 -0.02279 0.040657 -0.994574
 0.179539 0.152285 0.232672
 -0.041358 0.025446 -0.293085
 0.310336 0.125141 0.17532
 -0.439627 0.102475 0.588789
 0.336953 -0.12705 -0.767826
 -0.419346 -0.060576 0.732446
 -0.35223 0.119601 0.771651
 0.263301 -0.124288 0.631597
 -0.20506 0.127866 -0.717141
 -0.184798 -0.095043 0.698996
 -0.147769 0.149707 0.817001
 -0.147242 0.173282 0.17187
 0.125772 0.114068 0.755021
 -0.328568 -0.072873 -0.083617
 0.220799 -0.134776 0.860509
 0.068526 0.096477 -0.761158
 0.316141 0.141543 -0.26176
 -0.173018 -0.04692 0.957977
 -0.18124 0.169223 -0.173687
 -0.251521 -0.159565 -0.190902
 -0.242951 0.136849 0.845467
 -0.253071 0.159974 0.218952
 0.17465 -0.179531 0.116659
 -0.354675 -0.030791 -0.095771
 0.455079 0.020778 -0.674747
 -0.188838 0.126016 0.89526
 -0.339297 -0.04439 -0.057535
 0.331714 -0.121948 -0.223172
 0.347346 0.071551 0.13729
 -0.100558 -0.033159 -0.307539
 0.028553 -0.065691 -0.986567
 -0.247258 0.118916 -0.873333
 -0.187189 -0.025244 -0.382507
 0.310635 0.144361 -0.752018
 -0.272991 -0.056571 0.90226
 -0.044611 -0.199059 -0.09043
 -0.030113 -0.10767 0.781777
 -0.204169 -0.081564 -0.377641
 0.217787 -0.017683 0.585589
 -0.246218 0.118505 -0.6453
 -0.042432 -0.203176 -0.04637
 0.286035 0.151137 -0.22949
 0.128521 0.061745 -0.713652
 -0.328726 0.148319 0.363099
 -0.31418 -0.148279 0.719952
 0.267188 0.119546 0.424737
 0.342254 -0.09907 -0.18323
 -0.455324 0.038201 0.415367
 -0.389332 -0.137111 0.43329
 0.04798 0.122603 -0.791166
 0.149188 0.017631 0.342697
 0.249241 0.100344 0.585761
 0.35058 -0.016168 -0.848526
 -0.399232 -0.004252 -0.791956
 -0.320163 -0.146276 -0.309465
 -0.361312 -0.076798 -0.809408
 -0.372082 -0.00126 -0.828503
 -0.192948 -0.004334 0.958655
 0.164832 -0.103082 0.307802
 0.138067 -0.08743 0.725725
 -0.212117 0.160385 0.231503
 0.14803 -0.017188 -0.688025
 0.252948 -0.148937 0.758194
 -0.329928 0.137929 0.272624
 -0.265645 -0.118584 0.856404
 0.398189 0.039132 0.236019
 0.333828 0.105266 -0.170966
 -0.300674 -0.146183 -0.741273
 0.182294 0.132211 -0.890672
 -0.180173 0.137888 0.757059
 0.323068 -0.15027 0.687166
 -0.350153 0.00715 0.050495
 0.159716 -0.180657 -0.045872
 0.007948 0.093238 -0.769002
 0.028047 -0.151711 -0.868926
 0.175509 0.042439 0.360771
 -0.202512 -0.147549 -0.268283
 -0.33697 -0.131664 -0.271739
 -0.138677 -0.187172 0.006919
 -0.344628 -0.023075 0.023012
 0.473304 -0.026865 -0.484201
 0.138352 -0.149295 0.852575
 -0.461666 -0.062232 0.601731
 0.2224 -0.002826 -0.484934
 -0.462497 0.078553 -0.518792
 0.206151 0.055025 -0.627297
 0.273038 -0.118699 0.588168
 -0.01716 -0.108298 0.243264
 -0.327217 0.069305 -0.852201
 0.349116 0.149136 0.383316
 -0.222362 -0.121031 -0.689432
 0.467575 -0.010658 -0.636514
 0.247059 0.080789 0.543999
 0.42157 0.115803 -0.472467
 -0.40413 0.052522 -0.768383
 0.035466 -0.139768 0.908252
 -0.21218 0.167307 -0.13091
 0.075206 -0.197764 -0.061621
 0.227655 -0.031346 -0.519276
 0.263155 -0.100869 0.535061
 -0.228738 -0.031237 -0.48942
 0.256804 0.09905 -0.526563
 0.084977 -0.051037 0.296343
 -0.189756 -0.078996 0.936679
 0.226567 -0.152823 0.281826
 -0.355624 -0.144943 -0.62458
 0.065168 0.144022 0.904434
 -0.192913 0.012181 -0.637061
 0.151471 -0.059309 0.334643
 0.278988 0.130024 -0.600249
 0.227436 0.039999 0.555673
 -0.43049 0.113044 -0.44253
 -0.062549 -0.100921 0.256328
 -0.36125 -0.061187 0.817931
 0.27467 0.141454 0.156049
 -0.123857 0.013436 0.983752
 0.386683 -0.050344 0.793556
 -0.050393 -0.130273 0.226065
 -0.0119 -0.093516 -0.971079
 -0.293949 0.149304 0.240581
 0.097919 -0.151827 -0.202527
 -0.254514 0.142852 0.036821
 -0.045929 -0.029322 0.738379
 0.475858 0.001115 -0.585374
 0.342477 0.138266 0.295092
 0.412331 0.079315 -0.730023
 -0.195832 0.120902 0.715211
 0.466203 0.019939 0.443034
 0.368191 -0.133768 0.36645
 0.079543 8.6e-005 -0.307946
 0.039927 0.03885 -0.289356
 -0.174121 0.024967 0.37136
 -0.307711 -0.13994 -0.467145
 -0.383402 -0.048822 -0.210565
 -0.441346 -0.087315 0.635913
 0.198062 0.071989 -0.384949
 0.018658 0.131972 0.801964
 -0.405077 0.09311 -0.321427
 0.152093 0.005 -0.975838
 0.347912 0.150412 0.424661
 0.328931 0.13817 0.753633
 -0.340696 -0.129472 -0.753819
 -0.265297 0.151628 -0.188693
 -0.420933 0.119914 -0.62058
 -0.16239 -0.107653 0.732316
 -0.10014 0.086839 -0.28349
 0.050203 -0.042667 0.986322
 0.431832 -0.116556 -0.486802
 -0.169675 -0.159483 -0.224251
 -0.217294 -0.095882 0.37378
 0.385886 0.137836 0.400351
 0.423623 -0.08912 -0.364366
 0.101557 0.048509 0.723433
 -0.156021 0.082864 -0.951182
 0.391625 -0.05862 -0.239492
 0.046153 -0.0834 0.969574
 0.310736 -0.150531 -0.672464
 -0.131019 -0.187298 -0.11163
 -0.287018 0.147674 -0.227147
 0.445077 0.09065 0.625427
 0.405513 0.080375 -0.312645
 -0.259971 0.13731 -0.008794
 0.375865 0.057908 -0.809434
 0.059213 -0.200658 0.033225
 0.377713 0.063671 0.207897
 -0.304554 -0.135671 -0.78656
 0.079593 -0.135674 -0.799928
 0.353342 0.137503 0.718662
 0.283683 0.143421 0.199388
 0.107846 -0.021934 0.715632
 -0.094387 0.143173 0.229793
 -0.297386 -0.140616 0.63637
 -0.376481 0.103857 0.281996
 0.402358 0.052112 -0.263688
 0.22254 0.01894 0.467224
 -0.420809 -0.05785 -0.323597
 -0.100994 -0.040241 0.722038
 0.332648 0.053223 0.857351
 -0.396308 0.004608 -0.221983
 0.146588 0.027809 -0.68975
 -0.105455 -0.194617 -0.022976
 0.347609 0.145783 0.338536
 -0.27183 -0.110986 -0.862193
 -0.325151 -0.1071 0.156212
 0.310108 0.119675 0.816909
 -0.069559 0.050368 -0.736692
 -0.033703 0.181543 -0.144334
 -0.25922 0.144129 -0.094311
 0.324503 0.104113 0.146334
 0.064836 -0.125627 -0.934173
 0.292821 0.124591 0.123952
 0.25799 0.073844 0.90582
 -0.261283 -0.082233 -0.896964
 -0.007664 0.191867 -0.110411
 0.199403 0.032249 -0.410742
 0.447379 -0.024601 -0.36351
 0.207133 0.069507 0.387857
 -0.231094 -0.06043 -0.458295
 0.292953 -0.127402 -0.546182
 -0.413455 -0.105855 0.374741
 -0.266264 -0.129112 -0.636847
 0.227293 0.145558 0.292502
 0.141138 0.124534 -0.918506
 -0.287344 -0.128348 0.821116
 0.19251 -0.016175 -0.95872
 -0.217192 0.080548 -0.633692
 0.19445 -0.141923 -0.859035
 0.338587 0.046532 0.051935
 0.462065 -0.071805 0.542357
 -0.434986 0.11786 -0.49794
 -0.05314 0.127691 0.24047
 -0.146147 0.009062 0.343082
 0.30391 -0.141999 0.612715
 0.241822 -0.066079 0.525193
 0.335423 0.129631 0.253398
 -0.052158 0.006755 0.294468
 0.153992 -0.152147 -0.841433
 -0.361051 0.142439 0.682779
 0.47406 0.019095 -0.496676
 0.145161 -0.013402 0.689921
 -0.221149 -0.020964 -0.945453
 0.187766 -0.013536 0.389246
 -0.166303 -0.173075 -0.185678
 0.396402 -0.083549 0.297611
 -0.269962 -0.136629 -0.818115
 0.315321 0.145439 -0.470227
 0.265441 0.034588 0.919636
 -0.08704 0.019685 -0.307313
 -0.335865 -0.146268 -0.385663
 0.355953 0.149733 0.634019
 0.291743 -0.109449 -0.057994
 0.343098 -0.00423 -0.002944
 -0.134407 -0.073633 0.720226
 -0.344972 0.043456 0.074489
 0.342876 -0.135955 -0.301044
 0.001087 0.163816 0.182418
 0.302669 -0.123185 -0.147908
 0.222697 -0.002306 0.546833
 0.407981 -0.127663 0.485635
 -0.321017 -0.126253 0.791903
 0.352926 0.120996 -0.273889
 -0.23414 -0.066933 0.920713
 -0.326572 -0.119212 0.203065
 0.462135 0.050354 -0.461937
 -0.468906 0.025985 0.613764
 -0.337421 -0.147397 -0.548264
 -0.184195 -0.165167 0.15617
 -0.352938 0.036034 -0.840727
 -0.353103 -0.040824 -0.843554
 -0.308913 0.107407 0.836597
 -0.367126 0.139578 0.397731
 -0.309522 -0.147372 -0.696894
 -0.464681 0.054073 -0.450754
 -0.33513 0.107147 -0.191289
 0.436367 0.034463 0.335775
 -0.087374 0.092478 0.960862
 -0.253155 -0.098957 0.445973
 0.405264 -0.065047 -0.281345
 -0.160981 0.060892 0.34385
 0.357323 0.02939 -0.098282
 -0.089928 -0.127457 -0.926051
 0.086797 -0.081822 0.964388
 0.046469 0.126218 0.936113
 0.058261 -0.100619 0.261082
 -0.248276 0.104451 0.436595
 0.340227 0.086723 0.826849
 -0.23982 0.063907 -0.549026
 0.2167 0.028523 -0.454172
 -0.309214 0.076049 0.866844
 -0.399733 -0.099402 -0.339375
 -0.473006 0.039829 -0.49083
 -0.284995 -0.125651 -0.104083
 0.13927 -0.18644 0.093526
 0.369645 -0.138118 0.67173
 -0.371396 0.147137 -0.594595
 -0.367337 0.133728 -0.335879
 0.311257 -0.14096 -0.263579
 -0.018829 -0.034309 0.991211
 0.341953 0.122207 -0.776522
 -0.009321 -0.205185 -0.02105
 -0.03803 0.139537 0.912574
 -0.059295 0.060304 0.287048
 -0.471603 0.005487 -0.450346
 0.227405 0.153125 -0.282937
 -0.265927 -0.156524 -0.233896
 0.024567 -0.148517 0.869202
 -0.103353 -0.084996 0.745672
 0.155464 -0.121096 0.746776
 0.237758 -0.091243 0.613677
 -0.265501 -0.13949 -0.683284
 -0.237256 0.151229 -0.793188
 0.352329 -0.019701 0.070803
 -0.402148 0.140435 -0.514758
 -0.234535 -0.162609 -0.14702
 -0.082526 -0.028312 0.301583
 0.164901 -0.039192 0.963714
 -0.170701 0.090228 -0.703729
 -0.276889 -0.146174 0.705186
 -0.258189 0.001238 -0.926849
 0.270952 -0.113827 0.857962
 0.023819 -0.160694 0.189232
 -0.312032 -0.146825 0.395241
 0.295753 0.062387 0.885395
 0.227667 0.061104 0.931105
 -0.303633 0.10764 -0.081014
 0.065997 0.143773 -0.222345
 0.471213 0.04964 0.558422
 -0.431346 0.010122 -0.313591
 0.390167 0.122311 0.696478
 0.026688 -0.204192 0.0042
 0.346987 0.006471 0.039517
 0.29322 -0.102119 -0.01432
 -0.274844 -0.150663 -0.314778
 -0.336884 -0.096769 0.815974
 0.313673 0.15143 0.363885
 0.257929 -0.129693 -0.372829
 -0.131246 0.075915 -0.308793
 -0.24579 -0.095266 0.589945
 -0.116981 0.148748 0.868072
 0.136647 -0.181262 0.141388
 -0.401102 -0.13069 -0.621024
 0.179542 0.045939 -0.661796
 0.430346 -0.054846 -0.335718
 -0.133443 0.051777 0.973268
 -0.173515 -0.102116 -0.714704
 -0.16795 -0.091179 -0.324671
 0.217219 0.163599 -0.002339
 -0.240433 0.158913 -0.225445
 -0.301026 0.115157 0.091247
 0.042073 -0.058486 0.279554
 0.278332 0.128717 -0.453811
 0.32421 -0.147073 -0.431503
 -0.337357 -0.110712 -0.798894
 -0.27803 0.126132 0.462964
 0.13801 0.169061 -0.1937
 -0.126954 -0.147666 0.846566
 0.413359 0.041282 0.27633
 0.414544 -0.132112 -0.530943
 -0.267375 0.14598 0.6966
 0.429438 -0.114806 -0.434881
 -0.277548 0.137872 0.817633
 0.316328 -0.123132 0.179857
 0.112165 -0.122089 -0.770874
 -0.065379 0.115705 -0.781601
 0.294056 -0.118061 0.096939
 -0.211023 -0.100241 0.908517
 -0.207366 0.120503 -0.32618
 -0.301851 -0.101487 -0.066728
 -0.206905 0.130009 0.322611
 -0.044671 -0.175551 0.150823
 0.154842 0.113977 0.284616
 -0.084292 0.013225 0.992416
 -0.201924 -0.123098 0.720042
 -0.224541 0.162988 -0.177861
 0.159151 0.024142 0.676503
 0.146602 -0.158888 -0.199325
 -0.189055 -0.127684 0.888741
 -0.343983 -0.130724 0.75214
 0.324026 -0.051183 -0.863083
 0.164992 -0.075427 0.697721
 0.115756 0.096342 0.950854
 -0.031024 0.118247 -0.949713
 -0.460989 -0.032035 -0.421186
 -0.336794 -0.147075 0.616599
 -0.210526 0.10736 0.363518
 -0.435545 -0.074976 0.681502
 -0.427932 0.049904 -0.728562
 0.229457 -0.15104 0.791525
 -0.316261 -0.143055 -0.598307
 -0.385916 -0.142524 0.539315
 -0.289769 -0.140352 -0.187886
 -0.229343 -0.14359 0.286698
 -0.328379 0.148579 -0.605763
 -0.21881 0.087902 0.405216
 -0.476782 -0.00654 -0.49766
 -0.281876 -0.128768 0.099395
 -0.229145 -0.103144 -0.647958
 -0.132766 0.048569 -0.974506
 0.096192 0.070016 -0.975393
 -0.139497 -0.066617 -0.713142
 0.325138 -0.147347 0.374911
 0.468792 -0.017175 0.466045
 0.413704 -0.077506 0.333042
 0.352949 -0.076276 0.817122
 -0.052332 -0.147491 0.882331
 -0.084848 -0.168899 0.16317
 0.060733 0.025275 0.293029
 0.439387 -0.004059 0.725299
 0.34396 0.058163 0.096758
 0.235346 0.096504 0.403091
 -0.289529 0.139823 -0.623674
 -0.330542 -0.067464 0.847696
 -0.194225 -0.007195 0.398454
 -0.474047 -0.008888 0.479523
 0.085571 0.009382 0.723943
 0.202192 -0.144004 -0.762036
 0.256928 0.101747 -0.482381
 0.019283 -0.200567 0.051115
 0.131895 -0.138361 -0.237493
 -0.220089 0.002141 -0.455822
 0.274581 0.156208 -0.273882
 -0.460244 -0.046319 0.644512
 -0.080084 -0.153841 -0.206757
 -0.117384 -0.142683 -0.811386
 -0.402042 0.138065 -0.463703
 -0.237589 0.147178 -0.303777
 -0.27461 0.076211 0.895119
 0.219622 0.153779 0.251378
 -0.18461 0.130039 -0.289502
 0.262086 -0.099409 -0.526425
 0.413188 -0.014487 -0.768575
 -0.023968 -0.134946 0.815382
 0.259346 -0.142656 -0.326823
 0.279623 0.121088 0.467087
 -0.371299 0.131626 0.354999
 -0.352017 -0.147119 0.659908
 -0.273492 0.109416 0.863615
 -0.287948 0.131789 -0.437434
 -0.147594 0.163198 -0.200989
 -0.351565 0.113737 0.242691
 0.078222 -0.135619 0.911691
 0.447441 0.066789 -0.655814
 0.087973 0.158718 0.195599
 -0.12979 0.087923 0.954074
 -0.10212 -0.096016 -0.958036
 0.393631 0.038844 0.790892
 -0.311702 0.146983 0.629315
 -0.239309 -0.110542 -0.394473
 -0.06882 0.200711 0.012497
 -0.119548 -0.169272 -0.186073
 -0.158233 -0.173402 0.12323
 0.119675 0.083306 0.731569
 0.454045 0.091292 0.534597
 0.065879 -0.15008 -0.841667
 -0.400343 -0.016829 0.230251
 -0.264723 -0.121537 0.617746
 -0.331296 0.080133 0.097983
 0.062187 0.150051 0.84245
 0.333949 -0.058667 0.058859
 0.371893 0.051487 -0.170878
 -0.068719 -0.073747 -0.74974
 0.223992 0.015688 -0.530163
 0.046274 0.162882 0.186301
 -0.10408 0.19406 -0.064036
 -0.122138 -0.124605 -0.261781
 0.31431 0.147228 0.611993
 -0.380203 -0.144865 0.584154
 0.167441 -0.129389 -0.27019
 0.013325 0.147959 0.839214
 0.130636 -0.144782 -0.804097
 0.212186 -0.162292 -0.052628
 -0.323982 -0.14323 0.302777
 -0.455754 0.042731 0.662383
 0.122375 -0.019197 0.980747
 -0.237303 -0.088217 -0.606862
 -0.338287 0.148049 -0.450483
 0.320255 0.092095 -0.092225
 0.126419 -0.05821 -0.316565
 -0.415549 -0.122277 0.6108
 0.329913 -0.148722 -0.571014
 -0.296902 -0.110567 0.05973
 0.048187 -0.128864 0.802524
 0.223618 -0.041633 -0.458219
 -0.179398 -0.145344 0.244499
 0.12854 -0.096565 -0.73919
 -0.381636 -0.0392 -0.809457
 -0.229354 -0.115272 -0.885319
 0.270662 -0.156191 0.27404
 0.398799 0.130334 0.653118
 0.424363 -0.114459 0.605916
 0.111401 0.144787 -0.234619
 0.467231 -0.061089 -0.565842
 0.408495 0.091735 0.7211
 -0.166279 0.176297 -0.13399
 -0.190411 0.151083 0.799473
 -0.23814 0.049142 -0.930849
 -0.136475 0.185363 -0.09956
 -0.419165 -0.032687 -0.754922
 -0.338854 0.043723 0.026699
 -0.238072 -0.127977 0.343752
 -0.321165 -0.037473 -0.8762
 -0.416944 0.048358 -0.292708
 -0.418292 -0.028052 -0.288083
 0.115663 0.061771 0.973556
 -0.278896 -0.147887 0.328492
 0.286478 0.120323 -0.048714
 0.349577 -0.049311 0.098849
 0.233215 -0.109139 0.889703
 0.414531 -0.019859 0.764009
 0.3674 0.133141 -0.359449
 -0.257841 -0.152387 0.245619
 -0.11919 0.192911 0.022098
 0.39244 -0.023168 -0.212237
 -0.077114 0.19719 0.059425
 0.047387 0.007431 0.735986
 -0.162376 -0.146315 0.822453
 0.226353 0.065499 0.59043
 0.440287 -0.088126 0.436467
 0.260212 -0.149274 -0.27666
 -0.071805 0.100422 0.270683
 0.373536 0.138659 -0.669663
 -0.196737 -0.059893 -0.945865
 -0.035121 -0.073258 0.756169
 0.387305 0.050989 -0.21601
 -0.227306 0.019882 -0.559557
 -0.290853 -0.109413 -0.023139
 -0.068432 0.029105 -0.992367
 -0.220957 0.145521 0.741755
 0.183363 0.174659 0.073533
 0.179493 -0.144435 0.859433
 0.086913 0.08473 0.278533
 -0.454122 0.08431 0.542949
 -0.410904 -0.076834 -0.736122
 -0.190428 0.069026 0.375547
 -0.30043 -0.001456 -0.897907
 -0.392226 0.051545 -0.237474
 -0.230583 -0.059858 0.572096
 -0.129976 0.144514 -0.235727
 0.469296 0.055513 0.512299
 -0.249344 -0.095612 0.891174
 0.066862 -0.147317 0.875973
 -0.004904 0.117895 0.242891
 -0.247242 0.114792 -0.38804
 0.212869 0.159362 0.209
 0.262264 0.155003 0.26562
 0.192724 0.021523 0.960235
 0.326649 -0.125944 0.220895
 -0.21333 -0.007038 -0.596855
 0.122654 -0.027783 0.32095
 -0.443581 -0.098008 0.586166
 -0.259763 0.079778 -0.902146
 0.242162 0.122541 0.659128
 0.276701 0.121862 0.843409
 0.108967 -0.100693 0.749448
 0.087735 0.115428 0.77225
 0.381729 0.13132 0.35726
 0.154549 0.078634 0.95241
 0.248312 0.105182 -0.436176
 0.102395 -0.151684 0.218288
 0.122445 -0.109698 -0.273631
 -0.369785 0.020802 -0.145948
 0.03265 0.191333 0.111076
 0.350803 -0.124227 0.755857
 -0.303209 0.127738 0.155626
 0.449123 0.082035 -0.612192
 0.460183 -0.021945 0.425052
 -0.215078 0.039934 -0.604129
 0.385055 -0.13736 0.629201
 -0.01116 -0.101192 -0.252994
 0.157817 -0.131509 -0.762379
 0.290113 -0.134774 -0.591317
 0.220627 0.147269 -0.825009
 -0.127976 0.190277 0.063886
 0.280056 -0.14288 0.381068
 -0.418873 0.091032 -0.701704
 -0.353199 -0.073046 0.150508
 0.210443 -0.146476 -0.263695
 0.340705 0.117157 -0.229653
 0.226308 0.161002 -0.043067
 0.111754 0.022008 0.987579
 -0.318627 0.140797 -0.758928
 -0.370522 0.140765 -0.381256
 0.301955 0.151429 -0.307747
 0.243973 -0.149251 0.037379
 0.189721 0.150816 -0.789515
 0.060399 -0.150303 0.210223
 -0.06847 -0.141823 -0.819866
 0.25304 0.154412 0.225093
 -0.346416 0.035526 -0.05902
 -0.289981 -0.143389 0.216959
 -0.274533 -0.144729 0.787676
 0.231591 -0.045846 0.559317
 -0.359581 -0.085696 -0.200526
 0.437815 0.083331 0.397534
 -0.292979 -0.152189 -0.272196
 -0.192104 -0.169717 0.075972
 0.313319 0.109643 -0.830305
 0.472552 -0.02687 0.510092
 -0.112234 0.137905 0.794132
 -0.052974 -0.010511 0.994448
 -0.059436 0.189216 0.115004
 0.185336 -0.150797 -0.807302
 0.140881 -0.121461 0.273636
 0.13797 -0.181275 -0.111846
 0.006509 -0.025358 -0.997776
 -0.252598 -0.152301 0.190649
 0.381218 -0.102918 -0.287394
 -0.131413 -0.138657 0.896143
 0.252992 -0.091137 0.491708
 -0.138604 0.090757 0.309721
 -0.08609 -0.147135 -0.88214
 -0.049616 0.076969 0.976586
 0.078953 0.113062 -0.9493
 -0.152603 -0.160867 0.183818
 -0.427423 0.066797 0.359203
 -0.453334 0.081679 -0.61551
 0.37373 0.138228 -0.405417
 0.355896 -0.094373 -0.796487
 0.377887 -0.022006 -0.164941
 0.192368 -0.164189 -0.183053
 -0.229542 0.001252 -0.517728
 0.290998 0.142422 -0.640195
 0.382071 0.020794 0.184782
 0.072522 0.197746 -0.06853
 -0.405294 0.048461 0.2685
 -0.218181 -0.153414 0.2325
 -0.452229 -0.080496 -0.471702
 0.401392 -0.096964 -0.719225
 -0.117226 -0.181553 0.104314
 -0.298149 -0.076121 -0.873142
 0.269084 0.141624 -0.68212
 0.388507 -0.054563 -0.785567
 0.352587 -0.148623 0.601204
 0.323093 -0.145107 0.5224
 0.329437 -0.15053 -0.620407
 0.384871 0.090721 -0.27812
 0.284612 -0.124395 0.502739
 0.21885 0.105751 0.359418
 -0.022594 -0.187949 0.118301
 0.264701 0.146324 0.693787
 0.377977 -0.139826 0.451669
 0.212085 0.065049 -0.936069
 0.227199 0.165483 -0.157704
 -0.191219 -0.126031 -0.304755
 0.085407 -0.008595 0.301545
 0.296811 -0.147894 -0.353474
 0.474244 -0.032089 0.556542
 -0.367332 -0.118802 -0.305279
 -0.219728 -0.159603 -0.018508
 0.055409 0.202579 -0.026985
 -0.336282 0.051294 -0.019041
 0.151994 -0.11685 -0.920647
 -0.454848 0.004501 -0.681597
 -0.235053 -0.148786 0.785256
 -0.447799 -0.086237 0.454487
 -0.306912 -0.145771 -0.647002
 -0.160043 0.107767 0.928383
 -0.365155 -0.129182 -0.71399
 -0.417606 -0.125972 0.564858
 0.233161 0.154177 0.065165
 0.418304 0.116439 0.420009
 -0.143411 0.134405 0.899015
 0.313276 0.088015 -0.052092
 -0.055851 -0.190408 0.091799
 0.314032 0.141588 0.482138
 -0.206554 -0.130855 -0.729839
 -0.283978 -0.041771 -0.902055
 -0.024088 0.145963 0.213203
 -0.16903 0.095825 -0.320395
 -0.105707 -0.108643 0.265846
 -0.099529 0.120209 -0.253631
 0.455913 -0.02453 -0.678995
 0.257849 -0.152512 0.314026
 0.351896 -0.119553 -0.261374
 0.08159 0.1452 -0.817776
 0.263868 0.151862 0.756584
 0.290888 -0.128501 0.548429
 0.364194 -0.131663 0.714459
 0.044742 0.108432 0.776161
 -0.116056 0.181435 0.140989
 0.372663 0.08701 -0.238123
 -0.185091 -0.127499 0.287452
 -0.14564 0.117969 -0.92659
 0.040813 -0.015934 0.289835
 0.021384 -0.013996 0.995994
 0.397661 0.002513 0.221344
 0.200462 -0.132533 0.731346
 -0.07826 -0.115503 0.942586
 0.231088 -0.070683 -0.592974
 -0.226375 0.011548 0.530105
 0.125533 -0.191045 -0.02011
 -0.359029 0.129875 0.312576
 0.096501 -0.170547 0.181249
 -0.333504 0.148229 -0.562165
 0.367889 -0.093493 0.780981
 -0.219275 -0.070173 -0.416004
 -0.170456 -0.025406 0.362354
 -0.438568 0.115166 -0.540048
 -0.465854 0.056651 0.577807
 -0.376585 0.084974 -0.781458
 0.10732 0.074117 -0.300342
 0.076675 0.177571 0.15469
 0.364451 0.031017 0.131743
 -0.339322 -0.091125 -0.157688
 -0.186449 0.064761 -0.666158
 0.193268 -0.124604 0.893993
 0.056457 -0.145483 0.837778
 0.328509 0.151169 -0.670637
 -0.366235 0.148969 -0.485854
 0.292806 -0.145698 0.656512
 -0.165459 -0.147621 -0.820193
 -0.457636 -0.000662 -0.389284
 0.24495 0.087503 0.444321
 0.308739 0.13652 0.525363
 0.240225 0.023957 -0.936701
 0.378027 -0.097612 -0.758145
 0.354398 0.058127 -0.130783
 -0.038798 0.111622 0.951609
 0.265612 -0.139128 -0.672221
 0.445758 0.08917 0.44225
 0.2423 -0.154451 -0.234311
 -0.386446 0.096686 0.754399
 0.032717 0.118929 -0.241252
 0.164292 -0.078311 0.948055
 0.234205 0.153612 0.782897
 -0.32243 0.126746 0.207714
 -0.124019 -9e-005 -0.325158
 -0.087566 0.147303 -0.21732
 0.04976 0.068073 0.278116
 -0.141797 0.120765 0.754019
 0.429599 0.07406 0.354851
 -0.471661 -0.038073 -0.587163
 0.228654 -0.155865 -0.007412
 0.015355 -0.087066 0.261133
 -0.270849 -0.11808 -0.592269
 0.098566 -0.124471 0.25256
 0.475653 0.005739 0.583922
 -0.076492 0.147742 -0.886458
 0.331917 -0.135054 0.263962
 0.108584 0.195626 -0.043375
 0.109279 -0.022262 -0.714191
 -0.45558 0.068439 0.622869
 0.367472 0.053828 0.168694
 -0.374961 0.148645 -0.547311
 -0.144308 -0.066716 -0.96248
 -0.043059 0.085639 0.758257
 -0.398995 0.089287 -0.742651
 -0.055838 0.125717 -0.236613
 0.135078 0.146209 -0.879211
 -0.356127 0.074615 -0.817682
 -0.285266 0.15507 0.286311
 0.258859 -0.134693 -0.033974
 -0.084303 -0.12902 -0.242036
 0.191251 0.123567 0.723054
 -0.006236 0.089965 0.970011
 0.101587 -0.062132 0.730276
 -0.140775 -0.147071 0.221368
 -0.017202 0.009374 0.999429
 -0.110107 -0.089907 -0.745088
 -0.440139 0.024347 0.348419
 -0.173358 0.151466 0.246266
 -0.157983 -0.017822 -0.349031
 0.28146 0.149596 -0.357855
 0.221033 -0.023178 0.456313
 -0.030462 0.147528 0.842578
 0.159716 -0.020047 0.352309
 -0.221657 0.025948 0.576028
 0.295528 -0.122252 0.823421
 -0.440029 0.085937 -0.656802
 -0.200931 -0.051052 0.392254
 0.357387 0.144692 0.676134
 0.332904 0.149072 -0.39206
 0.047314 -0.050001 -0.286741
 0.024686 -0.143367 -0.825314
 0.436893 0.108151 -0.529131
 -0.100898 0.075066 0.29498
 0.379258 -0.122661 -0.32935
 0.278309 0.118556 0.560942
 -0.2007 0.145113 -0.761225
 0.112063 0.179597 -0.154592
 -0.271982 -0.143658 -0.144828
 -0.027599 -0.053335 -0.990203
 0.040035 0.076097 0.754995
 0.205869 0.106328 -0.356201
 0.154934 0.10041 0.723722
 0.143169 0.055369 0.323819
 0.433361 -0.097731 -0.642336
 -0.044633 -0.134275 0.920619
 0.048804 0.080246 -0.977535
 -0.394822 -0.063647 -0.776147
 -0.336082 0.14936 -0.406641
 -0.12116 -0.191308 -0.070349
 0.284293 0.128136 -0.552276
 -0.052469 -0.114848 -0.947462
 0.331861 0.010019 0.869841
 -0.051746 -0.187525 -0.132001
 -0.286836 -0.084618 0.875324
 -0.241664 -0.141176 0.827203
 -0.037606 0.081125 -0.758906
 0.257902 0.151482 -0.317138
 -0.383158 0.038136 -0.804677
 0.420229 0.112171 -0.637385
 -0.292046 -0.017335 0.899976
 -0.365691 -0.02935 0.129669
 0.219428 0.051522 0.429514
 0.03932 -0.00711 -0.29429
 -0.346752 -0.144602 -0.671382
 0.07971 0.042426 -0.301128
 0.414026 -0.00074 0.263438
 -0.277462 -0.116969 0.514713
 -0.415148 0.002891 0.268446
 -0.073426 0.17688 0.156913
 -0.13423 -0.114151 -0.931105
 0.34968 0.138786 -0.716494
 0.014366 -0.091266 -0.765174
 0.406601 -0.088489 -0.321441
 0.246038 -0.158857 0.152567
 -0.124977 -0.080159 -0.30111
 -0.209323 -0.168765 -0.095957
 -0.261795 0.152015 0.742739
 0.411891 0.109509 0.376554
 -0.424027 -0.103801 -0.650455
 0.309862 0.151699 0.320787
 0.476975 0.011417 0.534309
 0.25138 -0.137746 0.831945
 0.201105 -0.145217 0.767595
 0.324047 0.146051 -0.534912
 0.29102 0.140462 0.396231
 0.274214 -0.129394 0.423376
 0.137342 0.13792 0.784629
 0.313458 0.14157 0.569256
 0.21611 0.145366 -0.745756
 0.033824 0.099234 0.962567
 -0.454623 0.00502 0.384533
 -0.389396 0.141429 0.588686
 0.432815 0.077669 -0.387542
 -0.012191 0.149093 0.879379
 0.22729 0.069993 -0.593273
 -0.067597 -0.097284 0.765909
 0.260101 -0.137854 -0.079232
 0.063093 -0.021953 -0.73266
 -0.072012 -0.067179 0.283352
 -0.457105 -0.034882 0.400412
 -0.207336 -0.158179 0.191053
 0.214147 0.151598 0.820572
 0.430333 -0.036566 0.327763
 -0.306595 0.146226 -0.269278
 0.091822 0.199307 -0.005592
 0.195654 0.029172 0.394565
 0.198689 0.119203 0.316016
 0.233346 0.055902 -0.50513
 0.018344 0.205321 -0.001024
 0.206097 -0.010363 -0.427992
 0.34245 0.139131 -0.315365
 -0.379763 -0.139628 0.628249
 -0.011465 -0.148651 -0.888415
 -0.219757 -0.066237 0.614488
 -0.304583 -0.112218 -0.831912
 0.145227 0.133904 -0.266333
 -0.448403 -0.082725 -0.614603
 0.213082 -0.16841 0.095743
 -0.461396 0.038827 -0.650326
 -0.294051 0.133395 -0.574585
 -0.399289 0.127365 0.42543
 -0.100062 0.190488 0.0992
 -0.174285 -0.059972 -0.354379
 -0.386247 -0.127795 0.684684
 0.414117 -0.041774 0.286123
 0.121589 0.168636 0.174534
 -0.022523 0.040623 0.285141
 -0.434427 0.107117 0.501159
 -0.002889 0.1061 0.776824
 0.141822 0.146549 -0.797595
 0.007248 -0.132191 -0.225923
 0.080749 0.083212 0.748083
 -0.387306 0.002123 0.187467
 0.169965 -0.0434435 0.675732
 -0.461258 -0.040334 -0.636939
 -0.250639 -0.085476 -0.559287
 0.062261 0.045602 0.738133
 -0.22281 -0.083932 -0.92012
 0.217906 -0.053079 0.61154
 0.24093 -0.068259 -0.495057
 0.116793 -0.016588 -0.325832
 -0.281116 0.152931 0.335348
 0.178344 0.005399 -0.383085
 0.439623 -0.103898 0.519381
 0.191584 -0.042791 -0.648802
 -0.387086 -0.116681 0.332508
 0.438993 0.087938 -0.437049
 -0.214023 -0.031567 0.432855
 -0.330367 0.070546 -0.073313
 -0.114998 -0.066799 0.301678
 0.158934 0.178813 0.108107
 0.177856 -0.179218 0.068395
 0.256308 -0.159048 0.23079
 -0.00082 0.010214 -0.290617
 0.003361 0.136936 -0.926246
 0.010939 -0.180546 0.148207
 -0.268328 0.110192 -0.473406
 0.211674 -0.116313 -0.893713
 -0.273031 0.138101 0.650903
 0.027983 0.179247 0.150477
 -0.231894 -0.048433 0.509799
 -0.089228 0.001342 0.720051
 -0.151583 -0.113066 -0.290149
 0.001 -0.127808 0.932316
 -0.140323 0.158708 0.214372
 0.377828 0.11395 -0.31818
 0.404954 0.101679 -0.357585
 -0.149406 0.185919 -0.054424
 -0.270416 -0.130427 -0.060901
 0.050188 -0.188457 0.124566
 0.240345 -0.14339 0.721143
 0.187231 -0.108254 -0.318537
 -0.098589 -0.037652 -0.724226
 -0.412376 -0.113788 0.655114
 0.030464 0.197856 -0.080687
 -0.387546 -0.058509 0.7852
 -0.012297 0.109603 -0.247526
 0.392288 0.076098 -0.771503
 -0.20959 0.019532 -0.951043
 -0.152348 -0.01337 0.972953
 0.000664 0.123844 0.942478
 -0.087925 -0.193842 -0.103283
 0.231488 -0.151104 -0.794379
 0.187523 -0.173669 -0.012433
 0.019156 0.141577 0.216145
 0.301942 -0.093771 0.02945
 0.12803 -0.059735 0.967945
 -0.463329 -0.044549 0.444344
 -0.054511 -0.018497 -0.295345
 0.412575 -0.118868 -0.394062
 -0.149368 -0.085222 0.949204
 -0.073431 -0.060521 -0.287724
 0.270846 -0.008276 0.916069
 0.355033 -0.143121 0.409242
 0.256522 -0.137223 0.678004
 0.443488 -0.001586 0.350853
 0.114206 0.114935 0.264874
 -0.286956 0.147268 0.379214
 -0.214477 -0.018755 0.596191
 -0.107058 0.135032 -0.794575
 0.278006 0.140513 0.650307
 0.290683 0.131779 -0.505351
 0.249733 -0.149099 -0.751745
 -0.436455 0.077948 0.408669
 0.178313 0.151487 0.844992
 0.468258 -0.049304 0.599832
 -0.257273 -0.138258 -0.021111
 -0.224274 0.099625 -0.908374
 0.348057 0.150548 -0.441782
 0.038737 0.145771 -0.832313
 -0.116401 0.119472 0.929916
 0.35301 0.150007 0.465517
 0.45457 0.023368 0.69036
 -0.278316 0.037466 -0.907334
 0.016573 0.177278 -0.155018
 -0.301101 -0.149003 -0.352121
 -0.088651 -0.137141 0.908909
 0.427332 0.124371 0.507488
 0.192509 0.119327 -0.713627
 -0.226067 -0.049283 -0.584891
 0.451126 -0.089542 0.580947
 0.360331 0.00252 0.840271
 -0.124809 -0.170929 0.149982
 0.127441 -0.078837 0.305182
 -0.144412 -0.10255 0.291525
 -0.320505 0.148911 0.459659
 0.124562 0.019465 0.704593
 -0.317491 0.127993 0.798502
 0.361403 -0.050873 0.13782
 0.450244 -0.030812 0.686734
 -0.310942 -0.148449 0.675884
 -0.104618 0.165604 0.188015
 -0.425556 0.108817 0.455025
 0.106734 0.15125 0.839727
 -0.413157 0.085239 0.721191
 -0.353066 -0.14481 -0.442382
 0.45798 -0.056339 0.456288
 0.118201 0.181027 0.135328
 -0.032056 -0.032365 0.287115
 0.294927 0.115852 0.083011
 -0.239892 0.070185 -0.466127
 0.386281 -0.013801 -0.8078
 -0.001225 0.087903 -0.975604
 -0.199627 0.036719 0.405762
 0.187155 -0.13366 0.287909
 -0.071113 -0.025812 -0.991755
 0.344744 0.018751 -0.039035
 -0.062614 -0.171577 -0.171149
 -0.423433 -0.107348 -0.440753
 0.268755 0.149772 0.306526
 0.322038 0.071881 -0.857788
 -0.271901 -0.115668 0.560834
 0.111922 0.097781 -0.746361
 0.201689 0.134871 0.875015
 0.020902 0.045555 -0.993068
 0.208642 -0.054464 -0.940605
 -0.351666 0.060476 0.83448
 -0.448764 0.040344 -0.370666
 0.216082 -0.162814 0.238148
 -0.381594 0.140858 -0.637199
 0.275904 0.145414 0.34801
 -0.003263 -0.19235 -0.116111
 0.20428 0.144036 0.758571
 0.363764 -0.036362 0.827585
 -0.260032 0.115821 0.601031
 -0.364764 0.074915 -0.203552
 -0.359131 0.089818 0.204905
 -0.139915 -0.037837 0.328915
 -0.013617 -0.176229 -0.157751
 0.351554 0.14974 0.548981
 -0.1105 0.113285 0.273345
 0.208781 -0.170474 0.141122
 -0.016263 -0.148863 0.854956
 -0.271649 -0.108789 -0.524951
 0.225314 -0.16634 0.191402
 -0.009643 -0.14488 0.895877
 -0.244337 0.149222 0.308223
 0.360129 0.084392 -0.196525
 -0.455784 -0.079618 -0.566434
 0.178785 -0.150638 0.250991
 0.034326 0.064467 0.984474
 0.204807 -0.093641 0.919826
 -0.269293 0.145444 0.130579
 0.467986 0.04681 0.606452
 -0.282132 0.148127 0.190742
 -0.42326 0.039611 0.309994
 0.016979 -0.158717 -0.188611
 -0.475636 -0.016189 0.524619
 0.457572 0.001216 -0.398447
 -0.347693 -0.027754 0.847598
 0.209462 -0.075178 0.388754
 0.365076 -0.008157 0.117186
 0.237502 0.133196 0.332738
 0.405153 0.099663 0.333803
 -0.409983 0.106537 0.386734
 -0.376826 -0.118299 0.728925
 0.427954 0.099853 0.667658
 -0.306722 -0.139012 0.541242
 0.142962 0.100369 -0.302329
 -0.466254 -0.060473 0.531223
 -0.061639 -0.079302 -0.975639
 0.068022 0.179039 -0.152105
 0.282066 -0.151098 0.713912
 -0.207556 0.045682 0.947581
 0.391242 0.140275 0.612247
 -0.362484 -0.101328 0.781177
 -0.368049 -0.022792 -0.137911
 0.201075 -0.012479 0.622499
 -0.354365 0.066579 -0.157861
 0.232967 -0.156406 -0.192642
 0.40315 0.014874 -0.236841
 -0.316665 -0.141909 0.493529
 -0.238071 0.112241 0.642056
 -0.233786 0.053149 0.533463
 0.070729 -0.08107 0.750642
 0.135879 -0.049713 0.707404
 0.179342 0.149232 0.794977
 -0.337077 0.100619 0.167174
 0.312617 -0.091434 0.071039
 -0.275175 0.149865 -0.769414
 -0.057816 0.195957 -0.086832
 0.08684 -0.121993 -0.246406
 0.331691 -0.092728 -0.137751
 -0.391923 -0.087006 0.75338
 0.367835 -0.061272 0.176898
 0.083693 0.189848 -0.11217
 -0.396462 0.029646 0.227471
 0.119111 0.13732 0.90634
 0.322249 0.082297 0.066124
 -0.408543 0.132669 -0.574497
 -0.101411 -0.055411 -0.9781
 0.158828 -0.025842 -0.355563
 0.323394 -0.125094 0.78993
 0.021024 0.036632 0.285338
 0.361474 -0.053049 -0.822592
 0.297191 -0.135205 0.463068
 0.460525 -0.067352 0.498445
 -0.192217 -0.112656 -0.908887
 -0.419808 0.014104 -0.758512
 0.338214 -0.036006 0.024288
 -0.146333 0.184698 0.105093
 -0.349974 -0.004397 -0.052272
 0.293269 -0.151469 0.340651
 -0.219308 0.16407 -0.083957
 0.207306 -0.148694 0.82425
 -0.313534 -0.146631 -0.422563
 -0.243747 0.136009 0.352984
 0.249941 -0.035725 -0.924016
 -0.106701 -0.155802 0.196223
 0.032252 -0.204539 -0.043022
 0.363905 -0.018751 -0.117446
 -0.378495 -0.128159 -0.373027
 0.069136 -0.148028 -0.890151
 -0.469769 -0.039935 -0.467595
 -0.107108 0.195607 -0.019768
 0.14482 0.186579 0.060251
 -0.405466 -0.047948 0.261959
 -0.106155 0.167282 -0.183682
 0.254901 0.151771 -0.108986
 0.304169 0.150296 -0.708506
 -0.307243 -0.137318 -0.512443
 -0.372514 -0.100647 -0.76575
 0.381962 -0.115141 0.326466
 -0.048462 -0.139846 -0.910211
 -0.100301 -0.026228 0.984524
 0.172144 0.092646 -0.938107
 -0.210049 -0.170025 -0.193403
 -0.196317 0.047866 -0.381046
 -0.274933 -0.137673 0.372423
 0.166545 0.182428 0.022933
 -0.246824 -0.084212 0.537124
 -0.359687 -0.148448 0.468206
 -0.351784 0.049636 -0.114167
 -0.205527 -0.165135 0.022939
 -0.444505 0.053787 -0.688949
 -0.42234 -0.123821 0.51797
 -0.470437 -0.054241 -0.522656
 0.217703 0.123572 0.692234
 0.320374 0.073987 0.019726
 -0.140287 0.116571 -0.279124
 0.393384 0.142827 0.570149
 0.375509 0.111437 -0.746934
 0.10366 -0.174672 -0.153974
 -0.32611 0.14788 0.5469
 -0.219355 0.041892 -0.43061
 -0.2369 0.083194 0.912942
 -0.003814 -0.203935 -0.070302
 0.359859 -0.148628 -0.458132
 0.012446 -0.060594 0.982782
 -0.055053 -0.145775 0.84125
 0.321159 -0.143004 -0.477403
 0.311137 -0.122346 -0.809741
 -0.125324 0.113663 -0.759325
 0.060327 0.135178 0.803607
 -0.365943 0.09665 -0.241608
 -0.106774 -0.083712 0.96119
 0.034824 -0.06266 0.751965
 -0.262048 0.15551 -0.266467
 -0.280537 0.125213 0.548478
 -0.127258 0.045612 0.321577
 -0.402974 0.129923 -0.410486
 0.469083 -0.038918 -0.60442
 -0.3778 0.033941 -0.190067
 0.306088 0.092715 0.855432
 0.170368 0.162721 0.1912
 -0.091035 0.011223 -0.721043
 -0.230521 0.006717 0.941186
 0.049067 0.139566 -0.916038
 -0.062076 0.142243 0.814666
 0.097862 -0.148287 0.844813
 -0.346554 -0.149866 0.522901
 0.336425 0.035591 0.008333
 0.125089 -0.095808 0.948191
 0.37879 -0.147727 -0.501053
 0.076106 0.051561 0.984374
 -0.029137 -0.155192 -0.19704
 0.085361 -0.112745 0.941682
 -0.347983 -0.146664 -0.491273
 0.035687 0.150521 0.87467
 0.370923 -0.149269 -0.54705
 -0.200038 0.076312 -0.937131
 -0.062342 -0.127462 0.800205
 0.394476 -0.123333 -0.676429
 0.370466 -0.107213 0.274323
 0.191778 0.175926 -0.05982
 0.236628 0.154359 0.137886
 -0.164235 0.092501 0.710573
 -0.040329 -0.130025 -0.230619
 0.245704 -0.08437 0.572505
 0.341113 -0.047313 -0.071599
 0.30777 -0.129888 -0.189989
 0.448822 0.044154 0.376245
 0.299482 0.105354 0.040567
 -0.205411 0.130864 -0.879694
 -0.320502 0.081717 0.053079
 -0.211229 0.106899 -0.675579
 0.393416 -0.125972 0.403842
 0.215169 0.161616 0.09975
 0.318187 0.151662 0.654859
 0.136582 0.184499 -0.120953
 -0.159216 0.013478 0.674829
 0.203941 0.167525 0.037393
 0.224848 0.106503 0.898124
 -0.224236 0.144083 -0.839308
 0.269904 -0.144927 -0.174224
 -0.407123 0.053491 0.763569
 0.132857 -0.190047 0.050544
 0.003034 -0.085353 0.765781
 0.468224 0.048046 -0.587886
 -0.063922 -0.048912 0.984304
 0.326094 -0.145281 -0.722587
 -0.383469 0.120211 -0.713771
 0.023687 0.202741 0.039536
 -0.233015 -0.05788 0.462736
 0.230763 -0.042138 0.493518
 0.174564 -0.174966 0.16593
 0.259259 -0.103677 -0.576073
 -0.326616 -0.116667 -0.19284
 0.18119 0.178567 -0.018625
 0.000673 0.050897 -0.281557
 -0.179111 -0.024048 -0.962579
 -0.251302 -0.088705 0.490975
 0.144522 0.151159 0.822569
 0.200892 -0.017819 0.953944
 -0.260772 0.113762 -0.60122
 0.109481 -0.151362 -0.84817
 -0.104393 0.046626 0.719744
 0.464408 0.061461 -0.519158
 -0.178019 0.149276 -0.847855
 -0.148479 0.053133 0.696206
 0.436746 -0.05252 -0.70456
 0.032262 -0.124689 0.234348
 0.354138 0.147677 0.591124
 0.043646 -0.117613 0.94286
 -0.43066 -0.002902 0.310237
 0.282986 -0.12772 -0.442302
 0.100749 0.194706 0.061882
 0.235476 0.0577 0.472193
 -0.350353 -0.141484 0.703531
 0.196838 -0.124989 -0.721179
 -0.20005 -0.14355 0.844148
 -0.093129 -0.147643 0.86917
 -0.02812 0.17799 0.153622
 0.457292 0.011518 0.399111
 0.37036 -0.148469 -0.595225
 -0.248481 0.123506 0.395625
 0.34809 0.09283 0.183172
 -0.019867 0.200876 -0.067753
 -0.073733 0.123568 0.934347
 0.391103 0.145271 0.527948
 0.274674 0.12867 0.607254
 0.424317 -0.095078 0.397852
 0.219222 0.166808 -0.091499
 0.162228 -0.183145 0.021725
 -0.100891 0.112996 0.763311
 -0.236659 0.078236 -0.591705
 0.276618 0.124124 0.012164
 0.239085 -0.066192 -0.547845
 -0.435485 0.078626 0.681732
 0.339594 -0.144947 -0.344067
 -0.031328 -0.062466 -0.276755
 -0.289698 0.114164 0.020445
 -0.005633 -0.139553 0.214551
 -0.207858 -0.026653 -0.422059
 0.077826 0.189165 0.111052
 0.239822 0.162165 -0.199296
 -0.123687 0.179099 -0.145137
 -0.202084 0.145467 0.280452
 -0.344504 -0.113605 -0.23339
 0.201935 -0.05824 0.941803
 -0.192901 0.151836 -0.805913
 0.146031 0.136605 0.249581
 0.17457 -0.08466 -0.941374
 0.283088 -0.141442 0.158672
 -0.184586 0.113389 -0.914504
 0.222841 -0.115902 -0.346836
 -0.338748 -0.1499 0.57043
 0.429072 0.113246 -0.586798
 0.140212 -0.14928 0.235299
 0.152722 -0.171722 -0.155798
 0.01245 -0.007978 -0.739861
 -0.183326 -0.067941 0.356079
 -0.198462 -0.10831 0.328071
 0.121554 -0.124312 0.919237
 0.165017 0.130798 0.755034
 0.207392 0.063154 0.628957
 0.094981 -0.090748 0.281036
 -0.390901 -0.137606 -0.503314
 -0.476191 0.032272 -0.53513
 -0.31752 -0.098305 -0.114944
 0.381923 -0.14242 0.51757
 0.426353 0.119498 0.595867
 -0.436382 -0.045369 -0.708896
 -0.351349 -0.147258 0.413798
 -0.431615 0.084903 -0.375683
 -0.11399 0.100679 -0.951607
 0.447451 -0.059371 -0.393054
 -0.00109 -0.031947 -0.287077
 0.232685 0.016404 0.942462
 -0.201269 0.144873 0.851549
 -0.439144 -0.063639 0.368511
 0.384752 0.139172 -0.624217
 -0.345767 0.009344 -0.007271
 0.196186 0.174252 -0.130181
 0.237365 -0.138468 -0.708855
 -0.249277 -0.133955 -0.355294
 0.437684 0.052275 -0.702257
 -0.468807 0.042319 -0.605832
 -0.017212 -0.202499 0.022401
 -0.135637 -0.149346 -0.854372
 0.017993 0.146739 -0.210931
 0.372591 0.11204 0.751716
 -0.026544 -0.071907 0.27002
 -0.227627 -0.126928 0.870909
 -0.388304 -0.128371 -0.66828
 0.343681 0.114011 0.788199
 -0.058447 0.164086 -0.186259
 0.233363 -0.098097 -0.394234
 0.167409 0.130247 0.897294
 0.437063 0.066421 0.695789
 -0.212556 0.077162 0.638795
 0.191077 0.030332 -0.959002
 -0.310546 -0.046428 0.876626
 0.187371 0.080423 0.350133
 -0.316371 -0.103127 0.110548
 -0.282585 -0.124495 0.469444
 -0.022301 0.203637 0.024824
 0.449073 0.085891 -0.487039
 0.102953 0.139189 0.231327
 0.20075 -0.060275 0.649265
 -0.2468 -0.097153 -0.440153
 -0.292112 0.146813 0.771216
 -0.27032 0.011913 0.917046
 0.235522 -0.07911 -0.43485
 0.38945 -0.071928 0.258177
 -0.341172 0.11245 -0.793224
 -0.194016 0.172684 -0.040667
 -0.117408 0.151285 -0.861652
 0.219136 -0.12057 0.694045
 0.390615 -0.004493 0.803535
 -0.226604 -0.156763 0.059578
 -0.076934 0.130517 -0.928108
 0.227451 -0.156748 -0.146959
 0.389131 -0.102851 0.739118
 0.210846 -0.127575 0.323484
 -0.295671 -0.131684 -0.557288
 0.3512 0.093884 -0.810034
 0.059609 0.138739 0.222046
 -0.063586 0.096358 -0.264455
 -0.018003 -0.123772 -0.798299
 -0.016736 -0.147402 -0.83735
 0.451949 -0.080235 -0.607001
 -0.246843 0.044916 0.926179
 0.006913 -0.098929 0.962017
 -0.236819 0.149996 0.797618
 -0.170683 0.070142 0.952864
 -0.089472 0.054332 0.982984
 -0.188654 -0.134971 0.758212
 -0.062088 0.049917 0.737889
 -0.303827 0.150406 0.724047
 -0.47007 0.000163 -0.62302
 0.269157 -0.1272 0.010692
 -0.318406 0.104855 -0.830186
 -0.245092 0.138422 -0.694513
 0.235222 0.044649 0.512496
 0.426163 0.030794 -0.743049
 0.349437 -0.146975 0.488323
 -0.249589 0.089881 0.556602
 0.092497 -0.183253 0.140948
 0.092326 -0.195406 0.059152
 -0.256129 0.089862 -0.511578
 0.076115 0.116032 -0.256511
 0.368511 0.10963 0.27092
 0.190276 0.170623 -0.186464
 -0.307094 -0.13878 -0.230515
 0.038673 0.064004 -0.74886
 0.15311 0.040778 0.972277
 0.112788 -0.029124 -0.983435
 -0.314197 0.150869 0.676723
 0.135701 0.154508 0.211743
 -0.360077 0.01159 -0.096511
 0.049531 -0.184048 -0.133806
 -0.308851 0.143624 0.504319
 -0.372552 -0.143859 -0.58385
 -0.178714 0.177614 -0.090532
 -0.421382 -0.111478 0.421008
 -0.094423 0.189154 -0.107538
 -0.297366 0.139517 0.587795
 -0.196917 -0.073034 0.660068
 -0.233567 -0.043329 -0.537917
 -0.397241 -0.085382 0.293398
 0.282214 -0.149386 -0.71378
 -0.286125 0.150801 -0.722745
 0.227669 0.125009 -0.684456
 0.468701 0.009646 0.646142
 0.31972 -0.066749 -0.000585
 0.077533 -0.080541 -0.972785
 -0.30578 0.137548 -0.48135
 0.045661 -0.062612 -0.747283
 -0.465731 -0.001847 0.652583
 0.462923 -0.036511 0.643569
 -0.410586 -0.10077 -0.698158
 0.14909 -0.093166 -0.30459
 0.378887 -0.142149 -0.417029
 0.454163 0.086818 0.57983
 -0.134823 -0.026152 -0.977103
 -0.398489 0.136068 0.49776
 0.447352 -0.079494 0.633185
 -0.001527 0.041134 -0.744367
 -0.360626 0.025816 0.11327
 0.309282 -0.115887 0.136716
 -0.394038 -0.082608 -0.289541
 0.232616 0.127409 -0.86817
 -0.37561 0.144699 0.54325
 0.427784 -0.054782 0.720677
 0.36781 0.149408 -0.535712
 0.456226 0.055132 0.652526
 0.265442 0.133388 -0.398684
 -0.370968 -0.137004 0.371203
 -0.350212 0.068649 0.137307
 -0.24548 -0.076162 -0.502621
 -0.005464 -0.051966 -0.748426
 0.298643 -0.148585 -0.306141
 0.433325 -0.078106 0.679888
 0.165309 -0.065292 -0.341816
 0.279427 0.093824 -0.87466
 0.154353 -0.047471 -0.966809
 -0.131284 0.034293 -0.703415
 -0.195064 -0.083135 -0.673549
 0.09008 -0.189216 -0.107352
 -0.197366 -0.036584 0.634817
 0.453892 0.046077 -0.415289
 -0.325027 -0.147733 0.350126
 -0.034904 0.198632 0.068526
 0.220899 -0.135211 -0.304344
 0.232413 -0.140759 -0.838262
 -0.255999 0.151669 -0.141995
 -0.367609 0.14454 0.453876
 -0.000886 0.001752 0.289282
 0.036831 -0.120715 -0.789496
 -0.187127 0.176266 0.087123
 -0.221599 -0.162381 -0.23307
 0.365908 0.04143 0.826116
 -0.476299 0.01101 -0.576506
 0.066341 -0.03524 -0.991421
 -0.292723 0.127631 -0.525286
 -0.465696 0.066815 -0.565603
 0.390045 0.13587 -0.450105
 0.0529 -0.139888 -0.218435
 -0.0452574 0.20297 -0.00515207
1123	878	878	878
878	2017	2017	2017
2017	249	249	249
249	608	608	608
608	1694	1694	1694
1694	1435	1435	1435
1435	1842	1842	1842
1842	433	433	433
433	1467	1467	1467
1467	1555	1555	1555
1555	1038	1038	1038
1038	1655	1655	1655
1655	315	315	315
315	453	453	453
453	2007	2007	2007
2007	175	175	175
175	511	511	511
511	34	34	34
34	456	456	456
456	1624	1624	1624
1624	913	913	913
913	1051	1051	1051
1051	1753	1753	1753
1753	332	332	332
332	1281	1281	1281
1281	1068	1068	1068
1068	900	900	900
900	1236	1236	1236
1236	572	572	572
572	1648	1648	1648
1648	1782	1782	1782
1782	1128	1128	1128
1128	1984	1984	1984
1984	1170	1170	1170
1170	1906	1906	1906
1906	1560	1560	1560
1560	190	190	190
190	243	243	243
243	1631	1631	1631
1631	761	761	761
761	544	544	544
544	2022	2022	2022
2022	1597	1597	1597
1597	2008	2008	2008
2008	1573	1573	1573
1573	1271	1271	1271
1271	1222	1222	1222
1222	1026	1026	1026
1026	1190	1190	1190
1190	52	52	52
52	1470	1470	1470
1470	160	160	160
160	1433	1433	1433
1433	1310	1310	1310
1310	1247	1247	1247
1247	1327	1327	1327
1327	1	1	1
1	852	852	852
ZONE T=boundary4
STRANDID=0, SOLUTIONTIME=0
Nodes= 2057, Elements= 57, ZONETYPE=FEQuadrilateral
DATAPACKING=POINT
DT=(SINGLE SINGLE SINGLE)
 0.354585 0.02007 0.085032
 -0.108557 0.008074 -0.987451
 0.328021 0.122435 0.212586
 0.157254 0.172354 0.152275
 0.192349 0.168104 0.131252
 -0.335783 0.150458 -0.648373
 -0.242501 -0.147099 0.019201
 -0.248341 0.086291 0.511256
 0.335542 -0.145975 0.448487
 0.3778 -0.014824 0.159072
 0.420986 0.016914 -0.286358
 0.258069 -0.107367 0.454045
 0.268378 0.133042 0.056818
 0.239422 -0.067852 0.917764
 0.311004 -0.145285 0.414256
 0.083153 -0.083654 -0.279863
 -0.183684 0.048072 0.65982
 0.414729 -0.126842 0.545723
 -0.140188 0.149635 -0.823234
 -0.050243 -0.151027 -0.862445
 -0.323924 -0.001672 0.875279
 -0.02973 0.075521 -0.273273
 -0.262272 0.142705 0.084358
 0.237079 0.134847 0.852646
 0.413202 -0.11864 0.441674
 0.108053 -0.118973 -0.933906
 -0.433209 0.045786 0.719492
 0.322869 0.150724 -0.350343
 -0.197513 -0.146264 0.800014
 0.047695 0.164557 -0.186355
 0.075322 -0.097682 -0.759986
 -0.438359 -0.001532 -0.722685
 0.176437 0.082035 -0.688207
 -0.401737 0.007347 0.786528
 -0.024515 0.14202 -0.215783
 0.20554 0.162249 0.168428
 0.208141 0.093322 0.660691
 0.165873 0.091487 0.31765
 0.183104 -0.051776 0.367057
 0.216284 -0.107877 0.362701
 -0.461658 0.034846 -0.413379
 -0.327602 0.149682 0.413828
 -0.34859 -0.139977 -0.342296
 -0.385795 -0.055436 0.214744
 -0.441655 -0.017712 -0.348165
 0.474788 0.018273 0.488566
 -0.168661 0.028909 0.967513
 -0.064961 0.201261 -0.038758
 -0.140019 -0.049125 -0.325445
 -0.161123 -0.140687 -0.259267
 0.096838 -0.190523 0.100433
 0.448945 -0.027118 0.381355
 -0.307051 -0.120197 -0.150082
 0.412649 -0.058859 -0.744705
 0.102304 0.12682 -0.78088
 -0.234226 -0.154278 -0.061029
 0.296686 0.142901 0.782554
 0.369307 -0.144855 -0.64191
 -0.35902 0.013616 0.840835
 0.422597 0.094002 -0.681415
 -0.299056 -0.136853 0.590197
 -0.263122 -0.147415 -0.775595
 -0.228859 0.125412 0.685117
 0.303789 0.149364 0.279152
 0.262579 0.145371 0.811763
 0.32868 -0.1456 -0.521152
 0.204777 -0.168711 0.033447
 0.080697 -0.114752 0.774926
 0.415853 -0.112727 0.651599
 -0.276825 -0.124172 0.018692
 -0.008877 -0.000634 0.741554
 0.108722 0.019715 -0.987019
 -0.301152 0.132971 -0.800915
 0.038138 -0.197863 -0.090952
 -0.162576 -0.061063 0.691225
 0.348815 -0.096661 0.195021
 0.138788 -0.169437 0.191701
 0.210669 -0.032967 -0.609012
 -0.232961 -0.100284 0.637664
 -0.156631 0.14021 -0.78216
 0.449112 -0.097886 -0.525831
 -0.312359 -0.140646 0.256451
 0.259924 -0.100124 -0.468996
 -0.29709 0.037516 0.894422
 -0.152585 -0.179064 0.081532
 0.196055 -0.089352 -0.67615
 -0.249078 0.09966 -0.431768
 -0.160089 0.125928 0.290657
 -0.169976 -0.043163 -0.676587
 0.371192 0.078157 0.796027
 -0.366238 0.140581 -0.680716
 0.323308 -0.144807 0.728925
 -0.345457 0.126897 -0.267651
 -0.090742 -0.190268 0.069844
 -0.058347 -0.200818 -0.005095
 -0.30639 -0.095221 0.016669
 0.144036 0.060412 0.700559
 0.043096 -0.104793 -0.254633
 -0.376362 -0.040004 0.172454
 0.232152 0.070144 -0.464424
 0.175882 -0.107244 0.714642
 0.353855 -0.006073 -0.073802
 0.022365 0.151042 -0.879986
 0.266548 0.150412 -0.147722
 0.187858 0.13653 0.274347
 -0.248913 -0.112236 0.399202
 0.450888 0.092186 0.48863
 -0.444799 -0.073567 -0.42123
 0.331363 0.093315 -0.131444
 0.431765 -0.063378 0.367215
 0.331369 -0.086986 -0.833729
 -0.124371 -0.150394 -0.224936
 -0.453517 0.088441 -0.473048
 -0.025223 0.132553 0.802406
 0.255756 0.067621 -0.910624
 -0.1353 -0.028027 0.699046
 -0.061129 0.158546 0.196817
 -0.252945 -0.027206 0.925913
 -0.467242 -0.000887 0.433297
 0.256486 0.090298 0.487782
 -0.326746 -0.079639 0.065193
 -0.345797 -0.042606 0.063258
 -0.231679 0.115849 0.884387
 -0.115213 0.138283 -0.904903
 0.126581 0.083219 0.294421
 -0.34472 -0.065881 0.105552
 0.08547 0.059807 -0.735613
 -0.475791 0.0123 0.564219
 0.015873 -0.141159 0.82856
 -0.263932 0.104066 -0.555064
 0.075244 0.0899 0.964397
 0.066953 0.037742 -0.990741
 0.081175 -0.009691 0.990531
 -0.091461 0.139279 0.900349
 0.478121 -0.013311 -0.536169
 0.302107 0.099324 -0.011155
 0.393053 0.143866 0.485466
 -0.175991 0.101058 0.331589
 0.245178 -0.118582 0.392868
 -0.244429 0.158096 0.264184
 -0.199998 0.088419 -0.357597
 -0.383284 0.120431 0.716308
 -0.127146 -0.187217 0.049247
 -0.098745 0.149057 0.833038
 0.146873 0.016566 -0.348481
 0.033381 -0.105713 -0.960367
 -0.447445 -0.096773 0.543901
 0.056037 -0.174964 0.16604
 0.263472 0.151663 -0.734556
 0.110075 -0.143839 0.884494
 0.06667 0.080044 -0.280032
 -0.220487 -0.146768 -0.767752
 -0.136208 -0.015167 -0.69723
 0.09242 -0.061512 -0.734293
 0.233383 -0.089245 0.421046
 0.075583 0.11493 0.251719
 0.409785 -0.133266 -0.577921
 0.140867 0.062542 -0.328577
 0.353611 -0.144669 -0.684691
 0.427991 0.003878 0.304782
 -0.270847 -0.11137 -0.478422
 0.183813 -0.088727 0.343391
 -0.305268 -0.100325 0.843433
 -0.235414 0.045351 -0.506233
 -0.276006 -0.127763 -0.433432
 0.244022 0.147848 0.024256
 0.326757 0.059468 -0.024787
 -0.285936 0.107071 -0.858841
 -0.031018 0.092724 0.265871
 0.29378 0.152197 0.730312
 0.378002 -0.135839 -0.371031
 0.29978 0.0201 0.895793
 -0.426515 -0.113572 -0.488695
 -0.28484 0.147246 -0.352264
 -0.449638 0.011448 0.696315
 0.190944 0.096599 0.923274
 0.302526 0.125993 -0.142012
 -0.16454 -0.134914 -0.887791
 -0.066306 -0.085453 0.967628
 -0.381868 -0.142263 -0.543733
 0.101638 0.021154 -0.716757
 -0.408901 -0.096633 0.708635
 -0.45098 -0.03326 0.686114
 0.097004 0.048548 0.297519
 0.087028 -0.043229 -0.302748
 -0.156758 0.011391 -0.973906
 0.133552 -0.060334 -0.711774
 0.372583 0.01744 -0.14133
 -0.356283 0.147469 0.636521
 0.308189 -0.024086 0.88604
 0.294398 -0.117436 -0.103839
 0.188947 0.026928 0.638608
 0.187383 0.149711 -0.264922
 0.164263 -0.142628 0.781916
 -0.030955 0.147969 -0.90013
 -0.133994 0.138903 0.253028
 -0.402417 0.115414 -0.362027
 0.439689 -0.099421 0.476472
 -0.169246 -0.091893 -0.938408
 -0.391092 -0.141931 0.494496
 0.178565 0.059585 0.666001
 0.167371 -0.057032 -0.683405
 0.016356 0.143274 0.910394
 0.40365 0.028838 -0.785147
 -0.266226 -0.147484 0.74532
 0.347208 -0.058927 -0.112316
 -0.156856 -0.136772 0.780789
 -0.223082 0.162081 0.063879
 0.158015 0.000443 0.974091
 0.115024 0.027963 -0.322307
 0.169678 0.051898 -0.361075
 -0.319812 0.148653 0.31657
 -0.449026 -0.092979 0.498635
 0.442438 -0.103278 -0.57046
 0.16784 -0.150698 0.82066
 -0.294138 -0.134466 0.173218
 -0.26957 -0.142344 0.138958
 0.24118 0.132016 -0.358142
 0.234864 0.06249 -0.549212
 0.177131 -0.173168 -0.084734
 -0.039084 0.013125 -0.738356
 0.22016 -0.079233 -0.636149
 -0.399461 0.132665 0.632845
 -0.225423 -0.025556 0.54938
 0.466717 0.008607 -0.444937
 0.24556 0.155447 0.182051
 -0.363441 -0.119996 0.290463
 0.372859 -0.061677 -0.196133
 -0.207873 -0.110927 -0.344762
 -0.376471 0.075001 0.791054
 -0.16143 -0.144186 0.866225
 0.218678 0.023855 -0.575016
 -0.281174 -0.130571 0.423905
 -0.217498 0.161374 0.000692
 -0.420251 0.123785 0.547529
 0.399333 0.074213 0.761091
 0.252916 0.101721 -0.575339
 -0.260203 -0.131033 0.663589
 -0.069787 0.058234 -0.290404
 0.210359 -0.042548 0.41809
 -0.007378 -0.045001 0.748514
 -0.055806 -0.099639 -0.2596
 0.332524 -0.046674 0.855667
 0.317799 0.145813 -0.581982
 -0.201432 -0.165546 0.116145
 0.113827 -0.142672 -0.893845
 -0.392868 0.080494 -0.275043
 0.258745 0.142887 0.101584
 -0.371711 0.032421 0.15472
 -0.200586 -0.041472 -0.634756
 -0.420787 -0.121555 -0.538024
 0.161661 0.13126 -0.755545
 -0.448736 -0.091735 -0.520447
 0.270898 0.129967 -0.838083
 0.277523 0.001436 -0.913815
 0.095202 0.138952 -0.908912
 -0.112481 -0.002152 0.318414
 0.157742 0.158073 -0.23048
 -0.382397 -0.012595 -0.182029
 -0.168675 -0.177625 0.039075
 0.223984 -0.156444 -0.098228
 -0.094902 -0.133801 0.232078
 -0.169258 0.022553 -0.359251
 0.248934 0.151207 -0.783714
 -0.169798 0.147505 -0.251026
 -0.30405 -0.142829 0.75853
 -0.064716 0.150368 0.870787
 -0.23169 0.075305 0.596189
 -0.361492 0.119169 -0.754374
 0.237597 -0.027952 0.933613
 0.438425 -0.012493 -0.727328
 -0.29472 0.070565 -0.880424
 -0.237916 0.078266 0.471084
 0.290676 0.126074 -0.096075
 0.409552 0.112238 -0.407788
 0.217207 0.102884 -0.907466
 0.119951 -0.188915 -0.068397
 0.337862 -0.035917 -0.029725
 0.197248 -0.090324 0.678253
 0.111094 0.109735 -0.275745
 0.285559 -0.144933 -0.226378
 0.027371 -0.139625 -0.913702
 0.388546 0.075308 0.253126
 -0.086415 0.081237 0.743684
 0.282709 -0.147904 0.200049
 0.397036 0.088799 0.292389
 -0.027033 -0.075157 0.976644
 0.296447 -0.147338 -0.758305
 0.159924 0.176863 -0.156089
 0.278436 -0.123533 0.055929
 0.400753 -0.035445 0.241106
 -0.050598 0.03734 0.995374
 0.262893 0.103004 0.878077
 0.00645 0.075336 0.271775
 -0.408804 0.119061 -0.666959
 0.177648 -0.009805 0.656173
 0.128014 -0.145741 0.811559
 -0.059117 -0.154605 0.193508
 0.229395 -0.105093 0.653704
 0.198674 -0.044242 -0.397073
 -0.159219 -0.079436 0.32248
 -0.24376 0.132644 -0.347426
 -0.381149 -0.086071 0.251321
 0.401331 -0.137016 -0.460437
 0.37797 -0.066902 0.217622
 0.365479 -0.092062 -0.229148
 -0.077729 0.180452 -0.147368
 0.121394 0.151605 -0.838047
 -0.214349 -0.148272 -0.811868
 0.336195 -0.148056 0.644808
 -0.241787 -0.152298 0.101626
 -0.091238 -0.144088 0.825303
 -0.474727 0.029552 0.517692
 -0.418133 -0.079886 0.333351
 -0.473335 -0.035609 0.566846
 0.220734 -0.023827 -0.564356
 -0.429463 0.05774 -0.335409
 -0.329904 -0.077902 -0.842754
 0.002412 0.126136 -0.801104
 0.17059 0.181261 -0.096123
 -0.331324 0.039206 0.865719
 -0.05131 0.010172 0.733378
 0.257124 0.144908 -0.067268
 -0.228676 0.165827 0.174977
 -0.231347 -0.140361 -0.314599
 -0.246527 -0.154699 -0.275248
 -0.170596 0.180083 0.038025
 0.457344 0.053201 0.419454
 -0.189024 0.005551 0.639859
 -0.083641 0.147511 -0.831347
 -0.21357 0.01214 0.443001
 -0.199167 0.091067 0.926398
 -0.35862 -0.087269 0.197326
 0.437389 0.003367 -0.330476
 -0.247682 -0.047031 -0.924702
 -0.241615 0.149155 -0.740321
 0.147348 0.112033 0.927903
 0.352454 -0.131153 0.30003
 0.254012 -0.105584 -0.879002
 0.300532 0.040199 -0.892689
 -0.226324 -0.076303 0.418341
 -0.421225 -0.121104 0.467886
 -0.422664 -0.045073 0.30391
 -0.443458 -0.067368 -0.669689
 0.454928 -0.0569 -0.648708
 0.314422 0.129987 -0.199168
 0.253733 0.125127 0.377417
 0.390203 0.143158 0.442426
 -0.219746 0.057053 0.43857
 -0.376245 -0.085492 -0.246253
 0.427338 0.046073 -0.325312
 0.403214 -0.10698 0.363325
 -0.399454 -0.045088 -0.251766
 -0.017934 -0.163473 0.180419
 0.181091 -0.166761 0.209019
 0.320673 -0.092847 0.837616
 0.007507 0.198122 0.076948
 0.314686 -0.009115 -0.884359
 0.151774 -0.135556 0.890977
 -0.123746 -0.137832 -0.89661
 -0.44178 0.104575 -0.581412
 -0.145051 -0.116784 -0.754057
 0.055433 0.018756 0.995287
 -0.329601 0.148873 -0.357618
 -0.095222 -0.194909 0.020505
 -0.435444 -0.021057 0.725397
 0.363473 0.149402 -0.584205
 0.055654 0.197605 0.072445
 -0.131517 -0.112735 0.757859
 0.267336 -0.143753 0.117519
 -0.404764 0.076803 0.306058
 0.0185 0.035597 0.744402
 -0.366326 -0.055841 -0.167533
 0.410573 -0.021994 -0.258532
 0.35931 -0.060417 -0.154099
 0.321228 -0.086745 -0.089637
 0.01449 -0.194388 0.09816
 -0.125578 0.013593 0.70135
 -0.318656 -0.146162 0.446464
 0.296973 -0.147286 0.242539
 0.320512 -0.14584 0.572087
 0.443626 0.036334 -0.367562
 -0.015183 0.190483 0.113299
 -0.317787 0.033149 -0.876821
 0.229538 -0.11548 -0.667883
 -0.08004 -0.181025 0.123643
 -0.1947 0.08956 0.67828
 0.233192 -0.066548 0.4568
 0.425925 -0.089464 -0.683657
 -0.324266 0.103597 -0.150011
 0.295214 0.13758 -0.795646
 -0.24178 0.150424 -0.047982
 0.150867 0.187172 -0.0555
 0.337695 0.028218 -0.863095
 0.337645 -0.148237 -0.389082
 0.297318 0.14532 0.238101
 0.215092 0.132688 -0.32052
 0.474322 0.029565 -0.547444
 -0.415885 -0.100196 -0.388356
 -0.228609 -0.156992 0.147812
 -0.22435 -0.012939 0.480916
 0.190679 0.059756 0.948301
 0.243779 0.160075 -0.242959
 -0.025062 0.204906 -0.020279
 -0.094897 -0.095781 -0.275812
 0.069786 -0.200817 -0.015645
 -0.347937 -0.063954 -0.124024
 0.38797 0.014149 -0.189233
 -0.195453 -0.174851 -0.152853
 0.279641 0.14862 -0.186365
 0.210158 0.024431 0.597059
 0.248524 0.117186 -0.632171
 0.120217 0.187856 0.095701
 0.124516 0.097752 -0.951507
 0.014597 0.204066 -0.04279
 -0.318031 0.082124 0.007657
 -0.412312 0.01292 -0.263439
 0.088844 0.121806 0.933566
 -0.34317 0.148661 0.590259
 0.350681 0.149115 0.50743
 0.459222 -0.075712 -0.481421
 0.031324 0.115315 -0.954588
 -0.163055 -0.114261 0.919466
 -0.467011 -0.052604 0.487837
 0.266273 -0.086495 0.889263
 0.303188 0.146726 -0.422197
 0.068175 -0.034257 0.735264
 -0.131086 -0.051036 0.970751
 0.139722 0.190282 -0.012704
 0.375721 0.12152 0.31416
 0.038575 0.188737 -0.120376
 0.235209 -0.080413 -0.913186
 -0.443419 -0.024983 0.347035
 0.295631 -0.08969 -0.862115
 -0.273332 0.118457 0.504411
 -0.176306 -0.139765 -0.776177
 0.163566 -0.110278 0.922914
 0.247305 -0.136362 0.351456
 -0.165303 0.120924 -0.740012
 0.187148 -0.154312 -0.226372
 -0.177517 0.046818 -0.960243
 -0.45896 0.068029 0.49927
 -0.088258 0.088823 -0.75215
 0.088487 -0.137911 0.806564
 0.318159 -0.075511 -0.04491
 0.234226 0.144129 0.72689
 -0.098282 -0.119563 0.781054
 0.199989 -0.079867 -0.367053
 0.093438 0.164694 -0.193307
 0.425229 -0.028514 -0.30051
 0.060574 -0.165502 -0.175117
 -0.083256 -0.115654 -0.781486
 -0.472246 -0.017901 0.607901
 -0.280852 0.122746 -0.046255
 0.28472 -0.053997 -0.893184
 -0.380132 0.03578 0.80909
 -0.381685 0.077659 0.243676
 -0.208449 0.038049 0.617676
 0.125093 -0.084878 -0.959874
 0.402448 0.133915 -0.510177
 -0.335464 0.146763 -0.51741
 0.21188 0.092157 -0.654471
 0.307707 -0.148239 0.298763
 -0.29278 0.141186 -0.394607
 -0.033115 -0.002639 -0.998705
 0.102095 -0.196253 0.01573
 -0.178284 -0.176041 -0.008408
 -0.226916 -0.142778 0.745731
 0.450774 -0.077543 -0.435559
 -0.040763 0.136714 -0.812572
 -0.406179 0.117798 0.677153
 0.173195 0.150346 -0.843846
 0.040158 -0.102333 0.773702
 -0.195369 0.161537 -0.217011
 0.14035 0.148558 0.86881
 -0.045597 0.073914 -0.979459
 0.392026 0.116052 -0.704873
 -0.333315 0.143014 -0.310697
 0.203067 0.163292 -0.22707
 0.017993 0.02911 0.998209
 -0.020154 -0.197406 0.068903
 -0.193822 -0.171915 -0.050917
 -0.439385 -0.057191 -0.374767
 0.366824 -0.126276 -0.723522
 -0.185122 0.167318 0.195795
 0.336859 0.149913 -0.625243
 -0.014301 0.164917 -0.181428
 -0.412438 -0.02904 0.764981
 0.145656 0.055614 -0.967282
 0.307284 0.14249 0.436764
 0.234354 0.099034 0.624841
 -0.34101 0.14202 -0.720759
 0.29577 -0.145985 0.760013
 -0.468155 0.033505 0.4674
 -0.34116 -0.001085 -0.862111
 -0.032742 -0.091642 -0.768149
 -0.285512 0.152053 -0.308832
 -0.061137 0.11752 0.77987
 -0.314147 0.090022 -0.037115
 -0.328532 0.086504 -0.112592
 -0.00425 0.147435 -0.84337
 0.329636 -0.084953 0.111179
 0.400897 -0.109664 0.69495
 0.007807 -0.118618 0.793956
 -0.345307 0.139305 0.73125
 -0.056638 -0.19742 0.042205
 -0.008674 -0.126848 -0.937358
 0.180465 0.091792 0.69305
 -0.444507 -0.076268 0.410622
 -0.379985 -0.020018 0.813722
 -0.424603 0.013477 0.749502
 0.05273 0.022603 -0.733748
 0.393274 -0.1373 0.582607
 -0.143021 -0.128472 0.258554
 0.024269 0.084946 -0.267133
 -0.263078 -0.137381 0.060168
 -0.171061 -0.0272 0.668129
 0.286941 -0.124871 -0.498594
 0.117587 0.191066 -0.084505
 -0.400142 0.101825 0.342494
 -0.14774 -0.185732 -0.037886
 0.228483 0.101898 -0.400665
 0.287542 -0.140644 -0.634428
 0.014435 -0.07246 -0.271961
 -0.177987 0.176424 0.138675
 0.178242 0.124772 -0.299461
 -0.266911 0.135181 -0.828759
 0.322348 0.094089 0.106747
 0.338433 0.053642 -0.068227
 -0.156043 0.184669 -0.008589
 0.054608 -0.196357 0.080929
 0.126089 -0.128584 0.77445
 -0.157315 0.140176 -0.886021
 0.34036 -0.089225 0.153494
 0.4641 -0.035303 -0.436298
 -0.329677 -0.062069 0.020459
 -0.44723 0.081187 -0.41763
 0.426756 0.043751 0.736692
 0.188381 -0.168477 -0.127296
 0.040048 0.00278 -0.998219
 0.361474 0.098519 0.227795
 0.092853 0.151782 0.876022
 0.352993 0.149697 -0.491501
 0.403765 -0.065181 0.756663
 0.27369 -0.123305 -0.839548
 -0.292204 0.125297 -0.121081
 -0.279056 -0.139771 -0.389874
 0.218469 0.068457 -0.424858
 -0.163695 -0.182006 -0.078538
 0.27292 -0.143061 0.795583
 0.266377 -0.140308 -0.127843
 0.208357 0.006807 0.426732
 0.276547 -0.048296 0.902146
 -0.088869 0.03186 0.303721
 -0.238059 -0.134878 -0.84695
 -0.174545 -0.179514 -0.118333
 -0.431567 0.101623 0.639843
 -0.099181 -0.183452 -0.147177
 -0.374649 0.115334 -0.296651
 -0.344493 0.09634 0.811613
 -0.353485 0.148406 0.499889
 -0.050185 -0.031978 -0.740821
 -0.391761 -0.133266 -0.460851
 0.292792 -0.139642 -0.398778
 0.158193 -0.139614 -0.884531
 0.427341 0.124886 0.548785
 -0.21307 -0.038214 0.942781
 0.40771 -0.127672 -0.623851
 0.386714 -0.028488 0.197832
 -0.477621 -0.016393 -0.542869
 0.272952 0.111467 0.519064
 -0.012957 0.055034 0.990919
 0.470632 -0.056273 -0.521932
 -0.092549 0.065087 -0.976667
 -0.284788 0.13949 0.422526
 -0.297022 0.132537 -0.167909
 0.315017 0.152328 0.696631
 0.257292 0.140786 -0.020836
 -0.001977 0.071905 0.75611
 -0.218654 -0.109367 0.676616
 0.152418 0.098821 -0.724394
 -0.389185 -0.129016 -0.416025
 -0.27793 -0.150006 0.284569
 0.172347 0.092834 -0.334084
 0.090243 -0.047017 0.980053
 0.177345 0.001116 -0.655713
 -0.255148 -0.144445 -0.729474
 0.247674 -0.150362 0.079842
 0.447506 -0.058945 0.408465
 -0.221577 0.078375 -0.401197
 -0.214386 0.153627 -0.263143
 -0.358362 -0.011316 0.090051
 0.359762 -0.102265 0.235494
 0.464097 0.033642 -0.629618
 0.424738 0.121262 0.463657
 0.101167 0.139442 0.802522
 -0.124943 -0.138727 0.804395
 -0.07131 0.101622 -0.959426
 -0.128524 0.077915 -0.72587
 0.120204 0.193674 0.024851
 0.226755 -0.000993 0.505099
 -0.238681 -0.134045 0.704175
 0.165478 -0.095637 -0.712301
 -0.165558 0.02215 -0.67384
 -0.139039 0.040825 -0.331426
 0.455473 0.083264 -0.560098
 0.464062 0.056967 0.46576
 -0.376748 0.05148 0.192734
 0.274401 -0.143495 -0.797292
 0.401728 0.135396 -0.560996
 -0.127433 0.085289 0.72844
 -0.226941 0.034264 0.485522
 0.034623 0.104588 0.253894
 -0.159636 0.146833 0.860444
 -0.27852 0.145192 -0.665923
 0.073882 0.150797 -0.86686
 -0.318085 -0.074871 -0.029895
 -0.120745 -0.115472 0.932872
 -0.023203 0.039834 0.743513
 -0.44982 0.071324 0.452944
 -0.248759 -0.150811 -0.104456
 0.066473 0.201408 0.028483
 -0.071155 -0.060263 0.742442
 -0.327064 0.128009 -0.228066
 -0.425595 -0.116319 -0.583921
 0.359153 -0.145668 0.553411
 -0.314627 0.150819 -0.687144
 -0.337602 -0.036405 -0.017262
 -0.034006 -0.109685 0.951785
 -0.222437 0.166025 0.124626
 0.370655 0.020925 -0.830864
 0.251159 -0.113288 -0.624001
 0.419935 0.061811 0.312039
 -0.045533 0.149668 -0.856728
 0.337119 -0.142035 0.335619
 0.30117 -0.07333 0.870529
 -0.08134 -0.19814 -0.059062
 -0.193934 -0.141544 -0.856495
 0.115919 0.017262 0.317667
 -0.347761 -0.115958 0.243239
 -0.144918 -0.180758 -0.150882
 0.026226 -0.023915 0.743024
 0.203293 0.011033 -0.617451
 -0.02279 0.040657 -0.994574
 0.179539 0.152285 0.232672
 -0.041358 0.025446 -0.293085
 0.310336 0.125141 0.17532
 -0.439627 0.102475 0.588789
 0.336953 -0.12705 -0.767826
 -0.419346 -0.060576 0.732446
 -0.35223 0.119601 0.771651
 0.263301 -0.124288 0.631597
 -0.20506 0.127866 -0.717141
 -0.184798 -0.095043 0.698996
 -0.147769 0.149707 0.817001
 -0.147242 0.173282 0.17187
 0.125772 0.114068 0.755021
 -0.328568 -0.072873 -0.083617
 0.220799 -0.134776 0.860509
 0.068526 0.096477 -0.761158
 0.316141 0.141543 -0.26176
 -0.173018 -0.04692 0.957977
 -0.18124 0.169223 -0.173687
 -0.251521 -0.159565 -0.190902
 -0.242951 0.136849 0.845467
 -0.253071 0.159974 0.218952
 0.17465 -0.179531 0.116659
 -0.354675 -0.030791 -0.095771
 0.455079 0.020778 -0.674747
 -0.188838 0.126016 0.89526
 -0.339297 -0.04439 -0.057535
 0.331714 -0.121948 -0.223172
 0.347346 0.071551 0.13729
 -0.100558 -0.033159 -0.307539
 0.028553 -0.065691 -0.986567
 -0.247258 0.118916 -0.873333
 -0.187189 -0.025244 -0.382507
 0.310635 0.144361 -0.752018
 -0.272991 -0.056571 0.90226
 -0.044611 -0.199059 -0.09043
 -0.030113 -0.10767 0.781777
 -0.204169 -0.081564 -0.377641
 0.217787 -0.017683 0.585589
 -0.246218 0.118505 -0.6453
 -0.042432 -0.203176 -0.04637
 0.286035 0.151137 -0.22949
 0.128521 0.061745 -0.713652
 -0.328726 0.148319 0.363099
 -0.31418 -0.148279 0.719952
 0.267188 0.119546 0.424737
 0.342254 -0.09907 -0.18323
 -0.455324 0.038201 0.415367
 -0.389332 -0.137111 0.43329
 0.04798 0.122603 -0.791166
 0.149188 0.017631 0.342697
 0.249241 0.100344 0.585761
 0.35058 -0.016168 -0.848526
 -0.399232 -0.004252 -0.791956
 -0.320163 -0.146276 -0.309465
 -0.361312 -0.076798 -0.809408
 -0.372082 -0.00126 -0.828503
 -0.192948 -0.004334 0.958655
 0.164832 -0.103082 0.307802
 0.138067 -0.08743 0.725725
 -0.212117 0.160385 0.231503
 0.14803 -0.017188 -0.688025
 0.252948 -0.148937 0.758194
 -0.329928 0.137929 0.272624
 -0.265645 -0.118584 0.856404
 0.398189 0.039132 0.236019
 0.333828 0.105266 -0.170966
 -0.300674 -0.146183 -0.741273
 0.182294 0.132211 -0.890672
 -0.180173 0.137888 0.757059
 0.323068 -0.15027 0.687166
 -0.350153 0.00715 0.050495
 0.159716 -0.180657 -0.045872
 0.007948 0.093238 -0.769002
 0.028047 -0.151711 -0.868926
 0.175509 0.042439 0.360771
 -0.202512 -0.147549 -0.268283
 -0.33697 -0.131664 -0.271739
 -0.138677 -0.187172 0.006919
 -0.344628 -0.023075 0.023012
 0.473304 -0.026865 -0.484201
 0.138352 -0.149295 0.852575
 -0.461666 -0.062232 0.601731
 0.2224 -0.002826 -0.484934
 -0.462497 0.078553 -0.518792
 0.206151 0.055025 -0.627297
 0.273038 -0.118699 0.588168
 -0.01716 -0.108298 0.243264
 -0.327217 0.069305 -0.852201
 0.349116 0.149136 0.383316
 -0.222362 -0.121031 -0.689432
 0.467575 -0.010658 -0.636514
 0.247059 0.080789 0.543999
 0.42157 0.115803 -0.472467
 -0.40413 0.052522 -0.768383
 0.035466 -0.139768 0.908252
 -0.21218 0.167307 -0.13091
 0.075206 -0.197764 -0.061621
 0.227655 -0.031346 -0.519276
 0.263155 -0.100869 0.535061
 -0.228738 -0.031237 -0.48942
 0.256804 0.09905 -0.526563
 0.084977 -0.051037 0.296343
 -0.189756 -0.078996 0.936679
 0.226567 -0.152823 0.281826
 -0.355624 -0.144943 -0.62458
 0.065168 0.144022 0.904434
 -0.192913 0.012181 -0.637061
 0.151471 -0.059309 0.334643
 0.278988 0.130024 -0.600249
 0.227436 0.039999 0.555673
 -0.43049 0.113044 -0.44253
 -0.062549 -0.100921 0.256328
 -0.36125 -0.061187 0.817931
 0.27467 0.141454 0.156049
 -0.123857 0.013436 0.983752
 0.386683 -0.050344 0.793556
 -0.050393 -0.130273 0.226065
 -0.0119 -0.093516 -0.971079
 -0.293949 0.149304 0.240581
 0.097919 -0.151827 -0.202527
 -0.254514 0.142852 0.036821
 -0.045929 -0.029322 0.738379
 0.475858 0.001115 -0.585374
 0.342477 0.138266 0.295092
 0.412331 0.079315 -0.730023
 -0.195832 0.120902 0.715211
 0.466203 0.019939 0.443034
 0.368191 -0.133768 0.36645
 0.079543 8.6e-005 -0.307946
 0.039927 0.03885 -0.289356
 -0.174121 0.024967 0.37136
 -0.307711 -0.13994 -0.467145
 -0.383402 -0.048822 -0.210565
 -0.441346 -0.087315 0.635913
 0.198062 0.071989 -0.384949
 0.018658 0.131972 0.801964
 -0.405077 0.09311 -0.321427
 0.152093 0.005 -0.975838
 0.347912 0.150412 0.424661
 0.328931 0.13817 0.753633
 -0.340696 -0.129472 -0.753819
 -0.265297 0.151628 -0.188693
 -0.420933 0.119914 -0.62058
 -0.16239 -0.107653 0.732316
 -0.10014 0.086839 -0.28349
 0.050203 -0.042667 0.986322
 0.431832 -0.116556 -0.486802
 -0.169675 -0.159483 -0.224251
 -0.217294 -0.095882 0.37378
 0.385886 0.137836 0.400351
 0.423623 -0.08912 -0.364366
 0.101557 0.048509 0.723433
 -0.156021 0.082864 -0.951182
 0.391625 -0.05862 -0.239492
 0.046153 -0.0834 0.969574
 0.310736 -0.150531 -0.672464
 -0.131019 -0.187298 -0.11163
 -0.287018 0.147674 -0.227147
 0.445077 0.09065 0.625427
 0.405513 0.080375 -0.312645
 -0.259971 0.13731 -0.008794
 0.375865 0.057908 -0.809434
 0.059213 -0.200658 0.033225
 0.377713 0.063671 0.207897
 -0.304554 -0.135671 -0.78656
 0.079593 -0.135674 -0.799928
 0.353342 0.137503 0.718662
 0.283683 0.143421 0.199388
 0.107846 -0.021934 0.715632
 -0.094387 0.143173 0.229793
 -0.297386 -0.140616 0.63637
 -0.376481 0.103857 0.281996
 0.402358 0.052112 -0.263688
 0.22254 0.01894 0.467224
 -0.420809 -0.05785 -0.323597
 -0.100994 -0.040241 0.722038
 0.332648 0.053223 0.857351
 -0.396308 0.004608 -0.221983
 0.146588 0.027809 -0.68975
 -0.105455 -0.194617 -0.022976
 0.347609 0.145783 0.338536
 -0.27183 -0.110986 -0.862193
 -0.325151 -0.1071 0.156212
 0.310108 0.119675 0.816909
 -0.069559 0.050368 -0.736692
 -0.033703 0.181543 -0.144334
 -0.25922 0.144129 -0.094311
 0.324503 0.104113 0.146334
 0.064836 -0.125627 -0.934173
 0.292821 0.124591 0.123952
 0.25799 0.073844 0.90582
 -0.261283 -0.082233 -0.896964
 -0.007664 0.191867 -0.110411
 0.199403 0.032249 -0.410742
 0.447379 -0.024601 -0.36351
 0.207133 0.069507 0.387857
 -0.231094 -0.06043 -0.458295
 0.292953 -0.127402 -0.546182
 -0.413455 -0.105855 0.374741
 -0.266264 -0.129112 -0.636847
 0.227293 0.145558 0.292502
 0.141138 0.124534 -0.918506
 -0.287344 -0.128348 0.821116
 0.19251 -0.016175 -0.95872
 -0.217192 0.080548 -0.633692
 0.19445 -0.141923 -0.859035
 0.338587 0.046532 0.051935
 0.462065 -0.071805 0.542357
 -0.434986 0.11786 -0.49794
 -0.05314 0.127691 0.24047
 -0.146147 0.009062 0.343082
 0.30391 -0.141999 0.612715
 0.241822 -0.066079 0.525193
 0.335423 0.129631 0.253398
 -0.052158 0.006755 0.294468
 0.153992 -0.152147 -0.841433
 -0.361051 0.142439 0.682779
 0.47406 0.019095 -0.496676
 0.145161 -0.013402 0.689921
 -0.221149 -0.020964 -0.945453
 0.187766 -0.013536 0.389246
 -0.166303 -0.173075 -0.185678
 0.396402 -0.083549 0.297611
 -0.269962 -0.136629 -0.818115
 0.315321 0.145439 -0.470227
 0.265441 0.034588 0.919636
 -0.08704 0.019685 -0.307313
 -0.335865 -0.146268 -0.385663
 0.355953 0.149733 0.634019
 0.291743 -0.109449 -0.057994
 0.343098 -0.00423 -0.002944
 -0.134407 -0.073633 0.720226
 -0.344972 0.043456 0.074489
 0.342876 -0.135955 -0.301044
 0.001087 0.163816 0.182418
 0.302669 -0.123185 -0.147908
 0.222697 -0.002306 0.546833
 0.407981 -0.127663 0.485635
 -0.321017 -0.126253 0.791903
 0.352926 0.120996 -0.273889
 -0.23414 -0.066933 0.920713
 -0.326572 -0.119212 0.203065
 0.462135 0.050354 -0.461937
 -0.468906 0.025985 0.613764
 -0.337421 -0.147397 -0.548264
 -0.184195 -0.165167 0.15617
 -0.352938 0.036034 -0.840727
 -0.353103 -0.040824 -0.843554
 -0.308913 0.107407 0.836597
 -0.367126 0.139578 0.397731
 -0.309522 -0.147372 -0.696894
 -0.464681 0.054073 -0.450754
 -0.33513 0.107147 -0.191289
 0.436367 0.034463 0.335775
 -0.087374 0.092478 0.960862
 -0.253155 -0.098957 0.445973
 0.405264 -0.065047 -0.281345
 -0.160981 0.060892 0.34385
 0.357323 0.02939 -0.098282
 -0.089928 -0.127457 -0.926051
 0.086797 -0.081822 0.964388
 0.046469 0.126218 0.936113
 0.058261 -0.100619 0.261082
 -0.248276 0.104451 0.436595
 0.340227 0.086723 0.826849
 -0.23982 0.063907 -0.549026
 0.2167 0.028523 -0.454172
 -0.309214 0.076049 0.866844
 -0.399733 -0.099402 -0.339375
 -0.473006 0.039829 -0.49083
 -0.284995 -0.125651 -0.104083
 0.13927 -0.18644 0.093526
 0.369645 -0.138118 0.67173
 -0.371396 0.147137 -0.594595
 -0.367337 0.133728 -0.335879
 0.311257 -0.14096 -0.263579
 -0.018829 -0.034309 0.991211
 0.341953 0.122207 -0.776522
 -0.009321 -0.205185 -0.02105
 -0.03803 0.139537 0.912574
 -0.059295 0.060304 0.287048
 -0.471603 0.005487 -0.450346
 0.227405 0.153125 -0.282937
 -0.265927 -0.156524 -0.233896
 0.024567 -0.148517 0.869202
 -0.103353 -0.084996 0.745672
 0.155464 -0.121096 0.746776
 0.237758 -0.091243 0.613677
 -0.265501 -0.13949 -0.683284
 -0.237256 0.151229 -0.793188
 0.352329 -0.019701 0.070803
 -0.402148 0.140435 -0.514758
 -0.234535 -0.162609 -0.14702
 -0.082526 -0.028312 0.301583
 0.164901 -0.039192 0.963714
 -0.170701 0.090228 -0.703729
 -0.276889 -0.146174 0.705186
 -0.258189 0.001238 -0.926849
 0.270952 -0.113827 0.857962
 0.023819 -0.160694 0.189232
 -0.312032 -0.146825 0.395241
 0.295753 0.062387 0.885395
 0.227667 0.061104 0.931105
 -0.303633 0.10764 -0.081014
 0.065997 0.143773 -0.222345
 0.471213 0.04964 0.558422
 -0.431346 0.010122 -0.313591
 0.390167 0.122311 0.696478
 0.026688 -0.204192 0.0042
 0.346987 0.006471 0.039517
 0.29322 -0.102119 -0.01432
 -0.274844 -0.150663 -0.314778
 -0.336884 -0.096769 0.815974
 0.313673 0.15143 0.363885
 0.257929 -0.129693 -0.372829
 -0.131246 0.075915 -0.308793
 -0.24579 -0.095266 0.589945
 -0.116981 0.148748 0.868072
 0.136647 -0.181262 0.141388
 -0.401102 -0.13069 -0.621024
 0.179542 0.045939 -0.661796
 0.430346 -0.054846 -0.335718
 -0.133443 0.051777 0.973268
 -0.173515 -0.102116 -0.714704
 -0.16795 -0.091179 -0.324671
 0.217219 0.163599 -0.002339
 -0.240433 0.158913 -0.225445
 -0.301026 0.115157 0.091247
 0.042073 -0.058486 0.279554
 0.278332 0.128717 -0.453811
 0.32421 -0.147073 -0.431503
 -0.337357 -0.110712 -0.798894
 -0.27803 0.126132 0.462964
 0.13801 0.169061 -0.1937
 -0.126954 -0.147666 0.846566
 0.413359 0.041282 0.27633
 0.414544 -0.132112 -0.530943
 -0.267375 0.14598 0.6966
 0.429438 -0.114806 -0.434881
 -0.277548 0.137872 0.817633
 0.316328 -0.123132 0.179857
 0.112165 -0.122089 -0.770874
 -0.065379 0.115705 -0.781601
 0.294056 -0.118061 0.096939
 -0.211023 -0.100241 0.908517
 -0.207366 0.120503 -0.32618
 -0.301851 -0.101487 -0.066728
 -0.206905 0.130009 0.322611
 -0.044671 -0.175551 0.150823
 0.154842 0.113977 0.284616
 -0.084292 0.013225 0.992416
 -0.201924 -0.123098 0.720042
 -0.224541 0.162988 -0.177861
 0.159151 0.024142 0.676503
 0.146602 -0.158888 -0.199325
 -0.189055 -0.127684 0.888741
 -0.343983 -0.130724 0.75214
 0.324026 -0.051183 -0.863083
 0.164992 -0.075427 0.697721
 0.115756 0.096342 0.950854
 -0.031024 0.118247 -0.949713
 -0.460989 -0.032035 -0.421186
 -0.336794 -0.147075 0.616599
 -0.210526 0.10736 0.363518
 -0.435545 -0.074976 0.681502
 -0.427932 0.049904 -0.728562
 0.229457 -0.15104 0.791525
 -0.316261 -0.143055 -0.598307
 -0.385916 -0.142524 0.539315
 -0.289769 -0.140352 -0.187886
 -0.229343 -0.14359 0.286698
 -0.328379 0.148579 -0.605763
 -0.21881 0.087902 0.405216
 -0.476782 -0.00654 -0.49766
 -0.281876 -0.128768 0.099395
 -0.229145 -0.103144 -0.647958
 -0.132766 0.048569 -0.974506
 0.096192 0.070016 -0.975393
 -0.139497 -0.066617 -0.713142
 0.325138 -0.147347 0.374911
 0.468792 -0.017175 0.466045
 0.413704 -0.077506 0.333042
 0.352949 -0.076276 0.817122
 -0.052332 -0.147491 0.882331
 -0.084848 -0.168899 0.16317
 0.060733 0.025275 0.293029
 0.439387 -0.004059 0.725299
 0.34396 0.058163 0.096758
 0.235346 0.096504 0.403091
 -0.289529 0.139823 -0.623674
 -0.330542 -0.067464 0.847696
 -0.194225 -0.007195 0.398454
 -0.474047 -0.008888 0.479523
 0.085571 0.009382 0.723943
 0.202192 -0.144004 -0.762036
 0.256928 0.101747 -0.482381
 0.019283 -0.200567 0.051115
 0.131895 -0.138361 -0.237493
 -0.220089 0.002141 -0.455822
 0.274581 0.156208 -0.273882
 -0.460244 -0.046319 0.644512
 -0.080084 -0.153841 -0.206757
 -0.117384 -0.142683 -0.811386
 -0.402042 0.138065 -0.463703
 -0.237589 0.147178 -0.303777
 -0.27461 0.076211 0.895119
 0.219622 0.153779 0.251378
 -0.18461 0.130039 -0.289502
 0.262086 -0.099409 -0.526425
 0.413188 -0.014487 -0.768575
 -0.023968 -0.134946 0.815382
 0.259346 -0.142656 -0.326823
 0.279623 0.121088 0.467087
 -0.371299 0.131626 0.354999
 -0.352017 -0.147119 0.659908
 -0.273492 0.109416 0.863615
 -0.287948 0.131789 -0.437434
 -0.147594 0.163198 -0.200989
 -0.351565 0.113737 0.242691
 0.078222 -0.135619 0.911691
 0.447441 0.066789 -0.655814
 0.087973 0.158718 0.195599
 -0.12979 0.087923 0.954074
 -0.10212 -0.096016 -0.958036
 0.393631 0.038844 0.790892
 -0.311702 0.146983 0.629315
 -0.239309 -0.110542 -0.394473
 -0.06882 0.200711 0.012497
 -0.119548 -0.169272 -0.186073
 -0.158233 -0.173402 0.12323
 0.119675 0.083306 0.731569
 0.454045 0.091292 0.534597
 0.065879 -0.15008 -0.841667
 -0.400343 -0.016829 0.230251
 -0.264723 -0.121537 0.617746
 -0.331296 0.080133 0.097983
 0.062187 0.150051 0.84245
 0.333949 -0.058667 0.058859
 0.371893 0.051487 -0.170878
 -0.068719 -0.073747 -0.74974
 0.223992 0.015688 -0.530163
 0.046274 0.162882 0.186301
 -0.10408 0.19406 -0.064036
 -0.122138 -0.124605 -0.261781
 0.31431 0.147228 0.611993
 -0.380203 -0.144865 0.584154
 0.167441 -0.129389 -0.27019
 0.013325 0.147959 0.839214
 0.130636 -0.144782 -0.804097
 0.212186 -0.162292 -0.052628
 -0.323982 -0.14323 0.302777
 -0.455754 0.042731 0.662383
 0.122375 -0.019197 0.980747
 -0.237303 -0.088217 -0.606862
 -0.338287 0.148049 -0.450483
 0.320255 0.092095 -0.092225
 0.126419 -0.05821 -0.316565
 -0.415549 -0.122277 0.6108
 0.329913 -0.148722 -0.571014
 -0.296902 -0.110567 0.05973
 0.048187 -0.128864 0.802524
 0.223618 -0.041633 -0.458219
 -0.179398 -0.145344 0.244499
 0.12854 -0.096565 -0.73919
 -0.381636 -0.0392 -0.809457
 -0.229354 -0.115272 -0.885319
 0.270662 -0.156191 0.27404
 0.398799 0.130334 0.653118
 0.424363 -0.114459 0.605916
 0.111401 0.144787 -0.234619
 0.467231 -0.061089 -0.565842
 0.408495 0.091735 0.7211
 -0.166279 0.176297 -0.13399
 -0.190411 0.151083 0.799473
 -0.23814 0.049142 -0.930849
 -0.136475 0.185363 -0.09956
 -0.419165 -0.032687 -0.754922
 -0.338854 0.043723 0.026699
 -0.238072 -0.127977 0.343752
 -0.321165 -0.037473 -0.8762
 -0.416944 0.048358 -0.292708
 -0.418292 -0.028052 -0.288083
 0.115663 0.061771 0.973556
 -0.278896 -0.147887 0.328492
 0.286478 0.120323 -0.048714
 0.349577 -0.049311 0.098849
 0.233215 -0.109139 0.889703
 0.414531 -0.019859 0.764009
 0.3674 0.133141 -0.359449
 -0.257841 -0.152387 0.245619
 -0.11919 0.192911 0.022098
 0.39244 -0.023168 -0.212237
 -0.077114 0.19719 0.059425
 0.047387 0.007431 0.735986
 -0.162376 -0.146315 0.822453
 0.226353 0.065499 0.59043
 0.440287 -0.088126 0.436467
 0.260212 -0.149274 -0.27666
 -0.071805 0.100422 0.270683
 0.373536 0.138659 -0.669663
 -0.196737 -0.059893 -0.945865
 -0.035121 -0.073258 0.756169
 0.387305 0.050989 -0.21601
 -0.227306 0.019882 -0.559557
 -0.290853 -0.109413 -0.023139
 -0.068432 0.029105 -0.992367
 -0.220957 0.145521 0.741755
 0.183363 0.174659 0.073533
 0.179493 -0.144435 0.859433
 0.086913 0.08473 0.278533
 -0.454122 0.08431 0.542949
 -0.410904 -0.076834 -0.736122
 -0.190428 0.069026 0.375547
 -0.30043 -0.001456 -0.897907
 -0.392226 0.051545 -0.237474
 -0.230583 -0.059858 0.572096
 -0.129976 0.144514 -0.235727
 0.469296 0.055513 0.512299
 -0.249344 -0.095612 0.891174
 0.066862 -0.147317 0.875973
 -0.004904 0.117895 0.242891
 -0.247242 0.114792 -0.38804
 0.212869 0.159362 0.209
 0.262264 0.155003 0.26562
 0.192724 0.021523 0.960235
 0.326649 -0.125944 0.220895
 -0.21333 -0.007038 -0.596855
 0.122654 -0.027783 0.32095
 -0.443581 -0.098008 0.586166
 -0.259763 0.079778 -0.902146
 0.242162 0.122541 0.659128
 0.276701 0.121862 0.843409
 0.108967 -0.100693 0.749448
 0.087735 0.115428 0.77225
 0.381729 0.13132 0.35726
 0.154549 0.078634 0.95241
 0.248312 0.105182 -0.436176
 0.102395 -0.151684 0.218288
 0.122445 -0.109698 -0.273631
 -0.369785 0.020802 -0.145948
 0.03265 0.191333 0.111076
 0.350803 -0.124227 0.755857
 -0.303209 0.127738 0.155626
 0.449123 0.082035 -0.612192
 0.460183 -0.021945 0.425052
 -0.215078 0.039934 -0.604129
 0.385055 -0.13736 0.629201
 -0.01116 -0.101192 -0.252994
 0.157817 -0.131509 -0.762379
 0.290113 -0.134774 -0.591317
 0.220627 0.147269 -0.825009
 -0.127976 0.190277 0.063886
 0.280056 -0.14288 0.381068
 -0.418873 0.091032 -0.701704
 -0.353199 -0.073046 0.150508
 0.210443 -0.146476 -0.263695
 0.340705 0.117157 -0.229653
 0.226308 0.161002 -0.043067
 0.111754 0.022008 0.987579
 -0.318627 0.140797 -0.758928
 -0.370522 0.140765 -0.381256
 0.301955 0.151429 -0.307747
 0.243973 -0.149251 0.037379
 0.189721 0.150816 -0.789515
 0.060399 -0.150303 0.210223
 -0.06847 -0.141823 -0.819866
 0.25304 0.154412 0.225093
 -0.346416 0.035526 -0.05902
 -0.289981 -0.143389 0.216959
 -0.274533 -0.144729 0.787676
 0.231591 -0.045846 0.559317
 -0.359581 -0.085696 -0.200526
 0.437815 0.083331 0.397534
 -0.292979 -0.152189 -0.272196
 -0.192104 -0.169717 0.075972
 0.313319 0.109643 -0.830305
 0.472552 -0.02687 0.510092
 -0.112234 0.137905 0.794132
 -0.052974 -0.010511 0.994448
 -0.059436 0.189216 0.115004
 0.185336 -0.150797 -0.807302
 0.140881 -0.121461 0.273636
 0.13797 -0.181275 -0.111846
 0.006509 -0.025358 -0.997776
 -0.252598 -0.152301 0.190649
 0.381218 -0.102918 -0.287394
 -0.131413 -0.138657 0.896143
 0.252992 -0.091137 0.491708
 -0.138604 0.090757 0.309721
 -0.08609 -0.147135 -0.88214
 -0.049616 0.076969 0.976586
 0.078953 0.113062 -0.9493
 -0.152603 -0.160867 0.183818
 -0.427423 0.066797 0.359203
 -0.453334 0.081679 -0.61551
 0.37373 0.138228 -0.405417
 0.355896 -0.094373 -0.796487
 0.377887 -0.022006 -0.164941
 0.192368 -0.164189 -0.183053
 -0.229542 0.001252 -0.517728
 0.290998 0.142422 -0.640195
 0.382071 0.020794 0.184782
 0.072522 0.197746 -0.06853
 -0.405294 0.048461 0.2685
 -0.218181 -0.153414 0.2325
 -0.452229 -0.080496 -0.471702
 0.401392 -0.096964 -0.719225
 -0.117226 -0.181553 0.104314
 -0.298149 -0.076121 -0.873142
 0.269084 0.141624 -0.68212
 0.388507 -0.054563 -0.785567
 0.352587 -0.148623 0.601204
 0.323093 -0.145107 0.5224
 0.329437 -0.15053 -0.620407
 0.384871 0.090721 -0.27812
 0.284612 -0.124395 0.502739
 0.21885 0.105751 0.359418
 -0.022594 -0.187949 0.118301
 0.264701 0.146324 0.693787
 0.377977 -0.139826 0.451669
 0.212085 0.065049 -0.936069
 0.227199 0.165483 -0.157704
 -0.191219 -0.126031 -0.304755
 0.085407 -0.008595 0.301545
 0.296811 -0.147894 -0.353474
 0.474244 -0.032089 0.556542
 -0.367332 -0.118802 -0.305279
 -0.219728 -0.159603 -0.018508
 0.055409 0.202579 -0.026985
 -0.336282 0.051294 -0.019041
 0.151994 -0.11685 -0.920647
 -0.454848 0.004501 -0.681597
 -0.235053 -0.148786 0.785256
 -0.447799 -0.086237 0.454487
 -0.306912 -0.145771 -0.647002
 -0.160043 0.107767 0.928383
 -0.365155 -0.129182 -0.71399
 -0.417606 -0.125972 0.564858
 0.233161 0.154177 0.065165
 0.418304 0.116439 0.420009
 -0.143411 0.134405 0.899015
 0.313276 0.088015 -0.052092
 -0.055851 -0.190408 0.091799
 0.314032 0.141588 0.482138
 -0.206554 -0.130855 -0.729839
 -0.283978 -0.041771 -0.902055
 -0.024088 0.145963 0.213203
 -0.16903 0.095825 -0.320395
 -0.105707 -0.108643 0.265846
 -0.099529 0.120209 -0.253631
 0.455913 -0.02453 -0.678995
 0.257849 -0.152512 0.314026
 0.351896 -0.119553 -0.261374
 0.08159 0.1452 -0.817776
 0.263868 0.151862 0.756584
 0.290888 -0.128501 0.548429
 0.364194 -0.131663 0.714459
 0.044742 0.108432 0.776161
 -0.116056 0.181435 0.140989
 0.372663 0.08701 -0.238123
 -0.185091 -0.127499 0.287452
 -0.14564 0.117969 -0.92659
 0.040813 -0.015934 0.289835
 0.021384 -0.013996 0.995994
 0.397661 0.002513 0.221344
 0.200462 -0.132533 0.731346
 -0.07826 -0.115503 0.942586
 0.231088 -0.070683 -0.592974
 -0.226375 0.011548 0.530105
 0.125533 -0.191045 -0.02011
 -0.359029 0.129875 0.312576
 0.096501 -0.170547 0.181249
 -0.333504 0.148229 -0.562165
 0.367889 -0.093493 0.780981
 -0.219275 -0.070173 -0.416004
 -0.170456 -0.025406 0.362354
 -0.438568 0.115166 -0.540048
 -0.465854 0.056651 0.577807
 -0.376585 0.084974 -0.781458
 0.10732 0.074117 -0.300342
 0.076675 0.177571 0.15469
 0.364451 0.031017 0.131743
 -0.339322 -0.091125 -0.157688
 -0.186449 0.064761 -0.666158
 0.193268 -0.124604 0.893993
 0.056457 -0.145483 0.837778
 0.328509 0.151169 -0.670637
 -0.366235 0.148969 -0.485854
 0.292806 -0.145698 0.656512
 -0.165459 -0.147621 -0.820193
 -0.457636 -0.000662 -0.389284
 0.24495 0.087503 0.444321
 0.308739 0.13652 0.525363
 0.240225 0.023957 -0.936701
 0.378027 -0.097612 -0.758145
 0.354398 0.058127 -0.130783
 -0.038798 0.111622 0.951609
 0.265612 -0.139128 -0.672221
 0.445758 0.08917 0.44225
 0.2423 -0.154451 -0.234311
 -0.386446 0.096686 0.754399
 0.032717 0.118929 -0.241252
 0.164292 -0.078311 0.948055
 0.234205 0.153612 0.782897
 -0.32243 0.126746 0.207714
 -0.124019 -9e-005 -0.325158
 -0.087566 0.147303 -0.21732
 0.04976 0.068073 0.278116
 -0.141797 0.120765 0.754019
 0.429599 0.07406 0.354851
 -0.471661 -0.038073 -0.587163
 0.228654 -0.155865 -0.007412
 0.015355 -0.087066 0.261133
 -0.270849 -0.11808 -0.592269
 0.098566 -0.124471 0.25256
 0.475653 0.005739 0.583922
 -0.076492 0.147742 -0.886458
 0.331917 -0.135054 0.263962
 0.108584 0.195626 -0.043375
 0.109279 -0.022262 -0.714191
 -0.45558 0.068439 0.622869
 0.367472 0.053828 0.168694
 -0.374961 0.148645 -0.547311
 -0.144308 -0.066716 -0.96248
 -0.043059 0.085639 0.758257
 -0.398995 0.089287 -0.742651
 -0.055838 0.125717 -0.236613
 0.135078 0.146209 -0.879211
 -0.356127 0.074615 -0.817682
 -0.285266 0.15507 0.286311
 0.258859 -0.134693 -0.033974
 -0.084303 -0.12902 -0.242036
 0.191251 0.123567 0.723054
 -0.006236 0.089965 0.970011
 0.101587 -0.062132 0.730276
 -0.140775 -0.147071 0.221368
 -0.017202 0.009374 0.999429
 -0.110107 -0.089907 -0.745088
 -0.440139 0.024347 0.348419
 -0.173358 0.151466 0.246266
 -0.157983 -0.017822 -0.349031
 0.28146 0.149596 -0.357855
 0.221033 -0.023178 0.456313
 -0.030462 0.147528 0.842578
 0.159716 -0.020047 0.352309
 -0.221657 0.025948 0.576028
 0.295528 -0.122252 0.823421
 -0.440029 0.085937 -0.656802
 -0.200931 -0.051052 0.392254
 0.357387 0.144692 0.676134
 0.332904 0.149072 -0.39206
 0.047314 -0.050001 -0.286741
 0.024686 -0.143367 -0.825314
 0.436893 0.108151 -0.529131
 -0.100898 0.075066 0.29498
 0.379258 -0.122661 -0.32935
 0.278309 0.118556 0.560942
 -0.2007 0.145113 -0.761225
 0.112063 0.179597 -0.154592
 -0.271982 -0.143658 -0.144828
 -0.027599 -0.053335 -0.990203
 0.040035 0.076097 0.754995
 0.205869 0.106328 -0.356201
 0.154934 0.10041 0.723722
 0.143169 0.055369 0.323819
 0.433361 -0.097731 -0.642336
 -0.044633 -0.134275 0.920619
 0.048804 0.080246 -0.977535
 -0.394822 -0.063647 -0.776147
 -0.336082 0.14936 -0.406641
 -0.12116 -0.191308 -0.070349
 0.284293 0.128136 -0.552276
 -0.052469 -0.114848 -0.947462
 0.331861 0.010019 0.869841
 -0.051746 -0.187525 -0.132001
 -0.286836 -0.084618 0.875324
 -0.241664 -0.141176 0.827203
 -0.037606 0.081125 -0.758906
 0.257902 0.151482 -0.317138
 -0.383158 0.038136 -0.804677
 0.420229 0.112171 -0.637385
 -0.292046 -0.017335 0.899976
 -0.365691 -0.02935 0.129669
 0.219428 0.051522 0.429514
 0.03932 -0.00711 -0.29429
 -0.346752 -0.144602 -0.671382
 0.07971 0.042426 -0.301128
 0.414026 -0.00074 0.263438
 -0.277462 -0.116969 0.514713
 -0.415148 0.002891 0.268446
 -0.073426 0.17688 0.156913
 -0.13423 -0.114151 -0.931105
 0.34968 0.138786 -0.716494
 0.014366 -0.091266 -0.765174
 0.406601 -0.088489 -0.321441
 0.246038 -0.158857 0.152567
 -0.124977 -0.080159 -0.30111
 -0.209323 -0.168765 -0.095957
 -0.261795 0.152015 0.742739
 0.411891 0.109509 0.376554
 -0.424027 -0.103801 -0.650455
 0.309862 0.151699 0.320787
 0.476975 0.011417 0.534309
 0.25138 -0.137746 0.831945
 0.201105 -0.145217 0.767595
 0.324047 0.146051 -0.534912
 0.29102 0.140462 0.396231
 0.274214 -0.129394 0.423376
 0.137342 0.13792 0.784629
 0.313458 0.14157 0.569256
 0.21611 0.145366 -0.745756
 0.033824 0.099234 0.962567
 -0.454623 0.00502 0.384533
 -0.389396 0.141429 0.588686
 0.432815 0.077669 -0.387542
 -0.012191 0.149093 0.879379
 0.22729 0.069993 -0.593273
 -0.067597 -0.097284 0.765909
 0.260101 -0.137854 -0.079232
 0.063093 -0.021953 -0.73266
 -0.072012 -0.067179 0.283352
 -0.457105 -0.034882 0.400412
 -0.207336 -0.158179 0.191053
 0.214147 0.151598 0.820572
 0.430333 -0.036566 0.327763
 -0.306595 0.146226 -0.269278
 0.091822 0.199307 -0.005592
 0.195654 0.029172 0.394565
 0.198689 0.119203 0.316016
 0.233346 0.055902 -0.50513
 0.018344 0.205321 -0.001024
 0.206097 -0.010363 -0.427992
 0.34245 0.139131 -0.315365
 -0.379763 -0.139628 0.628249
 -0.011465 -0.148651 -0.888415
 -0.219757 -0.066237 0.614488
 -0.304583 -0.112218 -0.831912
 0.145227 0.133904 -0.266333
 -0.448403 -0.082725 -0.614603
 0.213082 -0.16841 0.095743
 -0.461396 0.038827 -0.650326
 -0.294051 0.133395 -0.574585
 -0.399289 0.127365 0.42543
 -0.100062 0.190488 0.0992
 -0.174285 -0.059972 -0.354379
 -0.386247 -0.127795 0.684684
 0.414117 -0.041774 0.286123
 0.121589 0.168636 0.174534
 -0.022523 0.040623 0.285141
 -0.434427 0.107117 0.501159
 -0.002889 0.1061 0.776824
 0.141822 0.146549 -0.797595
 0.007248 -0.132191 -0.225923
 0.080749 0.083212 0.748083
 -0.387306 0.002123 0.187467
 0.169965 -0.0434435 0.675732
 -0.461258 -0.040334 -0.636939
 -0.250639 -0.085476 -0.559287
 0.062261 0.045602 0.738133
 -0.22281 -0.083932 -0.92012
 0.217906 -0.053079 0.61154
 0.24093 -0.068259 -0.495057
 0.116793 -0.016588 -0.325832
 -0.281116 0.152931 0.335348
 0.178344 0.005399 -0.383085
 0.439623 -0.103898 0.519381
 0.191584 -0.042791 -0.648802
 -0.387086 -0.116681 0.332508
 0.438993 0.087938 -0.437049
 -0.214023 -0.031567 0.432855
 -0.330367 0.070546 -0.073313
 -0.114998 -0.066799 0.301678
 0.158934 0.178813 0.108107
 0.177856 -0.179218 0.068395
 0.256308 -0.159048 0.23079
 -0.00082 0.010214 -0.290617
 0.003361 0.136936 -0.926246
 0.010939 -0.180546 0.148207
 -0.268328 0.110192 -0.473406
 0.211674 -0.116313 -0.893713
 -0.273031 0.138101 0.650903
 0.027983 0.179247 0.150477
 -0.231894 -0.048433 0.509799
 -0.089228 0.001342 0.720051
 -0.151583 -0.113066 -0.290149
 0.001 -0.127808 0.932316
 -0.140323 0.158708 0.214372
 0.377828 0.11395 -0.31818
 0.404954 0.101679 -0.357585
 -0.149406 0.185919 -0.054424
 -0.270416 -0.130427 -0.060901
 0.050188 -0.188457 0.124566
 0.240345 -0.14339 0.721143
 0.187231 -0.108254 -0.318537
 -0.098589 -0.037652 -0.724226
 -0.412376 -0.113788 0.655114
 0.030464 0.197856 -0.080687
 -0.387546 -0.058509 0.7852
 -0.012297 0.109603 -0.247526
 0.392288 0.076098 -0.771503
 -0.20959 0.019532 -0.951043
 -0.152348 -0.01337 0.972953
 0.000664 0.123844 0.942478
 -0.087925 -0.193842 -0.103283
 0.231488 -0.151104 -0.794379
 0.187523 -0.173669 -0.012433
 0.019156 0.141577 0.216145
 0.301942 -0.093771 0.02945
 0.12803 -0.059735 0.967945
 -0.463329 -0.044549 0.444344
 -0.054511 -0.018497 -0.295345
 0.412575 -0.118868 -0.394062
 -0.149368 -0.085222 0.949204
 -0.073431 -0.060521 -0.287724
 0.270846 -0.008276 0.916069
 0.355033 -0.143121 0.409242
 0.256522 -0.137223 0.678004
 0.443488 -0.001586 0.350853
 0.114206 0.114935 0.264874
 -0.286956 0.147268 0.379214
 -0.214477 -0.018755 0.596191
 -0.107058 0.135032 -0.794575
 0.278006 0.140513 0.650307
 0.290683 0.131779 -0.505351
 0.249733 -0.149099 -0.751745
 -0.436455 0.077948 0.408669
 0.178313 0.151487 0.844992
 0.468258 -0.049304 0.599832
 -0.257273 -0.138258 -0.021111
 -0.224274 0.099625 -0.908374
 0.348057 0.150548 -0.441782
 0.038737 0.145771 -0.832313
 -0.116401 0.119472 0.929916
 0.35301 0.150007 0.465517
 0.45457 0.023368 0.69036
 -0.278316 0.037466 -0.907334
 0.016573 0.177278 -0.155018
 -0.301101 -0.149003 -0.352121
 -0.088651 -0.137141 0.908909
 0.427332 0.124371 0.507488
 0.192509 0.119327 -0.713627
 -0.226067 -0.049283 -0.584891
 0.451126 -0.089542 0.580947
 0.360331 0.00252 0.840271
 -0.124809 -0.170929 0.149982
 0.127441 -0.078837 0.305182
 -0.144412 -0.10255 0.291525
 -0.320505 0.148911 0.459659
 0.124562 0.019465 0.704593
 -0.317491 0.127993 0.798502
 0.361403 -0.050873 0.13782
 0.450244 -0.030812 0.686734
 -0.310942 -0.148449 0.675884
 -0.104618 0.165604 0.188015
 -0.425556 0.108817 0.455025
 0.106734 0.15125 0.839727
 -0.413157 0.085239 0.721191
 -0.353066 -0.14481 -0.442382
 0.45798 -0.056339 0.456288
 0.118201 0.181027 0.135328
 -0.032056 -0.032365 0.287115
 0.294927 0.115852 0.083011
 -0.239892 0.070185 -0.466127
 0.386281 -0.013801 -0.8078
 -0.001225 0.087903 -0.975604
 -0.199627 0.036719 0.405762
 0.187155 -0.13366 0.287909
 -0.071113 -0.025812 -0.991755
 0.344744 0.018751 -0.039035
 -0.062614 -0.171577 -0.171149
 -0.423433 -0.107348 -0.440753
 0.268755 0.149772 0.306526
 0.322038 0.071881 -0.857788
 -0.271901 -0.115668 0.560834
 0.111922 0.097781 -0.746361
 0.201689 0.134871 0.875015
 0.020902 0.045555 -0.993068
 0.208642 -0.054464 -0.940605
 -0.351666 0.060476 0.83448
 -0.448764 0.040344 -0.370666
 0.216082 -0.162814 0.238148
 -0.381594 0.140858 -0.637199
 0.275904 0.145414 0.34801
 -0.003263 -0.19235 -0.116111
 0.20428 0.144036 0.758571
 0.363764 -0.036362 0.827585
 -0.260032 0.115821 0.601031
 -0.364764 0.074915 -0.203552
 -0.359131 0.089818 0.204905
 -0.139915 -0.037837 0.328915
 -0.013617 -0.176229 -0.157751
 0.351554 0.14974 0.548981
 -0.1105 0.113285 0.273345
 0.208781 -0.170474 0.141122
 -0.016263 -0.148863 0.854956
 -0.271649 -0.108789 -0.524951
 0.225314 -0.16634 0.191402
 -0.009643 -0.14488 0.895877
 -0.244337 0.149222 0.308223
 0.360129 0.084392 -0.196525
 -0.455784 -0.079618 -0.566434
 0.178785 -0.150638 0.250991
 0.034326 0.064467 0.984474
 0.204807 -0.093641 0.919826
 -0.269293 0.145444 0.130579
 0.467986 0.04681 0.606452
 -0.282132 0.148127 0.190742
 -0.42326 0.039611 0.309994
 0.016979 -0.158717 -0.188611
 -0.475636 -0.016189 0.524619
 0.457572 0.001216 -0.398447
 -0.347693 -0.027754 0.847598
 0.209462 -0.075178 0.388754
 0.365076 -0.008157 0.117186
 0.237502 0.133196 0.332738
 0.405153 0.099663 0.333803
 -0.409983 0.106537 0.386734
 -0.376826 -0.118299 0.728925
 0.427954 0.099853 0.667658
 -0.306722 -0.139012 0.541242
 0.142962 0.100369 -0.302329
 -0.466254 -0.060473 0.531223
 -0.061639 -0.079302 -0.975639
 0.068022 0.179039 -0.152105
 0.282066 -0.151098 0.713912
 -0.207556 0.045682 0.947581
 0.391242 0.140275 0.612247
 -0.362484 -0.101328 0.781177
 -0.368049 -0.022792 -0.137911
 0.201075 -0.012479 0.622499
 -0.354365 0.066579 -0.157861
 0.232967 -0.156406 -0.192642
 0.40315 0.014874 -0.236841
 -0.316665 -0.141909 0.493529
 -0.238071 0.112241 0.642056
 -0.233786 0.053149 0.533463
 0.070729 -0.08107 0.750642
 0.135879 -0.049713 0.707404
 0.179342 0.149232 0.794977
 -0.337077 0.100619 0.167174
 0.312617 -0.091434 0.071039
 -0.275175 0.149865 -0.769414
 -0.057816 0.195957 -0.086832
 0.08684 -0.121993 -0.246406
 0.331691 -0.092728 -0.137751
 -0.391923 -0.087006 0.75338
 0.367835 -0.061272 0.176898
 0.083693 0.189848 -0.11217
 -0.396462 0.029646 0.227471
 0.119111 0.13732 0.90634
 0.322249 0.082297 0.066124
 -0.408543 0.132669 -0.574497
 -0.101411 -0.055411 -0.9781
 0.158828 -0.025842 -0.355563
 0.323394 -0.125094 0.78993
 0.021024 0.036632 0.285338
 0.361474 -0.053049 -0.822592
 0.297191 -0.135205 0.463068
 0.460525 -0.067352 0.498445
 -0.192217 -0.112656 -0.908887
 -0.419808 0.014104 -0.758512
 0.338214 -0.036006 0.024288
 -0.146333 0.184698 0.105093
 -0.349974 -0.004397 -0.052272
 0.293269 -0.151469 0.340651
 -0.219308 0.16407 -0.083957
 0.207306 -0.148694 0.82425
 -0.313534 -0.146631 -0.422563
 -0.243747 0.136009 0.352984
 0.249941 -0.035725 -0.924016
 -0.106701 -0.155802 0.196223
 0.032252 -0.204539 -0.043022
 0.363905 -0.018751 -0.117446
 -0.378495 -0.128159 -0.373027
 0.069136 -0.148028 -0.890151
 -0.469769 -0.039935 -0.467595
 -0.107108 0.195607 -0.019768
 0.14482 0.186579 0.060251
 -0.405466 -0.047948 0.261959
 -0.106155 0.167282 -0.183682
 0.254901 0.151771 -0.108986
 0.304169 0.150296 -0.708506
 -0.307243 -0.137318 -0.512443
 -0.372514 -0.100647 -0.76575
 0.381962 -0.115141 0.326466
 -0.048462 -0.139846 -0.910211
 -0.100301 -0.026228 0.984524
 0.172144 0.092646 -0.938107
 -0.210049 -0.170025 -0.193403
 -0.196317 0.047866 -0.381046
 -0.274933 -0.137673 0.372423
 0.166545 0.182428 0.022933
 -0.246824 -0.084212 0.537124
 -0.359687 -0.148448 0.468206
 -0.351784 0.049636 -0.114167
 -0.205527 -0.165135 0.022939
 -0.444505 0.053787 -0.688949
 -0.42234 -0.123821 0.51797
 -0.470437 -0.054241 -0.522656
 0.217703 0.123572 0.692234
 0.320374 0.073987 0.019726
 -0.140287 0.116571 -0.279124
 0.393384 0.142827 0.570149
 0.375509 0.111437 -0.746934
 0.10366 -0.174672 -0.153974
 -0.32611 0.14788 0.5469
 -0.219355 0.041892 -0.43061
 -0.2369 0.083194 0.912942
 -0.003814 -0.203935 -0.070302
 0.359859 -0.148628 -0.458132
 0.012446 -0.060594 0.982782
 -0.055053 -0.145775 0.84125
 0.321159 -0.143004 -0.477403
 0.311137 -0.122346 -0.809741
 -0.125324 0.113663 -0.759325
 0.060327 0.135178 0.803607
 -0.365943 0.09665 -0.241608
 -0.106774 -0.083712 0.96119
 0.034824 -0.06266 0.751965
 -0.262048 0.15551 -0.266467
 -0.280537 0.125213 0.548478
 -0.127258 0.045612 0.321577
 -0.402974 0.129923 -0.410486
 0.469083 -0.038918 -0.60442
 -0.3778 0.033941 -0.190067
 0.306088 0.092715 0.855432
 0.170368 0.162721 0.1912
 -0.091035 0.011223 -0.721043
 -0.230521 0.006717 0.941186
 0.049067 0.139566 -0.916038
 -0.062076 0.142243 0.814666
 0.097862 -0.148287 0.844813
 -0.346554 -0.149866 0.522901
 0.336425 0.035591 0.008333
 0.125089 -0.095808 0.948191
 0.37879 -0.147727 -0.501053
 0.076106 0.051561 0.984374
 -0.029137 -0.155192 -0.19704
 0.085361 -0.112745 0.941682
 -0.347983 -0.146664 -0.491273
 0.035687 0.150521 0.87467
 0.370923 -0.149269 -0.54705
 -0.200038 0.076312 -0.937131
 -0.062342 -0.127462 0.800205
 0.394476 -0.123333 -0.676429
 0.370466 -0.107213 0.274323
 0.191778 0.175926 -0.05982
 0.236628 0.154359 0.137886
 -0.164235 0.092501 0.710573
 -0.040329 -0.130025 -0.230619
 0.245704 -0.08437 0.572505
 0.341113 -0.047313 -0.071599
 0.30777 -0.129888 -0.189989
 0.448822 0.044154 0.376245
 0.299482 0.105354 0.040567
 -0.205411 0.130864 -0.879694
 -0.320502 0.081717 0.053079
 -0.211229 0.106899 -0.675579
 0.393416 -0.125972 0.403842
 0.215169 0.161616 0.09975
 0.318187 0.151662 0.654859
 0.136582 0.184499 -0.120953
 -0.159216 0.013478 0.674829
 0.203941 0.167525 0.037393
 0.224848 0.106503 0.898124
 -0.224236 0.144083 -0.839308
 0.269904 -0.144927 -0.174224
 -0.407123 0.053491 0.763569
 0.132857 -0.190047 0.050544
 0.003034 -0.085353 0.765781
 0.468224 0.048046 -0.587886
 -0.063922 -0.048912 0.984304
 0.326094 -0.145281 -0.722587
 -0.383469 0.120211 -0.713771
 0.023687 0.202741 0.039536
 -0.233015 -0.05788 0.462736
 0.230763 -0.042138 0.493518
 0.174564 -0.174966 0.16593
 0.259259 -0.103677 -0.576073
 -0.326616 -0.116667 -0.19284
 0.18119 0.178567 -0.018625
 0.000673 0.050897 -0.281557
 -0.179111 -0.024048 -0.962579
 -0.251302 -0.088705 0.490975
 0.144522 0.151159 0.822569
 0.200892 -0.017819 0.953944
 -0.260772 0.113762 -0.60122
 0.109481 -0.151362 -0.84817
 -0.104393 0.046626 0.719744
 0.464408 0.061461 -0.519158
 -0.178019 0.149276 -0.847855
 -0.148479 0.053133 0.696206
 0.436746 -0.05252 -0.70456
 0.032262 -0.124689 0.234348
 0.354138 0.147677 0.591124
 0.043646 -0.117613 0.94286
 -0.43066 -0.002902 0.310237
 0.282986 -0.12772 -0.442302
 0.100749 0.194706 0.061882
 0.235476 0.0577 0.472193
 -0.350353 -0.141484 0.703531
 0.196838 -0.124989 -0.721179
 -0.20005 -0.14355 0.844148
 -0.093129 -0.147643 0.86917
 -0.02812 0.17799 0.153622
 0.457292 0.011518 0.399111
 0.37036 -0.148469 -0.595225
 -0.248481 0.123506 0.395625
 0.34809 0.09283 0.183172
 -0.019867 0.200876 -0.067753
 -0.073733 0.123568 0.934347
 0.391103 0.145271 0.527948
 0.274674 0.12867 0.607254
 0.424317 -0.095078 0.397852
 0.219222 0.166808 -0.091499
[truncated: 67,275 more chars]
