# Supplementary material for: High genus surface parameterization using the Euclidean Ricci flow method
Source: Sci Rep. 2025 May 22;15:17784. doi: 10.1038/s41598-025-97421-5 (PMC12098817; doi:10.1038/s41598-025-97421-5)
Supplement: Supplementary file 1 — Supplementary Information. [file 41598_2025_97421_MOESM1_ESM.zip › Supplementary_materials_2025_3_13/Cutgraph_for_genus3.dat]

TITLE     = '3D FE DATASET'
VARIABLES = 'X'
'Y'
'Z'
ZONE T="Genus3Body"
STRANDID=0, SOLUTIONTIME=0
Nodes= 1754, Elements= 3516, ZONETYPE=FEQuadrilateral
DATAPACKING=POINT
DT=(SINGLE SINGLE SINGLE)
0.1775	-0.0741344	-0.27476
-0.184307	-0.00620424	-0.365863
-0.0437495	0.0023684	-0.560991
0.0878629	-0.0939445	-0.577698
0.216903	-0.118251	-0.293675
0.0775671	-0.0845019	-0.182955
-0.043395	-0.0990856	-0.168094
-0.151534	-0.142057	-0.179798
-0.0716122	-0.145774	-0.133145
0.12176	-0.147463	-0.607299
0.314883	-0.177999	-0.365812
0.307996	-0.180111	-0.286461
0.211842	-0.172372	-0.165732
0.142268	-0.164492	-0.130767
-0.208022	-0.161417	-0.196736
-0.0725852	-0.159758	-0.641641
0.11209	-0.178073	-0.671902
0.152172	-0.175742	-0.646636
0.384064	-0.187752	-0.39573
0.211125	-0.185274	-0.108382
0.0171125	-0.186493	-0.76708
0.116759	-0.188293	-0.732817
0.398659	-0.18067	-0.527951
0.454822	-0.168552	-0.387714
0.169595	-0.180716	0.0375633
-0.107553	-0.177209	0.0770503
-0.392049	-0.183423	-0.249368
-0.387532	-0.186138	-0.407281
-0.104121	-0.183983	-0.773084
0.149751	-0.168957	-0.805548
0.471092	-0.147341	-0.507273
-0.335041	-0.178672	-0.0850823
-0.446705	-0.169813	-0.358794
-0.424398	-0.167486	-0.537969
-0.348301	-0.170415	-0.658772
-0.273628	-0.170415	-0.733191
-0.118822	-0.167486	-0.817759
0.0029473	-0.168529	-0.832769
0.370857	-0.168529	-0.645303
-0.47043	-0.135721	-0.221364
-0.475678	-0.138044	-0.509582
-0.292085	-0.134991	-0.782837
-0.17193	-0.138044	-0.842567
0.177832	-0.138044	-0.842567
0.309927	-0.138044	-0.768852
0.417018	-0.138044	-0.65152
0.513874	-0.0633589	-0.563295
0.549619	-0.0446501	-0.358309
-0.515855	-0.0873975	-0.181183
-0.544385	-0.0481612	-0.379203
-0.504508	-0.0880499	-0.543679
-0.437675	-0.0923153	-0.675515
-0.162735	-0.0880499	-0.885455
-0.0164902	-0.0923153	-0.909169
0.168638	-0.0880499	-0.885455
0.333868	-0.0923153	-0.793494
0.436297	-0.0880499	-0.690123
0.554544	0.0158433	-0.357134
-0.549268	0.00143288	-0.356544
-0.517646	0.0165546	-0.563869
-0.333886	0.0165546	-0.816492
-0.182927	0.0165546	-0.898594
0.019232	0.0165551	-0.930613
0.188829	0.0165546	-0.898594
-0.533185	0.0729197	-0.400953
-0.330824	0.0722738	-0.798548
0.451669	0.0593649	-0.682902
0.489224	0.119645	-0.517658
0.507666	0.119479	-0.356847
0.475089	0.128564	-0.206799
0.52684	0.0696327	-0.207391
-0.483304	0.114942	-0.206624
-0.501561	0.119762	-0.4014
-0.469862	0.119645	-0.556349
-0.312729	0.114465	-0.779593
0.0219096	0.114465	-0.888381
0.178036	0.114465	-0.857645
0.316942	0.119645	-0.773831
0.424372	0.119645	-0.656945
0.434849	0.155233	-0.538875
0.464107	0.155233	-0.361566
-0.440893	0.155686	-0.251468
-0.457303	0.155233	-0.398234
-0.430246	0.155233	-0.536981
-0.357344	0.155233	-0.665214
-0.253926	0.144258	-0.779842
-0.119169	0.155233	-0.822413
0.0029473	0.153067	-0.844083
0.124754	0.155233	-0.822579
0.256427	0.155233	-0.762924
0.363714	0.155233	-0.665009
0.409694	0.171615	-0.488597
0.411233	0.175215	-0.36402
0.38423	0.175501	-0.23645
0.0200692	0.170055	0.0652321
-0.103344	0.177559	0.092677
-0.388414	0.172147	-0.0860228
-0.389738	0.175309	-0.268594
-0.410209	0.174368	-0.377996
-0.233614	0.177061	-0.686231
-0.140417	0.175215	-0.759877
0.146319	0.175215	-0.759877
0.256962	0.175215	-0.697223
0.343394	0.175215	-0.602671
0.337066	0.176323	-0.282466
0.0192018	0.17804	0.0136215
-0.332582	0.177374	-0.277489
-0.352509	0.177627	-0.381656
-0.384393	0.174212	-0.512969
-0.27485	0.17628	-0.587821
-0.099407	0.177367	-0.713062
0.0116591	0.174228	-0.788079
0.0964012	0.177671	-0.71653
0.280367	0.178159	-0.602757
0.142185	0.152468	-0.135391
-0.174336	0.171398	-0.105598
-0.288193	0.170906	-0.250746
-0.24925	0.163493	-0.539967
0.0785099	0.165273	-0.670871
0.236952	0.169732	-0.589759
-0.252712	0.13654	-0.363718
0.0788795	0.127509	-0.612379
0.140956	0.157648	-0.630221
-0.130883	0.084128	-0.212512
0.196048	0.058379	-0.332406
0.175328	0.080917	-0.50165
-0.393729	0.0548801	0.190146
-0.451261	0.0562693	0.183185
-0.495176	0.0734358	0.18238
-0.617057	0.0762235	0.489719
-0.531768	0.0620691	0.553234
-0.318861	0.152385	0.146566
-0.695838	0.140344	0.352449
-0.697859	0.171153	0.536043
-0.589262	0.147302	0.592517
-0.434303	0.16841	0.66564
-0.242605	0.176308	0.611902
-0.180144	0.156915	0.341715
-0.52541	0.181093	0.0659199
-0.597819	0.167678	0.127516
-0.742214	0.17415	0.318473
-0.435884	0.186329	0.727043
-0.13875	0.177005	0.391384
-0.109077	0.187462	0.26741
-0.44531	0.187428	-0.0077124
-0.593241	0.186736	0.0267465
-0.6429	0.187153	0.0783
-0.722857	0.186698	0.152187
-0.805522	0.187703	0.393483
-0.717464	0.186413	0.602799
-0.572468	0.186745	0.706388
-0.325152	0.183594	0.688957
-0.180913	0.184562	0.587968
-0.0896015	0.18684	0.474786
-0.111287	0.185458	0.150042
-0.166107	0.181272	0.0284057
-0.555222	0.184234	-0.015985
-0.697912	0.184287	0.0548465
-0.787226	0.184287	0.152045
-0.840594	0.184287	0.268847
-0.840518	0.184287	0.486279
-0.766506	0.184287	0.631204
-0.672059	0.184287	0.717767
-0.55634	0.184287	0.770459
-0.447384	0.183441	0.790477
-0.338427	0.184287	0.770459
-0.00918888	0.178653	0.492407
-0.730989	0.164305	0.0131464
-0.806842	0.164305	0.0888446
-0.87865	0.164305	0.214548
-0.907637	0.164305	0.357084
-0.87865	0.164305	0.540096
-0.824458	0.162139	0.651282
-0.735145	0.164305	0.737341
-0.608866	0.164305	0.809123
-0.302328	0.162139	0.819826
-0.757632	0.128717	-0.0222559
-0.841487	0.128717	0.0611369
-0.919905	0.128717	0.198397
-0.956218	0.125442	0.377322
-0.919905	0.128717	0.556248
-0.870855	0.123537	0.663382
-0.727081	0.128717	0.797997
-0.582452	0.128717	0.86432
-0.428832	0.128717	0.882777
-0.291285	0.125442	0.862095
-0.167472	0.12889	0.7975
-0.637955	0.0823538	-0.125204
-0.891425	0.0813461	0.0746822
-0.959948	0.0771637	0.208441
-0.986858	0.0771643	0.377322
-0.959948	0.0771637	0.546203
-0.892221	0.0813461	0.679166
-0.447384	0.0771637	0.916629
-0.021936	0.0696599	0.732585
-0.626006	0.0248643	-0.149077
-0.905041	0.0247941	0.0674297
-1	0.0256274	0.361037
-0.883969	0.0108659	0.717411
-0.447384	0.0191423	0.930613
-0.61018	-0.0250874	-0.153028
-0.878145	-0.0789776	0.0616366
-0.955192	-0.0789776	0.212325
-0.978662	-0.083243	0.358572
-0.955192	-0.0789776	0.542318
-0.888017	-0.083243	0.674327
-0.75951	-0.0789776	0.810669
-0.587699	-0.0643191	0.898104
-0.447384	-0.0789776	0.911017
-0.307072	-0.0643191	0.898104
-0.725539	-0.128971	-0.0343851
-0.865894	-0.124152	0.100438
-0.924019	-0.125918	0.224614
-0.944295	-0.128971	0.360432
-0.92611	-0.128971	0.50829
-0.755987	-0.128971	0.765926
-0.584874	-0.128971	0.855133
-0.447384	-0.125918	0.877497
-0.309901	-0.128971	0.855133
-0.699795	-0.161343	0.00435208
-0.826081	-0.152972	0.103875
-0.870963	-0.161343	0.224875
-0.897541	-0.161343	0.361958
-0.856242	-0.168069	0.517783
-0.802733	-0.161343	0.65359
-0.716019	-0.159457	0.743907
-0.447384	-0.159457	0.831495
-0.122224	-0.178009	0.190872
-0.176071	-0.180518	0.0327358
-0.30499	-0.179355	-0.0404157
-0.578514	-0.159919	-0.0548454
-0.770624	-0.177432	0.593917
-0.673064	-0.17678	0.711286
-0.597339	-0.171597	0.773031
-0.297433	-0.171597	0.773031
-0.229647	-0.177432	0.700038
-0.353761	-0.177901	0.045933
-0.57571	-0.179182	0.0322307
-0.781948	-0.176397	0.283984
-0.8497	-0.175286	0.39436
-0.565273	-0.176502	0.70386
-0.350171	-0.15769	0.108214
-0.474754	-0.165955	0.0745326
-0.125128	-0.174434	0.45693
-0.2514	-0.108669	0.261812
-0.289596	-0.0936496	0.226788
-0.570485	-0.116502	0.17829
-0.334113	-0.0541599	0.215442
0.580521	-0.0117591	0.240106
0.532527	-0.0173011	0.205072
0.471197	0.119201	0.150984
0.358057	0.0169281	0.212148
0.274114	0.0523117	0.466456
0.649175	0.0873052	0.427338
0.22741	0.156172	0.225363
0.198612	0.151474	0.294325
0.190443	0.158872	0.463005
0.309497	0.130062	0.573937
0.478197	0.185174	0.035004
0.378204	0.163401	0.102562
0.176391	0.17598	0.234863
0.131791	0.180659	0.429263
0.169422	0.182782	0.553418
0.266021	0.171251	0.609686
0.358736	0.174028	0.66373
0.4668	0.177007	0.683612
0.525769	0.175065	0.669754
0.70266	0.174871	0.540563
0.79766	0.186771	0.317162
0.735056	0.18825	0.15326
0.331416	0.185851	0.046288
0.0952472	0.187808	0.241436
0.0961297	0.186838	0.361253
0.0994183	0.187751	0.465308
0.235413	0.187002	0.662792
0.35375	0.186656	0.715034
0.465751	0.187507	0.734451
0.57018	0.186708	0.706274
0.640697	0.186308	0.669509
0.792667	0.187507	0.467769
0.839688	0.184287	0.269041
0.784619	0.184287	0.148254
0.418097	0.180475	-0.0429638
0.028155	0.17968	0.243437
0.192299	0.184192	0.695932
0.337752	0.184287	0.770459
0.446706	0.183441	0.790477
0.555668	0.184287	0.770459
0.671818	0.184287	0.717546
0.765935	0.184287	0.631331
0.828939	0.184287	0.519412
0.824429	0.187149	0.403322
0.878412	0.164305	0.216287
0.807073	0.164305	0.0899073
0.70542	0.164305	-0.00493888
0.60907	0.164086	-0.0538223
0.000820267	0.121284	0.683005
0.157904	0.163398	0.736779
0.285225	0.164305	0.809123
0.466249	0.164305	0.837793
0.608195	0.164305	0.809123
0.734467	0.164305	0.737341
0.831889	0.164305	0.630548
0.908032	0.164305	0.361938
0.931482	0.125442	0.221229
0.730862	0.128717	-0.0412181
0.597801	0.0973599	-0.129811
0.167483	0.127831	0.799076
0.29061	0.125442	0.862095
0.428151	0.128717	0.882777
0.581781	0.128717	0.86432
0.726404	0.128717	0.797997
0.850104	0.123537	0.690728
0.926195	0.123537	0.553448
0.952096	0.128717	0.360451
0.963855	0.0832296	0.237309
0.895368	0.0832297	0.0844457
0.59974	0.0245369	-0.15986
0.446706	0.0771637	0.916629
0.751793	0.0684371	0.82586
0.986023	0.0771637	0.377322
0.973917	-0.0101736	0.214083
0.884212	0.0256274	0.039327
0.651158	0.000662323	-0.138975
0.446706	0.0191423	0.930613
0.976836	0.025627	0.534829
1	0.0191423	0.377322
0.955189	-0.0789776	0.21211
0.880056	-0.0789776	0.0651963
0.743715	-0.083243	-0.0633114
0.135291	-0.0802772	0.810405
0.30639	-0.0643191	0.898104
0.446706	-0.0789776	0.911017
0.633033	-0.083243	0.874737
0.778094	-0.083243	0.792174
0.955189	-0.0789776	0.542534
0.980404	-0.0789776	0.377322
0.86077	-0.128971	0.103799
0.739898	-0.125918	-0.0284577
0.309218	-0.128971	0.855133
0.446706	-0.125918	0.877497
0.61788	-0.128971	0.843902
0.752313	-0.128971	0.769086
0.86077	-0.128971	0.650846
0.946877	-0.125918	0.377322
0.819481	-0.161343	0.125172
0.722972	-0.161343	0.0219725
0.446706	-0.159457	0.831495
0.712526	-0.168512	0.715244
0.819481	-0.161343	0.629472
0.427925	-0.171615	-0.0587836
0.137049	-0.177591	0.617049
0.224401	-0.177567	0.705043
0.312084	-0.170368	0.78387
0.589617	-0.174911	0.761265
0.547175	-0.178693	0.00913134
0.430203	-0.179047	-0.00396496
0.814201	-0.178989	0.393001
0.1717	-0.151006	0.362619
0.197405	-0.167511	0.56248
0.305545	-0.151058	0.6137
0.371008	-0.158364	0.65373
0.417516	-0.170476	0.690013
0.640304	-0.169048	0.624171
0.730703	-0.155408	0.349924
0.576652	-0.137772	0.152988
0.223503	-0.109095	0.432843
0.468225	-0.0940026	0.592434
0.414318	-0.0674712	0.17735
0.368157	-0.06928	0.565671
0.631789	-0.158702	-0.0377483
0.902662	-0.154287	0.297295
0.9453	-0.11463	0.483642
0.379727	-0.11463	0.882144
0.0855096	-0.0711875	0.774404
0.9453	-0.11463	0.271002
0.974151	-0.0650659	0.489879
0.832545	-0.0699173	0.751437
0.353773	-0.0699173	0.906672
0.991039	0.00508845	0.475314
0.697704	-0.00910018	0.869887
0.544701	0.00508845	0.921652
0.348719	0.00508845	0.921652
0.196274	-0.00910108	0.870196
0.698066	-0.00861443	-0.115486
0.807232	-0.0243255	-0.0378394
0.991039	0.00508845	0.279331
0.977523	0.0774662	0.47076
0.935404	0.0748296	0.604429
0.83431	0.0774662	0.751838
0.708189	0.0948114	0.838019
0.553428	0.0948114	0.896211
0.339985	0.0948114	0.896211
0.170418	0.0772818	0.838585
0.804056	0.0948114	-0.0137247
0.935404	0.0748296	0.150215
0.977696	0.0774662	0.284978
0.816788	0.1171	0.735245
0.668718	0.156292	-0.0410396
0.904004	0.161395	0.293652
0.852601	0.18293	0.451412
0.117023	0.169545	0.678741
0.042652	0.184056	0.474935
0.0193451	0.160577	0.609132
0.0463253	0.185462	0.298056
0.279289	0.183272	-0.0103434
0.178813	0.187229	0.0918277
0.34482	0.181994	-0.0358597
0.354029	0.172414	-0.106766
0.420043	0.158834	-0.110426
0.655133	0.184418	0.0307554
0.857443	0.18293	0.333784
0.27649	0.187683	0.689122
0.276241	0.187181	0.0474187
0.689354	0.182279	0.158549
0.685983	0.139296	0.314961
0.395861	0.115173	0.158617
0.67399	0.11853	0.396753
0.410373	0.1187	0.606153
0.248922	0.135084	0.519262
0.244585	0.08283	0.416991
0.246025	0.0684782	0.356684
0.655337	0.103919	0.321481
0.643812	-0.0575579	0.400816
0.49958	0.0116663	0.560895
0.393108	-0.00238688	0.558174
0.340467	0.037608	0.537176
0.266247	-0.00973708	0.43954
0.382616	-0.0239695	0.198725
0.551957	-0.0879858	0.187283
-0.232633	-0.091509	0.356599
-0.360158	-0.123475	0.602532
-0.651599	-0.0687022	0.372348
-0.670753	-0.125096	0.281326
-0.527813	-0.136623	0.136777
-0.356107	-0.0908943	0.182158
-0.106776	-0.177551	0.306816
-0.632486	-0.178745	0.688447
-0.706638	-0.176096	0.59226
-0.0456351	-0.177332	0.440031
-0.187272	-0.179532	0.0910734
0.0026984	-0.175178	0.433267
0.0797696	-0.179253	0.31363
0.051213	-0.179252	0.432357
-0.299582	-0.178739	0.711355
-0.634702	-0.175509	0.0193057
-0.0410944	-0.166001	0.552313
-0.227354	-0.164989	0.760126
-0.353181	-0.158758	0.82181
-0.541592	-0.158758	0.82181
-0.667417	-0.164989	0.760126
-0.906011	-0.151902	0.292864
-0.00512337	-0.135427	0.633541
-0.380404	-0.11463	0.882144
-0.514365	-0.11463	0.882144
-0.5773	-0.0694844	-0.149925
-0.0630663	-0.0456827	0.766152
-0.354455	-0.0699173	0.906672
-0.540317	-0.0699173	0.906672
-0.687505	-0.0673151	-0.104981
-0.196957	-0.00910108	0.870196
-0.349394	0.00508845	0.921652
-0.545375	0.00508845	0.921652
-0.697863	-0.00910018	0.870151
-0.846885	-0.00910018	0.759643
-0.983079	-0.0243255	0.501285
-0.987804	-0.0032558	0.259955
-0.708843	0.00574632	-0.110338
0.0759303	0.069759	0.769539
-0.171085	0.0772818	0.838585
-0.34066	0.0948114	0.896211
-0.554103	0.0948114	0.896211
-0.708865	0.0948114	0.838019
-0.935633	0.0748296	0.605305
-0.935633	0.0748296	0.149339
-0.821901	0.0774662	-0.0102761
-0.709298	0.0948282	-0.0831883
0.105852	0.127836	0.749299
-0.902149	0.1171	0.618682
-0.892047	0.119366	0.120389
-0.805306	0.1171	0.00724471
-0.0376173	0.158791	0.621068
-0.0923621	0.165112	0.666809
-0.0976797	0.122935	0.748024
-0.776641	0.15632	0.036899
-0.0598003	0.187443	0.300034
-0.7459	0.18293	0.092499
-0.393789	0.185267	-0.020481
-0.230235	0.181773	-0.00290265
-0.0580429	0.174279	0.148642
-0.0628777	0.187478	0.428023
-0.373153	0.187719	0.725352
-0.513457	0.184869	0.710351
-0.514019	0.188043	0.0153958
-0.640395	0.1495	0.554579
-0.416538	0.146685	0.119678
-0.527652	0.118125	0.591895
-0.629866	0.0498879	0.447959
-0.713179	0.156266	0.413826
-0.333713	0.0619147	0.215057
-0.237793	0.109111	0.304947
-0.25772	-0.0109692	0.391932
-0.249959	-0.0592957	0.408249
-0.511791	-0.0684857	0.570245
-0.639544	-0.0524205	0.419959
-0.579588	0.0273278	0.237902
-0.512871	0.0226455	0.199731
-0.396341	-0.0584954	0.183283
-0.291029	0.0384415	0.263503
-0.0890735	0.0444732	-0.204334
0.017565	0.0423747	-0.182288
0.186891	0.123321	-0.538831
-0.0555311	0.0704772	-0.575114
-0.128612	0.0787298	-0.54114
-0.210511	0.107857	-0.294761
0.171692	0.0643032	-0.269579
0.199811	0.0648269	-0.425758
-0.0308816	0.120926	-0.141054
0.231197	0.140173	-0.506822
-0.184805	0.179477	-0.0395588
0.261073	0.142842	-0.428747
0.280827	0.163319	-0.484425
-0.286104	0.178576	-0.0925224
-0.344461	0.177704	-0.214032
-0.0745689	0.179138	-0.0177777
0.0832543	0.17533	0.0477501
0.293763	0.178547	-0.0924138
0.408865	0.17384	-0.303844
0.413677	0.173859	-0.421534
-0.530478	0.0966353	-0.162488
0.564312	0.071072	-0.16333
0.513927	0.103701	-0.29519
0.360297	0.085739	-0.769049
-0.52216	0.0756662	-0.279457
0.541646	0.0500621	-0.300811
0.533756	0.0684023	-0.471421
0.463647	0.085739	-0.639477
0.385271	-0.0181725	-0.777496
0.281838	-0.0123281	-0.855563
0.126919	-0.0333979	-0.913687
-0.121017	-0.0333979	-0.913687
-0.275928	-0.0123281	-0.855563
-0.387975	-0.0181725	-0.76889
-0.474619	-0.0123281	-0.656878
-0.537371	-0.0301674	-0.279002
-0.532789	-0.0332237	-0.501955
0.549038	-0.00693301	-0.297347
0.535846	-0.0677066	-0.298845
0.495786	-0.0181725	-0.628476
0.272991	-0.0741382	-0.844845
-0.267088	-0.0741382	-0.844845
-0.465693	-0.132273	-0.160598
-0.519638	-0.120051	-0.130901
0.494172	-0.114292	-0.200261
0.486124	-0.159487	-0.0766337
0.496216	-0.133498	-0.315537
-0.429501	-0.174061	-0.466523
-0.425766	-0.161832	-0.190813
0.441494	-0.173071	-0.320156
0.385754	-0.174061	-0.598029
-0.155276	-0.187698	-0.731798
-0.284195	-0.185127	-0.662222
-0.0463366	-0.182621	0.0353075
-0.185318	-0.185046	-0.0152084
0.0473209	-0.176172	0.0612969
0.267688	-0.185976	-0.0765839
0.23054	-0.181373	0.0126373
0.383061	-0.186916	-0.464377
0.342323	-0.188184	-0.556819
0.287963	-0.183564	-0.549961
-0.32304	-0.188025	-0.22424
0.651452	-0.0777466	0.351556
-0.0884248	-0.188002	-0.0310593
0.328739	-0.18797	-0.224106
0.67761	-0.122848	0.316399
0.531531	-0.140724	0.624003
0.482391	-0.168568	0.683953
0.194079	-0.151939	0.264343
-0.132565	-0.146092	-0.593842
-0.214131	-0.146399	-0.520066
0.725657	-0.161194	0.282876
0.693005	-0.179003	0.640866
0.519833	-0.17906	0.730695
0.0396953	-0.119219	-0.60601
0.693005	-0.179003	0.113778
0.0177762	-0.142848	-0.12683
0.263389	-0.149631	-0.384402
0.133941	0.0258937	-0.521634
-0.116733	-0.0016833	-0.524554
0.643178	-0.1785	0.703438
-0.197311	-0.0861854	-0.429584
-0.180046	0.00272442	-0.421628
-0.24483	-0.147313	-0.306097
0.0643599	-0.172124	0.183115
0.196161	-0.17943	0.0976242
-0.0798488	-0.0152275	-0.208229
-0.0296296	0.0235166	-0.189923
0.069338	-0.0413796	-0.198373
0.154216	-0.00966203	-0.264155
0.664539	-0.164989	0.761249
0.352498	-0.158758	0.82181
0.206215	-0.0763505	-0.402755
0.576071	-0.159703	-0.0560139
0.617706	-0.129228	-0.089635
0.687544	-0.149516	-0.0269281
0.774021	-0.142348	0.0276013
0.818742	-0.132025	0.0535839
0.853257	-0.170368	0.242703
0.910348	-0.138581	0.234854
0.869745	-0.151902	0.180708
0.973254	-0.0875091	0.329652
0.957218	-0.111186	0.423667
0.912429	-0.11463	0.584651
0.866336	-0.083243	0.70345
0.683185	-0.134973	0.805736
0.553028	-0.11463	0.875913
0.493056	-0.111186	0.887838
0.239373	-0.114621	0.843035
0.137403	-0.120832	0.776531
0.171285	-0.0664477	0.838781
0.457967	-0.127145	-0.601053
0.0864826	-0.130551	0.715618
0.00207235	-0.10428	0.687869
0.593645	-0.0693388	-0.14448
-0.609736	0.0141353	0.277303
0.792704	-0.0875091	-0.0227133
-0.55209	0.0862614	0.197932
0.832899	-0.0740613	0.00774876
0.912429	-0.11463	0.169994
0.993951	-0.0290224	0.329859
0.985473	-0.0602144	0.425961
0.939583	-0.0650659	0.596284
0.90813	-0.0664522	0.652795
0.881542	-0.0301183	0.71353
0.806764	-0.0290224	0.792152
0.708852	-0.0712192	0.844023
0.63427	-0.0301183	0.894189
0.559266	-0.0650659	0.904764
0.657713	0.115204	0.463981
0.495341	-0.0602144	0.916093
0.398071	-0.0602144	0.916093
-0.593932	0.1209	0.197765
0.22775	-0.0650659	0.870196
0.748368	-0.0383044	-0.0796855
0.87719	-0.0301183	0.0367599
0.90813	-0.0664522	0.101849
0.974151	-0.0650659	0.264766
0.939583	-0.0650659	0.15836
0.995965	-0.0312143	0.377322
0.997315	-0.0126501	0.423213
0.994856	0.0359153	0.321733
0.994856	0.0359153	0.432911
0.976391	-0.0219315	0.531165
0.922748	0.0152418	0.658428
0.890684	0.0184736	0.70809
0.031338	-0.0920219	-0.167067
0.769548	-0.0312143	0.821681
0.754289	0.0108655	0.836706
0.813877	0.0359153	0.788109
0.0542149	-0.00688655	0.766333
0.617397	0.0182476	0.903565
0.446706	-0.0312143	0.926578
0.400817	-0.0126501	0.927928
0.492596	-0.0126501	0.927928
0.502296	0.0359153	0.925461
0.391117	0.0359153	0.925461
0.263366	-0.0133671	0.898428
0.12535	-0.0321865	0.822813
0.156969	0.0025971	0.848654
0.754018	0.0108655	-0.0823314
0.922748	0.0152418	0.096216
-0.661831	-0.120368	-0.0797224
0.979416	0.0855277	0.423683
0.979642	0.0855277	0.332356
-0.634916	-0.00398359	0.410993
0.949321	-0.00876128	0.60529
0.962536	0.0813461	0.527934
-0.477228	-0.147682	-0.432834
0.871126	0.0813463	0.707342
0.797336	0.0855277	0.781041
0.600313	0.0684386	0.897938
0.653248	0.0855283	0.870747
0.401744	0.0855277	0.910248
0.491676	0.0855277	0.910248
0.261247	0.0334517	0.897885
0.240172	0.0855283	0.870747
0.293099	0.0684386	0.897938
0.099192	0.00509901	0.805781
0.657668	0.0740174	-0.11997
-0.624125	-0.0708292	0.481111
0.808733	0.0497171	-0.0342771
0.852163	0.0855283	0.0284224
0.949321	-0.00876128	0.149354
-0.90505	-0.0913612	0.117573
0.901493	0.0788669	0.664134
0.652999	0.135171	0.83154
0.240406	0.135161	0.831517
0.352408	0.135171	0.866953
0.11869	0.0742906	0.805668
-0.567199	-0.0588077	0.537737
0.739498	0.0832289	-0.0715288
0.775469	0.131993	-0.00250229
0.868139	0.128717	0.0983725
0.81494	0.135171	0.0407734
0.906968	0.120454	0.155234
0.94699	0.131993	0.421522
0.329764	0.143196	0.151702
0.864873	0.164322	0.565897
0.786135	0.164322	0.685888
0.777438	0.131993	0.755176
0.537543	0.168514	0.821003
0.502545	0.135171	0.873047
0.40762	0.16647	0.832784
0.355877	0.168514	0.821003
0.223164	0.16849	0.771183
0.0718799	0.161281	0.654823
0.625423	0.128825	-0.0939072
0.557818	0.152013	-0.0892745
0.25786	-0.123702	-0.819471
0.845315	0.165438	0.14884
0.909013	0.161395	0.429331
0.891212	0.164305	0.499612
-0.654712	-0.11463	0.843042
0.793745	0.185845	0.574193
0.670204	0.168514	0.771221
0.715927	0.185845	0.671799
0.768409	-0.178945	0.217812
0.611755	0.185845	0.740579
0.23926	0.185134	0.723477
0.0982039	0.181849	0.610979
-0.0228789	0.170829	0.558969
0.0670677	0.183179	0.544125
0.0590498	0.178693	0.186096
0.123532	0.181818	0.098899
0.201116	0.180247	-0.0234807
0.105928	0.179025	0.00714877
0.498049	0.161392	-0.0853613
0.531154	0.17957	-0.0398848
0.755195	0.165438	0.0368477
0.728463	0.184841	0.0905643
0.81086	0.183739	0.19565
-0.240055	-0.114621	0.843035
-0.261009	0.0248151	0.340756
0.593864	-0.178699	0.0551364
0.737673	0.179918	0.50886
0.522495	-0.0782429	-0.242826
0.679692	0.177527	0.59006
0.744235	0.187375	0.579385
0.518814	-0.1016	-0.473468
0.506014	0.185071	0.710553
0.491419	0.185845	0.7738
0.410222	0.186929	0.755144
-0.242771	0.081074	0.360169
0.153801	0.188199	0.606901
0.119527	0.188293	0.540245
0.0736902	0.188291	0.407711
0.0301689	0.185496	0.36951
0.0999463	0.182369	0.139365
-0.278976	0.129593	0.205108
-0.286096	0.083298	0.242528
0.21323	0.184835	0.0363281
0.464967	0.186324	-0.0156219
-0.540832	-0.0263425	-0.19391
0.583319	0.185894	0.0166436
0.529035	0.187647	0.00737759
0.72304	0.180624	0.21119
0.763997	0.185841	0.244797
0.766999	0.179347	0.369531
0.708075	0.149532	0.374062
0.735101	0.170772	0.321451
0.760399	0.178181	0.41781
0.724903	0.165887	0.452625
-0.528998	-0.0770263	-0.458475
-0.517441	-0.0762328	-0.242997
0.42091	0.179884	0.692908
0.303614	0.172247	0.637997
0.193649	0.187621	0.641585
0.207927	0.179962	0.585614
0.152353	0.180173	0.495671
0.122597	0.183598	0.296162
0.141416	0.187404	0.177446
0.183489	0.186461	0.139839
0.249978	0.182659	0.108241
0.253274	0.162708	0.175853
-0.390581	-0.0802923	-0.740848
0.641323	0.182279	0.107377
0.715339	0.16993	0.265432
-0.677771	0.118537	0.400645
-0.666222	0.121828	0.457604
0.12759	-0.176408	0.255064
0.478649	0.156795	0.643169
-0.911653	-0.151902	0.426159
0.398501	0.15822	0.643097
0.362718	0.120677	0.595604
0.23794	0.161228	0.555895
0.225336	0.128065	0.462073
0.175796	0.16027	0.405068
0.167649	0.1624	0.35709
0.217771	0.116772	0.394808
0.226837	0.112948	0.323611
-0.454463	0.0639944	0.572448
0.279922	0.0958286	0.243062
-0.454773	0.105087	0.59504
0.435136	0.163919	0.0984366
0.576953	0.175707	0.0947542
0.527111	0.174249	0.0789286
0.63725	0.159046	0.181933
0.666568	0.14642	0.244914
-0.388013	0.0669661	0.569084
0.61742	0.0630004	0.474978
0.674337	0.151367	0.507138
0.622451	0.122831	0.530745
0.626705	0.159545	0.58921
0.569629	0.131667	0.583493
-0.262827	0.066794	0.456897
0.312793	0.115408	0.193859
0.493086	0.0289656	-0.628975
0.547394	-0.00340552	-0.475974
0.593804	0.150873	0.158999
0.539195	0.141726	0.142985
0.580596	0.118387	0.192238
0.6409	0.0565826	0.392953
0.627203	-0.0188221	0.437738
0.322953	0.174854	0.0988643
0.527172	0.0800327	0.566624
0.447008	0.0275021	0.569003
0.436395	-0.0445995	0.57185
0.495455	-0.0554376	0.5722
0.213992	-0.0897116	-0.357593
0.39485	0.0609076	0.567954
0.479208	0.0781703	0.581708
-0.0845705	-0.104771	0.746563
-0.350722	0.111379	0.175602
-0.546252	0.026385	-0.428251
0.263819	0.0978014	0.486276
0.315705	0.0836012	0.537444
0.305726	0.0130798	0.50282
0.25749	0.0340817	0.405456
-0.49609	0.0275055	-0.611757
0.259731	0.0178231	0.344697
0.280843	0.0115893	0.288342
0.261375	-0.0372062	0.317653
0.309097	0.0270739	0.246947
0.40136	-0.179177	0.735809
0.374183	0.0660962	0.192737
0.32686	0.0715933	0.214498
0.52521	0.0869826	0.183921
0.416023	0.0244979	0.191847
0.433393	0.0662061	0.181411
0.446352	-0.0222905	0.187268
0.151666	-0.138324	-0.182166
0.478702	0.0184592	0.190092
0.563874	0.0344567	0.227897
0.500229	-0.0590641	0.181964
0.577066	0.0792361	0.221121
-0.384963	0.0486797	-0.76051
0.61312	0.0750757	0.263735
0.624721	0.0405582	0.305781
-0.230816	0.0275055	-0.87703
-0.260647	-0.0750094	0.465176
-0.248254	-0.114453	0.495558
-0.244362	-0.182181	-0.0220157
0.0710578	0.0275055	-0.92485
-0.0473926	0.0252719	-0.927151
0.236718	0.0275055	-0.87703
-0.522325	-0.177766	0.00715313
-0.496511	-0.152885	-0.0896335
-0.653711	0.130542	0.502765
-0.399477	-0.0118649	0.194357
-0.306921	-0.0138103	0.248622
-0.358536	-0.0700734	0.561948
-0.299002	-0.0517772	0.509695
-0.309674	-0.107457	0.558568
-0.747589	-0.17394	0.0918156
0.417637	0.0252719	-0.741506
0.586253	0.167044	0.627403
-0.595994	-0.00705369	0.497831
-0.645275	-0.121164	0.510513
-0.813331	-0.176596	0.213435
-0.407188	0.121827	0.606208
0.51014	0.108028	-0.466379
0.768409	-0.178945	0.536833
-0.714228	-0.145567	0.365946
-0.611015	-0.03263	0.271418
-0.642422	-0.0713331	0.307334
-0.589485	-0.156337	0.131859
-0.846101	-0.176596	0.334771
-0.326027	-0.125404	0.168321
-0.24391	0.11702	0.479176
-0.275634	0.136283	0.557383
-0.187317	-0.147236	0.441033
-0.293073	-0.147498	0.597157
-0.265467	-0.13612	0.555084
-0.492724	-0.110997	0.60285
-0.555816	-0.136038	0.609349
-0.845312	-0.160944	0.584458
-0.571689	-0.109981	0.572285
0.516536	0.0882455	-0.249208
-0.623169	-0.0867503	0.252979
-0.625788	-0.151184	0.166086
-0.614968	-0.113859	0.216168
-0.408587	-0.113445	0.147489
-0.398225	-0.164386	0.0809738
-0.215331	-0.127673	0.307465
-0.20238	-0.151728	0.254946
-0.123144	-0.176533	0.503814
-0.206581	-0.157952	0.53302
-0.178402	-0.16251	0.495906
-0.21395	-0.167772	0.577792
-0.297749	-0.166234	0.642103
-0.529893	-0.176596	0.769705
-0.44191	-0.129511	0.623892
-0.392879	-0.146012	0.638817
-0.384478	-0.176306	0.71144
-0.451799	-0.167508	0.682462
-0.516358	-0.153132	0.649413
-0.613731	-0.136515	0.573188
-0.647649	-0.169487	0.618571
-0.573936	-0.16338	0.646576
-0.70825	-0.149941	0.460348
-0.683513	-0.159168	0.543853
-0.527049	0.0836717	-0.330656
-0.807244	-0.177877	0.466767
-0.720454	-0.157581	0.296881
-0.763532	-0.169808	0.411641
-0.364643	-0.176596	0.769675
-0.713624	-0.167439	0.223818
-0.668193	-0.143591	0.23332
-0.686305	-0.167662	0.181189
-0.617709	-0.174491	0.0914709
-0.430677	0.118837	-0.637208
-0.545484	-0.16753	0.0842842
-0.220799	-0.128418	-0.461393
-0.473539	-0.136281	0.122661
-0.428801	-0.144871	0.109634
-0.304742	-0.174153	0.080669
-0.249401	-0.161368	0.157073
-0.260798	-0.173824	0.109579
-0.221289	-0.154936	0.205032
-0.173778	-0.168102	0.2229
-0.166069	-0.161922	0.297479
-0.119335	-0.177891	0.259696
-0.367326	0.115474	-0.726012
-0.120625	-0.172398	0.400285
-0.0381981	-0.178122	0.384709
-0.074418	-0.178563	0.480965
-0.154137	-0.176024	0.551724
-0.159816	-0.17931	0.606117
0.399029	0.185765	0.0357353
-0.173763	-0.172843	0.692117
-0.105818	-0.0982311	-0.564443
-0.344137	-0.168975	0.672805
-0.428163	-0.178569	0.732038
-0.493556	-0.177754	0.725839
0.145964	0.1804	0.0504392
-0.255895	0.104391	-0.82626
-0.684115	-0.179103	0.654839
0.254202	0.180877	-0.056205
-0.741735	-0.173635	0.523561
-0.047815	0.0933748	-0.899605
-0.764754	-0.178945	0.209306
-0.464579	-0.178055	0.0234412
-0.386	-0.179161	0.00612701
-0.29379	-0.179728	0.0189791
-0.227157	-0.17978	0.0487394
0.113546	0.102211	-0.884489
-0.190289	-0.175337	0.161024
-0.152402	-0.179348	0.121333
-0.066023	-0.174819	0.232631
-0.0561647	-0.178797	0.331452
-0.00399951	-0.174751	0.3144
0.264648	0.102211	-0.825528
-0.132436	-0.172824	0.653516
0.283513	-0.145836	0.164504
-0.428251	-0.174911	0.785982
-0.48565	-0.172827	0.794437
-0.726866	-0.172084	0.690808
0.283618	0.185845	0.741574
-0.729531	-0.178626	0.642578
-0.79769	-0.178626	0.542407
-0.874022	-0.167601	0.460055
-0.0136617	-0.115478	-0.603585
-0.849177	-0.173811	0.268112
0.281604	-0.098081	0.228705
-0.735807	-0.179182	0.148875
0.248899	-0.0958174	0.278519
-0.689223	-0.176731	0.0561533
-0.748327	-0.162377	0.0452287
-0.39763	-0.175047	-0.0429601
-0.463891	-0.175054	-0.0323403
-0.0596872	-0.169488	0.182181
0.465759	0.148942	-0.46692
-0.00762754	-0.161102	0.165711
-0.0492481	-0.175648	0.27661
0.0214721	-0.156663	0.583183
0.0125039	-0.163984	0.53105
-0.0939611	-0.170622	0.615881
-0.0845705	-0.142504	0.691704
-0.0578317	-0.151259	0.640037
-0.18074	-0.159586	0.745681
-0.130822	-0.152209	0.719259
-0.212909	-0.139514	0.800554
-0.284293	-0.151244	0.81693
0.471054	0.142556	-0.275986
-0.404611	-0.149516	0.845924
-0.490156	-0.149516	0.845924
-0.61048	-0.151244	0.81693
-0.681846	-0.139536	0.800562
-0.797105	-0.142348	0.704633
-0.861703	-0.128971	0.650806
-0.899219	-0.130409	0.580017
0.51717	0.103829	-0.17352
-0.899219	-0.130409	0.174628
-0.800436	-0.171597	0.144466
-0.857466	-0.151902	0.155275
-0.801532	-0.146172	0.0620491
-0.770236	-0.132025	0.00440169
-0.648647	-0.151866	-0.0434497
-0.138078	-0.120832	0.776531
-0.17196	-0.0664477	0.838781
-0.722857	-0.0664522	0.838743
-0.816957	-0.0740613	0.763512
-0.84742	-0.0875091	0.723317
-0.923756	-0.0913612	0.600359
-0.962651	-0.0875091	0.496218
-0.463965	0.144603	-0.477214
-0.954426	-0.11463	0.430279
-0.948196	-0.11463	0.285028
-0.934758	-0.0875091	0.17188
-0.825369	-0.0836744	0.00633757
-0.773855	-0.083243	-0.0421265
-0.720922	-0.0875091	-0.075356
-0.574511	-0.130379	-0.101458
0.0453674	-0.088188	0.726494
-0.0111123	-0.0441115	0.736116
-0.0457106	-0.088188	0.726494
-0.117524	-0.0726342	0.799845
-0.228425	-0.0650659	0.870196
-0.398745	-0.0602144	0.916093
-0.496023	-0.0602144	0.916093
-0.666346	-0.0650659	0.870196
-0.787946	-0.0301183	0.80781
-0.865104	-0.0453953	0.730145
-0.905393	-0.0301183	0.680407
-0.305616	0.155251	-0.717423
-0.964021	-0.0301183	0.565343
-0.982889	-0.0650659	0.438966
-0.995829	-0.0301183	0.354833
-0.973852	-0.0602144	0.251009
-0.964021	-0.0301183	0.189301
-0.904304	-0.0301183	0.0731487
-0.862215	-0.0290224	0.0172618
-0.784963	-0.0301183	-0.0568163
-0.735631	-0.0453953	-0.0873149
0.258448	-0.150436	-0.323322
-0.626061	-0.0906846	-0.121213
-0.661309	-0.0269067	-0.130488
-0.126025	-0.0321865	0.822813
-0.157644	0.0025971	0.848654
-0.264041	-0.0133671	0.898428
-0.447384	-0.0312143	0.926578
-0.493275	-0.0126501	0.927928
-0.401493	-0.0126501	0.927928
-0.391795	0.0359153	0.925461
-0.502972	0.0359153	0.925461
-0.630729	-0.0133671	0.898428
-0.754421	0.0108659	0.83725
-0.0469777	0.144603	-0.85272
-0.998313	-0.0126488	0.421178
0.537505	0.122348	-0.131005
0.48055	0.135134	-0.144955
-0.858168	0.0359153	0.0101584
-0.772068	0.0182476	-0.0706863
0.0530685	0.155251	-0.833969
-0.670992	0.0370509	-0.126812
-0.00198561	0.0159029	0.741202
0.0414075	0.0808274	0.737553
0.0559573	0.130405	0.701297
-0.099852	0.00509901	0.805781
-0.261922	0.0334517	0.897885
-0.293774	0.0684386	0.897938
-0.240855	0.0855283	0.870747
-0.49235	0.0855277	0.910248
-0.402418	0.0855277	0.910248
0.19153	0.155251	-0.796165
-0.632848	0.0334517	0.897885
-0.653917	0.0855283	0.870747
-0.600993	0.0684386	0.897938
-0.846411	0.0635916	0.746165
-0.966752	0.0256246	0.56561
-0.980326	0.0635916	0.483342
-0.966752	0.0256246	0.189035
-0.980326	0.0635916	0.271303
0.371189	0.126098	-0.714544
-0.851106	0.0855277	0.0266959
-0.742224	0.059713	-0.082597
-0.777403	0.0813463	-0.0470938
-0.584151	0.04393	-0.160579
-0.118347	0.0735887	0.805389
-0.353083	0.135171	0.866953
-0.241074	0.135161	0.831517
-0.653668	0.135171	0.83154
-0.752289	0.0684372	0.826041
-0.797281	0.0855283	0.781773
-0.832306	0.113463	0.723428
-0.953642	0.113463	0.485296
-0.980256	0.0855283	0.422665
-0.980256	0.0855283	0.33198
-0.953642	0.113463	0.269349
-0.688373	0.135171	-0.0592083
0.531064	-0.0945125	0.580041
-0.567469	0.131116	-0.113017
0.428943	0.152444	-0.161591
-0.356545	0.168514	0.821003
-0.255277	0.168511	0.787219
-0.503214	0.135171	0.873047
-0.486466	0.16647	0.832784
-0.427843	0.164305	0.837793
-0.538219	0.168514	0.821003
0.08514	-0.173495	-0.0887752
-0.778114	0.131993	0.755176
-0.78681	0.164322	0.685888
-0.896529	0.164322	0.470554
-0.947473	0.131993	0.422792
-0.947473	0.131993	0.331853
-0.902625	0.16647	0.417799
-0.896529	0.164322	0.284091
-0.845736	0.164322	0.14986
-0.738563	0.183106	0.211644
-0.622581	0.129226	-0.0973421
-0.535402	0.1602	-0.0810454
-0.608204	0.164297	-0.0545388
-0.439149	0.149643	-0.15616
-0.028023	-0.177153	-0.0688183
-0.00308684	0.183099	0.336968
0.0138917	0.183997	0.413917
-0.110072	0.184141	0.599736
-0.190538	0.164597	0.760035
-0.1358	0.163791	0.717688
-0.187453	0.186563	0.662108
-0.28234	0.185845	0.740579
0.707615	-0.142689	0.410531
-0.610475	0.185845	0.741574
-0.670879	0.168514	0.771221
-0.715053	0.185845	0.673349
-0.812112	0.180052	0.589183
-0.811637	0.185845	0.540413
-0.670875	0.168512	-0.0165784
-0.654828	0.185134	0.0311682
-0.452565	0.173777	-0.0662686
-0.333638	0.185207	-0.00950484
-0.295547	0.180515	-0.041797
-0.118068	0.177815	0.041623
-0.00161602	0.170852	0.189676
-0.0350452	0.179897	0.235557
-0.00310947	0.179627	0.278585
-0.0390127	0.187179	0.367194
-0.0747197	0.181806	0.557839
-0.156656	0.180213	0.514952
-0.135936	0.187223	0.561655
-0.221983	0.184332	0.717115
-0.40267	0.185845	0.7738
-0.492097	0.185845	0.7738
0.638034	-0.0996385	0.264835
-0.747165	0.184789	0.544583
-0.759167	0.179716	0.440201
-0.843864	0.185845	0.422036
-0.852375	0.184643	0.356048
-0.789146	0.186067	0.327028
-0.698793	0.187876	0.107753
-0.491036	0.182737	-0.0334396
-0.40045	0.186566	0.0316932
-0.462862	0.184261	0.0405195
-0.323613	0.186336	0.0386302
-0.217571	0.185981	0.0410101
-0.179375	0.187201	0.0917636
-0.384477	0.167033	0.658545
-0.409318	0.17098	-0.467262
-0.0985245	0.187224	0.208242
-0.0909516	0.187696	0.358159
-0.210043	0.169651	0.549783
0.653896	-0.138968	0.22446
-0.486019	0.170103	0.66629
-0.551163	0.166271	0.643533
-0.644485	0.186908	0.669927
-0.669567	0.174461	0.584826
-0.784826	0.187247	0.496226
-0.778468	0.18644	0.262881
-0.677795	-0.175124	0.130784
-0.386824	0.174451	0.0793006
-0.462805	0.157318	0.104984
-0.253429	0.187225	0.0738066
-0.184172	0.18646	0.139825
-0.147884	0.187656	0.183164
-0.226358	0.171128	0.186178
-0.171304	0.179566	0.224013
-0.186827	0.150977	0.403875
-0.163256	0.171603	0.462034
-0.2029	0.15711	0.491174
-0.0400385	0.17098	-0.79759
-0.782627	-0.175093	0.336726
-0.245954	0.186657	0.671359
-0.323002	0.16369	0.62812
-0.329964	0.119769	0.577284
-0.487382	0.141156	0.623896
-0.608131	0.174463	0.633818
-0.712283	0.16656	0.483872
-0.749029	0.174239	0.374109
-0.707585	0.163163	0.276837
-0.661438	0.117605	0.297278
-0.649724	0.163953	0.174556
-0.650025	0.128184	0.24828
-0.519759	0.118456	0.161887
-0.526551	0.156188	0.119929
-0.466783	0.110086	0.155437
-0.317881	0.174813	0.101491
-0.363264	0.149592	0.128805
0.945904	0.124546	0.28232
-0.262133	0.168539	0.15518
-0.254892	0.117297	0.252888
-0.134473	0.179822	0.309544
-0.211589	0.157661	0.247403
-0.206988	0.143756	0.300647
-0.214652	0.124796	0.347032
-0.222707	0.119564	0.425033
-0.240757	0.179654	-0.0660613
0.308509	0.159441	-0.712275
0.367199	0.176774	-0.541087
0.68857	0.115381	-0.0784658
-0.253572	0.0515989	0.402724
-0.274729	-0.0080399	0.461767
-0.308151	0.027764	0.510108
-0.337507	0.0686252	0.54682
-0.280318	0.0842328	0.502323
-0.349123	-0.0105504	0.538696
-0.409874	-0.0218779	0.561508
-0.811637	0.185845	0.214232
-0.243163	-0.169897	0.618566
0.376454	0.169443	-0.161821
0.208237	-0.127447	0.32064
-0.499682	0.0116927	0.556349
-0.554619	0.00490471	0.531602
-0.584608	0.105237	0.54707
-0.585345	0.039188	0.509786
-0.0971819	-0.176463	0.554532
-0.621428	-0.00452214	0.456421
-0.657183	0.0897325	0.353737
-0.645084	0.0566327	0.38882
-0.635113	-0.00635132	0.341407
-0.636257	0.0587239	0.31166
-0.616955	0.0626632	0.268357
-0.587307	-0.0606391	0.233238
-0.558659	-0.0159416	0.224163
-0.454658	0.00434632	0.189128
-0.461331	-0.0604007	0.176086
-0.419244	0.10108	0.162105
-0.349636	0.00125578	0.215539
0.892109	0.124546	0.621934
-0.304296	-0.160216	0.126601
-0.266078	0.0676935	0.289285
-0.273296	-0.00743083	0.305768
0.94435	0.124546	0.482084
0.118826	0.0716531	-0.54795
-0.0891564	0.0389712	-0.548957
-0.183078	0.0456315	-0.438413
-0.161989	0.0630976	-0.262756
-0.332544	0.175601	-0.130889
0.256366	-0.167015	-0.241159
0.106109	0.0154625	-0.221009
0.849086	0.036578	0.000789938
0.193114	0.0150475	-0.378896
0.170229	0.0296394	-0.47626
0.188611	-8.23E-05	-0.422093
0.133217	0.113785	-0.571429
-0.393532	0.176772	-0.333276
0.0768355	0.0859603	-0.575281
0.699628	0.056807	-0.106
-0.16708	0.0701873	-0.494809
-0.189881	0.130937	-0.535296
-0.223318	0.107598	-0.422119
-0.198684	0.122294	-0.248313
-0.312186	0.175571	-0.633255
0.188859	0.158159	-0.595846
0.195753	0.0380466	0.867481
0.0261712	0.111141	-0.605568
0.026224	0.144982	-0.641767
-0.0970536	0.122581	-0.596873
-0.253919	0.151094	-0.282735
-0.324036	0.173341	-0.32885
0.627278	-0.0853165	0.49212
-0.138161	0.132317	-0.170593
0.697682	0.038038	0.867458
-0.0792076	0.176774	-0.768543
0.660941	-0.10274	0.446668
0.0703035	0.171879	0.0991381
-0.00147271	0.16356	0.132193
0.670347	-0.104446	0.395032
0.29273	0.173511	-0.544132
0.226844	0.178064	-0.652807
-0.161657	0.149604	-0.600783
-0.213664	0.159206	-0.573345
-0.0985094	0.162606	-0.656086
-0.234285	0.176185	-0.63139
-0.234029	0.138768	-0.478346
0.845933	0.00508845	0.760095
-0.284369	0.15807	-0.41381
-0.201097	0.153286	-0.186396
-0.289023	0.177403	-0.179995
-0.244966	0.16143	-0.225682
-0.244174	0.177992	-0.126176
-0.109499	0.149667	-0.130366
-0.121281	0.176515	-0.0504759
-0.259825	-0.172451	-0.237515
0.0107992	0.133745	-0.125952
-0.0161809	0.175156	-0.0359786
0.0903821	0.151475	-0.113686
0.0370629	0.162173	-0.0810326
0.157912	0.175007	-0.0744727
0.182599	0.151804	-0.166622
0.238694	0.174977	-0.123763
0.280767	0.165201	-0.252411
0.229499	0.12806	-0.278973
0.365894	0.178427	-0.332784
0.265191	0.144221	-0.336693
0.331786	0.172769	-0.379883
0.342625	0.17851	-0.496859
0.319137	0.17219	-0.434974
0.297429	0.176774	-0.647216
0.201773	0.176774	-0.724043
0.160295	0.177511	-0.689469
0.082945	0.176774	-0.76889
-0.0381302	0.174173	-0.709541
0.0242026	0.172291	-0.702192
-0.172322	-0.150672	0.365025
-0.180664	0.172577	-0.652427
-0.158647	0.178763	-0.704127
-0.325212	0.177567	-0.56808
-0.326955	0.174336	-0.437043
-0.293254	0.169638	-0.496579
-0.393529	0.176774	-0.42271
0.185533	-0.0501872	-0.449463
0.0678069	0.178466	-0.0220277
-0.0491349	0.176584	0.0310998
0.106222	0.173403	-0.0596713
0.15356	0.179368	-0.0101784
0.208636	0.178102	-0.084457
-0.51486	-0.101379	0.164835
0.320351	0.178291	-0.204203
0.367199	0.178824	-0.444699
0.396849	0.159441	-0.601492
0.17747	0.00363648	-0.3087
-0.542655	-0.069163	0.196733
-0.18436	0.159441	-0.790334
-0.198903	0.175868	-0.73044
-0.411325	0.149302	-0.597668
-0.451831	0.154883	-0.310097
-0.673108	-0.10941	0.337119
-0.431563	0.160897	-0.108139
-0.384635	0.167913	-0.143125
-0.332461	0.175926	-0.0740895
-0.674862	-0.115959	0.42606
-0.0571076	0.157975	-0.096394
-0.0278947	0.167579	0.0849593
-0.430304	-0.0738139	0.582169
0.280473	0.17555	-0.157988
0.436358	0.156593	-0.222996
0.459401	0.157399	-0.410855
0.13146	-0.0817699	-0.216613
-0.139187	0.182428	0.654548
-0.22095	-0.114948	0.424987
-0.0469627	0.125153	0.700274
-0.135778	0.111152	-0.870709
-0.205691	0.131041	-0.825174
-0.263702	-0.0598984	0.300913
-0.497352	0.123377	-0.33522
0.0568851	0.0197502	-0.195368
-0.409149	0.162984	-0.193109
-0.492029	0.118373	-0.271597
-0.500854	-0.0384869	0.190072
-0.481405	-0.033462	0.565916
-0.451451	0.0103098	0.565481
0.307732	-0.180683	-0.0506924
0.369899	-0.174396	-0.0761736
0.62715	-0.0545755	0.294856
0.166624	-0.184867	-0.0808395
0.503239	0.122921	-0.422196
0.45716	0.126098	-0.584281
0.408397	0.0764559	-0.726897
0.112776	-0.179147	0.0544399
0.190428	0.0722738	-0.881103
0.0249192	0.0722739	-0.914283
0.0768053	-0.187446	-0.00450117
-0.18516	0.0722738	-0.880786
-0.0299237	-0.0501638	-0.184305
-0.407933	0.11637	-0.679107
-0.499838	0.0722738	-0.566102
-0.503307	0.104391	-0.485969
0.530558	-0.110061	-0.147626
-0.518636	0.069072	-0.223054
0.690607	-0.120253	-0.0647558
0.673206	-0.0718656	-0.109269
-0.507444	0.132762	-0.126307
0.547839	0.0275331	-0.195159
0.539594	0.0710394	-0.358948
0.535604	0.0764986	-0.424287
0.604431	-0.0800381	0.233437
0.496367	0.0764559	-0.584529
0.518897	0.0722739	-0.528378
0.234025	-0.154287	0.788433
-0.860787	0.153675	0.615969
0.320366	0.0680913	-0.814885
0.267982	0.0545193	-0.852342
0.364974	0.0406447	-0.789595
0.108424	0.0545193	-0.911025
-0.102522	0.0545193	-0.911025
-0.26257	0.0545193	-0.852086
-0.413217	0.0741566	-0.7154
-0.471144	0.0545193	-0.643515
-0.529986	0.0545235	-0.48401
-0.541277	0.0337764	-0.313549
-0.241715	-0.185608	-0.136483
0.521251	-0.00275067	-0.570882
0.462878	0.00179358	-0.685034
0.433439	-0.0391907	-0.718559
0.342693	0.00179312	-0.814757
0.196002	-0.0391907	-0.89207
0.329251	-0.0382365	0.224276
-0.019545	-0.0391907	-0.926442
0.0479319	-0.038094	-0.925627
-0.1901	-0.0391907	-0.89207
-0.335154	-0.0391907	-0.811612
-0.431361	0.00179312	-0.720189
-0.511124	-0.0391907	-0.571046
0.76893	-0.154287	0.709679
0.810716	-0.125049	0.719487
-0.546538	-0.0309857	-0.422841
-0.539989	0.0417167	-0.192517
-0.535468	0.0259106	-0.254856
0.289087	-0.036068	0.263643
-0.318756	-0.188017	-0.537506
0.542325	0.0233671	-0.257654
0.540469	-0.0251311	-0.245649
0.552055	-0.0310242	-0.42534
0.55115	0.0279561	-0.433505
-0.16711	-0.0114046	-0.299015
0.536238	-0.038094	-0.513573
0.268367	0.0658284	0.287692
0.475097	-0.0772571	-0.633711
0.38914	-0.0831329	-0.747572
0.341063	-0.0473767	-0.809425
0.123215	-0.0965815	-0.89305
0.243008	-0.0788501	0.335039
0.0749423	-0.0831329	-0.907661
-0.186766	0.0463991	-0.323254
-0.0893903	-0.0831329	-0.90444
-0.327958	-0.0923153	-0.793494
-0.450173	-0.0473767	-0.686236
-0.512317	-0.0965815	-0.496892
0.250627	-0.0412317	0.384691
-0.531762	-0.0724177	-0.32998
0.528688	-0.0692966	-0.192975
0.563143	-0.0172395	-0.178925
0.820446	-0.17394	0.198557
0.360244	-0.144045	-0.712367
0.210997	-0.0965815	-0.864049
-0.0180515	-0.138044	-0.873937
0.044945	-0.141097	-0.869464
-0.205095	-0.0965815	-0.864049
0.764902	-0.169519	0.0930903
-0.251958	-0.123702	-0.819471
-0.410611	-0.138044	-0.652512
-0.369085	-0.141097	-0.701735
0.306676	-0.0443061	0.515628
-0.0844574	0.111894	-0.16282
0.268012	-0.17394	0.751095
-0.471175	-0.092746	-0.61402
0.16946	-0.188017	-0.696136
-0.525721	-0.0946143	-0.396672
-0.479865	-0.137995	-0.26821
0.61039	-0.176596	0.0112691
0.229824	-0.182957	-0.616376
0.344307	-0.0213103	0.537906
-0.0503946	-0.16893	0.102467
0.484405	-0.133442	-0.140204
-0.187347	-0.0642935	-0.324443
-0.19102	-0.0540467	-0.390299
0.531403	-0.0913091	-0.424138
0.435015	-0.174061	-0.468967
0.488312	-0.116725	-0.553742
0.263178	-0.160316	-0.767895
0.291146	-0.174171	-0.708939
0.102828	-0.172302	-0.812374
0.101176	-0.144045	-0.857615
-0.0952736	-0.144045	-0.857615
-0.177413	-0.174061	-0.781019
-0.227965	-0.157355	-0.79044
-0.32436	-0.15142	-0.727719
-0.442804	-0.144045	-0.580448
-0.502001	-0.128334	-0.366023
-0.490264	-0.133742	-0.315907
-0.434882	-0.164251	-0.0836107
-0.38068	-0.173318	-0.136548
0.538214	-0.041685	0.552473
0.590771	-0.0898851	0.540618
0.383853	-0.173696	-0.138408
0.764902	-0.169519	0.661554
0.590296	-0.0234664	0.504662
0.428988	-0.159251	-0.115398
0.436614	-0.156506	-0.188152
0.820446	-0.17394	0.556087
0.524765	-0.102332	-0.357312
0.489443	-0.144014	-0.432741
0.432187	-0.157355	-0.575941
0.300506	-0.185669	-0.646781
0.335037	-0.171449	-0.67894
0.332193	-0.185803	-0.608714
0.235805	-0.18067	-0.731049
0.633644	-0.00345636	0.348811
0.074369	-0.187698	-0.758579
0.0499458	-0.174061	-0.817028
-0.0398348	-0.185669	-0.776674
-0.0453184	-0.171449	-0.82356
-0.221553	-0.183983	-0.720079
-0.303836	-0.187025	-0.605019
-0.385884	-0.171449	-0.60084
-0.370787	-0.183013	-0.556761
-0.38875	-0.187209	-0.334772
-0.435972	-0.167387	-0.250652
-0.366948	-0.183409	-0.199223
-0.4275	-0.174851	-0.297719
-0.256106	-0.187235	-0.0867952
0.618204	0.124842	0.219765
-0.00476886	-0.170765	0.0785466
0.280299	-0.180708	-0.000489392
0.217024	-0.186128	-0.0462377
0.331582	-0.1829	-0.112934
0.422894	-0.174846	-0.256302
0.372811	-0.183329	-0.199334
0.367591	-0.187438	-0.333292
0.2663	-0.0766378	0.484538
-0.0724569	-0.0493469	-0.55726
0.226641	0.108976	-0.429978
0.231332	-0.188255	-0.666455
0.0707636	-0.184193	-0.705046
0.236778	0.115062	-0.369058
0.355161	-0.0729751	0.192951
0.390483	-0.124396	0.142807
-0.371285	-0.186503	-0.483199
-0.351687	-0.188234	-0.279365
-0.830159	0.00508845	-0.0219045
-0.307721	-0.187127	-0.134539
0.219407	0.102881	-0.319072
-0.131577	-0.185748	0.00011394
-0.140748	-0.183724	-0.0705905
0.216888	0.14834	-0.207682
0.139621	0.109694	-0.199926
0.0037242	-0.185773	0.0225504
-0.0280154	-0.188089	-0.0157059
0.0239763	-0.182266	-0.046123
0.159066	-0.1859	-0.0126078
0.0986489	0.119397	-0.164138
0.238822	0.123866	0.269771
-0.942472	0.0165072	0.129611
0.110551	0.0729934	-0.208319
0.265267	-0.188028	-0.13205
0.324288	-0.187834	-0.159354
0.348983	-0.114437	0.586977
0.423671	-0.131046	0.625176
0.35722	-0.188234	-0.277075
0.265644	-0.135472	0.554169
0.329153	-0.18338	-0.426826
0.313759	-0.100446	0.554973
0.347731	-0.188255	-0.506872
-0.0218455	0.0786555	-0.168701
0.229771	-0.165549	-0.549226
0.174204	-0.122852	-0.533691
0.224868	-0.100618	0.37916
0.166631	-0.185669	-0.744051
0.184228	-0.161265	-0.588019
0.055022	-0.163748	-0.653102
0.0133638	-0.180039	-0.696713
-0.109228	-0.1846	-0.697996
-0.0589782	-0.18622	-0.723084
-0.00461801	-0.163618	-0.65626
-0.158564	-0.182566	-0.669339
0.319635	-0.162941	0.107609
0.328294	-0.111196	0.180065
-0.258867	-0.178631	-0.553241
-0.217714	-0.183758	-0.632966
-0.195192	-0.158978	-0.566429
0.459069	-0.080901	0.167777
0.493908	-0.115217	0.149809
0.46238	-0.148999	0.105266
-0.309418	-0.183118	-0.474741
-0.256378	-0.164902	-0.498949
-0.27	-0.161721	-0.438845
-0.996537	0.0343443	0.427662
-0.339257	-0.186299	-0.355
-0.316644	-0.181844	-0.415217
-0.291421	-0.172444	-0.346657
-0.994237	0.036578	0.309215
-0.305443	-0.180815	-0.293553
0.0200013	-0.0571528	-0.575765
-0.276396	-0.1847	-0.185678
-0.204718	-0.186123	-0.0736174
-0.186608	-0.172389	-0.145683
-0.217752	0.0973495	-0.359598
-0.0831148	-0.178015	-0.0764527
-0.130521	-0.160668	-0.135523
0.695456	-0.147183	0.479629
-0.942472	0.0165072	0.625034
0.118697	-0.185996	-0.0506355
0.59403	-0.132853	0.581074
0.281748	-0.184603	-0.185115
0.207407	-0.149956	-0.218793
0.458103	0.122666	0.611045
-0.196723	0.0490262	-0.377601
-0.199302	0.0961847	-0.460108
0.304911	-0.180517	-0.482388
0.530309	0.137216	0.609188
0.569871	0.0633297	0.532858
-0.915775	0.0304449	0.670513
-0.810894	0.0343443	0.792009
-0.226667	-0.120295	-0.378309
0.484827	-0.135017	-0.255024
0.771871	-0.173171	0.423531
0.739551	-0.168413	0.479175
0.706725	-0.165857	0.535128
-0.698363	0.038038	0.867458
0.645856	-0.129923	0.526474
0.0142236	0.0720749	-0.580425
0.544029	-0.137223	-0.10145
0.580747	-0.154563	0.622995
0.653248	-0.156086	0.575754
0.587566	-0.171603	0.66625
-0.0441417	0.131717	-0.623506
0.0867616	-0.143178	-0.138316
0.478468	-0.144095	0.640002
0.334969	-0.176678	0.708519
0.264475	-0.176192	0.665408
0.235752	-0.16888	0.608353
0.22968	-0.137703	0.514388
0.127583	-0.176208	0.525097
0.271286	-0.160181	-0.44198
0.166156	-0.15557	0.408776
0.183587	-0.155086	0.483568
0.114579	-0.174951	0.433605
0.0246099	0.00159166	-0.566948
0.250913	-0.160664	-0.495837
0.213916	-0.125737	-0.48128
0.104525	-0.175845	0.385873
0.137154	-0.169491	0.323372
0.0246024	-0.163893	0.120367
0.242767	-0.144542	0.208513
0.151335	-0.175635	0.204212
0.217748	-0.166504	0.17634
-0.196429	0.0380466	0.867481
0.260357	-0.173825	0.109357
0.334486	-0.175602	0.0556222
0.398878	-0.163709	0.083042
-0.165768	-0.124778	-0.541284
0.525248	-0.149382	0.117335
0.61521	-0.136671	0.181405
0.580732	-0.166858	0.101924
-0.426138	-0.158183	-0.128743
0.681789	-0.166185	0.183031
-0.0608337	0.0878815	0.748713
0.721841	-0.168498	0.233328
-0.209455	-0.138987	-0.250201
-0.169675	-0.0849816	-0.264504
0.800549	-0.179182	0.47944
0.717919	-0.17653	0.589647
0.0516353	0.0818637	-0.174692
0.536758	-0.169389	0.67811
0.571515	-0.179175	0.716765
0.0790002	-0.0171705	-0.554664
0.46026	-0.178569	0.732038
0.364197	-0.176596	0.769705
-0.0634283	0.0315845	0.771764
0.189154	-0.178684	0.64099
0.227727	-0.116467	-0.413124
0.0683575	-0.178092	0.475747
0.0381264	-0.179378	0.369436
0.0670224	0.0423069	-0.561162
0.182192	-0.0838668	-0.483682
0.0571717	-0.176881	0.264618
0.131716	-0.0542172	-0.526561
0.133775	-0.0960407	-0.548301
0.170553	-0.178177	0.155072
0.268684	-0.179028	0.061703
0.357212	-0.179737	-0.00291201
0.424697	-0.175145	0.0429863
0.490522	-0.175796	0.0412192
0.649944	-0.179162	0.0705318
0.640387	-0.168978	0.130653
0.753218	-0.177953	0.150024
-0.053389	-0.0980334	-0.584163
-0.161295	-0.0262633	-0.474961
-0.127224	-0.0707704	-0.531478
-0.169252	-0.0946226	-0.502987
0.810822	-0.178143	0.332037
0.895677	-0.161343	0.357017
0.862399	-0.173811	0.396456
0.841988	-0.175756	0.453155
0.775515	-0.176731	0.608483
-0.936534	-0.0401124	0.13194
0.533002	-0.17394	0.782972
0.153748	-0.0240781	-0.495463
0.48497	-0.172827	0.794437
0.42757	-0.174911	0.785982
0.156245	-0.172401	0.682218
0.0972837	-0.165062	0.650006
0.0749423	-0.170844	0.581841
-0.978696	-0.0699173	0.296807
0.0596532	-0.174252	0.522738
-0.0106672	-0.170729	0.487081
-0.00501777	-0.168659	0.240968
-0.12653	-0.0222762	-0.239148
0.12541	-0.177794	0.12628
0.0771975	-0.171609	0.0983966
-0.104732	-0.0948195	-0.194047
0.488749	-0.178582	-0.00804013
0.00207235	-0.016152	-0.187136
0.712035	-0.176566	0.0709476
0.675121	-0.173811	0.0293311
0.800549	-0.179182	0.275205
0.859072	-0.1724	0.289773
-0.936534	-0.0401124	0.622704
0.93775	-0.132025	0.332621
0.90899	-0.151902	0.438722
0.853257	-0.170368	0.511942
0.910348	-0.138581	0.519791
0.869745	-0.151902	0.573937
0.172552	-0.106785	-0.241423
0.19423	-0.0289688	-0.364109
0.187713	-0.0472357	-0.316106
0.607018	-0.158413	0.804612
0.543999	-0.151902	0.833916
0.489481	-0.149516	0.845924
0.403932	-0.149516	0.845924
0.283611	-0.151244	0.81693
0.194886	-0.161408	0.750322
0.129363	-0.151596	0.72063
0.193091	-0.131981	0.800268
0.0485806	-0.145104	0.647846
0.210537	-0.163359	-0.791714
0.0871689	-0.174242	0.16188
0.10629	-0.176018	0.14408
0.121405	-0.178223	0.103506
0.117596	-0.178631	0.0818457
0.0789399	-0.177609	0.0579843
0.035758	-0.169923	0.0913585
0.0401629	-0.167115	0.14493
0.107986	-0.175358	0.209871
1224	1225	1197	1197
1197	138	1224	1224
1225	1224	753	753
1224	501	753	753
1539	1537	1569	1569
894	504	1364	1364
138	1223	1224	1224
501	1224	1223	1223
1236	1364	1380	1380
1380	1364	504	504
871	1364	1236	1236
1236	1235	871	871
1364	871	432	432
1540	1459	428	428
1459	1540	367	367
428	1459	838	838
840	838	1459	1459
1539	19	24	24
861	873	872	872
872	860	861	861
873	861	893	893
1221	1196	1222	1222
1222	1223	1221	1221
1370	861	860	860
860	503	1370	1370
1614	574	1566	1566
1538	1566	574	574
759	1195	1219	1219
1195	759	1222	1222
1473	1540	837	837
428	837	1540	1540
503	431	1370	1370
1195	1222	1196	1196
1569	1538	574	574
1538	1569	1537	1537
904	431	1374	1374
1374	245	904	904
566	1382	1534	1534
870	1374	1261	1261
566	1536	1382	1382
566	1534	1535	1535
566	1535	20	20
1219	1216	132	132
20	1565	566	566
1473	1482	370	370
869	248	1257	1257
1257	248	870	870
1482	1473	837	837
837	427	1482	1482
1254	1255	869	869
1255	508	869	869
248	869	508	508
1566	1536	1565	1565
566	1565	1536	1536
1565	1614	1566	1566
1217	1190	496	496
1190	1217	1216	1216
1379	1255	1254	1254
1254	507	1379	1379
25	1560	567	567
1560	1535	567	567
1535	1534	567	567
1252	1352	1253	1253
1379	1253	1352	1352
507	1253	1379	1379
1191	496	1190	1190
1190	1173	1191	1191
1560	1385	1535	1535
1535	1385	20	20
1612	1385	1560	1560
1253	884	1252	1252
1252	884	899	899
884	885	899	899
885	884	1249	1249
1191	139	1214	1214
426	1482	427	427
370	426	827	827
426	370	1482	1482
675	505	1249	1249
433	1249	505	505
139	140	1214	1214
675	1246	505	505
1557	1559	565	565
1392	565	1559	1559
1246	690	505	505
1246	877	690	690
1560	1389	1392	1392
1392	1612	1560	1560
1389	1560	25	25
563	1483	26	26
877	700	690	690
425	827	826	826
826	827	426	426
700	877	1242	1242
563	1553	573	573
563	26	1553	1553
1241	1380	700	700
504	700	1380	1380
700	1242	1241	1241
563	573	1558	1558
1241	1381	1380	1380
1381	1236	1380	1380
1557	563	1558	1558
1558	1559	1557	1557
1212	1129	1209	1209
1129	1212	1211	1211
564	862	1605	1605
1503	1507	1504	1504
1507	1503	425	425
564	1554	1553	1553
1553	1554	573	573
564	1605	1554	1554
141	133	1209	1209
871	1235	872	872
872	873	871	871
564	1553	229	229
229	1553	26	26
860	1231	503	503
1231	860	872	872
1531	32	1551	1551
230	32	1531	1531
1531	862	230	230
141	1208	133	133
431	503	502	502
502	503	1231	1231
1166	1207	499	499
1531	1421	1605	1605
1531	1551	1421	1421
1551	1604	1421	1421
502	1374	431	431
1208	1166	499	499
499	133	1208	1208
823	1290	1507	1507
1261	1374	502	502
823	1294	1290	1290
1531	1605	862	862
853	858	857	857
858	853	249	249
1549	571	1529	1529
1529	27	1549	1549
1604	1551	571	571
1529	571	1551	1551
847	251	852	852
852	250	853	853
852	853	847	847
1186	495	134	134
251	849	852	852
849	848	852	852
850	852	848	848
845	848	849	849
848	845	252	252
424	1294	823	823
848	252	429	429
1206	495	1186	1186
495	1206	135	135
1527	28	1598	1598
1527	1598	1549	1549
846	843	252	252
1184	135	1206	1206
1527	1549	1530	1530
1530	1549	27	27
843	1447	841	841
1518	424	823	823
1205	1184	1183	1183
1183	136	1205	1205
841	840	842	842
840	422	838	838
422	840	1447	1447
841	1447	840	840
28	1548	1599	1599
1183	142	136	136
428	838	253	253
428	253	837	837
1526	1524	1440	1440
1177	152	1203	1203
427	837	836	836
253	836	837	837
1548	1526	1440	1440
830	427	836	836
830	426	427	427
1523	1589	562	562
562	1589	1524	1524
826	426	830	830
137	1181	890	890
1621	1507	425	425
561	29	1582	1582
825	1621	425	425
810	1507	1621	1621
561	1582	1585	1585
810	823	1507	1507
561	1585	1523	1523
1585	1589	1523	1523
822	823	810	810
1521	21	1583	1583
858	1518	822	822
1518	823	822	822
1198	1199	1159	1159
1181	1159	1199	1199
1521	1583	29	29
1583	1582	29	29
1225	1198	1197	1197
143	1197	1198	1198
1198	1225	1199	1199
143	138	1197	1197
1519	30	22	22
855	847	853	853
1519	1544	21	21
1532	855	857	857
1519	22	1544	1544
853	857	855	855
847	855	821	821
821	820	847	847
1543	1477	1517	1517
1578	1517	1477	1477
1578	1477	22	22
849	251	417	417
143	1221	138	138
138	1221	1223	1223
417	707	816	816
1578	22	30	30
816	845	417	417
845	849	417	417
816	846	845	845
845	846	252	252
144	1179	1196	1196
1196	1221	144	144
1514	1516	570	570
843	846	802	802
816	802	846	846
802	1447	843	843
1514	1481	1543	1543
1514	570	1481	1481
1179	1194	1196	1196
1514	1543	1491	1491
1491	1543	1517	1517
1193	1219	1195	1195
1193	1195	1196	1196
1562	1447	802	802
1447	1562	800	800
1193	1196	1194	1194
569	23	1573	1573
800	422	1447	1447
570	1516	569	569
569	1573	570	570
1192	1193	1176	1176
1193	1192	1219	1219
421	838	422	422
799	421	422	422
1192	1216	1219	1219
421	253	838	838
796	835	421	421
253	421	835	835
1488	568	23	23
19	1488	24	24
1488	19	568	568
1192	1174	1216	1216
836	253	835	835
1488	23	31	31
1172	1190	1174	1174
1174	1190	1216	1216
1172	1173	1190	1190
794	830	836	836
794	836	258	258
794	419	830	830
559	1539	24	24
559	1537	1539	1539
831	425	826	826
1172	145	1173	1173
1620	825	831	831
425	831	825	825
831	1616	1620	1620
1191	1173	139	139
494	139	1173	1173
830	1616	831	831
831	826	830	830
1616	830	419	419
1505	1383	1536	1536
1505	1536	1566	1566
1505	1566	1538	1538
812	810	1621	1621
494	146	139	139
1538	1509	1505	1505
1621	825	1620	1620
814	813	812	812
812	1621	814	814
1537	1509	1538	1538
1620	814	1621	1621
146	140	139	139
254	822	810	810
810	639	254	254
1382	1536	1383	1383
423	858	822	822
418	822	254	254
822	418	423	423
146	147	140	140
565	1533	1557	1557
858	423	857	857
147	1170	1211	1211
1211	140	147	147
1483	563	1533	1533
563	1557	1533	1533
808	857	423	423
857	808	1532	1532
1170	148	1211	1211
808	423	416	416
965	862	229	229
564	229	862	862
862	965	964	964
1209	1129	1188	1188
1188	141	1209	1209
1129	1211	148	148
819	821	1532	1532
821	855	1532	1532
819	820	821	821
1528	1529	558	558
1529	1528	27	27
807	1532	808	808
1532	807	819	819
1502	1529	1551	1551
1169	1208	141	141
1529	1502	558	558
1169	141	1188	1188
1502	1551	32	32
847	820	251	251
1169	149	1208	1208
251	820	806	806
1527	1530	33	33
33	28	1527	1527
251	806	804	804
1166	1208	149	149
1530	27	1528	1528
417	251	804	804
260	707	417	417
557	34	1548	1548
1207	1187	1165	1165
1165	134	1207	1207
1187	1207	1166	1166
557	1548	28	28
33	678	28	28
557	28	678	678
1165	150	134	134
1525	35	1524	1524
150	1186	134	134
150	1185	1186	1186
1185	1206	1186	1186
1524	1526	1525	1525
784	816	707	707
816	784	255	255
1525	1526	34	34
1526	1548	34	34
816	255	802	802
255	1562	802	802
1562	255	256	256
1206	1185	151	151
151	1184	1206	1206
1497	562	35	35
35	562	1524	1524
1562	256	800	800
1497	36	562	562
36	1523	562	562
422	800	799	799
800	798	799	799
798	800	256	256
1495	37	29	29
1184	151	493	493
493	1183	1184	1184
1495	561	1523	1523
1183	493	142	142
1495	29	561	561
257	796	799	799
796	421	799	799
36	1496	1523	1523
1495	1523	1496	1496
257	799	797	797
797	799	798	798
1522	38	21	21
136	142	1177	1177
492	1177	142	142
1522	1521	29	29
492	152	1177	1177
1522	21	1521	1521
835	796	420	420
1522	29	37	37
420	796	257	257
1203	152	1202	1202
1202	137	1203	1203
1520	1519	21	21
1519	1520	1492	1492
1492	30	1519	1519
1520	21	38	38
420	258	836	836
836	835	420	420
258	420	795	795
1746	1490	1517	1517
1181	137	153	153
1140	153	137	137
1746	1578	30	30
1746	1517	1578	1578
1202	1140	137	137
419	794	793	793
793	1616	419	419
1616	793	791	791
1515	39	1516	1516
1515	1514	1491	1491
791	1620	1616	1616
1515	1516	1514	1514
153	1160	1159	1159
1159	1181	153	153
1491	1517	1490	1490
876	813	814	814
814	1620	876	876
1159	154	1198	1198
560	1513	23	23
1513	31	23	23
1198	154	143	143
491	143	154	154
560	569	1516	1516
560	23	569	569
812	811	639	639
639	810	812	812
560	1516	39	39
1180	143	491	491
1512	1511	24	24
1488	31	1512	1512
1512	24	1488	1488
1221	143	1180	1180
418	639	772	772
811	772	639	639
639	418	254	254
418	769	416	416
416	423	418	418
1625	554	1509	1509
1625	1509	1537	1537
416	769	770	770
770	769	768	768
1194	1179	155	155
556	559	24	24
1625	1537	559	559
559	556	1625	1625
1179	144	1155	1155
556	24	1511	1511
1179	490	155	155
1154	490	1155	1155
1179	1155	490	490
1508	1383	1505	1505
1508	1505	1509	1509
1484	1508	1509	1509
416	787	808	808
766	808	787	787
1484	1509	554	554
787	416	770	770
1653	1483	1533	1533
1483	1653	993	993
155	96	1193	1193
1176	1193	96	96
1193	1194	155	155
40	558	552	552
558	40	1528	1528
1176	1153	156	156
1176	96	1153	1153
1502	1501	1665	1665
1665	558	1502	1502
1501	1502	32	32
552	558	1665	1665
552	1665	1501	1501
1175	1176	156	156
1176	1175	1192	1192
489	1174	1192	1192
808	415	807	807
415	808	766	766
1500	1499	33	33
156	489	1175	1175
489	1192	1175	1175
1479	1530	1528	1528
1500	33	1530	1530
819	807	786	786
1530	1479	1500	1500
1479	1528	40	40
1151	1174	1152	1152
489	1152	1174	1174
820	819	805	805
786	805	819	819
805	806	820	820
1174	1151	488	488
488	1172	1174	1174
488	145	1172	1172
557	678	41	41
41	34	557	557
678	33	1499	1499
259	804	806	806
488	1150	145	145
1173	1171	494	494
1171	1173	145	145
1171	157	494	494
157	146	494	494
1498	1525	34	34
1171	145	1150	1150
1525	1498	1471	1471
1471	35	1525	1525
1498	34	41	41
260	417	804	804
1497	42	36	36
147	146	1149	1149
35	1472	1497	1497
1472	35	1471	1471
260	824	707	707
1149	158	147	147
487	1170	158	158
158	1170	147	147
148	1170	487	487
1495	1496	43	43
1470	43	1496	1496
43	37	1495	1495
784	707	783	783
824	783	707	707
42	1470	1496	1496
1496	36	42	42
487	159	148	148
1129	159	1237	1237
159	1129	148	148
1237	1188	1129	1129
1494	1522	37	37
1522	1494	1466	1466
1466	38	1522	1522
784	261	255	255
1494	37	43	43
1237	160	1188	1188
261	256	255	255
1169	160	1168	1168
160	1169	1188	1188
1168	149	1169	1169
1493	44	30	30
1520	1467	1493	1493
1467	1520	38	38
1493	30	1492	1492
1493	1492	1520	1520
261	780	256	256
1467	38	1466	1466
780	798	256	256
1167	1166	149	149
45	1490	719	719
1166	1167	161	161
161	1187	1166	1166
30	44	1746	1746
719	1746	44	44
1167	149	1168	1168
719	1490	1746	1746
262	257	797	797
798	262	797	797
1464	46	39	39
1165	1147	1146	1146
1146	150	1165	1165
1147	1165	1187	1187
1491	45	1464	1464
1464	1515	1491	1491
45	1491	1490	1490
1147	1187	161	161
1464	39	1515	1515
263	420	257	257
1146	162	150	150
263	795	420	420
150	162	1145	1145
263	257	779	779
779	257	262	262
1145	1185	150	150
31	1513	1489	1489
621	1489	1513	1513
560	46	1513	1513
621	1513	46	46
46	560	39	39
1145	163	1185	1185
258	795	264	264
1185	163	1143	1143
1143	151	1185	1185
264	795	778	778
778	795	263	263
1487	48	1511	1511
749	1512	31	31
749	31	1489	1489
1512	749	1487	1487
1487	1511	1512	1512
749	1489	47	47
1143	164	151	151
794	776	265	265
265	793	794	794
776	794	258	258
48	548	1511	1511
556	1511	548	548
493	164	1163	1163
164	493	151	151
548	746	556	556
1163	142	493	493
776	258	264	264
746	1461	554	554
746	554	1625	1625
746	1625	556	556
1163	165	142	142
1162	492	142	142
492	1162	166	166
166	152	492	492
40	552	49	49
1162	142	165	165
791	793	775	775
265	775	793	793
775	266	791	791
545	1460	774	774
1460	1500	774	774
1478	1499	1460	1460
1500	1460	1499	1499
1460	50	1478	1478
774	1500	1479	1479
774	1479	40	40
1141	1202	152	152
1202	1141	1161	1161
774	40	49	49
1141	152	166	166
266	267	791	791
791	267	1620	1620
1458	51	41	41
773	678	1478	1478
1478	678	1499	1499
41	678	1458	1458
773	1458	678	678
876	1620	267	267
153	1140	1369	1369
1140	1202	1161	1161
1369	1137	153	153
811	813	747	747
747	268	811	811
813	811	812	812
1476	1498	41	41
1471	1476	52	52
1476	1471	1498	1498
1160	1137	1158	1158
1158	1159	1160	1160
1137	1160	153	153
1158	154	1159	1159
1476	41	51	51
1158	167	154	154
785	1497	1472	1472
785	1472	1471	1471
1497	785	1456	1456
1456	42	1497	1497
785	1471	52	52
491	167	1136	1136
772	811	745	745
268	745	811	811
491	154	167	167
1468	53	43	43
491	1157	1180	1180
491	1136	1157	1157
1136	757	1157	1157
769	772	771	771
771	768	769	769
772	769	418	418
43	1470	1468	1468
551	1468	1470	1470
1180	1157	486	486
486	1221	1180	1180
486	144	1221	1221
1456	551	1470	1470
1470	42	1456	1456
486	1157	1135	1135
1135	1157	757	757
486	1135	1156	1156
486	1155	144	144
1455	1494	43	43
1155	486	1156	1156
1466	1455	54	54
1455	1466	1494	1494
490	96	155	155
1455	43	53	53
1451	55	44	44
787	767	766	766
767	787	770	770
1453	1493	1467	1467
1453	1467	1466	1466
1493	1453	1451	1451
1451	44	1493	1493
1363	490	1296	1296
490	1363	96	96
767	770	269	269
490	1154	1296	1296
1453	1466	54	54
56	719	550	550
719	56	45	45
415	786	807	807
44	1465	719	719
550	719	1465	1465
1150	97	1358	1358
766	270	415	415
1465	44	55	55
1360	488	1151	1151
1360	1151	1152	1152
97	1150	488	488
488	1360	97	97
1131	1171	1150	1150
157	1171	1131	1131
1449	57	46	46
45	56	1449	1449
1449	1464	45	45
1449	46	1464	1464
1131	1132	157	157
146	1132	1148	1148
1132	146	157	157
806	805	764	764
786	764	805	805
1148	158	1149	1149
1148	1149	146	146
1448	47	1489	1489
765	259	806	806
46	1448	621	621
1448	1489	621	621
765	806	764	764
1448	46	57	57
1148	168	158	158
158	168	487	487
485	487	168	168
485	169	487	487
169	159	487	487
1443	58	48	48
949	260	804	804
949	804	259	259
818	749	1446	1446
1446	749	47	47
1487	749	1443	1443
818	1443	749	749
1443	48	1487	1487
949	259	762	762
1446	47	1422	1422
1442	547	1441	1441
1442	1441	1403	1403
58	547	48	48
548	48	547	547
949	271	260	260
547	1442	548	548
1128	1237	159	159
1237	1128	170	170
170	160	1237	1237
1442	1403	1462	1462
1442	1462	1461	1461
414	824	271	271
271	824	260	260
414	783	824	824
1128	159	169	169
1442	1461	746	746
1442	746	548	548
545	1420	59	59
1438	545	763	763
763	1437	1438	1438
545	1438	1420	1420
1127	1168	160	160
1168	1127	171	171
50	1460	59	59
545	59	1460	1460
782	261	784	784
782	784	783	783
1127	160	170	170
783	407	782	782
545	774	763	763
774	49	763	763
1167	1126	1123	1123
1126	1167	1168	1168
782	781	261	261
1123	161	1167	1167
546	60	1433	1433
546	1433	51	51
1126	1168	171	171
272	780	261	261
1478	1436	773	773
546	773	1436	1436
1436	1478	50	50
1458	773	546	546
546	51	1458	1458
272	261	781	781
1436	50	59	59
1123	172	161	161
1147	172	1146	1146
1410	1146	172	172
172	1147	161	161
544	1432	1457	1457
798	780	273	273
544	1476	1433	1433
1433	1476	51	51
52	1476	1457	1457
544	1457	1476	1476
173	1146	1410	1410
1146	173	162	162
1122	1145	162	162
1145	1122	174	174
174	163	1145	1145
1122	162	173	173
1456	785	1431	1431
543	1431	785	785
273	756	262	262
274	262	756	756
262	798	273	273
1457	1432	785	785
543	785	1432	1432
785	52	1457	1457
1144	1143	163	163
1143	1144	175	175
175	164	1143	1143
755	263	779	779
1144	163	174	174
1468	551	1430	1430
542	1430	551	551
1430	53	1468	1468
274	755	779	779
779	262	274	274
1431	542	551	551
551	1456	1431	1431
542	1431	61	61
755	754	263	263
1119	1163	164	164
1163	1119	1117	1117
1117	165	1163	1163
777	264	778	778
541	1455	53	53
1119	164	175	175
54	1455	1428	1428
541	1428	1455	1455
263	754	778	778
777	778	754	754
541	53	1430	1430
541	1430	62	62
1117	1118	165	165
777	275	264	264
1162	1118	1114	1114
1118	1162	165	165
1114	166	1162	1162
540	64	1426	1426
540	1426	55	55
265	776	276	276
413	276	776	776
540	1453	1429	1429
1429	1453	54	54
1451	1453	540	540
540	55	1451	1451
275	413	776	776
776	264	275	275
1429	54	1428	1428
1429	1428	63	63
1114	176	166	166
1115	1141	166	166
1161	1115	1138	1138
1115	1161	1141	1141
1450	550	539	539
539	1425	1450	1450
550	1450	56	56
1115	166	176	176
276	775	265	265
1465	1426	550	550
539	550	1426	1426
1426	1465	55	55
1140	1139	1369	1369
1139	1140	1161	1161
277	775	752	752
276	752	775	775
775	277	266	266
483	1137	1369	1369
1369	1139	483	483
1139	1161	1138	1138
750	267	266	266
56	1450	1449	1449
538	1449	1450	1450
538	1424	1449	1449
1424	57	1449	1449
483	484	1371	1371
483	1371	482	482
750	266	277	277
538	1450	1425	1425
484	483	1139	1139
483	482	1137	1137
750	278	267	267
549	1422	47	47
279	876	278	278
278	876	267	267
279	813	876	876
731	167	1158	1158
549	47	1448	1448
1158	1137	482	482
1424	1423	1448	1448
549	1448	1423	1423
1448	57	1424	1424
731	1158	482	482
1444	536	1405	1405
1444	1405	1404	1404
1408	818	1422	1422
818	1408	536	536
536	1444	818	818
1444	1404	58	58
1446	1422	818	818
1443	818	1444	1444
1444	58	1443	1443
747	813	279	279
1441	535	898	898
1441	898	71	71
1404	535	58	58
547	58	535	535
747	748	268	268
535	1441	547	547
1441	71	1403	1403
1402	72	530	530
745	268	748	748
530	1112	1402	1402
1112	1130	1132	1132
1438	1437	1399	1399
1438	1399	534	534
1402	1131	1150	1150
1402	1150	1358	1358
745	280	772	772
534	1420	1438	1438
1112	1132	1131	1131
1420	65	59	59
1131	1402	1112	1112
1402	1358	1133	1133
1402	1133	72	72
1132	1130	1110	1110
1110	1148	1132	1132
1110	168	1148	1148
292	771	280	280
771	772	280	280
834	65	1419	1419
768	771	292	292
60	546	1419	1419
1419	1396	60	60
1110	177	168	168
770	768	269	269
834	546	1436	1436
834	1436	59	59
168	177	485	485
481	485	177	177
546	834	1419	1419
169	485	178	178
481	178	485	485
269	768	292	292
834	59	65	65
1396	839	60	60
839	1396	1418	1418
1432	544	1418	1418
1418	1417	1432	1432
741	767	269	269
766	741	282	282
282	270	766	766
741	766	767	767
1433	60	839	839
839	544	1433	1433
544	839	1418	1418
741	269	281	281
170	1128	179	179
480	179	1128	1128
66	61	856	856
178	480	1128	1128
1128	169	178	178
740	415	270	270
740	786	415	415
856	543	1432	1432
1431	856	61	61
856	1431	543	543
740	270	282	282
856	1432	1417	1417
171	1127	1125	1125
1109	1125	1127	1127
1393	62	859	859
859	1416	1393	1393
179	1109	1127	1127
1127	170	179	179
740	411	786	786
1125	180	171	171
411	764	786	786
1430	859	62	62
859	1430	542	542
1126	1124	1123	1123
1106	1123	1124	1124
1124	1126	171	171
542	1416	859	859
61	1416	542	542
1416	61	66	66
1124	171	180	180
864	1415	960	960
864	960	1391	1391
864	1391	63	63
181	1123	1106	1106
1123	181	172	172
259	765	762	762
738	762	765	765
864	63	1428	1428
864	1428	541	541
172	181	1410	1410
479	1410	181	181
541	1415	864	864
764	738	765	765
62	1415	541	541
1415	62	1393	1393
1391	863	63	63
863	1391	1414	1414
64	540	1414	1414
1414	1390	64	64
479	182	1410	1410
1410	182	173	173
408	949	283	283
283	949	762	762
408	271	949	949
1429	63	863	863
863	540	1429	1429
540	863	1414	1414
174	1122	1121	1121
1105	1121	1122	1122
182	1105	1122	1122
1122	173	182	182
408	283	409	409
1390	865	64	64
865	1390	1412	1412
408	406	271	271
1425	539	1412	1412
1412	1411	1425	1425
271	406	414	414
1121	183	174	174
406	761	414	414
761	783	414	414
1426	64	865	865
865	539	1426	1426
539	865	1412	1412
1144	183	1102	1102
183	1144	174	174
1102	175	1144	1144
875	533	1388	1388
875	1388	67	67
533	875	1413	1413
406	735	761	761
735	1345	761	761
875	67	1423	1423
1102	184	175	175
1413	538	1425	1425
875	1423	1424	1424
875	1424	538	538
407	761	955	955
955	761	1345	1345
538	1413	875	875
1119	184	1116	1116
184	1119	175	175
407	783	761	761
1413	1425	1411	1411
1116	1118	1117	1117
1116	1117	1119	1119
407	955	734	734
1407	1422	817	817
817	537	1407	1407
1422	1407	1408	1408
817	67	537	537
758	782	734	734
407	734	782	782
782	758	781	781
733	272	781	781
1116	185	1118	1118
817	549	1423	1423
817	1422	549	549
1118	185	1100	1100
1100	1114	1118	1118
733	781	758	758
1100	176	1114	1114
817	1423	67	67
1386	1405	881	881
536	881	1405	1405
1405	1386	69	69
68	881	1408	1408
536	1408	881	881
733	284	272	272
1405	69	1404	1404
1100	186	176	176
405	780	272	272
273	780	757	757
405	757	780	780
1101	1115	176	176
1138	1101	187	187
1101	1138	1115	1115
405	272	284	284
1135	757	405	405
405	1156	1135	1135
1101	176	186	186
405	284	1156	1156
69	532	1404	1404
535	1404	532	532
532	898	535	535
898	70	71	71
403	274	756	756
757	1136	756	756
403	756	1136	1136
756	273	757	757
187	484	1139	1139
1139	1138	187	187
403	1136	167	167
1371	1667	195	195
1371	195	297	297
1667	1371	484	484
732	755	274	274
1371	297	482	482
922	1378	1375	1375
922	1375	73	73
1378	534	1399	1399
1399	72	1378	1378
732	403	167	167
1378	922	534	534
732	274	403	403
922	73	65	65
732	404	730	730
1399	1437	530	530
530	72	1399	1399
922	65	1420	1420
922	1420	534	534
732	730	755	755
755	730	754	754
530	1437	1098	1098
402	777	754	754
188	1112	1098	1098
530	1098	1112	1112
1112	188	1130	1130
402	285	777	777
285	275	777	777
73	1397	65	65
1419	65	1397	1397
730	402	754	754
1396	1419	1397	1397
1397	74	1396	1396
1130	188	477	477
477	1110	1130	1130
477	177	1110	1110
413	729	978	978
729	413	275	275
978	276	413	413
74	931	1396	1396
1418	1396	931	931
1097	477	1096	1096
477	1097	177	177
729	275	285	285
1417	1418	931	931
931	1395	1417	1417
177	1097	481	481
476	481	1097	1097
178	481	1095	1095
476	1095	481	481
978	286	276	276
276	286	752	752
75	66	943	943
856	943	66	66
856	1417	943	943
1417	1395	943	943
1095	189	178	178
475	480	189	189
189	480	178	178
179	480	475	475
752	287	277	277
751	750	277	277
750	751	288	288
288	278	750	750
1373	1393	956	956
1416	956	1393	1393
1393	1373	1372	1372
475	190	179	179
751	277	287	287
1125	1109	1108	1108
1093	1108	1109	1109
1108	180	1125	1125
190	1093	1109	1109
1109	179	190	190
66	956	1416	1416
956	66	75	75
728	279	278	278
279	728	289	289
1415	1372	960	960
1108	191	180	180
728	278	288	288
960	76	1391	1391
1124	1107	1106	1106
1091	1106	1107	1107
1107	1124	180	180
1393	1372	1415	1415
1107	180	191	191
726	747	279	279
747	726	290	290
290	748	747	747
76	966	1391	1391
1414	1391	966	966
192	1106	1091	1091
1106	192	181	181
726	279	289	289
1390	1414	966	966
966	77	1390	1390
181	474	479	479
182	479	193	193
474	193	479	479
474	181	192	192
724	745	748	748
745	724	291	291
291	280	745	745
77	972	1390	1390
1412	1390	972	972
724	748	290	290
1411	1412	972	972
972	78	1411	1411
1121	1105	1104	1104
1089	1104	1105	1105
1104	183	1121	1121
193	1089	1105	1105
1105	182	193	193
280	401	292	292
1094	1388	533	533
1388	1094	79	79
533	78	1094	1094
1104	1103	183	183
401	280	291	291
1388	79	67	67
473	1102	183	183
1102	473	1087	1087
1087	184	1102	1102
473	183	1103	1103
1411	533	1413	1413
533	1411	78	78
412	269	292	292
412	281	269	269
1387	1407	537	537
1407	1387	68	68
537	79	1387	1387
1087	1088	184	184
1407	68	1408	1408
472	1116	184	184
1116	472	1083	1083
1083	185	1116	1116
472	184	1088	1088
537	67	79	79
720	741	293	293
293	741	281	281
282	741	720	720
1367	1386	992	992
881	992	1386	1386
1386	1367	81	81
881	68	992	992
68	80	992	992
1083	194	185	185
1386	81	69	69
185	1084	471	471
471	1100	185	185
471	186	1100	1100
720	294	282	282
1084	185	194	194
739	740	294	294
294	740	282	282
739	411	740	740
81	1004	69	69
532	69	1004	1004
471	1081	186	186
70	898	1004	1004
532	1004	898	898
1004	1366	70	70
1101	1082	470	470
1082	1101	186	186
470	187	1101	1101
739	295	411	411
1082	186	1081	1081
399	411	295	295
764	411	296	296
399	296	411	411
470	1099	187	187
484	1099	1667	1667
1679	1667	1099	1099
1099	484	187	187
762	738	737	737
737	283	762	762
1378	1356	1375	1375
1375	1356	83	83
82	1356	1378	1378
1667	1679	195	195
296	718	738	738
737	738	718	718
738	764	296	296
1375	83	73	73
737	1070	1071	1071
737	1071	410	410
737	718	1070	1070
737	410	283	283
1098	201	196	196
763	1098	1437	1437
1098	763	201	201
1378	72	82	82
1098	196	188	188
83	1026	73	73
1397	73	1026	1026
409	283	410	410
74	1397	1026	1026
1026	84	74	74
1075	477	188	188
468	1096	477	477
477	1075	468	468
1295	734	526	526
955	526	734	734
734	1295	758	758
1075	188	196	196
1057	468	1075	1075
1075	196	1057	1057
931	1355	85	85
84	1355	74	74
931	74	1355	1355
468	1073	1096	1096
1096	1073	1097	1097
1154	1155	284	284
931	85	1395	1395
1097	1073	1550	1550
1550	476	1097	1097
1072	189	1095	1095
1072	1095	476	476
1154	284	733	733
476	1550	1072	1072
733	758	1295	1295
1154	733	1296	1296
1295	1296	733	733
1052	1072	1550	1550
1072	1052	197	197
1053	1550	1073	1073
85	1045	943	943
1072	197	189	189
1156	284	1155	1155
943	1045	75	75
1045	86	75	75
197	475	189	189
1563	1092	475	475
1092	190	475	475
1563	475	197	197
943	1395	85	85
1050	1092	1563	1563
1563	1706	1050	1050
1373	1353	87	87
1051	1563	197	197
1563	1051	1706	1706
956	86	1373	1373
1373	86	1353	1353
1717	1686	971	971
443	971	1686	1686
1373	87	1372	1372
443	1686	790	790
404	482	297	297
404	731	482	482
1108	1601	198	198
198	191	1108	1108
1601	1108	1093	1093
404	716	730	730
404	297	716	716
75	86	956	956
1092	467	1093	1093
1093	190	1092	1092
443	1683	971	971
971	1683	945	945
443	1651	1683	1683
1048	198	1601	1601
1601	467	1048	1048
87	1068	1372	1372
960	1372	1068	1068
1716	442	1682	1682
444	1682	442	442
1682	1715	1716	1716
467	1601	1093	1093
76	960	1068	1068
1068	88	76	76
602	1341	1650	1650
404	732	731	731
167	731	732	732
1273	1735	1271	1271
1735	1273	602	602
1597	1091	1107	1107
1597	1107	191	191
1341	602	1273	1273
444	1683	1651	1651
444	442	1683	1683
442	945	1683	1683
285	402	298	298
1597	191	198	198
444	1647	1682	1682
444	1651	1647	1647
402	730	716	716
1597	198	1069	1069
1597	1069	466	466
89	966	1074	1074
829	5	1736	1736
466	1091	1597	1597
1090	1091	466	466
1091	1090	192	192
1736	1735	829	829
966	89	77	77
1611	474	1090	1090
1090	474	192	192
1622	193	474	474
1643	1713	1715	1715
1611	1622	474	474
715	978	729	729
715	729	285	285
978	715	299	299
299	286	978	978
966	76	1074	1074
1074	76	88	88
1682	1643	1715	1715
1044	1622	1611	1611
1611	1728	1044	1044
1622	1044	199	199
1046	1611	1090	1090
1611	1046	1728	1728
715	285	298	298
90	972	1085	1085
1736	5	1	1
1622	199	193	193
972	90	78	78
1623	1103	1104	1104
1623	1104	1089	1089
1736	1	599	599
714	752	286	286
1089	193	199	199
752	714	713	713
713	287	752	752
972	77	1085	1085
1085	77	89	89
352	1713	1643	1643
1623	465	1042	1042
1623	1042	1067	1067
1089	199	465	465
714	286	299	299
1094	1227	91	91
1227	1094	78	78
78	90	1227	1227
465	1623	1089	1089
1623	1067	1103	1103
1094	91	79	79
1629	473	1103	1103
713	300	287	287
1087	1629	1086	1086
1086	1088	1087	1087
1629	1087	473	473
599	1	1368	1368
751	300	711	711
300	751	287	287
711	288	751	751
1629	1103	1067	1067
1066	1086	1629	1629
1629	464	1066	1066
1387	1350	80	80
1629	1067	464	464
1350	1387	79	79
79	91	1350	1350
598	1269	1368	1368
599	1368	1269	1269
1387	80	68	68
353	1711	1680	1680
1680	1640	353	353
711	301	288	288
463	472	1088	1088
1065	194	1083	1083
1065	1083	472	472
472	463	1065	1065
728	301	725	725
301	728	288	288
725	289	728	728
1086	1066	1088	1088
463	1088	1066	1066
1062	1065	463	463
1065	1062	200	200
992	529	1367	1367
1367	529	93	93
992	92	529	529
598	1368	6	6
1065	200	194	194
1367	93	81	81
1475	1640	1639	1639
1475	353	1640	1640
725	302	289	289
1064	471	1084	1084
1064	1084	194	194
462	1081	471	471
1475	1639	354	354
471	1064	462	462
726	302	709	709
302	726	289	289
709	290	726	726
80	92	992	992
1064	194	200	200
1063	462	1064	1064
1064	200	1063	1063
1004	528	94	94
1678	354	1639	1639
93	528	81	81
1004	81	528	528
1080	1081	1060	1060
462	1060	1081	1081
1004	94	1366	1366
1639	844	1678	1678
709	303	290	290
1082	1080	1657	1657
1657	470	1082	1082
1080	1082	1081	1081
1678	844	1710	1710
844	1677	1710	1710
724	303	708	708
303	724	290	290
708	291	724	724
1657	461	1059	1059
1060	1657	1080	1080
1657	1060	461	461
70	1366	1113	1113
1113	1071	70	70
1113	410	1071	1071
1079	470	1059	1059
1657	1059	470	470
470	1079	1099	1099
1710	1677	1709	1709
1707	1709	1677	1677
1679	1076	195	195
708	722	291	291
1707	1677	583	583
721	401	722	722
722	401	291	291
292	401	721	721
410	1113	1239	1239
1239	409	410	410
1721	1394	7	7
1394	1721	596	596
1723	1394	597	597
596	597	1394	1394
1679	1099	1079	1079
355	1707	583	583
583	1675	355	355
1035	1076	1679	1679
1679	457	1035	1035
1679	1079	457	457
1295	95	1296	1296
721	304	292	292
1363	1296	95	95
590	355	1675	1675
456	201	763	763
400	412	304	304
304	412	292	292
763	49	456	456
281	412	400	400
590	1675	1635	1635
1377	98	82	82
596	1721	1718	1718
400	293	281	281
72	1133	1377	1377
1377	82	72	72
705	720	293	293
720	705	703	703
703	294	720	720
1057	196	201	201
1358	1359	1133	1133
1377	1133	1359	1359
1359	1358	97	97
1032	1054	460	460
468	460	1054	1054
1054	1032	1031	1031
705	293	305	305
1356	1275	99	99
468	1057	460	460
98	1356	82	82
1356	98	1275	1275
590	582	349	349
1506	349	582	582
1053	1073	1054	1054
468	1054	1073	1073
1054	1031	1053	1053
1356	99	83	83
1718	1721	1670	1670
1506	582	1672	1672
704	739	294	294
739	704	702	702
702	295	739	739
1718	1670	1445	1445
1550	1030	1052	1052
1052	1030	202	202
704	294	703	703
1031	1030	1053	1053
1550	1053	1030	1030
1340	1178	83	83
1026	83	1178	1178
83	99	1340	1340
1705	1506	1672	1672
1052	202	1051	1051
1052	1051	197	197
84	1026	1178	1178
1178	109	84	84
702	306	295	295
295	306	399	399
1229	399	306	306
296	399	717	717
1229	717	399	399
1029	1050	1706	1706
1706	694	1029	1029
1050	1029	203	203
694	1706	1051	1051
1051	202	694	694
1355	1337	1282	1282
109	1355	84	84
1355	109	1337	1337
1510	1705	882	882
1705	1672	882	882
1355	1282	85	85
1671	1510	882	882
1510	1671	1731	1731
1050	1049	467	467
467	1092	1050	1050
1049	1050	203	203
1704	1731	1671	1671
204	1048	1714	1714
467	1714	1048	1048
467	1049	1714	1714
1045	1282	100	100
1282	1045	85	85
1485	2	1445	1445
2	1485	1486	1486
717	307	718	718
1070	718	307	307
718	296	717	717
1704	1626	358	358
1045	100	86	86
1704	1671	1626	1626
1012	1071	1070	1070
1070	531	1012	1012
1070	307	531	531
1704	358	1703	1703
1048	1047	1069	1069
466	1069	1047	1047
1069	198	1048	1048
1047	1048	204	204
1025	466	1047	1047
466	1025	205	205
1353	1354	101	101
1354	1353	86	86
86	100	1354	1354
1078	402	716	716
1078	716	297	297
478	298	402	402
466	205	1046	1046
466	1046	1090	1090
1353	101	87	87
1701	1703	358	358
402	1078	478	478
1078	297	1077	1077
1078	1077	478	478
1486	592	2	2
592	1486	1698	1698
591	1698	1486	1486
478	308	298	298
206	1044	1728	1728
1728	1024	206	206
1024	1728	1046	1046
1046	205	1024	1024
1293	1200	87	87
1068	87	1200	1200
87	101	1293	1293
1701	1726	1727	1727
1727	1726	608	608
715	308	697	697
308	715	298	298
697	299	715	715
88	1068	1200	1200
1200	112	88	88
1044	1043	199	199
465	199	1043	1043
1043	1044	206	206
1698	591	1700	1700
697	309	299	299
465	1022	1042	1042
1042	1022	207	207
1331	89	1074	1074
89	1331	102	102
1023	1022	1043	1043
465	1043	1022	1022
1043	206	1023	1023
1074	112	1331	1331
581	1668	727	727
727	1726	581	581
698	714	299	299
713	698	310	310
310	300	713	713
698	713	714	714
698	299	309	309
1666	727	1668	1668
727	1666	1696	1696
1042	1021	1067	1067
464	1067	1021	1021
1021	1042	207	207
1074	88	112	112
464	1021	1041	1041
1329	90	1085	1085
90	1329	103	103
1698	1700	1699	1699
1085	102	1329	1329
712	711	300	300
464	1041	1066	1066
1041	208	1066	1066
711	712	311	311
311	301	711	711
585	1696	1666	1666
712	300	310	310
585	1666	1695	1695
463	1066	208	208
1085	89	102	102
585	1695	1694	1694
463	459	1040	1040
463	208	459	459
1328	91	1227	1227
91	1328	104	104
1227	103	1328	1328
696	725	301	301
1061	1062	1040	1040
463	1040	1062	1062
1040	209	1061	1061
1062	1061	200	200
725	696	312	312
312	302	725	725
696	301	311	311
1541	951	1697	1697
1061	1039	1063	1063
462	1063	1039	1039
1063	200	1061	1061
1039	1061	209	209
1227	90	103	103
1695	1664	1694	1694
744	1694	1664	1664
462	458	210	210
462	1039	458	458
1228	80	1350	1350
80	1228	92	92
1350	104	1228	1228
302	710	709	709
398	709	710	710
462	210	1060	1060
744	1664	356	356
710	302	312	312
1699	1541	589	589
3	589	1541	1541
589	1698	1699	1699
1541	1699	951	951
461	1060	1038	1038
1038	1060	210	210
1350	91	104	104
398	313	709	709
709	313	303	303
461	1038	1020	1020
1325	529	1349	1349
1541	1697	1603	1603
303	1258	708	708
3	1541	1603	1603
1058	1059	1020	1020
461	1020	1059	1059
1020	1037	1058	1058
1059	1058	1079	1079
529	1325	93	93
1693	356	1664	1664
1258	303	313	313
1693	1664	1662	1662
1693	1662	1593	1593
529	92	1349	1349
1349	92	1326	1326
1693	1593	1692	1692
1693	1692	357	357
1258	314	708	708
708	314	722	722
1058	1037	1079	1079
457	1079	1037	1037
105	528	1323	1323
528	93	1323	1323
93	1325	1323	1323
722	1262	721	721
1262	706	721	721
706	304	721	721
528	105	94	94
1262	722	314	314
584	4	1603	1603
1676	1603	4	4
552	553	49	49
49	553	456	456
456	553	1033	1033
706	315	304	304
456	1056	201	201
456	1033	1056	1056
1239	1348	1365	1365
1239	94	1348	1348
94	105	1348	1348
1692	1593	1660	1660
304	315	400	400
1218	400	315	315
1218	293	400	400
1239	1365	409	409
1659	1691	1660	1660
1692	1660	1691	1691
1366	94	1239	1239
1239	1113	1366	1366
1648	3	1603	1603
1603	1676	1648	1648
460	1057	1056	1056
1057	201	1056	1056
211	1032	672	672
460	672	1032	1032
1218	305	293	293
460	1056	672	672
1056	1033	672	672
527	408	409	409
396	705	305	305
1032	211	1031	1031
703	705	317	317
396	317	705	705
527	409	1365	1365
974	1658	1586	1586
1690	1586	1658	1658
1690	1659	1586	1586
1659	1660	1586	1586
396	305	316	316
527	1365	1320	1320
1687	1676	4	4
1320	1346	958	958
527	1320	958	958
1030	1016	212	212
1017	1030	1031	1031
1031	211	1017	1017
1030	1017	1016	1016
406	408	958	958
527	958	408	408
704	692	395	395
692	704	703	703
1030	212	202	202
395	306	702	702
395	702	704	704
1708	1687	1685	1685
692	703	317	317
735	406	958	958
735	958	1346	1346
1658	1656	595	595
595	1690	1658	1658
1656	1658	974	974
694	202	212	212
735	1346	1318	1318
701	395	691	691
395	701	306	306
1318	1345	735	735
1013	1029	694	694
1029	1013	213	213
694	212	1013	1013
595	1656	1689	1689
306	701	1229	1229
1277	1229	701	701
717	1229	689	689
1277	689	1229	1229
689	307	717	717
1029	213	203	203
526	1342	106	106
526	736	1342	1342
736	1345	1342	1342
1341	1685	1650	1650
203	1028	1049	1049
1714	1049	1028	1028
1028	203	213	213
1655	1689	1656	1656
214	204	1028	1028
1714	1028	204	204
689	318	307	307
95	526	106	106
526	95	1295	1295
578	790	1655	1655
1655	1656	578	578
1012	70	1071	1071
71	1012	531	531
1012	71	70	70
955	736	526	526
736	955	1345	1345
1315	525	1343	1343
1343	106	1315	1315
1341	1708	1685	1685
531	307	318	318
204	1027	1047	1047
1027	204	214	214
1312	1153	525	525
1343	525	1153	1153
1153	1312	156	156
531	318	1403	1403
531	1403	71	71
215	1025	1027	1027
1047	1027	1025	1025
1343	96	1363	1363
1343	1363	95	95
96	1343	1153	1153
790	1652	443	443
1652	790	578	578
1025	215	205	205
1343	95	106	106
1650	1681	602	602
1024	205	215	215
478	469	699	699
699	308	478	478
1651	443	1652	1652
1652	359	1651	1651
478	1077	469	469
1010	206	1024	1024
1024	1011	1010	1010
1024	215	1011	1011
1077	297	195	195
156	1312	520	520
394	697	308	308
697	394	686	686
686	309	697	697
1226	520	116	116
520	1226	489	489
156	520	489	489
394	308	699	699
1647	1645	1646	1646
1645	1647	1651	1651
1651	359	1645	1645
1023	206	1010	1010
1643	1682	1647	1647
1647	1646	1643	1643
1022	1009	216	216
686	687	309	309
1009	1022	1023	1023
1023	1010	1009	1009
393	698	309	309
1022	216	207	207
310	393	683	683
393	310	698	698
523	1267	1360	1360
1360	1267	97	97
829	602	1681	1681
523	1310	1267	1267
1310	1308	1267	1267
829	1735	602	602
393	309	687	687
523	1360	1152	1152
1021	207	216	216
523	1152	1226	1226
1226	1152	489	489
1643	1646	360	360
683	319	310	310
1008	723	1021	1021
1041	1021	723	723
1021	216	1008	1008
1734	1	5	5
712	684	392	392
684	712	310	310
392	311	712	712
208	1041	723	723
723	217	208	208
524	107	98	98
1643	360	352	352
684	310	319	319
524	1377	1359	1359
524	98	1377	1377
524	1267	1308	1308
524	1359	1267	1267
1359	97	1267	1267
1680	352	360	360
392	681	311	311
1275	1289	108	108
217	455	208	208
459	208	455	455
107	1275	98	98
1275	107	1289	1289
696	682	391	391
682	696	311	311
391	312	696	696
209	1040	455	455
459	455	1040	1040
455	218	209	209
1275	108	99	99
1680	360	1641	1641
682	311	681	681
1	1734	1368	1368
209	454	1039	1039
458	1039	454	454
454	209	218	218
1640	1680	1641	1641
1641	361	1640	1640
391	320	312	312
219	210	454	454
458	454	210	210
1338	1178	1340	1340
1178	1338	109	109
1340	108	1338	1338
710	680	398	398
390	398	680	680
680	710	312	312
313	398	679	679
390	679	398	398
680	312	320	320
1640	361	362	362
210	742	1038	1038
742	210	219	219
1340	99	108	108
1640	362	1639	1639
1002	1020	742	742
1038	742	1020	1020
1020	1002	1019	1019
1339	1337	109	109
389	1258	695	695
695	1258	313	313
1020	1019	1037	1037
314	1258	389	389
6	1368	851	851
1337	110	1282	1282
832	457	1037	1037
1035	457	1036	1036
832	1036	457	457
695	313	679	679
832	1037	1019	1019
362	363	1639	1639
844	1639	363	363
389	677	314	314
1303	100	1282	1282
598	656	1723	1723
656	1394	1723	1723
1282	110	1303	1303
656	7	1394	1394
6	656	598	598
1036	623	1035	1035
388	1262	677	677
677	1262	314	314
706	1262	673	673
388	673	1262	1262
673	315	706	706
1677	844	363	363
583	1677	577	577
577	1677	363	363
673	321	315	315
1354	1336	101	101
101	1336	111	111
1354	100	1336	1336
583	577	1674	1674
315	674	1218	1218
397	1218	674	674
397	316	1218	1218
316	305	1218	1218
583	1674	1675	1675
674	315	321	321
1033	1018	672	672
1018	1033	231	231
1332	1200	1293	1293
1200	1332	112	112
1293	111	1332	1332
1674	1635	1675	1675
693	396	316	316
220	211	1018	1018
672	1018	211	211
671	317	396	396
1635	1633	364	364
396	693	671	671
693	316	322	322
1293	101	111	111
364	590	1635	1635
323	317	671	671
1017	211	220	220
1331	1333	113	113
1333	1331	112	112
692	323	1270	1270
1270	395	692	692
323	692	317	317
988	1016	1017	1017
1017	220	988	988
1331	113	102	102
582	590	364	364
395	1270	691	691
1016	221	212	212
1721	8	1670	1670
645	1270	323	323
1270	645	386	386
582	1634	1672	1672
1672	1634	1628	1628
386	691	1270	1270
582	364	1634	1634
670	691	386	386
691	670	701	701
1013	212	1015	1015
1015	212	221	221
1329	1330	1299	1299
1330	1329	102	102
102	113	1330	1330
222	1013	1015	1015
689	1277	324	324
324	318	689	689
1329	1299	103	103
1013	222	213	213
1277	701	670	670
1277	670	385	385
1672	1628	882	882
1277	385	324	324
213	452	1028	1028
452	213	222	222
1328	1299	114	114
1299	1328	103	103
223	214	452	452
1028	452	214	214
1669	593	1670	1670
1328	114	104	104
1485	1445	1670	1670
1670	593	1485	1485
1627	882	1628	1628
882	1627	1671	1671
214	792	1027	1027
792	214	223	223
1462	1403	318	318
1228	1298	1326	1326
1298	1228	104	104
104	114	1298	1298
981	215	792	792
1027	792	215	215
215	981	224	224
469	660	688	688
1035	660	1076	1076
1228	1326	92	92
1626	1671	1627	1627
469	688	699	699
1077	1076	660	660
660	469	1077	1077
1076	1077	195	195
1011	215	224	224
1349	1327	1325	1325
1327	521	1325	1325
365	358	1626	1626
1011	896	1010	1010
1010	896	225	225
686	1284	685	685
685	687	686	686
1284	686	394	394
224	896	1011	1011
688	669	394	394
1284	394	669	669
394	699	688	688
667	685	1284	1284
1284	384	667	667
1284	669	384	384
1326	1327	1349	1349
1327	1326	522	522
1486	1485	1624	1624
593	1624	1485	1485
1701	358	365	365
1009	1010	225	225
1324	105	1323	1323
1323	1325	1324	1324
105	1324	1321	1321
1701	365	581	581
383	393	687	687
977	216	1009	1009
216	977	226	226
666	319	683	683
666	683	393	393
393	383	666	666
1701	581	1726	1726
685	667	687	687
383	687	667	667
663	666	383	383
666	663	325	325
1486	1624	591	591
666	325	319	319
1008	216	226	226
665	392	684	684
665	684	319	319
723	1008	1007	1007
1008	451	1007	1007
382	681	392	392
1008	226	451	451
392	665	382	382
1365	1348	1321	1321
1321	1555	1365	1365
665	319	325	325
1668	581	1182	1182
1182	1666	1668	1668
217	723	1007	1007
664	382	665	665
665	325	664	664
105	1321	1348	1348
382	661	681	681
1320	1555	1319	1319
1320	1319	115	115
455	450	1006	1006
682	661	1292	1292
1292	391	682	682
661	682	681	681
455	217	450	450
217	1007	450	450
1292	320	391	391
1320	115	1346	1346
218	455	1006	1006
1006	227	218	218
951	1699	1661	1661
1700	1661	1699	1699
1661	579	951	951
1292	381	658	658
637	1292	661	661
1292	637	381	381
1320	1365	1555	1555
218	1005	454	454
1005	218	227	227
1292	658	320	320
1182	1663	1666	1666
1663	1695	1666	1666
1318	115	1316	1316
454	449	219	219
219	449	1003	1003
659	390	680	680
659	680	320	320
454	1005	449	449
679	1305	655	655
1305	679	390	390
1344	1345	1318	1318
1318	1316	1344	1344
390	659	1305	1305
659	320	658	658
634	655	1305	1305
635	1305	659	659
659	658	635	635
1318	1346	115	115
1663	366	1664	1664
1664	1695	1663	1663
219	1003	742	742
951	579	1697	1697
654	389	695	695
1002	448	1000	1000
676	677	389	389
742	1003	1002	1002
1002	1003	448	448
1315	1342	1317	1317
1342	1315	106	106
389	654	676	676
655	654	695	695
695	679	655	655
1664	366	1662	1662
1002	1000	1019	1019
1001	832	1019	1019
1344	1317	1342	1342
1342	1345	1344	1344
1317	1344	1316	1316
1036	832	998	998
998	623	1036	1036
676	326	677	677
1001	1019	1000	1000
525	1362	1312	1312
525	1315	1362	1362
1315	1317	1362	1362
677	326	380	380
380	388	677	677
652	321	673	673
652	673	388	388
388	380	652	652
832	1001	998	998
998	999	623	623
650	652	380	380
652	650	327	327
453	623	999	999
653	380	326	326
584	1603	982	982
982	1603	1697	1697
1592	1593	1662	1662
652	327	321	321
447	995	453	453
995	447	996	996
520	1312	116	116
453	999	447	447
651	397	674	674
651	674	321	321
991	993	1717	1717
387	316	397	397
991	1483	993	993
397	651	387	387
651	321	327	327
630	387	651	651
651	327	630	630
387	322	316	316
26	1483	991	991
991	228	26	26
1310	116	1307	1307
1593	1547	1660	1660
1310	1307	1308	1308
322	648	693	693
648	322	328	328
1310	523	1226	1226
1310	1226	116	116
964	230	862	862
693	648	646	646
645	671	646	646
693	646	671	671
646	329	645	645
671	645	323	323
1309	117	1308	1308
524	1308	117	117
1308	1307	1309	1309
4	10	1688	1688
4	1688	1687	1687
32	989	1501	1501
989	990	1501	1501
1587	974	1586	1586
107	524	117	117
1586	1660	1547	1547
1586	1547	1587	1587
867	553	552	552
1033	867	231	231
867	1033	553	553
1501	990	867	867
626	386	628	628
386	626	330	330
867	552	1501	1501
386	645	628	628
645	329	628	628
867	866	231	231
867	990	866	866
386	330	644	644
386	644	670	670
107	117	1289	1289
1685	1576	1650	1650
1289	1306	108	108
385	670	644	644
385	1401	324	324
324	1401	624	624
231	446	1018	1018
330	1401	644	644
385	644	1401	1401
1656	974	1654	1654
1018	446	220	220
220	446	987	987
1338	1306	1339	1339
1688	1576	1687	1687
1685	1687	1576	1576
1338	1339	109	109
578	1656	1654	1654
988	220	987	987
324	624	318	318
1462	318	624	624
1338	108	1306	1306
1461	1462	624	624
987	874	988	988
1014	1016	874	874
988	874	1016	1016
1016	1014	221	221
110	1337	1339	1339
1339	118	110	110
668	688	375	375
660	375	688	688
375	331	668	668
1015	221	1014	1014
1015	879	222	222
222	879	983	983
1015	1014	879	879
1303	1301	1300	1300
578	1240	1652	1652
359	1652	1240	1240
1301	1303	110	110
110	118	1301	1301
1303	1300	1335	1335
1303	1335	100	100
668	620	669	669
384	669	620	620
669	688	668	668
620	668	331	331
222	983	452	452
384	620	643	643
1650	1644	1681	1681
587	1681	1644	1644
452	887	223	223
223	887	240	240
452	983	887	887
384	643	667	667
643	332	667	667
1336	1335	1302	1302
1335	1300	1302	1302
111	1336	1302	1302
383	667	332	332
223	240	792	792
383	379	641	641
383	332	379	379
1336	100	1335	1335
981	923	224	224
792	240	981	981
981	240	923	923
662	663	641	641
383	641	663	663
641	333	662	662
663	662	325	325
1645	367	1646	1646
1302	1332	111	111
1645	359	367	367
1332	1333	112	112
1055	829	587	587
587	829	1681	1681
1055	5	829	829
662	640	664	664
382	664	640	640
664	325	662	662
640	662	333	333
382	640	638	638
896	980	232	232
637	661	638	638
382	638	661	661
638	334	637	637
119	113	1333	1333
980	896	224	224
896	232	225	225
334	636	637	637
381	637	636	636
657	658	636	636
381	636	658	658
636	335	657	657
1642	360	1646	1646
979	977	225	225
1009	225	977	977
225	232	979	979
1330	119	123	123
977	233	226	226
1330	123	1299	1299
635	658	657	657
635	657	335	335
614	634	378	378
1305	378	634	634
451	226	233	233
335	378	635	635
1305	635	378	378
1330	113	119	119
451	438	234	234
451	233	438	438
1283	120	1299	1299
1299	123	1283	1283
451	234	1007	1007
1299	120	114	114
1642	1570	360	360
1641	360	1570	1570
634	633	654	654
676	654	633	633
654	655	634	634
633	634	614	614
450	1007	234	234
676	633	632	632
361	1641	1570	1570
450	911	976	976
450	234	911	911
653	676	632	632
632	336	653	653
676	653	326	326
522	1326	1298	1298
1734	1615	851	851
1615	1734	5	5
851	1368	1734	1734
227	1006	976	976
450	976	1006	1006
976	975	227	227
380	653	377	377
377	653	336	336
227	975	1005	1005
449	1005	975	975
380	377	631	631
1298	114	120	120
449	926	235	235
449	975	926	926
649	650	631	631
380	631	650	650
631	337	649	649
650	649	327	327
449	235	1003	1003
1324	1325	521	521
630	327	649	649
630	649	337	337
851	1637	6	6
448	1003	235	235
611	647	630	630
387	630	647	647
630	337	611	611
522	521	1327	1327
448	445	236	236
448	235	445	445
387	647	322	322
647	328	322	322
448	236	1000	1000
328	629	648	648
629	328	609	609
338	646	629	629
648	629	646	646
1000	950	1001	1001
950	1000	236	236
363	1568	1638	1638
1001	950	973	973
646	338	329	329
1555	1321	1322	1322
1568	363	362	362
997	998	973	973
1001	973	998	998
998	997	999	999
628	329	338	338
586	7	656	656
606	626	628	628
626	606	339	339
447	999	997	997
628	338	607	607
628	607	606	606
1638	577	363	363
626	339	330	330
586	656	1637	1637
656	6	1637	1637
604	1401	1400	1400
1401	330	1400	1400
330	339	1400	1400
1716	996	447	447
577	1638	576	576
1638	368	576	576
1401	604	624	624
115	1561	1316	1316
624	1398	1461	1461
1398	554	1461	1461
9	7	586	586
1398	1484	554	554
577	576	1674	1674
228	991	969	969
969	991	1717	1717
1632	1398	624	624
624	604	1632	1632
228	969	942	942
1633	576	1613	1613
1635	576	1633	1633
576	1635	1674	1674
1034	1035	623	623
9	1609	8	8
1609	1606	8	8
1633	1613	364	364
26	968	441	441
968	26	228	228
441	229	26	26
331	375	619	619
1362	518	1474	1474
1362	1474	1311	1311
1362	1317	1314	1314
1362	1314	518	518
9	1721	7	7
9	8	1721	1721
968	228	967	967
1035	1034	375	375
375	660	1035	1035
1362	1311	1312	1312
967	441	968	968
620	331	619	619
441	965	229	229
1744	618	620	620
643	620	618	618
620	619	1744	1744
332	643	618	618
618	340	332	332
1312	1311	116	116
1311	1291	116	116
364	1613	1634	1634
1634	1613	1630	1630
964	936	237	237
964	965	936	936
8	15	1669	1669
1669	1670	8	8
1634	1630	1628	1628
32	963	989	989
963	32	230	230
340	374	332	332
379	332	374	374
963	230	964	964
963	964	237	237
333	641	374	374
379	374	641	641
374	341	333	333
333	617	640	640
638	640	617	617
617	333	341	341
1307	116	1291	1291
990	989	963	963
963	962	990	990
638	617	616	616
1628	1630	1610	1610
1610	1627	1628	1628
1281	1288	1309	1309
117	1309	1288	1288
1309	1307	1281	1281
866	990	962	962
334	638	616	616
616	342	334	334
866	238	231	231
1610	1142	1627	1627
1626	1627	1142	1142
636	615	343	343
342	636	334	334
636	342	615	615
1289	121	1306	1306
446	231	238	238
636	343	335	335
1142	365	1626	1626
446	238	930	930
446	930	987	987
1289	117	1288	1288
1289	1288	121	121
378	1435	614	614
614	1435	344	344
343	1435	335	335
378	335	1435	1435
874	1189	985	985
874	987	1189	1189
987	930	1189	1189
633	614	344	344
874	985	1014	1014
575	581	365	365
344	613	633	633
632	633	613	613
118	1339	1304	1304
985	961	1014	1014
879	1014	961	961
336	632	613	613
613	1732	336	336
1164	1182	581	581
879	961	239	239
336	373	377	377
373	336	1732	1732
575	1164	581	581
879	239	983	983
377	373	612	612
1301	1279	1300	1300
1301	118	1279	1279
887	983	239	239
337	631	612	612
377	612	631	631
612	345	337	337
933	591	1624	1624
580	1700	933	933
933	1700	591	591
887	1201	240	240
887	239	1201	1201
611	337	345	345
1729	376	611	611
647	611	376	376
611	345	1729	1729
328	647	376	376
376	609	328	328
925	923	240	240
1182	1164	1406	1406
609	610	629	629
430	1663	1406	1406
1182	1406	1663	1663
1663	430	366	366
346	338	610	610
629	610	338	338
1332	1636	1286	1286
1332	1302	1636	1636
980	224	923	923
1332	1286	1333	1333
980	959	232	232
580	1661	1700	1700
980	923	959	959
607	338	346	346
366	430	1662	1662
1469	606	607	607
607	346	1469	1469
606	347	339	339
1333	1286	119	119
1286	122	119	119
979	439	957	957
979	232	439	439
339	605	1400	1400
605	339	347	347
233	977	957	957
979	957	977	977
957	438	233	233
1592	1662	430	430
1400	371	604	604
604	371	603	603
1400	605	371	371
1697	16	982	982
16	1697	579	579
1632	604	603	603
123	119	122	122
438	241	234	234
120	1283	512	512
911	234	241	241
453	995	1745	1745
911	241	954	954
584	10	4	4
453	1745	623	623
975	976	954	954
911	954	976	976
954	953	975	975
1591	1547	1593	1593
1593	1592	1591	1591
1547	1591	369	369
622	375	1034	1034
622	1034	623	623
622	619	375	375
522	519	521	521
522	1298	519	519
1298	120	519	519
622	623	1745	1745
926	975	953	953
926	914	445	445
622	1745	1712	1712
622	1712	1743	1743
926	953	914	914
622	1743	619	619
1743	1742	619	619
926	445	235	235
1744	619	1742	1742
517	1545	1542	1542
1542	1545	521	521
521	1545	1324	1324
618	1409	1741	1741
1742	1409	1744	1744
618	1744	1409	1409
340	618	1741	1741
1576	1575	1650	1650
1576	1688	10	10
974	984	1654	1654
950	1238	948	948
374	601	1740	1740
950	236	1238	1238
374	340	601	601
340	1741	601	601
1552	1322	1324	1324
1322	1321	1324	1324
950	948	973	973
973	948	997	997
341	374	1740	1740
1740	348	341	341
1245	447	997	997
1545	1552	1324	1324
948	947	1245	1245
1245	997	948	948
341	1739	617	617
616	617	1739	1739
1739	341	348	348
984	986	578	578
578	1654	984	984
616	1739	1738	1738
115	1319	1556	1556
1555	1556	1319	1319
1556	1561	115	115
342	616	1738	1738
1738	1737	342	342
946	1245	906	906
906	244	946	946
1245	946	447	447
1716	946	440	440
440	442	1716	1716
946	1716	447	447
442	440	945	945
1240	578	986	986
615	600	349	349
440	944	945	945
1737	615	342	342
615	1737	600	600
244	944	946	946
440	946	944	944
615	349	343	343
1577	359	1240	1240
1240	1452	1577	1577
359	1577	367	367
1240	986	1452	1452
970	971	945	945
1317	1316	1314	1314
1717	971	994	994
970	994	971	971
970	945	944	944
587	1644	11	11
1314	1316	1561	1561
1506	1435	1434	1434
1435	1506	350	350
349	1434	343	343
1435	343	1434	1434
970	944	437	437
994	969	1717	1717
1435	350	344	344
969	994	437	437
970	437	994	994
437	942	969	969
1311	1474	1291	1291
941	940	942	942
228	942	940	940
350	1733	344	344
613	344	1733	1733
124	1291	1474	1474
11	1055	587	587
1291	124	1307	1307
1055	11	12	12
967	228	940	940
940	939	967	967
1732	613	1733	1733
1281	1266	515	515
121	1288	515	515
1281	515	1288	1288
441	967	937	937
967	939	937	937
373	1732	1730	1730
1281	1307	124	124
938	441	937	937
441	938	965	965
345	612	1730	1730
373	1730	612	612
1730	1702	345	345
1642	1646	367	367
1607	121	515	515
936	965	938	938
1729	345	1702	1702
1642	1540	1570	1570
1642	367	1540	1540
936	1259	242	242
376	372	609	609
1259	936	938	938
938	937	1259	1259
1702	372	1729	1729
376	1729	372	372
1280	1306	121	121
1268	5	1055	1055
1268	13	1615	1615
1268	1615	5	5
936	242	237	237
1278	1279	1618	1618
1304	1618	1279	1279
1304	1280	1618	1618
1304	1279	118	118
1268	1055	12	12
608	1463	610	610
610	609	608	608
1696	346	1463	1463
610	1463	346	346
963	237	903	903
237	242	903	903
1304	1339	1306	1306
1304	1306	1280	1280
962	963	903	903
903	243	962	962
14	851	13	13
13	851	1615	1615
1469	346	1696	1696
866	962	243	243
1724	347	1469	1469
606	1469	347	347
347	1724	1725	1725
1302	1300	1287	1287
514	1287	1300	1300
361	1570	1572	1572
932	866	243	243
866	932	238	238
514	1300	1279	1279
347	1725	605	605
371	605	1725	1725
930	238	932	932
1636	1285	1286	1286
371	1480	603	603
930	886	900	900
371	1725	1480	1480
930	932	886	886
362	361	1567	1567
1567	1568	362	362
1636	1302	1287	1287
1636	1287	513	513
1120	1637	14	14
14	1637	851	851
555	1632	603	603
1484	1632	555	555
1632	1484	1398	1398
1276	122	1285	1285
1285	1631	1276	1276
1189	930	900	900
1189	900	929	929
555	1722	351	351
356	555	603	603
555	356	1722	1722
555	1508	1484	1484
1189	929	985	985
555	351	1508	1508
122	1286	1285	1285
1383	1508	351	351
1568	368	1638	1638
1274	1276	1263	1263
929	927	961	961
961	985	929	929
1120	586	1637	1637
1559	586	1120	1120
239	961	927	927
927	924	239	239
25	567	595	595
122	1274	123	123
1274	122	1276	1276
512	126	519	519
512	1274	126	126
512	519	120	120
924	1201	239	239
1201	924	883	883
1111	576	368	368
1201	883	925	925
1201	925	240	240
512	1283	1274	1274
1283	123	1274	1274
1717	993	594	594
594	1686	1717	1717
521	519	1542	1542
586	1134	9	9
9	1134	1608	1608
1134	586	1559	1559
923	925	920	920
517	1273	1271	1271
517	1271	125	125
517	125	1545	1545
576	1111	1613	1613
1111	1504	1613	1613
959	923	920	920
1552	516	1322	1322
1545	125	1552	1552
1716	1715	996	996
516	1552	125	125
959	920	921	921
439	232	959	959
959	921	439	439
516	1555	1322	1322
1609	9	1608	1608
1269	1564	516	516
996	1715	995	995
1713	995	1715	1715
516	1556	1555	1555
1556	516	1564	1564
1673	1376	511	511
1564	1269	1376	1376
1630	1613	1504	1504
1564	1561	1556	1556
1561	1564	1673	1673
1376	1673	1564	1564
1673	1314	1561	1561
1314	1673	1574	1574
511	1574	1673	1673
1574	518	1314	1314
921	918	439	439
1712	1745	1713	1713
1713	352	1712	1712
1574	511	597	597
439	918	957	957
957	918	438	438
1713	1745	995	995
124	510	1266	1266
8	1606	15	15
510	124	1474	1474
1474	1574	510	510
510	1574	597	597
1474	518	1574	1574
438	919	241	241
241	919	916	916
438	918	919	919
352	1711	1712	1712
1743	1712	1711	1711
1711	352	1680	1680
124	1266	1281	1281
1742	1743	1711	1711
1711	353	1742	1742
1617	1607	1454	1454
1607	515	1454	1454
1630	1290	1294	1294
1280	1617	1265	1265
954	241	916	916
1313	1602	593	593
1607	1280	121	121
1280	1607	1617	1617
954	916	915	915
353	1475	1742	1742
1409	1742	1475	1475
1630	1294	1610	1610
354	1741	1475	1475
1409	1475	1741	1741
953	954	915	915
1618	1280	1265	1265
1618	1265	1278	1278
1313	593	1669	1669
514	1278	589	589
1669	15	1313	1313
1279	1278	514	514
601	1741	354	354
914	953	915	915
601	1678	1710	1710
914	915	913	913
914	913	952	952
601	354	1678	1678
1264	514	589	589
514	513	1287	1287
513	514	1264	1264
1294	1297	1142	1142
1142	1610	1294	1294
348	1740	1710	1710
601	1710	1740	1740
914	952	445	445
1631	1285	1636	1636
1636	513	1631	1631
3	1631	513	513
348	1709	1739	1739
1738	1739	1709	1709
1709	348	1710	1710
1600	1624	593	593
1738	1709	1707	1707
1263	1684	588	588
593	1602	1600	1600
445	952	910	910
1684	1263	1276	1276
1684	1276	1631	1631
1737	1738	1707	1707
1707	355	1737	1737
1238	236	910	910
445	910	236	236
1142	1297	365	365
575	365	1297	1297
600	1737	355	355
1274	1263	126	126
588	126	1263	1263
1297	572	575	575
1624	1600	1599	1599
1624	1599	1596	1596
600	590	349	349
600	355	590	590
517	1272	1273	1273
1596	1595	933	933
1272	517	126	126
947	948	909	909
1238	909	948	948
909	907	947	947
1596	933	1624	1624
519	126	1542	1542
126	517	1542	1542
908	906	947	947
1245	947	906	906
947	907	908	908
906	908	244	244
1434	349	1506	1506
1506	1705	350	350
1735	1736	1351	1351
1271	1351	125	125
516	125	1351	1351
1351	1271	1735	1735
516	1351	599	599
1351	1736	599	599
1384	249	1406	1406
1406	1164	1384	1384
1269	516	599	599
1595	580	933	933
1705	1510	350	350
1733	350	1510	1510
580	1595	1588	1588
1731	1733	1510	1510
1733	1731	1732	1732
511	1376	1723	1723
1376	598	1723	1723
598	1376	1269	1269
1731	1704	1732	1732
1730	1732	1704	1704
437	944	1334	1334
579	1590	1589	1589
1730	1704	1703	1703
437	1334	941	941
597	511	1723	1723
1590	579	1661	1661
1590	1661	580	580
1702	1730	1703	1703
510	596	1718	1718
437	941	942	942
1590	580	1588	1588
596	510	597	597
905	940	941	941
1266	510	1718	1718
1266	1718	1445	1445
1701	1727	1702	1702
372	1702	1727	1727
1702	1703	1701	1701
515	1266	1454	1454
854	430	250	250
1266	1445	1454	1454
608	609	1727	1727
372	1727	609	609
939	940	905	905
905	245	939	939
1454	1445	2	2
1617	1454	2	2
1585	16	579	579
1726	727	1463	1463
1463	608	1726	1726
854	1591	1592	1592
1592	430	854	854
1265	592	1698	1698
1585	579	1589	1589
1463	727	1696	1696
937	246	888	888
939	245	246	246
246	937	939	939
1265	1617	592	592
2	592	1617	1617
1698	1278	1265	1265
1259	937	888	888
1698	589	1278	1278
982	16	1584	1584
1584	584	982	982
1259	888	242	242
1469	1696	585	585
1694	1724	585	585
1469	585	1724	1724
1724	1694	1725	1725
589	3	1264	1264
1480	1725	1694	1694
1264	3	513	513
1480	744	356	356
1480	1694	744	744
1580	17	10	10
903	902	935	935
902	903	242	242
1648	1684	1631	1631
1631	3	1648	1648
903	935	243	243
1480	356	603	603
588	1676	1687	1687
1580	10	584	584
1676	588	1684	1684
1648	1676	1684	1684
1581	1580	1584	1584
584	1584	1580	1580
588	1687	1708	1708
1722	1693	357	357
1693	1722	356	356
243	935	934	934
935	902	934	934
243	934	932	932
435	932	934	934
1722	357	351	351
1272	1708	1341	1341
1547	1546	1587	1587
1546	1547	369	369
351	357	1383	1383
1691	1383	357	357
1341	1273	1272	1272
1272	126	588	588
1272	588	1708	1708
886	932	435	435
509	870	1261	1261
1260	1261	743	743
1261	1260	509	509
886	247	900	900
1692	1691	357	357
10	17	18	18
886	435	247	247
500	1257	870	870
500	870	509	509
1382	1383	1691	1691
127	869	1257	1257
984	974	1587	1587
984	1587	1546	1546
1691	1534	1382	1382
1534	1691	1659	1659
1546	1427	984	984
127	1257	500	500
1534	1659	1690	1690
1575	1576	1579	1579
1579	1576	10	10
567	1534	1690	1690
869	127	1254	1254
128	1254	127	127
928	929	900	900
900	901	928	928
929	928	927	927
1579	10	18	18
128	507	1254	1254
595	567	1690	1690
1644	1649	1619	1619
128	129	507	507
1649	1650	1575	1575
1649	1644	1650	1650
927	928	924	924
434	924	928	928
507	506	1253	1253
595	1689	1719	1719
129	627	507	507
506	507	627	627
884	506	625	625
506	884	1253	1253
506	1251	625	625
1251	1250	625	625
1459	1577	1452	1452
1357	883	924	924
924	434	1357	1357
1250	1249	625	625
625	1249	884	884
1459	1452	842	842
1452	986	842	842
1571	19	11	11
1249	1250	1248	1248
1247	1248	1250	1250
1571	11	1644	1644
920	925	883	883
883	1361	920	920
498	675	1248	1248
1619	568	1571	1571
1571	1644	1619	1619
568	1619	1573	1573
1249	1248	675	675
877	498	1244	1244
130	1244	498	498
498	877	1246	1246
1577	1459	367	367
675	498	1246	1246
1539	1569	12	12
1242	877	1244	1244
1242	1244	131	131
878	921	920	920
1539	12	11	11
1539	11	19	19
131	1241	1242	1242
1381	1241	801	801
131	801	1241	1241
1236	1381	809	809
801	809	1381	1381
809	1235	1236	1236
574	1268	12	12
574	1614	1268	1268
1614	13	1268	1268
918	921	917	917
878	917	921	921
809	1233	1235	1235
574	12	1569	1569
1235	1233	1232	1232
917	895	919	919
919	918	917	917
895	917	897	897
1572	1540	1473	1473
1540	1572	1570	1570
1232	872	1235	1235
1232	1231	872	872
916	919	895	895
1232	815	1231	1231
815	1230	1231	1231
1565	20	13	13
20	14	13	13
502	1231	1230	1230
1572	370	1567	1567
1572	1567	361	361
1473	370	1572	1572
916	895	894	894
1614	1565	13	13
915	916	912	912
894	912	916	916
743	1261	502	502
743	1230	753	753
1230	743	502	502
1260	501	1220	1220
1220	760	1260	1260
760	509	1260	1260
915	912	913	913
14	1385	1612	1612
1612	1120	14	14
509	760	500	500
1568	1567	370	370
833	127	500	500
1385	14	20	20
913	432	952	952
910	952	432	432
833	496	1256	1256
833	1256	127	127
910	432	892	892
127	1256	128	128
1215	128	1256	1256
1215	129	128	128
910	892	1238	1238
1213	129	1215	1215
368	1568	827	827
370	827	1568	1568
1213	627	129	129
1392	1559	1120	1120
1238	892	893	893
893	907	909	909
893	909	1238	1238
827	828	368	368
828	1111	368	368
1612	1392	1120	1120
642	1251	506	506
506	627	642	642
1251	642	1212	1212
891	244	908	908
1210	1250	1251	1251
1251	1212	1210	1210
827	425	828	828
908	907	891	891
861	891	907	907
1250	1210	1247	1247
573	1608	1134	1134
1210	133	1247	1247
133	788	1247	1247
1559	1558	1134	1134
573	1134	1558	1558
1248	1247	788	788
788	498	1248	1248
1503	1111	828	828
1503	828	425	425
1504	1111	1503	1503
789	130	498	498
944	891	1334	1334
1370	1334	891	891
891	944	244	244
868	495	1243	1243
868	1243	130	130
789	868	130	130
1554	1609	1608	1608
1244	1243	131	131
1243	1244	130	130
1609	1554	1605	1605
1605	1606	1609	1609
131	1243	497	497
904	941	1334	1334
1554	1608	573	573
497	801	131	131
803	801	497	497
1421	1604	15	15
245	905	904	904
905	941	904	904
1421	15	1606	1606
803	880	809	809
1204	809	880	880
809	801	803	803
1605	1421	1606	1606
809	1204	1233	1233
1290	1630	1504	1504
1290	1504	1507	1507
1233	890	1234	1234
1234	1232	1233	1233
890	1233	1204	1204
242	888	902	902
436	902	888	888
571	1549	1602	1602
436	888	246	246
890	889	1234	1234
889	815	1234	1234
815	1232	1234	1234
571	1313	1604	1604
1604	1313	15	15
571	1602	1313	1313
1225	1230	815	815
815	889	1225	1225
1230	1225	753	753
501	1260	753	753
753	1260	743	743
1347	934	902	902
902	1255	1347	1347
934	1347	435	435
424	572	1297	1297
1297	1294	424	424
1600	1602	1598	1598
1222	1220	1223	1223
501	1223	1220	1220
435	1347	247	247
759	500	760	760
759	760	1220	1220
1598	1602	1549	1549
500	759	833	833
1252	899	901	901
759	1220	1222	1222
247	901	900	900
901	247	1252	1252
1599	1548	1594	1594
132	759	1219	1219
759	132	833	833
424	1518	572	572
1518	1384	572	572
572	1384	575	575
1164	575	1384	1384
1596	1599	1594	1594
1594	1595	1596	1596
434	928	899	899
901	899	928	928
899	885	434	434
1598	28	1599	1599
1599	1600	1598	1598
1357	434	885	885
833	132	1217	1217
1217	132	1216	1216
1518	858	1384	1384
249	1384	858	858
1361	883	1357	1357
1357	433	1361	1361
1357	885	433	433
833	1217	496	496
1440	1524	1588	1588
1256	496	1215	1215
1191	1215	496	496
1440	1588	1595	1595
1361	878	920	920
1406	249	430	430
1594	1440	1595	1595
1440	1594	1548	1548
1213	1215	1214	1214
1191	1214	1215	1215
140	642	1213	1213
627	1213	642	642
1213	1214	140	140
1589	1590	1588	1588
878	897	917	917
897	878	700	700
1588	1524	1589	1589
1211	642	140	140
249	853	250	250
250	430	249	249
897	700	504	504
895	897	894	894
504	894	897	897
1212	642	1211	1211
16	1585	1582	1582
1212	1209	1210	1210
912	1364	432	432
432	913	912	912
1209	133	1210	1210
894	1364	912	912
1583	21	1581	1581
850	854	852	852
250	852	854	854
854	850	1591	1591
498	788	789	789
788	499	789	789
871	873	432	432
499	788	133	133
1583	1581	1584	1584
1583	1584	16	16
432	873	892	892
848	429	850	850
1591	850	369	369
369	850	429	429
499	1207	789	789
1583	16	1582	1582
893	892	873	873
1544	22	17	17
789	1207	868	868
868	1207	134	134
893	861	907	907
868	134	495	495
1544	1580	1581	1581
1544	17	1580	1580
1370	891	861	861
429	1546	369	369
135	1243	495	495
135	497	1243	1243
1544	1581	21	21
431	1334	1370	1370
1334	431	904	904
1477	1543	18	18
1374	870	246	246
1477	18	17	17
497	135	1184	1184
246	245	1374	1374
1205	803	497	497
429	1427	1546	1546
870	248	246	246
429	252	1427	1427
252	843	1427	1427
1205	497	1184	1184
1477	17	22	22
248	436	246	246
508	436	248	248
1481	570	1575	1575
902	436	508	508
1205	1177	880	880
880	803	1205	1205
1177	1205	136	136
1481	1575	1579	1579
1481	1579	18	18
1427	1439	984	984
1439	1427	843	843
1255	902	508	508
1204	880	1177	1177
1177	1203	1204	1204
18	1543	1481	1481
1347	1352	247	247
1252	247	1352	1352
1439	986	984	984
843	841	1439	1439
841	842	1439	1439
986	1439	842	842
1203	890	1204	1204
890	1203	137	137
1352	1347	1379	1379
1255	1379	1347	1347
570	1573	1619	1619
570	1649	1575	1575
570	1619	1649	1649
433	885	1249	1249
1181	1199	889	889
889	890	1181	1181
505	1361	433	433
1571	568	19	19
842	840	1459	1459
1225	889	1199	1199
1361	690	878	878
568	1573	23	23
1361	505	690	690
700	878	690	690
1747	594	1720	1720
1748	1747	1720	1720
1748	1720	1719	1719
1749	1719	1720	1720
1749	595	1719	1719
1750	1749	1720	1720
1750	1720	1389	1389
1750	595	1749	1749
1751	1389	1720	1720
1751	1720	565	565
1751	565	1392	1392
1751	1392	1389	1389
1752	1653	1533	1533
1752	1533	565	565
1752	565	1720	1720
1752	1720	1653	1653
1753	1653	1720	1720
1753	1720	594	594
1753	594	993	993
1753	993	1653	1653
595	1750	25	25
1389	25	1750	1750
1754	1655	790	790
1754	790	1686	1686
1655	1754	1748	1748
1747	1748	1754	1754
1686	594	1754	1754
1747	1754	594	594
1655	1748	1689	1689
1719	1689	1748	1748
ZONE T="Boundary1"
STRANDID=0, SOLUTIONTIME=0
Nodes= 1754, Elements= 34, ZONETYPE=FEQuadrilateral
DATAPACKING=POINT
DT=(SINGLE SINGLE SINGLE)
0.1775	-0.0741344	-0.27476
-0.184307	-0.00620424	-0.365863
-0.0437495	0.0023684	-0.560991
0.0878629	-0.0939445	-0.577698
0.216903	-0.118251	-0.293675
0.0775671	-0.0845019	-0.182955
-0.043395	-0.0990856	-0.168094
-0.151534	-0.142057	-0.179798
-0.0716122	-0.145774	-0.133145
0.12176	-0.147463	-0.607299
0.314883	-0.177999	-0.365812
0.307996	-0.180111	-0.286461
0.211842	-0.172372	-0.165732
0.142268	-0.164492	-0.130767
-0.208022	-0.161417	-0.196736
-0.0725852	-0.159758	-0.641641
0.11209	-0.178073	-0.671902
0.152172	-0.175742	-0.646636
0.384064	-0.187752	-0.39573
0.211125	-0.185274	-0.108382
0.0171125	-0.186493	-0.76708
0.116759	-0.188293	-0.732817
0.398659	-0.18067	-0.527951
0.454822	-0.168552	-0.387714
0.169595	-0.180716	0.0375633
-0.107553	-0.177209	0.0770503
-0.392049	-0.183423	-0.249368
-0.387532	-0.186138	-0.407281
-0.104121	-0.183983	-0.773084
0.149751	-0.168957	-0.805548
0.471092	-0.147341	-0.507273
-0.335041	-0.178672	-0.0850823
-0.446705	-0.169813	-0.358794
-0.424398	-0.167486	-0.537969
-0.348301	-0.170415	-0.658772
-0.273628	-0.170415	-0.733191
-0.118822	-0.167486	-0.817759
0.0029473	-0.168529	-0.832769
0.370857	-0.168529	-0.645303
-0.47043	-0.135721	-0.221364
-0.475678	-0.138044	-0.509582
-0.292085	-0.134991	-0.782837
-0.17193	-0.138044	-0.842567
0.177832	-0.138044	-0.842567
0.309927	-0.138044	-0.768852
0.417018	-0.138044	-0.65152
0.513874	-0.0633589	-0.563295
0.549619	-0.0446501	-0.358309
-0.515855	-0.0873975	-0.181183
-0.544385	-0.0481612	-0.379203
-0.504508	-0.0880499	-0.543679
-0.437675	-0.0923153	-0.675515
-0.162735	-0.0880499	-0.885455
-0.0164902	-0.0923153	-0.909169
0.168638	-0.0880499	-0.885455
0.333868	-0.0923153	-0.793494
0.436297	-0.0880499	-0.690123
0.554544	0.0158433	-0.357134
-0.549268	0.00143288	-0.356544
-0.517646	0.0165546	-0.563869
-0.333886	0.0165546	-0.816492
-0.182927	0.0165546	-0.898594
0.019232	0.0165551	-0.930613
0.188829	0.0165546	-0.898594
-0.533185	0.0729197	-0.400953
-0.330824	0.0722738	-0.798548
0.451669	0.0593649	-0.682902
0.489224	0.119645	-0.517658
0.507666	0.119479	-0.356847
0.475089	0.128564	-0.206799
0.52684	0.0696327	-0.207391
-0.483304	0.114942	-0.206624
-0.501561	0.119762	-0.4014
-0.469862	0.119645	-0.556349
-0.312729	0.114465	-0.779593
0.0219096	0.114465	-0.888381
0.178036	0.114465	-0.857645
0.316942	0.119645	-0.773831
0.424372	0.119645	-0.656945
0.434849	0.155233	-0.538875
0.464107	0.155233	-0.361566
-0.440893	0.155686	-0.251468
-0.457303	0.155233	-0.398234
-0.430246	0.155233	-0.536981
-0.357344	0.155233	-0.665214
-0.253926	0.144258	-0.779842
-0.119169	0.155233	-0.822413
0.0029473	0.153067	-0.844083
0.124754	0.155233	-0.822579
0.256427	0.155233	-0.762924
0.363714	0.155233	-0.665009
0.409694	0.171615	-0.488597
0.411233	0.175215	-0.36402
0.38423	0.175501	-0.23645
0.0200692	0.170055	0.0652321
-0.103344	0.177559	0.092677
-0.388414	0.172147	-0.0860228
-0.389738	0.175309	-0.268594
-0.410209	0.174368	-0.377996
-0.233614	0.177061	-0.686231
-0.140417	0.175215	-0.759877
0.146319	0.175215	-0.759877
0.256962	0.175215	-0.697223
0.343394	0.175215	-0.602671
0.337066	0.176323	-0.282466
0.0192018	0.17804	0.0136215
-0.332582	0.177374	-0.277489
-0.352509	0.177627	-0.381656
-0.384393	0.174212	-0.512969
-0.27485	0.17628	-0.587821
-0.099407	0.177367	-0.713062
0.0116591	0.174228	-0.788079
0.0964012	0.177671	-0.71653
0.280367	0.178159	-0.602757
0.142185	0.152468	-0.135391
-0.174336	0.171398	-0.105598
-0.288193	0.170906	-0.250746
-0.24925	0.163493	-0.539967
0.0785099	0.165273	-0.670871
0.236952	0.169732	-0.589759
-0.252712	0.13654	-0.363718
0.0788795	0.127509	-0.612379
0.140956	0.157648	-0.630221
-0.130883	0.084128	-0.212512
0.196048	0.058379	-0.332406
0.175328	0.080917	-0.50165
-0.393729	0.0548801	0.190146
-0.451261	0.0562693	0.183185
-0.495176	0.0734358	0.18238
-0.617057	0.0762235	0.489719
-0.531768	0.0620691	0.553234
-0.318861	0.152385	0.146566
-0.695838	0.140344	0.352449
-0.697859	0.171153	0.536043
-0.589262	0.147302	0.592517
-0.434303	0.16841	0.66564
-0.242605	0.176308	0.611902
-0.180144	0.156915	0.341715
-0.52541	0.181093	0.0659199
-0.597819	0.167678	0.127516
-0.742214	0.17415	0.318473
-0.435884	0.186329	0.727043
-0.13875	0.177005	0.391384
-0.109077	0.187462	0.26741
-0.44531	0.187428	-0.0077124
-0.593241	0.186736	0.0267465
-0.6429	0.187153	0.0783
-0.722857	0.186698	0.152187
-0.805522	0.187703	0.393483
-0.717464	0.186413	0.602799
-0.572468	0.186745	0.706388
-0.325152	0.183594	0.688957
-0.180913	0.184562	0.587968
-0.0896015	0.18684	0.474786
-0.111287	0.185458	0.150042
-0.166107	0.181272	0.0284057
-0.555222	0.184234	-0.015985
-0.697912	0.184287	0.0548465
-0.787226	0.184287	0.152045
-0.840594	0.184287	0.268847
-0.840518	0.184287	0.486279
-0.766506	0.184287	0.631204
-0.672059	0.184287	0.717767
-0.55634	0.184287	0.770459
-0.447384	0.183441	0.790477
-0.338427	0.184287	0.770459
-0.00918888	0.178653	0.492407
-0.730989	0.164305	0.0131464
-0.806842	0.164305	0.0888446
-0.87865	0.164305	0.214548
-0.907637	0.164305	0.357084
-0.87865	0.164305	0.540096
-0.824458	0.162139	0.651282
-0.735145	0.164305	0.737341
-0.608866	0.164305	0.809123
-0.302328	0.162139	0.819826
-0.757632	0.128717	-0.0222559
-0.841487	0.128717	0.0611369
-0.919905	0.128717	0.198397
-0.956218	0.125442	0.377322
-0.919905	0.128717	0.556248
-0.870855	0.123537	0.663382
-0.727081	0.128717	0.797997
-0.582452	0.128717	0.86432
-0.428832	0.128717	0.882777
-0.291285	0.125442	0.862095
-0.167472	0.12889	0.7975
-0.637955	0.0823538	-0.125204
-0.891425	0.0813461	0.0746822
-0.959948	0.0771637	0.208441
-0.986858	0.0771643	0.377322
-0.959948	0.0771637	0.546203
-0.892221	0.0813461	0.679166
-0.447384	0.0771637	0.916629
-0.021936	0.0696599	0.732585
-0.626006	0.0248643	-0.149077
-0.905041	0.0247941	0.0674297
-1	0.0256274	0.361037
-0.883969	0.0108659	0.717411
-0.447384	0.0191423	0.930613
-0.61018	-0.0250874	-0.153028
-0.878145	-0.0789776	0.0616366
-0.955192	-0.0789776	0.212325
-0.978662	-0.083243	0.358572
-0.955192	-0.0789776	0.542318
-0.888017	-0.083243	0.674327
-0.75951	-0.0789776	0.810669
-0.587699	-0.0643191	0.898104
-0.447384	-0.0789776	0.911017
-0.307072	-0.0643191	0.898104
-0.725539	-0.128971	-0.0343851
-0.865894	-0.124152	0.100438
-0.924019	-0.125918	0.224614
-0.944295	-0.128971	0.360432
-0.92611	-0.128971	0.50829
-0.755987	-0.128971	0.765926
-0.584874	-0.128971	0.855133
-0.447384	-0.125918	0.877497
-0.309901	-0.128971	0.855133
-0.699795	-0.161343	0.00435208
-0.826081	-0.152972	0.103875
-0.870963	-0.161343	0.224875
-0.897541	-0.161343	0.361958
-0.856242	-0.168069	0.517783
-0.802733	-0.161343	0.65359
-0.716019	-0.159457	0.743907
-0.447384	-0.159457	0.831495
-0.122224	-0.178009	0.190872
-0.176071	-0.180518	0.0327358
-0.30499	-0.179355	-0.0404157
-0.578514	-0.159919	-0.0548454
-0.770624	-0.177432	0.593917
-0.673064	-0.17678	0.711286
-0.597339	-0.171597	0.773031
-0.297433	-0.171597	0.773031
-0.229647	-0.177432	0.700038
-0.353761	-0.177901	0.045933
-0.57571	-0.179182	0.0322307
-0.781948	-0.176397	0.283984
-0.8497	-0.175286	0.39436
-0.565273	-0.176502	0.70386
-0.350171	-0.15769	0.108214
-0.474754	-0.165955	0.0745326
-0.125128	-0.174434	0.45693
-0.2514	-0.108669	0.261812
-0.289596	-0.0936496	0.226788
-0.570485	-0.116502	0.17829
-0.334113	-0.0541599	0.215442
0.580521	-0.0117591	0.240106
0.532527	-0.0173011	0.205072
0.471197	0.119201	0.150984
0.358057	0.0169281	0.212148
0.274114	0.0523117	0.466456
0.649175	0.0873052	0.427338
0.22741	0.156172	0.225363
0.198612	0.151474	0.294325
0.190443	0.158872	0.463005
0.309497	0.130062	0.573937
0.478197	0.185174	0.035004
0.378204	0.163401	0.102562
0.176391	0.17598	0.234863
0.131791	0.180659	0.429263
0.169422	0.182782	0.553418
0.266021	0.171251	0.609686
0.358736	0.174028	0.66373
0.4668	0.177007	0.683612
0.525769	0.175065	0.669754
0.70266	0.174871	0.540563
0.79766	0.186771	0.317162
0.735056	0.18825	0.15326
0.331416	0.185851	0.046288
0.0952472	0.187808	0.241436
0.0961297	0.186838	0.361253
0.0994183	0.187751	0.465308
0.235413	0.187002	0.662792
0.35375	0.186656	0.715034
0.465751	0.187507	0.734451
0.57018	0.186708	0.706274
0.640697	0.186308	0.669509
0.792667	0.187507	0.467769
0.839688	0.184287	0.269041
0.784619	0.184287	0.148254
0.418097	0.180475	-0.0429638
0.028155	0.17968	0.243437
0.192299	0.184192	0.695932
0.337752	0.184287	0.770459
0.446706	0.183441	0.790477
0.555668	0.184287	0.770459
0.671818	0.184287	0.717546
0.765935	0.184287	0.631331
0.828939	0.184287	0.519412
0.824429	0.187149	0.403322
0.878412	0.164305	0.216287
0.807073	0.164305	0.0899073
0.70542	0.164305	-0.00493888
0.60907	0.164086	-0.0538223
0.000820267	0.121284	0.683005
0.157904	0.163398	0.736779
0.285225	0.164305	0.809123
0.466249	0.164305	0.837793
0.608195	0.164305	0.809123
0.734467	0.164305	0.737341
0.831889	0.164305	0.630548
0.908032	0.164305	0.361938
0.931482	0.125442	0.221229
0.730862	0.128717	-0.0412181
0.597801	0.0973599	-0.129811
0.167483	0.127831	0.799076
0.29061	0.125442	0.862095
0.428151	0.128717	0.882777
0.581781	0.128717	0.86432
0.726404	0.128717	0.797997
0.850104	0.123537	0.690728
0.926195	0.123537	0.553448
0.952096	0.128717	0.360451
0.963855	0.0832296	0.237309
0.895368	0.0832297	0.0844457
0.59974	0.0245369	-0.15986
0.446706	0.0771637	0.916629
0.751793	0.0684371	0.82586
0.986023	0.0771637	0.377322
0.973917	-0.0101736	0.214083
0.884212	0.0256274	0.039327
0.651158	0.000662323	-0.138975
0.446706	0.0191423	0.930613
0.976836	0.025627	0.534829
1	0.0191423	0.377322
0.955189	-0.0789776	0.21211
0.880056	-0.0789776	0.0651963
0.743715	-0.083243	-0.0633114
0.135291	-0.0802772	0.810405
0.30639	-0.0643191	0.898104
0.446706	-0.0789776	0.911017
0.633033	-0.083243	0.874737
0.778094	-0.083243	0.792174
0.955189	-0.0789776	0.542534
0.980404	-0.0789776	0.377322
0.86077	-0.128971	0.103799
0.739898	-0.125918	-0.0284577
0.309218	-0.128971	0.855133
0.446706	-0.125918	0.877497
0.61788	-0.128971	0.843902
0.752313	-0.128971	0.769086
0.86077	-0.128971	0.650846
0.946877	-0.125918	0.377322
0.819481	-0.161343	0.125172
0.722972	-0.161343	0.0219725
0.446706	-0.159457	0.831495
0.712526	-0.168512	0.715244
0.819481	-0.161343	0.629472
0.427925	-0.171615	-0.0587836
0.137049	-0.177591	0.617049
0.224401	-0.177567	0.705043
0.312084	-0.170368	0.78387
0.589617	-0.174911	0.761265
0.547175	-0.178693	0.00913134
0.430203	-0.179047	-0.00396496
0.814201	-0.178989	0.393001
0.1717	-0.151006	0.362619
0.197405	-0.167511	0.56248
0.305545	-0.151058	0.6137
0.371008	-0.158364	0.65373
0.417516	-0.170476	0.690013
0.640304	-0.169048	0.624171
0.730703	-0.155408	0.349924
0.576652	-0.137772	0.152988
0.223503	-0.109095	0.432843
0.468225	-0.0940026	0.592434
0.414318	-0.0674712	0.17735
0.368157	-0.06928	0.565671
0.631789	-0.158702	-0.0377483
0.902662	-0.154287	0.297295
0.9453	-0.11463	0.483642
0.379727	-0.11463	0.882144
0.0855096	-0.0711875	0.774404
0.9453	-0.11463	0.271002
0.974151	-0.0650659	0.489879
0.832545	-0.0699173	0.751437
0.353773	-0.0699173	0.906672
0.991039	0.00508845	0.475314
0.697704	-0.00910018	0.869887
0.544701	0.00508845	0.921652
0.348719	0.00508845	0.921652
0.196274	-0.00910108	0.870196
0.698066	-0.00861443	-0.115486
0.807232	-0.0243255	-0.0378394
0.991039	0.00508845	0.279331
0.977523	0.0774662	0.47076
0.935404	0.0748296	0.604429
0.83431	0.0774662	0.751838
0.708189	0.0948114	0.838019
0.553428	0.0948114	0.896211
0.339985	0.0948114	0.896211
0.170418	0.0772818	0.838585
0.804056	0.0948114	-0.0137247
0.935404	0.0748296	0.150215
0.977696	0.0774662	0.284978
0.816788	0.1171	0.735245
0.668718	0.156292	-0.0410396
0.904004	0.161395	0.293652
0.852601	0.18293	0.451412
0.117023	0.169545	0.678741
0.042652	0.184056	0.474935
0.0193451	0.160577	0.609132
0.0463253	0.185462	0.298056
0.279289	0.183272	-0.0103434
0.178813	0.187229	0.0918277
0.34482	0.181994	-0.0358597
0.354029	0.172414	-0.106766
0.420043	0.158834	-0.110426
0.655133	0.184418	0.0307554
0.857443	0.18293	0.333784
0.27649	0.187683	0.689122
0.276241	0.187181	0.0474187
0.689354	0.182279	0.158549
0.685983	0.139296	0.314961
0.395861	0.115173	0.158617
0.67399	0.11853	0.396753
0.410373	0.1187	0.606153
0.248922	0.135084	0.519262
0.244585	0.08283	0.416991
0.246025	0.0684782	0.356684
0.655337	0.103919	0.321481
0.643812	-0.0575579	0.400816
0.49958	0.0116663	0.560895
0.393108	-0.00238688	0.558174
0.340467	0.037608	0.537176
0.266247	-0.00973708	0.43954
0.382616	-0.0239695	0.198725
0.551957	-0.0879858	0.187283
-0.232633	-0.091509	0.356599
-0.360158	-0.123475	0.602532
-0.651599	-0.0687022	0.372348
-0.670753	-0.125096	0.281326
-0.527813	-0.136623	0.136777
-0.356107	-0.0908943	0.182158
-0.106776	-0.177551	0.306816
-0.632486	-0.178745	0.688447
-0.706638	-0.176096	0.59226
-0.0456351	-0.177332	0.440031
-0.187272	-0.179532	0.0910734
0.0026984	-0.175178	0.433267
0.0797696	-0.179253	0.31363
0.051213	-0.179252	0.432357
-0.299582	-0.178739	0.711355
-0.634702	-0.175509	0.0193057
-0.0410944	-0.166001	0.552313
-0.227354	-0.164989	0.760126
-0.353181	-0.158758	0.82181
-0.541592	-0.158758	0.82181
-0.667417	-0.164989	0.760126
-0.906011	-0.151902	0.292864
-0.00512337	-0.135427	0.633541
-0.380404	-0.11463	0.882144
-0.514365	-0.11463	0.882144
-0.5773	-0.0694844	-0.149925
-0.0630663	-0.0456827	0.766152
-0.354455	-0.0699173	0.906672
-0.540317	-0.0699173	0.906672
-0.687505	-0.0673151	-0.104981
-0.196957	-0.00910108	0.870196
-0.349394	0.00508845	0.921652
-0.545375	0.00508845	0.921652
-0.697863	-0.00910018	0.870151
-0.846885	-0.00910018	0.759643
-0.983079	-0.0243255	0.501285
-0.987804	-0.0032558	0.259955
-0.708843	0.00574632	-0.110338
0.0759303	0.069759	0.769539
-0.171085	0.0772818	0.838585
-0.34066	0.0948114	0.896211
-0.554103	0.0948114	0.896211
-0.708865	0.0948114	0.838019
-0.935633	0.0748296	0.605305
-0.935633	0.0748296	0.149339
-0.821901	0.0774662	-0.0102761
-0.709298	0.0948282	-0.0831883
0.105852	0.127836	0.749299
-0.902149	0.1171	0.618682
-0.892047	0.119366	0.120389
-0.805306	0.1171	0.00724471
-0.0376173	0.158791	0.621068
-0.0923621	0.165112	0.666809
-0.0976797	0.122935	0.748024
-0.776641	0.15632	0.036899
-0.0598003	0.187443	0.300034
-0.7459	0.18293	0.092499
-0.393789	0.185267	-0.020481
-0.230235	0.181773	-0.00290265
-0.0580429	0.174279	0.148642
-0.0628777	0.187478	0.428023
-0.373153	0.187719	0.725352
-0.513457	0.184869	0.710351
-0.514019	0.188043	0.0153958
-0.640395	0.1495	0.554579
-0.416538	0.146685	0.119678
-0.527652	0.118125	0.591895
-0.629866	0.0498879	0.447959
-0.713179	0.156266	0.413826
-0.333713	0.0619147	0.215057
-0.237793	0.109111	0.304947
-0.25772	-0.0109692	0.391932
-0.249959	-0.0592957	0.408249
-0.511791	-0.0684857	0.570245
-0.639544	-0.0524205	0.419959
-0.579588	0.0273278	0.237902
-0.512871	0.0226455	0.199731
-0.396341	-0.0584954	0.183283
-0.291029	0.0384415	0.263503
-0.0890735	0.0444732	-0.204334
0.017565	0.0423747	-0.182288
0.186891	0.123321	-0.538831
-0.0555311	0.0704772	-0.575114
-0.128612	0.0787298	-0.54114
-0.210511	0.107857	-0.294761
0.171692	0.0643032	-0.269579
0.199811	0.0648269	-0.425758
-0.0308816	0.120926	-0.141054
0.231197	0.140173	-0.506822
-0.184805	0.179477	-0.0395588
0.261073	0.142842	-0.428747
0.280827	0.163319	-0.484425
-0.286104	0.178576	-0.0925224
-0.344461	0.177704	-0.214032
-0.0745689	0.179138	-0.0177777
0.0832543	0.17533	0.0477501
0.293763	0.178547	-0.0924138
0.408865	0.17384	-0.303844
0.413677	0.173859	-0.421534
-0.530478	0.0966353	-0.162488
0.564312	0.071072	-0.16333
0.513927	0.103701	-0.29519
0.360297	0.085739	-0.769049
-0.52216	0.0756662	-0.279457
0.541646	0.0500621	-0.300811
0.533756	0.0684023	-0.471421
0.463647	0.085739	-0.639477
0.385271	-0.0181725	-0.777496
0.281838	-0.0123281	-0.855563
0.126919	-0.0333979	-0.913687
-0.121017	-0.0333979	-0.913687
-0.275928	-0.0123281	-0.855563
-0.387975	-0.0181725	-0.76889
-0.474619	-0.0123281	-0.656878
-0.537371	-0.0301674	-0.279002
-0.532789	-0.0332237	-0.501955
0.549038	-0.00693301	-0.297347
0.535846	-0.0677066	-0.298845
0.495786	-0.0181725	-0.628476
0.272991	-0.0741382	-0.844845
-0.267088	-0.0741382	-0.844845
-0.465693	-0.132273	-0.160598
-0.519638	-0.120051	-0.130901
0.494172	-0.114292	-0.200261
0.486124	-0.159487	-0.0766337
0.496216	-0.133498	-0.315537
-0.429501	-0.174061	-0.466523
-0.425766	-0.161832	-0.190813
0.441494	-0.173071	-0.320156
0.385754	-0.174061	-0.598029
-0.155276	-0.187698	-0.731798
-0.284195	-0.185127	-0.662222
-0.0463366	-0.182621	0.0353075
-0.185318	-0.185046	-0.0152084
0.0473209	-0.176172	0.0612969
0.267688	-0.185976	-0.0765839
0.23054	-0.181373	0.0126373
0.383061	-0.186916	-0.464377
0.342323	-0.188184	-0.556819
0.287963	-0.183564	-0.549961
-0.32304	-0.188025	-0.22424
0.651452	-0.0777466	0.351556
-0.0884248	-0.188002	-0.0310593
0.328739	-0.18797	-0.224106
0.67761	-0.122848	0.316399
0.531531	-0.140724	0.624003
0.482391	-0.168568	0.683953
0.194079	-0.151939	0.264343
-0.132565	-0.146092	-0.593842
-0.214131	-0.146399	-0.520066
0.725657	-0.161194	0.282876
0.693005	-0.179003	0.640866
0.519833	-0.17906	0.730695
0.0396953	-0.119219	-0.60601
0.693005	-0.179003	0.113778
0.0177762	-0.142848	-0.12683
0.263389	-0.149631	-0.384402
0.133941	0.0258937	-0.521634
-0.116733	-0.0016833	-0.524554
0.643178	-0.1785	0.703438
-0.197311	-0.0861854	-0.429584
-0.180046	0.00272442	-0.421628
-0.24483	-0.147313	-0.306097
0.0643599	-0.172124	0.183115
0.196161	-0.17943	0.0976242
-0.0798488	-0.0152275	-0.208229
-0.0296296	0.0235166	-0.189923
0.069338	-0.0413796	-0.198373
0.154216	-0.00966203	-0.264155
0.664539	-0.164989	0.761249
0.352498	-0.158758	0.82181
0.206215	-0.0763505	-0.402755
0.576071	-0.159703	-0.0560139
0.617706	-0.129228	-0.089635
0.687544	-0.149516	-0.0269281
0.774021	-0.142348	0.0276013
0.818742	-0.132025	0.0535839
0.853257	-0.170368	0.242703
0.910348	-0.138581	0.234854
0.869745	-0.151902	0.180708
0.973254	-0.0875091	0.329652
0.957218	-0.111186	0.423667
0.912429	-0.11463	0.584651
0.866336	-0.083243	0.70345
0.683185	-0.134973	0.805736
0.553028	-0.11463	0.875913
0.493056	-0.111186	0.887838
0.239373	-0.114621	0.843035
0.137403	-0.120832	0.776531
0.171285	-0.0664477	0.838781
0.457967	-0.127145	-0.601053
0.0864826	-0.130551	0.715618
0.00207235	-0.10428	0.687869
0.593645	-0.0693388	-0.14448
-0.609736	0.0141353	0.277303
0.792704	-0.0875091	-0.0227133
-0.55209	0.0862614	0.197932
0.832899	-0.0740613	0.00774876
0.912429	-0.11463	0.169994
0.993951	-0.0290224	0.329859
0.985473	-0.0602144	0.425961
0.939583	-0.0650659	0.596284
0.90813	-0.0664522	0.652795
0.881542	-0.0301183	0.71353
0.806764	-0.0290224	0.792152
0.708852	-0.0712192	0.844023
0.63427	-0.0301183	0.894189
0.559266	-0.0650659	0.904764
0.657713	0.115204	0.463981
0.495341	-0.0602144	0.916093
0.398071	-0.0602144	0.916093
-0.593932	0.1209	0.197765
0.22775	-0.0650659	0.870196
0.748368	-0.0383044	-0.0796855
0.87719	-0.0301183	0.0367599
0.90813	-0.0664522	0.101849
0.974151	-0.0650659	0.264766
0.939583	-0.0650659	0.15836
0.995965	-0.0312143	0.377322
0.997315	-0.0126501	0.423213
0.994856	0.0359153	0.321733
0.994856	0.0359153	0.432911
0.976391	-0.0219315	0.531165
0.922748	0.0152418	0.658428
0.890684	0.0184736	0.70809
0.031338	-0.0920219	-0.167067
0.769548	-0.0312143	0.821681
0.754289	0.0108655	0.836706
0.813877	0.0359153	0.788109
0.0542149	-0.00688655	0.766333
0.617397	0.0182476	0.903565
0.446706	-0.0312143	0.926578
0.400817	-0.0126501	0.927928
0.492596	-0.0126501	0.927928
0.502296	0.0359153	0.925461
0.391117	0.0359153	0.925461
0.263366	-0.0133671	0.898428
0.12535	-0.0321865	0.822813
0.156969	0.0025971	0.848654
0.754018	0.0108655	-0.0823314
0.922748	0.0152418	0.096216
-0.661831	-0.120368	-0.0797224
0.979416	0.0855277	0.423683
0.979642	0.0855277	0.332356
-0.634916	-0.00398359	0.410993
0.949321	-0.00876128	0.60529
0.962536	0.0813461	0.527934
-0.477228	-0.147682	-0.432834
0.871126	0.0813463	0.707342
0.797336	0.0855277	0.781041
0.600313	0.0684386	0.897938
0.653248	0.0855283	0.870747
0.401744	0.0855277	0.910248
0.491676	0.0855277	0.910248
0.261247	0.0334517	0.897885
0.240172	0.0855283	0.870747
0.293099	0.0684386	0.897938
0.099192	0.00509901	0.805781
0.657668	0.0740174	-0.11997
-0.624125	-0.0708292	0.481111
0.808733	0.0497171	-0.0342771
0.852163	0.0855283	0.0284224
0.949321	-0.00876128	0.149354
-0.90505	-0.0913612	0.117573
0.901493	0.0788669	0.664134
0.652999	0.135171	0.83154
0.240406	0.135161	0.831517
0.352408	0.135171	0.866953
0.11869	0.0742906	0.805668
-0.567199	-0.0588077	0.537737
0.739498	0.0832289	-0.0715288
0.775469	0.131993	-0.00250229
0.868139	0.128717	0.0983725
0.81494	0.135171	0.0407734
0.906968	0.120454	0.155234
0.94699	0.131993	0.421522
0.329764	0.143196	0.151702
0.864873	0.164322	0.565897
0.786135	0.164322	0.685888
0.777438	0.131993	0.755176
0.537543	0.168514	0.821003
0.502545	0.135171	0.873047
0.40762	0.16647	0.832784
0.355877	0.168514	0.821003
0.223164	0.16849	0.771183
0.0718799	0.161281	0.654823
0.625423	0.128825	-0.0939072
0.557818	0.152013	-0.0892745
0.25786	-0.123702	-0.819471
0.845315	0.165438	0.14884
0.909013	0.161395	0.429331
0.891212	0.164305	0.499612
-0.654712	-0.11463	0.843042
0.793745	0.185845	0.574193
0.670204	0.168514	0.771221
0.715927	0.185845	0.671799
0.768409	-0.178945	0.217812
0.611755	0.185845	0.740579
0.23926	0.185134	0.723477
0.0982039	0.181849	0.610979
-0.0228789	0.170829	0.558969
0.0670677	0.183179	0.544125
0.0590498	0.178693	0.186096
0.123532	0.181818	0.098899
0.201116	0.180247	-0.0234807
0.105928	0.179025	0.00714877
0.498049	0.161392	-0.0853613
0.531154	0.17957	-0.0398848
0.755195	0.165438	0.0368477
0.728463	0.184841	0.0905643
0.81086	0.183739	0.19565
-0.240055	-0.114621	0.843035
-0.261009	0.0248151	0.340756
0.593864	-0.178699	0.0551364
0.737673	0.179918	0.50886
0.522495	-0.0782429	-0.242826
0.679692	0.177527	0.59006
0.744235	0.187375	0.579385
0.518814	-0.1016	-0.473468
0.506014	0.185071	0.710553
0.491419	0.185845	0.7738
0.410222	0.186929	0.755144
-0.242771	0.081074	0.360169
0.153801	0.188199	0.606901
0.119527	0.188293	0.540245
0.0736902	0.188291	0.407711
0.0301689	0.185496	0.36951
0.0999463	0.182369	0.139365
-0.278976	0.129593	0.205108
-0.286096	0.083298	0.242528
0.21323	0.184835	0.0363281
0.464967	0.186324	-0.0156219
-0.540832	-0.0263425	-0.19391
0.583319	0.185894	0.0166436
0.529035	0.187647	0.00737759
0.72304	0.180624	0.21119
0.763997	0.185841	0.244797
0.766999	0.179347	0.369531
0.708075	0.149532	0.374062
0.735101	0.170772	0.321451
0.760399	0.178181	0.41781
0.724903	0.165887	0.452625
-0.528998	-0.0770263	-0.458475
-0.517441	-0.0762328	-0.242997
0.42091	0.179884	0.692908
0.303614	0.172247	0.637997
0.193649	0.187621	0.641585
0.207927	0.179962	0.585614
0.152353	0.180173	0.495671
0.122597	0.183598	0.296162
0.141416	0.187404	0.177446
0.183489	0.186461	0.139839
0.249978	0.182659	0.108241
0.253274	0.162708	0.175853
-0.390581	-0.0802923	-0.740848
0.641323	0.182279	0.107377
0.715339	0.16993	0.265432
-0.677771	0.118537	0.400645
-0.666222	0.121828	0.457604
0.12759	-0.176408	0.255064
0.478649	0.156795	0.643169
-0.911653	-0.151902	0.426159
0.398501	0.15822	0.643097
0.362718	0.120677	0.595604
0.23794	0.161228	0.555895
0.225336	0.128065	0.462073
0.175796	0.16027	0.405068
0.167649	0.1624	0.35709
0.217771	0.116772	0.394808
0.226837	0.112948	0.323611
-0.454463	0.0639944	0.572448
0.279922	0.0958286	0.243062
-0.454773	0.105087	0.59504
0.435136	0.163919	0.0984366
0.576953	0.175707	0.0947542
0.527111	0.174249	0.0789286
0.63725	0.159046	0.181933
0.666568	0.14642	0.244914
-0.388013	0.0669661	0.569084
0.61742	0.0630004	0.474978
0.674337	0.151367	0.507138
0.622451	0.122831	0.530745
0.626705	0.159545	0.58921
0.569629	0.131667	0.583493
-0.262827	0.066794	0.456897
0.312793	0.115408	0.193859
0.493086	0.0289656	-0.628975
0.547394	-0.00340552	-0.475974
0.593804	0.150873	0.158999
0.539195	0.141726	0.142985
0.580596	0.118387	0.192238
0.6409	0.0565826	0.392953
0.627203	-0.0188221	0.437738
0.322953	0.174854	0.0988643
0.527172	0.0800327	0.566624
0.447008	0.0275021	0.569003
0.436395	-0.0445995	0.57185
0.495455	-0.0554376	0.5722
0.213992	-0.0897116	-0.357593
0.39485	0.0609076	0.567954
0.479208	0.0781703	0.581708
-0.0845705	-0.104771	0.746563
-0.350722	0.111379	0.175602
-0.546252	0.026385	-0.428251
0.263819	0.0978014	0.486276
0.315705	0.0836012	0.537444
0.305726	0.0130798	0.50282
0.25749	0.0340817	0.405456
-0.49609	0.0275055	-0.611757
0.259731	0.0178231	0.344697
0.280843	0.0115893	0.288342
0.261375	-0.0372062	0.317653
0.309097	0.0270739	0.246947
0.40136	-0.179177	0.735809
0.374183	0.0660962	0.192737
0.32686	0.0715933	0.214498
0.52521	0.0869826	0.183921
0.416023	0.0244979	0.191847
0.433393	0.0662061	0.181411
0.446352	-0.0222905	0.187268
0.151666	-0.138324	-0.182166
0.478702	0.0184592	0.190092
0.563874	0.0344567	0.227897
0.500229	-0.0590641	0.181964
0.577066	0.0792361	0.221121
-0.384963	0.0486797	-0.76051
0.61312	0.0750757	0.263735
0.624721	0.0405582	0.305781
-0.230816	0.0275055	-0.87703
-0.260647	-0.0750094	0.465176
-0.248254	-0.114453	0.495558
-0.244362	-0.182181	-0.0220157
0.0710578	0.0275055	-0.92485
-0.0473926	0.0252719	-0.927151
0.236718	0.0275055	-0.87703
-0.522325	-0.177766	0.00715313
-0.496511	-0.152885	-0.0896335
-0.653711	0.130542	0.502765
-0.399477	-0.0118649	0.194357
-0.306921	-0.0138103	0.248622
-0.358536	-0.0700734	0.561948
-0.299002	-0.0517772	0.509695
-0.309674	-0.107457	0.558568
-0.747589	-0.17394	0.0918156
0.417637	0.0252719	-0.741506
0.586253	0.167044	0.627403
-0.595994	-0.00705369	0.497831
-0.645275	-0.121164	0.510513
-0.813331	-0.176596	0.213435
-0.407188	0.121827	0.606208
0.51014	0.108028	-0.466379
0.768409	-0.178945	0.536833
-0.714228	-0.145567	0.365946
-0.611015	-0.03263	0.271418
-0.642422	-0.0713331	0.307334
-0.589485	-0.156337	0.131859
-0.846101	-0.176596	0.334771
-0.326027	-0.125404	0.168321
-0.24391	0.11702	0.479176
-0.275634	0.136283	0.557383
-0.187317	-0.147236	0.441033
-0.293073	-0.147498	0.597157
-0.265467	-0.13612	0.555084
-0.492724	-0.110997	0.60285
-0.555816	-0.136038	0.609349
-0.845312	-0.160944	0.584458
-0.571689	-0.109981	0.572285
0.516536	0.0882455	-0.249208
-0.623169	-0.0867503	0.252979
-0.625788	-0.151184	0.166086
-0.614968	-0.113859	0.216168
-0.408587	-0.113445	0.147489
-0.398225	-0.164386	0.0809738
-0.215331	-0.127673	0.307465
-0.20238	-0.151728	0.254946
-0.123144	-0.176533	0.503814
-0.206581	-0.157952	0.53302
-0.178402	-0.16251	0.495906
-0.21395	-0.167772	0.577792
-0.297749	-0.166234	0.642103
-0.529893	-0.176596	0.769705
-0.44191	-0.129511	0.623892
-0.392879	-0.146012	0.638817
-0.384478	-0.176306	0.71144
-0.451799	-0.167508	0.682462
-0.516358	-0.153132	0.649413
-0.613731	-0.136515	0.573188
-0.647649	-0.169487	0.618571
-0.573936	-0.16338	0.646576
-0.70825	-0.149941	0.460348
-0.683513	-0.159168	0.543853
-0.527049	0.0836717	-0.330656
-0.807244	-0.177877	0.466767
-0.720454	-0.157581	0.296881
-0.763532	-0.169808	0.411641
-0.364643	-0.176596	0.769675
-0.713624	-0.167439	0.223818
-0.668193	-0.143591	0.23332
-0.686305	-0.167662	0.181189
-0.617709	-0.174491	0.0914709
-0.430677	0.118837	-0.637208
-0.545484	-0.16753	0.0842842
-0.220799	-0.128418	-0.461393
-0.473539	-0.136281	0.122661
-0.428801	-0.144871	0.109634
-0.304742	-0.174153	0.080669
-0.249401	-0.161368	0.157073
-0.260798	-0.173824	0.109579
-0.221289	-0.154936	0.205032
-0.173778	-0.168102	0.2229
-0.166069	-0.161922	0.297479
-0.119335	-0.177891	0.259696
-0.367326	0.115474	-0.726012
-0.120625	-0.172398	0.400285
-0.0381981	-0.178122	0.384709
-0.074418	-0.178563	0.480965
-0.154137	-0.176024	0.551724
-0.159816	-0.17931	0.606117
0.399029	0.185765	0.0357353
-0.173763	-0.172843	0.692117
-0.105818	-0.0982311	-0.564443
-0.344137	-0.168975	0.672805
-0.428163	-0.178569	0.732038
-0.493556	-0.177754	0.725839
0.145964	0.1804	0.0504392
-0.255895	0.104391	-0.82626
-0.684115	-0.179103	0.654839
0.254202	0.180877	-0.056205
-0.741735	-0.173635	0.523561
-0.047815	0.0933748	-0.899605
-0.764754	-0.178945	0.209306
-0.464579	-0.178055	0.0234412
-0.386	-0.179161	0.00612701
-0.29379	-0.179728	0.0189791
-0.227157	-0.17978	0.0487394
0.113546	0.102211	-0.884489
-0.190289	-0.175337	0.161024
-0.152402	-0.179348	0.121333
-0.066023	-0.174819	0.232631
-0.0561647	-0.178797	0.331452
-0.00399951	-0.174751	0.3144
0.264648	0.102211	-0.825528
-0.132436	-0.172824	0.653516
0.283513	-0.145836	0.164504
-0.428251	-0.174911	0.785982
-0.48565	-0.172827	0.794437
-0.726866	-0.172084	0.690808
0.283618	0.185845	0.741574
-0.729531	-0.178626	0.642578
-0.79769	-0.178626	0.542407
-0.874022	-0.167601	0.460055
-0.0136617	-0.115478	-0.603585
-0.849177	-0.173811	0.268112
0.281604	-0.098081	0.228705
-0.735807	-0.179182	0.148875
0.248899	-0.0958174	0.278519
-0.689223	-0.176731	0.0561533
-0.748327	-0.162377	0.0452287
-0.39763	-0.175047	-0.0429601
-0.463891	-0.175054	-0.0323403
-0.0596872	-0.169488	0.182181
0.465759	0.148942	-0.46692
-0.00762754	-0.161102	0.165711
-0.0492481	-0.175648	0.27661
0.0214721	-0.156663	0.583183
0.0125039	-0.163984	0.53105
-0.0939611	-0.170622	0.615881
-0.0845705	-0.142504	0.691704
-0.0578317	-0.151259	0.640037
-0.18074	-0.159586	0.745681
-0.130822	-0.152209	0.719259
-0.212909	-0.139514	0.800554
-0.284293	-0.151244	0.81693
0.471054	0.142556	-0.275986
-0.404611	-0.149516	0.845924
-0.490156	-0.149516	0.845924
-0.61048	-0.151244	0.81693
-0.681846	-0.139536	0.800562
-0.797105	-0.142348	0.704633
-0.861703	-0.128971	0.650806
-0.899219	-0.130409	0.580017
0.51717	0.103829	-0.17352
-0.899219	-0.130409	0.174628
-0.800436	-0.171597	0.144466
-0.857466	-0.151902	0.155275
-0.801532	-0.146172	0.0620491
-0.770236	-0.132025	0.00440169
-0.648647	-0.151866	-0.0434497
-0.138078	-0.120832	0.776531
-0.17196	-0.0664477	0.838781
-0.722857	-0.0664522	0.838743
-0.816957	-0.0740613	0.763512
-0.84742	-0.0875091	0.723317
-0.923756	-0.0913612	0.600359
-0.962651	-0.0875091	0.496218
-0.463965	0.144603	-0.477214
-0.954426	-0.11463	0.430279
-0.948196	-0.11463	0.285028
-0.934758	-0.0875091	0.17188
-0.825369	-0.0836744	0.00633757
-0.773855	-0.083243	-0.0421265
-0.720922	-0.0875091	-0.075356
-0.574511	-0.130379	-0.101458
0.0453674	-0.088188	0.726494
-0.0111123	-0.0441115	0.736116
-0.0457106	-0.088188	0.726494
-0.117524	-0.0726342	0.799845
-0.228425	-0.0650659	0.870196
-0.398745	-0.0602144	0.916093
-0.496023	-0.0602144	0.916093
-0.666346	-0.0650659	0.870196
-0.787946	-0.0301183	0.80781
-0.865104	-0.0453953	0.730145
-0.905393	-0.0301183	0.680407
-0.305616	0.155251	-0.717423
-0.964021	-0.0301183	0.565343
-0.982889	-0.0650659	0.438966
-0.995829	-0.0301183	0.354833
-0.973852	-0.0602144	0.251009
-0.964021	-0.0301183	0.189301
-0.904304	-0.0301183	0.0731487
-0.862215	-0.0290224	0.0172618
-0.784963	-0.0301183	-0.0568163
-0.735631	-0.0453953	-0.0873149
0.258448	-0.150436	-0.323322
-0.626061	-0.0906846	-0.121213
-0.661309	-0.0269067	-0.130488
-0.126025	-0.0321865	0.822813
-0.157644	0.0025971	0.848654
-0.264041	-0.0133671	0.898428
-0.447384	-0.0312143	0.926578
-0.493275	-0.0126501	0.927928
-0.401493	-0.0126501	0.927928
-0.391795	0.0359153	0.925461
-0.502972	0.0359153	0.925461
-0.630729	-0.0133671	0.898428
-0.754421	0.0108659	0.83725
-0.0469777	0.144603	-0.85272
-0.998313	-0.0126488	0.421178
0.537505	0.122348	-0.131005
0.48055	0.135134	-0.144955
-0.858168	0.0359153	0.0101584
-0.772068	0.0182476	-0.0706863
0.0530685	0.155251	-0.833969
-0.670992	0.0370509	-0.126812
-0.00198561	0.0159029	0.741202
0.0414075	0.0808274	0.737553
0.0559573	0.130405	0.701297
-0.099852	0.00509901	0.805781
-0.261922	0.0334517	0.897885
-0.293774	0.0684386	0.897938
-0.240855	0.0855283	0.870747
-0.49235	0.0855277	0.910248
-0.402418	0.0855277	0.910248
0.19153	0.155251	-0.796165
-0.632848	0.0334517	0.897885
-0.653917	0.0855283	0.870747
-0.600993	0.0684386	0.897938
-0.846411	0.0635916	0.746165
-0.966752	0.0256246	0.56561
-0.980326	0.0635916	0.483342
-0.966752	0.0256246	0.189035
-0.980326	0.0635916	0.271303
0.371189	0.126098	-0.714544
-0.851106	0.0855277	0.0266959
-0.742224	0.059713	-0.082597
-0.777403	0.0813463	-0.0470938
-0.584151	0.04393	-0.160579
-0.118347	0.0735887	0.805389
-0.353083	0.135171	0.866953
-0.241074	0.135161	0.831517
-0.653668	0.135171	0.83154
-0.752289	0.0684372	0.826041
-0.797281	0.0855283	0.781773
-0.832306	0.113463	0.723428
-0.953642	0.113463	0.485296
-0.980256	0.0855283	0.422665
-0.980256	0.0855283	0.33198
-0.953642	0.113463	0.269349
-0.688373	0.135171	-0.0592083
0.531064	-0.0945125	0.580041
-0.567469	0.131116	-0.113017
0.428943	0.152444	-0.161591
-0.356545	0.168514	0.821003
-0.255277	0.168511	0.787219
-0.503214	0.135171	0.873047
-0.486466	0.16647	0.832784
-0.427843	0.164305	0.837793
-0.538219	0.168514	0.821003
0.08514	-0.173495	-0.0887752
-0.778114	0.131993	0.755176
-0.78681	0.164322	0.685888
-0.896529	0.164322	0.470554
-0.947473	0.131993	0.422792
-0.947473	0.131993	0.331853
-0.902625	0.16647	0.417799
-0.896529	0.164322	0.284091
-0.845736	0.164322	0.14986
-0.738563	0.183106	0.211644
-0.622581	0.129226	-0.0973421
-0.535402	0.1602	-0.0810454
-0.608204	0.164297	-0.0545388
-0.439149	0.149643	-0.15616
-0.028023	-0.177153	-0.0688183
-0.00308684	0.183099	0.336968
0.0138917	0.183997	0.413917
-0.110072	0.184141	0.599736
-0.190538	0.164597	0.760035
-0.1358	0.163791	0.717688
-0.187453	0.186563	0.662108
-0.28234	0.185845	0.740579
0.707615	-0.142689	0.410531
-0.610475	0.185845	0.741574
-0.670879	0.168514	0.771221
-0.715053	0.185845	0.673349
-0.812112	0.180052	0.589183
-0.811637	0.185845	0.540413
-0.670875	0.168512	-0.0165784
-0.654828	0.185134	0.0311682
-0.452565	0.173777	-0.0662686
-0.333638	0.185207	-0.00950484
-0.295547	0.180515	-0.041797
-0.118068	0.177815	0.041623
-0.00161602	0.170852	0.189676
-0.0350452	0.179897	0.235557
-0.00310947	0.179627	0.278585
-0.0390127	0.187179	0.367194
-0.0747197	0.181806	0.557839
-0.156656	0.180213	0.514952
-0.135936	0.187223	0.561655
-0.221983	0.184332	0.717115
-0.40267	0.185845	0.7738
-0.492097	0.185845	0.7738
0.638034	-0.0996385	0.264835
-0.747165	0.184789	0.544583
-0.759167	0.179716	0.440201
-0.843864	0.185845	0.422036
-0.852375	0.184643	0.356048
-0.789146	0.186067	0.327028
-0.698793	0.187876	0.107753
-0.491036	0.182737	-0.0334396
-0.40045	0.186566	0.0316932
-0.462862	0.184261	0.0405195
-0.323613	0.186336	0.0386302
-0.217571	0.185981	0.0410101
-0.179375	0.187201	0.0917636
-0.384477	0.167033	0.658545
-0.409318	0.17098	-0.467262
-0.0985245	0.187224	0.208242
-0.0909516	0.187696	0.358159
-0.210043	0.169651	0.549783
0.653896	-0.138968	0.22446
-0.486019	0.170103	0.66629
-0.551163	0.166271	0.643533
-0.644485	0.186908	0.669927
-0.669567	0.174461	0.584826
-0.784826	0.187247	0.496226
-0.778468	0.18644	0.262881
-0.677795	-0.175124	0.130784
-0.386824	0.174451	0.0793006
-0.462805	0.157318	0.104984
-0.253429	0.187225	0.0738066
-0.184172	0.18646	0.139825
-0.147884	0.187656	0.183164
-0.226358	0.171128	0.186178
-0.171304	0.179566	0.224013
-0.186827	0.150977	0.403875
-0.163256	0.171603	0.462034
-0.2029	0.15711	0.491174
-0.0400385	0.17098	-0.79759
-0.782627	-0.175093	0.336726
-0.245954	0.186657	0.671359
-0.323002	0.16369	0.62812
-0.329964	0.119769	0.577284
-0.487382	0.141156	0.623896
-0.608131	0.174463	0.633818
-0.712283	0.16656	0.483872
-0.749029	0.174239	0.374109
-0.707585	0.163163	0.276837
-0.661438	0.117605	0.297278
-0.649724	0.163953	0.174556
-0.650025	0.128184	0.24828
-0.519759	0.118456	0.161887
-0.526551	0.156188	0.119929
-0.466783	0.110086	0.155437
-0.317881	0.174813	0.101491
-0.363264	0.149592	0.128805
0.945904	0.124546	0.28232
-0.262133	0.168539	0.15518
-0.254892	0.117297	0.252888
-0.134473	0.179822	0.309544
-0.211589	0.157661	0.247403
-0.206988	0.143756	0.300647
-0.214652	0.124796	0.347032
-0.222707	0.119564	0.425033
-0.240757	0.179654	-0.0660613
0.308509	0.159441	-0.712275
0.367199	0.176774	-0.541087
0.68857	0.115381	-0.0784658
-0.253572	0.0515989	0.402724
-0.274729	-0.0080399	0.461767
-0.308151	0.027764	0.510108
-0.337507	0.0686252	0.54682
-0.280318	0.0842328	0.502323
-0.349123	-0.0105504	0.538696
-0.409874	-0.0218779	0.561508
-0.811637	0.185845	0.214232
-0.243163	-0.169897	0.618566
0.376454	0.169443	-0.161821
0.208237	-0.127447	0.32064
-0.499682	0.0116927	0.556349
-0.554619	0.00490471	0.531602
-0.584608	0.105237	0.54707
-0.585345	0.039188	0.509786
-0.0971819	-0.176463	0.554532
-0.621428	-0.00452214	0.456421
-0.657183	0.0897325	0.353737
-0.645084	0.0566327	0.38882
-0.635113	-0.00635132	0.341407
-0.636257	0.0587239	0.31166
-0.616955	0.0626632	0.268357
-0.587307	-0.0606391	0.233238
-0.558659	-0.0159416	0.224163
-0.454658	0.00434632	0.189128
-0.461331	-0.0604007	0.176086
-0.419244	0.10108	0.162105
-0.349636	0.00125578	0.215539
0.892109	0.124546	0.621934
-0.304296	-0.160216	0.126601
-0.266078	0.0676935	0.289285
-0.273296	-0.00743083	0.305768
0.94435	0.124546	0.482084
0.118826	0.0716531	-0.54795
-0.0891564	0.0389712	-0.548957
-0.183078	0.0456315	-0.438413
-0.161989	0.0630976	-0.262756
-0.332544	0.175601	-0.130889
0.256366	-0.167015	-0.241159
0.106109	0.0154625	-0.221009
0.849086	0.036578	0.000789938
0.193114	0.0150475	-0.378896
0.170229	0.0296394	-0.47626
0.188611	-8.23E-05	-0.422093
0.133217	0.113785	-0.571429
-0.393532	0.176772	-0.333276
0.0768355	0.0859603	-0.575281
0.699628	0.056807	-0.106
-0.16708	0.0701873	-0.494809
-0.189881	0.130937	-0.535296
-0.223318	0.107598	-0.422119
-0.198684	0.122294	-0.248313
-0.312186	0.175571	-0.633255
0.188859	0.158159	-0.595846
0.195753	0.0380466	0.867481
0.0261712	0.111141	-0.605568
0.026224	0.144982	-0.641767
-0.0970536	0.122581	-0.596873
-0.253919	0.151094	-0.282735
-0.324036	0.173341	-0.32885
0.627278	-0.0853165	0.49212
-0.138161	0.132317	-0.170593
0.697682	0.038038	0.867458
-0.0792076	0.176774	-0.768543
0.660941	-0.10274	0.446668
0.0703035	0.171879	0.0991381
-0.00147271	0.16356	0.132193
0.670347	-0.104446	0.395032
0.29273	0.173511	-0.544132
0.226844	0.178064	-0.652807
-0.161657	0.149604	-0.600783
-0.213664	0.159206	-0.573345
-0.0985094	0.162606	-0.656086
-0.234285	0.176185	-0.63139
-0.234029	0.138768	-0.478346
0.845933	0.00508845	0.760095
-0.284369	0.15807	-0.41381
-0.201097	0.153286	-0.186396
-0.289023	0.177403	-0.179995
-0.244966	0.16143	-0.225682
-0.244174	0.177992	-0.126176
-0.109499	0.149667	-0.130366
-0.121281	0.176515	-0.0504759
-0.259825	-0.172451	-0.237515
0.0107992	0.133745	-0.125952
-0.0161809	0.175156	-0.0359786
0.0903821	0.151475	-0.113686
0.0370629	0.162173	-0.0810326
0.157912	0.175007	-0.0744727
0.182599	0.151804	-0.166622
0.238694	0.174977	-0.123763
0.280767	0.165201	-0.252411
0.229499	0.12806	-0.278973
0.365894	0.178427	-0.332784
0.265191	0.144221	-0.336693
0.331786	0.172769	-0.379883
0.342625	0.17851	-0.496859
0.319137	0.17219	-0.434974
0.297429	0.176774	-0.647216
0.201773	0.176774	-0.724043
0.160295	0.177511	-0.689469
0.082945	0.176774	-0.76889
-0.0381302	0.174173	-0.709541
0.0242026	0.172291	-0.702192
-0.172322	-0.150672	0.365025
-0.180664	0.172577	-0.652427
-0.158647	0.178763	-0.704127
-0.325212	0.177567	-0.56808
-0.326955	0.174336	-0.437043
-0.293254	0.169638	-0.496579
-0.393529	0.176774	-0.42271
0.185533	-0.0501872	-0.449463
0.0678069	0.178466	-0.0220277
-0.0491349	0.176584	0.0310998
0.106222	0.173403	-0.0596713
0.15356	0.179368	-0.0101784
0.208636	0.178102	-0.084457
-0.51486	-0.101379	0.164835
0.320351	0.178291	-0.204203
0.367199	0.178824	-0.444699
0.396849	0.159441	-0.601492
0.17747	0.00363648	-0.3087
-0.542655	-0.069163	0.196733
-0.18436	0.159441	-0.790334
-0.198903	0.175868	-0.73044
-0.411325	0.149302	-0.597668
-0.451831	0.154883	-0.310097
-0.673108	-0.10941	0.337119
-0.431563	0.160897	-0.108139
-0.384635	0.167913	-0.143125
-0.332461	0.175926	-0.0740895
-0.674862	-0.115959	0.42606
-0.0571076	0.157975	-0.096394
-0.0278947	0.167579	0.0849593
-0.430304	-0.0738139	0.582169
0.280473	0.17555	-0.157988
0.436358	0.156593	-0.222996
0.459401	0.157399	-0.410855
0.13146	-0.0817699	-0.216613
-0.139187	0.182428	0.654548
-0.22095	-0.114948	0.424987
-0.0469627	0.125153	0.700274
-0.135778	0.111152	-0.870709
-0.205691	0.131041	-0.825174
-0.263702	-0.0598984	0.300913
-0.497352	0.123377	-0.33522
0.0568851	0.0197502	-0.195368
-0.409149	0.162984	-0.193109
-0.492029	0.118373	-0.271597
-0.500854	-0.0384869	0.190072
-0.481405	-0.033462	0.565916
-0.451451	0.0103098	0.565481
0.307732	-0.180683	-0.0506924
0.369899	-0.174396	-0.0761736
0.62715	-0.0545755	0.294856
0.166624	-0.184867	-0.0808395
0.503239	0.122921	-0.422196
0.45716	0.126098	-0.584281
0.408397	0.0764559	-0.726897
0.112776	-0.179147	0.0544399
0.190428	0.0722738	-0.881103
0.0249192	0.0722739	-0.914283
0.0768053	-0.187446	-0.00450117
-0.18516	0.0722738	-0.880786
-0.0299237	-0.0501638	-0.184305
-0.407933	0.11637	-0.679107
-0.499838	0.0722738	-0.566102
-0.503307	0.104391	-0.485969
0.530558	-0.110061	-0.147626
-0.518636	0.069072	-0.223054
0.690607	-0.120253	-0.0647558
0.673206	-0.0718656	-0.109269
-0.507444	0.132762	-0.126307
0.547839	0.0275331	-0.195159
0.539594	0.0710394	-0.358948
0.535604	0.0764986	-0.424287
0.604431	-0.0800381	0.233437
0.496367	0.0764559	-0.584529
0.518897	0.0722739	-0.528378
0.234025	-0.154287	0.788433
-0.860787	0.153675	0.615969
0.320366	0.0680913	-0.814885
0.267982	0.0545193	-0.852342
0.364974	0.0406447	-0.789595
0.108424	0.0545193	-0.911025
-0.102522	0.0545193	-0.911025
-0.26257	0.0545193	-0.852086
-0.413217	0.0741566	-0.7154
-0.471144	0.0545193	-0.643515
-0.529986	0.0545235	-0.48401
-0.541277	0.0337764	-0.313549
-0.241715	-0.185608	-0.136483
0.521251	-0.00275067	-0.570882
0.462878	0.00179358	-0.685034
0.433439	-0.0391907	-0.718559
0.342693	0.00179312	-0.814757
0.196002	-0.0391907	-0.89207
0.329251	-0.0382365	0.224276
-0.019545	-0.0391907	-0.926442
0.0479319	-0.038094	-0.925627
-0.1901	-0.0391907	-0.89207
-0.335154	-0.0391907	-0.811612
-0.431361	0.00179312	-0.720189
-0.511124	-0.0391907	-0.571046
0.76893	-0.154287	0.709679
0.810716	-0.125049	0.719487
-0.546538	-0.0309857	-0.422841
-0.539989	0.0417167	-0.192517
-0.535468	0.0259106	-0.254856
0.289087	-0.036068	0.263643
-0.318756	-0.188017	-0.537506
0.542325	0.0233671	-0.257654
0.540469	-0.0251311	-0.245649
0.552055	-0.0310242	-0.42534
0.55115	0.0279561	-0.433505
-0.16711	-0.0114046	-0.299015
0.536238	-0.038094	-0.513573
0.268367	0.0658284	0.287692
0.475097	-0.0772571	-0.633711
0.38914	-0.0831329	-0.747572
0.341063	-0.0473767	-0.809425
0.123215	-0.0965815	-0.89305
0.243008	-0.0788501	0.335039
0.0749423	-0.0831329	-0.907661
-0.186766	0.0463991	-0.323254
-0.0893903	-0.0831329	-0.90444
-0.327958	-0.0923153	-0.793494
-0.450173	-0.0473767	-0.686236
-0.512317	-0.0965815	-0.496892
0.250627	-0.0412317	0.384691
-0.531762	-0.0724177	-0.32998
0.528688	-0.0692966	-0.192975
0.563143	-0.0172395	-0.178925
0.820446	-0.17394	0.198557
0.360244	-0.144045	-0.712367
0.210997	-0.0965815	-0.864049
-0.0180515	-0.138044	-0.873937
0.044945	-0.141097	-0.869464
-0.205095	-0.0965815	-0.864049
0.764902	-0.169519	0.0930903
-0.251958	-0.123702	-0.819471
-0.410611	-0.138044	-0.652512
-0.369085	-0.141097	-0.701735
0.306676	-0.0443061	0.515628
-0.0844574	0.111894	-0.16282
0.268012	-0.17394	0.751095
-0.471175	-0.092746	-0.61402
0.16946	-0.188017	-0.696136
-0.525721	-0.0946143	-0.396672
-0.479865	-0.137995	-0.26821
0.61039	-0.176596	0.0112691
0.229824	-0.182957	-0.616376
0.344307	-0.0213103	0.537906
-0.0503946	-0.16893	0.102467
0.484405	-0.133442	-0.140204
-0.187347	-0.0642935	-0.324443
-0.19102	-0.0540467	-0.390299
0.531403	-0.0913091	-0.424138
0.435015	-0.174061	-0.468967
0.488312	-0.116725	-0.553742
0.263178	-0.160316	-0.767895
0.291146	-0.174171	-0.708939
0.102828	-0.172302	-0.812374
0.101176	-0.144045	-0.857615
-0.0952736	-0.144045	-0.857615
-0.177413	-0.174061	-0.781019
-0.227965	-0.157355	-0.79044
-0.32436	-0.15142	-0.727719
-0.442804	-0.144045	-0.580448
-0.502001	-0.128334	-0.366023
-0.490264	-0.133742	-0.315907
-0.434882	-0.164251	-0.0836107
-0.38068	-0.173318	-0.136548
0.538214	-0.041685	0.552473
0.590771	-0.0898851	0.540618
0.383853	-0.173696	-0.138408
0.764902	-0.169519	0.661554
0.590296	-0.0234664	0.504662
0.428988	-0.159251	-0.115398
0.436614	-0.156506	-0.188152
0.820446	-0.17394	0.556087
0.524765	-0.102332	-0.357312
0.489443	-0.144014	-0.432741
0.432187	-0.157355	-0.575941
0.300506	-0.185669	-0.646781
0.335037	-0.171449	-0.67894
0.332193	-0.185803	-0.608714
0.235805	-0.18067	-0.731049
0.633644	-0.00345636	0.348811
0.074369	-0.187698	-0.758579
0.0499458	-0.174061	-0.817028
-0.0398348	-0.185669	-0.776674
-0.0453184	-0.171449	-0.82356
-0.221553	-0.183983	-0.720079
-0.303836	-0.187025	-0.605019
-0.385884	-0.171449	-0.60084
-0.370787	-0.183013	-0.556761
-0.38875	-0.187209	-0.334772
-0.435972	-0.167387	-0.250652
-0.366948	-0.183409	-0.199223
-0.4275	-0.174851	-0.297719
-0.256106	-0.187235	-0.0867952
0.618204	0.124842	0.219765
-0.00476886	-0.170765	0.0785466
0.280299	-0.180708	-0.000489392
0.217024	-0.186128	-0.0462377
0.331582	-0.1829	-0.112934
0.422894	-0.174846	-0.256302
0.372811	-0.183329	-0.199334
0.367591	-0.187438	-0.333292
0.2663	-0.0766378	0.484538
-0.0724569	-0.0493469	-0.55726
0.226641	0.108976	-0.429978
0.231332	-0.188255	-0.666455
0.0707636	-0.184193	-0.705046
0.236778	0.115062	-0.369058
0.355161	-0.0729751	0.192951
0.390483	-0.124396	0.142807
-0.371285	-0.186503	-0.483199
-0.351687	-0.188234	-0.279365
-0.830159	0.00508845	-0.0219045
-0.307721	-0.187127	-0.134539
0.219407	0.102881	-0.319072
-0.131577	-0.185748	0.00011394
-0.140748	-0.183724	-0.0705905
0.216888	0.14834	-0.207682
0.139621	0.109694	-0.199926
0.0037242	-0.185773	0.0225504
-0.0280154	-0.188089	-0.0157059
0.0239763	-0.182266	-0.046123
0.159066	-0.1859	-0.0126078
0.0986489	0.119397	-0.164138
0.238822	0.123866	0.269771
-0.942472	0.0165072	0.129611
0.110551	0.0729934	-0.208319
0.265267	-0.188028	-0.13205
0.324288	-0.187834	-0.159354
0.348983	-0.114437	0.586977
0.423671	-0.131046	0.625176
0.35722	-0.188234	-0.277075
0.265644	-0.135472	0.554169
0.329153	-0.18338	-0.426826
0.313759	-0.100446	0.554973
0.347731	-0.188255	-0.506872
-0.0218455	0.0786555	-0.168701
0.229771	-0.165549	-0.549226
0.174204	-0.122852	-0.533691
0.224868	-0.100618	0.37916
0.166631	-0.185669	-0.744051
0.184228	-0.161265	-0.588019
0.055022	-0.163748	-0.653102
0.0133638	-0.180039	-0.696713
-0.109228	-0.1846	-0.697996
-0.0589782	-0.18622	-0.723084
-0.00461801	-0.163618	-0.65626
-0.158564	-0.182566	-0.669339
0.319635	-0.162941	0.107609
0.328294	-0.111196	0.180065
-0.258867	-0.178631	-0.553241
-0.217714	-0.183758	-0.632966
-0.195192	-0.158978	-0.566429
0.459069	-0.080901	0.167777
0.493908	-0.115217	0.149809
0.46238	-0.148999	0.105266
-0.309418	-0.183118	-0.474741
-0.256378	-0.164902	-0.498949
-0.27	-0.161721	-0.438845
-0.996537	0.0343443	0.427662
-0.339257	-0.186299	-0.355
-0.316644	-0.181844	-0.415217
-0.291421	-0.172444	-0.346657
-0.994237	0.036578	0.309215
-0.305443	-0.180815	-0.293553
0.0200013	-0.0571528	-0.575765
-0.276396	-0.1847	-0.185678
-0.204718	-0.186123	-0.0736174
-0.186608	-0.172389	-0.145683
-0.217752	0.0973495	-0.359598
-0.0831148	-0.178015	-0.0764527
-0.130521	-0.160668	-0.135523
0.695456	-0.147183	0.479629
-0.942472	0.0165072	0.625034
0.118697	-0.185996	-0.0506355
0.59403	-0.132853	0.581074
0.281748	-0.184603	-0.185115
0.207407	-0.149956	-0.218793
0.458103	0.122666	0.611045
-0.196723	0.0490262	-0.377601
-0.199302	0.0961847	-0.460108
0.304911	-0.180517	-0.482388
0.530309	0.137216	0.609188
0.569871	0.0633297	0.532858
-0.915775	0.0304449	0.670513
-0.810894	0.0343443	0.792009
-0.226667	-0.120295	-0.378309
0.484827	-0.135017	-0.255024
0.771871	-0.173171	0.423531
0.739551	-0.168413	0.479175
0.706725	-0.165857	0.535128
-0.698363	0.038038	0.867458
0.645856	-0.129923	0.526474
0.0142236	0.0720749	-0.580425
0.544029	-0.137223	-0.10145
0.580747	-0.154563	0.622995
0.653248	-0.156086	0.575754
0.587566	-0.171603	0.66625
-0.0441417	0.131717	-0.623506
0.0867616	-0.143178	-0.138316
0.478468	-0.144095	0.640002
0.334969	-0.176678	0.708519
0.264475	-0.176192	0.665408
0.235752	-0.16888	0.608353
0.22968	-0.137703	0.514388
0.127583	-0.176208	0.525097
0.271286	-0.160181	-0.44198
0.166156	-0.15557	0.408776
0.183587	-0.155086	0.483568
0.114579	-0.174951	0.433605
0.0246099	0.00159166	-0.566948
0.250913	-0.160664	-0.495837
0.213916	-0.125737	-0.48128
0.104525	-0.175845	0.385873
0.137154	-0.169491	0.323372
0.0246024	-0.163893	0.120367
0.242767	-0.144542	0.208513
0.151335	-0.175635	0.204212
0.217748	-0.166504	0.17634
-0.196429	0.0380466	0.867481
0.260357	-0.173825	0.109357
0.334486	-0.175602	0.0556222
0.398878	-0.163709	0.083042
-0.165768	-0.124778	-0.541284
0.525248	-0.149382	0.117335
0.61521	-0.136671	0.181405
0.580732	-0.166858	0.101924
-0.426138	-0.158183	-0.128743
0.681789	-0.166185	0.183031
-0.0608337	0.0878815	0.748713
0.721841	-0.168498	0.233328
-0.209455	-0.138987	-0.250201
-0.169675	-0.0849816	-0.264504
0.800549	-0.179182	0.47944
0.717919	-0.17653	0.589647
0.0516353	0.0818637	-0.174692
0.536758	-0.169389	0.67811
0.571515	-0.179175	0.716765
0.0790002	-0.0171705	-0.554664
0.46026	-0.178569	0.732038
0.364197	-0.176596	0.769705
-0.0634283	0.0315845	0.771764
0.189154	-0.178684	0.64099
0.227727	-0.116467	-0.413124
0.0683575	-0.178092	0.475747
0.0381264	-0.179378	0.369436
0.0670224	0.0423069	-0.561162
0.182192	-0.0838668	-0.483682
0.0571717	-0.176881	0.264618
0.131716	-0.0542172	-0.526561
0.133775	-0.0960407	-0.548301
0.170553	-0.178177	0.155072
0.268684	-0.179028	0.061703
0.357212	-0.179737	-0.00291201
0.424697	-0.175145	0.0429863
0.490522	-0.175796	0.0412192
0.649944	-0.179162	0.0705318
0.640387	-0.168978	0.130653
0.753218	-0.177953	0.150024
-0.053389	-0.0980334	-0.584163
-0.161295	-0.0262633	-0.474961
-0.127224	-0.0707704	-0.531478
-0.169252	-0.0946226	-0.502987
0.810822	-0.178143	0.332037
0.895677	-0.161343	0.357017
0.862399	-0.173811	0.396456
0.841988	-0.175756	0.453155
0.775515	-0.176731	0.608483
-0.936534	-0.0401124	0.13194
0.533002	-0.17394	0.782972
0.153748	-0.0240781	-0.495463
0.48497	-0.172827	0.794437
0.42757	-0.174911	0.785982
0.156245	-0.172401	0.682218
0.0972837	-0.165062	0.650006
0.0749423	-0.170844	0.581841
-0.978696	-0.0699173	0.296807
0.0596532	-0.174252	0.522738
-0.0106672	-0.170729	0.487081
-0.00501777	-0.168659	0.240968
-0.12653	-0.0222762	-0.239148
0.12541	-0.177794	0.12628
0.0771975	-0.171609	0.0983966
-0.104732	-0.0948195	-0.194047
0.488749	-0.178582	-0.00804013
0.00207235	-0.016152	-0.187136
0.712035	-0.176566	0.0709476
0.675121	-0.173811	0.0293311
0.800549	-0.179182	0.275205
0.859072	-0.1724	0.289773
-0.936534	-0.0401124	0.622704
0.93775	-0.132025	0.332621
0.90899	-0.151902	0.438722
0.853257	-0.170368	0.511942
0.910348	-0.138581	0.519791
0.869745	-0.151902	0.573937
0.172552	-0.106785	-0.241423
0.19423	-0.0289688	-0.364109
0.187713	-0.0472357	-0.316106
0.607018	-0.158413	0.804612
0.543999	-0.151902	0.833916
0.489481	-0.149516	0.845924
0.403932	-0.149516	0.845924
0.283611	-0.151244	0.81693
0.194886	-0.161408	0.750322
0.129363	-0.151596	0.72063
0.193091	-0.131981	0.800268
0.0485806	-0.145104	0.647846
0.210537	-0.163359	-0.791714
0.0871689	-0.174242	0.16188
0.10629	-0.176018	0.14408
0.121405	-0.178223	0.103506
0.117596	-0.178631	0.0818457
0.0789399	-0.177609	0.0579843
0.035758	-0.169923	0.0913585
0.0401629	-0.167115	0.14493
0.107986	-0.175358	0.209871
1076	660	660	660
660	688	688	688
688	669	669	669
669	384	384	384
384	667	667	667
667	383	383	383
383	663	663	663
663	662	662	662
662	664	664	664
664	382	382	382
382	661	661	661
661	1292	1292	1292
1292	320	320	320
320	680	680	680
680	390	390	390
390	679	679	679
679	695	695	695
695	389	389	389
389	677	677	677
677	388	388	388
388	673	673	673
673	321	321	321
321	674	674	674
674	397	397	397
397	316	316	316
316	396	396	396
396	317	317	317
317	692	692	692
692	395	395	395
395	701	701	701
701	1277	1277	1277
1277	689	689	689
689	318	318	318
318	1403	1403	1403
ZONE T="Boundary2"
STRANDID=0, SOLUTIONTIME=0
Nodes= 1754, Elements= 31, ZONETYPE=FEQuadrilateral
DATAPACKING=POINT
DT=(SINGLE SINGLE SINGLE)
0.1775	-0.0741344	-0.27476
-0.184307	-0.00620424	-0.365863
-0.0437495	0.0023684	-0.560991
0.0878629	-0.0939445	-0.577698
0.216903	-0.118251	-0.293675
0.0775671	-0.0845019	-0.182955
-0.043395	-0.0990856	-0.168094
-0.151534	-0.142057	-0.179798
-0.0716122	-0.145774	-0.133145
0.12176	-0.147463	-0.607299
0.314883	-0.177999	-0.365812
0.307996	-0.180111	-0.286461
0.211842	-0.172372	-0.165732
0.142268	-0.164492	-0.130767
-0.208022	-0.161417	-0.196736
-0.0725852	-0.159758	-0.641641
0.11209	-0.178073	-0.671902
0.152172	-0.175742	-0.646636
0.384064	-0.187752	-0.39573
0.211125	-0.185274	-0.108382
0.0171125	-0.186493	-0.76708
0.116759	-0.188293	-0.732817
0.398659	-0.18067	-0.527951
0.454822	-0.168552	-0.387714
0.169595	-0.180716	0.0375633
-0.107553	-0.177209	0.0770503
-0.392049	-0.183423	-0.249368
-0.387532	-0.186138	-0.407281
-0.104121	-0.183983	-0.773084
0.149751	-0.168957	-0.805548
0.471092	-0.147341	-0.507273
-0.335041	-0.178672	-0.0850823
-0.446705	-0.169813	-0.358794
-0.424398	-0.167486	-0.537969
-0.348301	-0.170415	-0.658772
-0.273628	-0.170415	-0.733191
-0.118822	-0.167486	-0.817759
0.0029473	-0.168529	-0.832769
0.370857	-0.168529	-0.645303
-0.47043	-0.135721	-0.221364
-0.475678	-0.138044	-0.509582
-0.292085	-0.134991	-0.782837
-0.17193	-0.138044	-0.842567
0.177832	-0.138044	-0.842567
0.309927	-0.138044	-0.768852
0.417018	-0.138044	-0.65152
0.513874	-0.0633589	-0.563295
0.549619	-0.0446501	-0.358309
-0.515855	-0.0873975	-0.181183
-0.544385	-0.0481612	-0.379203
-0.504508	-0.0880499	-0.543679
-0.437675	-0.0923153	-0.675515
-0.162735	-0.0880499	-0.885455
-0.0164902	-0.0923153	-0.909169
0.168638	-0.0880499	-0.885455
0.333868	-0.0923153	-0.793494
0.436297	-0.0880499	-0.690123
0.554544	0.0158433	-0.357134
-0.549268	0.00143288	-0.356544
-0.517646	0.0165546	-0.563869
-0.333886	0.0165546	-0.816492
-0.182927	0.0165546	-0.898594
0.019232	0.0165551	-0.930613
0.188829	0.0165546	-0.898594
-0.533185	0.0729197	-0.400953
-0.330824	0.0722738	-0.798548
0.451669	0.0593649	-0.682902
0.489224	0.119645	-0.517658
0.507666	0.119479	-0.356847
0.475089	0.128564	-0.206799
0.52684	0.0696327	-0.207391
-0.483304	0.114942	-0.206624
-0.501561	0.119762	-0.4014
-0.469862	0.119645	-0.556349
-0.312729	0.114465	-0.779593
0.0219096	0.114465	-0.888381
0.178036	0.114465	-0.857645
0.316942	0.119645	-0.773831
0.424372	0.119645	-0.656945
0.434849	0.155233	-0.538875
0.464107	0.155233	-0.361566
-0.440893	0.155686	-0.251468
-0.457303	0.155233	-0.398234
-0.430246	0.155233	-0.536981
-0.357344	0.155233	-0.665214
-0.253926	0.144258	-0.779842
-0.119169	0.155233	-0.822413
0.0029473	0.153067	-0.844083
0.124754	0.155233	-0.822579
0.256427	0.155233	-0.762924
0.363714	0.155233	-0.665009
0.409694	0.171615	-0.488597
0.411233	0.175215	-0.36402
0.38423	0.175501	-0.23645
0.0200692	0.170055	0.0652321
-0.103344	0.177559	0.092677
-0.388414	0.172147	-0.0860228
-0.389738	0.175309	-0.268594
-0.410209	0.174368	-0.377996
-0.233614	0.177061	-0.686231
-0.140417	0.175215	-0.759877
0.146319	0.175215	-0.759877
0.256962	0.175215	-0.697223
0.343394	0.175215	-0.602671
0.337066	0.176323	-0.282466
0.0192018	0.17804	0.0136215
-0.332582	0.177374	-0.277489
-0.352509	0.177627	-0.381656
-0.384393	0.174212	-0.512969
-0.27485	0.17628	-0.587821
-0.099407	0.177367	-0.713062
0.0116591	0.174228	-0.788079
0.0964012	0.177671	-0.71653
0.280367	0.178159	-0.602757
0.142185	0.152468	-0.135391
-0.174336	0.171398	-0.105598
-0.288193	0.170906	-0.250746
-0.24925	0.163493	-0.539967
0.0785099	0.165273	-0.670871
0.236952	0.169732	-0.589759
-0.252712	0.13654	-0.363718
0.0788795	0.127509	-0.612379
0.140956	0.157648	-0.630221
-0.130883	0.084128	-0.212512
0.196048	0.058379	-0.332406
0.175328	0.080917	-0.50165
-0.393729	0.0548801	0.190146
-0.451261	0.0562693	0.183185
-0.495176	0.0734358	0.18238
-0.617057	0.0762235	0.489719
-0.531768	0.0620691	0.553234
-0.318861	0.152385	0.146566
-0.695838	0.140344	0.352449
-0.697859	0.171153	0.536043
-0.589262	0.147302	0.592517
-0.434303	0.16841	0.66564
-0.242605	0.176308	0.611902
-0.180144	0.156915	0.341715
-0.52541	0.181093	0.0659199
-0.597819	0.167678	0.127516
-0.742214	0.17415	0.318473
-0.435884	0.186329	0.727043
-0.13875	0.177005	0.391384
-0.109077	0.187462	0.26741
-0.44531	0.187428	-0.0077124
-0.593241	0.186736	0.0267465
-0.6429	0.187153	0.0783
-0.722857	0.186698	0.152187
-0.805522	0.187703	0.393483
-0.717464	0.186413	0.602799
-0.572468	0.186745	0.706388
-0.325152	0.183594	0.688957
-0.180913	0.184562	0.587968
-0.0896015	0.18684	0.474786
-0.111287	0.185458	0.150042
-0.166107	0.181272	0.0284057
-0.555222	0.184234	-0.015985
-0.697912	0.184287	0.0548465
-0.787226	0.184287	0.152045
-0.840594	0.184287	0.268847
-0.840518	0.184287	0.486279
-0.766506	0.184287	0.631204
-0.672059	0.184287	0.717767
-0.55634	0.184287	0.770459
-0.447384	0.183441	0.790477
-0.338427	0.184287	0.770459
-0.00918888	0.178653	0.492407
-0.730989	0.164305	0.0131464
-0.806842	0.164305	0.0888446
-0.87865	0.164305	0.214548
-0.907637	0.164305	0.357084
-0.87865	0.164305	0.540096
-0.824458	0.162139	0.651282
-0.735145	0.164305	0.737341
-0.608866	0.164305	0.809123
-0.302328	0.162139	0.819826
-0.757632	0.128717	-0.0222559
-0.841487	0.128717	0.0611369
-0.919905	0.128717	0.198397
-0.956218	0.125442	0.377322
-0.919905	0.128717	0.556248
-0.870855	0.123537	0.663382
-0.727081	0.128717	0.797997
-0.582452	0.128717	0.86432
-0.428832	0.128717	0.882777
-0.291285	0.125442	0.862095
-0.167472	0.12889	0.7975
-0.637955	0.0823538	-0.125204
-0.891425	0.0813461	0.0746822
-0.959948	0.0771637	0.208441
-0.986858	0.0771643	0.377322
-0.959948	0.0771637	0.546203
-0.892221	0.0813461	0.679166
-0.447384	0.0771637	0.916629
-0.021936	0.0696599	0.732585
-0.626006	0.0248643	-0.149077
-0.905041	0.0247941	0.0674297
-1	0.0256274	0.361037
-0.883969	0.0108659	0.717411
-0.447384	0.0191423	0.930613
-0.61018	-0.0250874	-0.153028
-0.878145	-0.0789776	0.0616366
-0.955192	-0.0789776	0.212325
-0.978662	-0.083243	0.358572
-0.955192	-0.0789776	0.542318
-0.888017	-0.083243	0.674327
-0.75951	-0.0789776	0.810669
-0.587699	-0.0643191	0.898104
-0.447384	-0.0789776	0.911017
-0.307072	-0.0643191	0.898104
-0.725539	-0.128971	-0.0343851
-0.865894	-0.124152	0.100438
-0.924019	-0.125918	0.224614
-0.944295	-0.128971	0.360432
-0.92611	-0.128971	0.50829
-0.755987	-0.128971	0.765926
-0.584874	-0.128971	0.855133
-0.447384	-0.125918	0.877497
-0.309901	-0.128971	0.855133
-0.699795	-0.161343	0.00435208
-0.826081	-0.152972	0.103875
-0.870963	-0.161343	0.224875
-0.897541	-0.161343	0.361958
-0.856242	-0.168069	0.517783
-0.802733	-0.161343	0.65359
-0.716019	-0.159457	0.743907
-0.447384	-0.159457	0.831495
-0.122224	-0.178009	0.190872
-0.176071	-0.180518	0.0327358
-0.30499	-0.179355	-0.0404157
-0.578514	-0.159919	-0.0548454
-0.770624	-0.177432	0.593917
-0.673064	-0.17678	0.711286
-0.597339	-0.171597	0.773031
-0.297433	-0.171597	0.773031
-0.229647	-0.177432	0.700038
-0.353761	-0.177901	0.045933
-0.57571	-0.179182	0.0322307
-0.781948	-0.176397	0.283984
-0.8497	-0.175286	0.39436
-0.565273	-0.176502	0.70386
-0.350171	-0.15769	0.108214
-0.474754	-0.165955	0.0745326
-0.125128	-0.174434	0.45693
-0.2514	-0.108669	0.261812
-0.289596	-0.0936496	0.226788
-0.570485	-0.116502	0.17829
-0.334113	-0.0541599	0.215442
0.580521	-0.0117591	0.240106
0.532527	-0.0173011	0.205072
0.471197	0.119201	0.150984
0.358057	0.0169281	0.212148
0.274114	0.0523117	0.466456
0.649175	0.0873052	0.427338
0.22741	0.156172	0.225363
0.198612	0.151474	0.294325
0.190443	0.158872	0.463005
0.309497	0.130062	0.573937
0.478197	0.185174	0.035004
0.378204	0.163401	0.102562
0.176391	0.17598	0.234863
0.131791	0.180659	0.429263
0.169422	0.182782	0.553418
0.266021	0.171251	0.609686
0.358736	0.174028	0.66373
0.4668	0.177007	0.683612
0.525769	0.175065	0.669754
0.70266	0.174871	0.540563
0.79766	0.186771	0.317162
0.735056	0.18825	0.15326
0.331416	0.185851	0.046288
0.0952472	0.187808	0.241436
0.0961297	0.186838	0.361253
0.0994183	0.187751	0.465308
0.235413	0.187002	0.662792
0.35375	0.186656	0.715034
0.465751	0.187507	0.734451
0.57018	0.186708	0.706274
0.640697	0.186308	0.669509
0.792667	0.187507	0.467769
0.839688	0.184287	0.269041
0.784619	0.184287	0.148254
0.418097	0.180475	-0.0429638
0.028155	0.17968	0.243437
0.192299	0.184192	0.695932
0.337752	0.184287	0.770459
0.446706	0.183441	0.790477
0.555668	0.184287	0.770459
0.671818	0.184287	0.717546
0.765935	0.184287	0.631331
0.828939	0.184287	0.519412
0.824429	0.187149	0.403322
0.878412	0.164305	0.216287
0.807073	0.164305	0.0899073
0.70542	0.164305	-0.00493888
0.60907	0.164086	-0.0538223
0.000820267	0.121284	0.683005
0.157904	0.163398	0.736779
0.285225	0.164305	0.809123
0.466249	0.164305	0.837793
0.608195	0.164305	0.809123
0.734467	0.164305	0.737341
0.831889	0.164305	0.630548
0.908032	0.164305	0.361938
0.931482	0.125442	0.221229
0.730862	0.128717	-0.0412181
0.597801	0.0973599	-0.129811
0.167483	0.127831	0.799076
0.29061	0.125442	0.862095
0.428151	0.128717	0.882777
0.581781	0.128717	0.86432
0.726404	0.128717	0.797997
0.850104	0.123537	0.690728
0.926195	0.123537	0.553448
0.952096	0.128717	0.360451
0.963855	0.0832296	0.237309
0.895368	0.0832297	0.0844457
0.59974	0.0245369	-0.15986
0.446706	0.0771637	0.916629
0.751793	0.0684371	0.82586
0.986023	0.0771637	0.377322
0.973917	-0.0101736	0.214083
0.884212	0.0256274	0.039327
0.651158	0.000662323	-0.138975
0.446706	0.0191423	0.930613
0.976836	0.025627	0.534829
1	0.0191423	0.377322
0.955189	-0.0789776	0.21211
0.880056	-0.0789776	0.0651963
0.743715	-0.083243	-0.0633114
0.135291	-0.0802772	0.810405
0.30639	-0.0643191	0.898104
0.446706	-0.0789776	0.911017
0.633033	-0.083243	0.874737
0.778094	-0.083243	0.792174
0.955189	-0.0789776	0.542534
0.980404	-0.0789776	0.377322
0.86077	-0.128971	0.103799
0.739898	-0.125918	-0.0284577
0.309218	-0.128971	0.855133
0.446706	-0.125918	0.877497
0.61788	-0.128971	0.843902
0.752313	-0.128971	0.769086
0.86077	-0.128971	0.650846
0.946877	-0.125918	0.377322
0.819481	-0.161343	0.125172
0.722972	-0.161343	0.0219725
0.446706	-0.159457	0.831495
0.712526	-0.168512	0.715244
0.819481	-0.161343	0.629472
0.427925	-0.171615	-0.0587836
0.137049	-0.177591	0.617049
0.224401	-0.177567	0.705043
0.312084	-0.170368	0.78387
0.589617	-0.174911	0.761265
0.547175	-0.178693	0.00913134
0.430203	-0.179047	-0.00396496
0.814201	-0.178989	0.393001
0.1717	-0.151006	0.362619
0.197405	-0.167511	0.56248
0.305545	-0.151058	0.6137
0.371008	-0.158364	0.65373
0.417516	-0.170476	0.690013
0.640304	-0.169048	0.624171
0.730703	-0.155408	0.349924
0.576652	-0.137772	0.152988
0.223503	-0.109095	0.432843
0.468225	-0.0940026	0.592434
0.414318	-0.0674712	0.17735
0.368157	-0.06928	0.565671
0.631789	-0.158702	-0.0377483
0.902662	-0.154287	0.297295
0.9453	-0.11463	0.483642
0.379727	-0.11463	0.882144
0.0855096	-0.0711875	0.774404
0.9453	-0.11463	0.271002
0.974151	-0.0650659	0.489879
0.832545	-0.0699173	0.751437
0.353773	-0.0699173	0.906672
0.991039	0.00508845	0.475314
0.697704	-0.00910018	0.869887
0.544701	0.00508845	0.921652
0.348719	0.00508845	0.921652
0.196274	-0.00910108	0.870196
0.698066	-0.00861443	-0.115486
0.807232	-0.0243255	-0.0378394
0.991039	0.00508845	0.279331
0.977523	0.0774662	0.47076
0.935404	0.0748296	0.604429
0.83431	0.0774662	0.751838
0.708189	0.0948114	0.838019
0.553428	0.0948114	0.896211
0.339985	0.0948114	0.896211
0.170418	0.0772818	0.838585
0.804056	0.0948114	-0.0137247
0.935404	0.0748296	0.150215
0.977696	0.0774662	0.284978
0.816788	0.1171	0.735245
0.668718	0.156292	-0.0410396
0.904004	0.161395	0.293652
0.852601	0.18293	0.451412
0.117023	0.169545	0.678741
0.042652	0.184056	0.474935
0.0193451	0.160577	0.609132
0.0463253	0.185462	0.298056
0.279289	0.183272	-0.0103434
0.178813	0.187229	0.0918277
0.34482	0.181994	-0.0358597
0.354029	0.172414	-0.106766
0.420043	0.158834	-0.110426
0.655133	0.184418	0.0307554
0.857443	0.18293	0.333784
0.27649	0.187683	0.689122
0.276241	0.187181	0.0474187
0.689354	0.182279	0.158549
0.685983	0.139296	0.314961
0.395861	0.115173	0.158617
0.67399	0.11853	0.396753
0.410373	0.1187	0.606153
0.248922	0.135084	0.519262
0.244585	0.08283	0.416991
0.246025	0.0684782	0.356684
0.655337	0.103919	0.321481
0.643812	-0.0575579	0.400816
0.49958	0.0116663	0.560895
0.393108	-0.00238688	0.558174
0.340467	0.037608	0.537176
0.266247	-0.00973708	0.43954
0.382616	-0.0239695	0.198725
0.551957	-0.0879858	0.187283
-0.232633	-0.091509	0.356599
-0.360158	-0.123475	0.602532
-0.651599	-0.0687022	0.372348
-0.670753	-0.125096	0.281326
-0.527813	-0.136623	0.136777
-0.356107	-0.0908943	0.182158
-0.106776	-0.177551	0.306816
-0.632486	-0.178745	0.688447
-0.706638	-0.176096	0.59226
-0.0456351	-0.177332	0.440031
-0.187272	-0.179532	0.0910734
0.0026984	-0.175178	0.433267
0.0797696	-0.179253	0.31363
0.051213	-0.179252	0.432357
-0.299582	-0.178739	0.711355
-0.634702	-0.175509	0.0193057
-0.0410944	-0.166001	0.552313
-0.227354	-0.164989	0.760126
-0.353181	-0.158758	0.82181
-0.541592	-0.158758	0.82181
-0.667417	-0.164989	0.760126
-0.906011	-0.151902	0.292864
-0.00512337	-0.135427	0.633541
-0.380404	-0.11463	0.882144
-0.514365	-0.11463	0.882144
-0.5773	-0.0694844	-0.149925
-0.0630663	-0.0456827	0.766152
-0.354455	-0.0699173	0.906672
-0.540317	-0.0699173	0.906672
-0.687505	-0.0673151	-0.104981
-0.196957	-0.00910108	0.870196
-0.349394	0.00508845	0.921652
-0.545375	0.00508845	0.921652
-0.697863	-0.00910018	0.870151
-0.846885	-0.00910018	0.759643
-0.983079	-0.0243255	0.501285
-0.987804	-0.0032558	0.259955
-0.708843	0.00574632	-0.110338
0.0759303	0.069759	0.769539
-0.171085	0.0772818	0.838585
-0.34066	0.0948114	0.896211
-0.554103	0.0948114	0.896211
-0.708865	0.0948114	0.838019
-0.935633	0.0748296	0.605305
-0.935633	0.0748296	0.149339
-0.821901	0.0774662	-0.0102761
-0.709298	0.0948282	-0.0831883
0.105852	0.127836	0.749299
-0.902149	0.1171	0.618682
-0.892047	0.119366	0.120389
-0.805306	0.1171	0.00724471
-0.0376173	0.158791	0.621068
-0.0923621	0.165112	0.666809
-0.0976797	0.122935	0.748024
-0.776641	0.15632	0.036899
-0.0598003	0.187443	0.300034
-0.7459	0.18293	0.092499
-0.393789	0.185267	-0.020481
-0.230235	0.181773	-0.00290265
-0.0580429	0.174279	0.148642
-0.0628777	0.187478	0.428023
-0.373153	0.187719	0.725352
-0.513457	0.184869	0.710351
-0.514019	0.188043	0.0153958
-0.640395	0.1495	0.554579
-0.416538	0.146685	0.119678
-0.527652	0.118125	0.591895
-0.629866	0.0498879	0.447959
-0.713179	0.156266	0.413826
-0.333713	0.0619147	0.215057
-0.237793	0.109111	0.304947
-0.25772	-0.0109692	0.391932
-0.249959	-0.0592957	0.408249
-0.511791	-0.0684857	0.570245
-0.639544	-0.0524205	0.419959
-0.579588	0.0273278	0.237902
-0.512871	0.0226455	0.199731
-0.396341	-0.0584954	0.183283
-0.291029	0.0384415	0.263503
-0.0890735	0.0444732	-0.204334
0.017565	0.0423747	-0.182288
0.186891	0.123321	-0.538831
-0.0555311	0.0704772	-0.575114
-0.128612	0.0787298	-0.54114
-0.210511	0.107857	-0.294761
0.171692	0.0643032	-0.269579
0.199811	0.0648269	-0.425758
-0.0308816	0.120926	-0.141054
0.231197	0.140173	-0.506822
-0.184805	0.179477	-0.0395588
0.261073	0.142842	-0.428747
0.280827	0.163319	-0.484425
-0.286104	0.178576	-0.0925224
-0.344461	0.177704	-0.214032
-0.0745689	0.179138	-0.0177777
0.0832543	0.17533	0.0477501
0.293763	0.178547	-0.0924138
0.408865	0.17384	-0.303844
0.413677	0.173859	-0.421534
-0.530478	0.0966353	-0.162488
0.564312	0.071072	-0.16333
0.513927	0.103701	-0.29519
0.360297	0.085739	-0.769049
-0.52216	0.0756662	-0.279457
0.541646	0.0500621	-0.300811
0.533756	0.0684023	-0.471421
0.463647	0.085739	-0.639477
0.385271	-0.0181725	-0.777496
0.281838	-0.0123281	-0.855563
0.126919	-0.0333979	-0.913687
-0.121017	-0.0333979	-0.913687
-0.275928	-0.0123281	-0.855563
-0.387975	-0.0181725	-0.76889
-0.474619	-0.0123281	-0.656878
-0.537371	-0.0301674	-0.279002
-0.532789	-0.0332237	-0.501955
0.549038	-0.00693301	-0.297347
0.535846	-0.0677066	-0.298845
0.495786	-0.0181725	-0.628476
0.272991	-0.0741382	-0.844845
-0.267088	-0.0741382	-0.844845
-0.465693	-0.132273	-0.160598
-0.519638	-0.120051	-0.130901
0.494172	-0.114292	-0.200261
0.486124	-0.159487	-0.0766337
0.496216	-0.133498	-0.315537
-0.429501	-0.174061	-0.466523
-0.425766	-0.161832	-0.190813
0.441494	-0.173071	-0.320156
0.385754	-0.174061	-0.598029
-0.155276	-0.187698	-0.731798
-0.284195	-0.185127	-0.662222
-0.0463366	-0.182621	0.0353075
-0.185318	-0.185046	-0.0152084
0.0473209	-0.176172	0.0612969
0.267688	-0.185976	-0.0765839
0.23054	-0.181373	0.0126373
0.383061	-0.186916	-0.464377
0.342323	-0.188184	-0.556819
0.287963	-0.183564	-0.549961
-0.32304	-0.188025	-0.22424
0.651452	-0.0777466	0.351556
-0.0884248	-0.188002	-0.0310593
0.328739	-0.18797	-0.224106
0.67761	-0.122848	0.316399
0.531531	-0.140724	0.624003
0.482391	-0.168568	0.683953
0.194079	-0.151939	0.264343
-0.132565	-0.146092	-0.593842
-0.214131	-0.146399	-0.520066
0.725657	-0.161194	0.282876
0.693005	-0.179003	0.640866
0.519833	-0.17906	0.730695
0.0396953	-0.119219	-0.60601
0.693005	-0.179003	0.113778
0.0177762	-0.142848	-0.12683
0.263389	-0.149631	-0.384402
0.133941	0.0258937	-0.521634
-0.116733	-0.0016833	-0.524554
0.643178	-0.1785	0.703438
-0.197311	-0.0861854	-0.429584
-0.180046	0.00272442	-0.421628
-0.24483	-0.147313	-0.306097
0.0643599	-0.172124	0.183115
0.196161	-0.17943	0.0976242
-0.0798488	-0.0152275	-0.208229
-0.0296296	0.0235166	-0.189923
0.069338	-0.0413796	-0.198373
0.154216	-0.00966203	-0.264155
0.664539	-0.164989	0.761249
0.352498	-0.158758	0.82181
0.206215	-0.0763505	-0.402755
0.576071	-0.159703	-0.0560139
0.617706	-0.129228	-0.089635
0.687544	-0.149516	-0.0269281
0.774021	-0.142348	0.0276013
0.818742	-0.132025	0.0535839
0.853257	-0.170368	0.242703
0.910348	-0.138581	0.234854
0.869745	-0.151902	0.180708
0.973254	-0.0875091	0.329652
0.957218	-0.111186	0.423667
0.912429	-0.11463	0.584651
0.866336	-0.083243	0.70345
0.683185	-0.134973	0.805736
0.553028	-0.11463	0.875913
0.493056	-0.111186	0.887838
0.239373	-0.114621	0.843035
0.137403	-0.120832	0.776531
0.171285	-0.0664477	0.838781
0.457967	-0.127145	-0.601053
0.0864826	-0.130551	0.715618
0.00207235	-0.10428	0.687869
0.593645	-0.0693388	-0.14448
-0.609736	0.0141353	0.277303
0.792704	-0.0875091	-0.0227133
-0.55209	0.0862614	0.197932
0.832899	-0.0740613	0.00774876
0.912429	-0.11463	0.169994
0.993951	-0.0290224	0.329859
0.985473	-0.0602144	0.425961
0.939583	-0.0650659	0.596284
0.90813	-0.0664522	0.652795
0.881542	-0.0301183	0.71353
0.806764	-0.0290224	0.792152
0.708852	-0.0712192	0.844023
0.63427	-0.0301183	0.894189
0.559266	-0.0650659	0.904764
0.657713	0.115204	0.463981
0.495341	-0.0602144	0.916093
0.398071	-0.0602144	0.916093
-0.593932	0.1209	0.197765
0.22775	-0.0650659	0.870196
0.748368	-0.0383044	-0.0796855
0.87719	-0.0301183	0.0367599
0.90813	-0.0664522	0.101849
0.974151	-0.0650659	0.264766
0.939583	-0.0650659	0.15836
0.995965	-0.0312143	0.377322
0.997315	-0.0126501	0.423213
0.994856	0.0359153	0.321733
0.994856	0.0359153	0.432911
0.976391	-0.0219315	0.531165
0.922748	0.0152418	0.658428
0.890684	0.0184736	0.70809
0.031338	-0.0920219	-0.167067
0.769548	-0.0312143	0.821681
0.754289	0.0108655	0.836706
0.813877	0.0359153	0.788109
0.0542149	-0.00688655	0.766333
0.617397	0.0182476	0.903565
0.446706	-0.0312143	0.926578
0.400817	-0.0126501	0.927928
0.492596	-0.0126501	0.927928
0.502296	0.0359153	0.925461
0.391117	0.0359153	0.925461
0.263366	-0.0133671	0.898428
0.12535	-0.0321865	0.822813
0.156969	0.0025971	0.848654
0.754018	0.0108655	-0.0823314
0.922748	0.0152418	0.096216
-0.661831	-0.120368	-0.0797224
0.979416	0.0855277	0.423683
0.979642	0.0855277	0.332356
-0.634916	-0.00398359	0.410993
0.949321	-0.00876128	0.60529
0.962536	0.0813461	0.527934
-0.477228	-0.147682	-0.432834
0.871126	0.0813463	0.707342
0.797336	0.0855277	0.781041
0.600313	0.0684386	0.897938
0.653248	0.0855283	0.870747
0.401744	0.0855277	0.910248
0.491676	0.0855277	0.910248
0.261247	0.0334517	0.897885
0.240172	0.0855283	0.870747
0.293099	0.0684386	0.897938
0.099192	0.00509901	0.805781
0.657668	0.0740174	-0.11997
-0.624125	-0.0708292	0.481111
0.808733	0.0497171	-0.0342771
0.852163	0.0855283	0.0284224
0.949321	-0.00876128	0.149354
-0.90505	-0.0913612	0.117573
0.901493	0.0788669	0.664134
0.652999	0.135171	0.83154
0.240406	0.135161	0.831517
0.352408	0.135171	0.866953
0.11869	0.0742906	0.805668
-0.567199	-0.0588077	0.537737
0.739498	0.0832289	-0.0715288
0.775469	0.131993	-0.00250229
0.868139	0.128717	0.0983725
0.81494	0.135171	0.0407734
0.906968	0.120454	0.155234
0.94699	0.131993	0.421522
0.329764	0.143196	0.151702
0.864873	0.164322	0.565897
0.786135	0.164322	0.685888
0.777438	0.131993	0.755176
0.537543	0.168514	0.821003
0.502545	0.135171	0.873047
0.40762	0.16647	0.832784
0.355877	0.168514	0.821003
0.223164	0.16849	0.771183
0.0718799	0.161281	0.654823
0.625423	0.128825	-0.0939072
0.557818	0.152013	-0.0892745
0.25786	-0.123702	-0.819471
0.845315	0.165438	0.14884
0.909013	0.161395	0.429331
0.891212	0.164305	0.499612
-0.654712	-0.11463	0.843042
0.793745	0.185845	0.574193
0.670204	0.168514	0.771221
0.715927	0.185845	0.671799
0.768409	-0.178945	0.217812
0.611755	0.185845	0.740579
0.23926	0.185134	0.723477
0.0982039	0.181849	0.610979
-0.0228789	0.170829	0.558969
0.0670677	0.183179	0.544125
0.0590498	0.178693	0.186096
0.123532	0.181818	0.098899
0.201116	0.180247	-0.0234807
0.105928	0.179025	0.00714877
0.498049	0.161392	-0.0853613
0.531154	0.17957	-0.0398848
0.755195	0.165438	0.0368477
0.728463	0.184841	0.0905643
0.81086	0.183739	0.19565
-0.240055	-0.114621	0.843035
-0.261009	0.0248151	0.340756
0.593864	-0.178699	0.0551364
0.737673	0.179918	0.50886
0.522495	-0.0782429	-0.242826
0.679692	0.177527	0.59006
0.744235	0.187375	0.579385
0.518814	-0.1016	-0.473468
0.506014	0.185071	0.710553
0.491419	0.185845	0.7738
0.410222	0.186929	0.755144
-0.242771	0.081074	0.360169
0.153801	0.188199	0.606901
0.119527	0.188293	0.540245
0.0736902	0.188291	0.407711
0.0301689	0.185496	0.36951
0.0999463	0.182369	0.139365
-0.278976	0.129593	0.205108
-0.286096	0.083298	0.242528
0.21323	0.184835	0.0363281
0.464967	0.186324	-0.0156219
-0.540832	-0.0263425	-0.19391
0.583319	0.185894	0.0166436
0.529035	0.187647	0.00737759
0.72304	0.180624	0.21119
0.763997	0.185841	0.244797
0.766999	0.179347	0.369531
0.708075	0.149532	0.374062
0.735101	0.170772	0.321451
0.760399	0.178181	0.41781
0.724903	0.165887	0.452625
-0.528998	-0.0770263	-0.458475
-0.517441	-0.0762328	-0.242997
0.42091	0.179884	0.692908
0.303614	0.172247	0.637997
0.193649	0.187621	0.641585
0.207927	0.179962	0.585614
0.152353	0.180173	0.495671
0.122597	0.183598	0.296162
0.141416	0.187404	0.177446
0.183489	0.186461	0.139839
0.249978	0.182659	0.108241
0.253274	0.162708	0.175853
-0.390581	-0.0802923	-0.740848
0.641323	0.182279	0.107377
0.715339	0.16993	0.265432
-0.677771	0.118537	0.400645
-0.666222	0.121828	0.457604
0.12759	-0.176408	0.255064
0.478649	0.156795	0.643169
-0.911653	-0.151902	0.426159
0.398501	0.15822	0.643097
0.362718	0.120677	0.595604
0.23794	0.161228	0.555895
0.225336	0.128065	0.462073
0.175796	0.16027	0.405068
0.167649	0.1624	0.35709
0.217771	0.116772	0.394808
0.226837	0.112948	0.323611
-0.454463	0.0639944	0.572448
0.279922	0.0958286	0.243062
-0.454773	0.105087	0.59504
0.435136	0.163919	0.0984366
0.576953	0.175707	0.0947542
0.527111	0.174249	0.0789286
0.63725	0.159046	0.181933
0.666568	0.14642	0.244914
-0.388013	0.0669661	0.569084
0.61742	0.0630004	0.474978
0.674337	0.151367	0.507138
0.622451	0.122831	0.530745
0.626705	0.159545	0.58921
0.569629	0.131667	0.583493
-0.262827	0.066794	0.456897
0.312793	0.115408	0.193859
0.493086	0.0289656	-0.628975
0.547394	-0.00340552	-0.475974
0.593804	0.150873	0.158999
0.539195	0.141726	0.142985
0.580596	0.118387	0.192238
0.6409	0.0565826	0.392953
0.627203	-0.0188221	0.437738
0.322953	0.174854	0.0988643
0.527172	0.0800327	0.566624
0.447008	0.0275021	0.569003
0.436395	-0.0445995	0.57185
0.495455	-0.0554376	0.5722
0.213992	-0.0897116	-0.357593
0.39485	0.0609076	0.567954
0.479208	0.0781703	0.581708
-0.0845705	-0.104771	0.746563
-0.350722	0.111379	0.175602
-0.546252	0.026385	-0.428251
0.263819	0.0978014	0.486276
0.315705	0.0836012	0.537444
0.305726	0.0130798	0.50282
0.25749	0.0340817	0.405456
-0.49609	0.0275055	-0.611757
0.259731	0.0178231	0.344697
0.280843	0.0115893	0.288342
0.261375	-0.0372062	0.317653
0.309097	0.0270739	0.246947
0.40136	-0.179177	0.735809
0.374183	0.0660962	0.192737
0.32686	0.0715933	0.214498
0.52521	0.0869826	0.183921
0.416023	0.0244979	0.191847
0.433393	0.0662061	0.181411
0.446352	-0.0222905	0.187268
0.151666	-0.138324	-0.182166
0.478702	0.0184592	0.190092
0.563874	0.0344567	0.227897
0.500229	-0.0590641	0.181964
0.577066	0.0792361	0.221121
-0.384963	0.0486797	-0.76051
0.61312	0.0750757	0.263735
0.624721	0.0405582	0.305781
-0.230816	0.0275055	-0.87703
-0.260647	-0.0750094	0.465176
-0.248254	-0.114453	0.495558
-0.244362	-0.182181	-0.0220157
0.0710578	0.0275055	-0.92485
-0.0473926	0.0252719	-0.927151
0.236718	0.0275055	-0.87703
-0.522325	-0.177766	0.00715313
-0.496511	-0.152885	-0.0896335
-0.653711	0.130542	0.502765
-0.399477	-0.0118649	0.194357
-0.306921	-0.0138103	0.248622
-0.358536	-0.0700734	0.561948
-0.299002	-0.0517772	0.509695
-0.309674	-0.107457	0.558568
-0.747589	-0.17394	0.0918156
0.417637	0.0252719	-0.741506
0.586253	0.167044	0.627403
-0.595994	-0.00705369	0.497831
-0.645275	-0.121164	0.510513
-0.813331	-0.176596	0.213435
-0.407188	0.121827	0.606208
0.51014	0.108028	-0.466379
0.768409	-0.178945	0.536833
-0.714228	-0.145567	0.365946
-0.611015	-0.03263	0.271418
-0.642422	-0.0713331	0.307334
-0.589485	-0.156337	0.131859
-0.846101	-0.176596	0.334771
-0.326027	-0.125404	0.168321
-0.24391	0.11702	0.479176
-0.275634	0.136283	0.557383
-0.187317	-0.147236	0.441033
-0.293073	-0.147498	0.597157
-0.265467	-0.13612	0.555084
-0.492724	-0.110997	0.60285
-0.555816	-0.136038	0.609349
-0.845312	-0.160944	0.584458
-0.571689	-0.109981	0.572285
0.516536	0.0882455	-0.249208
-0.623169	-0.0867503	0.252979
-0.625788	-0.151184	0.166086
-0.614968	-0.113859	0.216168
-0.408587	-0.113445	0.147489
-0.398225	-0.164386	0.0809738
-0.215331	-0.127673	0.307465
-0.20238	-0.151728	0.254946
-0.123144	-0.176533	0.503814
-0.206581	-0.157952	0.53302
-0.178402	-0.16251	0.495906
-0.21395	-0.167772	0.577792
-0.297749	-0.166234	0.642103
-0.529893	-0.176596	0.769705
-0.44191	-0.129511	0.623892
-0.392879	-0.146012	0.638817
-0.384478	-0.176306	0.71144
-0.451799	-0.167508	0.682462
-0.516358	-0.153132	0.649413
-0.613731	-0.136515	0.573188
-0.647649	-0.169487	0.618571
-0.573936	-0.16338	0.646576
-0.70825	-0.149941	0.460348
-0.683513	-0.159168	0.543853
-0.527049	0.0836717	-0.330656
-0.807244	-0.177877	0.466767
-0.720454	-0.157581	0.296881
-0.763532	-0.169808	0.411641
-0.364643	-0.176596	0.769675
-0.713624	-0.167439	0.223818
-0.668193	-0.143591	0.23332
-0.686305	-0.167662	0.181189
-0.617709	-0.174491	0.0914709
-0.430677	0.118837	-0.637208
-0.545484	-0.16753	0.0842842
-0.220799	-0.128418	-0.461393
-0.473539	-0.136281	0.122661
-0.428801	-0.144871	0.109634
-0.304742	-0.174153	0.080669
-0.249401	-0.161368	0.157073
-0.260798	-0.173824	0.109579
-0.221289	-0.154936	0.205032
-0.173778	-0.168102	0.2229
-0.166069	-0.161922	0.297479
-0.119335	-0.177891	0.259696
-0.367326	0.115474	-0.726012
-0.120625	-0.172398	0.400285
-0.0381981	-0.178122	0.384709
-0.074418	-0.178563	0.480965
-0.154137	-0.176024	0.551724
-0.159816	-0.17931	0.606117
0.399029	0.185765	0.0357353
-0.173763	-0.172843	0.692117
-0.105818	-0.0982311	-0.564443
-0.344137	-0.168975	0.672805
-0.428163	-0.178569	0.732038
-0.493556	-0.177754	0.725839
0.145964	0.1804	0.0504392
-0.255895	0.104391	-0.82626
-0.684115	-0.179103	0.654839
0.254202	0.180877	-0.056205
-0.741735	-0.173635	0.523561
-0.047815	0.0933748	-0.899605
-0.764754	-0.178945	0.209306
-0.464579	-0.178055	0.0234412
-0.386	-0.179161	0.00612701
-0.29379	-0.179728	0.0189791
-0.227157	-0.17978	0.0487394
0.113546	0.102211	-0.884489
-0.190289	-0.175337	0.161024
-0.152402	-0.179348	0.121333
-0.066023	-0.174819	0.232631
-0.0561647	-0.178797	0.331452
-0.00399951	-0.174751	0.3144
0.264648	0.102211	-0.825528
-0.132436	-0.172824	0.653516
0.283513	-0.145836	0.164504
-0.428251	-0.174911	0.785982
-0.48565	-0.172827	0.794437
-0.726866	-0.172084	0.690808
0.283618	0.185845	0.741574
-0.729531	-0.178626	0.642578
-0.79769	-0.178626	0.542407
-0.874022	-0.167601	0.460055
-0.0136617	-0.115478	-0.603585
-0.849177	-0.173811	0.268112
0.281604	-0.098081	0.228705
-0.735807	-0.179182	0.148875
0.248899	-0.0958174	0.278519
-0.689223	-0.176731	0.0561533
-0.748327	-0.162377	0.0452287
-0.39763	-0.175047	-0.0429601
-0.463891	-0.175054	-0.0323403
-0.0596872	-0.169488	0.182181
0.465759	0.148942	-0.46692
-0.00762754	-0.161102	0.165711
-0.0492481	-0.175648	0.27661
0.0214721	-0.156663	0.583183
0.0125039	-0.163984	0.53105
-0.0939611	-0.170622	0.615881
-0.0845705	-0.142504	0.691704
-0.0578317	-0.151259	0.640037
-0.18074	-0.159586	0.745681
-0.130822	-0.152209	0.719259
-0.212909	-0.139514	0.800554
-0.284293	-0.151244	0.81693
0.471054	0.142556	-0.275986
-0.404611	-0.149516	0.845924
-0.490156	-0.149516	0.845924
-0.61048	-0.151244	0.81693
-0.681846	-0.139536	0.800562
-0.797105	-0.142348	0.704633
-0.861703	-0.128971	0.650806
-0.899219	-0.130409	0.580017
0.51717	0.103829	-0.17352
-0.899219	-0.130409	0.174628
-0.800436	-0.171597	0.144466
-0.857466	-0.151902	0.155275
-0.801532	-0.146172	0.0620491
-0.770236	-0.132025	0.00440169
-0.648647	-0.151866	-0.0434497
-0.138078	-0.120832	0.776531
-0.17196	-0.0664477	0.838781
-0.722857	-0.0664522	0.838743
-0.816957	-0.0740613	0.763512
-0.84742	-0.0875091	0.723317
-0.923756	-0.0913612	0.600359
-0.962651	-0.0875091	0.496218
-0.463965	0.144603	-0.477214
-0.954426	-0.11463	0.430279
-0.948196	-0.11463	0.285028
-0.934758	-0.0875091	0.17188
-0.825369	-0.0836744	0.00633757
-0.773855	-0.083243	-0.0421265
-0.720922	-0.0875091	-0.075356
-0.574511	-0.130379	-0.101458
0.0453674	-0.088188	0.726494
-0.0111123	-0.0441115	0.736116
-0.0457106	-0.088188	0.726494
-0.117524	-0.0726342	0.799845
-0.228425	-0.0650659	0.870196
-0.398745	-0.0602144	0.916093
-0.496023	-0.0602144	0.916093
-0.666346	-0.0650659	0.870196
-0.787946	-0.0301183	0.80781
-0.865104	-0.0453953	0.730145
-0.905393	-0.0301183	0.680407
-0.305616	0.155251	-0.717423
-0.964021	-0.0301183	0.565343
-0.982889	-0.0650659	0.438966
-0.995829	-0.0301183	0.354833
-0.973852	-0.0602144	0.251009
-0.964021	-0.0301183	0.189301
-0.904304	-0.0301183	0.0731487
-0.862215	-0.0290224	0.0172618
-0.784963	-0.0301183	-0.0568163
-0.735631	-0.0453953	-0.0873149
0.258448	-0.150436	-0.323322
-0.626061	-0.0906846	-0.121213
-0.661309	-0.0269067	-0.130488
-0.126025	-0.0321865	0.822813
-0.157644	0.0025971	0.848654
-0.264041	-0.0133671	0.898428
-0.447384	-0.0312143	0.926578
-0.493275	-0.0126501	0.927928
-0.401493	-0.0126501	0.927928
-0.391795	0.0359153	0.925461
-0.502972	0.0359153	0.925461
-0.630729	-0.0133671	0.898428
-0.754421	0.0108659	0.83725
-0.0469777	0.144603	-0.85272
-0.998313	-0.0126488	0.421178
0.537505	0.122348	-0.131005
0.48055	0.135134	-0.144955
-0.858168	0.0359153	0.0101584
-0.772068	0.0182476	-0.0706863
0.0530685	0.155251	-0.833969
-0.670992	0.0370509	-0.126812
-0.00198561	0.0159029	0.741202
0.0414075	0.0808274	0.737553
0.0559573	0.130405	0.701297
-0.099852	0.00509901	0.805781
-0.261922	0.0334517	0.897885
-0.293774	0.0684386	0.897938
-0.240855	0.0855283	0.870747
-0.49235	0.0855277	0.910248
-0.402418	0.0855277	0.910248
0.19153	0.155251	-0.796165
-0.632848	0.0334517	0.897885
-0.653917	0.0855283	0.870747
-0.600993	0.0684386	0.897938
-0.846411	0.0635916	0.746165
-0.966752	0.0256246	0.56561
-0.980326	0.0635916	0.483342
-0.966752	0.0256246	0.189035
-0.980326	0.0635916	0.271303
0.371189	0.126098	-0.714544
-0.851106	0.0855277	0.0266959
-0.742224	0.059713	-0.082597
-0.777403	0.0813463	-0.0470938
-0.584151	0.04393	-0.160579
-0.118347	0.0735887	0.805389
-0.353083	0.135171	0.866953
-0.241074	0.135161	0.831517
-0.653668	0.135171	0.83154
-0.752289	0.0684372	0.826041
-0.797281	0.0855283	0.781773
-0.832306	0.113463	0.723428
-0.953642	0.113463	0.485296
-0.980256	0.0855283	0.422665
-0.980256	0.0855283	0.33198
-0.953642	0.113463	0.269349
-0.688373	0.135171	-0.0592083
0.531064	-0.0945125	0.580041
-0.567469	0.131116	-0.113017
0.428943	0.152444	-0.161591
-0.356545	0.168514	0.821003
-0.255277	0.168511	0.787219
-0.503214	0.135171	0.873047
-0.486466	0.16647	0.832784
-0.427843	0.164305	0.837793
-0.538219	0.168514	0.821003
0.08514	-0.173495	-0.0887752
-0.778114	0.131993	0.755176
-0.78681	0.164322	0.685888
-0.896529	0.164322	0.470554
-0.947473	0.131993	0.422792
-0.947473	0.131993	0.331853
-0.902625	0.16647	0.417799
-0.896529	0.164322	0.284091
-0.845736	0.164322	0.14986
-0.738563	0.183106	0.211644
-0.622581	0.129226	-0.0973421
-0.535402	0.1602	-0.0810454
-0.608204	0.164297	-0.0545388
-0.439149	0.149643	-0.15616
-0.028023	-0.177153	-0.0688183
-0.00308684	0.183099	0.336968
0.0138917	0.183997	0.413917
-0.110072	0.184141	0.599736
-0.190538	0.164597	0.760035
-0.1358	0.163791	0.717688
-0.187453	0.186563	0.662108
-0.28234	0.185845	0.740579
0.707615	-0.142689	0.410531
-0.610475	0.185845	0.741574
-0.670879	0.168514	0.771221
-0.715053	0.185845	0.673349
-0.812112	0.180052	0.589183
-0.811637	0.185845	0.540413
-0.670875	0.168512	-0.0165784
-0.654828	0.185134	0.0311682
-0.452565	0.173777	-0.0662686
-0.333638	0.185207	-0.00950484
-0.295547	0.180515	-0.041797
-0.118068	0.177815	0.041623
-0.00161602	0.170852	0.189676
-0.0350452	0.179897	0.235557
-0.00310947	0.179627	0.278585
-0.0390127	0.187179	0.367194
-0.0747197	0.181806	0.557839
-0.156656	0.180213	0.514952
-0.135936	0.187223	0.561655
-0.221983	0.184332	0.717115
-0.40267	0.185845	0.7738
-0.492097	0.185845	0.7738
0.638034	-0.0996385	0.264835
-0.747165	0.184789	0.544583
-0.759167	0.179716	0.440201
-0.843864	0.185845	0.422036
-0.852375	0.184643	0.356048
-0.789146	0.186067	0.327028
-0.698793	0.187876	0.107753
-0.491036	0.182737	-0.0334396
-0.40045	0.186566	0.0316932
-0.462862	0.184261	0.0405195
-0.323613	0.186336	0.0386302
-0.217571	0.185981	0.0410101
-0.179375	0.187201	0.0917636
-0.384477	0.167033	0.658545
-0.409318	0.17098	-0.467262
-0.0985245	0.187224	0.208242
-0.0909516	0.187696	0.358159
-0.210043	0.169651	0.549783
0.653896	-0.138968	0.22446
-0.486019	0.170103	0.66629
-0.551163	0.166271	0.643533
-0.644485	0.186908	0.669927
-0.669567	0.174461	0.584826
-0.784826	0.187247	0.496226
-0.778468	0.18644	0.262881
-0.677795	-0.175124	0.130784
-0.386824	0.174451	0.0793006
-0.462805	0.157318	0.104984
-0.253429	0.187225	0.0738066
-0.184172	0.18646	0.139825
-0.147884	0.187656	0.183164
-0.226358	0.171128	0.186178
-0.171304	0.179566	0.224013
-0.186827	0.150977	0.403875
-0.163256	0.171603	0.462034
-0.2029	0.15711	0.491174
-0.0400385	0.17098	-0.79759
-0.782627	-0.175093	0.336726
-0.245954	0.186657	0.671359
-0.323002	0.16369	0.62812
-0.329964	0.119769	0.577284
-0.487382	0.141156	0.623896
-0.608131	0.174463	0.633818
-0.712283	0.16656	0.483872
-0.749029	0.174239	0.374109
-0.707585	0.163163	0.276837
-0.661438	0.117605	0.297278
-0.649724	0.163953	0.174556
-0.650025	0.128184	0.24828
-0.519759	0.118456	0.161887
-0.526551	0.156188	0.119929
-0.466783	0.110086	0.155437
-0.317881	0.174813	0.101491
-0.363264	0.149592	0.128805
0.945904	0.124546	0.28232
-0.262133	0.168539	0.15518
-0.254892	0.117297	0.252888
-0.134473	0.179822	0.309544
-0.211589	0.157661	0.247403
-0.206988	0.143756	0.300647
-0.214652	0.124796	0.347032
-0.222707	0.119564	0.425033
-0.240757	0.179654	-0.0660613
0.308509	0.159441	-0.712275
0.367199	0.176774	-0.541087
0.68857	0.115381	-0.0784658
-0.253572	0.0515989	0.402724
-0.274729	-0.0080399	0.461767
-0.308151	0.027764	0.510108
-0.337507	0.0686252	0.54682
-0.280318	0.0842328	0.502323
-0.349123	-0.0105504	0.538696
-0.409874	-0.0218779	0.561508
-0.811637	0.185845	0.214232
-0.243163	-0.169897	0.618566
0.376454	0.169443	-0.161821
0.208237	-0.127447	0.32064
-0.499682	0.0116927	0.556349
-0.554619	0.00490471	0.531602
-0.584608	0.105237	0.54707
-0.585345	0.039188	0.509786
-0.0971819	-0.176463	0.554532
-0.621428	-0.00452214	0.456421
-0.657183	0.0897325	0.353737
-0.645084	0.0566327	0.38882
-0.635113	-0.00635132	0.341407
-0.636257	0.0587239	0.31166
-0.616955	0.0626632	0.268357
-0.587307	-0.0606391	0.233238
-0.558659	-0.0159416	0.224163
-0.454658	0.00434632	0.189128
-0.461331	-0.0604007	0.176086
-0.419244	0.10108	0.162105
-0.349636	0.00125578	0.215539
0.892109	0.124546	0.621934
-0.304296	-0.160216	0.126601
-0.266078	0.0676935	0.289285
-0.273296	-0.00743083	0.305768
0.94435	0.124546	0.482084
0.118826	0.0716531	-0.54795
-0.0891564	0.0389712	-0.548957
-0.183078	0.0456315	-0.438413
-0.161989	0.0630976	-0.262756
-0.332544	0.175601	-0.130889
0.256366	-0.167015	-0.241159
0.106109	0.0154625	-0.221009
0.849086	0.036578	0.000789938
0.193114	0.0150475	-0.378896
0.170229	0.0296394	-0.47626
0.188611	-8.23E-05	-0.422093
0.133217	0.113785	-0.571429
-0.393532	0.176772	-0.333276
0.0768355	0.0859603	-0.575281
0.699628	0.056807	-0.106
-0.16708	0.0701873	-0.494809
-0.189881	0.130937	-0.535296
-0.223318	0.107598	-0.422119
-0.198684	0.122294	-0.248313
-0.312186	0.175571	-0.633255
0.188859	0.158159	-0.595846
0.195753	0.0380466	0.867481
0.0261712	0.111141	-0.605568
0.026224	0.144982	-0.641767
-0.0970536	0.122581	-0.596873
-0.253919	0.151094	-0.282735
-0.324036	0.173341	-0.32885
0.627278	-0.0853165	0.49212
-0.138161	0.132317	-0.170593
0.697682	0.038038	0.867458
-0.0792076	0.176774	-0.768543
0.660941	-0.10274	0.446668
0.0703035	0.171879	0.0991381
-0.00147271	0.16356	0.132193
0.670347	-0.104446	0.395032
0.29273	0.173511	-0.544132
0.226844	0.178064	-0.652807
-0.161657	0.149604	-0.600783
-0.213664	0.159206	-0.573345
-0.0985094	0.162606	-0.656086
-0.234285	0.176185	-0.63139
-0.234029	0.138768	-0.478346
0.845933	0.00508845	0.760095
-0.284369	0.15807	-0.41381
-0.201097	0.153286	-0.186396
-0.289023	0.177403	-0.179995
-0.244966	0.16143	-0.225682
-0.244174	0.177992	-0.126176
-0.109499	0.149667	-0.130366
-0.121281	0.176515	-0.0504759
-0.259825	-0.172451	-0.237515
0.0107992	0.133745	-0.125952
-0.0161809	0.175156	-0.0359786
0.0903821	0.151475	-0.113686
0.0370629	0.162173	-0.0810326
0.157912	0.175007	-0.0744727
0.182599	0.151804	-0.166622
0.238694	0.174977	-0.123763
0.280767	0.165201	-0.252411
0.229499	0.12806	-0.278973
0.365894	0.178427	-0.332784
0.265191	0.144221	-0.336693
0.331786	0.172769	-0.379883
0.342625	0.17851	-0.496859
0.319137	0.17219	-0.434974
0.297429	0.176774	-0.647216
0.201773	0.176774	-0.724043
0.160295	0.177511	-0.689469
0.082945	0.176774	-0.76889
-0.0381302	0.174173	-0.709541
0.0242026	0.172291	-0.702192
-0.172322	-0.150672	0.365025
-0.180664	0.172577	-0.652427
-0.158647	0.178763	-0.704127
-0.325212	0.177567	-0.56808
-0.326955	0.174336	-0.437043
-0.293254	0.169638	-0.496579
-0.393529	0.176774	-0.42271
0.185533	-0.0501872	-0.449463
0.0678069	0.178466	-0.0220277
-0.0491349	0.176584	0.0310998
0.106222	0.173403	-0.0596713
0.15356	0.179368	-0.0101784
0.208636	0.178102	-0.084457
-0.51486	-0.101379	0.164835
0.320351	0.178291	-0.204203
0.367199	0.178824	-0.444699
0.396849	0.159441	-0.601492
0.17747	0.00363648	-0.3087
-0.542655	-0.069163	0.196733
-0.18436	0.159441	-0.790334
-0.198903	0.175868	-0.73044
-0.411325	0.149302	-0.597668
-0.451831	0.154883	-0.310097
-0.673108	-0.10941	0.337119
-0.431563	0.160897	-0.108139
-0.384635	0.167913	-0.143125
-0.332461	0.175926	-0.0740895
-0.674862	-0.115959	0.42606
-0.0571076	0.157975	-0.096394
-0.0278947	0.167579	0.0849593
-0.430304	-0.0738139	0.582169
0.280473	0.17555	-0.157988
0.436358	0.156593	-0.222996
0.459401	0.157399	-0.410855
0.13146	-0.0817699	-0.216613
-0.139187	0.182428	0.654548
-0.22095	-0.114948	0.424987
-0.0469627	0.125153	0.700274
-0.135778	0.111152	-0.870709
-0.205691	0.131041	-0.825174
-0.263702	-0.0598984	0.300913
-0.497352	0.123377	-0.33522
0.0568851	0.0197502	-0.195368
-0.409149	0.162984	-0.193109
-0.492029	0.118373	-0.271597
-0.500854	-0.0384869	0.190072
-0.481405	-0.033462	0.565916
-0.451451	0.0103098	0.565481
0.307732	-0.180683	-0.0506924
0.369899	-0.174396	-0.0761736
0.62715	-0.0545755	0.294856
0.166624	-0.184867	-0.0808395
0.503239	0.122921	-0.422196
0.45716	0.126098	-0.584281
0.408397	0.0764559	-0.726897
0.112776	-0.179147	0.0544399
0.190428	0.0722738	-0.881103
0.0249192	0.0722739	-0.914283
0.0768053	-0.187446	-0.00450117
-0.18516	0.0722738	-0.880786
-0.0299237	-0.0501638	-0.184305
-0.407933	0.11637	-0.679107
-0.499838	0.0722738	-0.566102
-0.503307	0.104391	-0.485969
0.530558	-0.110061	-0.147626
-0.518636	0.069072	-0.223054
0.690607	-0.120253	-0.0647558
0.673206	-0.0718656	-0.109269
-0.507444	0.132762	-0.126307
0.547839	0.0275331	-0.195159
0.539594	0.0710394	-0.358948
0.535604	0.0764986	-0.424287
0.604431	-0.0800381	0.233437
0.496367	0.0764559	-0.584529
0.518897	0.0722739	-0.528378
0.234025	-0.154287	0.788433
-0.860787	0.153675	0.615969
0.320366	0.0680913	-0.814885
0.267982	0.0545193	-0.852342
0.364974	0.0406447	-0.789595
0.108424	0.0545193	-0.911025
-0.102522	0.0545193	-0.911025
-0.26257	0.0545193	-0.852086
-0.413217	0.0741566	-0.7154
-0.471144	0.0545193	-0.643515
-0.529986	0.0545235	-0.48401
-0.541277	0.0337764	-0.313549
-0.241715	-0.185608	-0.136483
0.521251	-0.00275067	-0.570882
0.462878	0.00179358	-0.685034
0.433439	-0.0391907	-0.718559
0.342693	0.00179312	-0.814757
0.196002	-0.0391907	-0.89207
0.329251	-0.0382365	0.224276
-0.019545	-0.0391907	-0.926442
0.0479319	-0.038094	-0.925627
-0.1901	-0.0391907	-0.89207
-0.335154	-0.0391907	-0.811612
-0.431361	0.00179312	-0.720189
-0.511124	-0.0391907	-0.571046
0.76893	-0.154287	0.709679
0.810716	-0.125049	0.719487
-0.546538	-0.0309857	-0.422841
-0.539989	0.0417167	-0.192517
-0.535468	0.0259106	-0.254856
0.289087	-0.036068	0.263643
-0.318756	-0.188017	-0.537506
0.542325	0.0233671	-0.257654
0.540469	-0.0251311	-0.245649
0.552055	-0.0310242	-0.42534
0.55115	0.0279561	-0.433505
-0.16711	-0.0114046	-0.299015
0.536238	-0.038094	-0.513573
0.268367	0.0658284	0.287692
0.475097	-0.0772571	-0.633711
0.38914	-0.0831329	-0.747572
0.341063	-0.0473767	-0.809425
0.123215	-0.0965815	-0.89305
0.243008	-0.0788501	0.335039
0.0749423	-0.0831329	-0.907661
-0.186766	0.0463991	-0.323254
-0.0893903	-0.0831329	-0.90444
-0.327958	-0.0923153	-0.793494
-0.450173	-0.0473767	-0.686236
-0.512317	-0.0965815	-0.496892
0.250627	-0.0412317	0.384691
-0.531762	-0.0724177	-0.32998
0.528688	-0.0692966	-0.192975
0.563143	-0.0172395	-0.178925
0.820446	-0.17394	0.198557
0.360244	-0.144045	-0.712367
0.210997	-0.0965815	-0.864049
-0.0180515	-0.138044	-0.873937
0.044945	-0.141097	-0.869464
-0.205095	-0.0965815	-0.864049
0.764902	-0.169519	0.0930903
-0.251958	-0.123702	-0.819471
-0.410611	-0.138044	-0.652512
-0.369085	-0.141097	-0.701735
0.306676	-0.0443061	0.515628
-0.0844574	0.111894	-0.16282
0.268012	-0.17394	0.751095
-0.471175	-0.092746	-0.61402
0.16946	-0.188017	-0.696136
-0.525721	-0.0946143	-0.396672
-0.479865	-0.137995	-0.26821
0.61039	-0.176596	0.0112691
0.229824	-0.182957	-0.616376
0.344307	-0.0213103	0.537906
-0.0503946	-0.16893	0.102467
0.484405	-0.133442	-0.140204
-0.187347	-0.0642935	-0.324443
-0.19102	-0.0540467	-0.390299
0.531403	-0.0913091	-0.424138
0.435015	-0.174061	-0.468967
0.488312	-0.116725	-0.553742
0.263178	-0.160316	-0.767895
0.291146	-0.174171	-0.708939
0.102828	-0.172302	-0.812374
0.101176	-0.144045	-0.857615
-0.0952736	-0.144045	-0.857615
-0.177413	-0.174061	-0.781019
-0.227965	-0.157355	-0.79044
-0.32436	-0.15142	-0.727719
-0.442804	-0.144045	-0.580448
-0.502001	-0.128334	-0.366023
-0.490264	-0.133742	-0.315907
-0.434882	-0.164251	-0.0836107
-0.38068	-0.173318	-0.136548
0.538214	-0.041685	0.552473
0.590771	-0.0898851	0.540618
0.383853	-0.173696	-0.138408
0.764902	-0.169519	0.661554
0.590296	-0.0234664	0.504662
0.428988	-0.159251	-0.115398
0.436614	-0.156506	-0.188152
0.820446	-0.17394	0.556087
0.524765	-0.102332	-0.357312
0.489443	-0.144014	-0.432741
0.432187	-0.157355	-0.575941
0.300506	-0.185669	-0.646781
0.335037	-0.171449	-0.67894
0.332193	-0.185803	-0.608714
0.235805	-0.18067	-0.731049
0.633644	-0.00345636	0.348811
0.074369	-0.187698	-0.758579
0.0499458	-0.174061	-0.817028
-0.0398348	-0.185669	-0.776674
-0.0453184	-0.171449	-0.82356
-0.221553	-0.183983	-0.720079
-0.303836	-0.187025	-0.605019
-0.385884	-0.171449	-0.60084
-0.370787	-0.183013	-0.556761
-0.38875	-0.187209	-0.334772
-0.435972	-0.167387	-0.250652
-0.366948	-0.183409	-0.199223
-0.4275	-0.174851	-0.297719
-0.256106	-0.187235	-0.0867952
0.618204	0.124842	0.219765
-0.00476886	-0.170765	0.0785466
0.280299	-0.180708	-0.000489392
0.217024	-0.186128	-0.0462377
0.331582	-0.1829	-0.112934
0.422894	-0.174846	-0.256302
0.372811	-0.183329	-0.199334
0.367591	-0.187438	-0.333292
0.2663	-0.0766378	0.484538
-0.0724569	-0.0493469	-0.55726
0.226641	0.108976	-0.429978
0.231332	-0.188255	-0.666455
0.0707636	-0.184193	-0.705046
0.236778	0.115062	-0.369058
0.355161	-0.0729751	0.192951
0.390483	-0.124396	0.142807
-0.371285	-0.186503	-0.483199
-0.351687	-0.188234	-0.279365
-0.830159	0.00508845	-0.0219045
-0.307721	-0.187127	-0.134539
0.219407	0.102881	-0.319072
-0.131577	-0.185748	0.00011394
-0.140748	-0.183724	-0.0705905
0.216888	0.14834	-0.207682
0.139621	0.109694	-0.199926
0.0037242	-0.185773	0.0225504
-0.0280154	-0.188089	-0.0157059
0.0239763	-0.182266	-0.046123
0.159066	-0.1859	-0.0126078
0.0986489	0.119397	-0.164138
0.238822	0.123866	0.269771
-0.942472	0.0165072	0.129611
0.110551	0.0729934	-0.208319
0.265267	-0.188028	-0.13205
0.324288	-0.187834	-0.159354
0.348983	-0.114437	0.586977
0.423671	-0.131046	0.625176
0.35722	-0.188234	-0.277075
0.265644	-0.135472	0.554169
0.329153	-0.18338	-0.426826
0.313759	-0.100446	0.554973
0.347731	-0.188255	-0.506872
-0.0218455	0.0786555	-0.168701
0.229771	-0.165549	-0.549226
0.174204	-0.122852	-0.533691
0.224868	-0.100618	0.37916
0.166631	-0.185669	-0.744051
0.184228	-0.161265	-0.588019
0.055022	-0.163748	-0.653102
0.0133638	-0.180039	-0.696713
-0.109228	-0.1846	-0.697996
-0.0589782	-0.18622	-0.723084
-0.00461801	-0.163618	-0.65626
-0.158564	-0.182566	-0.669339
0.319635	-0.162941	0.107609
0.328294	-0.111196	0.180065
-0.258867	-0.178631	-0.553241
-0.217714	-0.183758	-0.632966
-0.195192	-0.158978	-0.566429
0.459069	-0.080901	0.167777
0.493908	-0.115217	0.149809
0.46238	-0.148999	0.105266
-0.309418	-0.183118	-0.474741
-0.256378	-0.164902	-0.498949
-0.27	-0.161721	-0.438845
-0.996537	0.0343443	0.427662
-0.339257	-0.186299	-0.355
-0.316644	-0.181844	-0.415217
-0.291421	-0.172444	-0.346657
-0.994237	0.036578	0.309215
-0.305443	-0.180815	-0.293553
0.0200013	-0.0571528	-0.575765
-0.276396	-0.1847	-0.185678
-0.204718	-0.186123	-0.0736174
-0.186608	-0.172389	-0.145683
-0.217752	0.0973495	-0.359598
-0.0831148	-0.178015	-0.0764527
-0.130521	-0.160668	-0.135523
0.695456	-0.147183	0.479629
-0.942472	0.0165072	0.625034
0.118697	-0.185996	-0.0506355
0.59403	-0.132853	0.581074
0.281748	-0.184603	-0.185115
0.207407	-0.149956	-0.218793
0.458103	0.122666	0.611045
-0.196723	0.0490262	-0.377601
-0.199302	0.0961847	-0.460108
0.304911	-0.180517	-0.482388
0.530309	0.137216	0.609188
0.569871	0.0633297	0.532858
-0.915775	0.0304449	0.670513
-0.810894	0.0343443	0.792009
-0.226667	-0.120295	-0.378309
0.484827	-0.135017	-0.255024
0.771871	-0.173171	0.423531
0.739551	-0.168413	0.479175
0.706725	-0.165857	0.535128
-0.698363	0.038038	0.867458
0.645856	-0.129923	0.526474
0.0142236	0.0720749	-0.580425
0.544029	-0.137223	-0.10145
0.580747	-0.154563	0.622995
0.653248	-0.156086	0.575754
0.587566	-0.171603	0.66625
-0.0441417	0.131717	-0.623506
0.0867616	-0.143178	-0.138316
0.478468	-0.144095	0.640002
0.334969	-0.176678	0.708519
0.264475	-0.176192	0.665408
0.235752	-0.16888	0.608353
0.22968	-0.137703	0.514388
0.127583	-0.176208	0.525097
0.271286	-0.160181	-0.44198
0.166156	-0.15557	0.408776
0.183587	-0.155086	0.483568
0.114579	-0.174951	0.433605
0.0246099	0.00159166	-0.566948
0.250913	-0.160664	-0.495837
0.213916	-0.125737	-0.48128
0.104525	-0.175845	0.385873
0.137154	-0.169491	0.323372
0.0246024	-0.163893	0.120367
0.242767	-0.144542	0.208513
0.151335	-0.175635	0.204212
0.217748	-0.166504	0.17634
-0.196429	0.0380466	0.867481
0.260357	-0.173825	0.109357
0.334486	-0.175602	0.0556222
0.398878	-0.163709	0.083042
-0.165768	-0.124778	-0.541284
0.525248	-0.149382	0.117335
0.61521	-0.136671	0.181405
0.580732	-0.166858	0.101924
-0.426138	-0.158183	-0.128743
0.681789	-0.166185	0.183031
-0.0608337	0.0878815	0.748713
0.721841	-0.168498	0.233328
-0.209455	-0.138987	-0.250201
-0.169675	-0.0849816	-0.264504
0.800549	-0.179182	0.47944
0.717919	-0.17653	0.589647
0.0516353	0.0818637	-0.174692
0.536758	-0.169389	0.67811
0.571515	-0.179175	0.716765
0.0790002	-0.0171705	-0.554664
0.46026	-0.178569	0.732038
0.364197	-0.176596	0.769705
-0.0634283	0.0315845	0.771764
0.189154	-0.178684	0.64099
0.227727	-0.116467	-0.413124
0.0683575	-0.178092	0.475747
0.0381264	-0.179378	0.369436
0.0670224	0.0423069	-0.561162
0.182192	-0.0838668	-0.483682
0.0571717	-0.176881	0.264618
0.131716	-0.0542172	-0.526561
0.133775	-0.0960407	-0.548301
0.170553	-0.178177	0.155072
0.268684	-0.179028	0.061703
0.357212	-0.179737	-0.00291201
0.424697	-0.175145	0.0429863
0.490522	-0.175796	0.0412192
0.649944	-0.179162	0.0705318
0.640387	-0.168978	0.130653
0.753218	-0.177953	0.150024
-0.053389	-0.0980334	-0.584163
-0.161295	-0.0262633	-0.474961
-0.127224	-0.0707704	-0.531478
-0.169252	-0.0946226	-0.502987
0.810822	-0.178143	0.332037
0.895677	-0.161343	0.357017
0.862399	-0.173811	0.396456
0.841988	-0.175756	0.453155
0.775515	-0.176731	0.608483
-0.936534	-0.0401124	0.13194
0.533002	-0.17394	0.782972
0.153748	-0.0240781	-0.495463
0.48497	-0.172827	0.794437
0.42757	-0.174911	0.785982
0.156245	-0.172401	0.682218
0.0972837	-0.165062	0.650006
0.0749423	-0.170844	0.581841
-0.978696	-0.0699173	0.296807
0.0596532	-0.174252	0.522738
-0.0106672	-0.170729	0.487081
-0.00501777	-0.168659	0.240968
-0.12653	-0.0222762	-0.239148
0.12541	-0.177794	0.12628
0.0771975	-0.171609	0.0983966
-0.104732	-0.0948195	-0.194047
0.488749	-0.178582	-0.00804013
0.00207235	-0.016152	-0.187136
0.712035	-0.176566	0.0709476
0.675121	-0.173811	0.0293311
0.800549	-0.179182	0.275205
0.859072	-0.1724	0.289773
-0.936534	-0.0401124	0.622704
0.93775	-0.132025	0.332621
0.90899	-0.151902	0.438722
0.853257	-0.170368	0.511942
0.910348	-0.138581	0.519791
0.869745	-0.151902	0.573937
0.172552	-0.106785	-0.241423
0.19423	-0.0289688	-0.364109
0.187713	-0.0472357	-0.316106
0.607018	-0.158413	0.804612
0.543999	-0.151902	0.833916
0.489481	-0.149516	0.845924
0.403932	-0.149516	0.845924
0.283611	-0.151244	0.81693
0.194886	-0.161408	0.750322
0.129363	-0.151596	0.72063
0.193091	-0.131981	0.800268
0.0485806	-0.145104	0.647846
0.210537	-0.163359	-0.791714
0.0871689	-0.174242	0.16188
0.10629	-0.176018	0.14408
0.121405	-0.178223	0.103506
0.117596	-0.178631	0.0818457
0.0789399	-0.177609	0.0579843
0.035758	-0.169923	0.0913585
0.0401629	-0.167115	0.14493
0.107986	-0.175358	0.209871
1403	1441	1441	1441
1441	535	535	535
535	1404	1404	1404
1404	1405	1405	1405
1405	536	536	536
536	1408	1408	1408
1408	1407	1407	1407
1407	537	537	537
537	67	67	67
67	1388	1388	1388
1388	533	533	533
533	1411	1411	1411
1411	1412	1412	1412
1412	1390	1390	1390
1390	1414	1414	1414
1414	1391	1391	1391
1391	960	960	960
960	1372	1372	1372
1372	1373	1373	1373
1373	956	956	956
956	75	75	75
75	943	943	943
943	1395	1395	1395
1395	931	931	931
931	74	74	74
74	1397	1397	1397
1397	73	73	73
73	922	922	922
922	534	534	534
534	1399	1399	1399
1399	1437	1437	1437
ZONE T="Boundary3"
STRANDID=0, SOLUTIONTIME=0
Nodes= 1754, Elements= 36, ZONETYPE=FEQuadrilateral
DATAPACKING=POINT
DT=(SINGLE SINGLE SINGLE)
0.1775	-0.0741344	-0.27476
-0.184307	-0.00620424	-0.365863
-0.0437495	0.0023684	-0.560991
0.0878629	-0.0939445	-0.577698
0.216903	-0.118251	-0.293675
0.0775671	-0.0845019	-0.182955
-0.043395	-0.0990856	-0.168094
-0.151534	-0.142057	-0.179798
-0.0716122	-0.145774	-0.133145
0.12176	-0.147463	-0.607299
0.314883	-0.177999	-0.365812
0.307996	-0.180111	-0.286461
0.211842	-0.172372	-0.165732
0.142268	-0.164492	-0.130767
-0.208022	-0.161417	-0.196736
-0.0725852	-0.159758	-0.641641
0.11209	-0.178073	-0.671902
0.152172	-0.175742	-0.646636
0.384064	-0.187752	-0.39573
0.211125	-0.185274	-0.108382
0.0171125	-0.186493	-0.76708
0.116759	-0.188293	-0.732817
0.398659	-0.18067	-0.527951
0.454822	-0.168552	-0.387714
0.169595	-0.180716	0.0375633
-0.107553	-0.177209	0.0770503
-0.392049	-0.183423	-0.249368
-0.387532	-0.186138	-0.407281
-0.104121	-0.183983	-0.773084
0.149751	-0.168957	-0.805548
0.471092	-0.147341	-0.507273
-0.335041	-0.178672	-0.0850823
-0.446705	-0.169813	-0.358794
-0.424398	-0.167486	-0.537969
-0.348301	-0.170415	-0.658772
-0.273628	-0.170415	-0.733191
-0.118822	-0.167486	-0.817759
0.0029473	-0.168529	-0.832769
0.370857	-0.168529	-0.645303
-0.47043	-0.135721	-0.221364
-0.475678	-0.138044	-0.509582
-0.292085	-0.134991	-0.782837
-0.17193	-0.138044	-0.842567
0.177832	-0.138044	-0.842567
0.309927	-0.138044	-0.768852
0.417018	-0.138044	-0.65152
0.513874	-0.0633589	-0.563295
0.549619	-0.0446501	-0.358309
-0.515855	-0.0873975	-0.181183
-0.544385	-0.0481612	-0.379203
-0.504508	-0.0880499	-0.543679
-0.437675	-0.0923153	-0.675515
-0.162735	-0.0880499	-0.885455
-0.0164902	-0.0923153	-0.909169
0.168638	-0.0880499	-0.885455
0.333868	-0.0923153	-0.793494
0.436297	-0.0880499	-0.690123
0.554544	0.0158433	-0.357134
-0.549268	0.00143288	-0.356544
-0.517646	0.0165546	-0.563869
-0.333886	0.0165546	-0.816492
-0.182927	0.0165546	-0.898594
0.019232	0.0165551	-0.930613
0.188829	0.0165546	-0.898594
-0.533185	0.0729197	-0.400953
-0.330824	0.0722738	-0.798548
0.451669	0.0593649	-0.682902
0.489224	0.119645	-0.517658
0.507666	0.119479	-0.356847
0.475089	0.128564	-0.206799
0.52684	0.0696327	-0.207391
-0.483304	0.114942	-0.206624
-0.501561	0.119762	-0.4014
-0.469862	0.119645	-0.556349
-0.312729	0.114465	-0.779593
0.0219096	0.114465	-0.888381
0.178036	0.114465	-0.857645
0.316942	0.119645	-0.773831
0.424372	0.119645	-0.656945
0.434849	0.155233	-0.538875
0.464107	0.155233	-0.361566
-0.440893	0.155686	-0.251468
-0.457303	0.155233	-0.398234
-0.430246	0.155233	-0.536981
-0.357344	0.155233	-0.665214
-0.253926	0.144258	-0.779842
-0.119169	0.155233	-0.822413
0.0029473	0.153067	-0.844083
0.124754	0.155233	-0.822579
0.256427	0.155233	-0.762924
0.363714	0.155233	-0.665009
0.409694	0.171615	-0.488597
0.411233	0.175215	-0.36402
0.38423	0.175501	-0.23645
0.0200692	0.170055	0.0652321
-0.103344	0.177559	0.092677
-0.388414	0.172147	-0.0860228
-0.389738	0.175309	-0.268594
-0.410209	0.174368	-0.377996
-0.233614	0.177061	-0.686231
-0.140417	0.175215	-0.759877
0.146319	0.175215	-0.759877
0.256962	0.175215	-0.697223
0.343394	0.175215	-0.602671
0.337066	0.176323	-0.282466
0.0192018	0.17804	0.0136215
-0.332582	0.177374	-0.277489
-0.352509	0.177627	-0.381656
-0.384393	0.174212	-0.512969
-0.27485	0.17628	-0.587821
-0.099407	0.177367	-0.713062
0.0116591	0.174228	-0.788079
0.0964012	0.177671	-0.71653
0.280367	0.178159	-0.602757
0.142185	0.152468	-0.135391
-0.174336	0.171398	-0.105598
-0.288193	0.170906	-0.250746
-0.24925	0.163493	-0.539967
0.0785099	0.165273	-0.670871
0.236952	0.169732	-0.589759
-0.252712	0.13654	-0.363718
0.0788795	0.127509	-0.612379
0.140956	0.157648	-0.630221
-0.130883	0.084128	-0.212512
0.196048	0.058379	-0.332406
0.175328	0.080917	-0.50165
-0.393729	0.0548801	0.190146
-0.451261	0.0562693	0.183185
-0.495176	0.0734358	0.18238
-0.617057	0.0762235	0.489719
-0.531768	0.0620691	0.553234
-0.318861	0.152385	0.146566
-0.695838	0.140344	0.352449
-0.697859	0.171153	0.536043
-0.589262	0.147302	0.592517
-0.434303	0.16841	0.66564
-0.242605	0.176308	0.611902
-0.180144	0.156915	0.341715
-0.52541	0.181093	0.0659199
-0.597819	0.167678	0.127516
-0.742214	0.17415	0.318473
-0.435884	0.186329	0.727043
-0.13875	0.177005	0.391384
-0.109077	0.187462	0.26741
-0.44531	0.187428	-0.0077124
-0.593241	0.186736	0.0267465
-0.6429	0.187153	0.0783
-0.722857	0.186698	0.152187
-0.805522	0.187703	0.393483
-0.717464	0.186413	0.602799
-0.572468	0.186745	0.706388
-0.325152	0.183594	0.688957
-0.180913	0.184562	0.587968
-0.0896015	0.18684	0.474786
-0.111287	0.185458	0.150042
-0.166107	0.181272	0.0284057
-0.555222	0.184234	-0.015985
-0.697912	0.184287	0.0548465
-0.787226	0.184287	0.152045
-0.840594	0.184287	0.268847
-0.840518	0.184287	0.486279
-0.766506	0.184287	0.631204
-0.672059	0.184287	0.717767
-0.55634	0.184287	0.770459
-0.447384	0.183441	0.790477
-0.338427	0.184287	0.770459
-0.00918888	0.178653	0.492407
-0.730989	0.164305	0.0131464
-0.806842	0.164305	0.0888446
-0.87865	0.164305	0.214548
-0.907637	0.164305	0.357084
-0.87865	0.164305	0.540096
-0.824458	0.162139	0.651282
-0.735145	0.164305	0.737341
-0.608866	0.164305	0.809123
-0.302328	0.162139	0.819826
-0.757632	0.128717	-0.0222559
-0.841487	0.128717	0.0611369
-0.919905	0.128717	0.198397
-0.956218	0.125442	0.377322
-0.919905	0.128717	0.556248
-0.870855	0.123537	0.663382
-0.727081	0.128717	0.797997
-0.582452	0.128717	0.86432
-0.428832	0.128717	0.882777
-0.291285	0.125442	0.862095
-0.167472	0.12889	0.7975
-0.637955	0.0823538	-0.125204
-0.891425	0.0813461	0.0746822
-0.959948	0.0771637	0.208441
-0.986858	0.0771643	0.377322
-0.959948	0.0771637	0.546203
-0.892221	0.0813461	0.679166
-0.447384	0.0771637	0.916629
-0.021936	0.0696599	0.732585
-0.626006	0.0248643	-0.149077
-0.905041	0.0247941	0.0674297
-1	0.0256274	0.361037
-0.883969	0.0108659	0.717411
-0.447384	0.0191423	0.930613
-0.61018	-0.0250874	-0.153028
-0.878145	-0.0789776	0.0616366
-0.955192	-0.0789776	0.212325
-0.978662	-0.083243	0.358572
-0.955192	-0.0789776	0.542318
-0.888017	-0.083243	0.674327
-0.75951	-0.0789776	0.810669
-0.587699	-0.0643191	0.898104
-0.447384	-0.0789776	0.911017
-0.307072	-0.0643191	0.898104
-0.725539	-0.128971	-0.0343851
-0.865894	-0.124152	0.100438
-0.924019	-0.125918	0.224614
-0.944295	-0.128971	0.360432
-0.92611	-0.128971	0.50829
-0.755987	-0.128971	0.765926
-0.584874	-0.128971	0.855133
-0.447384	-0.125918	0.877497
-0.309901	-0.128971	0.855133
-0.699795	-0.161343	0.00435208
-0.826081	-0.152972	0.103875
-0.870963	-0.161343	0.224875
-0.897541	-0.161343	0.361958
-0.856242	-0.168069	0.517783
-0.802733	-0.161343	0.65359
-0.716019	-0.159457	0.743907
-0.447384	-0.159457	0.831495
-0.122224	-0.178009	0.190872
-0.176071	-0.180518	0.0327358
-0.30499	-0.179355	-0.0404157
-0.578514	-0.159919	-0.0548454
-0.770624	-0.177432	0.593917
-0.673064	-0.17678	0.711286
-0.597339	-0.171597	0.773031
-0.297433	-0.171597	0.773031
-0.229647	-0.177432	0.700038
-0.353761	-0.177901	0.045933
-0.57571	-0.179182	0.0322307
-0.781948	-0.176397	0.283984
-0.8497	-0.175286	0.39436
-0.565273	-0.176502	0.70386
-0.350171	-0.15769	0.108214
-0.474754	-0.165955	0.0745326
-0.125128	-0.174434	0.45693
-0.2514	-0.108669	0.261812
-0.289596	-0.0936496	0.226788
-0.570485	-0.116502	0.17829
-0.334113	-0.0541599	0.215442
0.580521	-0.0117591	0.240106
0.532527	-0.0173011	0.205072
0.471197	0.119201	0.150984
0.358057	0.0169281	0.212148
0.274114	0.0523117	0.466456
0.649175	0.0873052	0.427338
0.22741	0.156172	0.225363
0.198612	0.151474	0.294325
0.190443	0.158872	0.463005
0.309497	0.130062	0.573937
0.478197	0.185174	0.035004
0.378204	0.163401	0.102562
0.176391	0.17598	0.234863
0.131791	0.180659	0.429263
0.169422	0.182782	0.553418
0.266021	0.171251	0.609686
0.358736	0.174028	0.66373
0.4668	0.177007	0.683612
0.525769	0.175065	0.669754
0.70266	0.174871	0.540563
0.79766	0.186771	0.317162
0.735056	0.18825	0.15326
0.331416	0.185851	0.046288
0.0952472	0.187808	0.241436
0.0961297	0.186838	0.361253
0.0994183	0.187751	0.465308
0.235413	0.187002	0.662792
0.35375	0.186656	0.715034
0.465751	0.187507	0.734451
0.57018	0.186708	0.706274
0.640697	0.186308	0.669509
0.792667	0.187507	0.467769
0.839688	0.184287	0.269041
0.784619	0.184287	0.148254
0.418097	0.180475	-0.0429638
0.028155	0.17968	0.243437
0.192299	0.184192	0.695932
0.337752	0.184287	0.770459
0.446706	0.183441	0.790477
0.555668	0.184287	0.770459
0.671818	0.184287	0.717546
0.765935	0.184287	0.631331
0.828939	0.184287	0.519412
0.824429	0.187149	0.403322
0.878412	0.164305	0.216287
0.807073	0.164305	0.0899073
0.70542	0.164305	-0.00493888
0.60907	0.164086	-0.0538223
0.000820267	0.121284	0.683005
0.157904	0.163398	0.736779
0.285225	0.164305	0.809123
0.466249	0.164305	0.837793
0.608195	0.164305	0.809123
0.734467	0.164305	0.737341
0.831889	0.164305	0.630548
0.908032	0.164305	0.361938
0.931482	0.125442	0.221229
0.730862	0.128717	-0.0412181
0.597801	0.0973599	-0.129811
0.167483	0.127831	0.799076
0.29061	0.125442	0.862095
0.428151	0.128717	0.882777
0.581781	0.128717	0.86432
0.726404	0.128717	0.797997
0.850104	0.123537	0.690728
0.926195	0.123537	0.553448
0.952096	0.128717	0.360451
0.963855	0.0832296	0.237309
0.895368	0.0832297	0.0844457
0.59974	0.0245369	-0.15986
0.446706	0.0771637	0.916629
0.751793	0.0684371	0.82586
0.986023	0.0771637	0.377322
0.973917	-0.0101736	0.214083
0.884212	0.0256274	0.039327
0.651158	0.000662323	-0.138975
0.446706	0.0191423	0.930613
0.976836	0.025627	0.534829
1	0.0191423	0.377322
0.955189	-0.0789776	0.21211
0.880056	-0.0789776	0.0651963
0.743715	-0.083243	-0.0633114
0.135291	-0.0802772	0.810405
0.30639	-0.0643191	0.898104
0.446706	-0.0789776	0.911017
0.633033	-0.083243	0.874737
0.778094	-0.083243	0.792174
0.955189	-0.0789776	0.542534
0.980404	-0.0789776	0.377322
0.86077	-0.128971	0.103799
0.739898	-0.125918	-0.0284577
0.309218	-0.128971	0.855133
0.446706	-0.125918	0.877497
0.61788	-0.128971	0.843902
0.752313	-0.128971	0.769086
0.86077	-0.128971	0.650846
0.946877	-0.125918	0.377322
0.819481	-0.161343	0.125172
0.722972	-0.161343	0.0219725
0.446706	-0.159457	0.831495
0.712526	-0.168512	0.715244
0.819481	-0.161343	0.629472
0.427925	-0.171615	-0.0587836
0.137049	-0.177591	0.617049
0.224401	-0.177567	0.705043
0.312084	-0.170368	0.78387
0.589617	-0.174911	0.761265
0.547175	-0.178693	0.00913134
0.430203	-0.179047	-0.00396496
0.814201	-0.178989	0.393001
0.1717	-0.151006	0.362619
0.197405	-0.167511	0.56248
0.305545	-0.151058	0.6137
0.371008	-0.158364	0.65373
0.417516	-0.170476	0.690013
0.640304	-0.169048	0.624171
0.730703	-0.155408	0.349924
0.576652	-0.137772	0.152988
0.223503	-0.109095	0.432843
0.468225	-0.0940026	0.592434
0.414318	-0.0674712	0.17735
0.368157	-0.06928	0.565671
0.631789	-0.158702	-0.0377483
0.902662	-0.154287	0.297295
0.9453	-0.11463	0.483642
0.379727	-0.11463	0.882144
0.0855096	-0.0711875	0.774404
0.9453	-0.11463	0.271002
0.974151	-0.0650659	0.489879
0.832545	-0.0699173	0.751437
0.353773	-0.0699173	0.906672
0.991039	0.00508845	0.475314
0.697704	-0.00910018	0.869887
0.544701	0.00508845	0.921652
0.348719	0.00508845	0.921652
0.196274	-0.00910108	0.870196
0.698066	-0.00861443	-0.115486
0.807232	-0.0243255	-0.0378394
0.991039	0.00508845	0.279331
0.977523	0.0774662	0.47076
0.935404	0.0748296	0.604429
0.83431	0.0774662	0.751838
0.708189	0.0948114	0.838019
0.553428	0.0948114	0.896211
0.339985	0.0948114	0.896211
0.170418	0.0772818	0.838585
0.804056	0.0948114	-0.0137247
0.935404	0.0748296	0.150215
0.977696	0.0774662	0.284978
0.816788	0.1171	0.735245
0.668718	0.156292	-0.0410396
0.904004	0.161395	0.293652
0.852601	0.18293	0.451412
0.117023	0.169545	0.678741
0.042652	0.184056	0.474935
0.0193451	0.160577	0.609132
0.0463253	0.185462	0.298056
0.279289	0.183272	-0.0103434
0.178813	0.187229	0.0918277
0.34482	0.181994	-0.0358597
0.354029	0.172414	-0.106766
0.420043	0.158834	-0.110426
0.655133	0.184418	0.0307554
0.857443	0.18293	0.333784
0.27649	0.187683	0.689122
0.276241	0.187181	0.0474187
0.689354	0.182279	0.158549
0.685983	0.139296	0.314961
0.395861	0.115173	0.158617
0.67399	0.11853	0.396753
0.410373	0.1187	0.606153
0.248922	0.135084	0.519262
0.244585	0.08283	0.416991
0.246025	0.0684782	0.356684
0.655337	0.103919	0.321481
0.643812	-0.0575579	0.400816
0.49958	0.0116663	0.560895
0.393108	-0.00238688	0.558174
0.340467	0.037608	0.537176
0.266247	-0.00973708	0.43954
0.382616	-0.0239695	0.198725
0.551957	-0.0879858	0.187283
-0.232633	-0.091509	0.356599
-0.360158	-0.123475	0.602532
-0.651599	-0.0687022	0.372348
-0.670753	-0.125096	0.281326
-0.527813	-0.136623	0.136777
-0.356107	-0.0908943	0.182158
-0.106776	-0.177551	0.306816
-0.632486	-0.178745	0.688447
-0.706638	-0.176096	0.59226
-0.0456351	-0.177332	0.440031
-0.187272	-0.179532	0.0910734
0.0026984	-0.175178	0.433267
0.0797696	-0.179253	0.31363
0.051213	-0.179252	0.432357
-0.299582	-0.178739	0.711355
-0.634702	-0.175509	0.0193057
-0.0410944	-0.166001	0.552313
-0.227354	-0.164989	0.760126
-0.353181	-0.158758	0.82181
-0.541592	-0.158758	0.82181
-0.667417	-0.164989	0.760126
-0.906011	-0.151902	0.292864
-0.00512337	-0.135427	0.633541
-0.380404	-0.11463	0.882144
-0.514365	-0.11463	0.882144
-0.5773	-0.0694844	-0.149925
-0.0630663	-0.0456827	0.766152
-0.354455	-0.0699173	0.906672
-0.540317	-0.0699173	0.906672
-0.687505	-0.0673151	-0.104981
-0.196957	-0.00910108	0.870196
-0.349394	0.00508845	0.921652
-0.545375	0.00508845	0.921652
-0.697863	-0.00910018	0.870151
-0.846885	-0.00910018	0.759643
-0.983079	-0.0243255	0.501285
-0.987804	-0.0032558	0.259955
-0.708843	0.00574632	-0.110338
0.0759303	0.069759	0.769539
-0.171085	0.0772818	0.838585
-0.34066	0.0948114	0.896211
-0.554103	0.0948114	0.896211
-0.708865	0.0948114	0.838019
-0.935633	0.0748296	0.605305
-0.935633	0.0748296	0.149339
-0.821901	0.0774662	-0.0102761
-0.709298	0.0948282	-0.0831883
0.105852	0.127836	0.749299
-0.902149	0.1171	0.618682
-0.892047	0.119366	0.120389
-0.805306	0.1171	0.00724471
-0.0376173	0.158791	0.621068
-0.0923621	0.165112	0.666809
-0.0976797	0.122935	0.748024
-0.776641	0.15632	0.036899
-0.0598003	0.187443	0.300034
-0.7459	0.18293	0.092499
-0.393789	0.185267	-0.020481
-0.230235	0.181773	-0.00290265
-0.0580429	0.174279	0.148642
-0.0628777	0.187478	0.428023
-0.373153	0.187719	0.725352
-0.513457	0.184869	0.710351
-0.514019	0.188043	0.0153958
-0.640395	0.1495	0.554579
-0.416538	0.146685	0.119678
-0.527652	0.118125	0.591895
-0.629866	0.0498879	0.447959
-0.713179	0.156266	0.413826
-0.333713	0.0619147	0.215057
-0.237793	0.109111	0.304947
-0.25772	-0.0109692	0.391932
-0.249959	-0.0592957	0.408249
-0.511791	-0.0684857	0.570245
-0.639544	-0.0524205	0.419959
-0.579588	0.0273278	0.237902
-0.512871	0.0226455	0.199731
-0.396341	-0.0584954	0.183283
-0.291029	0.0384415	0.263503
-0.0890735	0.0444732	-0.204334
0.017565	0.0423747	-0.182288
0.186891	0.123321	-0.538831
-0.0555311	0.0704772	-0.575114
-0.128612	0.0787298	-0.54114
-0.210511	0.107857	-0.294761
0.171692	0.0643032	-0.269579
0.199811	0.0648269	-0.425758
-0.0308816	0.120926	-0.141054
0.231197	0.140173	-0.506822
-0.184805	0.179477	-0.0395588
0.261073	0.142842	-0.428747
0.280827	0.163319	-0.484425
-0.286104	0.178576	-0.0925224
-0.344461	0.177704	-0.214032
-0.0745689	0.179138	-0.0177777
0.0832543	0.17533	0.0477501
0.293763	0.178547	-0.0924138
0.408865	0.17384	-0.303844
0.413677	0.173859	-0.421534
-0.530478	0.0966353	-0.162488
0.564312	0.071072	-0.16333
0.513927	0.103701	-0.29519
0.360297	0.085739	-0.769049
-0.52216	0.0756662	-0.279457
0.541646	0.0500621	-0.300811
0.533756	0.0684023	-0.471421
0.463647	0.085739	-0.639477
0.385271	-0.0181725	-0.777496
0.281838	-0.0123281	-0.855563
0.126919	-0.0333979	-0.913687
-0.121017	-0.0333979	-0.913687
-0.275928	-0.0123281	-0.855563
-0.387975	-0.0181725	-0.76889
-0.474619	-0.0123281	-0.656878
-0.537371	-0.0301674	-0.279002
-0.532789	-0.0332237	-0.501955
0.549038	-0.00693301	-0.297347
0.535846	-0.0677066	-0.298845
0.495786	-0.0181725	-0.628476
0.272991	-0.0741382	-0.844845
-0.267088	-0.0741382	-0.844845
-0.465693	-0.132273	-0.160598
-0.519638	-0.120051	-0.130901
0.494172	-0.114292	-0.200261
0.486124	-0.159487	-0.0766337
0.496216	-0.133498	-0.315537
-0.429501	-0.174061	-0.466523
-0.425766	-0.161832	-0.190813
0.441494	-0.173071	-0.320156
0.385754	-0.174061	-0.598029
-0.155276	-0.187698	-0.731798
-0.284195	-0.185127	-0.662222
-0.0463366	-0.182621	0.0353075
-0.185318	-0.185046	-0.0152084
0.0473209	-0.176172	0.0612969
0.267688	-0.185976	-0.0765839
0.23054	-0.181373	0.0126373
0.383061	-0.186916	-0.464377
0.342323	-0.188184	-0.556819
0.287963	-0.183564	-0.549961
-0.32304	-0.188025	-0.22424
0.651452	-0.0777466	0.351556
-0.0884248	-0.188002	-0.0310593
0.328739	-0.18797	-0.224106
0.67761	-0.122848	0.316399
0.531531	-0.140724	0.624003
0.482391	-0.168568	0.683953
0.194079	-0.151939	0.264343
-0.132565	-0.146092	-0.593842
-0.214131	-0.146399	-0.520066
0.725657	-0.161194	0.282876
0.693005	-0.179003	0.640866
0.519833	-0.17906	0.730695
0.0396953	-0.119219	-0.60601
0.693005	-0.179003	0.113778
0.0177762	-0.142848	-0.12683
0.263389	-0.149631	-0.384402
0.133941	0.0258937	-0.521634
-0.116733	-0.0016833	-0.524554
0.643178	-0.1785	0.703438
-0.197311	-0.0861854	-0.429584
-0.180046	0.00272442	-0.421628
-0.24483	-0.147313	-0.306097
0.0643599	-0.172124	0.183115
0.196161	-0.17943	0.0976242
-0.0798488	-0.0152275	-0.208229
-0.0296296	0.0235166	-0.189923
0.069338	-0.0413796	-0.198373
0.154216	-0.00966203	-0.264155
0.664539	-0.164989	0.761249
0.352498	-0.158758	0.82181
0.206215	-0.0763505	-0.402755
0.576071	-0.159703	-0.0560139
0.617706	-0.129228	-0.089635
0.687544	-0.149516	-0.0269281
0.774021	-0.142348	0.0276013
0.818742	-0.132025	0.0535839
0.853257	-0.170368	0.242703
0.910348	-0.138581	0.234854
0.869745	-0.151902	0.180708
0.973254	-0.0875091	0.329652
0.957218	-0.111186	0.423667
0.912429	-0.11463	0.584651
0.866336	-0.083243	0.70345
0.683185	-0.134973	0.805736
0.553028	-0.11463	0.875913
0.493056	-0.111186	0.887838
0.239373	-0.114621	0.843035
0.137403	-0.120832	0.776531
0.171285	-0.0664477	0.838781
0.457967	-0.127145	-0.601053
0.0864826	-0.130551	0.715618
0.00207235	-0.10428	0.687869
0.593645	-0.0693388	-0.14448
-0.609736	0.0141353	0.277303
0.792704	-0.0875091	-0.0227133
-0.55209	0.0862614	0.197932
0.832899	-0.0740613	0.00774876
0.912429	-0.11463	0.169994
0.993951	-0.0290224	0.329859
0.985473	-0.0602144	0.425961
0.939583	-0.0650659	0.596284
0.90813	-0.0664522	0.652795
0.881542	-0.0301183	0.71353
0.806764	-0.0290224	0.792152
0.708852	-0.0712192	0.844023
0.63427	-0.0301183	0.894189
0.559266	-0.0650659	0.904764
0.657713	0.115204	0.463981
0.495341	-0.0602144	0.916093
0.398071	-0.0602144	0.916093
-0.593932	0.1209	0.197765
0.22775	-0.0650659	0.870196
0.748368	-0.0383044	-0.0796855
0.87719	-0.0301183	0.0367599
0.90813	-0.0664522	0.101849
0.974151	-0.0650659	0.264766
0.939583	-0.0650659	0.15836
0.995965	-0.0312143	0.377322
0.997315	-0.0126501	0.423213
0.994856	0.0359153	0.321733
0.994856	0.0359153	0.432911
0.976391	-0.0219315	0.531165
0.922748	0.0152418	0.658428
0.890684	0.0184736	0.70809
0.031338	-0.0920219	-0.167067
0.769548	-0.0312143	0.821681
0.754289	0.0108655	0.836706
0.813877	0.0359153	0.788109
0.0542149	-0.00688655	0.766333
0.617397	0.0182476	0.903565
0.446706	-0.0312143	0.926578
0.400817	-0.0126501	0.927928
0.492596	-0.0126501	0.927928
0.502296	0.0359153	0.925461
0.391117	0.0359153	0.925461
0.263366	-0.0133671	0.898428
0.12535	-0.0321865	0.822813
0.156969	0.0025971	0.848654
0.754018	0.0108655	-0.0823314
0.922748	0.0152418	0.096216
-0.661831	-0.120368	-0.0797224
0.979416	0.0855277	0.423683
0.979642	0.0855277	0.332356
-0.634916	-0.00398359	0.410993
0.949321	-0.00876128	0.60529
0.962536	0.0813461	0.527934
-0.477228	-0.147682	-0.432834
0.871126	0.0813463	0.707342
0.797336	0.0855277	0.781041
0.600313	0.0684386	0.897938
0.653248	0.0855283	0.870747
0.401744	0.0855277	0.910248
0.491676	0.0855277	0.910248
0.261247	0.0334517	0.897885
0.240172	0.0855283	0.870747
0.293099	0.0684386	0.897938
0.099192	0.00509901	0.805781
0.657668	0.0740174	-0.11997
-0.624125	-0.0708292	0.481111
0.808733	0.0497171	-0.0342771
0.852163	0.0855283	0.0284224
0.949321	-0.00876128	0.149354
-0.90505	-0.0913612	0.117573
0.901493	0.0788669	0.664134
0.652999	0.135171	0.83154
0.240406	0.135161	0.831517
0.352408	0.135171	0.866953
0.11869	0.0742906	0.805668
-0.567199	-0.0588077	0.537737
0.739498	0.0832289	-0.0715288
0.775469	0.131993	-0.00250229
0.868139	0.128717	0.0983725
0.81494	0.135171	0.0407734
0.906968	0.120454	0.155234
0.94699	0.131993	0.421522
0.329764	0.143196	0.151702
0.864873	0.164322	0.565897
0.786135	0.164322	0.685888
0.777438	0.131993	0.755176
0.537543	0.168514	0.821003
0.502545	0.135171	0.873047
0.40762	0.16647	0.832784
0.355877	0.168514	0.821003
0.223164	0.16849	0.771183
0.0718799	0.161281	0.654823
0.625423	0.128825	-0.0939072
0.557818	0.152013	-0.0892745
0.25786	-0.123702	-0.819471
0.845315	0.165438	0.14884
0.909013	0.161395	0.429331
0.891212	0.164305	0.499612
-0.654712	-0.11463	0.843042
0.793745	0.185845	0.574193
0.670204	0.168514	0.771221
0.715927	0.185845	0.671799
0.768409	-0.178945	0.217812
0.611755	0.185845	0.740579
0.23926	0.185134	0.723477
0.0982039	0.181849	0.610979
-0.0228789	0.170829	0.558969
0.0670677	0.183179	0.544125
0.0590498	0.178693	0.186096
0.123532	0.181818	0.098899
0.201116	0.180247	-0.0234807
0.105928	0.179025	0.00714877
0.498049	0.161392	-0.0853613
0.531154	0.17957	-0.0398848
0.755195	0.165438	0.0368477
0.728463	0.184841	0.0905643
0.81086	0.183739	0.19565
-0.240055	-0.114621	0.843035
-0.261009	0.0248151	0.340756
0.593864	-0.178699	0.0551364
0.737673	0.179918	0.50886
0.522495	-0.0782429	-0.242826
0.679692	0.177527	0.59006
0.744235	0.187375	0.579385
0.518814	-0.1016	-0.473468
0.506014	0.185071	0.710553
0.491419	0.185845	0.7738
0.410222	0.186929	0.755144
-0.242771	0.081074	0.360169
0.153801	0.188199	0.606901
0.119527	0.188293	0.540245
0.0736902	0.188291	0.407711
0.0301689	0.185496	0.36951
0.0999463	0.182369	0.139365
-0.278976	0.129593	0.205108
-0.286096	0.083298	0.242528
0.21323	0.184835	0.0363281
0.464967	0.186324	-0.0156219
-0.540832	-0.0263425	-0.19391
0.583319	0.185894	0.0166436
0.529035	0.187647	0.00737759
0.72304	0.180624	0.21119
0.763997	0.185841	0.244797
0.766999	0.179347	0.369531
0.708075	0.149532	0.374062
0.735101	0.170772	0.321451
0.760399	0.178181	0.41781
0.724903	0.165887	0.452625
-0.528998	-0.0770263	-0.458475
-0.517441	-0.0762328	-0.242997
0.42091	0.179884	0.692908
0.303614	0.172247	0.637997
0.193649	0.187621	0.641585
0.207927	0.179962	0.585614
0.152353	0.180173	0.495671
0.122597	0.183598	0.296162
0.141416	0.187404	0.177446
0.183489	0.186461	0.139839
0.249978	0.182659	0.108241
0.253274	0.162708	0.175853
-0.390581	-0.0802923	-0.740848
0.641323	0.182279	0.107377
0.715339	0.16993	0.265432
-0.677771	0.118537	0.400645
-0.666222	0.121828	0.457604
0.12759	-0.176408	0.255064
0.478649	0.156795	0.643169
-0.911653	-0.151902	0.426159
0.398501	0.15822	0.643097
0.362718	0.120677	0.595604
0.23794	0.161228	0.555895
0.225336	0.128065	0.462073
0.175796	0.16027	0.405068
0.167649	0.1624	0.35709
0.217771	0.116772	0.394808
0.226837	0.112948	0.323611
-0.454463	0.0639944	0.572448
0.279922	0.0958286	0.243062
-0.454773	0.105087	0.59504
0.435136	0.163919	0.0984366
0.576953	0.175707	0.0947542
0.527111	0.174249	0.0789286
0.63725	0.159046	0.181933
0.666568	0.14642	0.244914
-0.388013	0.0669661	0.569084
0.61742	0.0630004	0.474978
0.674337	0.151367	0.507138
0.622451	0.122831	0.530745
0.626705	0.159545	0.58921
0.569629	0.131667	0.583493
-0.262827	0.066794	0.456897
0.312793	0.115408	0.193859
0.493086	0.0289656	-0.628975
0.547394	-0.00340552	-0.475974
0.593804	0.150873	0.158999
0.539195	0.141726	0.142985
0.580596	0.118387	0.192238
0.6409	0.0565826	0.392953
0.627203	-0.0188221	0.437738
0.322953	0.174854	0.0988643
0.527172	0.0800327	0.566624
0.447008	0.0275021	0.569003
0.436395	-0.0445995	0.57185
0.495455	-0.0554376	0.5722
0.213992	-0.0897116	-0.357593
0.39485	0.0609076	0.567954
0.479208	0.0781703	0.581708
-0.0845705	-0.104771	0.746563
-0.350722	0.111379	0.175602
-0.546252	0.026385	-0.428251
0.263819	0.0978014	0.486276
0.315705	0.0836012	0.537444
0.305726	0.0130798	0.50282
0.25749	0.0340817	0.405456
-0.49609	0.0275055	-0.611757
0.259731	0.0178231	0.344697
0.280843	0.0115893	0.288342
0.261375	-0.0372062	0.317653
0.309097	0.0270739	0.246947
0.40136	-0.179177	0.735809
0.374183	0.0660962	0.192737
0.32686	0.0715933	0.214498
0.52521	0.0869826	0.183921
0.416023	0.0244979	0.191847
0.433393	0.0662061	0.181411
0.446352	-0.0222905	0.187268
0.151666	-0.138324	-0.182166
0.478702	0.0184592	0.190092
0.563874	0.0344567	0.227897
0.500229	-0.0590641	0.181964
0.577066	0.0792361	0.221121
-0.384963	0.0486797	-0.76051
0.61312	0.0750757	0.263735
0.624721	0.0405582	0.305781
-0.230816	0.0275055	-0.87703
-0.260647	-0.0750094	0.465176
-0.248254	-0.114453	0.495558
-0.244362	-0.182181	-0.0220157
0.0710578	0.0275055	-0.92485
-0.0473926	0.0252719	-0.927151
0.236718	0.0275055	-0.87703
-0.522325	-0.177766	0.00715313
-0.496511	-0.152885	-0.0896335
-0.653711	0.130542	0.502765
-0.399477	-0.0118649	0.194357
-0.306921	-0.0138103	0.248622
-0.358536	-0.0700734	0.561948
-0.299002	-0.0517772	0.509695
-0.309674	-0.107457	0.558568
-0.747589	-0.17394	0.0918156
0.417637	0.0252719	-0.741506
0.586253	0.167044	0.627403
-0.595994	-0.00705369	0.497831
-0.645275	-0.121164	0.510513
-0.813331	-0.176596	0.213435
-0.407188	0.121827	0.606208
0.51014	0.108028	-0.466379
0.768409	-0.178945	0.536833
-0.714228	-0.145567	0.365946
-0.611015	-0.03263	0.271418
-0.642422	-0.0713331	0.307334
-0.589485	-0.156337	0.131859
-0.846101	-0.176596	0.334771
-0.326027	-0.125404	0.168321
-0.24391	0.11702	0.479176
-0.275634	0.136283	0.557383
-0.187317	-0.147236	0.441033
-0.293073	-0.147498	0.597157
-0.265467	-0.13612	0.555084
-0.492724	-0.110997	0.60285
-0.555816	-0.136038	0.609349
-0.845312	-0.160944	0.584458
-0.571689	-0.109981	0.572285
0.516536	0.0882455	-0.249208
-0.623169	-0.0867503	0.252979
-0.625788	-0.151184	0.166086
-0.614968	-0.113859	0.216168
-0.408587	-0.113445	0.147489
-0.398225	-0.164386	0.0809738
-0.215331	-0.127673	0.307465
-0.20238	-0.151728	0.254946
-0.123144	-0.176533	0.503814
-0.206581	-0.157952	0.53302
-0.178402	-0.16251	0.495906
-0.21395	-0.167772	0.577792
-0.297749	-0.166234	0.642103
-0.529893	-0.176596	0.769705
-0.44191	-0.129511	0.623892
-0.392879	-0.146012	0.638817
-0.384478	-0.176306	0.71144
-0.451799	-0.167508	0.682462
-0.516358	-0.153132	0.649413
-0.613731	-0.136515	0.573188
-0.647649	-0.169487	0.618571
-0.573936	-0.16338	0.646576
-0.70825	-0.149941	0.460348
-0.683513	-0.159168	0.543853
-0.527049	0.0836717	-0.330656
-0.807244	-0.177877	0.466767
-0.720454	-0.157581	0.296881
-0.763532	-0.169808	0.411641
-0.364643	-0.176596	0.769675
-0.713624	-0.167439	0.223818
-0.668193	-0.143591	0.23332
-0.686305	-0.167662	0.181189
-0.617709	-0.174491	0.0914709
-0.430677	0.118837	-0.637208
-0.545484	-0.16753	0.0842842
-0.220799	-0.128418	-0.461393
-0.473539	-0.136281	0.122661
-0.428801	-0.144871	0.109634
-0.304742	-0.174153	0.080669
-0.249401	-0.161368	0.157073
-0.260798	-0.173824	0.109579
-0.221289	-0.154936	0.205032
-0.173778	-0.168102	0.2229
-0.166069	-0.161922	0.297479
-0.119335	-0.177891	0.259696
-0.367326	0.115474	-0.726012
-0.120625	-0.172398	0.400285
-0.0381981	-0.178122	0.384709
-0.074418	-0.178563	0.480965
-0.154137	-0.176024	0.551724
-0.159816	-0.17931	0.606117
0.399029	0.185765	0.0357353
-0.173763	-0.172843	0.692117
-0.105818	-0.0982311	-0.564443
-0.344137	-0.168975	0.672805
-0.428163	-0.178569	0.732038
-0.493556	-0.177754	0.725839
0.145964	0.1804	0.0504392
-0.255895	0.104391	-0.82626
-0.684115	-0.179103	0.654839
0.254202	0.180877	-0.056205
-0.741735	-0.173635	0.523561
-0.047815	0.0933748	-0.899605
-0.764754	-0.178945	0.209306
-0.464579	-0.178055	0.0234412
-0.386	-0.179161	0.00612701
-0.29379	-0.179728	0.0189791
-0.227157	-0.17978	0.0487394
0.113546	0.102211	-0.884489
-0.190289	-0.175337	0.161024
-0.152402	-0.179348	0.121333
-0.066023	-0.174819	0.232631
-0.0561647	-0.178797	0.331452
-0.00399951	-0.174751	0.3144
0.264648	0.102211	-0.825528
-0.132436	-0.172824	0.653516
0.283513	-0.145836	0.164504
-0.428251	-0.174911	0.785982
-0.48565	-0.172827	0.794437
-0.726866	-0.172084	0.690808
0.283618	0.185845	0.741574
-0.729531	-0.178626	0.642578
-0.79769	-0.178626	0.542407
-0.874022	-0.167601	0.460055
-0.0136617	-0.115478	-0.603585
-0.849177	-0.173811	0.268112
0.281604	-0.098081	0.228705
-0.735807	-0.179182	0.148875
0.248899	-0.0958174	0.278519
-0.689223	-0.176731	0.0561533
-0.748327	-0.162377	0.0452287
-0.39763	-0.175047	-0.0429601
-0.463891	-0.175054	-0.0323403
-0.0596872	-0.169488	0.182181
0.465759	0.148942	-0.46692
-0.00762754	-0.161102	0.165711
-0.0492481	-0.175648	0.27661
0.0214721	-0.156663	0.583183
0.0125039	-0.163984	0.53105
-0.0939611	-0.170622	0.615881
-0.0845705	-0.142504	0.691704
-0.0578317	-0.151259	0.640037
-0.18074	-0.159586	0.745681
-0.130822	-0.152209	0.719259
-0.212909	-0.139514	0.800554
-0.284293	-0.151244	0.81693
0.471054	0.142556	-0.275986
-0.404611	-0.149516	0.845924
-0.490156	-0.149516	0.845924
-0.61048	-0.151244	0.81693
-0.681846	-0.139536	0.800562
-0.797105	-0.142348	0.704633
-0.861703	-0.128971	0.650806
-0.899219	-0.130409	0.580017
0.51717	0.103829	-0.17352
-0.899219	-0.130409	0.174628
-0.800436	-0.171597	0.144466
-0.857466	-0.151902	0.155275
-0.801532	-0.146172	0.0620491
-0.770236	-0.132025	0.00440169
-0.648647	-0.151866	-0.0434497
-0.138078	-0.120832	0.776531
-0.17196	-0.0664477	0.838781
-0.722857	-0.0664522	0.838743
-0.816957	-0.0740613	0.763512
-0.84742	-0.0875091	0.723317
-0.923756	-0.0913612	0.600359
-0.962651	-0.0875091	0.496218
-0.463965	0.144603	-0.477214
-0.954426	-0.11463	0.430279
-0.948196	-0.11463	0.285028
-0.934758	-0.0875091	0.17188
-0.825369	-0.0836744	0.00633757
-0.773855	-0.083243	-0.0421265
-0.720922	-0.0875091	-0.075356
-0.574511	-0.130379	-0.101458
0.0453674	-0.088188	0.726494
-0.0111123	-0.0441115	0.736116
-0.0457106	-0.088188	0.726494
-0.117524	-0.0726342	0.799845
-0.228425	-0.0650659	0.870196
-0.398745	-0.0602144	0.916093
-0.496023	-0.0602144	0.916093
-0.666346	-0.0650659	0.870196
-0.787946	-0.0301183	0.80781
-0.865104	-0.0453953	0.730145
-0.905393	-0.0301183	0.680407
-0.305616	0.155251	-0.717423
-0.964021	-0.0301183	0.565343
-0.982889	-0.0650659	0.438966
-0.995829	-0.0301183	0.354833
-0.973852	-0.0602144	0.251009
-0.964021	-0.0301183	0.189301
-0.904304	-0.0301183	0.0731487
-0.862215	-0.0290224	0.0172618
-0.784963	-0.0301183	-0.0568163
-0.735631	-0.0453953	-0.0873149
0.258448	-0.150436	-0.323322
-0.626061	-0.0906846	-0.121213
-0.661309	-0.0269067	-0.130488
-0.126025	-0.0321865	0.822813
-0.157644	0.0025971	0.848654
-0.264041	-0.0133671	0.898428
-0.447384	-0.0312143	0.926578
-0.493275	-0.0126501	0.927928
-0.401493	-0.0126501	0.927928
-0.391795	0.0359153	0.925461
-0.502972	0.0359153	0.925461
-0.630729	-0.0133671	0.898428
-0.754421	0.0108659	0.83725
-0.0469777	0.144603	-0.85272
-0.998313	-0.0126488	0.421178
0.537505	0.122348	-0.131005
0.48055	0.135134	-0.144955
-0.858168	0.0359153	0.0101584
-0.772068	0.0182476	-0.0706863
0.0530685	0.155251	-0.833969
-0.670992	0.0370509	-0.126812
-0.00198561	0.0159029	0.741202
0.0414075	0.0808274	0.737553
0.0559573	0.130405	0.701297
-0.099852	0.00509901	0.805781
-0.261922	0.0334517	0.897885
-0.293774	0.0684386	0.897938
-0.240855	0.0855283	0.870747
-0.49235	0.0855277	0.910248
-0.402418	0.0855277	0.910248
0.19153	0.155251	-0.796165
-0.632848	0.0334517	0.897885
-0.653917	0.0855283	0.870747
-0.600993	0.0684386	0.897938
-0.846411	0.0635916	0.746165
-0.966752	0.0256246	0.56561
-0.980326	0.0635916	0.483342
-0.966752	0.0256246	0.189035
-0.980326	0.0635916	0.271303
0.371189	0.126098	-0.714544
-0.851106	0.0855277	0.0266959
-0.742224	0.059713	-0.082597
-0.777403	0.0813463	-0.0470938
-0.584151	0.04393	-0.160579
-0.118347	0.0735887	0.805389
-0.353083	0.135171	0.866953
-0.241074	0.135161	0.831517
-0.653668	0.135171	0.83154
-0.752289	0.0684372	0.826041
-0.797281	0.0855283	0.781773
-0.832306	0.113463	0.723428
-0.953642	0.113463	0.485296
-0.980256	0.0855283	0.422665
-0.980256	0.0855283	0.33198
-0.953642	0.113463	0.269349
-0.688373	0.135171	-0.0592083
0.531064	-0.0945125	0.580041
-0.567469	0.131116	-0.113017
0.428943	0.152444	-0.161591
-0.356545	0.168514	0.821003
-0.255277	0.168511	0.787219
-0.503214	0.135171	0.873047
-0.486466	0.16647	0.832784
-0.427843	0.164305	0.837793
-0.538219	0.168514	0.821003
0.08514	-0.173495	-0.0887752
-0.778114	0.131993	0.755176
-0.78681	0.164322	0.685888
-0.896529	0.164322	0.470554
-0.947473	0.131993	0.422792
-0.947473	0.131993	0.331853
-0.902625	0.16647	0.417799
-0.896529	0.164322	0.284091
-0.845736	0.164322	0.14986
-0.738563	0.183106	0.211644
-0.622581	0.129226	-0.0973421
-0.535402	0.1602	-0.0810454
-0.608204	0.164297	-0.0545388
-0.439149	0.149643	-0.15616
-0.028023	-0.177153	-0.0688183
-0.00308684	0.183099	0.336968
0.0138917	0.183997	0.413917
-0.110072	0.184141	0.599736
-0.190538	0.164597	0.760035
-0.1358	0.163791	0.717688
-0.187453	0.186563	0.662108
-0.28234	0.185845	0.740579
0.707615	-0.142689	0.410531
-0.610475	0.185845	0.741574
-0.670879	0.168514	0.771221
-0.715053	0.185845	0.673349
-0.812112	0.180052	0.589183
-0.811637	0.185845	0.540413
-0.670875	0.168512	-0.0165784
-0.654828	0.185134	0.0311682
-0.452565	0.173777	-0.0662686
-0.333638	0.185207	-0.00950484
-0.295547	0.180515	-0.041797
-0.118068	0.177815	0.041623
-0.00161602	0.170852	0.189676
-0.0350452	0.179897	0.235557
-0.00310947	0.179627	0.278585
-0.0390127	0.187179	0.367194
-0.0747197	0.181806	0.557839
-0.156656	0.180213	0.514952
-0.135936	0.187223	0.561655
-0.221983	0.184332	0.717115
-0.40267	0.185845	0.7738
-0.492097	0.185845	0.7738
0.638034	-0.0996385	0.264835
-0.747165	0.184789	0.544583
-0.759167	0.179716	0.440201
-0.843864	0.185845	0.422036
-0.852375	0.184643	0.356048
-0.789146	0.186067	0.327028
-0.698793	0.187876	0.107753
-0.491036	0.182737	-0.0334396
-0.40045	0.186566	0.0316932
-0.462862	0.184261	0.0405195
-0.323613	0.186336	0.0386302
-0.217571	0.185981	0.0410101
-0.179375	0.187201	0.0917636
-0.384477	0.167033	0.658545
-0.409318	0.17098	-0.467262
-0.0985245	0.187224	0.208242
-0.0909516	0.187696	0.358159
-0.210043	0.169651	0.549783
0.653896	-0.138968	0.22446
-0.486019	0.170103	0.66629
-0.551163	0.166271	0.643533
-0.644485	0.186908	0.669927
-0.669567	0.174461	0.584826
-0.784826	0.187247	0.496226
-0.778468	0.18644	0.262881
-0.677795	-0.175124	0.130784
-0.386824	0.174451	0.0793006
-0.462805	0.157318	0.104984
-0.253429	0.187225	0.0738066
-0.184172	0.18646	0.139825
-0.147884	0.187656	0.183164
-0.226358	0.171128	0.186178
-0.171304	0.179566	0.224013
-0.186827	0.150977	0.403875
-0.163256	0.171603	0.462034
-0.2029	0.15711	0.491174
-0.0400385	0.17098	-0.79759
-0.782627	-0.175093	0.336726
-0.245954	0.186657	0.671359
-0.323002	0.16369	0.62812
-0.329964	0.119769	0.577284
-0.487382	0.141156	0.623896
-0.608131	0.174463	0.633818
-0.712283	0.16656	0.483872
-0.749029	0.174239	0.374109
-0.707585	0.163163	0.276837
-0.661438	0.117605	0.297278
-0.649724	0.163953	0.174556
-0.650025	0.128184	0.24828
-0.519759	0.118456	0.161887
-0.526551	0.156188	0.119929
-0.466783	0.110086	0.155437
-0.317881	0.174813	0.101491
-0.363264	0.149592	0.128805
0.945904	0.124546	0.28232
-0.262133	0.168539	0.15518
-0.254892	0.117297	0.252888
-0.134473	0.179822	0.309544
-0.211589	0.157661	0.247403
-0.206988	0.143756	0.300647
-0.214652	0.124796	0.347032
-0.222707	0.119564	0.425033
-0.240757	0.179654	-0.0660613
0.308509	0.159441	-0.712275
0.367199	0.176774	-0.541087
0.68857	0.115381	-0.0784658
-0.253572	0.0515989	0.402724
-0.274729	-0.0080399	0.461767
-0.308151	0.027764	0.510108
-0.337507	0.0686252	0.54682
-0.280318	0.0842328	0.502323
-0.349123	-0.0105504	0.538696
-0.409874	-0.0218779	0.561508
-0.811637	0.185845	0.214232
-0.243163	-0.169897	0.618566
0.376454	0.169443	-0.161821
0.208237	-0.127447	0.32064
-0.499682	0.0116927	0.556349
-0.554619	0.00490471	0.531602
-0.584608	0.105237	0.54707
-0.585345	0.039188	0.509786
-0.0971819	-0.176463	0.554532
-0.621428	-0.00452214	0.456421
-0.657183	0.0897325	0.353737
-0.645084	0.0566327	0.38882
-0.635113	-0.00635132	0.341407
-0.636257	0.0587239	0.31166
-0.616955	0.0626632	0.268357
-0.587307	-0.0606391	0.233238
-0.558659	-0.0159416	0.224163
-0.454658	0.00434632	0.189128
-0.461331	-0.0604007	0.176086
-0.419244	0.10108	0.162105
-0.349636	0.00125578	0.215539
0.892109	0.124546	0.621934
-0.304296	-0.160216	0.126601
-0.266078	0.0676935	0.289285
-0.273296	-0.00743083	0.305768
0.94435	0.124546	0.482084
0.118826	0.0716531	-0.54795
-0.0891564	0.0389712	-0.548957
-0.183078	0.0456315	-0.438413
-0.161989	0.0630976	-0.262756
-0.332544	0.175601	-0.130889
0.256366	-0.167015	-0.241159
0.106109	0.0154625	-0.221009
0.849086	0.036578	0.000789938
0.193114	0.0150475	-0.378896
0.170229	0.0296394	-0.47626
0.188611	-8.23E-05	-0.422093
0.133217	0.113785	-0.571429
-0.393532	0.176772	-0.333276
0.0768355	0.0859603	-0.575281
0.699628	0.056807	-0.106
-0.16708	0.0701873	-0.494809
-0.189881	0.130937	-0.535296
-0.223318	0.107598	-0.422119
-0.198684	0.122294	-0.248313
-0.312186	0.175571	-0.633255
0.188859	0.158159	-0.595846
0.195753	0.0380466	0.867481
0.0261712	0.111141	-0.605568
0.026224	0.144982	-0.641767
-0.0970536	0.122581	-0.596873
-0.253919	0.151094	-0.282735
-0.324036	0.173341	-0.32885
0.627278	-0.0853165	0.49212
-0.138161	0.132317	-0.170593
0.697682	0.038038	0.867458
-0.0792076	0.176774	-0.768543
0.660941	-0.10274	0.446668
0.0703035	0.171879	0.0991381
-0.00147271	0.16356	0.132193
0.670347	-0.104446	0.395032
0.29273	0.173511	-0.544132
0.226844	0.178064	-0.652807
-0.161657	0.149604	-0.600783
-0.213664	0.159206	-0.573345
-0.0985094	0.162606	-0.656086
-0.234285	0.176185	-0.63139
-0.234029	0.138768	-0.478346
0.845933	0.00508845	0.760095
-0.284369	0.15807	-0.41381
-0.201097	0.153286	-0.186396
-0.289023	0.177403	-0.179995
-0.244966	0.16143	-0.225682
-0.244174	0.177992	-0.126176
-0.109499	0.149667	-0.130366
-0.121281	0.176515	-0.0504759
-0.259825	-0.172451	-0.237515
0.0107992	0.133745	-0.125952
-0.0161809	0.175156	-0.0359786
0.0903821	0.151475	-0.113686
0.0370629	0.162173	-0.0810326
0.157912	0.175007	-0.0744727
0.182599	0.151804	-0.166622
0.238694	0.174977	-0.123763
0.280767	0.165201	-0.252411
0.229499	0.12806	-0.278973
0.365894	0.178427	-0.332784
0.265191	0.144221	-0.336693
0.331786	0.172769	-0.379883
0.342625	0.17851	-0.496859
0.319137	0.17219	-0.434974
0.297429	0.176774	-0.647216
0.201773	0.176774	-0.724043
0.160295	0.177511	-0.689469
0.082945	0.176774	-0.76889
-0.0381302	0.174173	-0.709541
0.0242026	0.172291	-0.702192
-0.172322	-0.150672	0.365025
-0.180664	0.172577	-0.652427
-0.158647	0.178763	-0.704127
-0.325212	0.177567	-0.56808
-0.326955	0.174336	-0.437043
-0.293254	0.169638	-0.496579
-0.393529	0.176774	-0.42271
0.185533	-0.0501872	-0.449463
0.0678069	0.178466	-0.0220277
-0.0491349	0.176584	0.0310998
0.106222	0.173403	-0.0596713
0.15356	0.179368	-0.0101784
0.208636	0.178102	-0.084457
-0.51486	-0.101379	0.164835
0.320351	0.178291	-0.204203
0.367199	0.178824	-0.444699
0.396849	0.159441	-0.601492
0.17747	0.00363648	-0.3087
-0.542655	-0.069163	0.196733
-0.18436	0.159441	-0.790334
-0.198903	0.175868	-0.73044
-0.411325	0.149302	-0.597668
-0.451831	0.154883	-0.310097
-0.673108	-0.10941	0.337119
-0.431563	0.160897	-0.108139
-0.384635	0.167913	-0.143125
-0.332461	0.175926	-0.0740895
-0.674862	-0.115959	0.42606
-0.0571076	0.157975	-0.096394
-0.0278947	0.167579	0.0849593
-0.430304	-0.0738139	0.582169
0.280473	0.17555	-0.157988
0.436358	0.156593	-0.222996
0.459401	0.157399	-0.410855
0.13146	-0.0817699	-0.216613
-0.139187	0.182428	0.654548
-0.22095	-0.114948	0.424987
-0.0469627	0.125153	0.700274
-0.135778	0.111152	-0.870709
-0.205691	0.131041	-0.825174
-0.263702	-0.0598984	0.300913
-0.497352	0.123377	-0.33522
0.0568851	0.0197502	-0.195368
-0.409149	0.162984	-0.193109
-0.492029	0.118373	-0.271597
-0.500854	-0.0384869	0.190072
-0.481405	-0.033462	0.565916
-0.451451	0.0103098	0.565481
0.307732	-0.180683	-0.0506924
0.369899	-0.174396	-0.0761736
0.62715	-0.0545755	0.294856
0.166624	-0.184867	-0.0808395
0.503239	0.122921	-0.422196
0.45716	0.126098	-0.584281
0.408397	0.0764559	-0.726897
0.112776	-0.179147	0.0544399
0.190428	0.0722738	-0.881103
0.0249192	0.0722739	-0.914283
0.0768053	-0.187446	-0.00450117
-0.18516	0.0722738	-0.880786
-0.0299237	-0.0501638	-0.184305
-0.407933	0.11637	-0.679107
-0.499838	0.0722738	-0.566102
-0.503307	0.104391	-0.485969
0.530558	-0.110061	-0.147626
-0.518636	0.069072	-0.223054
0.690607	-0.120253	-0.0647558
0.673206	-0.0718656	-0.109269
-0.507444	0.132762	-0.126307
0.547839	0.0275331	-0.195159
0.539594	0.0710394	-0.358948
0.535604	0.0764986	-0.424287
0.604431	-0.0800381	0.233437
0.496367	0.0764559	-0.584529
0.518897	0.0722739	-0.528378
0.234025	-0.154287	0.788433
-0.860787	0.153675	0.615969
0.320366	0.0680913	-0.814885
0.267982	0.0545193	-0.852342
0.364974	0.0406447	-0.789595
0.108424	0.0545193	-0.911025
-0.102522	0.0545193	-0.911025
-0.26257	0.0545193	-0.852086
-0.413217	0.0741566	-0.7154
-0.471144	0.0545193	-0.643515
-0.529986	0.0545235	-0.48401
-0.541277	0.0337764	-0.313549
-0.241715	-0.185608	-0.136483
0.521251	-0.00275067	-0.570882
0.462878	0.00179358	-0.685034
0.433439	-0.0391907	-0.718559
0.342693	0.00179312	-0.814757
0.196002	-0.0391907	-0.89207
0.329251	-0.0382365	0.224276
-0.019545	-0.0391907	-0.926442
0.0479319	-0.038094	-0.925627
-0.1901	-0.0391907	-0.89207
-0.335154	-0.0391907	-0.811612
-0.431361	0.00179312	-0.720189
-0.511124	-0.0391907	-0.571046
0.76893	-0.154287	0.709679
0.810716	-0.125049	0.719487
-0.546538	-0.0309857	-0.422841
-0.539989	0.0417167	-0.192517
-0.535468	0.0259106	-0.254856
0.289087	-0.036068	0.263643
-0.318756	-0.188017	-0.537506
0.542325	0.0233671	-0.257654
0.540469	-0.0251311	-0.245649
0.552055	-0.0310242	-0.42534
0.55115	0.0279561	-0.433505
-0.16711	-0.0114046	-0.299015
0.536238	-0.038094	-0.513573
0.268367	0.0658284	0.287692
0.475097	-0.0772571	-0.633711
0.38914	-0.0831329	-0.747572
0.341063	-0.0473767	-0.809425
0.123215	-0.0965815	-0.89305
0.243008	-0.0788501	0.335039
0.0749423	-0.0831329	-0.907661
-0.186766	0.0463991	-0.323254
-0.0893903	-0.0831329	-0.90444
-0.327958	-0.0923153	-0.793494
-0.450173	-0.0473767	-0.686236
-0.512317	-0.0965815	-0.496892
0.250627	-0.0412317	0.384691
-0.531762	-0.0724177	-0.32998
0.528688	-0.0692966	-0.192975
0.563143	-0.0172395	-0.178925
0.820446	-0.17394	0.198557
0.360244	-0.144045	-0.712367
0.210997	-0.0965815	-0.864049
-0.0180515	-0.138044	-0.873937
0.044945	-0.141097	-0.869464
-0.205095	-0.0965815	-0.864049
0.764902	-0.169519	0.0930903
-0.251958	-0.123702	-0.819471
-0.410611	-0.138044	-0.652512
-0.369085	-0.141097	-0.701735
0.306676	-0.0443061	0.515628
-0.0844574	0.111894	-0.16282
0.268012	-0.17394	0.751095
-0.471175	-0.092746	-0.61402
0.16946	-0.188017	-0.696136
-0.525721	-0.0946143	-0.396672
-0.479865	-0.137995	-0.26821
0.61039	-0.176596	0.0112691
0.229824	-0.182957	-0.616376
0.344307	-0.0213103	0.537906
-0.0503946	-0.16893	0.102467
0.484405	-0.133442	-0.140204
-0.187347	-0.0642935	-0.324443
-0.19102	-0.0540467	-0.390299
0.531403	-0.0913091	-0.424138
0.435015	-0.174061	-0.468967
0.488312	-0.116725	-0.553742
0.263178	-0.160316	-0.767895
0.291146	-0.174171	-0.708939
0.102828	-0.172302	-0.812374
0.101176	-0.144045	-0.857615
-0.0952736	-0.144045	-0.857615
-0.177413	-0.174061	-0.781019
-0.227965	-0.157355	-0.79044
-0.32436	-0.15142	-0.727719
-0.442804	-0.144045	-0.580448
-0.502001	-0.128334	-0.366023
-0.490264	-0.133742	-0.315907
-0.434882	-0.164251	-0.0836107
-0.38068	-0.173318	-0.136548
0.538214	-0.041685	0.552473
0.590771	-0.0898851	0.540618
0.383853	-0.173696	-0.138408
0.764902	-0.169519	0.661554
0.590296	-0.0234664	0.504662
0.428988	-0.159251	-0.115398
0.436614	-0.156506	-0.188152
0.820446	-0.17394	0.556087
0.524765	-0.102332	-0.357312
0.489443	-0.144014	-0.432741
0.432187	-0.157355	-0.575941
0.300506	-0.185669	-0.646781
0.335037	-0.171449	-0.67894
0.332193	-0.185803	-0.608714
0.235805	-0.18067	-0.731049
0.633644	-0.00345636	0.348811
0.074369	-0.187698	-0.758579
0.0499458	-0.174061	-0.817028
-0.0398348	-0.185669	-0.776674
-0.0453184	-0.171449	-0.82356
-0.221553	-0.183983	-0.720079
-0.303836	-0.187025	-0.605019
-0.385884	-0.171449	-0.60084
-0.370787	-0.183013	-0.556761
-0.38875	-0.187209	-0.334772
-0.435972	-0.167387	-0.250652
-0.366948	-0.183409	-0.199223
-0.4275	-0.174851	-0.297719
-0.256106	-0.187235	-0.0867952
0.618204	0.124842	0.219765
-0.00476886	-0.170765	0.0785466
0.280299	-0.180708	-0.000489392
0.217024	-0.186128	-0.0462377
0.331582	-0.1829	-0.112934
0.422894	-0.174846	-0.256302
0.372811	-0.183329	-0.199334
0.367591	-0.187438	-0.333292
0.2663	-0.0766378	0.484538
-0.0724569	-0.0493469	-0.55726
0.226641	0.108976	-0.429978
0.231332	-0.188255	-0.666455
0.0707636	-0.184193	-0.705046
0.236778	0.115062	-0.369058
0.355161	-0.0729751	0.192951
0.390483	-0.124396	0.142807
-0.371285	-0.186503	-0.483199
-0.351687	-0.188234	-0.279365
-0.830159	0.00508845	-0.0219045
-0.307721	-0.187127	-0.134539
0.219407	0.102881	-0.319072
-0.131577	-0.185748	0.00011394
-0.140748	-0.183724	-0.0705905
0.216888	0.14834	-0.207682
0.139621	0.109694	-0.199926
0.0037242	-0.185773	0.0225504
-0.0280154	-0.188089	-0.0157059
0.0239763	-0.182266	-0.046123
0.159066	-0.1859	-0.0126078
0.0986489	0.119397	-0.164138
0.238822	0.123866	0.269771
-0.942472	0.0165072	0.129611
0.110551	0.0729934	-0.208319
0.265267	-0.188028	-0.13205
0.324288	-0.187834	-0.159354
0.348983	-0.114437	0.586977
0.423671	-0.131046	0.625176
0.35722	-0.188234	-0.277075
0.265644	-0.135472	0.554169
0.329153	-0.18338	-0.426826
0.313759	-0.100446	0.554973
0.347731	-0.188255	-0.506872
-0.0218455	0.0786555	-0.168701
0.229771	-0.165549	-0.549226
0.174204	-0.122852	-0.533691
0.224868	-0.100618	0.37916
0.166631	-0.185669	-0.744051
0.184228	-0.161265	-0.588019
0.055022	-0.163748	-0.653102
0.0133638	-0.180039	-0.696713
-0.109228	-0.1846	-0.697996
-0.0589782	-0.18622	-0.723084
-0.00461801	-0.163618	-0.65626
-0.158564	-0.182566	-0.669339
0.319635	-0.162941	0.107609
0.328294	-0.111196	0.180065
-0.258867	-0.178631	-0.553241
-0.217714	-0.183758	-0.632966
-0.195192	-0.158978	-0.566429
0.459069	-0.080901	0.167777
0.493908	-0.115217	0.149809
0.46238	-0.148999	0.105266
-0.309418	-0.183118	-0.474741
-0.256378	-0.164902	-0.498949
-0.27	-0.161721	-0.438845
-0.996537	0.0343443	0.427662
-0.339257	-0.186299	-0.355
-0.316644	-0.181844	-0.415217
-0.291421	-0.172444	-0.346657
-0.994237	0.036578	0.309215
-0.305443	-0.180815	-0.293553
0.0200013	-0.0571528	-0.575765
-0.276396	-0.1847	-0.185678
-0.204718	-0.186123	-0.0736174
-0.186608	-0.172389	-0.145683
-0.217752	0.0973495	-0.359598
-0.0831148	-0.178015	-0.0764527
-0.130521	-0.160668	-0.135523
0.695456	-0.147183	0.479629
-0.942472	0.0165072	0.625034
0.118697	-0.185996	-0.0506355
0.59403	-0.132853	0.581074
0.281748	-0.184603	-0.185115
0.207407	-0.149956	-0.218793
0.458103	0.122666	0.611045
-0.196723	0.0490262	-0.377601
-0.199302	0.0961847	-0.460108
0.304911	-0.180517	-0.482388
0.530309	0.137216	0.609188
0.569871	0.0633297	0.532858
-0.915775	0.0304449	0.670513
-0.810894	0.0343443	0.792009
-0.226667	-0.120295	-0.378309
0.484827	-0.135017	-0.255024
0.771871	-0.173171	0.423531
0.739551	-0.168413	0.479175
0.706725	-0.165857	0.535128
-0.698363	0.038038	0.867458
0.645856	-0.129923	0.526474
0.0142236	0.0720749	-0.580425
0.544029	-0.137223	-0.10145
0.580747	-0.154563	0.622995
0.653248	-0.156086	0.575754
0.587566	-0.171603	0.66625
-0.0441417	0.131717	-0.623506
0.0867616	-0.143178	-0.138316
0.478468	-0.144095	0.640002
0.334969	-0.176678	0.708519
0.264475	-0.176192	0.665408
0.235752	-0.16888	0.608353
0.22968	-0.137703	0.514388
0.127583	-0.176208	0.525097
0.271286	-0.160181	-0.44198
0.166156	-0.15557	0.408776
0.183587	-0.155086	0.483568
0.114579	-0.174951	0.433605
0.0246099	0.00159166	-0.566948
0.250913	-0.160664	-0.495837
0.213916	-0.125737	-0.48128
0.104525	-0.175845	0.385873
0.137154	-0.169491	0.323372
0.0246024	-0.163893	0.120367
0.242767	-0.144542	0.208513
0.151335	-0.175635	0.204212
0.217748	-0.166504	0.17634
-0.196429	0.0380466	0.867481
0.260357	-0.173825	0.109357
0.334486	-0.175602	0.0556222
0.398878	-0.163709	0.083042
-0.165768	-0.124778	-0.541284
0.525248	-0.149382	0.117335
0.61521	-0.136671	0.181405
0.580732	-0.166858	0.101924
-0.426138	-0.158183	-0.128743
0.681789	-0.166185	0.183031
-0.0608337	0.0878815	0.748713
0.721841	-0.168498	0.233328
-0.209455	-0.138987	-0.250201
-0.169675	-0.0849816	-0.264504
0.800549	-0.179182	0.47944
0.717919	-0.17653	0.589647
0.0516353	0.0818637	-0.174692
0.536758	-0.169389	0.67811
0.571515	-0.179175	0.716765
0.0790002	-0.0171705	-0.554664
0.46026	-0.178569	0.732038
0.364197	-0.176596	0.769705
-0.0634283	0.0315845	0.771764
0.189154	-0.178684	0.64099
0.227727	-0.116467	-0.413124
0.0683575	-0.178092	0.475747
0.0381264	-0.179378	0.369436
0.0670224	0.0423069	-0.561162
0.182192	-0.0838668	-0.483682
0.0571717	-0.176881	0.264618
0.131716	-0.0542172	-0.526561
0.133775	-0.0960407	-0.548301
0.170553	-0.178177	0.155072
0.268684	-0.179028	0.061703
0.357212	-0.179737	-0.00291201
0.424697	-0.175145	0.0429863
0.490522	-0.175796	0.0412192
0.649944	-0.179162	0.0705318
0.640387	-0.168978	0.130653
0.753218	-0.177953	0.150024
-0.053389	-0.0980334	-0.584163
-0.161295	-0.0262633	-0.474961
-0.127224	-0.0707704	-0.531478
-0.169252	-0.0946226	-0.502987
0.810822	-0.178143	0.332037
0.895677	-0.161343	0.357017
0.862399	-0.173811	0.396456
0.841988	-0.175756	0.453155
0.775515	-0.176731	0.608483
-0.936534	-0.0401124	0.13194
0.533002	-0.17394	0.782972
0.153748	-0.0240781	-0.495463
0.48497	-0.172827	0.794437
0.42757	-0.174911	0.785982
0.156245	-0.172401	0.682218
0.0972837	-0.165062	0.650006
0.0749423	-0.170844	0.581841
-0.978696	-0.0699173	0.296807
0.0596532	-0.174252	0.522738
-0.0106672	-0.170729	0.487081
-0.00501777	-0.168659	0.240968
-0.12653	-0.0222762	-0.239148
0.12541	-0.177794	0.12628
0.0771975	-0.171609	0.0983966
-0.104732	-0.0948195	-0.194047
0.488749	-0.178582	-0.00804013
0.00207235	-0.016152	-0.187136
0.712035	-0.176566	0.0709476
0.675121	-0.173811	0.0293311
0.800549	-0.179182	0.275205
0.859072	-0.1724	0.289773
-0.936534	-0.0401124	0.622704
0.93775	-0.132025	0.332621
0.90899	-0.151902	0.438722
0.853257	-0.170368	0.511942
0.910348	-0.138581	0.519791
0.869745	-0.151902	0.573937
0.172552	-0.106785	-0.241423
0.19423	-0.0289688	-0.364109
0.187713	-0.0472357	-0.316106
0.607018	-0.158413	0.804612
0.543999	-0.151902	0.833916
0.489481	-0.149516	0.845924
0.403932	-0.149516	0.845924
0.283611	-0.151244	0.81693
0.194886	-0.161408	0.750322
0.129363	-0.151596	0.72063
0.193091	-0.131981	0.800268
0.0485806	-0.145104	0.647846
0.210537	-0.163359	-0.791714
0.0871689	-0.174242	0.16188
0.10629	-0.176018	0.14408
0.121405	-0.178223	0.103506
0.117596	-0.178631	0.0818457
0.0789399	-0.177609	0.0579843
0.035758	-0.169923	0.0913585
0.0401629	-0.167115	0.14493
0.107986	-0.175358	0.209871
1437	1098	1098	1098
1098	196	196	196
196	1075	1075	1075
1075	468	468	468
468	1073	1073	1073
1073	1550	1550	1550
1550	1052	1052	1052
1052	1051	1051	1051
1051	1706	1706	1706
1706	1050	1050	1050
1050	1049	1049	1049
1049	1714	1714	1714
1714	204	204	204
204	1047	1047	1047
1047	466	466	466
466	1090	1090	1090
1090	1611	1611	1611
1611	1622	1622	1622
1622	199	199	199
199	465	465	465
465	1042	1042	1042
1042	1021	1021	1021
1021	1041	1041	1041
1041	208	208	208
208	459	459	459
459	1040	1040	1040
1040	209	209	209
209	1039	1039	1039
1039	458	458	458
458	210	210	210
210	1038	1038	1038
1038	1020	1020	1020
1020	1037	1037	1037
1037	1079	1079	1079
1079	1679	1679	1679
1679	1076	1076	1076
ZONE T="Boundary4"
STRANDID=0, SOLUTIONTIME=0
Nodes= 1754, Elements= 10, ZONETYPE=FEQuadrilateral
DATAPACKING=POINT
DT=(SINGLE SINGLE SINGLE)
0.1775	-0.0741344	-0.27476
-0.184307	-0.00620424	-0.365863
-0.0437495	0.0023684	-0.560991
0.0878629	-0.0939445	-0.577698
0.216903	-0.118251	-0.293675
0.0775671	-0.0845019	-0.182955
-0.043395	-0.0990856	-0.168094
-0.151534	-0.142057	-0.179798
-0.0716122	-0.145774	-0.133145
0.12176	-0.147463	-0.607299
0.314883	-0.177999	-0.365812
0.307996	-0.180111	-0.286461
0.211842	-0.172372	-0.165732
0.142268	-0.164492	-0.130767
-0.208022	-0.161417	-0.196736
-0.0725852	-0.159758	-0.641641
0.11209	-0.178073	-0.671902
0.152172	-0.175742	-0.646636
0.384064	-0.187752	-0.39573
0.211125	-0.185274	-0.108382
0.0171125	-0.186493	-0.76708
0.116759	-0.188293	-0.732817
0.398659	-0.18067	-0.527951
0.454822	-0.168552	-0.387714
0.169595	-0.180716	0.0375633
-0.107553	-0.177209	0.0770503
-0.392049	-0.183423	-0.249368
-0.387532	-0.186138	-0.407281
-0.104121	-0.183983	-0.773084
0.149751	-0.168957	-0.805548
0.471092	-0.147341	-0.507273
-0.335041	-0.178672	-0.0850823
-0.446705	-0.169813	-0.358794
-0.424398	-0.167486	-0.537969
-0.348301	-0.170415	-0.658772
-0.273628	-0.170415	-0.733191
-0.118822	-0.167486	-0.817759
0.0029473	-0.168529	-0.832769
0.370857	-0.168529	-0.645303
-0.47043	-0.135721	-0.221364
-0.475678	-0.138044	-0.509582
-0.292085	-0.134991	-0.782837
-0.17193	-0.138044	-0.842567
0.177832	-0.138044	-0.842567
0.309927	-0.138044	-0.768852
0.417018	-0.138044	-0.65152
0.513874	-0.0633589	-0.563295
0.549619	-0.0446501	-0.358309
-0.515855	-0.0873975	-0.181183
-0.544385	-0.0481612	-0.379203
-0.504508	-0.0880499	-0.543679
-0.437675	-0.0923153	-0.675515
-0.162735	-0.0880499	-0.885455
-0.0164902	-0.0923153	-0.909169
0.168638	-0.0880499	-0.885455
0.333868	-0.0923153	-0.793494
0.436297	-0.0880499	-0.690123
0.554544	0.0158433	-0.357134
-0.549268	0.00143288	-0.356544
-0.517646	0.0165546	-0.563869
-0.333886	0.0165546	-0.816492
-0.182927	0.0165546	-0.898594
0.019232	0.0165551	-0.930613
0.188829	0.0165546	-0.898594
-0.533185	0.0729197	-0.400953
-0.330824	0.0722738	-0.798548
0.451669	0.0593649	-0.682902
0.489224	0.119645	-0.517658
0.507666	0.119479	-0.356847
0.475089	0.128564	-0.206799
0.52684	0.0696327	-0.207391
-0.483304	0.114942	-0.206624
-0.501561	0.119762	-0.4014
-0.469862	0.119645	-0.556349
-0.312729	0.114465	-0.779593
0.0219096	0.114465	-0.888381
0.178036	0.114465	-0.857645
0.316942	0.119645	-0.773831
0.424372	0.119645	-0.656945
0.434849	0.155233	-0.538875
0.464107	0.155233	-0.361566
-0.440893	0.155686	-0.251468
-0.457303	0.155233	-0.398234
-0.430246	0.155233	-0.536981
-0.357344	0.155233	-0.665214
-0.253926	0.144258	-0.779842
-0.119169	0.155233	-0.822413
0.0029473	0.153067	-0.844083
0.124754	0.155233	-0.822579
0.256427	0.155233	-0.762924
0.363714	0.155233	-0.665009
0.409694	0.171615	-0.488597
0.411233	0.175215	-0.36402
0.38423	0.175501	-0.23645
0.0200692	0.170055	0.0652321
-0.103344	0.177559	0.092677
-0.388414	0.172147	-0.0860228
-0.389738	0.175309	-0.268594
-0.410209	0.174368	-0.377996
-0.233614	0.177061	-0.686231
-0.140417	0.175215	-0.759877
0.146319	0.175215	-0.759877
0.256962	0.175215	-0.697223
0.343394	0.175215	-0.602671
0.337066	0.176323	-0.282466
0.0192018	0.17804	0.0136215
-0.332582	0.177374	-0.277489
-0.352509	0.177627	-0.381656
-0.384393	0.174212	-0.512969
-0.27485	0.17628	-0.587821
-0.099407	0.177367	-0.713062
0.0116591	0.174228	-0.788079
0.0964012	0.177671	-0.71653
0.280367	0.178159	-0.602757
0.142185	0.152468	-0.135391
-0.174336	0.171398	-0.105598
-0.288193	0.170906	-0.250746
-0.24925	0.163493	-0.539967
0.0785099	0.165273	-0.670871
0.236952	0.169732	-0.589759
-0.252712	0.13654	-0.363718
0.0788795	0.127509	-0.612379
0.140956	0.157648	-0.630221
-0.130883	0.084128	-0.212512
0.196048	0.058379	-0.332406
0.175328	0.080917	-0.50165
-0.393729	0.0548801	0.190146
-0.451261	0.0562693	0.183185
-0.495176	0.0734358	0.18238
-0.617057	0.0762235	0.489719
-0.531768	0.0620691	0.553234
-0.318861	0.152385	0.146566
-0.695838	0.140344	0.352449
-0.697859	0.171153	0.536043
-0.589262	0.147302	0.592517
-0.434303	0.16841	0.66564
-0.242605	0.176308	0.611902
-0.180144	0.156915	0.341715
-0.52541	0.181093	0.0659199
-0.597819	0.167678	0.127516
-0.742214	0.17415	0.318473
-0.435884	0.186329	0.727043
-0.13875	0.177005	0.391384
-0.109077	0.187462	0.26741
-0.44531	0.187428	-0.0077124
-0.593241	0.186736	0.0267465
-0.6429	0.187153	0.0783
-0.722857	0.186698	0.152187
-0.805522	0.187703	0.393483
-0.717464	0.186413	0.602799
-0.572468	0.186745	0.706388
-0.325152	0.183594	0.688957
-0.180913	0.184562	0.587968
-0.0896015	0.18684	0.474786
-0.111287	0.185458	0.150042
-0.166107	0.181272	0.0284057
-0.555222	0.184234	-0.015985
-0.697912	0.184287	0.0548465
-0.787226	0.184287	0.152045
-0.840594	0.184287	0.268847
-0.840518	0.184287	0.486279
-0.766506	0.184287	0.631204
-0.672059	0.184287	0.717767
-0.55634	0.184287	0.770459
-0.447384	0.183441	0.790477
-0.338427	0.184287	0.770459
-0.00918888	0.178653	0.492407
-0.730989	0.164305	0.0131464
-0.806842	0.164305	0.0888446
-0.87865	0.164305	0.214548
-0.907637	0.164305	0.357084
-0.87865	0.164305	0.540096
-0.824458	0.162139	0.651282
-0.735145	0.164305	0.737341
-0.608866	0.164305	0.809123
-0.302328	0.162139	0.819826
-0.757632	0.128717	-0.0222559
-0.841487	0.128717	0.0611369
-0.919905	0.128717	0.198397
-0.956218	0.125442	0.377322
-0.919905	0.128717	0.556248
-0.870855	0.123537	0.663382
-0.727081	0.128717	0.797997
-0.582452	0.128717	0.86432
-0.428832	0.128717	0.882777
-0.291285	0.125442	0.862095
-0.167472	0.12889	0.7975
-0.637955	0.0823538	-0.125204
-0.891425	0.0813461	0.0746822
-0.959948	0.0771637	0.208441
-0.986858	0.0771643	0.377322
-0.959948	0.0771637	0.546203
-0.892221	0.0813461	0.679166
-0.447384	0.0771637	0.916629
-0.021936	0.0696599	0.732585
-0.626006	0.0248643	-0.149077
-0.905041	0.0247941	0.0674297
-1	0.0256274	0.361037
-0.883969	0.0108659	0.717411
-0.447384	0.0191423	0.930613
-0.61018	-0.0250874	-0.153028
-0.878145	-0.0789776	0.0616366
-0.955192	-0.0789776	0.212325
-0.978662	-0.083243	0.358572
-0.955192	-0.0789776	0.542318
-0.888017	-0.083243	0.674327
-0.75951	-0.0789776	0.810669
-0.587699	-0.0643191	0.898104
-0.447384	-0.0789776	0.911017
-0.307072	-0.0643191	0.898104
-0.725539	-0.128971	-0.0343851
-0.865894	-0.124152	0.100438
-0.924019	-0.125918	0.224614
-0.944295	-0.128971	0.360432
-0.92611	-0.128971	0.50829
-0.755987	-0.128971	0.765926
-0.584874	-0.128971	0.855133
-0.447384	-0.125918	0.877497
-0.309901	-0.128971	0.855133
-0.699795	-0.161343	0.00435208
-0.826081	-0.152972	0.103875
-0.870963	-0.161343	0.224875
-0.897541	-0.161343	0.361958
-0.856242	-0.168069	0.517783
-0.802733	-0.161343	0.65359
-0.716019	-0.159457	0.743907
-0.447384	-0.159457	0.831495
-0.122224	-0.178009	0.190872
-0.176071	-0.180518	0.0327358
-0.30499	-0.179355	-0.0404157
-0.578514	-0.159919	-0.0548454
-0.770624	-0.177432	0.593917
-0.673064	-0.17678	0.711286
-0.597339	-0.171597	0.773031
-0.297433	-0.171597	0.773031
-0.229647	-0.177432	0.700038
-0.353761	-0.177901	0.045933
-0.57571	-0.179182	0.0322307
-0.781948	-0.176397	0.283984
-0.8497	-0.175286	0.39436
-0.565273	-0.176502	0.70386
-0.350171	-0.15769	0.108214
-0.474754	-0.165955	0.0745326
-0.125128	-0.174434	0.45693
-0.2514	-0.108669	0.261812
-0.289596	-0.0936496	0.226788
-0.570485	-0.116502	0.17829
-0.334113	-0.0541599	0.215442
0.580521	-0.0117591	0.240106
0.532527	-0.0173011	0.205072
0.471197	0.119201	0.150984
0.358057	0.0169281	0.212148
0.274114	0.0523117	0.466456
0.649175	0.0873052	0.427338
0.22741	0.156172	0.225363
0.198612	0.151474	0.294325
0.190443	0.158872	0.463005
0.309497	0.130062	0.573937
0.478197	0.185174	0.035004
0.378204	0.163401	0.102562
0.176391	0.17598	0.234863
0.131791	0.180659	0.429263
0.169422	0.182782	0.553418
0.266021	0.171251	0.609686
0.358736	0.174028	0.66373
0.4668	0.177007	0.683612
0.525769	0.175065	0.669754
0.70266	0.174871	0.540563
0.79766	0.186771	0.317162
0.735056	0.18825	0.15326
0.331416	0.185851	0.046288
0.0952472	0.187808	0.241436
0.0961297	0.186838	0.361253
0.0994183	0.187751	0.465308
0.235413	0.187002	0.662792
0.35375	0.186656	0.715034
0.465751	0.187507	0.734451
0.57018	0.186708	0.706274
0.640697	0.186308	0.669509
0.792667	0.187507	0.467769
0.839688	0.184287	0.269041
0.784619	0.184287	0.148254
0.418097	0.180475	-0.0429638
0.028155	0.17968	0.243437
0.192299	0.184192	0.695932
0.337752	0.184287	0.770459
0.446706	0.183441	0.790477
0.555668	0.184287	0.770459
0.671818	0.184287	0.717546
0.765935	0.184287	0.631331
0.828939	0.184287	0.519412
0.824429	0.187149	0.403322
0.878412	0.164305	0.216287
0.807073	0.164305	0.0899073
0.70542	0.164305	-0.00493888
0.60907	0.164086	-0.0538223
0.000820267	0.121284	0.683005
0.157904	0.163398	0.736779
0.285225	0.164305	0.809123
0.466249	0.164305	0.837793
0.608195	0.164305	0.809123
0.734467	0.164305	0.737341
0.831889	0.164305	0.630548
0.908032	0.164305	0.361938
0.931482	0.125442	0.221229
0.730862	0.128717	-0.0412181
0.597801	0.0973599	-0.129811
0.167483	0.127831	0.799076
0.29061	0.125442	0.862095
0.428151	0.128717	0.882777
0.581781	0.128717	0.86432
0.726404	0.128717	0.797997
0.850104	0.123537	0.690728
0.926195	0.123537	0.553448
0.952096	0.128717	0.360451
0.963855	0.0832296	0.237309
0.895368	0.0832297	0.0844457
0.59974	0.0245369	-0.15986
0.446706	0.0771637	0.916629
0.751793	0.0684371	0.82586
0.986023	0.0771637	0.377322
0.973917	-0.0101736	0.214083
0.884212	0.0256274	0.039327
0.651158	0.000662323	-0.138975
0.446706	0.0191423	0.930613
0.976836	0.025627	0.534829
1	0.0191423	0.377322
0.955189	-0.0789776	0.21211
0.880056	-0.0789776	0.0651963
0.743715	-0.083243	-0.0633114
0.135291	-0.0802772	0.810405
0.30639	-0.0643191	0.898104
0.446706	-0.0789776	0.911017
0.633033	-0.083243	0.874737
0.778094	-0.083243	0.792174
0.955189	-0.0789776	0.542534
0.980404	-0.0789776	0.377322
0.86077	-0.128971	0.103799
0.739898	-0.125918	-0.0284577
0.309218	-0.128971	0.855133
0.446706	-0.125918	0.877497
0.61788	-0.128971	0.843902
0.752313	-0.128971	0.769086
0.86077	-0.128971	0.650846
0.946877	-0.125918	0.377322
0.819481	-0.161343	0.125172
0.722972	-0.161343	0.0219725
0.446706	-0.159457	0.831495
0.712526	-0.168512	0.715244
0.819481	-0.161343	0.629472
0.427925	-0.171615	-0.0587836
0.137049	-0.177591	0.617049
0.224401	-0.177567	0.705043
0.312084	-0.170368	0.78387
0.589617	-0.174911	0.761265
0.547175	-0.178693	0.00913134
0.430203	-0.179047	-0.00396496
0.814201	-0.178989	0.393001
0.1717	-0.151006	0.362619
0.197405	-0.167511	0.56248
0.305545	-0.151058	0.6137
0.371008	-0.158364	0.65373
0.417516	-0.170476	0.690013
0.640304	-0.169048	0.624171
0.730703	-0.155408	0.349924
0.576652	-0.137772	0.152988
0.223503	-0.109095	0.432843
0.468225	-0.0940026	0.592434
0.414318	-0.0674712	0.17735
0.368157	-0.06928	0.565671
0.631789	-0.158702	-0.0377483
0.902662	-0.154287	0.297295
0.9453	-0.11463	0.483642
0.379727	-0.11463	0.882144
0.0855096	-0.0711875	0.774404
0.9453	-0.11463	0.271002
0.974151	-0.0650659	0.489879
0.832545	-0.0699173	0.751437
0.353773	-0.0699173	0.906672
0.991039	0.00508845	0.475314
0.697704	-0.00910018	0.869887
0.544701	0.00508845	0.921652
0.348719	0.00508845	0.921652
0.196274	-0.00910108	0.870196
0.698066	-0.00861443	-0.115486
0.807232	-0.0243255	-0.0378394
0.991039	0.00508845	0.279331
0.977523	0.0774662	0.47076
0.935404	0.0748296	0.604429
0.83431	0.0774662	0.751838
0.708189	0.0948114	0.838019
0.553428	0.0948114	0.896211
0.339985	0.0948114	0.896211
0.170418	0.0772818	0.838585
0.804056	0.0948114	-0.0137247
0.935404	0.0748296	0.150215
0.977696	0.0774662	0.284978
0.816788	0.1171	0.735245
0.668718	0.156292	-0.0410396
0.904004	0.161395	0.293652
0.852601	0.18293	0.451412
0.117023	0.169545	0.678741
0.042652	0.184056	0.474935
0.0193451	0.160577	0.609132
0.0463253	0.185462	0.298056
0.279289	0.183272	-0.0103434
0.178813	0.187229	0.0918277
0.34482	0.181994	-0.0358597
0.354029	0.172414	-0.106766
0.420043	0.158834	-0.110426
0.655133	0.184418	0.0307554
0.857443	0.18293	0.333784
0.27649	0.187683	0.689122
0.276241	0.187181	0.0474187
0.689354	0.182279	0.158549
0.685983	0.139296	0.314961
0.395861	0.115173	0.158617
0.67399	0.11853	0.396753
0.410373	0.1187	0.606153
0.248922	0.135084	0.519262
0.244585	0.08283	0.416991
0.246025	0.0684782	0.356684
0.655337	0.103919	0.321481
0.643812	-0.0575579	0.400816
0.49958	0.0116663	0.560895
0.393108	-0.00238688	0.558174
0.340467	0.037608	0.537176
0.266247	-0.00973708	0.43954
0.382616	-0.0239695	0.198725
0.551957	-0.0879858	0.187283
-0.232633	-0.091509	0.356599
-0.360158	-0.123475	0.602532
-0.651599	-0.0687022	0.372348
-0.670753	-0.125096	0.281326
-0.527813	-0.136623	0.136777
-0.356107	-0.0908943	0.182158
-0.106776	-0.177551	0.306816
-0.632486	-0.178745	0.688447
-0.706638	-0.176096	0.59226
-0.0456351	-0.177332	0.440031
-0.187272	-0.179532	0.0910734
0.0026984	-0.175178	0.433267
0.0797696	-0.179253	0.31363
0.051213	-0.179252	0.432357
-0.299582	-0.178739	0.711355
-0.634702	-0.175509	0.0193057
-0.0410944	-0.166001	0.552313
-0.227354	-0.164989	0.760126
-0.353181	-0.158758	0.82181
-0.541592	-0.158758	0.82181
-0.667417	-0.164989	0.760126
-0.906011	-0.151902	0.292864
-0.00512337	-0.135427	0.633541
-0.380404	-0.11463	0.882144
-0.514365	-0.11463	0.882144
-0.5773	-0.0694844	-0.149925
-0.0630663	-0.0456827	0.766152
-0.354455	-0.0699173	0.906672
-0.540317	-0.0699173	0.906672
-0.687505	-0.0673151	-0.104981
-0.196957	-0.00910108	0.870196
-0.349394	0.00508845	0.921652
-0.545375	0.00508845	0.921652
-0.697863	-0.00910018	0.870151
-0.846885	-0.00910018	0.759643
-0.983079	-0.0243255	0.501285
-0.987804	-0.0032558	0.259955
-0.708843	0.00574632	-0.110338
0.0759303	0.069759	0.769539
-0.171085	0.0772818	0.838585
-0.34066	0.0948114	0.896211
-0.554103	0.0948114	0.896211
-0.708865	0.0948114	0.838019
-0.935633	0.0748296	0.605305
-0.935633	0.0748296	0.149339
-0.821901	0.0774662	-0.0102761
-0.709298	0.0948282	-0.0831883
0.105852	0.127836	0.749299
-0.902149	0.1171	0.618682
-0.892047	0.119366	0.120389
-0.805306	0.1171	0.00724471
-0.0376173	0.158791	0.621068
-0.0923621	0.165112	0.666809
-0.0976797	0.122935	0.748024
-0.776641	0.15632	0.036899
-0.0598003	0.187443	0.300034
-0.7459	0.18293	0.092499
-0.393789	0.185267	-0.020481
-0.230235	0.181773	-0.00290265
-0.0580429	0.174279	0.148642
-0.0628777	0.187478	0.428023
-0.373153	0.187719	0.725352
-0.513457	0.184869	0.710351
-0.514019	0.188043	0.0153958
-0.640395	0.1495	0.554579
-0.416538	0.146685	0.119678
-0.527652	0.118125	0.591895
-0.629866	0.0498879	0.447959
-0.713179	0.156266	0.413826
-0.333713	0.0619147	0.215057
-0.237793	0.109111	0.304947
-0.25772	-0.0109692	0.391932
-0.249959	-0.0592957	0.408249
-0.511791	-0.0684857	0.570245
-0.639544	-0.0524205	0.419959
-0.579588	0.0273278	0.237902
-0.512871	0.0226455	0.199731
-0.396341	-0.0584954	0.183283
-0.291029	0.0384415	0.263503
-0.0890735	0.0444732	-0.204334
0.017565	0.0423747	-0.182288
0.186891	0.123321	-0.538831
-0.0555311	0.0704772	-0.575114
-0.128612	0.0787298	-0.54114
-0.210511	0.107857	-0.294761
0.171692	0.0643032	-0.269579
0.199811	0.0648269	-0.425758
-0.0308816	0.120926	-0.141054
0.231197	0.140173	-0.506822
-0.184805	0.179477	-0.0395588
0.261073	0.142842	-0.428747
0.280827	0.163319	-0.484425
-0.286104	0.178576	-0.0925224
-0.344461	0.177704	-0.214032
-0.0745689	0.179138	-0.0177777
0.0832543	0.17533	0.0477501
0.293763	0.178547	-0.0924138
0.408865	0.17384	-0.303844
0.413677	0.173859	-0.421534
-0.530478	0.0966353	-0.162488
0.564312	0.071072	-0.16333
0.513927	0.103701	-0.29519
0.360297	0.085739	-0.769049
-0.52216	0.0756662	-0.279457
0.541646	0.0500621	-0.300811
0.533756	0.0684023	-0.471421
0.463647	0.085739	-0.639477
0.385271	-0.0181725	-0.777496
0.281838	-0.0123281	-0.855563
0.126919	-0.0333979	-0.913687
-0.121017	-0.0333979	-0.913687
-0.275928	-0.0123281	-0.855563
-0.387975	-0.0181725	-0.76889
-0.474619	-0.0123281	-0.656878
-0.537371	-0.0301674	-0.279002
-0.532789	-0.0332237	-0.501955
0.549038	-0.00693301	-0.297347
0.535846	-0.0677066	-0.298845
0.495786	-0.0181725	-0.628476
0.272991	-0.0741382	-0.844845
-0.267088	-0.0741382	-0.844845
-0.465693	-0.132273	-0.160598
-0.519638	-0.120051	-0.130901
0.494172	-0.114292	-0.200261
0.486124	-0.159487	-0.0766337
0.496216	-0.133498	-0.315537
-0.429501	-0.174061	-0.466523
-0.425766	-0.161832	-0.190813
0.441494	-0.173071	-0.320156
0.385754	-0.174061	-0.598029
-0.155276	-0.187698	-0.731798
-0.284195	-0.185127	-0.662222
-0.0463366	-0.182621	0.0353075
-0.185318	-0.185046	-0.0152084
0.0473209	-0.176172	0.0612969
0.267688	-0.185976	-0.0765839
0.23054	-0.181373	0.0126373
0.383061	-0.186916	-0.464377
0.342323	-0.188184	-0.556819
0.287963	-0.183564	-0.549961
-0.32304	-0.188025	-0.22424
0.651452	-0.0777466	0.351556
-0.0884248	-0.188002	-0.0310593
0.328739	-0.18797	-0.224106
0.67761	-0.122848	0.316399
0.531531	-0.140724	0.624003
0.482391	-0.168568	0.683953
0.194079	-0.151939	0.264343
-0.132565	-0.146092	-0.593842
-0.214131	-0.146399	-0.520066
0.725657	-0.161194	0.282876
0.693005	-0.179003	0.640866
0.519833	-0.17906	0.730695
0.0396953	-0.119219	-0.60601
0.693005	-0.179003	0.113778
0.0177762	-0.142848	-0.12683
0.263389	-0.149631	-0.384402
0.133941	0.0258937	-0.521634
-0.116733	-0.0016833	-0.524554
0.643178	-0.1785	0.703438
-0.197311	-0.0861854	-0.429584
-0.180046	0.00272442	-0.421628
-0.24483	-0.147313	-0.306097
0.0643599	-0.172124	0.183115
0.196161	-0.17943	0.0976242
-0.0798488	-0.0152275	-0.208229
-0.0296296	0.0235166	-0.189923
0.069338	-0.0413796	-0.198373
0.154216	-0.00966203	-0.264155
0.664539	-0.164989	0.761249
0.352498	-0.158758	0.82181
0.206215	-0.0763505	-0.402755
0.576071	-0.159703	-0.0560139
0.617706	-0.129228	-0.089635
0.687544	-0.149516	-0.0269281
0.774021	-0.142348	0.0276013
0.818742	-0.132025	0.0535839
0.853257	-0.170368	0.242703
0.910348	-0.138581	0.234854
0.869745	-0.151902	0.180708
0.973254	-0.0875091	0.329652
0.957218	-0.111186	0.423667
0.912429	-0.11463	0.584651
0.866336	-0.083243	0.70345
0.683185	-0.134973	0.805736
0.553028	-0.11463	0.875913
0.493056	-0.111186	0.887838
0.239373	-0.114621	0.843035
0.137403	-0.120832	0.776531
0.171285	-0.0664477	0.838781
0.457967	-0.127145	-0.601053
0.0864826	-0.130551	0.715618
0.00207235	-0.10428	0.687869
0.593645	-0.0693388	-0.14448
-0.609736	0.0141353	0.277303
0.792704	-0.0875091	-0.0227133
-0.55209	0.0862614	0.197932
0.832899	-0.0740613	0.00774876
0.912429	-0.11463	0.169994
0.993951	-0.0290224	0.329859
0.985473	-0.0602144	0.425961
0.939583	-0.0650659	0.596284
0.90813	-0.0664522	0.652795
0.881542	-0.0301183	0.71353
0.806764	-0.0290224	0.792152
0.708852	-0.0712192	0.844023
0.63427	-0.0301183	0.894189
0.559266	-0.0650659	0.904764
0.657713	0.115204	0.463981
0.495341	-0.0602144	0.916093
0.398071	-0.0602144	0.916093
-0.593932	0.1209	0.197765
0.22775	-0.0650659	0.870196
0.748368	-0.0383044	-0.0796855
0.87719	-0.0301183	0.0367599
0.90813	-0.0664522	0.101849
0.974151	-0.0650659	0.264766
0.939583	-0.0650659	0.15836
0.995965	-0.0312143	0.377322
0.997315	-0.0126501	0.423213
0.994856	0.0359153	0.321733
0.994856	0.0359153	0.432911
0.976391	-0.0219315	0.531165
0.922748	0.0152418	0.658428
0.890684	0.0184736	0.70809
0.031338	-0.0920219	-0.167067
0.769548	-0.0312143	0.821681
0.754289	0.0108655	0.836706
0.813877	0.0359153	0.788109
0.0542149	-0.00688655	0.766333
0.617397	0.0182476	0.903565
0.446706	-0.0312143	0.926578
0.400817	-0.0126501	0.927928
0.492596	-0.0126501	0.927928
0.502296	0.0359153	0.925461
0.391117	0.0359153	0.925461
0.263366	-0.0133671	0.898428
0.12535	-0.0321865	0.822813
0.156969	0.0025971	0.848654
0.754018	0.0108655	-0.0823314
0.922748	0.0152418	0.096216
-0.661831	-0.120368	-0.0797224
0.979416	0.0855277	0.423683
0.979642	0.0855277	0.332356
-0.634916	-0.00398359	0.410993
0.949321	-0.00876128	0.60529
0.962536	0.0813461	0.527934
-0.477228	-0.147682	-0.432834
0.871126	0.0813463	0.707342
0.797336	0.0855277	0.781041
0.600313	0.0684386	0.897938
0.653248	0.0855283	0.870747
0.401744	0.0855277	0.910248
0.491676	0.0855277	0.910248
0.261247	0.0334517	0.897885
0.240172	0.0855283	0.870747
0.293099	0.0684386	0.897938
0.099192	0.00509901	0.805781
0.657668	0.0740174	-0.11997
-0.624125	-0.0708292	0.481111
0.808733	0.0497171	-0.0342771
0.852163	0.0855283	0.0284224
0.949321	-0.00876128	0.149354
-0.90505	-0.0913612	0.117573
0.901493	0.0788669	0.664134
0.652999	0.135171	0.83154
0.240406	0.135161	0.831517
0.352408	0.135171	0.866953
0.11869	0.0742906	0.805668
-0.567199	-0.0588077	0.537737
0.739498	0.0832289	-0.0715288
0.775469	0.131993	-0.00250229
0.868139	0.128717	0.0983725
0.81494	0.135171	0.0407734
0.906968	0.120454	0.155234
0.94699	0.131993	0.421522
0.329764	0.143196	0.151702
0.864873	0.164322	0.565897
0.786135	0.164322	0.685888
0.777438	0.131993	0.755176
0.537543	0.168514	0.821003
0.502545	0.135171	0.873047
0.40762	0.16647	0.832784
0.355877	0.168514	0.821003
0.223164	0.16849	0.771183
0.0718799	0.161281	0.654823
0.625423	0.128825	-0.0939072
0.557818	0.152013	-0.0892745
0.25786	-0.123702	-0.819471
0.845315	0.165438	0.14884
0.909013	0.161395	0.429331
0.891212	0.164305	0.499612
-0.654712	-0.11463	0.843042
0.793745	0.185845	0.574193
0.670204	0.168514	0.771221
0.715927	0.185845	0.671799
0.768409	-0.178945	0.217812
0.611755	0.185845	0.740579
0.23926	0.185134	0.723477
0.0982039	0.181849	0.610979
-0.0228789	0.170829	0.558969
0.0670677	0.183179	0.544125
0.0590498	0.178693	0.186096
0.123532	0.181818	0.098899
0.201116	0.180247	-0.0234807
0.105928	0.179025	0.00714877
0.498049	0.161392	-0.0853613
0.531154	0.17957	-0.0398848
0.755195	0.165438	0.0368477
0.728463	0.184841	0.0905643
0.81086	0.183739	0.19565
-0.240055	-0.114621	0.843035
-0.261009	0.0248151	0.340756
0.593864	-0.178699	0.0551364
0.737673	0.179918	0.50886
0.522495	-0.0782429	-0.242826
0.679692	0.177527	0.59006
0.744235	0.187375	0.579385
0.518814	-0.1016	-0.473468
0.506014	0.185071	0.710553
0.491419	0.185845	0.7738
0.410222	0.186929	0.755144
-0.242771	0.081074	0.360169
0.153801	0.188199	0.606901
0.119527	0.188293	0.540245
0.0736902	0.188291	0.407711
0.0301689	0.185496	0.36951
0.0999463	0.182369	0.139365
-0.278976	0.129593	0.205108
-0.286096	0.083298	0.242528
0.21323	0.184835	0.0363281
0.464967	0.186324	-0.0156219
-0.540832	-0.0263425	-0.19391
0.583319	0.185894	0.0166436
0.529035	0.187647	0.00737759
0.72304	0.180624	0.21119
0.763997	0.185841	0.244797
0.766999	0.179347	0.369531
0.708075	0.149532	0.374062
0.735101	0.170772	0.321451
0.760399	0.178181	0.41781
0.724903	0.165887	0.452625
-0.528998	-0.0770263	-0.458475
-0.517441	-0.0762328	-0.242997
0.42091	0.179884	0.692908
0.303614	0.172247	0.637997
0.193649	0.187621	0.641585
0.207927	0.179962	0.585614
0.152353	0.180173	0.495671
0.122597	0.183598	0.296162
0.141416	0.187404	0.177446
0.183489	0.186461	0.139839
0.249978	0.182659	0.108241
0.253274	0.162708	0.175853
-0.390581	-0.0802923	-0.740848
0.641323	0.182279	0.107377
0.715339	0.16993	0.265432
-0.677771	0.118537	0.400645
-0.666222	0.121828	0.457604
0.12759	-0.176408	0.255064
0.478649	0.156795	0.643169
-0.911653	-0.151902	0.426159
0.398501	0.15822	0.643097
0.362718	0.120677	0.595604
0.23794	0.161228	0.555895
0.225336	0.128065	0.462073
0.175796	0.16027	0.405068
0.167649	0.1624	0.35709
0.217771	0.116772	0.394808
0.226837	0.112948	0.323611
-0.454463	0.0639944	0.572448
0.279922	0.0958286	0.243062
-0.454773	0.105087	0.59504
0.435136	0.163919	0.0984366
0.576953	0.175707	0.0947542
0.527111	0.174249	0.0789286
0.63725	0.159046	0.181933
0.666568	0.14642	0.244914
-0.388013	0.0669661	0.569084
0.61742	0.0630004	0.474978
0.674337	0.151367	0.507138
0.622451	0.122831	0.530745
0.626705	0.159545	0.58921
0.569629	0.131667	0.583493
-0.262827	0.066794	0.456897
0.312793	0.115408	0.193859
0.493086	0.0289656	-0.628975
0.547394	-0.00340552	-0.475974
0.593804	0.150873	0.158999
0.539195	0.141726	0.142985
0.580596	0.118387	0.192238
0.6409	0.0565826	0.392953
0.627203	-0.0188221	0.437738
0.322953	0.174854	0.0988643
0.527172	0.0800327	0.566624
0.447008	0.0275021	0.569003
0.436395	-0.0445995	0.57185
0.495455	-0.0554376	0.5722
0.213992	-0.0897116	-0.357593
0.39485	0.0609076	0.567954
0.479208	0.0781703	0.581708
-0.0845705	-0.104771	0.746563
-0.350722	0.111379	0.175602
-0.546252	0.026385	-0.428251
0.263819	0.0978014	0.486276
0.315705	0.0836012	0.537444
0.305726	0.0130798	0.50282
0.25749	0.0340817	0.405456
-0.49609	0.0275055	-0.611757
0.259731	0.0178231	0.344697
0.280843	0.0115893	0.288342
0.261375	-0.0372062	0.317653
0.309097	0.0270739	0.246947
0.40136	-0.179177	0.735809
0.374183	0.0660962	0.192737
0.32686	0.0715933	0.214498
0.52521	0.0869826	0.183921
0.416023	0.0244979	0.191847
0.433393	0.0662061	0.181411
0.446352	-0.0222905	0.187268
0.151666	-0.138324	-0.182166
0.478702	0.0184592	0.190092
0.563874	0.0344567	0.227897
0.500229	-0.0590641	0.181964
0.577066	0.0792361	0.221121
-0.384963	0.0486797	-0.76051
0.61312	0.0750757	0.263735
0.624721	0.0405582	0.305781
-0.230816	0.0275055	-0.87703
-0.260647	-0.0750094	0.465176
-0.248254	-0.114453	0.495558
-0.244362	-0.182181	-0.0220157
0.0710578	0.0275055	-0.92485
-0.0473926	0.0252719	-0.927151
0.236718	0.0275055	-0.87703
-0.522325	-0.177766	0.00715313
-0.496511	-0.152885	-0.0896335
-0.653711	0.130542	0.502765
-0.399477	-0.0118649	0.194357
-0.306921	-0.0138103	0.248622
-0.358536	-0.0700734	0.561948
-0.299002	-0.0517772	0.509695
-0.309674	-0.107457	0.558568
-0.747589	-0.17394	0.0918156
0.417637	0.0252719	-0.741506
0.586253	0.167044	0.627403
-0.595994	-0.00705369	0.497831
-0.645275	-0.121164	0.510513
-0.813331	-0.176596	0.213435
-0.407188	0.121827	0.606208
0.51014	0.108028	-0.466379
0.768409	-0.178945	0.536833
-0.714228	-0.145567	0.365946
-0.611015	-0.03263	0.271418
-0.642422	-0.0713331	0.307334
-0.589485	-0.156337	0.131859
-0.846101	-0.176596	0.334771
-0.326027	-0.125404	0.168321
-0.24391	0.11702	0.479176
-0.275634	0.136283	0.557383
-0.187317	-0.147236	0.441033
-0.293073	-0.147498	0.597157
-0.265467	-0.13612	0.555084
-0.492724	-0.110997	0.60285
-0.555816	-0.136038	0.609349
-0.845312	-0.160944	0.584458
-0.571689	-0.109981	0.572285
0.516536	0.0882455	-0.249208
-0.623169	-0.0867503	0.252979
-0.625788	-0.151184	0.166086
-0.614968	-0.113859	0.216168
-0.408587	-0.113445	0.147489
-0.398225	-0.164386	0.0809738
-0.215331	-0.127673	0.307465
-0.20238	-0.151728	0.254946
-0.123144	-0.176533	0.503814
-0.206581	-0.157952	0.53302
-0.178402	-0.16251	0.495906
-0.21395	-0.167772	0.577792
-0.297749	-0.166234	0.642103
-0.529893	-0.176596	0.769705
-0.44191	-0.129511	0.623892
-0.392879	-0.146012	0.638817
-0.384478	-0.176306	0.71144
-0.451799	-0.167508	0.682462
-0.516358	-0.153132	0.649413
-0.613731	-0.136515	0.573188
-0.647649	-0.169487	0.618571
-0.573936	-0.16338	0.646576
-0.70825	-0.149941	0.460348
-0.683513	-0.159168	0.543853
-0.527049	0.0836717	-0.330656
-0.807244	-0.177877	0.466767
-0.720454	-0.157581	0.296881
-0.763532	-0.169808	0.411641
-0.364643	-0.176596	0.769675
-0.713624	-0.167439	0.223818
-0.668193	-0.143591	0.23332
-0.686305	-0.167662	0.181189
-0.617709	-0.174491	0.0914709
-0.430677	0.118837	-0.637208
-0.545484	-0.16753	0.0842842
-0.220799	-0.128418	-0.461393
-0.473539	-0.136281	0.122661
-0.428801	-0.144871	0.109634
-0.304742	-0.174153	0.080669
-0.249401	-0.161368	0.157073
-0.260798	-0.173824	0.109579
-0.221289	-0.154936	0.205032
-0.173778	-0.168102	0.2229
-0.166069	-0.161922	0.297479
-0.119335	-0.177891	0.259696
-0.367326	0.115474	-0.726012
-0.120625	-0.172398	0.400285
-0.0381981	-0.178122	0.384709
-0.074418	-0.178563	0.480965
-0.154137	-0.176024	0.551724
-0.159816	-0.17931	0.606117
0.399029	0.185765	0.0357353
-0.173763	-0.172843	0.692117
-0.105818	-0.0982311	-0.564443
-0.344137	-0.168975	0.672805
-0.428163	-0.178569	0.732038
-0.493556	-0.177754	0.725839
0.145964	0.1804	0.0504392
-0.255895	0.104391	-0.82626
-0.684115	-0.179103	0.654839
0.254202	0.180877	-0.056205
-0.741735	-0.173635	0.523561
-0.047815	0.0933748	-0.899605
-0.764754	-0.178945	0.209306
-0.464579	-0.178055	0.0234412
-0.386	-0.179161	0.00612701
-0.29379	-0.179728	0.0189791
-0.227157	-0.17978	0.0487394
0.113546	0.102211	-0.884489
-0.190289	-0.175337	0.161024
-0.152402	-0.179348	0.121333
-0.066023	-0.174819	0.232631
-0.0561647	-0.178797	0.331452
-0.00399951	-0.174751	0.3144
0.264648	0.102211	-0.825528
-0.132436	-0.172824	0.653516
0.283513	-0.145836	0.164504
-0.428251	-0.174911	0.785982
-0.48565	-0.172827	0.794437
-0.726866	-0.172084	0.690808
0.283618	0.185845	0.741574
-0.729531	-0.178626	0.642578
-0.79769	-0.178626	0.542407
-0.874022	-0.167601	0.460055
-0.0136617	-0.115478	-0.603585
-0.849177	-0.173811	0.268112
0.281604	-0.098081	0.228705
-0.735807	-0.179182	0.148875
0.248899	-0.0958174	0.278519
-0.689223	-0.176731	0.0561533
-0.748327	-0.162377	0.0452287
-0.39763	-0.175047	-0.0429601
-0.463891	-0.175054	-0.0323403
-0.0596872	-0.169488	0.182181
0.465759	0.148942	-0.46692
-0.00762754	-0.161102	0.165711
-0.0492481	-0.175648	0.27661
0.0214721	-0.156663	0.583183
0.0125039	-0.163984	0.53105
-0.0939611	-0.170622	0.615881
-0.0845705	-0.142504	0.691704
-0.0578317	-0.151259	0.640037
-0.18074	-0.159586	0.745681
-0.130822	-0.152209	0.719259
-0.212909	-0.139514	0.800554
-0.284293	-0.151244	0.81693
0.471054	0.142556	-0.275986
-0.404611	-0.149516	0.845924
-0.490156	-0.149516	0.845924
-0.61048	-0.151244	0.81693
-0.681846	-0.139536	0.800562
-0.797105	-0.142348	0.704633
-0.861703	-0.128971	0.650806
-0.899219	-0.130409	0.580017
0.51717	0.103829	-0.17352
-0.899219	-0.130409	0.174628
-0.800436	-0.171597	0.144466
-0.857466	-0.151902	0.155275
-0.801532	-0.146172	0.0620491
-0.770236	-0.132025	0.00440169
-0.648647	-0.151866	-0.0434497
-0.138078	-0.120832	0.776531
-0.17196	-0.0664477	0.838781
-0.722857	-0.0664522	0.838743
-0.816957	-0.0740613	0.763512
-0.84742	-0.0875091	0.723317
-0.923756	-0.0913612	0.600359
-0.962651	-0.0875091	0.496218
-0.463965	0.144603	-0.477214
-0.954426	-0.11463	0.430279
-0.948196	-0.11463	0.285028
-0.934758	-0.0875091	0.17188
-0.825369	-0.0836744	0.00633757
-0.773855	-0.083243	-0.0421265
-0.720922	-0.0875091	-0.075356
-0.574511	-0.130379	-0.101458
0.0453674	-0.088188	0.726494
-0.0111123	-0.0441115	0.736116
-0.0457106	-0.088188	0.726494
-0.117524	-0.0726342	0.799845
-0.228425	-0.0650659	0.870196
-0.398745	-0.0602144	0.916093
-0.496023	-0.0602144	0.916093
-0.666346	-0.0650659	0.870196
-0.787946	-0.0301183	0.80781
-0.865104	-0.0453953	0.730145
-0.905393	-0.0301183	0.680407
-0.305616	0.155251	-0.717423
-0.964021	-0.0301183	0.565343
-0.982889	-0.0650659	0.438966
-0.995829	-0.0301183	0.354833
-0.973852	-0.0602144	0.251009
-0.964021	-0.0301183	0.189301
-0.904304	-0.0301183	0.0731487
-0.862215	-0.0290224	0.0172618
-0.784963	-0.0301183	-0.0568163
-0.735631	-0.0453953	-0.0873149
0.258448	-0.150436	-0.323322
-0.626061	-0.0906846	-0.121213
-0.661309	-0.0269067	-0.130488
-0.126025	-0.0321865	0.822813
-0.157644	0.0025971	0.848654
-0.264041	-0.0133671	0.898428
-0.447384	-0.0312143	0.926578
-0.493275	-0.0126501	0.927928
-0.401493	-0.0126501	0.927928
-0.391795	0.0359153	0.925461
-0.502972	0.0359153	0.925461
-0.630729	-0.0133671	0.898428
-0.754421	0.0108659	0.83725
-0.0469777	0.144603	-0.85272
-0.998313	-0.0126488	0.421178
0.537505	0.122348	-0.131005
0.48055	0.135134	-0.144955
-0.858168	0.0359153	0.0101584
-0.772068	0.0182476	-0.0706863
0.0530685	0.155251	-0.833969
-0.670992	0.0370509	-0.126812
-0.00198561	0.0159029	0.741202
0.0414075	0.0808274	0.737553
0.0559573	0.130405	0.701297
-0.099852	0.00509901	0.805781
-0.261922	0.0334517	0.897885
-0.293774	0.0684386	0.897938
-0.240855	0.0855283	0.870747
-0.49235	0.0855277	0.910248
-0.402418	0.0855277	0.910248
0.19153	0.155251	-0.796165
-0.632848	0.0334517	0.897885
-0.653917	0.0855283	0.870747
-0.600993	0.0684386	0.897938
-0.846411	0.0635916	0.746165
-0.966752	0.0256246	0.56561
-0.980326	0.0635916	0.483342
-0.966752	0.0256246	0.189035
-0.980326	0.0635916	0.271303
0.371189	0.126098	-0.714544
-0.851106	0.0855277	0.0266959
-0.742224	0.059713	-0.082597
-0.777403	0.0813463	-0.0470938
-0.584151	0.04393	-0.160579
-0.118347	0.0735887	0.805389
-0.353083	0.135171	0.866953
-0.241074	0.135161	0.831517
-0.653668	0.135171	0.83154
-0.752289	0.0684372	0.826041
-0.797281	0.0855283	0.781773
-0.832306	0.113463	0.723428
-0.953642	0.113463	0.485296
-0.980256	0.0855283	0.422665
-0.980256	0.0855283	0.33198
-0.953642	0.113463	0.269349
-0.688373	0.135171	-0.0592083
0.531064	-0.0945125	0.580041
-0.567469	0.131116	-0.113017
0.428943	0.152444	-0.161591
-0.356545	0.168514	0.821003
-0.255277	0.168511	0.787219
-0.503214	0.135171	0.873047
-0.486466	0.16647	0.832784
-0.427843	0.164305	0.837793
-0.538219	0.168514	0.821003
0.08514	-0.173495	-0.0887752
-0.778114	0.131993	0.755176
-0.78681	0.164322	0.685888
-0.896529	0.164322	0.470554
-0.947473	0.131993	0.422792
-0.947473	0.131993	0.331853
-0.902625	0.16647	0.417799
-0.896529	0.164322	0.284091
-0.845736	0.164322	0.14986
-0.738563	0.183106	0.211644
-0.622581	0.129226	-0.0973421
-0.535402	0.1602	-0.0810454
-0.608204	0.164297	-0.0545388
-0.439149	0.149643	-0.15616
-0.028023	-0.177153	-0.0688183
-0.00308684	0.183099	0.336968
0.0138917	0.183997	0.413917
-0.110072	0.184141	0.599736
-0.190538	0.164597	0.760035
-0.1358	0.163791	0.717688
-0.187453	0.186563	0.662108
-0.28234	0.185845	0.740579
0.707615	-0.142689	0.410531
-0.610475	0.185845	0.741574
-0.670879	0.168514	0.771221
-0.715053	0.185845	0.673349
-0.812112	0.180052	0.589183
-0.811637	0.185845	0.540413
-0.670875	0.168512	-0.0165784
-0.654828	0.185134	0.0311682
-0.452565	0.173777	-0.0662686
-0.333638	0.185207	-0.00950484
-0.295547	0.180515	-0.041797
-0.118068	0.177815	0.041623
-0.00161602	0.170852	0.189676
-0.0350452	0.179897	0.235557
-0.00310947	0.179627	0.278585
-0.0390127	0.187179	0.367194
-0.0747197	0.181806	0.557839
-0.156656	0.180213	0.514952
-0.135936	0.187223	0.561655
-0.221983	0.184332	0.717115
-0.40267	0.185845	0.7738
-0.492097	0.185845	0.7738
0.638034	-0.0996385	0.264835
-0.747165	0.184789	0.544583
-0.759167	0.179716	0.440201
-0.843864	0.185845	0.422036
-0.852375	0.184643	0.356048
-0.789146	0.186067	0.327028
-0.698793	0.187876	0.107753
-0.491036	0.182737	-0.0334396
-0.40045	0.186566	0.0316932
-0.462862	0.184261	0.0405195
-0.323613	0.186336	0.0386302
-0.217571	0.185981	0.0410101
-0.179375	0.187201	0.0917636
-0.384477	0.167033	0.658545
-0.409318	0.17098	-0.467262
-0.0985245	0.187224	0.208242
-0.0909516	0.187696	0.358159
-0.210043	0.169651	0.549783
0.653896	-0.138968	0.22446
-0.486019	0.170103	0.66629
-0.551163	0.166271	0.643533
-0.644485	0.186908	0.669927
-0.669567	0.174461	0.584826
-0.784826	0.187247	0.496226
-0.778468	0.18644	0.262881
-0.677795	-0.175124	0.130784
-0.386824	0.174451	0.0793006
-0.462805	0.157318	0.104984
-0.253429	0.187225	0.0738066
-0.184172	0.18646	0.139825
-0.147884	0.187656	0.183164
-0.226358	0.171128	0.186178
-0.171304	0.179566	0.224013
-0.186827	0.150977	0.403875
-0.163256	0.171603	0.462034
-0.2029	0.15711	0.491174
-0.0400385	0.17098	-0.79759
-0.782627	-0.175093	0.336726
-0.245954	0.186657	0.671359
-0.323002	0.16369	0.62812
-0.329964	0.119769	0.577284
-0.487382	0.141156	0.623896
-0.608131	0.174463	0.633818
-0.712283	0.16656	0.483872
-0.749029	0.174239	0.374109
-0.707585	0.163163	0.276837
-0.661438	0.117605	0.297278
-0.649724	0.163953	0.174556
-0.650025	0.128184	0.24828
-0.519759	0.118456	0.161887
-0.526551	0.156188	0.119929
-0.466783	0.110086	0.155437
-0.317881	0.174813	0.101491
-0.363264	0.149592	0.128805
0.945904	0.124546	0.28232
-0.262133	0.168539	0.15518
-0.254892	0.117297	0.252888
-0.134473	0.179822	0.309544
-0.211589	0.157661	0.247403
-0.206988	0.143756	0.300647
-0.214652	0.124796	0.347032
-0.222707	0.119564	0.425033
-0.240757	0.179654	-0.0660613
0.308509	0.159441	-0.712275
0.367199	0.176774	-0.541087
0.68857	0.115381	-0.0784658
-0.253572	0.0515989	0.402724
-0.274729	-0.0080399	0.461767
-0.308151	0.027764	0.510108
-0.337507	0.0686252	0.54682
-0.280318	0.0842328	0.502323
-0.349123	-0.0105504	0.538696
-0.409874	-0.0218779	0.561508
-0.811637	0.185845	0.214232
-0.243163	-0.169897	0.618566
0.376454	0.169443	-0.161821
0.208237	-0.127447	0.32064
-0.499682	0.0116927	0.556349
-0.554619	0.00490471	0.531602
-0.584608	0.105237	0.54707
-0.585345	0.039188	0.509786
-0.0971819	-0.176463	0.554532
-0.621428	-0.00452214	0.456421
-0.657183	0.0897325	0.353737
-0.645084	0.0566327	0.38882
-0.635113	-0.00635132	0.341407
-0.636257	0.0587239	0.31166
-0.616955	0.0626632	0.268357
-0.587307	-0.0606391	0.233238
-0.558659	-0.0159416	0.224163
-0.454658	0.00434632	0.189128
-0.461331	-0.0604007	0.176086
-0.419244	0.10108	0.162105
-0.349636	0.00125578	0.215539
0.892109	0.124546	0.621934
-0.304296	-0.160216	0.126601
-0.266078	0.0676935	0.289285
-0.273296	-0.00743083	0.305768
0.94435	0.124546	0.482084
0.118826	0.0716531	-0.54795
-0.0891564	0.0389712	-0.548957
-0.183078	0.0456315	-0.438413
-0.161989	0.0630976	-0.262756
-0.332544	0.175601	-0.130889
0.256366	-0.167015	-0.241159
0.106109	0.0154625	-0.221009
0.849086	0.036578	0.000789938
0.193114	0.0150475	-0.378896
0.170229	0.0296394	-0.47626
0.188611	-8.23E-05	-0.422093
0.133217	0.113785	-0.571429
-0.393532	0.176772	-0.333276
0.0768355	0.0859603	-0.575281
0.699628	0.056807	-0.106
-0.16708	0.0701873	-0.494809
-0.189881	0.130937	-0.535296
-0.223318	0.107598	-0.422119
-0.198684	0.122294	-0.248313
-0.312186	0.175571	-0.633255
0.188859	0.158159	-0.595846
0.195753	0.0380466	0.867481
0.0261712	0.111141	-0.605568
0.026224	0.144982	-0.641767
-0.0970536	0.122581	-0.596873
-0.253919	0.151094	-0.282735
-0.324036	0.173341	-0.32885
0.627278	-0.0853165	0.49212
-0.138161	0.132317	-0.170593
0.697682	0.038038	0.867458
-0.0792076	0.176774	-0.768543
0.660941	-0.10274	0.446668
0.0703035	0.171879	0.0991381
-0.00147271	0.16356	0.132193
0.670347	-0.104446	0.395032
0.29273	0.173511	-0.544132
0.226844	0.178064	-0.652807
-0.161657	0.149604	-0.600783
-0.213664	0.159206	-0.573345
-0.0985094	0.162606	-0.656086
-0.234285	0.176185	-0.63139
-0.234029	0.138768	-0.478346
0.845933	0.00508845	0.760095
-0.284369	0.15807	-0.41381
-0.201097	0.153286	-0.186396
-0.289023	0.177403	-0.179995
-0.244966	0.16143	-0.225682
-0.244174	0.177992	-0.126176
-0.109499	0.149667	-0.130366
-0.121281	0.176515	-0.0504759
-0.259825	-0.172451	-0.237515
0.0107992	0.133745	-0.125952
-0.0161809	0.175156	-0.0359786
0.0903821	0.151475	-0.113686
0.0370629	0.162173	-0.0810326
0.157912	0.175007	-0.0744727
0.182599	0.151804	-0.166622
0.238694	0.174977	-0.123763
0.280767	0.165201	-0.252411
0.229499	0.12806	-0.278973
0.365894	0.178427	-0.332784
0.265191	0.144221	-0.336693
0.331786	0.172769	-0.379883
0.342625	0.17851	-0.496859
0.319137	0.17219	-0.434974
0.297429	0.176774	-0.647216
0.201773	0.176774	-0.724043
0.160295	0.177511	-0.689469
0.082945	0.176774	-0.76889
-0.0381302	0.174173	-0.709541
0.0242026	0.172291	-0.702192
-0.172322	-0.150672	0.365025
-0.180664	0.172577	-0.652427
-0.158647	0.178763	-0.704127
-0.325212	0.177567	-0.56808
-0.326955	0.174336	-0.437043
-0.293254	0.169638	-0.496579
-0.393529	0.176774	-0.42271
0.185533	-0.0501872	-0.449463
0.0678069	0.178466	-0.0220277
-0.0491349	0.176584	0.0310998
0.106222	0.173403	-0.0596713
0.15356	0.179368	-0.0101784
0.208636	0.178102	-0.084457
-0.51486	-0.101379	0.164835
0.320351	0.178291	-0.204203
0.367199	0.178824	-0.444699
0.396849	0.159441	-0.601492
0.17747	0.00363648	-0.3087
-0.542655	-0.069163	0.196733
-0.18436	0.159441	-0.790334
-0.198903	0.175868	-0.73044
-0.411325	0.149302	-0.597668
-0.451831	0.154883	-0.310097
-0.673108	-0.10941	0.337119
-0.431563	0.160897	-0.108139
-0.384635	0.167913	-0.143125
-0.332461	0.175926	-0.0740895
-0.674862	-0.115959	0.42606
-0.0571076	0.157975	-0.096394
-0.0278947	0.167579	0.0849593
-0.430304	-0.0738139	0.582169
0.280473	0.17555	-0.157988
0.436358	0.156593	-0.222996
0.459401	0.157399	-0.410855
0.13146	-0.0817699	-0.216613
-0.139187	0.182428	0.654548
-0.22095	-0.114948	0.424987
-0.0469627	0.125153	0.700274
-0.135778	0.111152	-0.870709
-0.205691	0.131041	-0.825174
-0.263702	-0.0598984	0.300913
-0.497352	0.123377	-0.33522
0.0568851	0.0197502	-0.195368
-0.409149	0.162984	-0.193109
-0.492029	0.118373	-0.271597
-0.500854	-0.0384869	0.190072
-0.481405	-0.033462	0.565916
-0.451451	0.0103098	0.565481
0.307732	-0.180683	-0.0506924
0.369899	-0.174396	-0.0761736
0.62715	-0.0545755	0.294856
0.166624	-0.184867	-0.0808395
0.503239	0.122921	-0.422196
0.45716	0.126098	-0.584281
0.408397	0.0764559	-0.726897
0.112776	-0.179147	0.0544399
0.190428	0.0722738	-0.881103
0.0249192	0.0722739	-0.914283
0.0768053	-0.187446	-0.00450117
-0.18516	0.0722738	-0.880786
-0.0299237	-0.0501638	-0.184305
-0.407933	0.11637	-0.679107
-0.499838	0.0722738	-0.566102
-0.503307	0.104391	-0.485969
0.530558	-0.110061	-0.147626
-0.518636	0.069072	-0.223054
0.690607	-0.120253	-0.0647558
0.673206	-0.0718656	-0.109269
-0.507444	0.132762	-0.126307
0.547839	0.0275331	-0.195159
0.539594	0.0710394	-0.358948
0.535604	0.0764986	-0.424287
0.604431	-0.0800381	0.233437
0.496367	0.0764559	-0.584529
0.518897	0.0722739	-0.528378
0.234025	-0.154287	0.788433
-0.860787	0.153675	0.615969
0.320366	0.0680913	-0.814885
0.267982	0.0545193	-0.852342
0.364974	0.0406447	-0.789595
0.108424	0.0545193	-0.911025
-0.102522	0.0545193	-0.911025
-0.26257	0.0545193	-0.852086
-0.413217	0.0741566	-0.7154
-0.471144	0.0545193	-0.643515
-0.529986	0.0545235	-0.48401
-0.541277	0.0337764	-0.313549
-0.241715	-0.185608	-0.136483
0.521251	-0.00275067	-0.570882
0.462878	0.00179358	-0.685034
0.433439	-0.0391907	-0.718559
0.342693	0.00179312	-0.814757
0.196002	-0.0391907	-0.89207
0.329251	-0.0382365	0.224276
-0.019545	-0.0391907	-0.926442
0.0479319	-0.038094	-0.925627
-0.1901	-0.0391907	-0.89207
-0.335154	-0.0391907	-0.811612
-0.431361	0.00179312	-0.720189
-0.511124	-0.0391907	-0.571046
0.76893	-0.154287	0.709679
0.810716	-0.125049	0.719487
-0.546538	-0.0309857	-0.422841
-0.539989	0.0417167	-0.192517
-0.535468	0.0259106	-0.254856
0.289087	-0.036068	0.263643
-0.318756	-0.188017	-0.537506
0.542325	0.0233671	-0.257654
0.540469	-0.0251311	-0.245649
0.552055	-0.0310242	-0.42534
0.55115	0.0279561	-0.433505
-0.16711	-0.0114046	-0.299015
0.536238	-0.038094	-0.513573
0.268367	0.0658284	0.287692
0.475097	-0.0772571	-0.633711
0.38914	-0.0831329	-0.747572
0.341063	-0.0473767	-0.809425
0.123215	-0.0965815	-0.89305
0.243008	-0.0788501	0.335039
0.0749423	-0.0831329	-0.907661
-0.186766	0.0463991	-0.323254
-0.0893903	-0.0831329	-0.90444
-0.327958	-0.0923153	-0.793494
-0.450173	-0.0473767	-0.686236
-0.512317	-0.0965815	-0.496892
0.250627	-0.0412317	0.384691
-0.531762	-0.0724177	-0.32998
0.528688	-0.0692966	-0.192975
0.563143	-0.0172395	-0.178925
0.820446	-0.17394	0.198557
0.360244	-0.144045	-0.712367
0.210997	-0.0965815	-0.864049
-0.0180515	-0.138044	-0.873937
0.044945	-0.141097	-0.869464
-0.205095	-0.0965815	-0.864049
0.764902	-0.169519	0.0930903
-0.251958	-0.123702	-0.819471
-0.410611	-0.138044	-0.652512
-0.369085	-0.141097	-0.701735
0.306676	-0.0443061	0.515628
-0.0844574	0.111894	-0.16282
0.268012	-0.17394	0.751095
-0.471175	-0.092746	-0.61402
0.16946	-0.188017	-0.696136
-0.525721	-0.0946143	-0.396672
-0.479865	-0.137995	-0.26821
0.61039	-0.176596	0.0112691
0.229824	-0.182957	-0.616376
0.344307	-0.0213103	0.537906
-0.0503946	-0.16893	0.102467
0.484405	-0.133442	-0.140204
-0.187347	-0.0642935	-0.324443
-0.19102	-0.0540467	-0.390299
0.531403	-0.0913091	-0.424138
0.435015	-0.174061	-0.468967
0.488312	-0.116725	-0.553742
0.263178	-0.160316	-0.767895
0.291146	-0.174171	-0.708939
0.102828	-0.172302	-0.812374
0.101176	-0.144045	-0.857615
-0.0952736	-0.144045	-0.857615
-0.177413	-0.174061	-0.781019
-0.227965	-0.157355	-0.79044
-0.32436	-0.15142	-0.727719
-0.442804	-0.144045	-0.580448
-0.502001	-0.128334	-0.366023
-0.490264	-0.133742	-0.315907
-0.434882	-0.164251	-0.0836107
-0.38068	-0.173318	-0.136548
0.538214	-0.041685	0.552473
0.590771	-0.0898851	0.540618
0.383853	-0.173696	-0.138408
0.764902	-0.169519	0.661554
0.590296	-0.0234664	0.504662
0.428988	-0.159251	-0.115398
0.436614	-0.156506	-0.188152
0.820446	-0.17394	0.556087
0.524765	-0.102332	-0.357312
0.489443	-0.144014	-0.432741
0.432187	-0.157355	-0.575941
0.300506	-0.185669	-0.646781
0.335037	-0.171449	-0.67894
0.332193	-0.185803	-0.608714
0.235805	-0.18067	-0.731049
0.633644	-0.00345636	0.348811
0.074369	-0.187698	-0.758579
0.0499458	-0.174061	-0.817028
-0.0398348	-0.185669	-0.776674
-0.0453184	-0.171449	-0.82356
-0.221553	-0.183983	-0.720079
-0.303836	-0.187025	-0.605019
-0.385884	-0.171449	-0.60084
-0.370787	-0.183013	-0.556761
-0.38875	-0.187209	-0.334772
-0.435972	-0.167387	-0.250652
-0.366948	-0.183409	-0.199223
-0.4275	-0.174851	-0.297719
-0.256106	-0.187235	-0.0867952
0.618204	0.124842	0.219765
-0.00476886	-0.170765	0.0785466
0.280299	-0.180708	-0.000489392
0.217024	-0.186128	-0.0462377
0.331582	-0.1829	-0.112934
0.422894	-0.174846	-0.256302
0.372811	-0.183329	-0.199334
0.367591	-0.187438	-0.333292
0.2663	-0.0766378	0.484538
-0.0724569	-0.0493469	-0.55726
0.226641	0.108976	-0.429978
0.231332	-0.188255	-0.666455
0.0707636	-0.184193	-0.705046
0.236778	0.115062	-0.369058
0.355161	-0.0729751	0.192951
0.390483	-0.124396	0.142807
-0.371285	-0.186503	-0.483199
-0.351687	-0.188234	-0.279365
-0.830159	0.00508845	-0.0219045
-0.307721	-0.187127	-0.134539
0.219407	0.102881	-0.319072
-0.131577	-0.185748	0.00011394
-0.140748	-0.183724	-0.0705905
0.216888	0.14834	-0.207682
0.139621	0.109694	-0.199926
0.0037242	-0.185773	0.0225504
-0.0280154	-0.188089	-0.0157059
0.0239763	-0.182266	-0.046123
0.159066	-0.1859	-0.0126078
0.0986489	0.119397	-0.164138
0.238822	0.123866	0.269771
-0.942472	0.0165072	0.129611
0.110551	0.0729934	-0.208319
0.265267	-0.188028	-0.13205
0.324288	-0.187834	-0.159354
0.348983	-0.114437	0.586977
0.423671	-0.131046	0.625176
0.35722	-0.188234	-0.277075
0.265644	-0.135472	0.554169
0.329153	-0.18338	-0.426826
0.313759	-0.100446	0.554973
0.347731	-0.188255	-0.506872
-0.0218455	0.0786555	-0.168701
0.229771	-0.165549	-0.549226
0.174204	-0.122852	-0.533691
0.224868	-0.100618	0.37916
0.166631	-0.185669	-0.744051
0.184228	-0.161265	-0.588019
0.055022	-0.163748	-0.653102
0.0133638	-0.180039	-0.696713
-0.109228	-0.1846	-0.697996
-0.0589782	-0.18622	-0.723084
-0.00461801	-0.163618	-0.65626
-0.158564	-0.182566	-0.669339
0.319635	-0.162941	0.107609
0.328294	-0.111196	0.180065
-0.258867	-0.178631	-0.553241
-0.217714	-0.183758	-0.632966
-0.195192	-0.158978	-0.566429
0.459069	-0.080901	0.167777
0.493908	-0.115217	0.149809
0.46238	-0.148999	0.105266
-0.309418	-0.183118	-0.474741
-0.256378	-0.164902	-0.498949
-0.27	-0.161721	-0.438845
-0.996537	0.0343443	0.427662
-0.339257	-0.186299	-0.355
-0.316644	-0.181844	-0.415217
-0.291421	-0.172444	-0.346657
-0.994237	0.036578	0.309215
-0.305443	-0.180815	-0.293553
0.0200013	-0.0571528	-0.575765
-0.276396	-0.1847	-0.185678
-0.204718	-0.186123	-0.0736174
-0.186608	-0.172389	-0.145683
-0.217752	0.0973495	-0.359598
-0.0831148	-0.178015	-0.0764527
-0.130521	-0.160668	-0.135523
0.695456	-0.147183	0.479629
-0.942472	0.0165072	0.625034
0.118697	-0.185996	-0.0506355
0.59403	-0.132853	0.581074
0.281748	-0.184603	-0.185115
0.207407	-0.149956	-0.218793
0.458103	0.122666	0.611045
-0.196723	0.0490262	-0.377601
-0.199302	0.0961847	-0.460108
0.304911	-0.180517	-0.482388
0.530309	0.137216	0.609188
0.569871	0.0633297	0.532858
-0.915775	0.0304449	0.670513
-0.810894	0.0343443	0.792009
-0.226667	-0.120295	-0.378309
0.484827	-0.135017	-0.255024
0.771871	-0.173171	0.423531
0.739551	-0.168413	0.479175
0.706725	-0.165857	0.535128
-0.698363	0.038038	0.867458
0.645856	-0.129923	0.526474
0.0142236	0.0720749	-0.580425
0.544029	-0.137223	-0.10145
0.580747	-0.154563	0.622995
0.653248	-0.156086	0.575754
0.587566	-0.171603	0.66625
-0.0441417	0.131717	-0.623506
0.0867616	-0.143178	-0.138316
0.478468	-0.144095	0.640002
0.334969	-0.176678	0.708519
0.264475	-0.176192	0.665408
0.235752	-0.16888	0.608353
0.22968	-0.137703	0.514388
0.127583	-0.176208	0.525097
0.271286	-0.160181	-0.44198
0.166156	-0.15557	0.408776
0.183587	-0.155086	0.483568
0.114579	-0.174951	0.433605
0.0246099	0.00159166	-0.566948
0.250913	-0.160664	-0.495837
0.213916	-0.125737	-0.48128
0.104525	-0.175845	0.385873
0.137154	-0.169491	0.323372
0.0246024	-0.163893	0.120367
0.242767	-0.144542	0.208513
0.151335	-0.175635	0.204212
0.217748	-0.166504	0.17634
-0.196429	0.0380466	0.867481
0.260357	-0.173825	0.109357
0.334486	-0.175602	0.0556222
0.398878	-0.163709	0.083042
-0.165768	-0.124778	-0.541284
0.525248	-0.149382	0.117335
0.61521	-0.136671	0.181405
0.580732	-0.166858	0.101924
-0.426138	-0.158183	-0.128743
0.681789	-0.166185	0.183031
-0.0608337	0.0878815	0.748713
0.721841	-0.168498	0.233328
-0.209455	-0.138987	-0.250201
-0.169675	-0.0849816	-0.264504
0.800549	-0.179182	0.47944
0.717919	-0.17653	0.589647
0.0516353	0.0818637	-0.174692
0.536758	-0.169389	0.67811
0.571515	-0.179175	0.716765
0.0790002	-0.0171705	-0.554664
0.46026	-0.178569	0.732038
0.364197	-0.176596	0.769705
-0.0634283	0.0315845	0.771764
0.189154	-0.178684	0.64099
0.227727	-0.116467	-0.413124
0.0683575	-0.178092	0.475747
0.0381264	-0.179378	0.369436
0.0670224	0.0423069	-0.561162
0.182192	-0.0838668	-0.483682
0.0571717	-0.176881	0.264618
0.131716	-0.0542172	-0.526561
0.133775	-0.0960407	-0.548301
0.170553	-0.178177	0.155072
0.268684	-0.179028	0.061703
0.357212	-0.179737	-0.00291201
0.424697	-0.175145	0.0429863
0.490522	-0.175796	0.0412192
0.649944	-0.179162	0.0705318
0.640387	-0.168978	0.130653
0.753218	-0.177953	0.150024
-0.053389	-0.0980334	-0.584163
-0.161295	-0.0262633	-0.474961
-0.127224	-0.0707704	-0.531478
-0.169252	-0.0946226	-0.502987
0.810822	-0.178143	0.332037
0.895677	-0.161343	0.357017
0.862399	-0.173811	0.396456
0.841988	-0.175756	0.453155
0.775515	-0.176731	0.608483
-0.936534	-0.0401124	0.13194
0.533002	-0.17394	0.782972
0.153748	-0.0240781	-0.495463
0.48497	-0.172827	0.794437
0.42757	-0.174911	0.785982
0.156245	-0.172401	0.682218
0.0972837	-0.165062	0.650006
0.0749423	-0.170844	0.581841
-0.978696	-0.0699173	0.296807
0.0596532	-0.174252	0.522738
-0.0106672	-0.170729	0.487081
-0.00501777	-0.168659	0.240968
-0.12653	-0.0222762	-0.239148
0.12541	-0.177794	0.12628
0.0771975	-0.171609	0.0983966
-0.104732	-0.0948195	-0.194047
0.488749	-0.178582	-0.00804013
0.00207235	-0.016152	-0.187136
0.712035	-0.176566	0.0709476
0.675121	-0.173811	0.0293311
0.800549	-0.179182	0.275205
0.859072	-0.1724	0.289773
-0.936534	-0.0401124	0.622704
0.93775	-0.132025	0.332621
0.90899	-0.151902	0.438722
0.853257	-0.170368	0.511942
0.910348	-0.138581	0.519791
0.869745	-0.151902	0.573937
0.172552	-0.106785	-0.241423
0.19423	-0.0289688	-0.364109
0.187713	-0.0472357	-0.316106
0.607018	-0.158413	0.804612
0.543999	-0.151902	0.833916
0.489481	-0.149516	0.845924
0.403932	-0.149516	0.845924
0.283611	-0.151244	0.81693
0.194886	-0.161408	0.750322
0.129363	-0.151596	0.72063
0.193091	-0.131981	0.800268
0.0485806	-0.145104	0.647846
0.210537	-0.163359	-0.791714
0.0871689	-0.174242	0.16188
0.10629	-0.176018	0.14408
0.121405	-0.178223	0.103506
0.117596	-0.178631	0.0818457
0.0789399	-0.177609	0.0579843
0.035758	-0.169923	0.0913585
0.0401629	-0.167115	0.14493
0.107986	-0.175358	0.209871
1437	530	530	530
530	1402	1402	1402
1402	1150	1150	1150
1150	488	488	488
488	1174	1174	1174
1174	1192	1192	1192
1192	1193	1193	1193
1193	155	155	155
155	490	490	490
490	1154	1154	1154
ZONE T="Boundary5"
STRANDID=0, SOLUTIONTIME=0
Nodes= 1754, Elements= 11, ZONETYPE=FEQuadrilateral
DATAPACKING=POINT
DT=(SINGLE SINGLE SINGLE)
0.1775	-0.0741344	-0.27476
-0.184307	-0.00620424	-0.365863
-0.0437495	0.0023684	-0.560991
0.0878629	-0.0939445	-0.577698
0.216903	-0.118251	-0.293675
0.0775671	-0.0845019	-0.182955
-0.043395	-0.0990856	-0.168094
-0.151534	-0.142057	-0.179798
-0.0716122	-0.145774	-0.133145
0.12176	-0.147463	-0.607299
0.314883	-0.177999	-0.365812
0.307996	-0.180111	-0.286461
0.211842	-0.172372	-0.165732
0.142268	-0.164492	-0.130767
-0.208022	-0.161417	-0.196736
-0.0725852	-0.159758	-0.641641
0.11209	-0.178073	-0.671902
0.152172	-0.175742	-0.646636
0.384064	-0.187752	-0.39573
0.211125	-0.185274	-0.108382
0.0171125	-0.186493	-0.76708
0.116759	-0.188293	-0.732817
0.398659	-0.18067	-0.527951
0.454822	-0.168552	-0.387714
0.169595	-0.180716	0.0375633
-0.107553	-0.177209	0.0770503
-0.392049	-0.183423	-0.249368
-0.387532	-0.186138	-0.407281
-0.104121	-0.183983	-0.773084
0.149751	-0.168957	-0.805548
0.471092	-0.147341	-0.507273
-0.335041	-0.178672	-0.0850823
-0.446705	-0.169813	-0.358794
-0.424398	-0.167486	-0.537969
-0.348301	-0.170415	-0.658772
-0.273628	-0.170415	-0.733191
-0.118822	-0.167486	-0.817759
0.0029473	-0.168529	-0.832769
0.370857	-0.168529	-0.645303
-0.47043	-0.135721	-0.221364
-0.475678	-0.138044	-0.509582
-0.292085	-0.134991	-0.782837
-0.17193	-0.138044	-0.842567
0.177832	-0.138044	-0.842567
0.309927	-0.138044	-0.768852
0.417018	-0.138044	-0.65152
0.513874	-0.0633589	-0.563295
0.549619	-0.0446501	-0.358309
-0.515855	-0.0873975	-0.181183
-0.544385	-0.0481612	-0.379203
-0.504508	-0.0880499	-0.543679
-0.437675	-0.0923153	-0.675515
-0.162735	-0.0880499	-0.885455
-0.0164902	-0.0923153	-0.909169
0.168638	-0.0880499	-0.885455
0.333868	-0.0923153	-0.793494
0.436297	-0.0880499	-0.690123
0.554544	0.0158433	-0.357134
-0.549268	0.00143288	-0.356544
-0.517646	0.0165546	-0.563869
-0.333886	0.0165546	-0.816492
-0.182927	0.0165546	-0.898594
0.019232	0.0165551	-0.930613
0.188829	0.0165546	-0.898594
-0.533185	0.0729197	-0.400953
-0.330824	0.0722738	-0.798548
0.451669	0.0593649	-0.682902
0.489224	0.119645	-0.517658
0.507666	0.119479	-0.356847
0.475089	0.128564	-0.206799
0.52684	0.0696327	-0.207391
-0.483304	0.114942	-0.206624
-0.501561	0.119762	-0.4014
-0.469862	0.119645	-0.556349
-0.312729	0.114465	-0.779593
0.0219096	0.114465	-0.888381
0.178036	0.114465	-0.857645
0.316942	0.119645	-0.773831
0.424372	0.119645	-0.656945
0.434849	0.155233	-0.538875
0.464107	0.155233	-0.361566
-0.440893	0.155686	-0.251468
-0.457303	0.155233	-0.398234
-0.430246	0.155233	-0.536981
-0.357344	0.155233	-0.665214
-0.253926	0.144258	-0.779842
-0.119169	0.155233	-0.822413
0.0029473	0.153067	-0.844083
0.124754	0.155233	-0.822579
0.256427	0.155233	-0.762924
0.363714	0.155233	-0.665009
0.409694	0.171615	-0.488597
0.411233	0.175215	-0.36402
0.38423	0.175501	-0.23645
0.0200692	0.170055	0.0652321
-0.103344	0.177559	0.092677
-0.388414	0.172147	-0.0860228
-0.389738	0.175309	-0.268594
-0.410209	0.174368	-0.377996
-0.233614	0.177061	-0.686231
-0.140417	0.175215	-0.759877
0.146319	0.175215	-0.759877
0.256962	0.175215	-0.697223
0.343394	0.175215	-0.602671
0.337066	0.176323	-0.282466
0.0192018	0.17804	0.0136215
-0.332582	0.177374	-0.277489
-0.352509	0.177627	-0.381656
-0.384393	0.174212	-0.512969
-0.27485	0.17628	-0.587821
-0.099407	0.177367	-0.713062
0.0116591	0.174228	-0.788079
0.0964012	0.177671	-0.71653
0.280367	0.178159	-0.602757
0.142185	0.152468	-0.135391
-0.174336	0.171398	-0.105598
-0.288193	0.170906	-0.250746
-0.24925	0.163493	-0.539967
0.0785099	0.165273	-0.670871
0.236952	0.169732	-0.589759
-0.252712	0.13654	-0.363718
0.0788795	0.127509	-0.612379
0.140956	0.157648	-0.630221
-0.130883	0.084128	-0.212512
0.196048	0.058379	-0.332406
0.175328	0.080917	-0.50165
-0.393729	0.0548801	0.190146
-0.451261	0.0562693	0.183185
-0.495176	0.0734358	0.18238
-0.617057	0.0762235	0.489719
-0.531768	0.0620691	0.553234
-0.318861	0.152385	0.146566
-0.695838	0.140344	0.352449
-0.697859	0.171153	0.536043
-0.589262	0.147302	0.592517
-0.434303	0.16841	0.66564
-0.242605	0.176308	0.611902
-0.180144	0.156915	0.341715
-0.52541	0.181093	0.0659199
-0.597819	0.167678	0.127516
-0.742214	0.17415	0.318473
-0.435884	0.186329	0.727043
-0.13875	0.177005	0.391384
-0.109077	0.187462	0.26741
-0.44531	0.187428	-0.0077124
-0.593241	0.186736	0.0267465
-0.6429	0.187153	0.0783
-0.722857	0.186698	0.152187
-0.805522	0.187703	0.393483
-0.717464	0.186413	0.602799
-0.572468	0.186745	0.706388
-0.325152	0.183594	0.688957
-0.180913	0.184562	0.587968
-0.0896015	0.18684	0.474786
-0.111287	0.185458	0.150042
-0.166107	0.181272	0.0284057
-0.555222	0.184234	-0.015985
-0.697912	0.184287	0.0548465
-0.787226	0.184287	0.152045
-0.840594	0.184287	0.268847
-0.840518	0.184287	0.486279
-0.766506	0.184287	0.631204
-0.672059	0.184287	0.717767
-0.55634	0.184287	0.770459
-0.447384	0.183441	0.790477
-0.338427	0.184287	0.770459
-0.00918888	0.178653	0.492407
-0.730989	0.164305	0.0131464
-0.806842	0.164305	0.0888446
-0.87865	0.164305	0.214548
-0.907637	0.164305	0.357084
-0.87865	0.164305	0.540096
-0.824458	0.162139	0.651282
-0.735145	0.164305	0.737341
-0.608866	0.164305	0.809123
-0.302328	0.162139	0.819826
-0.757632	0.128717	-0.0222559
-0.841487	0.128717	0.0611369
-0.919905	0.128717	0.198397
-0.956218	0.125442	0.377322
-0.919905	0.128717	0.556248
-0.870855	0.123537	0.663382
-0.727081	0.128717	0.797997
-0.582452	0.128717	0.86432
-0.428832	0.128717	0.882777
-0.291285	0.125442	0.862095
-0.167472	0.12889	0.7975
-0.637955	0.0823538	-0.125204
-0.891425	0.0813461	0.0746822
-0.959948	0.0771637	0.208441
-0.986858	0.0771643	0.377322
-0.959948	0.0771637	0.546203
-0.892221	0.0813461	0.679166
-0.447384	0.0771637	0.916629
-0.021936	0.0696599	0.732585
-0.626006	0.0248643	-0.149077
-0.905041	0.0247941	0.0674297
-1	0.0256274	0.361037
-0.883969	0.0108659	0.717411
-0.447384	0.0191423	0.930613
-0.61018	-0.0250874	-0.153028
-0.878145	-0.0789776	0.0616366
-0.955192	-0.0789776	0.212325
-0.978662	-0.083243	0.358572
-0.955192	-0.0789776	0.542318
-0.888017	-0.083243	0.674327
-0.75951	-0.0789776	0.810669
-0.587699	-0.0643191	0.898104
-0.447384	-0.0789776	0.911017
-0.307072	-0.0643191	0.898104
-0.725539	-0.128971	-0.0343851
-0.865894	-0.124152	0.100438
-0.924019	-0.125918	0.224614
-0.944295	-0.128971	0.360432
-0.92611	-0.128971	0.50829
-0.755987	-0.128971	0.765926
-0.584874	-0.128971	0.855133
-0.447384	-0.125918	0.877497
-0.309901	-0.128971	0.855133
-0.699795	-0.161343	0.00435208
-0.826081	-0.152972	0.103875
-0.870963	-0.161343	0.224875
-0.897541	-0.161343	0.361958
-0.856242	-0.168069	0.517783
-0.802733	-0.161343	0.65359
-0.716019	-0.159457	0.743907
-0.447384	-0.159457	0.831495
-0.122224	-0.178009	0.190872
-0.176071	-0.180518	0.0327358
-0.30499	-0.179355	-0.0404157
-0.578514	-0.159919	-0.0548454
-0.770624	-0.177432	0.593917
-0.673064	-0.17678	0.711286
-0.597339	-0.171597	0.773031
-0.297433	-0.171597	0.773031
-0.229647	-0.177432	0.700038
-0.353761	-0.177901	0.045933
-0.57571	-0.179182	0.0322307
-0.781948	-0.176397	0.283984
-0.8497	-0.175286	0.39436
-0.565273	-0.176502	0.70386
-0.350171	-0.15769	0.108214
-0.474754	-0.165955	0.0745326
-0.125128	-0.174434	0.45693
-0.2514	-0.108669	0.261812
-0.289596	-0.0936496	0.226788
-0.570485	-0.116502	0.17829
-0.334113	-0.0541599	0.215442
0.580521	-0.0117591	0.240106
0.532527	-0.0173011	0.205072
0.471197	0.119201	0.150984
0.358057	0.0169281	0.212148
0.274114	0.0523117	0.466456
0.649175	0.0873052	0.427338
0.22741	0.156172	0.225363
0.198612	0.151474	0.294325
0.190443	0.158872	0.463005
0.309497	0.130062	0.573937
0.478197	0.185174	0.035004
0.378204	0.163401	0.102562
0.176391	0.17598	0.234863
0.131791	0.180659	0.429263
0.169422	0.182782	0.553418
0.266021	0.171251	0.609686
0.358736	0.174028	0.66373
0.4668	0.177007	0.683612
0.525769	0.175065	0.669754
0.70266	0.174871	0.540563
0.79766	0.186771	0.317162
0.735056	0.18825	0.15326
0.331416	0.185851	0.046288
0.0952472	0.187808	0.241436
0.0961297	0.186838	0.361253
0.0994183	0.187751	0.465308
0.235413	0.187002	0.662792
0.35375	0.186656	0.715034
0.465751	0.187507	0.734451
0.57018	0.186708	0.706274
0.640697	0.186308	0.669509
0.792667	0.187507	0.467769
0.839688	0.184287	0.269041
0.784619	0.184287	0.148254
0.418097	0.180475	-0.0429638
0.028155	0.17968	0.243437
0.192299	0.184192	0.695932
0.337752	0.184287	0.770459
0.446706	0.183441	0.790477
0.555668	0.184287	0.770459
0.671818	0.184287	0.717546
0.765935	0.184287	0.631331
0.828939	0.184287	0.519412
0.824429	0.187149	0.403322
0.878412	0.164305	0.216287
0.807073	0.164305	0.0899073
0.70542	0.164305	-0.00493888
0.60907	0.164086	-0.0538223
0.000820267	0.121284	0.683005
0.157904	0.163398	0.736779
0.285225	0.164305	0.809123
0.466249	0.164305	0.837793
0.608195	0.164305	0.809123
0.734467	0.164305	0.737341
0.831889	0.164305	0.630548
0.908032	0.164305	0.361938
0.931482	0.125442	0.221229
0.730862	0.128717	-0.0412181
0.597801	0.0973599	-0.129811
0.167483	0.127831	0.799076
0.29061	0.125442	0.862095
0.428151	0.128717	0.882777
0.581781	0.128717	0.86432
0.726404	0.128717	0.797997
0.850104	0.123537	0.690728
0.926195	0.123537	0.553448
0.952096	0.128717	0.360451
0.963855	0.0832296	0.237309
0.895368	0.0832297	0.0844457
0.59974	0.0245369	-0.15986
0.446706	0.0771637	0.916629
0.751793	0.0684371	0.82586
0.986023	0.0771637	0.377322
0.973917	-0.0101736	0.214083
0.884212	0.0256274	0.039327
0.651158	0.000662323	-0.138975
0.446706	0.0191423	0.930613
0.976836	0.025627	0.534829
1	0.0191423	0.377322
0.955189	-0.0789776	0.21211
0.880056	-0.0789776	0.0651963
0.743715	-0.083243	-0.0633114
0.135291	-0.0802772	0.810405
0.30639	-0.0643191	0.898104
0.446706	-0.0789776	0.911017
0.633033	-0.083243	0.874737
0.778094	-0.083243	0.792174
0.955189	-0.0789776	0.542534
0.980404	-0.0789776	0.377322
0.86077	-0.128971	0.103799
0.739898	-0.125918	-0.0284577
0.309218	-0.128971	0.855133
0.446706	-0.125918	0.877497
0.61788	-0.128971	0.843902
0.752313	-0.128971	0.769086
0.86077	-0.128971	0.650846
0.946877	-0.125918	0.377322
0.819481	-0.161343	0.125172
0.722972	-0.161343	0.0219725
0.446706	-0.159457	0.831495
0.712526	-0.168512	0.715244
0.819481	-0.161343	0.629472
0.427925	-0.171615	-0.0587836
0.137049	-0.177591	0.617049
0.224401	-0.177567	0.705043
0.312084	-0.170368	0.78387
0.589617	-0.174911	0.761265
0.547175	-0.178693	0.00913134
0.430203	-0.179047	-0.00396496
0.814201	-0.178989	0.393001
0.1717	-0.151006	0.362619
0.197405	-0.167511	0.56248
0.305545	-0.151058	0.6137
0.371008	-0.158364	0.65373
0.417516	-0.170476	0.690013
0.640304	-0.169048	0.624171
0.730703	-0.155408	0.349924
0.576652	-0.137772	0.152988
0.223503	-0.109095	0.432843
0.468225	-0.0940026	0.592434
0.414318	-0.0674712	0.17735
0.368157	-0.06928	0.565671
0.631789	-0.158702	-0.0377483
0.902662	-0.154287	0.297295
0.9453	-0.11463	0.483642
0.379727	-0.11463	0.882144
0.0855096	-0.0711875	0.774404
0.9453	-0.11463	0.271002
0.974151	-0.0650659	0.489879
0.832545	-0.0699173	0.751437
0.353773	-0.0699173	0.906672
0.991039	0.00508845	0.475314
0.697704	-0.00910018	0.869887
0.544701	0.00508845	0.921652
0.348719	0.00508845	0.921652
0.196274	-0.00910108	0.870196
0.698066	-0.00861443	-0.115486
0.807232	-0.0243255	-0.0378394
0.991039	0.00508845	0.279331
0.977523	0.0774662	0.47076
0.935404	0.0748296	0.604429
0.83431	0.0774662	0.751838
0.708189	0.0948114	0.838019
0.553428	0.0948114	0.896211
0.339985	0.0948114	0.896211
0.170418	0.0772818	0.838585
0.804056	0.0948114	-0.0137247
0.935404	0.0748296	0.150215
0.977696	0.0774662	0.284978
0.816788	0.1171	0.735245
0.668718	0.156292	-0.0410396
0.904004	0.161395	0.293652
0.852601	0.18293	0.451412
0.117023	0.169545	0.678741
0.042652	0.184056	0.474935
0.0193451	0.160577	0.609132
0.0463253	0.185462	0.298056
0.279289	0.183272	-0.0103434
0.178813	0.187229	0.0918277
0.34482	0.181994	-0.0358597
0.354029	0.172414	-0.106766
0.420043	0.158834	-0.110426
0.655133	0.184418	0.0307554
0.857443	0.18293	0.333784
0.27649	0.187683	0.689122
0.276241	0.187181	0.0474187
0.689354	0.182279	0.158549
0.685983	0.139296	0.314961
0.395861	0.115173	0.158617
0.67399	0.11853	0.396753
0.410373	0.1187	0.606153
0.248922	0.135084	0.519262
0.244585	0.08283	0.416991
0.246025	0.0684782	0.356684
0.655337	0.103919	0.321481
0.643812	-0.0575579	0.400816
0.49958	0.0116663	0.560895
0.393108	-0.00238688	0.558174
0.340467	0.037608	0.537176
0.266247	-0.00973708	0.43954
0.382616	-0.0239695	0.198725
0.551957	-0.0879858	0.187283
-0.232633	-0.091509	0.356599
-0.360158	-0.123475	0.602532
-0.651599	-0.0687022	0.372348
-0.670753	-0.125096	0.281326
-0.527813	-0.136623	0.136777
-0.356107	-0.0908943	0.182158
-0.106776	-0.177551	0.306816
-0.632486	-0.178745	0.688447
-0.706638	-0.176096	0.59226
-0.0456351	-0.177332	0.440031
-0.187272	-0.179532	0.0910734
0.0026984	-0.175178	0.433267
0.0797696	-0.179253	0.31363
0.051213	-0.179252	0.432357
-0.299582	-0.178739	0.711355
-0.634702	-0.175509	0.0193057
-0.0410944	-0.166001	0.552313
-0.227354	-0.164989	0.760126
-0.353181	-0.158758	0.82181
-0.541592	-0.158758	0.82181
-0.667417	-0.164989	0.760126
-0.906011	-0.151902	0.292864
-0.00512337	-0.135427	0.633541
-0.380404	-0.11463	0.882144
-0.514365	-0.11463	0.882144
-0.5773	-0.0694844	-0.149925
-0.0630663	-0.0456827	0.766152
-0.354455	-0.0699173	0.906672
-0.540317	-0.0699173	0.906672
-0.687505	-0.0673151	-0.104981
-0.196957	-0.00910108	0.870196
-0.349394	0.00508845	0.921652
-0.545375	0.00508845	0.921652
-0.697863	-0.00910018	0.870151
-0.846885	-0.00910018	0.759643
-0.983079	-0.0243255	0.501285
-0.987804	-0.0032558	0.259955
-0.708843	0.00574632	-0.110338
0.0759303	0.069759	0.769539
-0.171085	0.0772818	0.838585
-0.34066	0.0948114	0.896211
-0.554103	0.0948114	0.896211
-0.708865	0.0948114	0.838019
-0.935633	0.0748296	0.605305
-0.935633	0.0748296	0.149339
-0.821901	0.0774662	-0.0102761
-0.709298	0.0948282	-0.0831883
0.105852	0.127836	0.749299
-0.902149	0.1171	0.618682
-0.892047	0.119366	0.120389
-0.805306	0.1171	0.00724471
-0.0376173	0.158791	0.621068
-0.0923621	0.165112	0.666809
-0.0976797	0.122935	0.748024
-0.776641	0.15632	0.036899
-0.0598003	0.187443	0.300034
-0.7459	0.18293	0.092499
-0.393789	0.185267	-0.020481
-0.230235	0.181773	-0.00290265
-0.0580429	0.174279	0.148642
-0.0628777	0.187478	0.428023
-0.373153	0.187719	0.725352
-0.513457	0.184869	0.710351
-0.514019	0.188043	0.0153958
-0.640395	0.1495	0.554579
-0.416538	0.146685	0.119678
-0.527652	0.118125	0.591895
-0.629866	0.0498879	0.447959
-0.713179	0.156266	0.413826
-0.333713	0.0619147	0.215057
-0.237793	0.109111	0.304947
-0.25772	-0.0109692	0.391932
-0.249959	-0.0592957	0.408249
-0.511791	-0.0684857	0.570245
-0.639544	-0.0524205	0.419959
-0.579588	0.0273278	0.237902
-0.512871	0.0226455	0.199731
-0.396341	-0.0584954	0.183283
-0.291029	0.0384415	0.263503
-0.0890735	0.0444732	-0.204334
0.017565	0.0423747	-0.182288
0.186891	0.123321	-0.538831
-0.0555311	0.0704772	-0.575114
-0.128612	0.0787298	-0.54114
-0.210511	0.107857	-0.294761
0.171692	0.0643032	-0.269579
0.199811	0.0648269	-0.425758
-0.0308816	0.120926	-0.141054
0.231197	0.140173	-0.506822
-0.184805	0.179477	-0.0395588
0.261073	0.142842	-0.428747
0.280827	0.163319	-0.484425
-0.286104	0.178576	-0.0925224
-0.344461	0.177704	-0.214032
-0.0745689	0.179138	-0.0177777
0.0832543	0.17533	0.0477501
0.293763	0.178547	-0.0924138
0.408865	0.17384	-0.303844
0.413677	0.173859	-0.421534
-0.530478	0.0966353	-0.162488
0.564312	0.071072	-0.16333
0.513927	0.103701	-0.29519
0.360297	0.085739	-0.769049
-0.52216	0.0756662	-0.279457
0.541646	0.0500621	-0.300811
0.533756	0.0684023	-0.471421
0.463647	0.085739	-0.639477
0.385271	-0.0181725	-0.777496
0.281838	-0.0123281	-0.855563
0.126919	-0.0333979	-0.913687
-0.121017	-0.0333979	-0.913687
-0.275928	-0.0123281	-0.855563
-0.387975	-0.0181725	-0.76889
-0.474619	-0.0123281	-0.656878
-0.537371	-0.0301674	-0.279002
-0.532789	-0.0332237	-0.501955
0.549038	-0.00693301	-0.297347
0.535846	-0.0677066	-0.298845
0.495786	-0.0181725	-0.628476
0.272991	-0.0741382	-0.844845
-0.267088	-0.0741382	-0.844845
-0.465693	-0.132273	-0.160598
-0.519638	-0.120051	-0.130901
0.494172	-0.114292	-0.200261
0.486124	-0.159487	-0.0766337
0.496216	-0.133498	-0.315537
-0.429501	-0.174061	-0.466523
-0.425766	-0.161832	-0.190813
0.441494	-0.173071	-0.320156
0.385754	-0.174061	-0.598029
-0.155276	-0.187698	-0.731798
-0.284195	-0.185127	-0.662222
-0.0463366	-0.182621	0.0353075
-0.185318	-0.185046	-0.0152084
0.0473209	-0.176172	0.0612969
0.267688	-0.185976	-0.0765839
0.23054	-0.181373	0.0126373
0.383061	-0.186916	-0.464377
0.342323	-0.188184	-0.556819
0.287963	-0.183564	-0.549961
-0.32304	-0.188025	-0.22424
0.651452	-0.0777466	0.351556
-0.0884248	-0.188002	-0.0310593
0.328739	-0.18797	-0.224106
0.67761	-0.122848	0.316399
0.531531	-0.140724	0.624003
0.482391	-0.168568	0.683953
0.194079	-0.151939	0.264343
-0.132565	-0.146092	-0.593842
-0.214131	-0.146399	-0.520066
0.725657	-0.161194	0.282876
0.693005	-0.179003	0.640866
0.519833	-0.17906	0.730695
0.0396953	-0.119219	-0.60601
0.693005	-0.179003	0.113778
0.0177762	-0.142848	-0.12683
0.263389	-0.149631	-0.384402
0.133941	0.0258937	-0.521634
-0.116733	-0.0016833	-0.524554
0.643178	-0.1785	0.703438
-0.197311	-0.0861854	-0.429584
-0.180046	0.00272442	-0.421628
-0.24483	-0.147313	-0.306097
0.0643599	-0.172124	0.183115
0.196161	-0.17943	0.0976242
-0.0798488	-0.0152275	-0.208229
-0.0296296	0.0235166	-0.189923
0.069338	-0.0413796	-0.198373
0.154216	-0.00966203	-0.264155
0.664539	-0.164989	0.761249
0.352498	-0.158758	0.82181
0.206215	-0.0763505	-0.402755
0.576071	-0.159703	-0.0560139
0.617706	-0.129228	-0.089635
0.687544	-0.149516	-0.0269281
0.774021	-0.142348	0.0276013
0.818742	-0.132025	0.0535839
0.853257	-0.170368	0.242703
0.910348	-0.138581	0.234854
0.869745	-0.151902	0.180708
0.973254	-0.0875091	0.329652
0.957218	-0.111186	0.423667
0.912429	-0.11463	0.584651
0.866336	-0.083243	0.70345
0.683185	-0.134973	0.805736
0.553028	-0.11463	0.875913
0.493056	-0.111186	0.887838
0.239373	-0.114621	0.843035
0.137403	-0.120832	0.776531
0.171285	-0.0664477	0.838781
0.457967	-0.127145	-0.601053
0.0864826	-0.130551	0.715618
0.00207235	-0.10428	0.687869
0.593645	-0.0693388	-0.14448
-0.609736	0.0141353	0.277303
0.792704	-0.0875091	-0.0227133
-0.55209	0.0862614	0.197932
0.832899	-0.0740613	0.00774876
0.912429	-0.11463	0.169994
0.993951	-0.0290224	0.329859
0.985473	-0.0602144	0.425961
0.939583	-0.0650659	0.596284
0.90813	-0.0664522	0.652795
0.881542	-0.0301183	0.71353
0.806764	-0.0290224	0.792152
0.708852	-0.0712192	0.844023
0.63427	-0.0301183	0.894189
0.559266	-0.0650659	0.904764
0.657713	0.115204	0.463981
0.495341	-0.0602144	0.916093
0.398071	-0.0602144	0.916093
-0.593932	0.1209	0.197765
0.22775	-0.0650659	0.870196
0.748368	-0.0383044	-0.0796855
0.87719	-0.0301183	0.0367599
0.90813	-0.0664522	0.101849
0.974151	-0.0650659	0.264766
0.939583	-0.0650659	0.15836
0.995965	-0.0312143	0.377322
0.997315	-0.0126501	0.423213
0.994856	0.0359153	0.321733
0.994856	0.0359153	0.432911
0.976391	-0.0219315	0.531165
0.922748	0.0152418	0.658428
0.890684	0.0184736	0.70809
0.031338	-0.0920219	-0.167067
0.769548	-0.0312143	0.821681
0.754289	0.0108655	0.836706
0.813877	0.0359153	0.788109
0.0542149	-0.00688655	0.766333
0.617397	0.0182476	0.903565
0.446706	-0.0312143	0.926578
0.400817	-0.0126501	0.927928
0.492596	-0.0126501	0.927928
0.502296	0.0359153	0.925461
0.391117	0.0359153	0.925461
0.263366	-0.0133671	0.898428
0.12535	-0.0321865	0.822813
0.156969	0.0025971	0.848654
0.754018	0.0108655	-0.0823314
0.922748	0.0152418	0.096216
-0.661831	-0.120368	-0.0797224
0.979416	0.0855277	0.423683
0.979642	0.0855277	0.332356
-0.634916	-0.00398359	0.410993
0.949321	-0.00876128	0.60529
0.962536	0.0813461	0.527934
-0.477228	-0.147682	-0.432834
0.871126	0.0813463	0.707342
0.797336	0.0855277	0.781041
0.600313	0.0684386	0.897938
0.653248	0.0855283	0.870747
0.401744	0.0855277	0.910248
0.491676	0.0855277	0.910248
0.261247	0.0334517	0.897885
0.240172	0.0855283	0.870747
0.293099	0.0684386	0.897938
0.099192	0.00509901	0.805781
0.657668	0.0740174	-0.11997
-0.624125	-0.0708292	0.481111
0.808733	0.0497171	-0.0342771
0.852163	0.0855283	0.0284224
0.949321	-0.00876128	0.149354
-0.90505	-0.0913612	0.117573
0.901493	0.0788669	0.664134
0.652999	0.135171	0.83154
0.240406	0.135161	0.831517
0.352408	0.135171	0.866953
0.11869	0.0742906	0.805668
-0.567199	-0.0588077	0.537737
0.739498	0.0832289	-0.0715288
0.775469	0.131993	-0.00250229
0.868139	0.128717	0.0983725
0.81494	0.135171	0.0407734
0.906968	0.120454	0.155234
0.94699	0.131993	0.421522
0.329764	0.143196	0.151702
0.864873	0.164322	0.565897
0.786135	0.164322	0.685888
0.777438	0.131993	0.755176
0.537543	0.168514	0.821003
0.502545	0.135171	0.873047
0.40762	0.16647	0.832784
0.355877	0.168514	0.821003
0.223164	0.16849	0.771183
0.0718799	0.161281	0.654823
0.625423	0.128825	-0.0939072
0.557818	0.152013	-0.0892745
0.25786	-0.123702	-0.819471
0.845315	0.165438	0.14884
0.909013	0.161395	0.429331
0.891212	0.164305	0.499612
-0.654712	-0.11463	0.843042
0.793745	0.185845	0.574193
0.670204	0.168514	0.771221
0.715927	0.185845	0.671799
0.768409	-0.178945	0.217812
0.611755	0.185845	0.740579
0.23926	0.185134	0.723477
0.0982039	0.181849	0.610979
-0.0228789	0.170829	0.558969
0.0670677	0.183179	0.544125
0.0590498	0.178693	0.186096
0.123532	0.181818	0.098899
0.201116	0.180247	-0.0234807
0.105928	0.179025	0.00714877
0.498049	0.161392	-0.0853613
0.531154	0.17957	-0.0398848
0.755195	0.165438	0.0368477
0.728463	0.184841	0.0905643
0.81086	0.183739	0.19565
-0.240055	-0.114621	0.843035
-0.261009	0.0248151	0.340756
0.593864	-0.178699	0.0551364
0.737673	0.179918	0.50886
0.522495	-0.0782429	-0.242826
0.679692	0.177527	0.59006
0.744235	0.187375	0.579385
0.518814	-0.1016	-0.473468
0.506014	0.185071	0.710553
0.491419	0.185845	0.7738
0.410222	0.186929	0.755144
-0.242771	0.081074	0.360169
0.153801	0.188199	0.606901
0.119527	0.188293	0.540245
0.0736902	0.188291	0.407711
0.0301689	0.185496	0.36951
0.0999463	0.182369	0.139365
-0.278976	0.129593	0.205108
-0.286096	0.083298	0.242528
0.21323	0.184835	0.0363281
0.464967	0.186324	-0.0156219
-0.540832	-0.0263425	-0.19391
0.583319	0.185894	0.0166436
0.529035	0.187647	0.00737759
0.72304	0.180624	0.21119
0.763997	0.185841	0.244797
0.766999	0.179347	0.369531
0.708075	0.149532	0.374062
0.735101	0.170772	0.321451
0.760399	0.178181	0.41781
0.724903	0.165887	0.452625
-0.528998	-0.0770263	-0.458475
-0.517441	-0.0762328	-0.242997
0.42091	0.179884	0.692908
0.303614	0.172247	0.637997
0.193649	0.187621	0.641585
0.207927	0.179962	0.585614
0.152353	0.180173	0.495671
0.122597	0.183598	0.296162
0.141416	0.187404	0.177446
0.183489	0.186461	0.139839
0.249978	0.182659	0.108241
0.253274	0.162708	0.175853
-0.390581	-0.0802923	-0.740848
0.641323	0.182279	0.107377
0.715339	0.16993	0.265432
-0.677771	0.118537	0.400645
-0.666222	0.121828	0.457604
0.12759	-0.176408	0.255064
0.478649	0.156795	0.643169
-0.911653	-0.151902	0.426159
0.398501	0.15822	0.643097
0.362718	0.120677	0.595604
0.23794	0.161228	0.555895
0.225336	0.128065	0.462073
0.175796	0.16027	0.405068
0.167649	0.1624	0.35709
0.217771	0.116772	0.394808
0.226837	0.112948	0.323611
-0.454463	0.0639944	0.572448
0.279922	0.0958286	0.243062
-0.454773	0.105087	0.59504
0.435136	0.163919	0.0984366
0.576953	0.175707	0.0947542
0.527111	0.174249	0.0789286
0.63725	0.159046	0.181933
0.666568	0.14642	0.244914
-0.388013	0.0669661	0.569084
0.61742	0.0630004	0.474978
0.674337	0.151367	0.507138
0.622451	0.122831	0.530745
0.626705	0.159545	0.58921
0.569629	0.131667	0.583493
-0.262827	0.066794	0.456897
0.312793	0.115408	0.193859
0.493086	0.0289656	-0.628975
0.547394	-0.00340552	-0.475974
0.593804	0.150873	0.158999
0.539195	0.141726	0.142985
0.580596	0.118387	0.192238
0.6409	0.0565826	0.392953
0.627203	-0.0188221	0.437738
0.322953	0.174854	0.0988643
0.527172	0.0800327	0.566624
0.447008	0.0275021	0.569003
0.436395	-0.0445995	0.57185
0.495455	-0.0554376	0.5722
0.213992	-0.0897116	-0.357593
0.39485	0.0609076	0.567954
0.479208	0.0781703	0.581708
-0.0845705	-0.104771	0.746563
-0.350722	0.111379	0.175602
-0.546252	0.026385	-0.428251
0.263819	0.0978014	0.486276
0.315705	0.0836012	0.537444
0.305726	0.0130798	0.50282
0.25749	0.0340817	0.405456
-0.49609	0.0275055	-0.611757
0.259731	0.0178231	0.344697
0.280843	0.0115893	0.288342
0.261375	-0.0372062	0.317653
0.309097	0.0270739	0.246947
0.40136	-0.179177	0.735809
0.374183	0.0660962	0.192737
0.32686	0.0715933	0.214498
0.52521	0.0869826	0.183921
0.416023	0.0244979	0.191847
0.433393	0.0662061	0.181411
0.446352	-0.0222905	0.187268
0.151666	-0.138324	-0.182166
0.478702	0.0184592	0.190092
0.563874	0.0344567	0.227897
0.500229	-0.0590641	0.181964
0.577066	0.0792361	0.221121
-0.384963	0.0486797	-0.76051
0.61312	0.0750757	0.263735
0.624721	0.0405582	0.305781
-0.230816	0.0275055	-0.87703
-0.260647	-0.0750094	0.465176
-0.248254	-0.114453	0.495558
-0.244362	-0.182181	-0.0220157
0.0710578	0.0275055	-0.92485
-0.0473926	0.0252719	-0.927151
0.236718	0.0275055	-0.87703
-0.522325	-0.177766	0.00715313
-0.496511	-0.152885	-0.0896335
-0.653711	0.130542	0.502765
-0.399477	-0.0118649	0.194357
-0.306921	-0.0138103	0.248622
-0.358536	-0.0700734	0.561948
-0.299002	-0.0517772	0.509695
-0.309674	-0.107457	0.558568
-0.747589	-0.17394	0.0918156
0.417637	0.0252719	-0.741506
0.586253	0.167044	0.627403
-0.595994	-0.00705369	0.497831
-0.645275	-0.121164	0.510513
-0.813331	-0.176596	0.213435
-0.407188	0.121827	0.606208
0.51014	0.108028	-0.466379
0.768409	-0.178945	0.536833
-0.714228	-0.145567	0.365946
-0.611015	-0.03263	0.271418
-0.642422	-0.0713331	0.307334
-0.589485	-0.156337	0.131859
-0.846101	-0.176596	0.334771
-0.326027	-0.125404	0.168321
-0.24391	0.11702	0.479176
-0.275634	0.136283	0.557383
-0.187317	-0.147236	0.441033
-0.293073	-0.147498	0.597157
-0.265467	-0.13612	0.555084
-0.492724	-0.110997	0.60285
-0.555816	-0.136038	0.609349
-0.845312	-0.160944	0.584458
-0.571689	-0.109981	0.572285
0.516536	0.0882455	-0.249208
-0.623169	-0.0867503	0.252979
-0.625788	-0.151184	0.166086
-0.614968	-0.113859	0.216168
-0.408587	-0.113445	0.147489
-0.398225	-0.164386	0.0809738
-0.215331	-0.127673	0.307465
-0.20238	-0.151728	0.254946
-0.123144	-0.176533	0.503814
-0.206581	-0.157952	0.53302
-0.178402	-0.16251	0.495906
-0.21395	-0.167772	0.577792
-0.297749	-0.166234	0.642103
-0.529893	-0.176596	0.769705
-0.44191	-0.129511	0.623892
-0.392879	-0.146012	0.638817
-0.384478	-0.176306	0.71144
-0.451799	-0.167508	0.682462
-0.516358	-0.153132	0.649413
-0.613731	-0.136515	0.573188
-0.647649	-0.169487	0.618571
-0.573936	-0.16338	0.646576
-0.70825	-0.149941	0.460348
-0.683513	-0.159168	0.543853
-0.527049	0.0836717	-0.330656
-0.807244	-0.177877	0.466767
-0.720454	-0.157581	0.296881
-0.763532	-0.169808	0.411641
-0.364643	-0.176596	0.769675
-0.713624	-0.167439	0.223818
-0.668193	-0.143591	0.23332
-0.686305	-0.167662	0.181189
-0.617709	-0.174491	0.0914709
-0.430677	0.118837	-0.637208
-0.545484	-0.16753	0.0842842
-0.220799	-0.128418	-0.461393
-0.473539	-0.136281	0.122661
-0.428801	-0.144871	0.109634
-0.304742	-0.174153	0.080669
-0.249401	-0.161368	0.157073
-0.260798	-0.173824	0.109579
-0.221289	-0.154936	0.205032
-0.173778	-0.168102	0.2229
-0.166069	-0.161922	0.297479
-0.119335	-0.177891	0.259696
-0.367326	0.115474	-0.726012
-0.120625	-0.172398	0.400285
-0.0381981	-0.178122	0.384709
-0.074418	-0.178563	0.480965
-0.154137	-0.176024	0.551724
-0.159816	-0.17931	0.606117
0.399029	0.185765	0.0357353
-0.173763	-0.172843	0.692117
-0.105818	-0.0982311	-0.564443
-0.344137	-0.168975	0.672805
-0.428163	-0.178569	0.732038
-0.493556	-0.177754	0.725839
0.145964	0.1804	0.0504392
-0.255895	0.104391	-0.82626
-0.684115	-0.179103	0.654839
0.254202	0.180877	-0.056205
-0.741735	-0.173635	0.523561
-0.047815	0.0933748	-0.899605
-0.764754	-0.178945	0.209306
-0.464579	-0.178055	0.0234412
-0.386	-0.179161	0.00612701
-0.29379	-0.179728	0.0189791
-0.227157	-0.17978	0.0487394
0.113546	0.102211	-0.884489
-0.190289	-0.175337	0.161024
-0.152402	-0.179348	0.121333
-0.066023	-0.174819	0.232631
-0.0561647	-0.178797	0.331452
-0.00399951	-0.174751	0.3144
0.264648	0.102211	-0.825528
-0.132436	-0.172824	0.653516
0.283513	-0.145836	0.164504
-0.428251	-0.174911	0.785982
-0.48565	-0.172827	0.794437
-0.726866	-0.172084	0.690808
0.283618	0.185845	0.741574
-0.729531	-0.178626	0.642578
-0.79769	-0.178626	0.542407
-0.874022	-0.167601	0.460055
-0.0136617	-0.115478	-0.603585
-0.849177	-0.173811	0.268112
0.281604	-0.098081	0.228705
-0.735807	-0.179182	0.148875
0.248899	-0.0958174	0.278519
-0.689223	-0.176731	0.0561533
-0.748327	-0.162377	0.0452287
-0.39763	-0.175047	-0.0429601
-0.463891	-0.175054	-0.0323403
-0.0596872	-0.169488	0.182181
0.465759	0.148942	-0.46692
-0.00762754	-0.161102	0.165711
-0.0492481	-0.175648	0.27661
0.0214721	-0.156663	0.583183
0.0125039	-0.163984	0.53105
-0.0939611	-0.170622	0.615881
-0.0845705	-0.142504	0.691704
-0.0578317	-0.151259	0.640037
-0.18074	-0.159586	0.745681
-0.130822	-0.152209	0.719259
-0.212909	-0.139514	0.800554
-0.284293	-0.151244	0.81693
0.471054	0.142556	-0.275986
-0.404611	-0.149516	0.845924
-0.490156	-0.149516	0.845924
-0.61048	-0.151244	0.81693
-0.681846	-0.139536	0.800562
-0.797105	-0.142348	0.704633
-0.861703	-0.128971	0.650806
-0.899219	-0.130409	0.580017
0.51717	0.103829	-0.17352
-0.899219	-0.130409	0.174628
-0.800436	-0.171597	0.144466
-0.857466	-0.151902	0.155275
-0.801532	-0.146172	0.0620491
-0.770236	-0.132025	0.00440169
-0.648647	-0.151866	-0.0434497
-0.138078	-0.120832	0.776531
-0.17196	-0.0664477	0.838781
-0.722857	-0.0664522	0.838743
-0.816957	-0.0740613	0.763512
-0.84742	-0.0875091	0.723317
-0.923756	-0.0913612	0.600359
-0.962651	-0.0875091	0.496218
-0.463965	0.144603	-0.477214
-0.954426	-0.11463	0.430279
-0.948196	-0.11463	0.285028
-0.934758	-0.0875091	0.17188
-0.825369	-0.0836744	0.00633757
-0.773855	-0.083243	-0.0421265
-0.720922	-0.0875091	-0.075356
-0.574511	-0.130379	-0.101458
0.0453674	-0.088188	0.726494
-0.0111123	-0.0441115	0.736116
-0.0457106	-0.088188	0.726494
-0.117524	-0.0726342	0.799845
-0.228425	-0.0650659	0.870196
-0.398745	-0.0602144	0.916093
-0.496023	-0.0602144	0.916093
-0.666346	-0.0650659	0.870196
-0.787946	-0.0301183	0.80781
-0.865104	-0.0453953	0.730145
-0.905393	-0.0301183	0.680407
-0.305616	0.155251	-0.717423
-0.964021	-0.0301183	0.565343
-0.982889	-0.0650659	0.438966
-0.995829	-0.0301183	0.354833
-0.973852	-0.0602144	0.251009
-0.964021	-0.0301183	0.189301
-0.904304	-0.0301183	0.0731487
-0.862215	-0.0290224	0.0172618
-0.784963	-0.0301183	-0.0568163
-0.735631	-0.0453953	-0.0873149
0.258448	-0.150436	-0.323322
-0.626061	-0.0906846	-0.121213
-0.661309	-0.0269067	-0.130488
-0.126025	-0.0321865	0.822813
-0.157644	0.0025971	0.848654
-0.264041	-0.0133671	0.898428
-0.447384	-0.0312143	0.926578
-0.493275	-0.0126501	0.927928
-0.401493	-0.0126501	0.927928
-0.391795	0.0359153	0.925461
-0.502972	0.0359153	0.925461
-0.630729	-0.0133671	0.898428
-0.754421	0.0108659	0.83725
-0.0469777	0.144603	-0.85272
-0.998313	-0.0126488	0.421178
0.537505	0.122348	-0.131005
0.48055	0.135134	-0.144955
-0.858168	0.0359153	0.0101584
-0.772068	0.0182476	-0.0706863
0.0530685	0.155251	-0.833969
-0.670992	0.0370509	-0.126812
-0.00198561	0.0159029	0.741202
0.0414075	0.0808274	0.737553
0.0559573	0.130405	0.701297
-0.099852	0.00509901	0.805781
-0.261922	0.0334517	0.897885
-0.293774	0.0684386	0.897938
-0.240855	0.0855283	0.870747
-0.49235	0.0855277	0.910248
-0.402418	0.0855277	0.910248
0.19153	0.155251	-0.796165
-0.632848	0.0334517	0.897885
-0.653917	0.0855283	0.870747
-0.600993	0.0684386	0.897938
-0.846411	0.0635916	0.746165
-0.966752	0.0256246	0.56561
-0.980326	0.0635916	0.483342
-0.966752	0.0256246	0.189035
-0.980326	0.0635916	0.271303
0.371189	0.126098	-0.714544
-0.851106	0.0855277	0.0266959
-0.742224	0.059713	-0.082597
-0.777403	0.0813463	-0.0470938
-0.584151	0.04393	-0.160579
-0.118347	0.0735887	0.805389
-0.353083	0.135171	0.866953
-0.241074	0.135161	0.831517
-0.653668	0.135171	0.83154
-0.752289	0.0684372	0.826041
-0.797281	0.0855283	0.781773
-0.832306	0.113463	0.723428
-0.953642	0.113463	0.485296
-0.980256	0.0855283	0.422665
-0.980256	0.0855283	0.33198
-0.953642	0.113463	0.269349
-0.688373	0.135171	-0.0592083
0.531064	-0.0945125	0.580041
-0.567469	0.131116	-0.113017
0.428943	0.152444	-0.161591
-0.356545	0.168514	0.821003
-0.255277	0.168511	0.787219
-0.503214	0.135171	0.873047
-0.486466	0.16647	0.832784
-0.427843	0.164305	0.837793
-0.538219	0.168514	0.821003
0.08514	-0.173495	-0.0887752
-0.778114	0.131993	0.755176
-0.78681	0.164322	0.685888
-0.896529	0.164322	0.470554
-0.947473	0.131993	0.422792
-0.947473	0.131993	0.331853
-0.902625	0.16647	0.417799
-0.896529	0.164322	0.284091
-0.845736	0.164322	0.14986
-0.738563	0.183106	0.211644
-0.622581	0.129226	-0.0973421
-0.535402	0.1602	-0.0810454
-0.608204	0.164297	-0.0545388
-0.439149	0.149643	-0.15616
-0.028023	-0.177153	-0.0688183
-0.00308684	0.183099	0.336968
0.0138917	0.183997	0.413917
-0.110072	0.184141	0.599736
-0.190538	0.164597	0.760035
-0.1358	0.163791	0.717688
-0.187453	0.186563	0.662108
-0.28234	0.185845	0.740579
0.707615	-0.142689	0.410531
-0.610475	0.185845	0.741574
-0.670879	0.168514	0.771221
-0.715053	0.185845	0.673349
-0.812112	0.180052	0.589183
-0.811637	0.185845	0.540413
-0.670875	0.168512	-0.0165784
-0.654828	0.185134	0.0311682
-0.452565	0.173777	-0.0662686
-0.333638	0.185207	-0.00950484
-0.295547	0.180515	-0.041797
-0.118068	0.177815	0.041623
-0.00161602	0.170852	0.189676
-0.0350452	0.179897	0.235557
-0.00310947	0.179627	0.278585
-0.0390127	0.187179	0.367194
-0.0747197	0.181806	0.557839
-0.156656	0.180213	0.514952
-0.135936	0.187223	0.561655
-0.221983	0.184332	0.717115
-0.40267	0.185845	0.7738
-0.492097	0.185845	0.7738
0.638034	-0.0996385	0.264835
-0.747165	0.184789	0.544583
-0.759167	0.179716	0.440201
-0.843864	0.185845	0.422036
-0.852375	0.184643	0.356048
-0.789146	0.186067	0.327028
-0.698793	0.187876	0.107753
-0.491036	0.182737	-0.0334396
-0.40045	0.186566	0.0316932
-0.462862	0.184261	0.0405195
-0.323613	0.186336	0.0386302
-0.217571	0.185981	0.0410101
-0.179375	0.187201	0.0917636
-0.384477	0.167033	0.658545
-0.409318	0.17098	-0.467262
-0.0985245	0.187224	0.208242
-0.0909516	0.187696	0.358159
-0.210043	0.169651	0.549783
0.653896	-0.138968	0.22446
-0.486019	0.170103	0.66629
-0.551163	0.166271	0.643533
-0.644485	0.186908	0.669927
-0.669567	0.174461	0.584826
-0.784826	0.187247	0.496226
-0.778468	0.18644	0.262881
-0.677795	-0.175124	0.130784
-0.386824	0.174451	0.0793006
-0.462805	0.157318	0.104984
-0.253429	0.187225	0.0738066
-0.184172	0.18646	0.139825
-0.147884	0.187656	0.183164
-0.226358	0.171128	0.186178
-0.171304	0.179566	0.224013
-0.186827	0.150977	0.403875
-0.163256	0.171603	0.462034
-0.2029	0.15711	0.491174
-0.0400385	0.17098	-0.79759
-0.782627	-0.175093	0.336726
-0.245954	0.186657	0.671359
-0.323002	0.16369	0.62812
-0.329964	0.119769	0.577284
-0.487382	0.141156	0.623896
-0.608131	0.174463	0.633818
-0.712283	0.16656	0.483872
-0.749029	0.174239	0.374109
-0.707585	0.163163	0.276837
-0.661438	0.117605	0.297278
-0.649724	0.163953	0.174556
-0.650025	0.128184	0.24828
-0.519759	0.118456	0.161887
-0.526551	0.156188	0.119929
-0.466783	0.110086	0.155437
-0.317881	0.174813	0.101491
-0.363264	0.149592	0.128805
0.945904	0.124546	0.28232
-0.262133	0.168539	0.15518
-0.254892	0.117297	0.252888
-0.134473	0.179822	0.309544
-0.211589	0.157661	0.247403
-0.206988	0.143756	0.300647
-0.214652	0.124796	0.347032
-0.222707	0.119564	0.425033
-0.240757	0.179654	-0.0660613
0.308509	0.159441	-0.712275
0.367199	0.176774	-0.541087
0.68857	0.115381	-0.0784658
-0.253572	0.0515989	0.402724
-0.274729	-0.0080399	0.461767
-0.308151	0.027764	0.510108
-0.337507	0.0686252	0.54682
-0.280318	0.0842328	0.502323
-0.349123	-0.0105504	0.538696
-0.409874	-0.0218779	0.561508
-0.811637	0.185845	0.214232
-0.243163	-0.169897	0.618566
0.376454	0.169443	-0.161821
0.208237	-0.127447	0.32064
-0.499682	0.0116927	0.556349
-0.554619	0.00490471	0.531602
-0.584608	0.105237	0.54707
-0.585345	0.039188	0.509786
-0.0971819	-0.176463	0.554532
-0.621428	-0.00452214	0.456421
-0.657183	0.0897325	0.353737
-0.645084	0.0566327	0.38882
-0.635113	-0.00635132	0.341407
-0.636257	0.0587239	0.31166
-0.616955	0.0626632	0.268357
-0.587307	-0.0606391	0.233238
-0.558659	-0.0159416	0.224163
-0.454658	0.00434632	0.189128
-0.461331	-0.0604007	0.176086
-0.419244	0.10108	0.162105
-0.349636	0.00125578	0.215539
0.892109	0.124546	0.621934
-0.304296	-0.160216	0.126601
-0.266078	0.0676935	0.289285
-0.273296	-0.00743083	0.305768
0.94435	0.124546	0.482084
0.118826	0.0716531	-0.54795
-0.0891564	0.0389712	-0.548957
-0.183078	0.0456315	-0.438413
-0.161989	0.0630976	-0.262756
-0.332544	0.175601	-0.130889
0.256366	-0.167015	-0.241159
0.106109	0.0154625	-0.221009
0.849086	0.036578	0.000789938
0.193114	0.0150475	-0.378896
0.170229	0.0296394	-0.47626
0.188611	-8.23E-05	-0.422093
0.133217	0.113785	-0.571429
-0.393532	0.176772	-0.333276
0.0768355	0.0859603	-0.575281
0.699628	0.056807	-0.106
-0.16708	0.0701873	-0.494809
-0.189881	0.130937	-0.535296
-0.223318	0.107598	-0.422119
-0.198684	0.122294	-0.248313
-0.312186	0.175571	-0.633255
0.188859	0.158159	-0.595846
0.195753	0.0380466	0.867481
0.0261712	0.111141	-0.605568
0.026224	0.144982	-0.641767
-0.0970536	0.122581	-0.596873
-0.253919	0.151094	-0.282735
-0.324036	0.173341	-0.32885
0.627278	-0.0853165	0.49212
-0.138161	0.132317	-0.170593
0.697682	0.038038	0.867458
-0.0792076	0.176774	-0.768543
0.660941	-0.10274	0.446668
0.0703035	0.171879	0.0991381
-0.00147271	0.16356	0.132193
0.670347	-0.104446	0.395032
0.29273	0.173511	-0.544132
0.226844	0.178064	-0.652807
-0.161657	0.149604	-0.600783
-0.213664	0.159206	-0.573345
-0.0985094	0.162606	-0.656086
-0.234285	0.176185	-0.63139
-0.234029	0.138768	-0.478346
0.845933	0.00508845	0.760095
-0.284369	0.15807	-0.41381
-0.201097	0.153286	-0.186396
-0.289023	0.177403	-0.179995
-0.244966	0.16143	-0.225682
-0.244174	0.177992	-0.126176
-0.109499	0.149667	-0.130366
-0.121281	0.176515	-0.0504759
-0.259825	-0.172451	-0.237515
0.0107992	0.133745	-0.125952
-0.0161809	0.175156	-0.0359786
0.0903821	0.151475	-0.113686
0.0370629	0.162173	-0.0810326
0.157912	0.175007	-0.0744727
0.182599	0.151804	-0.166622
0.238694	0.174977	-0.123763
0.280767	0.165201	-0.252411
0.229499	0.12806	-0.278973
0.365894	0.178427	-0.332784
0.265191	0.144221	-0.336693
0.331786	0.172769	-0.379883
0.342625	0.17851	-0.496859
0.319137	0.17219	-0.434974
0.297429	0.176774	-0.647216
0.201773	0.176774	-0.724043
0.160295	0.177511	-0.689469
0.082945	0.176774	-0.76889
-0.0381302	0.174173	-0.709541
0.0242026	0.172291	-0.702192
-0.172322	-0.150672	0.365025
-0.180664	0.172577	-0.652427
-0.158647	0.178763	-0.704127
-0.325212	0.177567	-0.56808
-0.326955	0.174336	-0.437043
-0.293254	0.169638	-0.496579
-0.393529	0.176774	-0.42271
0.185533	-0.0501872	-0.449463
0.0678069	0.178466	-0.0220277
-0.0491349	0.176584	0.0310998
0.106222	0.173403	-0.0596713
0.15356	0.179368	-0.0101784
0.208636	0.178102	-0.084457
-0.51486	-0.101379	0.164835
0.320351	0.178291	-0.204203
0.367199	0.178824	-0.444699
0.396849	0.159441	-0.601492
0.17747	0.00363648	-0.3087
-0.542655	-0.069163	0.196733
-0.18436	0.159441	-0.790334
-0.198903	0.175868	-0.73044
-0.411325	0.149302	-0.597668
-0.451831	0.154883	-0.310097
-0.673108	-0.10941	0.337119
-0.431563	0.160897	-0.108139
-0.384635	0.167913	-0.143125
-0.332461	0.175926	-0.0740895
-0.674862	-0.115959	0.42606
-0.0571076	0.157975	-0.096394
-0.0278947	0.167579	0.0849593
-0.430304	-0.0738139	0.582169
0.280473	0.17555	-0.157988
0.436358	0.156593	-0.222996
0.459401	0.157399	-0.410855
0.13146	-0.0817699	-0.216613
-0.139187	0.182428	0.654548
-0.22095	-0.114948	0.424987
-0.0469627	0.125153	0.700274
-0.135778	0.111152	-0.870709
-0.205691	0.131041	-0.825174
-0.263702	-0.0598984	0.300913
-0.497352	0.123377	-0.33522
0.0568851	0.0197502	-0.195368
-0.409149	0.162984	-0.193109
-0.492029	0.118373	-0.271597
-0.500854	-0.0384869	0.190072
-0.481405	-0.033462	0.565916
-0.451451	0.0103098	0.565481
0.307732	-0.180683	-0.0506924
0.369899	-0.174396	-0.0761736
0.62715	-0.0545755	0.294856
0.166624	-0.184867	-0.0808395
0.503239	0.122921	-0.422196
0.45716	0.126098	-0.584281
0.408397	0.0764559	-0.726897
0.112776	-0.179147	0.0544399
0.190428	0.0722738	-0.881103
0.0249192	0.0722739	-0.914283
0.0768053	-0.187446	-0.00450117
-0.18516	0.0722738	-0.880786
-0.0299237	-0.0501638	-0.184305
-0.407933	0.11637	-0.679107
-0.499838	0.0722738	-0.566102
-0.503307	0.104391	-0.485969
0.530558	-0.110061	-0.147626
-0.518636	0.069072	-0.223054
0.690607	-0.120253	-0.0647558
0.673206	-0.0718656	-0.109269
-0.507444	0.132762	-0.126307
0.547839	0.0275331	-0.195159
0.539594	0.0710394	-0.358948
0.535604	0.0764986	-0.424287
0.604431	-0.0800381	0.233437
0.496367	0.0764559	-0.584529
0.518897	0.0722739	-0.528378
0.234025	-0.154287	0.788433
-0.860787	0.153675	0.615969
0.320366	0.0680913	-0.814885
0.267982	0.0545193	-0.852342
0.364974	0.0406447	-0.789595
0.108424	0.0545193	-0.911025
-0.102522	0.0545193	-0.911025
-0.26257	0.0545193	-0.852086
-0.413217	0.0741566	-0.7154
-0.471144	0.0545193	-0.643515
-0.529986	0.0545235	-0.48401
-0.541277	0.0337764	-0.313549
-0.241715	-0.185608	-0.136483
0.521251	-0.00275067	-0.570882
0.462878	0.00179358	-0.685034
0.433439	-0.0391907	-0.718559
0.342693	0.00179312	-0.814757
0.196002	-0.0391907	-0.89207
0.329251	-0.0382365	0.224276
-0.019545	-0.0391907	-0.926442
0.0479319	-0.038094	-0.925627
-0.1901	-0.0391907	-0.89207
-0.335154	-0.0391907	-0.811612
-0.431361	0.00179312	-0.720189
-0.511124	-0.0391907	-0.571046
0.76893	-0.154287	0.709679
0.810716	-0.125049	0.719487
-0.546538	-0.0309857	-0.422841
-0.539989	0.0417167	-0.192517
-0.535468	0.0259106	-0.254856
0.289087	-0.036068	0.263643
-0.318756	-0.188017	-0.537506
0.542325	0.0233671	-0.257654
0.540469	-0.0251311	-0.245649
0.552055	-0.0310242	-0.42534
0.55115	0.0279561	-0.433505
-0.16711	-0.0114046	-0.299015
0.536238	-0.038094	-0.513573
0.268367	0.0658284	0.287692
0.475097	-0.0772571	-0.633711
0.38914	-0.0831329	-0.747572
0.341063	-0.0473767	-0.809425
0.123215	-0.0965815	-0.89305
0.243008	-0.0788501	0.335039
0.0749423	-0.0831329	-0.907661
-0.186766	0.0463991	-0.323254
-0.0893903	-0.0831329	-0.90444
-0.327958	-0.0923153	-0.793494
-0.450173	-0.0473767	-0.686236
-0.512317	-0.0965815	-0.496892
0.250627	-0.0412317	0.384691
-0.531762	-0.0724177	-0.32998
0.528688	-0.0692966	-0.192975
0.563143	-0.0172395	-0.178925
0.820446	-0.17394	0.198557
0.360244	-0.144045	-0.712367
0.210997	-0.0965815	-0.864049
-0.0180515	-0.138044	-0.873937
0.044945	-0.141097	-0.869464
-0.205095	-0.0965815	-0.864049
0.764902	-0.169519	0.0930903
-0.251958	-0.123702	-0.819471
-0.410611	-0.138044	-0.652512
-0.369085	-0.141097	-0.701735
0.306676	-0.0443061	0.515628
-0.0844574	0.111894	-0.16282
0.268012	-0.17394	0.751095
-0.471175	-0.092746	-0.61402
0.16946	-0.188017	-0.696136
-0.525721	-0.0946143	-0.396672
-0.479865	-0.137995	-0.26821
0.61039	-0.176596	0.0112691
0.229824	-0.182957	-0.616376
0.344307	-0.0213103	0.537906
-0.0503946	-0.16893	0.102467
0.484405	-0.133442	-0.140204
-0.187347	-0.0642935	-0.324443
-0.19102	-0.0540467	-0.390299
0.531403	-0.0913091	-0.424138
0.435015	-0.174061	-0.468967
0.488312	-0.116725	-0.553742
0.263178	-0.160316	-0.767895
0.291146	-0.174171	-0.708939
0.102828	-0.172302	-0.812374
0.101176	-0.144045	-0.857615
-0.0952736	-0.144045	-0.857615
-0.177413	-0.174061	-0.781019
-0.227965	-0.157355	-0.79044
-0.32436	-0.15142	-0.727719
-0.442804	-0.144045	-0.580448
-0.502001	-0.128334	-0.366023
-0.490264	-0.133742	-0.315907
-0.434882	-0.164251	-0.0836107
-0.38068	-0.173318	-0.136548
0.538214	-0.041685	0.552473
0.590771	-0.0898851	0.540618
0.383853	-0.173696	-0.138408
0.764902	-0.169519	0.661554
0.590296	-0.0234664	0.504662
0.428988	-0.159251	-0.115398
0.436614	-0.156506	-0.188152
0.820446	-0.17394	0.556087
0.524765	-0.102332	-0.357312
0.489443	-0.144014	-0.432741
0.432187	-0.157355	-0.575941
0.300506	-0.185669	-0.646781
0.335037	-0.171449	-0.67894
0.332193	-0.185803	-0.608714
0.235805	-0.18067	-0.731049
0.633644	-0.00345636	0.348811
0.074369	-0.187698	-0.758579
0.0499458	-0.174061	-0.817028
-0.0398348	-0.185669	-0.776674
-0.0453184	-0.171449	-0.82356
-0.221553	-0.183983	-0.720079
-0.303836	-0.187025	-0.605019
-0.385884	-0.171449	-0.60084
-0.370787	-0.183013	-0.556761
-0.38875	-0.187209	-0.334772
-0.435972	-0.167387	-0.250652
-0.366948	-0.183409	-0.199223
-0.4275	-0.174851	-0.297719
-0.256106	-0.187235	-0.0867952
0.618204	0.124842	0.219765
-0.00476886	-0.170765	0.0785466
0.280299	-0.180708	-0.000489392
0.217024	-0.186128	-0.0462377
0.331582	-0.1829	-0.112934
0.422894	-0.174846	-0.256302
0.372811	-0.183329	-0.199334
0.367591	-0.187438	-0.333292
0.2663	-0.0766378	0.484538
-0.0724569	-0.0493469	-0.55726
0.226641	0.108976	-0.429978
0.231332	-0.188255	-0.666455
0.0707636	-0.184193	-0.705046
0.236778	0.115062	-0.369058
0.355161	-0.0729751	0.192951
0.390483	-0.124396	0.142807
-0.371285	-0.186503	-0.483199
-0.351687	-0.188234	-0.279365
-0.830159	0.00508845	-0.0219045
-0.307721	-0.187127	-0.134539
0.219407	0.102881	-0.319072
-0.131577	-0.185748	0.00011394
-0.140748	-0.183724	-0.0705905
0.216888	0.14834	-0.207682
0.139621	0.109694	-0.199926
0.0037242	-0.185773	0.0225504
-0.0280154	-0.188089	-0.0157059
0.0239763	-0.182266	-0.046123
0.159066	-0.1859	-0.0126078
0.0986489	0.119397	-0.164138
0.238822	0.123866	0.269771
-0.942472	0.0165072	0.129611
0.110551	0.0729934	-0.208319
0.265267	-0.188028	-0.13205
0.324288	-0.187834	-0.159354
0.348983	-0.114437	0.586977
0.423671	-0.131046	0.625176
0.35722	-0.188234	-0.277075
0.265644	-0.135472	0.554169
0.329153	-0.18338	-0.426826
0.313759	-0.100446	0.554973
0.347731	-0.188255	-0.506872
-0.0218455	0.0786555	-0.168701
0.229771	-0.165549	-0.549226
0.174204	-0.122852	-0.533691
0.224868	-0.100618	0.37916
0.166631	-0.185669	-0.744051
0.184228	-0.161265	-0.588019
0.055022	-0.163748	-0.653102
0.0133638	-0.180039	-0.696713
-0.109228	-0.1846	-0.697996
-0.0589782	-0.18622	-0.723084
-0.00461801	-0.163618	-0.65626
-0.158564	-0.182566	-0.669339
0.319635	-0.162941	0.107609
0.328294	-0.111196	0.180065
-0.258867	-0.178631	-0.553241
-0.217714	-0.183758	-0.632966
-0.195192	-0.158978	-0.566429
0.459069	-0.080901	0.167777
0.493908	-0.115217	0.149809
0.46238	-0.148999	0.105266
-0.309418	-0.183118	-0.474741
-0.256378	-0.164902	-0.498949
-0.27	-0.161721	-0.438845
-0.996537	0.0343443	0.427662
-0.339257	-0.186299	-0.355
-0.316644	-0.181844	-0.415217
-0.291421	-0.172444	-0.346657
-0.994237	0.036578	0.309215
-0.305443	-0.180815	-0.293553
0.0200013	-0.0571528	-0.575765
-0.276396	-0.1847	-0.185678
-0.204718	-0.186123	-0.0736174
-0.186608	-0.172389	-0.145683
-0.217752	0.0973495	-0.359598
-0.0831148	-0.178015	-0.0764527
-0.130521	-0.160668	-0.135523
0.695456	-0.147183	0.479629
-0.942472	0.0165072	0.625034
0.118697	-0.185996	-0.0506355
0.59403	-0.132853	0.581074
0.281748	-0.184603	-0.185115
0.207407	-0.149956	-0.218793
0.458103	0.122666	0.611045
-0.196723	0.0490262	-0.377601
-0.199302	0.0961847	-0.460108
0.304911	-0.180517	-0.482388
0.530309	0.137216	0.609188
0.569871	0.0633297	0.532858
-0.915775	0.0304449	0.670513
-0.810894	0.0343443	0.792009
-0.226667	-0.120295	-0.378309
0.484827	-0.135017	-0.255024
0.771871	-0.173171	0.423531
0.739551	-0.168413	0.479175
0.706725	-0.165857	0.535128
-0.698363	0.038038	0.867458
0.645856	-0.129923	0.526474
0.0142236	0.0720749	-0.580425
0.544029	-0.137223	-0.10145
0.580747	-0.154563	0.622995
0.653248	-0.156086	0.575754
0.587566	-0.171603	0.66625
-0.0441417	0.131717	-0.623506
0.0867616	-0.143178	-0.138316
0.478468	-0.144095	0.640002
0.334969	-0.176678	0.708519
0.264475	-0.176192	0.665408
0.235752	-0.16888	0.608353
0.22968	-0.137703	0.514388
0.127583	-0.176208	0.525097
0.271286	-0.160181	-0.44198
0.166156	-0.15557	0.408776
0.183587	-0.155086	0.483568
0.114579	-0.174951	0.433605
0.0246099	0.00159166	-0.566948
0.250913	-0.160664	-0.495837
0.213916	-0.125737	-0.48128
0.104525	-0.175845	0.385873
0.137154	-0.169491	0.323372
0.0246024	-0.163893	0.120367
0.242767	-0.144542	0.208513
0.151335	-0.175635	0.204212
0.217748	-0.166504	0.17634
-0.196429	0.0380466	0.867481
0.260357	-0.173825	0.109357
0.334486	-0.175602	0.0556222
0.398878	-0.163709	0.083042
-0.165768	-0.124778	-0.541284
0.525248	-0.149382	0.117335
0.61521	-0.136671	0.181405
0.580732	-0.166858	0.101924
-0.426138	-0.158183	-0.128743
0.681789	-0.166185	0.183031
-0.0608337	0.0878815	0.748713
0.721841	-0.168498	0.233328
-0.209455	-0.138987	-0.250201
-0.169675	-0.0849816	-0.264504
0.800549	-0.179182	0.47944
0.717919	-0.17653	0.589647
0.0516353	0.0818637	-0.174692
0.536758	-0.169389	0.67811
0.571515	-0.179175	0.716765
0.0790002	-0.0171705	-0.554664
0.46026	-0.178569	0.732038
0.364197	-0.176596	0.769705
-0.0634283	0.0315845	0.771764
0.189154	-0.178684	0.64099
0.227727	-0.116467	-0.413124
0.0683575	-0.178092	0.475747
0.0381264	-0.179378	0.369436
0.0670224	0.0423069	-0.561162
0.182192	-0.0838668	-0.483682
0.0571717	-0.176881	0.264618
0.131716	-0.0542172	-0.526561
0.133775	-0.0960407	-0.548301
0.170553	-0.178177	0.155072
0.268684	-0.179028	0.061703
0.357212	-0.179737	-0.00291201
0.424697	-0.175145	0.0429863
0.490522	-0.175796	0.0412192
0.649944	-0.179162	0.0705318
0.640387	-0.168978	0.130653
0.753218	-0.177953	0.150024
-0.053389	-0.0980334	-0.584163
-0.161295	-0.0262633	-0.474961
-0.127224	-0.0707704	-0.531478
-0.169252	-0.0946226	-0.502987
0.810822	-0.178143	0.332037
0.895677	-0.161343	0.357017
0.862399	-0.173811	0.396456
0.841988	-0.175756	0.453155
0.775515	-0.176731	0.608483
-0.936534	-0.0401124	0.13194
0.533002	-0.17394	0.782972
0.153748	-0.0240781	-0.495463
0.48497	-0.172827	0.794437
0.42757	-0.174911	0.785982
0.156245	-0.172401	0.682218
0.0972837	-0.165062	0.650006
0.0749423	-0.170844	0.581841
-0.978696	-0.0699173	0.296807
0.0596532	-0.174252	0.522738
-0.0106672	-0.170729	0.487081
-0.00501777	-0.168659	0.240968
-0.12653	-0.0222762	-0.239148
0.12541	-0.177794	0.12628
0.0771975	-0.171609	0.0983966
-0.104732	-0.0948195	-0.194047
0.488749	-0.178582	-0.00804013
0.00207235	-0.016152	-0.187136
0.712035	-0.176566	0.0709476
0.675121	-0.173811	0.0293311
0.800549	-0.179182	0.275205
0.859072	-0.1724	0.289773
-0.936534	-0.0401124	0.622704
0.93775	-0.132025	0.332621
0.90899	-0.151902	0.438722
0.853257	-0.170368	0.511942
0.910348	-0.138581	0.519791
0.869745	-0.151902	0.573937
0.172552	-0.106785	-0.241423
0.19423	-0.0289688	-0.364109
0.187713	-0.0472357	-0.316106
0.607018	-0.158413	0.804612
0.543999	-0.151902	0.833916
0.489481	-0.149516	0.845924
0.403932	-0.149516	0.845924
0.283611	-0.151244	0.81693
0.194886	-0.161408	0.750322
0.129363	-0.151596	0.72063
0.193091	-0.131981	0.800268
0.0485806	-0.145104	0.647846
0.210537	-0.163359	-0.791714
0.0871689	-0.174242	0.16188
0.10629	-0.176018	0.14408
0.121405	-0.178223	0.103506
0.117596	-0.178631	0.0818457
0.0789399	-0.177609	0.0579843
0.035758	-0.169923	0.0913585
0.0401629	-0.167115	0.14493
0.107986	-0.175358	0.209871
1154	284	284	284
284	405	405	405
405	757	757	757
757	1136	1136	1136
1136	403	403	403
403	732	732	732
732	730	730	730
730	716	716	716
716	1078	1078	1078
1078	1077	1077	1077
1077	1076	1076	1076
ZONE T="Boundary6"
STRANDID=0, SOLUTIONTIME=0
Nodes= 1754, Elements= 12, ZONETYPE=FEQuadrilateral
DATAPACKING=POINT
DT=(SINGLE SINGLE SINGLE)
0.1775	-0.0741344	-0.27476
-0.184307	-0.00620424	-0.365863
-0.0437495	0.0023684	-0.560991
0.0878629	-0.0939445	-0.577698
0.216903	-0.118251	-0.293675
0.0775671	-0.0845019	-0.182955
-0.043395	-0.0990856	-0.168094
-0.151534	-0.142057	-0.179798
-0.0716122	-0.145774	-0.133145
0.12176	-0.147463	-0.607299
0.314883	-0.177999	-0.365812
0.307996	-0.180111	-0.286461
0.211842	-0.172372	-0.165732
0.142268	-0.164492	-0.130767
-0.208022	-0.161417	-0.196736
-0.0725852	-0.159758	-0.641641
0.11209	-0.178073	-0.671902
0.152172	-0.175742	-0.646636
0.384064	-0.187752	-0.39573
0.211125	-0.185274	-0.108382
0.0171125	-0.186493	-0.76708
0.116759	-0.188293	-0.732817
0.398659	-0.18067	-0.527951
0.454822	-0.168552	-0.387714
0.169595	-0.180716	0.0375633
-0.107553	-0.177209	0.0770503
-0.392049	-0.183423	-0.249368
-0.387532	-0.186138	-0.407281
-0.104121	-0.183983	-0.773084
0.149751	-0.168957	-0.805548
0.471092	-0.147341	-0.507273
-0.335041	-0.178672	-0.0850823
-0.446705	-0.169813	-0.358794
-0.424398	-0.167486	-0.537969
-0.348301	-0.170415	-0.658772
-0.273628	-0.170415	-0.733191
-0.118822	-0.167486	-0.817759
0.0029473	-0.168529	-0.832769
0.370857	-0.168529	-0.645303
-0.47043	-0.135721	-0.221364
-0.475678	-0.138044	-0.509582
-0.292085	-0.134991	-0.782837
-0.17193	-0.138044	-0.842567
0.177832	-0.138044	-0.842567
0.309927	-0.138044	-0.768852
0.417018	-0.138044	-0.65152
0.513874	-0.0633589	-0.563295
0.549619	-0.0446501	-0.358309
-0.515855	-0.0873975	-0.181183
-0.544385	-0.0481612	-0.379203
-0.504508	-0.0880499	-0.543679
-0.437675	-0.0923153	-0.675515
-0.162735	-0.0880499	-0.885455
-0.0164902	-0.0923153	-0.909169
0.168638	-0.0880499	-0.885455
0.333868	-0.0923153	-0.793494
0.436297	-0.0880499	-0.690123
0.554544	0.0158433	-0.357134
-0.549268	0.00143288	-0.356544
-0.517646	0.0165546	-0.563869
-0.333886	0.0165546	-0.816492
-0.182927	0.0165546	-0.898594
0.019232	0.0165551	-0.930613
0.188829	0.0165546	-0.898594
-0.533185	0.0729197	-0.400953
-0.330824	0.0722738	-0.798548
0.451669	0.0593649	-0.682902
0.489224	0.119645	-0.517658
0.507666	0.119479	-0.356847
0.475089	0.128564	-0.206799
0.52684	0.0696327	-0.207391
-0.483304	0.114942	-0.206624
-0.501561	0.119762	-0.4014
-0.469862	0.119645	-0.556349
-0.312729	0.114465	-0.779593
0.0219096	0.114465	-0.888381
0.178036	0.114465	-0.857645
0.316942	0.119645	-0.773831
0.424372	0.119645	-0.656945
0.434849	0.155233	-0.538875
0.464107	0.155233	-0.361566
-0.440893	0.155686	-0.251468
-0.457303	0.155233	-0.398234
-0.430246	0.155233	-0.536981
-0.357344	0.155233	-0.665214
-0.253926	0.144258	-0.779842
-0.119169	0.155233	-0.822413
0.0029473	0.153067	-0.844083
0.124754	0.155233	-0.822579
0.256427	0.155233	-0.762924
0.363714	0.155233	-0.665009
0.409694	0.171615	-0.488597
0.411233	0.175215	-0.36402
0.38423	0.175501	-0.23645
0.0200692	0.170055	0.0652321
-0.103344	0.177559	0.092677
-0.388414	0.172147	-0.0860228
-0.389738	0.175309	-0.268594
-0.410209	0.174368	-0.377996
-0.233614	0.177061	-0.686231
-0.140417	0.175215	-0.759877
0.146319	0.175215	-0.759877
0.256962	0.175215	-0.697223
0.343394	0.175215	-0.602671
0.337066	0.176323	-0.282466
0.0192018	0.17804	0.0136215
-0.332582	0.177374	-0.277489
-0.352509	0.177627	-0.381656
-0.384393	0.174212	-0.512969
-0.27485	0.17628	-0.587821
-0.099407	0.177367	-0.713062
0.0116591	0.174228	-0.788079
0.0964012	0.177671	-0.71653
0.280367	0.178159	-0.602757
0.142185	0.152468	-0.135391
-0.174336	0.171398	-0.105598
-0.288193	0.170906	-0.250746
-0.24925	0.163493	-0.539967
0.0785099	0.165273	-0.670871
0.236952	0.169732	-0.589759
-0.252712	0.13654	-0.363718
0.0788795	0.127509	-0.612379
0.140956	0.157648	-0.630221
-0.130883	0.084128	-0.212512
0.196048	0.058379	-0.332406
0.175328	0.080917	-0.50165
-0.393729	0.0548801	0.190146
-0.451261	0.0562693	0.183185
-0.495176	0.0734358	0.18238
-0.617057	0.0762235	0.489719
-0.531768	0.0620691	0.553234
-0.318861	0.152385	0.146566
-0.695838	0.140344	0.352449
-0.697859	0.171153	0.536043
-0.589262	0.147302	0.592517
-0.434303	0.16841	0.66564
-0.242605	0.176308	0.611902
-0.180144	0.156915	0.341715
-0.52541	0.181093	0.0659199
-0.597819	0.167678	0.127516
-0.742214	0.17415	0.318473
-0.435884	0.186329	0.727043
-0.13875	0.177005	0.391384
-0.109077	0.187462	0.26741
-0.44531	0.187428	-0.0077124
-0.593241	0.186736	0.0267465
-0.6429	0.187153	0.0783
-0.722857	0.186698	0.152187
-0.805522	0.187703	0.393483
-0.717464	0.186413	0.602799
-0.572468	0.186745	0.706388
-0.325152	0.183594	0.688957
-0.180913	0.184562	0.587968
-0.0896015	0.18684	0.474786
-0.111287	0.185458	0.150042
-0.166107	0.181272	0.0284057
-0.555222	0.184234	-0.015985
-0.697912	0.184287	0.0548465
-0.787226	0.184287	0.152045
-0.840594	0.184287	0.268847
-0.840518	0.184287	0.486279
-0.766506	0.184287	0.631204
-0.672059	0.184287	0.717767
-0.55634	0.184287	0.770459
-0.447384	0.183441	0.790477
-0.338427	0.184287	0.770459
-0.00918888	0.178653	0.492407
-0.730989	0.164305	0.0131464
-0.806842	0.164305	0.0888446
-0.87865	0.164305	0.214548
-0.907637	0.164305	0.357084
-0.87865	0.164305	0.540096
-0.824458	0.162139	0.651282
-0.735145	0.164305	0.737341
-0.608866	0.164305	0.809123
-0.302328	0.162139	0.819826
-0.757632	0.128717	-0.0222559
-0.841487	0.128717	0.0611369
-0.919905	0.128717	0.198397
-0.956218	0.125442	0.377322
-0.919905	0.128717	0.556248
-0.870855	0.123537	0.663382
-0.727081	0.128717	0.797997
-0.582452	0.128717	0.86432
-0.428832	0.128717	0.882777
-0.291285	0.125442	0.862095
-0.167472	0.12889	0.7975
-0.637955	0.0823538	-0.125204
-0.891425	0.0813461	0.0746822
-0.959948	0.0771637	0.208441
-0.986858	0.0771643	0.377322
-0.959948	0.0771637	0.546203
-0.892221	0.0813461	0.679166
-0.447384	0.0771637	0.916629
-0.021936	0.0696599	0.732585
-0.626006	0.0248643	-0.149077
-0.905041	0.0247941	0.0674297
-1	0.0256274	0.361037
-0.883969	0.0108659	0.717411
-0.447384	0.0191423	0.930613
-0.61018	-0.0250874	-0.153028
-0.878145	-0.0789776	0.0616366
-0.955192	-0.0789776	0.212325
-0.978662	-0.083243	0.358572
-0.955192	-0.0789776	0.542318
-0.888017	-0.083243	0.674327
-0.75951	-0.0789776	0.810669
-0.587699	-0.0643191	0.898104
-0.447384	-0.0789776	0.911017
-0.307072	-0.0643191	0.898104
-0.725539	-0.128971	-0.0343851
-0.865894	-0.124152	0.100438
-0.924019	-0.125918	0.224614
-0.944295	-0.128971	0.360432
-0.92611	-0.128971	0.50829
-0.755987	-0.128971	0.765926
-0.584874	-0.128971	0.855133
-0.447384	-0.125918	0.877497
-0.309901	-0.128971	0.855133
-0.699795	-0.161343	0.00435208
-0.826081	-0.152972	0.103875
-0.870963	-0.161343	0.224875
-0.897541	-0.161343	0.361958
-0.856242	-0.168069	0.517783
-0.802733	-0.161343	0.65359
-0.716019	-0.159457	0.743907
-0.447384	-0.159457	0.831495
-0.122224	-0.178009	0.190872
-0.176071	-0.180518	0.0327358
-0.30499	-0.179355	-0.0404157
-0.578514	-0.159919	-0.0548454
-0.770624	-0.177432	0.593917
-0.673064	-0.17678	0.711286
-0.597339	-0.171597	0.773031
-0.297433	-0.171597	0.773031
-0.229647	-0.177432	0.700038
-0.353761	-0.177901	0.045933
-0.57571	-0.179182	0.0322307
-0.781948	-0.176397	0.283984
-0.8497	-0.175286	0.39436
-0.565273	-0.176502	0.70386
-0.350171	-0.15769	0.108214
-0.474754	-0.165955	0.0745326
-0.125128	-0.174434	0.45693
-0.2514	-0.108669	0.261812
-0.289596	-0.0936496	0.226788
-0.570485	-0.116502	0.17829
-0.334113	-0.0541599	0.215442
0.580521	-0.0117591	0.240106
0.532527	-0.0173011	0.205072
0.471197	0.119201	0.150984
0.358057	0.0169281	0.212148
0.274114	0.0523117	0.466456
0.649175	0.0873052	0.427338
0.22741	0.156172	0.225363
0.198612	0.151474	0.294325
0.190443	0.158872	0.463005
0.309497	0.130062	0.573937
0.478197	0.185174	0.035004
0.378204	0.163401	0.102562
0.176391	0.17598	0.234863
0.131791	0.180659	0.429263
0.169422	0.182782	0.553418
0.266021	0.171251	0.609686
0.358736	0.174028	0.66373
0.4668	0.177007	0.683612
0.525769	0.175065	0.669754
0.70266	0.174871	0.540563
0.79766	0.186771	0.317162
0.735056	0.18825	0.15326
0.331416	0.185851	0.046288
0.0952472	0.187808	0.241436
0.0961297	0.186838	0.361253
0.0994183	0.187751	0.465308
0.235413	0.187002	0.662792
0.35375	0.186656	0.715034
0.465751	0.187507	0.734451
0.57018	0.186708	0.706274
0.640697	0.186308	0.669509
0.792667	0.187507	0.467769
0.839688	0.184287	0.269041
0.784619	0.184287	0.148254
0.418097	0.180475	-0.0429638
0.028155	0.17968	0.243437
0.192299	0.184192	0.695932
0.337752	0.184287	0.770459
0.446706	0.183441	0.790477
0.555668	0.184287	0.770459
0.671818	0.184287	0.717546
0.765935	0.184287	0.631331
0.828939	0.184287	0.519412
0.824429	0.187149	0.403322
0.878412	0.164305	0.216287
0.807073	0.164305	0.0899073
0.70542	0.164305	-0.00493888
0.60907	0.164086	-0.0538223
0.000820267	0.121284	0.683005
0.157904	0.163398	0.736779
0.285225	0.164305	0.809123
0.466249	0.164305	0.837793
0.608195	0.164305	0.809123
0.734467	0.164305	0.737341
0.831889	0.164305	0.630548
0.908032	0.164305	0.361938
0.931482	0.125442	0.221229
0.730862	0.128717	-0.0412181
0.597801	0.0973599	-0.129811
0.167483	0.127831	0.799076
0.29061	0.125442	0.862095
0.428151	0.128717	0.882777
0.581781	0.128717	0.86432
0.726404	0.128717	0.797997
0.850104	0.123537	0.690728
0.926195	0.123537	0.553448
0.952096	0.128717	0.360451
0.963855	0.0832296	0.237309
0.895368	0.0832297	0.0844457
0.59974	0.0245369	-0.15986
0.446706	0.0771637	0.916629
0.751793	0.0684371	0.82586
0.986023	0.0771637	0.377322
0.973917	-0.0101736	0.214083
0.884212	0.0256274	0.039327
0.651158	0.000662323	-0.138975
0.446706	0.0191423	0.930613
0.976836	0.025627	0.534829
1	0.0191423	0.377322
0.955189	-0.0789776	0.21211
0.880056	-0.0789776	0.0651963
0.743715	-0.083243	-0.0633114
0.135291	-0.0802772	0.810405
0.30639	-0.0643191	0.898104
0.446706	-0.0789776	0.911017
0.633033	-0.083243	0.874737
0.778094	-0.083243	0.792174
0.955189	-0.0789776	0.542534
0.980404	-0.0789776	0.377322
0.86077	-0.128971	0.103799
0.739898	-0.125918	-0.0284577
0.309218	-0.128971	0.855133
0.446706	-0.125918	0.877497
0.61788	-0.128971	0.843902
0.752313	-0.128971	0.769086
0.86077	-0.128971	0.650846
0.946877	-0.125918	0.377322
0.819481	-0.161343	0.125172
0.722972	-0.161343	0.0219725
0.446706	-0.159457	0.831495
0.712526	-0.168512	0.715244
0.819481	-0.161343	0.629472
0.427925	-0.171615	-0.0587836
0.137049	-0.177591	0.617049
0.224401	-0.177567	0.705043
0.312084	-0.170368	0.78387
0.589617	-0.174911	0.761265
0.547175	-0.178693	0.00913134
0.430203	-0.179047	-0.00396496
0.814201	-0.178989	0.393001
0.1717	-0.151006	0.362619
0.197405	-0.167511	0.56248
0.305545	-0.151058	0.6137
0.371008	-0.158364	0.65373
0.417516	-0.170476	0.690013
0.640304	-0.169048	0.624171
0.730703	-0.155408	0.349924
0.576652	-0.137772	0.152988
0.223503	-0.109095	0.432843
0.468225	-0.0940026	0.592434
0.414318	-0.0674712	0.17735
0.368157	-0.06928	0.565671
0.631789	-0.158702	-0.0377483
0.902662	-0.154287	0.297295
0.9453	-0.11463	0.483642
0.379727	-0.11463	0.882144
0.0855096	-0.0711875	0.774404
0.9453	-0.11463	0.271002
0.974151	-0.0650659	0.489879
0.832545	-0.0699173	0.751437
0.353773	-0.0699173	0.906672
0.991039	0.00508845	0.475314
0.697704	-0.00910018	0.869887
0.544701	0.00508845	0.921652
0.348719	0.00508845	0.921652
0.196274	-0.00910108	0.870196
0.698066	-0.00861443	-0.115486
0.807232	-0.0243255	-0.0378394
0.991039	0.00508845	0.279331
0.977523	0.0774662	0.47076
0.935404	0.0748296	0.604429
0.83431	0.0774662	0.751838
0.708189	0.0948114	0.838019
0.553428	0.0948114	0.896211
0.339985	0.0948114	0.896211
0.170418	0.0772818	0.838585
0.804056	0.0948114	-0.0137247
0.935404	0.0748296	0.150215
0.977696	0.0774662	0.284978
0.816788	0.1171	0.735245
0.668718	0.156292	-0.0410396
0.904004	0.161395	0.293652
0.852601	0.18293	0.451412
0.117023	0.169545	0.678741
0.042652	0.184056	0.474935
0.0193451	0.160577	0.609132
0.0463253	0.185462	0.298056
0.279289	0.183272	-0.0103434
0.178813	0.187229	0.0918277
0.34482	0.181994	-0.0358597
0.354029	0.172414	-0.106766
0.420043	0.158834	-0.110426
0.655133	0.184418	0.0307554
0.857443	0.18293	0.333784
0.27649	0.187683	0.689122
0.276241	0.187181	0.0474187
0.689354	0.182279	0.158549
0.685983	0.139296	0.314961
0.395861	0.115173	0.158617
0.67399	0.11853	0.396753
0.410373	0.1187	0.606153
0.248922	0.135084	0.519262
0.244585	0.08283	0.416991
0.246025	0.0684782	0.356684
0.655337	0.103919	0.321481
0.643812	-0.0575579	0.400816
0.49958	0.0116663	0.560895
0.393108	-0.00238688	0.558174
0.340467	0.037608	0.537176
0.266247	-0.00973708	0.43954
0.382616	-0.0239695	0.198725
0.551957	-0.0879858	0.187283
-0.232633	-0.091509	0.356599
-0.360158	-0.123475	0.602532
-0.651599	-0.0687022	0.372348
-0.670753	-0.125096	0.281326
-0.527813	-0.136623	0.136777
-0.356107	-0.0908943	0.182158
-0.106776	-0.177551	0.306816
-0.632486	-0.178745	0.688447
-0.706638	-0.176096	0.59226
-0.0456351	-0.177332	0.440031
-0.187272	-0.179532	0.0910734
0.0026984	-0.175178	0.433267
0.0797696	-0.179253	0.31363
0.051213	-0.179252	0.432357
-0.299582	-0.178739	0.711355
-0.634702	-0.175509	0.0193057
-0.0410944	-0.166001	0.552313
-0.227354	-0.164989	0.760126
-0.353181	-0.158758	0.82181
-0.541592	-0.158758	0.82181
-0.667417	-0.164989	0.760126
-0.906011	-0.151902	0.292864
-0.00512337	-0.135427	0.633541
-0.380404	-0.11463	0.882144
-0.514365	-0.11463	0.882144
-0.5773	-0.0694844	-0.149925
-0.0630663	-0.0456827	0.766152
-0.354455	-0.0699173	0.906672
-0.540317	-0.0699173	0.906672
-0.687505	-0.0673151	-0.104981
-0.196957	-0.00910108	0.870196
-0.349394	0.00508845	0.921652
-0.545375	0.00508845	0.921652
-0.697863	-0.00910018	0.870151
-0.846885	-0.00910018	0.759643
-0.983079	-0.0243255	0.501285
-0.987804	-0.0032558	0.259955
-0.708843	0.00574632	-0.110338
0.0759303	0.069759	0.769539
-0.171085	0.0772818	0.838585
-0.34066	0.0948114	0.896211
-0.554103	0.0948114	0.896211
-0.708865	0.0948114	0.838019
-0.935633	0.0748296	0.605305
-0.935633	0.0748296	0.149339
-0.821901	0.0774662	-0.0102761
-0.709298	0.0948282	-0.0831883
0.105852	0.127836	0.749299
-0.902149	0.1171	0.618682
-0.892047	0.119366	0.120389
-0.805306	0.1171	0.00724471
-0.0376173	0.158791	0.621068
-0.0923621	0.165112	0.666809
-0.0976797	0.122935	0.748024
-0.776641	0.15632	0.036899
-0.0598003	0.187443	0.300034
-0.7459	0.18293	0.092499
-0.393789	0.185267	-0.020481
-0.230235	0.181773	-0.00290265
-0.0580429	0.174279	0.148642
-0.0628777	0.187478	0.428023
-0.373153	0.187719	0.725352
-0.513457	0.184869	0.710351
-0.514019	0.188043	0.0153958
-0.640395	0.1495	0.554579
-0.416538	0.146685	0.119678
-0.527652	0.118125	0.591895
-0.629866	0.0498879	0.447959
-0.713179	0.156266	0.413826
-0.333713	0.0619147	0.215057
-0.237793	0.109111	0.304947
-0.25772	-0.0109692	0.391932
-0.249959	-0.0592957	0.408249
-0.511791	-0.0684857	0.570245
-0.639544	-0.0524205	0.419959
-0.579588	0.0273278	0.237902
-0.512871	0.0226455	0.199731
-0.396341	-0.0584954	0.183283
-0.291029	0.0384415	0.263503
-0.0890735	0.0444732	-0.204334
0.017565	0.0423747	-0.182288
0.186891	0.123321	-0.538831
-0.0555311	0.0704772	-0.575114
-0.128612	0.0787298	-0.54114
-0.210511	0.107857	-0.294761
0.171692	0.0643032	-0.269579
0.199811	0.0648269	-0.425758
-0.0308816	0.120926	-0.141054
0.231197	0.140173	-0.506822
-0.184805	0.179477	-0.0395588
0.261073	0.142842	-0.428747
0.280827	0.163319	-0.484425
-0.286104	0.178576	-0.0925224
-0.344461	0.177704	-0.214032
-0.0745689	0.179138	-0.0177777
0.0832543	0.17533	0.0477501
0.293763	0.178547	-0.0924138
0.408865	0.17384	-0.303844
0.413677	0.173859	-0.421534
-0.530478	0.0966353	-0.162488
0.564312	0.071072	-0.16333
0.513927	0.103701	-0.29519
0.360297	0.085739	-0.769049
-0.52216	0.0756662	-0.279457
0.541646	0.0500621	-0.300811
0.533756	0.0684023	-0.471421
0.463647	0.085739	-0.639477
0.385271	-0.0181725	-0.777496
0.281838	-0.0123281	-0.855563
0.126919	-0.0333979	-0.913687
-0.121017	-0.0333979	-0.913687
-0.275928	-0.0123281	-0.855563
-0.387975	-0.0181725	-0.76889
-0.474619	-0.0123281	-0.656878
-0.537371	-0.0301674	-0.279002
-0.532789	-0.0332237	-0.501955
0.549038	-0.00693301	-0.297347
0.535846	-0.0677066	-0.298845
0.495786	-0.0181725	-0.628476
0.272991	-0.0741382	-0.844845
-0.267088	-0.0741382	-0.844845
-0.465693	-0.132273	-0.160598
-0.519638	-0.120051	-0.130901
0.494172	-0.114292	-0.200261
0.486124	-0.159487	-0.0766337
0.496216	-0.133498	-0.315537
-0.429501	-0.174061	-0.466523
-0.425766	-0.161832	-0.190813
0.441494	-0.173071	-0.320156
0.385754	-0.174061	-0.598029
-0.155276	-0.187698	-0.731798
-0.284195	-0.185127	-0.662222
-0.0463366	-0.182621	0.0353075
-0.185318	-0.185046	-0.0152084
0.0473209	-0.176172	0.0612969
0.267688	-0.185976	-0.0765839
0.23054	-0.181373	0.0126373
0.383061	-0.186916	-0.464377
0.342323	-0.188184	-0.556819
0.287963	-0.183564	-0.549961
-0.32304	-0.188025	-0.22424
0.651452	-0.0777466	0.351556
-0.0884248	-0.188002	-0.0310593
0.328739	-0.18797	-0.224106
0.67761	-0.122848	0.316399
0.531531	-0.140724	0.624003
0.482391	-0.168568	0.683953
0.194079	-0.151939	0.264343
-0.132565	-0.146092	-0.593842
-0.214131	-0.146399	-0.520066
0.725657	-0.161194	0.282876
0.693005	-0.179003	0.640866
0.519833	-0.17906	0.730695
0.0396953	-0.119219	-0.60601
0.693005	-0.179003	0.113778
0.0177762	-0.142848	-0.12683
0.263389	-0.149631	-0.384402
0.133941	0.0258937	-0.521634
-0.116733	-0.0016833	-0.524554
0.643178	-0.1785	0.703438
-0.197311	-0.0861854	-0.429584
-0.180046	0.00272442	-0.421628
-0.24483	-0.147313	-0.306097
0.0643599	-0.172124	0.183115
0.196161	-0.17943	0.0976242
-0.0798488	-0.0152275	-0.208229
-0.0296296	0.0235166	-0.189923
0.069338	-0.0413796	-0.198373
0.154216	-0.00966203	-0.264155
0.664539	-0.164989	0.761249
0.352498	-0.158758	0.82181
0.206215	-0.0763505	-0.402755
0.576071	-0.159703	-0.0560139
0.617706	-0.129228	-0.089635
0.687544	-0.149516	-0.0269281
0.774021	-0.142348	0.0276013
0.818742	-0.132025	0.0535839
0.853257	-0.170368	0.242703
0.910348	-0.138581	0.234854
0.869745	-0.151902	0.180708
0.973254	-0.0875091	0.329652
0.957218	-0.111186	0.423667
0.912429	-0.11463	0.584651
0.866336	-0.083243	0.70345
0.683185	-0.134973	0.805736
0.553028	-0.11463	0.875913
0.493056	-0.111186	0.887838
0.239373	-0.114621	0.843035
0.137403	-0.120832	0.776531
0.171285	-0.0664477	0.838781
0.457967	-0.127145	-0.601053
0.0864826	-0.130551	0.715618
0.00207235	-0.10428	0.687869
0.593645	-0.0693388	-0.14448
-0.609736	0.0141353	0.277303
0.792704	-0.0875091	-0.0227133
-0.55209	0.0862614	0.197932
0.832899	-0.0740613	0.00774876
0.912429	-0.11463	0.169994
0.993951	-0.0290224	0.329859
0.985473	-0.0602144	0.425961
0.939583	-0.0650659	0.596284
0.90813	-0.0664522	0.652795
0.881542	-0.0301183	0.71353
0.806764	-0.0290224	0.792152
0.708852	-0.0712192	0.844023
0.63427	-0.0301183	0.894189
0.559266	-0.0650659	0.904764
0.657713	0.115204	0.463981
0.495341	-0.0602144	0.916093
0.398071	-0.0602144	0.916093
-0.593932	0.1209	0.197765
0.22775	-0.0650659	0.870196
0.748368	-0.0383044	-0.0796855
0.87719	-0.0301183	0.0367599
0.90813	-0.0664522	0.101849
0.974151	-0.0650659	0.264766
0.939583	-0.0650659	0.15836
0.995965	-0.0312143	0.377322
0.997315	-0.0126501	0.423213
0.994856	0.0359153	0.321733
0.994856	0.0359153	0.432911
0.976391	-0.0219315	0.531165
0.922748	0.0152418	0.658428
0.890684	0.0184736	0.70809
0.031338	-0.0920219	-0.167067
0.769548	-0.0312143	0.821681
0.754289	0.0108655	0.836706
0.813877	0.0359153	0.788109
0.0542149	-0.00688655	0.766333
0.617397	0.0182476	0.903565
0.446706	-0.0312143	0.926578
0.400817	-0.0126501	0.927928
0.492596	-0.0126501	0.927928
0.502296	0.0359153	0.925461
0.391117	0.0359153	0.925461
0.263366	-0.0133671	0.898428
0.12535	-0.0321865	0.822813
0.156969	0.0025971	0.848654
0.754018	0.0108655	-0.0823314
0.922748	0.0152418	0.096216
-0.661831	-0.120368	-0.0797224
0.979416	0.0855277	0.423683
0.979642	0.0855277	0.332356
-0.634916	-0.00398359	0.410993
0.949321	-0.00876128	0.60529
0.962536	0.0813461	0.527934
-0.477228	-0.147682	-0.432834
0.871126	0.0813463	0.707342
0.797336	0.0855277	0.781041
0.600313	0.0684386	0.897938
0.653248	0.0855283	0.870747
0.401744	0.0855277	0.910248
0.491676	0.0855277	0.910248
0.261247	0.0334517	0.897885
0.240172	0.0855283	0.870747
0.293099	0.0684386	0.897938
0.099192	0.00509901	0.805781
0.657668	0.0740174	-0.11997
-0.624125	-0.0708292	0.481111
0.808733	0.0497171	-0.0342771
0.852163	0.0855283	0.0284224
0.949321	-0.00876128	0.149354
-0.90505	-0.0913612	0.117573
0.901493	0.0788669	0.664134
0.652999	0.135171	0.83154
0.240406	0.135161	0.831517
0.352408	0.135171	0.866953
0.11869	0.0742906	0.805668
-0.567199	-0.0588077	0.537737
0.739498	0.0832289	-0.0715288
0.775469	0.131993	-0.00250229
0.868139	0.128717	0.0983725
0.81494	0.135171	0.0407734
0.906968	0.120454	0.155234
0.94699	0.131993	0.421522
0.329764	0.143196	0.151702
0.864873	0.164322	0.565897
0.786135	0.164322	0.685888
0.777438	0.131993	0.755176
0.537543	0.168514	0.821003
0.502545	0.135171	0.873047
0.40762	0.16647	0.832784
0.355877	0.168514	0.821003
0.223164	0.16849	0.771183
0.0718799	0.161281	0.654823
0.625423	0.128825	-0.0939072
0.557818	0.152013	-0.0892745
0.25786	-0.123702	-0.819471
0.845315	0.165438	0.14884
0.909013	0.161395	0.429331
0.891212	0.164305	0.499612
-0.654712	-0.11463	0.843042
0.793745	0.185845	0.574193
0.670204	0.168514	0.771221
0.715927	0.185845	0.671799
0.768409	-0.178945	0.217812
0.611755	0.185845	0.740579
0.23926	0.185134	0.723477
0.0982039	0.181849	0.610979
-0.0228789	0.170829	0.558969
0.0670677	0.183179	0.544125
0.0590498	0.178693	0.186096
0.123532	0.181818	0.098899
0.201116	0.180247	-0.0234807
0.105928	0.179025	0.00714877
0.498049	0.161392	-0.0853613
0.531154	0.17957	-0.0398848
0.755195	0.165438	0.0368477
0.728463	0.184841	0.0905643
0.81086	0.183739	0.19565
-0.240055	-0.114621	0.843035
-0.261009	0.0248151	0.340756
0.593864	-0.178699	0.0551364
0.737673	0.179918	0.50886
0.522495	-0.0782429	-0.242826
0.679692	0.177527	0.59006
0.744235	0.187375	0.579385
0.518814	-0.1016	-0.473468
0.506014	0.185071	0.710553
0.491419	0.185845	0.7738
0.410222	0.186929	0.755144
-0.242771	0.081074	0.360169
0.153801	0.188199	0.606901
0.119527	0.188293	0.540245
0.0736902	0.188291	0.407711
0.0301689	0.185496	0.36951
0.0999463	0.182369	0.139365
-0.278976	0.129593	0.205108
-0.286096	0.083298	0.242528
0.21323	0.184835	0.0363281
0.464967	0.186324	-0.0156219
-0.540832	-0.0263425	-0.19391
0.583319	0.185894	0.0166436
0.529035	0.187647	0.00737759
0.72304	0.180624	0.21119
0.763997	0.185841	0.244797
0.766999	0.179347	0.369531
0.708075	0.149532	0.374062
0.735101	0.170772	0.321451
0.760399	0.178181	0.41781
0.724903	0.165887	0.452625
-0.528998	-0.0770263	-0.458475
-0.517441	-0.0762328	-0.242997
0.42091	0.179884	0.692908
0.303614	0.172247	0.637997
0.193649	0.187621	0.641585
0.207927	0.179962	0.585614
0.152353	0.180173	0.495671
0.122597	0.183598	0.296162
0.141416	0.187404	0.177446
0.183489	0.186461	0.139839
0.249978	0.182659	0.108241
0.253274	0.162708	0.175853
-0.390581	-0.0802923	-0.740848
0.641323	0.182279	0.107377
0.715339	0.16993	0.265432
-0.677771	0.118537	0.400645
-0.666222	0.121828	0.457604
0.12759	-0.176408	0.255064
0.478649	0.156795	0.643169
-0.911653	-0.151902	0.426159
0.398501	0.15822	0.643097
0.362718	0.120677	0.595604
0.23794	0.161228	0.555895
0.225336	0.128065	0.462073
0.175796	0.16027	0.405068
0.167649	0.1624	0.35709
0.217771	0.116772	0.394808
0.226837	0.112948	0.323611
-0.454463	0.0639944	0.572448
0.279922	0.0958286	0.243062
-0.454773	0.105087	0.59504
0.435136	0.163919	0.0984366
0.576953	0.175707	0.0947542
0.527111	0.174249	0.0789286
0.63725	0.159046	0.181933
0.666568	0.14642	0.244914
-0.388013	0.0669661	0.569084
0.61742	0.0630004	0.474978
0.674337	0.151367	0.507138
0.622451	0.122831	0.530745
0.626705	0.159545	0.58921
0.569629	0.131667	0.583493
-0.262827	0.066794	0.456897
0.312793	0.115408	0.193859
0.493086	0.0289656	-0.628975
0.547394	-0.00340552	-0.475974
0.593804	0.150873	0.158999
0.539195	0.141726	0.142985
0.580596	0.118387	0.192238
0.6409	0.0565826	0.392953
0.627203	-0.0188221	0.437738
0.322953	0.174854	0.0988643
0.527172	0.0800327	0.566624
0.447008	0.0275021	0.569003
0.436395	-0.0445995	0.57185
0.495455	-0.0554376	0.5722
0.213992	-0.0897116	-0.357593
0.39485	0.0609076	0.567954
0.479208	0.0781703	0.581708
-0.0845705	-0.104771	0.746563
-0.350722	0.111379	0.175602
-0.546252	0.026385	-0.428251
0.263819	0.0978014	0.486276
0.315705	0.0836012	0.537444
0.305726	0.0130798	0.50282
0.25749	0.0340817	0.405456
-0.49609	0.0275055	-0.611757
0.259731	0.0178231	0.344697
0.280843	0.0115893	0.288342
0.261375	-0.0372062	0.317653
0.309097	0.0270739	0.246947
0.40136	-0.179177	0.735809
0.374183	0.0660962	0.192737
0.32686	0.0715933	0.214498
0.52521	0.0869826	0.183921
0.416023	0.0244979	0.191847
0.433393	0.0662061	0.181411
0.446352	-0.0222905	0.187268
0.151666	-0.138324	-0.182166
0.478702	0.0184592	0.190092
0.563874	0.0344567	0.227897
0.500229	-0.0590641	0.181964
0.577066	0.0792361	0.221121
-0.384963	0.0486797	-0.76051
0.61312	0.0750757	0.263735
0.624721	0.0405582	0.305781
-0.230816	0.0275055	-0.87703
-0.260647	-0.0750094	0.465176
-0.248254	-0.114453	0.495558
-0.244362	-0.182181	-0.0220157
0.0710578	0.0275055	-0.92485
-0.0473926	0.0252719	-0.927151
0.236718	0.0275055	-0.87703
-0.522325	-0.177766	0.00715313
-0.496511	-0.152885	-0.0896335
-0.653711	0.130542	0.502765
-0.399477	-0.0118649	0.194357
-0.306921	-0.0138103	0.248622
-0.358536	-0.0700734	0.561948
-0.299002	-0.0517772	0.509695
-0.309674	-0.107457	0.558568
-0.747589	-0.17394	0.0918156
0.417637	0.0252719	-0.741506
0.586253	0.167044	0.627403
-0.595994	-0.00705369	0.497831
-0.645275	-0.121164	0.510513
-0.813331	-0.176596	0.213435
-0.407188	0.121827	0.606208
0.51014	0.108028	-0.466379
0.768409	-0.178945	0.536833
-0.714228	-0.145567	0.365946
-0.611015	-0.03263	0.271418
-0.642422	-0.0713331	0.307334
-0.589485	-0.156337	0.131859
-0.846101	-0.176596	0.334771
-0.326027	-0.125404	0.168321
-0.24391	0.11702	0.479176
-0.275634	0.136283	0.557383
-0.187317	-0.147236	0.441033
-0.293073	-0.147498	0.597157
-0.265467	-0.13612	0.555084
-0.492724	-0.110997	0.60285
-0.555816	-0.136038	0.609349
-0.845312	-0.160944	0.584458
-0.571689	-0.109981	0.572285
0.516536	0.0882455	-0.249208
-0.623169	-0.0867503	0.252979
-0.625788	-0.151184	0.166086
-0.614968	-0.113859	0.216168
-0.408587	-0.113445	0.147489
-0.398225	-0.164386	0.0809738
-0.215331	-0.127673	0.307465
-0.20238	-0.151728	0.254946
-0.123144	-0.176533	0.503814
-0.206581	-0.157952	0.53302
-0.178402	-0.16251	0.495906
-0.21395	-0.167772	0.577792
-0.297749	-0.166234	0.642103
-0.529893	-0.176596	0.769705
-0.44191	-0.129511	0.623892
-0.392879	-0.146012	0.638817
-0.384478	-0.176306	0.71144
-0.451799	-0.167508	0.682462
-0.516358	-0.153132	0.649413
-0.613731	-0.136515	0.573188
-0.647649	-0.169487	0.618571
-0.573936	-0.16338	0.646576
-0.70825	-0.149941	0.460348
-0.683513	-0.159168	0.543853
-0.527049	0.0836717	-0.330656
-0.807244	-0.177877	0.466767
-0.720454	-0.157581	0.296881
-0.763532	-0.169808	0.411641
-0.364643	-0.176596	0.769675
-0.713624	-0.167439	0.223818
-0.668193	-0.143591	0.23332
-0.686305	-0.167662	0.181189
-0.617709	-0.174491	0.0914709
-0.430677	0.118837	-0.637208
-0.545484	-0.16753	0.0842842
-0.220799	-0.128418	-0.461393
-0.473539	-0.136281	0.122661
-0.428801	-0.144871	0.109634
-0.304742	-0.174153	0.080669
-0.249401	-0.161368	0.157073
-0.260798	-0.173824	0.109579
-0.221289	-0.154936	0.205032
-0.173778	-0.168102	0.2229
-0.166069	-0.161922	0.297479
-0.119335	-0.177891	0.259696
-0.367326	0.115474	-0.726012
-0.120625	-0.172398	0.400285
-0.0381981	-0.178122	0.384709
-0.074418	-0.178563	0.480965
-0.154137	-0.176024	0.551724
-0.159816	-0.17931	0.606117
0.399029	0.185765	0.0357353
-0.173763	-0.172843	0.692117
-0.105818	-0.0982311	-0.564443
-0.344137	-0.168975	0.672805
-0.428163	-0.178569	0.732038
-0.493556	-0.177754	0.725839
0.145964	0.1804	0.0504392
-0.255895	0.104391	-0.82626
-0.684115	-0.179103	0.654839
0.254202	0.180877	-0.056205
-0.741735	-0.173635	0.523561
-0.047815	0.0933748	-0.899605
-0.764754	-0.178945	0.209306
-0.464579	-0.178055	0.0234412
-0.386	-0.179161	0.00612701
-0.29379	-0.179728	0.0189791
-0.227157	-0.17978	0.0487394
0.113546	0.102211	-0.884489
-0.190289	-0.175337	0.161024
-0.152402	-0.179348	0.121333
-0.066023	-0.174819	0.232631
-0.0561647	-0.178797	0.331452
-0.00399951	-0.174751	0.3144
0.264648	0.102211	-0.825528
-0.132436	-0.172824	0.653516
0.283513	-0.145836	0.164504
-0.428251	-0.174911	0.785982
-0.48565	-0.172827	0.794437
-0.726866	-0.172084	0.690808
0.283618	0.185845	0.741574
-0.729531	-0.178626	0.642578
-0.79769	-0.178626	0.542407
-0.874022	-0.167601	0.460055
-0.0136617	-0.115478	-0.603585
-0.849177	-0.173811	0.268112
0.281604	-0.098081	0.228705
-0.735807	-0.179182	0.148875
0.248899	-0.0958174	0.278519
-0.689223	-0.176731	0.0561533
-0.748327	-0.162377	0.0452287
-0.39763	-0.175047	-0.0429601
-0.463891	-0.175054	-0.0323403
-0.0596872	-0.169488	0.182181
0.465759	0.148942	-0.46692
-0.00762754	-0.161102	0.165711
-0.0492481	-0.175648	0.27661
0.0214721	-0.156663	0.583183
0.0125039	-0.163984	0.53105
-0.0939611	-0.170622	0.615881
-0.0845705	-0.142504	0.691704
-0.0578317	-0.151259	0.640037
-0.18074	-0.159586	0.745681
-0.130822	-0.152209	0.719259
-0.212909	-0.139514	0.800554
-0.284293	-0.151244	0.81693
0.471054	0.142556	-0.275986
-0.404611	-0.149516	0.845924
-0.490156	-0.149516	0.845924
-0.61048	-0.151244	0.81693
-0.681846	-0.139536	0.800562
-0.797105	-0.142348	0.704633
-0.861703	-0.128971	0.650806
-0.899219	-0.130409	0.580017
0.51717	0.103829	-0.17352
-0.899219	-0.130409	0.174628
-0.800436	-0.171597	0.144466
-0.857466	-0.151902	0.155275
-0.801532	-0.146172	0.0620491
-0.770236	-0.132025	0.00440169
-0.648647	-0.151866	-0.0434497
-0.138078	-0.120832	0.776531
-0.17196	-0.0664477	0.838781
-0.722857	-0.0664522	0.838743
-0.816957	-0.0740613	0.763512
-0.84742	-0.0875091	0.723317
-0.923756	-0.0913612	0.600359
-0.962651	-0.0875091	0.496218
-0.463965	0.144603	-0.477214
-0.954426	-0.11463	0.430279
-0.948196	-0.11463	0.285028
-0.934758	-0.0875091	0.17188
-0.825369	-0.0836744	0.00633757
-0.773855	-0.083243	-0.0421265
-0.720922	-0.0875091	-0.075356
-0.574511	-0.130379	-0.101458
0.0453674	-0.088188	0.726494
-0.0111123	-0.0441115	0.736116
-0.0457106	-0.088188	0.726494
-0.117524	-0.0726342	0.799845
-0.228425	-0.0650659	0.870196
-0.398745	-0.0602144	0.916093
-0.496023	-0.0602144	0.916093
-0.666346	-0.0650659	0.870196
-0.787946	-0.0301183	0.80781
-0.865104	-0.0453953	0.730145
-0.905393	-0.0301183	0.680407
-0.305616	0.155251	-0.717423
-0.964021	-0.0301183	0.565343
-0.982889	-0.0650659	0.438966
-0.995829	-0.0301183	0.354833
-0.973852	-0.0602144	0.251009
-0.964021	-0.0301183	0.189301
-0.904304	-0.0301183	0.0731487
-0.862215	-0.0290224	0.0172618
-0.784963	-0.0301183	-0.0568163
-0.735631	-0.0453953	-0.0873149
0.258448	-0.150436	-0.323322
-0.626061	-0.0906846	-0.121213
-0.661309	-0.0269067	-0.130488
-0.126025	-0.0321865	0.822813
-0.157644	0.0025971	0.848654
-0.264041	-0.0133671	0.898428
-0.447384	-0.0312143	0.926578
-0.493275	-0.0126501	0.927928
-0.401493	-0.0126501	0.927928
-0.391795	0.0359153	0.925461
-0.502972	0.0359153	0.925461
-0.630729	-0.0133671	0.898428
-0.754421	0.0108659	0.83725
-0.0469777	0.144603	-0.85272
-0.998313	-0.0126488	0.421178
0.537505	0.122348	-0.131005
0.48055	0.135134	-0.144955
-0.858168	0.0359153	0.0101584
-0.772068	0.0182476	-0.0706863
0.0530685	0.155251	-0.833969
-0.670992	0.0370509	-0.126812
-0.00198561	0.0159029	0.741202
0.0414075	0.0808274	0.737553
0.0559573	0.130405	0.701297
-0.099852	0.00509901	0.805781
-0.261922	0.0334517	0.897885
-0.293774	0.0684386	0.897938
-0.240855	0.0855283	0.870747
-0.49235	0.0855277	0.910248
-0.402418	0.0855277	0.910248
0.19153	0.155251	-0.796165
-0.632848	0.0334517	0.897885
-0.653917	0.0855283	0.870747
-0.600993	0.0684386	0.897938
-0.846411	0.0635916	0.746165
-0.966752	0.0256246	0.56561
-0.980326	0.0635916	0.483342
-0.966752	0.0256246	0.189035
-0.980326	0.0635916	0.271303
0.371189	0.126098	-0.714544
-0.851106	0.0855277	0.0266959
-0.742224	0.059713	-0.082597
-0.777403	0.0813463	-0.0470938
-0.584151	0.04393	-0.160579
-0.118347	0.0735887	0.805389
-0.353083	0.135171	0.866953
-0.241074	0.135161	0.831517
-0.653668	0.135171	0.83154
-0.752289	0.0684372	0.826041
-0.797281	0.0855283	0.781773
-0.832306	0.113463	0.723428
-0.953642	0.113463	0.485296
-0.980256	0.0855283	0.422665
-0.980256	0.0855283	0.33198
-0.953642	0.113463	0.269349
-0.688373	0.135171	-0.0592083
0.531064	-0.0945125	0.580041
-0.567469	0.131116	-0.113017
0.428943	0.152444	-0.161591
-0.356545	0.168514	0.821003
-0.255277	0.168511	0.787219
-0.503214	0.135171	0.873047
-0.486466	0.16647	0.832784
-0.427843	0.164305	0.837793
-0.538219	0.168514	0.821003
0.08514	-0.173495	-0.0887752
-0.778114	0.131993	0.755176
-0.78681	0.164322	0.685888
-0.896529	0.164322	0.470554
-0.947473	0.131993	0.422792
-0.947473	0.131993	0.331853
-0.902625	0.16647	0.417799
-0.896529	0.164322	0.284091
-0.845736	0.164322	0.14986
-0.738563	0.183106	0.211644
-0.622581	0.129226	-0.0973421
-0.535402	0.1602	-0.0810454
-0.608204	0.164297	-0.0545388
-0.439149	0.149643	-0.15616
-0.028023	-0.177153	-0.0688183
-0.00308684	0.183099	0.336968
0.0138917	0.183997	0.413917
-0.110072	0.184141	0.599736
-0.190538	0.164597	0.760035
-0.1358	0.163791	0.717688
-0.187453	0.186563	0.662108
-0.28234	0.185845	0.740579
0.707615	-0.142689	0.410531
-0.610475	0.185845	0.741574
-0.670879	0.168514	0.771221
-0.715053	0.185845	0.673349
-0.812112	0.180052	0.589183
-0.811637	0.185845	0.540413
-0.670875	0.168512	-0.0165784
-0.654828	0.185134	0.0311682
-0.452565	0.173777	-0.0662686
-0.333638	0.185207	-0.00950484
-0.295547	0.180515	-0.041797
-0.118068	0.177815	0.041623
-0.00161602	0.170852	0.189676
-0.0350452	0.179897	0.235557
-0.00310947	0.179627	0.278585
-0.0390127	0.187179	0.367194
-0.0747197	0.181806	0.557839
-0.156656	0.180213	0.514952
-0.135936	0.187223	0.561655
-0.221983	0.184332	0.717115
-0.40267	0.185845	0.7738
-0.492097	0.185845	0.7738
0.638034	-0.0996385	0.264835
-0.747165	0.184789	0.544583
-0.759167	0.179716	0.440201
-0.843864	0.185845	0.422036
-0.852375	0.184643	0.356048
-0.789146	0.186067	0.327028
-0.698793	0.187876	0.107753
-0.491036	0.182737	-0.0334396
-0.40045	0.186566	0.0316932
-0.462862	0.184261	0.0405195
-0.323613	0.186336	0.0386302
-0.217571	0.185981	0.0410101
-0.179375	0.187201	0.0917636
-0.384477	0.167033	0.658545
-0.409318	0.17098	-0.467262
-0.0985245	0.187224	0.208242
-0.0909516	0.187696	0.358159
-0.210043	0.169651	0.549783
0.653896	-0.138968	0.22446
-0.486019	0.170103	0.66629
-0.551163	0.166271	0.643533
-0.644485	0.186908	0.669927
-0.669567	0.174461	0.584826
-0.784826	0.187247	0.496226
-0.778468	0.18644	0.262881
-0.677795	-0.175124	0.130784
[truncated: 168,738 more chars]
