# Supplementary material for: High genus surface parameterization using the Euclidean Ricci flow method
Source: Sci Rep. 2025 May 22;15:17784. doi: 10.1038/s41598-025-97421-5 (PMC12098817; doi:10.1038/s41598-025-97421-5)
Supplement: Supplementary file 1 — Supplementary Information. [file 41598_2025_97421_MOESM1_ESM.zip › Supplementary_materials_2025_3_13/Design_figure_for_genus_2_1_database.dat]

TITLE     = "'3D"
VARIABLES = "u"
"v"
GEOMETRY
F=POINT
CS=GRID
X=0.478441259803,Y=0.957449802232,Z=0
C=RED 
S=LOCAL
L=DASHED
PL=2
LT=0.4
CLIPPING=CLIPTOVIEWPORT
DRAWORDER=AFTERDATA
MFC=""
EP=72
T=CIRCLE 0.00336588150822
ZONE T="uv"
 STRANDID=0, SOLUTIONTIME=0
 Nodes=2239, Elements=4118, ZONETYPE=FEQuadrilateral
 DATAPACKING=POINT
 DT=(SINGLE SINGLE )
 8.688548952E-002 5.046960711E-001
 4.062608480E-001 6.082085371E-001
 5.491914749E-001 2.025557458E-001
 3.431733847E-001 9.134414792E-001
 1.153191403E-001 5.233752728E-001
 1.448209286E-001 4.771773219E-001
 1.312870681E-001 4.794298410E-001
 7.769371867E-001 3.647923768E-001
 4.587634802E-001 4.433433712E-001
 2.956364751E-001 2.533450723E-001
 3.247064054E-001 6.634361148E-001
 3.993414342E-001 6.124108434E-001
 4.033077359E-001 6.434327364E-001
 2.831881046E-001 6.548829675E-001
 1.028059572E-001 4.828781784E-001
 3.111622334E-001 8.474292159E-001
 3.200570941E-001 6.487920284E-001
 5.364600420E-001 5.970064998E-001
 3.458271921E-001 1.793284565E-001
 3.341749310E-001 7.084509134E-001
 8.114130497E-001 3.017558753E-001
 3.965191543E-001 9.039386511E-001
 5.262298584E-001 1.990776509E-001
 6.390151978E-001 5.728462338E-001
 1.575830728E-001 3.502951860E-001
 5.317322910E-002 7.229467034E-001
 3.512923419E-001 6.754660010E-001
 3.813773692E-001 8.609222770E-001
 2.025513798E-001 1.806362569E-001
 6.535674930E-001 7.290397286E-001
 4.703879952E-001 1.772966385E-001
 6.812545657E-001 6.179788113E-001
 4.441362023E-001 8.712522984E-001
 5.337221026E-001 2.854668200E-001
 5.428751111E-001 8.462249637E-001
 5.318366885E-001 2.314486206E-001
 1.973877996E-001 1.660479456E-001
 6.777905226E-001 5.900213718E-001
 1.392147094E-001 4.903617203E-001
 1.376563013E-001 7.119762301E-001
 2.029748708E-001 5.317263007E-001
 2.699953020E-001 5.884132385E-001
 3.031958044E-001 6.037652493E-001
 5.032964945E-001 3.574516177E-001
 2.322313339E-001 2.788252532E-001
 5.397675633E-001 3.974547088E-001
 4.645867944E-001 3.941479623E-001
 5.085774660E-001 3.748945296E-001
 6.459988654E-002 6.052941084E-001
 5.401450396E-001 1.604941785E-001
 1.290796846E-001 3.955978155E-001
 5.992104411E-001 4.891089201E-001
 5.458531380E-001 4.765800834E-001
 3.965198696E-001 5.373998284E-001
 6.307295710E-002 5.776725411E-001
 3.858368993E-001 6.708002687E-001
 4.976638556E-001 4.315144420E-001
 3.793981373E-001 7.605214119E-001
 5.601493120E-001 8.993861675E-001
 4.758256078E-001 4.520390630E-001
 7.217822224E-002 7.027752995E-001
 4.199265242E-001 7.521851659E-001
 5.294154882E-001 2.089460790E-001
 6.490453482E-001 8.286358118E-001
 4.411590397E-001 2.609783411E-001
 5.907983184E-001 2.561070025E-001
 2.898293138E-001 1.684108824E-001
 1.325194687E-001 5.409336090E-001
 6.606206298E-002 7.163657546E-001
 4.497019649E-001 7.218343019E-001
 4.083894789E-001 5.728588700E-001
 4.693236053E-001 7.105393708E-002
 2.281627208E-001 8.454179764E-001
 3.352823853E-001 7.430865169E-001
 4.634041190E-001 4.350454509E-001
 4.072102308E-001 8.132567257E-002
 3.458140492E-001 8.583824039E-001
 8.097506762E-001 3.377395272E-001
 4.603117108E-001 5.392690897E-001
 4.144284427E-001 1.765143722E-001
 3.839740455E-001 6.089381576E-001
 3.644427657E-001 5.474286675E-001
 4.975966811E-001 7.904634476E-001
 4.199033082E-001 2.246662527E-001
 8.021506667E-001 3.010528088E-001
 4.102637172E-001 7.096650004E-001
 4.345330596E-001 3.892505467E-001
 4.855318069E-001 7.146870494E-001
 5.345527530E-001 1.920859665E-001
 4.336088002E-001 4.592695236E-001
 4.672768712E-001 8.130196929E-001
 7.102918625E-001 4.330229461E-001
 2.361617684E-001 3.631956577E-001
 6.716610789E-001 2.752106786E-001
 5.602877215E-002 6.839306951E-001
 7.909091711E-001 3.660932779E-001
 3.075767756E-001 7.741650939E-001
 7.531244159E-001 5.008268952E-001
 4.257445633E-001 4.799536467E-001
 4.450016618E-001 5.001923442E-001
 4.671686888E-001 4.276208878E-001
 1.420880556E-001 7.567573786E-001
 5.336301327E-001 5.700926781E-001
 4.634494781E-001 4.018996656E-001
 5.853855014E-001 7.324101925E-001
 2.411240190E-001 7.869498134E-001
 4.117575586E-001 6.110060215E-001
 5.889851451E-001 9.537459612E-001
 6.886168122E-001 6.851904988E-001
 1.722149551E-001 5.186936855E-001
 3.905198276E-001 3.392900825E-001
 8.488722891E-002 6.104943156E-001
 5.304631591E-001 3.614684045E-001
 6.986758709E-001 6.987119317E-001
 3.748790026E-001 6.610131860E-001
 3.793326616E-001 7.922459841E-001
 5.298073292E-001 4.918818474E-001
 7.926751971E-001 4.353964925E-001
 4.956273139E-001 3.424167931E-001
 3.248788118E-001 5.584115535E-002
 6.445322633E-001 8.893990517E-001
 3.382798135E-001 8.165448308E-001
 3.964616954E-001 1.549785286E-001
 1.984489709E-001 4.162302017E-001
 5.228145123E-001 1.800204515E-001
 1.795509160E-001 2.417691350E-001
 1.714351624E-001 6.314640641E-001
 4.638321996E-001 4.212683439E-001
 4.679370522E-001 4.178107679E-001
 2.318547517E-001 1.069587469E-001
 8.277207017E-001 3.007374108E-001
 2.115953863E-001 5.153770447E-001
 4.637424052E-001 4.145057499E-001
 5.232267976E-001 8.864408731E-001
 1.895152628E-001 2.111832052E-001
 4.775543213E-001 9.876497835E-002
 7.288200855E-001 3.742261231E-001
 1.261667814E-002 7.645887733E-001
 3.408872783E-001 8.681107759E-001
 3.165085912E-001 8.742455840E-001
 5.373211503E-001 9.324181825E-002
 2.655729651E-001 5.379272625E-002
 3.896608651E-001 7.046126723E-001
 7.083234191E-001 6.901397705E-001
 1.074955314E-001 6.154454947E-001
 2.587139904E-001 3.504491448E-001
 3.012581468E-001 6.212061644E-001
 2.058624327E-001 3.347528577E-001
 6.843783259E-001 4.716988206E-001
 2.231400758E-001 1.784150153E-001
 4.361109138E-001 4.706409872E-001
 2.876677215E-001 8.053189516E-002
 5.753663778E-001 6.565092802E-001
 3.740377724E-001 8.811345696E-001
 4.894357324E-001 2.964833379E-001
 3.777853549E-001 5.180761218E-001
 6.002573967E-001 8.456408381E-001
 5.063688755E-001 8.314196020E-002
 2.739000320E-001 8.603422642E-001
 6.220179796E-001 6.202554703E-001
 6.028686762E-001 2.516466081E-001
 6.950848699E-001 2.501613498E-001
 4.560817778E-001 9.502840042E-001
 4.657147229E-001 8.658873439E-001
 2.815309465E-001 6.310489178E-001
 2.073680311E-001 4.826284647E-001
 4.212906957E-001 7.283143997E-001
 5.996087193E-001 6.581974626E-001
 4.124898016E-001 7.630620003E-001
 3.954373300E-001 6.413785219E-001
 6.941211969E-002 5.582454205E-001
 6.015847325E-001 3.760861754E-001
 2.941557765E-001 5.872000456E-001
 5.006459355E-001 1.980686486E-001
 6.884120703E-001 3.853425384E-001
 5.886103511E-001 3.925521672E-001
 1.032715291E-001 4.737424254E-001
 4.059709907E-001 6.090967655E-001
 7.090010643E-001 6.918264627E-001
 8.216514587E-001 3.309687078E-001
 2.382726669E-001 4.347537458E-001
 8.662586659E-002 7.013086677E-001
 4.364815354E-001 6.702301502E-001
 3.092476167E-002 7.014933228E-001
 5.488047004E-001 3.517160714E-001
 7.294258475E-001 4.745731950E-001
 5.244364142E-001 2.541277111E-001
 1.916837394E-001 1.835287809E-001
 3.358929604E-002 7.376114726E-001
 6.927579045E-001 6.944220662E-001
 5.842548609E-001 2.192801982E-001
 5.190061331E-001 1.293875873E-001
 5.671060681E-001 3.409930170E-001
 5.053032637E-001 8.676024675E-001
 4.956821203E-001 2.456478775E-001
 5.140733719E-001 2.557247281E-001
 2.351759821E-001 5.093982220E-001
 5.602338910E-001 6.072239876E-001
 5.495564342E-001 2.088701576E-001
 4.715690017E-001 8.465610743E-001
 4.084322751E-001 6.196089387E-001
 2.399905175E-001 1.999152452E-001
 3.305664957E-001 8.401831985E-001
 2.457528748E-002 6.956534386E-001
 4.295458496E-001 6.051335335E-001
 1.791638285E-001 7.252382040E-001
 6.495165825E-001 6.712921262E-001
 2.617843747E-001 8.258942962E-001
 5.893554688E-001 9.766323566E-001
 2.219958901E-001 3.793386221E-001
 7.698085308E-001 4.666036665E-001
 3.567389548E-001 6.883054972E-001
 5.706835389E-001 2.176741511E-001
 4.588922262E-001 3.041674495E-001
 1.532519162E-001 7.307211757E-001
 4.763512611E-001 8.292792439E-001
 3.073674627E-002 7.809970379E-001
 2.890276015E-001 1.222258527E-002
 3.547163010E-001 7.661731839E-001
 6.550105810E-001 8.572868705E-001
 4.654007256E-001 2.071563601E-001
 4.200823307E-001 6.130420566E-001
 4.577251971E-001 1.668699235E-001
 1.524101794E-001 3.608491421E-001
 3.167177737E-001 8.676643372E-001
 5.898017883E-001 6.375067234E-001
 5.869935751E-001 6.783217788E-001
 2.075662762E-001 3.040160239E-001
 4.846852124E-001 3.103074431E-001
 4.104544520E-001 7.231038213E-001
 2.709837854E-001 8.364401460E-001
 4.392123222E-001 4.081511796E-001
 4.419609606E-001 4.194977582E-001
 6.257272363E-001 7.105105519E-001
 5.642031431E-001 7.744783759E-001
 4.440412521E-001 5.780830383E-001
 4.790351093E-001 9.262540340E-001
 4.765869975E-001 7.929866314E-001
 2.246548533E-001 1.991544962E-001
 3.609549701E-001 2.460729033E-001
 3.915202618E-001 6.847463846E-001
 1.323005259E-001 5.024804473E-001
 4.458237886E-001 3.758684993E-001
 4.220184982E-001 6.282498837E-001
 5.807114244E-001 4.467397332E-001
 2.121436447E-001 1.576631516E-001
 4.870472252E-001 1.589826345E-001
 5.412824750E-001 7.854998112E-001
 4.095562696E-001 3.266424537E-001
 7.562916279E-001 5.468986034E-001
 1.337414533E-001 3.611001670E-001
 2.204541862E-001 2.255943865E-001
 5.789802596E-002 6.744604111E-001
 5.825939775E-001 7.884648442E-001
 4.426041543E-001 2.257666737E-001
 6.424814463E-001 5.496690273E-001
 2.577340007E-001 6.151682138E-001
 4.292725921E-001 9.033694118E-002
 5.519013405E-001 5.282244086E-001
 2.704820782E-002 6.880748868E-001
 3.355217874E-001 8.249971271E-001
 6.132892370E-001 7.949315906E-001
 4.316156507E-001 4.389804602E-001
 3.916633725E-001 8.560145497E-001
 7.732585073E-001 4.949013591E-001
 4.824441671E-001 3.828181326E-001
 1.125973910E-001 4.899513423E-001
 4.747149646E-001 4.065052867E-001
 1.486961395E-001 3.152696192E-001
 6.549018621E-001 3.071244955E-001
 5.537658334E-001 3.411723673E-001
 5.687588453E-001 8.757952452E-001
 5.434884429E-001 3.430446982E-001
 6.199284196E-001 8.727509379E-001
 3.516034186E-001 8.141197562E-001
 6.153942943E-001 9.304941297E-001
 3.054652214E-001 4.004213810E-001
 6.598920226E-001 6.606783271E-001
 4.894731045E-001 4.054049850E-001
 4.447537363E-001 4.611094594E-001
 4.416323602E-001 5.908688307E-001
 3.712962568E-001 4.504829049E-001
 6.522087455E-001 4.765133560E-001
 6.057326794E-001 8.634819388E-001
 7.025135159E-001 5.333452821E-001
 4.769654572E-001 2.124550492E-001
 2.876701355E-001 5.620333925E-002
 3.178727925E-001 2.162750959E-001
 8.089259267E-001 3.543372452E-001
 3.184099197E-001 8.529775143E-001
 3.705633283E-001 7.502446771E-001
 5.308474898E-001 2.344800681E-001
 8.262738585E-001 3.324293494E-001
 2.861660719E-001 2.739996016E-001
 6.977984905E-001 6.863261461E-001
 6.652883291E-001 7.623685002E-001
 6.326298714E-001 8.944872618E-001
 4.456299245E-001 5.639589429E-001
 4.116233885E-001 6.066027284E-001
 2.351895720E-001 7.664038539E-001
 6.328616738E-001 6.394079328E-001
 4.527064562E-001 6.237043738E-001
 3.866840899E-001 8.817914128E-001
 9.589741379E-002 5.411322713E-001
 3.477258682E-001 1.029432714E-001
 3.724229932E-001 5.914620161E-001
 9.770479053E-002 5.541183352E-001
 5.244241357E-001 1.216285154E-001
 4.077446759E-001 7.905631661E-001
 6.848390102E-001 6.566357613E-001
 4.057761431E-001 5.898333192E-001
 3.914824426E-001 6.265186071E-001
 5.511524677E-001 1.368965060E-001
 4.526062310E-002 7.148346901E-001
 2.357606441E-001 4.571550190E-001
 7.983977795E-001 3.777723312E-001
 1.968766302E-001 7.455474734E-001
 2.594880164E-001 8.419119716E-001
 3.816478848E-001 4.717832506E-001
 2.517279088E-001 7.509161234E-001
 5.271785855E-001 6.804352999E-001
 3.528504968E-001 3.942722678E-001
 7.102978826E-001 4.824997783E-001
 4.573729634E-001 3.863738477E-001
 4.337933660E-001 6.958475709E-001
 3.869253695E-001 6.179915071E-001
 4.304211736E-001 6.337599158E-001
 7.164314389E-001 5.808109045E-001
 5.925413370E-001 9.105150700E-001
 5.930756927E-001 2.417053878E-001
 3.062033355E-001 7.415327430E-001
 4.424311221E-001 4.340154529E-001
 4.690440893E-001 1.363318563E-001
 1.917621940E-001 2.232102305E-001
 4.714118838E-001 3.629314899E-001
 1.832579076E-001 2.093507648E-001
 5.110731125E-001 2.950811982E-001
 5.154058337E-001 7.712696791E-001
 4.919430315E-001 3.742272854E-001
 5.601972342E-001 2.535707057E-001
 5.426321626E-001 9.497500658E-001
 7.024738193E-001 6.625921726E-001
 5.344384313E-001 2.015367448E-001
 3.926549852E-001 9.937402606E-002
 7.034223080E-001 6.799713969E-001
 1.830163896E-001 3.526218235E-001
 5.552244782E-001 4.432232976E-001
 5.364385843E-001 4.408872426E-001
 1.474218816E-001 3.736449778E-001
 7.822176069E-002 5.908845663E-001
 3.676644862E-001 1.936467439E-001
 8.149032593E-001 2.944489717E-001
 3.197925985E-001 3.049519956E-001
 5.516132116E-001 1.708410531E-001
 2.224847972E-001 8.913510293E-002
 4.546271861E-001 3.983452022E-001
 4.021337926E-001 6.533901095E-001
 5.598459244E-001 2.274044305E-001
 7.896685600E-001 3.246886730E-001
 3.036410734E-002 7.520613670E-001
 3.593967557E-001 6.239811778E-001
 3.827700317E-001 8.174855709E-001
 6.483533382E-001 8.776889443E-001
 3.424586654E-001 8.037382364E-001
 3.683444560E-001 3.281685412E-001
 4.707072675E-001 3.151473403E-001
 4.754408002E-001 3.756950498E-001
 5.458810925E-001 3.028984368E-001
 3.886925578E-001 7.376810908E-001
 6.857220531E-001 7.004629374E-001
 1.642664820E-001 5.733789206E-001
 1.096165031E-001 6.016265750E-001
 2.944172621E-001 2.966294885E-001
 5.112218261E-001 4.060824811E-001
 3.937834203E-001 6.464470625E-001
 6.892184019E-001 7.524528503E-001
 3.622156084E-001 6.530694366E-001
 5.034835935E-001 3.958739042E-001
 3.813216388E-001 4.896438718E-001
 3.580831289E-001 5.618215203E-001
 3.193059564E-001 8.184669018E-001
 1.478222460E-001 4.212016463E-001
 3.560770154E-001 8.008647561E-001
 2.832192779E-001 8.526197076E-001
 3.801949024E-001 9.255217910E-001
 5.859260559E-001 2.145423889E-001
 7.933011651E-001 4.057083428E-001
 4.264576137E-001 9.406175017E-001
 6.335115433E-001 2.300697267E-001
 3.180013001E-001 8.747326732E-001
 5.508519411E-001 9.765698761E-002
 7.461700439E-001 4.683322310E-001
 4.399254024E-001 4.841952622E-001
 5.184162259E-001 2.471569926E-001
 6.296080351E-001 7.937443852E-001
 1.412703991E-001 4.325227141E-001
 4.452234209E-001 1.535677612E-001
 3.916125894E-001 5.857108831E-001
 1.824421585E-001 2.780120075E-001
 3.913622797E-001 6.241792813E-002
 4.933192432E-001 4.131481051E-001
 4.119143188E-001 6.406958103E-001
 4.214340746E-001 6.194659472E-001
 4.219414890E-001 6.073942780E-001
 4.055335820E-001 5.124388933E-001
 3.723402917E-001 1.441538185E-001
 4.267730117E-001 3.161824942E-001
 3.613428175E-001 6.016240716E-001
 2.965314388E-001 7.104903460E-001
 6.855899096E-001 7.635728121E-001
 3.892631531E-001 6.603000760E-001
 1.615439802E-001 4.212080836E-001
 5.372803807E-001 2.412066758E-001
 4.547021985E-001 7.960414290E-001
 4.116791785E-001 4.748261571E-001
 3.190368116E-001 1.668672711E-001
 2.602976859E-001 6.447913647E-001
 3.934035003E-001 7.476307154E-001
 7.548620105E-001 5.287112594E-001
 6.204256415E-001 8.607252836E-001
 7.532058358E-001 5.453671813E-001
 7.112794518E-001 6.615384221E-001
 6.515196562E-001 8.679854274E-001
 3.466834724E-001 7.907907367E-001
 4.496056139E-001 6.744657159E-001
 1.288124174E-001 5.266743898E-001
 6.298032999E-001 6.928514838E-001
 6.724146008E-001 8.039502501E-001
 3.756662905E-001 7.019693255E-001
 5.356525779E-001 3.732870519E-001
 4.303335249E-001 4.275393784E-001
 3.429014385E-001 2.881311178E-001
 2.142836340E-002 7.332034111E-001
 6.640976071E-001 6.899058223E-001
 1.278751343E-001 4.046838284E-001
 5.582657456E-001 5.115458369E-001
 4.320557415E-001 5.399973989E-001
 4.877796173E-001 4.192841351E-001
 4.072515666E-001 6.267631054E-001
 4.992200732E-001 4.704939127E-001
 6.837351322E-001 6.926451921E-001
 1.879704148E-001 6.972017884E-001
 5.840247869E-001 8.124867678E-001
 1.387852132E-001 4.554682076E-001
 6.319112182E-001 9.280778766E-001
 3.269169927E-001 8.513675928E-001
 7.263500690E-001 6.386582255E-001
 1.184595302E-001 4.079335034E-001
 7.585965991E-001 5.398346782E-001
 1.434015334E-001 3.314956129E-001
 4.965231717E-001 3.881622553E-001
 2.590811625E-002 7.640991807E-001
 2.473320663E-001 2.152188420E-001
 1.185018197E-001 6.258925200E-001
 4.082447588E-001 6.969833374E-001
 6.210436225E-001 9.613829255E-001
 3.198536038E-001 8.730142713E-001
 5.015023351E-001 1.577692628E-001
 4.946633279E-001 3.181457222E-001
 3.125745356E-001 8.387587667E-001
 6.308677793E-001 7.414912581E-001
 1.749850065E-001 8.280658722E-001
 4.382691979E-001 6.092075258E-002
 5.242571831E-001 1.506363302E-001
 7.190427780E-001 6.610522270E-001
 1.060078144E-001 4.460933208E-001
 1.103613451E-001 5.593389273E-001
 7.043497562E-001 6.287422180E-001
 3.722307086E-001 8.270936608E-001
 1.693568826E-001 2.519522011E-001
 4.877754748E-001 3.664797246E-001
 3.803414106E-001 8.035994172E-001
 2.768874168E-001 2.573741674E-001
 6.089856029E-001 2.384758443E-001
 2.935370505E-001 8.571041226E-001
 3.181768656E-001 6.117805243E-001
 7.897658944E-001 2.963846624E-001
 4.770100415E-001 6.089788079E-001
 5.438057780E-001 2.104362845E-001
 1.995391846E-001 2.328276336E-001
 8.031479716E-001 2.854228318E-001
 4.977127016E-001 9.638683200E-001
 4.829918146E-001 7.551392913E-002
 2.465272993E-001 8.514103889E-001
 4.165365398E-001 6.036229134E-001
 9.506147355E-002 7.176533341E-001
 4.530261159E-001 1.373630464E-001
 5.065459013E-001 6.607710719E-001
 6.754164100E-001 6.341238022E-001
 4.097722769E-001 6.484879255E-001
 4.920866489E-001 5.619645715E-001
 4.263906777E-001 9.207454920E-001
 5.173829794E-001 2.757437527E-001
 1.851634830E-001 2.035108954E-001
 7.549049854E-001 5.414150953E-001
 3.673337400E-001 8.121463656E-001
 5.360377431E-001 2.185738683E-001
 1.999626756E-001 1.581569314E-001
 1.687425673E-001 2.958098352E-001
 3.448061943E-001 2.059484869E-001
 3.710401356E-001 8.530417681E-001
 6.485112309E-001 7.789025903E-001
 7.546258569E-001 4.059396684E-001
 5.590191483E-001 8.256573081E-001
 3.499872088E-001 6.131869555E-001
 7.344565392E-001 4.581843317E-001
 3.461211324E-001 8.926526308E-001
 4.187456965E-001 5.459222198E-001
 4.572052658E-001 4.629438818E-001
 4.566074014E-001 1.968849748E-001
 4.164654911E-001 6.872665882E-001
 5.469654202E-001 9.799396992E-001
 8.153418303E-001 2.894017100E-001
 2.190361321E-001 1.877536029E-001
 6.033121347E-001 8.957605362E-001
 4.582455754E-001 8.177036047E-002
 7.192814946E-001 5.345460176E-001
 5.220192671E-002 7.608457804E-001
 3.265858591E-001 8.941467404E-001
 6.398858428E-001 8.354307413E-001
 7.453582883E-001 4.866776764E-001
 6.624099016E-001 6.766661406E-001
 5.556241274E-001 1.136395335E-001
 4.174033999E-001 5.040547252E-001
 4.701793492E-001 4.635675848E-001
 5.213803649E-001 3.717116714E-001
 4.008639157E-001 7.665494680E-001
 1.952631176E-001 3.669767082E-001
 6.233325601E-001 8.085960746E-001
 6.884148121E-001 6.019775867E-001
 5.172401667E-001 2.352096885E-001
 3.383307159E-001 8.491638899E-001
 1.386065781E-001 5.998814702E-001
 1.437391937E-001 6.904789805E-001
 7.969858646E-001 3.546782136E-001
 3.019143641E-001 7.883334756E-001
 1.892864555E-001 2.369393557E-001
 5.439570546E-001 2.481402010E-001
 4.385819137E-001 9.075872302E-001
 7.271828651E-001 4.932842255E-001
 3.320991099E-001 8.061919361E-002
 7.570921183E-001 5.392481089E-001
 7.565138340E-001 5.335043669E-001
 5.680916309E-001 9.645107388E-001
 3.981955945E-001 5.993652344E-001
 3.353758454E-001 7.598314881E-001
 4.631131887E-001 9.652525187E-002
 2.343582362E-001 1.700495780E-001
 4.289200306E-001 4.946444929E-001
 3.797322214E-001 8.922713399E-001
 1.288491637E-001 7.332555056E-001
 4.817293584E-001 3.402158320E-001
 5.217431188E-001 2.199679911E-001
 1.950472295E-001 1.732209325E-001
 5.277971029E-001 2.438283861E-001
 5.011121631E-001 8.941107392E-001
 3.230024278E-001 7.206333280E-001
 3.732181787E-001 4.271056056E-001
 6.345828772E-001 5.982097387E-001
 4.541595876E-001 4.348439872E-001
 3.907654881E-001 1.831718385E-001
 4.678071141E-001 7.176318765E-001
 7.065060139E-001 6.538215876E-001
 1.939463019E-001 2.800513208E-001
 4.627893269E-001 4.748594761E-001
 6.083052158E-001 7.135419846E-001
 4.433893859E-001 7.656233311E-001
 5.547624826E-001 5.621686578E-001
 1.774714142E-001 3.717174828E-001
 6.339537501E-001 6.744363308E-001
 8.125483394E-001 3.284825981E-001
 9.782777727E-002 5.025455356E-001
 4.052213132E-001 6.113942862E-001
 7.079887986E-001 6.949286461E-001
 1.361872405E-001 3.778578043E-001
 4.073575139E-001 5.266250372E-001
 2.446009815E-001 8.330211043E-001
 8.241330385E-001 3.071505129E-001
 3.909765780E-001 6.033576727E-001
 4.036845267E-001 6.851992607E-001
 4.696528912E-001 4.218966961E-001
 7.885131836E-001 4.481515288E-001
 4.915198982E-001 3.550044298E-001
 5.292869732E-002 6.654147506E-001
 4.539691210E-001 5.869935155E-001
 3.446443379E-001 8.743523359E-001
 1.056817099E-001 5.325356126E-001
 4.609594494E-002 7.732347250E-001
 6.375467777E-001 7.692722082E-001
 3.434264287E-002 6.657201648E-001
 3.472644091E-001 7.890104055E-001
 3.915003836E-001 8.081150055E-001
 7.508072257E-001 5.332550406E-001
 5.711789727E-001 4.035391808E-001
 5.899040103E-001 7.158073783E-001
 4.763627350E-001 4.754751027E-001
 2.977278531E-001 8.045881987E-001
 4.391987920E-001 6.024386883E-001
 2.287202626E-001 6.100271344E-001
 3.201392889E-001 8.437384963E-001
 2.817769647E-001 4.134115577E-001
 5.815967321E-001 2.383750975E-001
 4.882301688E-001 4.764234424E-001
 2.119779438E-001 1.966402978E-001
 4.917510748E-001 4.995934069E-001
 7.625566721E-001 4.912589788E-001
 2.181374282E-001 1.484741569E-001
 2.415855974E-001 2.464844584E-001
 4.627036750E-001 9.219371676E-001
 5.561916828E-001 3.618308008E-001
 4.623452127E-001 6.779600382E-001
 3.957983553E-001 8.453708291E-001
 9.064985812E-002 6.319662929E-001
 5.226588845E-001 1.701334268E-001
 4.119727015E-001 7.382097244E-001
 3.956552148E-001 6.185526848E-001
 5.226505399E-001 3.303509653E-001
 1.493768990E-001 6.363753080E-001
 5.656285286E-001 1.278893650E-001
 2.484370172E-001 9.601272643E-003
 4.004355371E-001 7.043609023E-001
 3.281801939E-001 9.085491896E-001
 5.446150303E-001 2.010624260E-001
 2.509860694E-001 2.847374082E-001
 7.473289371E-001 5.248264074E-001
 9.214635938E-002 6.855270267E-001
 7.120586634E-001 6.824560165E-001
 9.771540761E-002 4.715064466E-001
 3.719808459E-001 6.516097486E-002
 4.322578311E-001 2.075036466E-001
 5.504222512E-001 8.641551137E-001
 5.495566726E-001 3.741336465E-001
 4.211585522E-001 3.846297264E-001
 6.120054722E-001 6.794702411E-001
 5.306771994E-001 9.572725743E-002
 5.117238164E-001 8.259338737E-001
 6.032315493E-001 2.687464356E-001
 4.010090232E-001 5.829154253E-001
 3.728336096E-001 6.746175885E-001
 6.893398762E-001 4.418156147E-001
 7.139329314E-001 5.197939873E-001
 4.690900445E-001 4.140070379E-001
 3.769069314E-001 6.163607836E-001
 6.675357819E-001 8.189018965E-001
 3.694242239E-001 7.210988402E-001
 9.710838646E-002 6.064615250E-001
 7.227037847E-002 7.773763537E-001
 4.627225399E-001 1.507939249E-001
 8.379108906E-001 2.967661023E-001
 5.420273542E-001 2.002180517E-001
 3.101754487E-001 9.026741385E-001
 6.084427238E-001 1.000000000E+000
 4.835876226E-001 9.592592716E-001
 7.951010466E-001 2.827970684E-001
 1.192442030E-001 4.446717799E-001
 2.176807076E-001 6.494711637E-001
 4.496726990E-001 2.081234455E-001
 4.583923221E-001 8.316183090E-001
 7.069826126E-001 2.792806923E-001
 6.399763823E-001 5.031669736E-001
 6.648468375E-001 8.022004366E-001
 7.593327761E-002 6.022008061E-001
 1.525689363E-001 3.034009635E-001
 4.761698544E-001 4.020465910E-001
 4.036578834E-001 8.049020767E-001
 6.443426013E-001 7.922613025E-001
 3.354575932E-001 1.237451732E-001
 3.143593073E-001 2.746166587E-001
 2.148858309E-001 4.636872113E-001
 2.660681009E-001 8.745114505E-002
 7.734165788E-001 3.495139480E-001
 5.939465165E-001 9.306191802E-001
 4.747623503E-001 4.258693457E-001
 5.055826306E-001 1.438643783E-001
 3.823076487E-001 8.207505941E-002
 1.999132335E-001 2.439948767E-001
 4.878354669E-001 4.486874938E-001
 1.259742826E-001 4.303398132E-001
 4.295098484E-001 1.221700087E-001
 7.503950000E-001 5.129376650E-001
 5.587977767E-001 3.289547265E-001
 3.150267303E-001 7.081536055E-001
 7.855054736E-001 3.555363417E-001
 4.736432433E-001 4.200069606E-001
 5.136874318E-001 1.215391681E-001
 1.665246934E-001 3.585999012E-001
 6.532959342E-001 8.625416756E-001
 3.507745266E-001 7.782532573E-001
 4.616521597E-001 7.734994888E-001
 8.712079376E-002 5.622290373E-001
 8.176266551E-001 2.901472747E-001
 5.697911382E-001 9.873878360E-001
 3.479582965E-001 6.300588846E-001
 3.208844066E-001 8.323430419E-001
 4.615205824E-001 4.994275272E-001
 5.865129232E-001 2.288327515E-001
 2.472911328E-001 5.291181207E-001
 4.472270310E-001 3.901625276E-001
 4.973071516E-001 4.851415753E-001
 4.271182120E-001 7.300382107E-002
 5.190895200E-001 8.027172685E-001
 3.375959396E-001 8.879110217E-001
 1.631419212E-001 5.029038191E-001
 6.193409562E-001 5.582389832E-001
 1.120387465E-001 5.113618374E-001
 2.141875029E-001 2.106604725E-001
 3.974183798E-001 7.799078226E-001
 5.083230138E-001 2.458154857E-001
 2.250122875E-001 1.572175622E-001
 2.711742818E-001 7.386581302E-001
 7.768027782E-001 3.106119633E-001
 4.278715849E-001 1.907300651E-001
 2.837550044E-001 1.063221544E-001
 1.904185265E-001 3.812203407E-001
 1.038029566E-001 7.676505446E-001
 4.819343388E-001 4.237345159E-001
 2.933456004E-001 8.332502246E-001
 5.378445387E-001 9.034179449E-001
 6.685314178E-001 7.130119801E-001
 5.230860710E-001 1.598511189E-001
 7.269394994E-001 5.464053154E-001
 5.107757449E-001 4.480773807E-001
 2.396128476E-001 1.226494089E-001
 1.925923824E-001 3.396590650E-001
 3.872441649E-001 5.600633621E-001
 4.812314808E-001 4.173516035E-001
 6.654719114E-001 8.252268434E-001
 3.647861481E-001 7.353128791E-001
 2.434510589E-001 8.830878884E-002
 4.775197208E-001 4.205696881E-001
 4.403814971E-001 6.294726133E-001
 9.499915689E-002 5.109666586E-001
 5.965011120E-001 5.145292878E-001
 3.611557782E-001 8.806898594E-001
 8.214700222E-001 3.231043518E-001
 6.313071251E-001 4.512185156E-001
 6.156159639E-001 8.495766521E-001
 5.149862766E-001 1.859019995E-001
 4.681107700E-001 5.124517083E-001
 4.536462128E-001 1.090741530E-001
 6.056487560E-001 4.403773546E-001
 2.132926434E-001 6.990602016E-001
 7.559806108E-001 3.425847292E-001
 4.554810822E-001 5.105240345E-001
 6.739063263E-001 6.991875172E-001
 5.311160684E-001 8.653944731E-001
 2.172943652E-001 2.912711799E-001
 4.697868526E-001 2.209502161E-001
 1.605107039E-001 5.940896273E-001
 4.311434627E-001 6.223961711E-001
 1.876811236E-001 2.506383955E-001
 4.553033710E-001 3.203998208E-001
 5.522685051E-001 9.220493436E-001
 2.453694642E-001 5.472593307E-001
 1.480153501E-001 6.718638539E-001
 3.595972657E-001 7.877679467E-001
 5.393592715E-001 2.680937648E-001
 5.357420444E-001 4.126805961E-001
 5.562649369E-001 2.630043626E-001
 5.412357450E-001 2.573966682E-001
 5.317420363E-001 1.653603911E-001
 3.072238564E-001 5.682545304E-001
 2.242431790E-001 8.002927899E-001
 2.016577721E-001 3.509631753E-001
 4.945755601E-001 8.412440419E-001
 2.823690474E-001 7.932618260E-001
 1.922982931E-001 3.080150187E-001
 4.971037507E-001 1.893904358E-001
 8.488979191E-002 5.366020799E-001
 6.943204999E-001 7.053115964E-001
 5.867233276E-001 2.677174211E-001
 6.206757426E-001 9.033952951E-001
 2.878719270E-001 1.291439980E-001
 3.057529926E-001 7.592162490E-001
 4.705488086E-001 4.165492654E-001
 4.347378016E-001 5.705788732E-001
 5.274866819E-001 9.246072769E-001
 3.999240398E-001 8.824309111E-001
 2.285412252E-001 5.650541186E-001
 5.419281721E-001 4.578969777E-001
 5.216220021E-001 4.151367843E-001
 4.492368996E-001 4.733760655E-001
 4.709341228E-001 4.185577929E-001
 3.965733051E-001 6.949481368E-001
 2.718559802E-001 8.480098248E-001
 5.057750940E-001 2.765924633E-001
 5.465940237E-001 7.315438986E-001
 4.992402494E-001 3.313444555E-001
 7.963662148E-001 4.240849316E-001
 5.429522991E-001 8.076787591E-001
 2.732410729E-001 7.138250470E-001
 3.497725427E-001 4.782048166E-001
 5.279543996E-001 2.433463782E-001
 8.248333335E-001 3.368439972E-001
 1.269983351E-001 5.815935731E-001
 6.241974831E-001 2.755230367E-001
 3.786506951E-001 7.293820977E-001
 1.644552350E-001 6.565212011E-001
 6.612813473E-001 7.748733759E-001
 5.284576416E-001 2.694528699E-001
 5.026925802E-001 1.019633859E-001
 7.396554351E-001 5.445879698E-001
 4.457676709E-001 5.481701493E-001
 5.215266347E-001 7.417820096E-001
 2.684874237E-001 6.903754473E-001
 6.502220631E-001 3.824476302E-001
 5.865105391E-001 7.671422362E-001
 2.894142866E-001 5.173735023E-001
 5.132549405E-001 1.645922363E-001
 3.397705853E-001 5.843728185E-001
 5.783783793E-001 3.113942146E-001
 3.364719823E-002 7.732806206E-001
 6.886737347E-001 3.070723116E-001
 2.826531827E-001 5.658597946E-001
 5.978509784E-001 7.974162698E-001
 1.836508662E-001 6.715977192E-001
 7.816598415E-001 4.374822378E-001
 3.489107788E-001 4.579538107E-001
 5.090636015E-001 2.136100233E-001
 1.191332713E-001 5.015837550E-001
 5.409151912E-001 1.512334347E-001
 3.425609469E-001 8.034247756E-001
 3.239351884E-002 6.716935039E-001
 3.635402024E-001 4.688752592E-001
 3.675129414E-001 8.915913105E-001
 1.924050301E-001 3.256953657E-001
 4.944283664E-001 5.790359974E-001
 1.468669474E-001 3.492492437E-001
 4.138640165E-001 1.082731783E-001
 3.820846081E-001 7.160651088E-001
 1.213986799E-001 5.505045056E-001
 6.492246985E-001 8.409799933E-001
 3.004713058E-001 1.455429494E-001
 6.761310250E-002 5.943408608E-001
 3.486909568E-001 6.457387209E-001
 5.838746428E-001 6.151100993E-001
 6.058051586E-001 5.999640226E-001
 3.019627929E-001 3.473048508E-001
 5.820587277E-001 3.741805553E-001
 4.988341033E-001 4.054173827E-001
 4.975505769E-001 2.682158351E-001
 5.978493690E-001 6.976885200E-001
 3.348287940E-001 3.966569901E-002
 4.848022163E-001 3.755916059E-001
 7.777341008E-001 4.811853766E-001
 3.500637710E-001 8.471442461E-001
 1.212144345E-001 5.962800384E-001
 7.712385803E-002 6.901818514E-001
 5.749866962E-001 2.719863653E-001
 7.378487587E-001 5.271041989E-001
 7.919601202E-001 3.924317062E-001
 4.382735193E-001 1.740301847E-001
 6.620238423E-001 5.460808873E-001
 5.359063148E-001 1.025307626E-001
 4.220581055E-001 7.007983327E-001
 5.279555917E-001 4.702375531E-001
 3.704106212E-001 3.536171913E-001
 1.113317534E-001 5.878695846E-001
 4.243318439E-001 6.655072570E-001
 1.376425475E-001 7.846965790E-001
 5.397637486E-001 2.071551979E-001
 8.337186575E-001 3.096137345E-001
 4.209964275E-001 6.379753947E-001
 5.247319937E-001 1.023152322E-001
 4.268877208E-001 7.683022618E-001
 4.831246138E-001 4.873611331E-001
 7.383921146E-001 5.169808865E-001
 7.470148057E-002 6.470105052E-001
 6.821941137E-001 7.403129339E-001
 1.382838935E-001 3.471792638E-001
 7.571512461E-001 5.442641973E-001
 6.479983330E-001 8.607702851E-001
 4.198310375E-001 5.323069692E-001
 9.351953119E-002 5.288842916E-001
 5.785464644E-001 2.595705092E-001
 4.223122597E-001 8.667136431E-001
 8.007123321E-002 6.788457632E-001
 1.243337318E-001 5.134980679E-001
 1.818617582E-001 7.959852815E-001
 2.171582133E-001 3.996916711E-001
 4.501505196E-001 2.446977049E-001
 1.839098483E-001 2.916741371E-001
 6.947120428E-001 7.356168628E-001
 3.968659043E-001 6.370005012E-001
 2.114591599E-001 6.282408237E-001
 5.155246854E-001 3.823214471E-001
 4.146130979E-001 1.338151097E-001
 4.053550959E-002 6.965104342E-001
 4.933068454E-001 3.972467482E-001
 5.197857618E-001 8.453825116E-001
 4.546218812E-001 4.865227044E-001
 1.235579401E-001 5.647994876E-001
 5.730152130E-001 2.413441539E-001
 4.488833845E-001 4.085584581E-001
 5.957409367E-002 7.038128972E-001
 4.879985452E-001 9.437677860E-001
 7.080227733E-001 6.001975536E-001
 7.489849329E-001 5.404725671E-001
 1.028710082E-001 5.089547634E-001
 3.807823360E-001 8.721885681E-001
 1.075165793E-001 5.012229681E-001
 3.636835515E-002 7.161885500E-001
 5.661364198E-001 2.343950570E-001
 7.152627110E-001 6.186967492E-001
 5.760812759E-001 6.994822621E-001
 4.029514790E-001 6.637662649E-001
 2.034550309E-001 5.764513016E-001
 6.371363997E-001 4.006361663E-001
 4.615108371E-001 7.359154224E-001
 4.678092599E-001 3.478776515E-001
 6.109615564E-001 3.101732731E-001
 1.607749164E-001 5.340102315E-001
 6.226446033E-001 9.175235629E-001
 4.910254478E-001 1.990515441E-001
 3.539272547E-001 8.359965086E-001
 7.337204218E-001 3.367557526E-001
 4.006752670E-001 8.346878886E-001
 4.067522585E-001 6.067025065E-001
 8.752253652E-002 5.027437806E-001
 7.093477845E-001 6.907637715E-001
 3.629542887E-001 7.110256553E-001
 7.844809890E-001 4.264124930E-001
 2.197430432E-001 4.233017266E-001
 3.040376008E-001 3.733193278E-001
 2.909012735E-001 7.298875451E-001
 2.512448728E-001 6.833083034E-001
 1.186678708E-001 5.366229415E-001
 2.793403864E-001 4.392297268E-001
 4.072794020E-001 8.430553079E-001
 2.319160104E-001 1.865954399E-001
 3.859494925E-001 6.939690709E-001
 1.883034408E-001 7.703647017E-001
 5.552151203E-001 2.208928913E-001
 2.439830899E-001 5.889143348E-001
 5.125218630E-001 4.795716703E-001
 3.752910495E-001 6.342962980E-001
 5.811933875E-001 2.481874228E-001
 6.251661181E-001 7.582451701E-001
 2.894983068E-002 7.110105157E-001
 6.229285598E-001 5.287618637E-001
 5.561188459E-001 3.900268674E-001
 9.689272195E-002 6.621485353E-001
 4.227418900E-001 5.999503732E-001
 4.081549644E-001 6.068946719E-001
 4.241432548E-001 1.551158130E-001
 4.718982577E-001 4.151374400E-001
 1.452016234E-001 3.259790242E-001
 4.422275126E-001 6.486818194E-001
 1.889626682E-001 4.352842867E-001
 4.356995821E-001 6.123243570E-001
 2.095069438E-001 6.739561558E-001
 3.394983709E-001 6.883340478E-001
 4.875796735E-001 2.105074376E-001
 6.766151190E-001 7.231608629E-001
 5.137948990E-001 1.756350696E-001
 4.430852532E-001 3.994176984E-001
 3.810409606E-001 6.854979992E-001
 6.800961494E-001 7.804091573E-001
 1.944829375E-001 2.028264403E-001
 5.837607980E-001 3.417834640E-001
 4.219631553E-001 4.360218346E-001
 5.345117450E-001 2.504477501E-001
 5.504655838E-001 2.551371157E-001
 2.199737579E-001 1.373233646E-001
 2.159736902E-001 2.739750147E-001
 5.878524780E-001 2.837107778E-001
 5.019876957E-001 3.493561447E-001
 7.572535276E-001 5.217475891E-001
 7.971170545E-002 5.704337955E-001
 5.581302047E-001 1.508688778E-001
 2.404088527E-001 3.420457616E-002
 3.896339834E-001 3.152402937E-001
 4.183166623E-001 6.475993395E-001
 2.808776200E-001 3.617564738E-001
 4.086300433E-001 6.138620377E-001
 3.774462938E-001 9.135501385E-001
 5.252634883E-001 9.407725185E-002
 2.727500796E-001 6.911165081E-003
 2.043126710E-002 7.776343226E-001
 3.361577988E-001 5.092904568E-001
 2.713175416E-001 2.906990647E-001
 5.235136673E-002 6.946192980E-001
 7.064445615E-001 3.677645326E-001
 5.696080327E-001 7.217737436E-001
 5.423603654E-001 1.991975009E-001
 2.101235837E-001 1.270175725E-001
 5.278451443E-001 3.863217533E-001
 5.065731406E-001 3.407852352E-001
 4.888750017E-001 4.371973276E-001
 3.944264650E-001 5.507184863E-001
 3.207857013E-001 7.509732246E-001
 7.753908038E-001 3.915066421E-001
 7.599918842E-001 4.761573076E-001
 4.491114914E-001 6.379151940E-001
 5.356822610E-001 1.227355897E-001
 6.285597086E-001 8.529360294E-001
 4.443713725E-001 5.168857574E-001
 2.751365900E-001 3.440549225E-002
 2.591825724E-001 4.245373011E-001
 5.124202371E-001 3.516455591E-001
 6.484872103E-001 6.876534820E-001
 5.210382938E-001 4.383701980E-001
 4.907173216E-001 1.005922183E-001
 4.353306890E-001 1.375241429E-001
 2.466290593E-001 8.099638224E-001
 2.505066097E-001 7.267345190E-001
 6.079623103E-001 2.897129357E-001
 8.032217026E-001 3.207436502E-001
 4.050060511E-001 6.053005457E-001
 7.760258317E-001 4.164794087E-001
 4.990712702E-001 4.560299218E-001
 3.046532273E-001 4.288510680E-001
 3.104315400E-001 8.648862243E-001
 4.794805050E-001 9.579191208E-001
 7.565954924E-001 2.702325583E-001
 4.579404891E-001 2.186149210E-001
 5.493981242E-001 2.281325459E-001
 3.072017133E-001 8.280564547E-001
 3.710616827E-001 5.018205047E-001
 4.285891950E-001 3.354863822E-001
 3.840852529E-002 7.075010538E-001
 2.776551805E-002 7.232447863E-001
 7.543728352E-001 5.374183655E-001
 6.636719704E-001 6.206809878E-001
 6.939917803E-002 6.258267760E-001
 4.988253415E-001 3.787102699E-001
 7.575516403E-002 6.687408686E-001
 4.319259226E-001 5.249093771E-001
 4.069161713E-001 6.062001586E-001
 4.157319963E-001 5.969371200E-001
 5.459126234E-001 4.261398315E-001
 4.989765286E-001 2.074329555E-001
 1.360938400E-001 5.687973499E-001
 4.757779241E-001 6.704844832E-001
 6.528288722E-001 5.269823670E-001
 4.082666039E-001 2.446307093E-001
 2.720399201E-001 6.952836365E-002
 3.812284172E-001 5.456065536E-001
 5.639758706E-001 3.155964613E-001
 5.325706005E-001 8.257758617E-001
 4.133753181E-001 6.582896113E-001
 5.470181108E-001 1.564916968E-001
 6.429134607E-001 2.596353292E-001
 5.805406570E-001 4.738073051E-001
 1.003327593E-001 4.634852409E-001
 7.141008973E-001 6.761973500E-001
 7.279979587E-001 5.239164829E-001
 1.545988172E-001 3.386787772E-001
 3.117910922E-001 4.943538010E-001
 6.131083369E-001 7.446095347E-001
 4.535880983E-001 6.886368990E-001
 5.670608878E-001 2.620639801E-001
 2.652320564E-001 2.706378996E-001
 6.731142998E-001 6.506466269E-001
 4.779848158E-001 1.483120024E-001
 8.521281928E-002 5.489202738E-001
 4.224515259E-001 7.160338759E-001
 2.663103044E-001 1.682540625E-001
 4.273772538E-001 6.892694235E-001
 2.341481894E-001 1.360632181E-001
 3.828479350E-001 5.992113352E-001
 4.349764884E-001 8.542927504E-001
 5.208762288E-001 9.714266658E-001
 8.096464872E-001 2.875432968E-001
 3.984655142E-001 5.913352370E-001
 5.038109422E-001 1.710786521E-001
 6.952432990E-001 4.951594472E-001
 4.809861183E-001 4.315860569E-001
 2.387608737E-001 3.386673927E-001
 3.976124227E-001 4.854548573E-001
 1.916571259E-001 5.176477432E-001
 5.430772305E-001 1.428290308E-001
 4.433926642E-001 1.935550421E-001
 7.324059606E-001 5.351907611E-001
 1.704408228E-001 7.509040236E-001
 4.790170491E-001 5.896824002E-001
 4.941314757E-001 1.677154452E-001
 4.826224148E-001 2.220378816E-001
 3.690265119E-001 7.968041301E-001
 2.237867713E-001 7.813597322E-001
 1.944084652E-002 7.549936771E-001
 6.139926314E-001 9.829915166E-001
 3.158881366E-001 8.851668835E-001
 5.200187564E-001 3.597535491E-001
 4.590465724E-001 2.597878277E-001
 2.577052116E-001 3.269626796E-001
 5.024622083E-001 2.565334141E-001
 5.255488157E-001 2.789304256E-001
 2.849764228E-001 8.104875088E-001
 5.937244892E-001 3.234370351E-001
 4.633140266E-001 2.883211374E-001
 5.082756877E-001 4.352646470E-001
 3.999937773E-001 3.907852471E-001
 7.675703764E-001 3.773983419E-001
 2.761095166E-001 3.130271435E-001
 5.183579922E-001 3.403593302E-001
 4.508171976E-001 4.267998934E-001
 6.283799410E-001 2.975336015E-001
 5.446736813E-001 2.054897547E-001
 3.343461454E-001 8.599086404E-001
 6.654521823E-001 2.404921055E-001
 4.415591955E-001 9.455451965E-001
 3.340844512E-001 6.384911537E-001
 3.777502477E-001 6.955827475E-001
 5.678532645E-002 5.969417691E-001
 3.753701448E-001 6.462600827E-001
 3.302249014E-001 8.089595437E-001
 4.897183478E-001 1.229331270E-001
 3.988601267E-001 4.691297412E-001
 2.518921196E-001 4.925183356E-001
 4.480903223E-002 6.590783000E-001
 9.083223343E-002 5.049081445E-001
 1.817568839E-001 5.865731239E-001
 7.608962059E-001 3.614277542E-001
 5.085679293E-001 2.023159266E-001
 3.230462372E-001 3.318946958E-001
 5.024789572E-001 3.214190304E-001
 1.768183410E-001 2.290856242E-001
 1.563489586E-001 8.021512032E-001
 4.275543392E-001 8.159466982E-001
 5.941115022E-001 7.475789189E-001
 4.188487828E-001 5.183638334E-001
 4.959676266E-001 5.995028019E-001
 6.655225158E-001 4.017459452E-001
 6.587341428E-001 7.021088600E-001
 5.097319484E-001 2.661762238E-001
 5.205504298E-001 5.124509335E-001
 6.093450189E-001 2.221840918E-001
 4.054837227E-001 9.337736368E-001
 7.712415457E-001 4.300691485E-001
 7.114951611E-001 5.025380254E-001
 5.454487205E-001 1.897328794E-001
 2.147848010E-001 1.127327010E-001
 1.541750133E-001 5.173560381E-001
 6.957861781E-001 5.144813657E-001
 4.811331332E-001 7.326754332E-001
 3.669976592E-001 7.633145452E-001
 4.690587223E-001 1.103408635E-001
 4.715770483E-001 6.531268954E-001
 1.554112136E-001 6.153361797E-001
 2.057495117E-001 2.814621329E-001
 4.670037627E-001 2.456657141E-001
 2.250387371E-001 1.238738894E-001
 7.323769331E-001 4.378582239E-001
 7.118924260E-001 5.485901237E-001
 1.777340919E-001 3.043180406E-001
 5.092452765E-001 9.329383075E-002
 6.587094665E-001 8.223483562E-001
 1.768871397E-001 4.708029628E-001
 2.356891036E-001 4.866883159E-002
 5.557124615E-001 1.582783163E-001
 3.660466373E-001 9.113518596E-001
 4.871917516E-002 6.760370731E-001
 2.554647923E-001 2.013363391E-001
 5.922371149E-001 4.182009995E-001
 1.387188733E-001 3.955978155E-001
 5.088129640E-001 4.971408844E-001
 4.235697389E-001 4.498850405E-001
 1.221549213E-001 7.699178457E-001
 8.172588795E-002 6.227433085E-001
 4.069479704E-001 8.718391061E-001
 4.724011123E-001 3.930575848E-001
 4.304963350E-001 2.439658940E-001
 1.538631618E-001 3.258967102E-001
 3.283733428E-001 2.506127581E-002
 5.545201525E-002 7.890617251E-001
 4.052754045E-001 6.006379128E-001
 4.018859267E-001 6.216159463E-001
 7.021724582E-001 7.127535343E-001
 4.456830323E-001 9.205577970E-001
 5.431191921E-001 7.587103248E-001
 1.825879961E-001 4.531545937E-001
 7.469490170E-001 5.755301118E-001
 1.248338372E-001 3.883986473E-001
 5.518718362E-001 4.952111244E-001
 1.099879593E-001 6.664496064E-001
 4.687469602E-001 2.730432749E-001
 4.953117669E-001 6.223466396E-001
 3.175626099E-001 3.764433786E-002
 4.203690290E-001 8.478202820E-001
 4.305839837E-001 5.826151371E-001
 4.299786091E-001 3.757908940E-001
 2.002334446E-001 1.925459504E-001
 3.119830489E-001 8.727688789E-001
 5.323311687E-001 9.161356091E-002
 6.299588680E-001 3.200963736E-001
 7.546497583E-001 4.341400862E-001
 7.018862963E-001 6.935536265E-001
 5.381631851E-001 6.255559325E-001
 4.839466810E-001 2.707644999E-001
 4.436296225E-001 7.379791737E-001
 4.591010213E-001 4.273275137E-001
 4.729261100E-001 8.535300940E-002
 5.250466466E-001 7.144600153E-001
 3.956375122E-001 4.192372561E-001
 4.520538151E-001 8.507292867E-001
 5.475702286E-001 2.629492283E-001
 5.754552484E-001 2.318454981E-001
 3.488247097E-001 5.980628133E-001
 8.379533887E-002 6.575659513E-001
 3.357232213E-001 7.269118428E-001
 6.556931138E-001 6.404747963E-001
 3.974253237E-001 7.163795829E-001
 6.434264034E-002 6.674953103E-001
 7.350715995E-001 5.542379618E-001
 2.712391615E-001 1.256957203E-001
 5.405805707E-001 2.234734446E-001
 7.391287684E-001 5.642600060E-001
 5.425946116E-001 2.791241705E-001
 7.587370276E-001 5.394043922E-001
 1.439879090E-001 3.296985924E-001
 4.715436995E-001 4.162239432E-001
 3.934377432E-001 3.634145558E-001
 5.535274148E-001 2.459664196E-001
 4.902468622E-001 3.816002905E-001
 5.062766671E-001 3.855015337E-001
 3.199907541E-001 8.725938797E-001
 6.839292124E-003 7.500076294E-001
 4.148843586E-001 3.696576059E-001
 7.054059505E-001 6.871728301E-001
 4.017777443E-001 6.041262150E-001
 3.031723499E-001 8.409303427E-001
 4.149874300E-002 6.680961847E-001
 6.611290574E-001 7.382633686E-001
 4.220525920E-001 3.982853591E-001
 1.438719779E-001 3.858618438E-001
 4.136881232E-001 6.320270300E-001
 1.518720835E-001 3.974580169E-001
 1.508188099E-001 8.201802969E-001
 4.155419767E-001 5.350476131E-002
 4.732685387E-001 1.623549461E-001
 1.647919267E-001 6.824411154E-001
 3.626020551E-001 6.784369946E-001
 4.651378095E-001 6.361451149E-001
 2.389684618E-001 4.117909372E-001
 6.346922517E-001 8.221346736E-001
 5.627611279E-001 2.188992351E-001
 4.366363585E-001 1.076941118E-001
 6.989864111E-001 7.225176096E-001
 3.995324671E-001 6.288284063E-001
 6.819775105E-001 3.599520028E-001
 4.723927975E-001 4.340456724E-001
 3.385803401E-001 8.996928930E-001
 2.753976583E-001 1.466942728E-001
 1.213776395E-001 4.696195722E-001
 2.820380330E-001 8.403053880E-001
 2.164459527E-001 4.979009926E-001
 2.061129808E-001 2.234542817E-001
 5.538132787E-001 2.826560438E-001
 2.790760100E-001 3.368860185E-001
 5.467252731E-001 2.386852503E-001
 4.869953096E-001 3.900273144E-001
 3.838130534E-001 2.456783503E-001
 6.942501068E-001 5.500590205E-001
 7.293811440E-002 6.138672233E-001
 5.052626729E-001 1.820724905E-001
 4.984507263E-001 9.117319435E-002
 2.192565054E-001 4.437803030E-001
 7.125158906E-001 4.570654333E-001
 1.468834877E-001 5.029603243E-001
 1.436944902E-001 5.300944448E-001
 1.496714260E-002 7.250988483E-001
 3.223089278E-001 8.654896021E-001
 3.737912476E-001 6.053795218E-001
 6.717612147E-001 3.338125944E-001
 2.693308890E-001 5.404584408E-001
 4.940190017E-001 2.818545699E-001
 8.277798295E-001 3.278139532E-001
 5.334132910E-001 2.266168594E-001
 1.231122985E-001 6.957113743E-001
 5.425110459E-002 7.124851942E-001
 2.253617644E-001 8.231351972E-001
 9.043081105E-002 7.824887037E-001
 1.118622199E-001 5.735427737E-001
 2.053350024E-002 7.440057397E-001
 6.018075943E-001 7.302217484E-001
 3.561004996E-001 5.357416272E-001
 5.156653523E-001 6.100156307E-001
 4.815477133E-001 4.058495462E-001
 1.536208987E-001 4.315524995E-001
 3.185162842E-001 7.838340402E-001
 1.658493876E-001 3.300214708E-001
 6.605814695E-001 8.120779991E-001
 6.012808159E-002 5.866975188E-001
 3.816229999E-001 6.837142706E-001
 7.037066817E-001 3.380464315E-001
 3.216458559E-001 7.346225977E-001
 5.430579782E-001 5.471039414E-001
 4.365359545E-001 8.349379897E-001
 4.532521367E-001 7.528465390E-001
 6.084493399E-001 8.794641495E-001
 1.557685137E-001 3.836221993E-001
 3.181744814E-001 6.305464506E-001
 5.155239701E-001 2.814410329E-001
 8.122086525E-001 3.755338192E-001
 4.588978887E-001 4.082500339E-001
 4.771518707E-001 6.258051991E-001
 6.827502847E-001 7.114260793E-001
 7.090020180E-001 6.745963097E-001
 3.177242577E-001 8.721649051E-001
 8.032944202E-001 3.445070386E-001
 7.588196993E-001 4.627034068E-001
 6.546043754E-001 7.165047526E-001
 4.092144370E-001 5.838240981E-001
 5.922150612E-001 8.781455159E-001
 3.576139212E-001 5.176423192E-001
 4.084073901E-001 9.116004705E-001
 1.383642107E-001 5.155106187E-001
 7.594268918E-001 5.372900963E-001
 4.726509452E-001 4.128306806E-001
 4.335175455E-001 4.016121328E-001
 4.788082540E-001 2.013473362E-001
 2.322329432E-001 6.894817948E-001
 5.025580525E-001 4.148079157E-001
 8.887092769E-002 5.863176584E-001
 5.294906497E-001 4.265833199E-001
 4.396992922E-001 4.483118653E-001
 6.306728721E-001 8.651448488E-001
 3.741233349E-001 7.066979408E-001
 5.325183272E-002 6.077706218E-001
 3.076828122E-001 9.361282736E-002
 5.398240089E-001 1.336694956E-001
 1.673223972E-001 4.055384099E-001
 4.151661098E-001 8.300973177E-001
 3.251696527E-001 5.502439141E-001
 4.574450552E-001 5.732616782E-001
 3.482660949E-001 8.823454380E-001
 4.277433753E-001 4.128933847E-001
 4.297606051E-001 6.456799507E-001
 4.921428561E-001 1.462951005E-001
 2.647655308E-001 6.689811349E-001
 2.595190704E-001 3.752071857E-001
 3.917686939E-001 9.167357683E-001
 5.605247021E-001 1.435305476E-001
 2.457316667E-001 1.789217070E-002
 3.234002292E-001 8.621451259E-001
 6.266754866E-001 9.441233277E-001
 4.064919949E-001 4.404004514E-001
 1.884881407E-001 2.662695944E-001
 5.086020231E-001 3.026542068E-001
 8.035465479E-001 4.020798802E-001
 6.564240456E-001 7.514858246E-001
 3.840737641E-001 7.821655273E-001
 4.145516455E-001 6.236656308E-001
 4.642496109E-001 5.964809060E-001
 6.679390669E-001 3.774586022E-001
 6.062573791E-001 8.109263182E-001
 4.031259716E-001 6.178156734E-001
 8.055973053E-002 5.240821838E-001
 7.125713825E-001 6.470463872E-001
 1.716264337E-001 2.824473679E-001
 4.129828215E-001 4.094871879E-001
 5.371342897E-001 3.513656855E-001
 3.915575147E-001 7.578096986E-001
 4.232962132E-001 4.657115936E-001
 5.633192062E-001 2.438543439E-001
 6.003985405E-001 8.278639913E-001
 3.756079674E-001 7.726393938E-001
 3.088333309E-001 7.242460251E-001
 3.047443330E-001 6.900100708E-001
 4.358025193E-001 7.526326776E-001
 6.827371716E-001 7.312758565E-001
 2.853800952E-001 6.774995923E-001
 1.835807115E-001 5.634312630E-001
 4.053289592E-001 4.992550910E-001
 1.037471667E-001 6.996729970E-001
 3.372750580E-001 6.702037454E-001
 3.343142271E-001 8.286978602E-001
 6.416764855E-001 8.981510401E-001
 6.856668591E-001 6.762666702E-001
 5.609921813E-001 4.632755220E-001
 2.619898319E-001 5.127498507E-001
 4.601909816E-001 6.645142436E-001
 4.978892580E-002 6.183831096E-001
 3.715073466E-001 7.147149444E-001
 5.251901746E-001 4.018092155E-001
 4.638757706E-001 4.528160095E-001
 7.233263254E-001 6.479249001E-001
 1.146498993E-001 4.196085632E-001
 4.716642797E-001 4.158545136E-001
 7.590042353E-001 5.385854244E-001
 3.832217753E-001 8.481886983E-001
 5.329177976E-001 2.984248698E-001
 4.684531093E-001 1.921577454E-001
 4.829410315E-001 3.247961998E-001
 5.931103230E-001 3.026675582E-001
 2.299205512E-001 6.634730846E-002
 5.534503460E-001 1.652109027E-001
 5.686118007E-001 2.865590751E-001
 4.789670110E-001 2.850648463E-001
 1.116546318E-001 4.777601957E-001
 9.903438389E-002 5.935229659E-001
 2.542334497E-001 6.965170801E-002
 7.067535520E-001 6.915758848E-001
 4.145681560E-001 4.896760285E-001
 1.355583668E-001 6.211608052E-001
 6.193755269E-001 2.544011474E-001
 5.564997792E-001 2.364236563E-001
 2.054765075E-001 4.338294566E-001
 6.708154678E-001 5.029217005E-001
 3.519656956E-001 4.352542758E-001
 6.765783429E-001 5.554784536E-001
 3.774354756E-001 7.403948307E-001
 3.346209526E-001 6.032345891E-001
 4.383493364E-001 6.390279531E-001
 5.750195384E-001 9.163492918E-001
 7.950510830E-002 7.128069997E-001
 2.857204080E-001 6.963135004E-001
 3.204411864E-001 7.675293684E-001
 3.514930904E-001 3.260534257E-002
 9.410279244E-002 8.016736507E-001
 1.780589670E-001 3.905785978E-001
 6.881601810E-001 7.231119871E-001
 3.754895926E-001 4.042716026E-001
 8.299776912E-001 3.065015078E-001
 2.781710923E-001 4.874536693E-001
 5.427269340E-001 1.124002635E-001
 7.738021016E-002 5.338261724E-001
 4.007003605E-001 6.252492666E-001
 2.610962391E-001 7.916032672E-001
 5.093654394E-001 1.319150925E-001
 4.867293537E-001 7.716153860E-001
 3.412468433E-001 2.596349418E-001
 4.305827320E-001 5.567787886E-001
 2.000133991E-001 2.927603424E-001
 3.702195287E-001 5.326922536E-001
 7.591252923E-001 3.918786347E-001
 3.313507140E-001 7.939736247E-001
 6.210688353E-001 4.219452143E-001
 3.256590366E-001 3.581785262E-001
 7.886980772E-001 4.150976241E-001
 1.999624968E-001 2.124146819E-001
 5.218487978E-001 2.620578110E-001
 8.195934296E-001 3.529022932E-001
 6.115296483E-001 6.394120455E-001
 1.645807773E-001 4.575888515E-001
 4.049860537E-001 6.121152043E-001
 8.476486802E-002 5.111950040E-001
 4.959208369E-001 4.218010604E-001
 7.228468060E-001 3.089698255E-001
 2.929267883E-001 8.459682465E-001
 4.863329232E-001 8.849158138E-002
 6.172496676E-001 8.240330219E-001
 7.614969611E-001 4.182399809E-001
 2.892236412E-001 7.501910925E-001
 5.984364748E-001 2.296744585E-001
 5.107601881E-001 3.638331294E-001
 1.768459976E-001 6.090635061E-001
 1.295693815E-001 6.389575005E-001
 3.465983868E-001 8.263955712E-001
 3.881482184E-001 7.699300647E-001
 4.038213789E-001 6.156845093E-001
 7.055042386E-001 7.025427818E-001
 2.571220994E-001 2.577968314E-002
 4.407503009E-001 7.817095518E-001
 8.734259754E-002 5.983152986E-001
 4.661672413E-001 6.209812164E-001
 2.188078314E-001 1.684024632E-001
 6.546432376E-001 6.064887643E-001
 3.026111126E-001 8.612422347E-001
 7.870611548E-002 7.265189290E-001
 1.770082116E-001 3.185986578E-001
 6.163313985E-001 5.030586720E-001
 6.892621517E-001 5.652140975E-001
 2.310077548E-001 4.818487167E-001
 3.091422617E-001 1.204537377E-001
 8.912676573E-002 5.745263696E-001
 5.331158638E-001 3.226768672E-001
 4.177472293E-001 5.818495154E-001
 3.367443085E-001 4.898184836E-001
 6.125973463E-001 3.281338811E-001
 3.397697210E-001 5.308889151E-001
 5.642558634E-002 6.287897825E-001
 5.838281512E-001 9.919681549E-001
 8.239825368E-001 2.922212183E-001
 3.653916121E-001 6.142815948E-001
 7.152510285E-001 6.545997262E-001
 4.834772944E-001 8.602895737E-001
 2.039902061E-001 2.029287517E-001
 9.131955355E-002 5.188095570E-001
 7.681553364E-001 4.047469497E-001
 3.595337272E-001 9.187799692E-001
 5.662387609E-001 2.081183344E-001
 3.593191803E-001 8.181694150E-002
 5.187404156E-001 2.715837955E-001
 8.161563277E-001 3.634357154E-001
 6.759298444E-001 5.739186406E-001
 6.081430316E-001 9.146407843E-001
 5.249328017E-001 2.526063621E-001
 8.225037456E-001 3.439832330E-001
 2.069014460E-001 3.183528483E-001
 4.217804372E-001 5.911664963E-001
 5.406084061E-001 5.115400553E-001
 1.075423136E-001 7.336661220E-001
 2.562396824E-001 1.238926407E-002
 2.031032145E-001 8.120999932E-001
 3.879297376E-001 4.385373890E-001
 5.482322574E-001 1.244778335E-001
 4.386980236E-001 9.326936603E-001
 1.771088243E-001 2.584213316E-001
 2.131613940E-001 3.646674752E-001
 6.237506866E-001 4.811308682E-001
 6.388628483E-001 7.242767811E-001
 2.357919961E-001 6.351249814E-001
 3.074016869E-001 5.076286942E-002
 2.567625642E-001 5.662172437E-001
 3.419383764E-001 2.324039042E-001
 3.067669272E-001 8.145557642E-001
 8.078069091E-001 3.890234828E-001
 5.121097565E-001 2.919042110E-001
 3.469806910E-001 3.428301215E-001
 8.796234429E-002 6.709042788E-001
 6.470531225E-001 7.399790883E-001
 5.566881299E-001 5.824852586E-001
 4.145349264E-001 8.830713034E-001
 6.594853997E-001 7.895449996E-001
 2.600998580E-001 4.001111090E-001
 4.339240491E-001 6.576892734E-001
 1.399550289E-001 6.552761793E-001
 7.948636413E-001 3.106484711E-001
 6.870141625E-001 6.446716785E-001
 4.987516105E-001 4.427957535E-001
 3.558428884E-001 8.917109966E-001
 1.081425548E-001 8.062548637E-001
 3.759582341E-001 4.058841988E-002
 6.148329377E-001 6.991510391E-001
 1.166912243E-001 7.517094612E-001
 2.250252068E-001 5.357755423E-001
 3.994199932E-001 7.412338853E-001
 5.023215413E-001 1.223482117E-001
 3.307887316E-001 8.703189492E-001
 5.502533913E-001 2.715236545E-001
 7.493036985E-001 4.516959488E-001
 4.691065550E-001 4.872756600E-001
 6.014192700E-001 7.812620401E-001
 3.728654385E-001 9.022948146E-001
 3.153602034E-002 6.936811209E-001
 4.837789536E-001 5.139457583E-001
 5.072371960E-001 1.922570020E-001
 4.833027422E-001 1.870146543E-001
 5.128712654E-001 9.456562996E-001
 6.426623464E-001 7.056282163E-001
 5.317083597E-001 2.599949837E-001
 6.491850019E-001 8.156142235E-001
 5.241805315E-001 1.894825846E-001
 4.675808251E-001 4.080514312E-001
 2.020675391E-001 6.032261252E-001
 5.799691081E-001 5.907778740E-001
 5.788350701E-001 2.974867225E-001
 6.026156545E-001 6.227616072E-001
 7.479561120E-002 5.417470336E-001
 3.978397846E-001 6.340159178E-001
 4.139982760E-001 2.835560739E-001
 4.809473157E-001 3.874054849E-001
 1.624442637E-001 2.731367946E-001
 1.832899749E-001 4.055579901E-001
 5.785073638E-001 2.121216357E-001
 3.691089153E-001 9.219043851E-001
 6.265308261E-001 8.381587267E-001
 4.419000149E-001 8.921350837E-001
 4.239493310E-001 6.549279094E-001
 3.817228973E-001 5.809108019E-001
 5.750548244E-001 4.985347688E-001
 4.852603376E-001 4.631783366E-001
 2.567230463E-001 1.537317038E-001
 9.993099421E-002 5.805295110E-001
 5.563282371E-001 3.064643741E-001
 1.349992901E-001 5.556133986E-001
 6.108231470E-002 6.166403890E-001
 2.949578464E-001 8.193195462E-001
 2.693549693E-001 8.093540668E-001
 6.211789250E-001 7.773975730E-001
 1.460333318E-001 5.801691413E-001
 3.015984595E-001 6.418910623E-001
 8.471640944E-002 7.639020085E-001
 1.210561693E-001 6.545540690E-001
 5.857393742E-001 8.585062027E-001
 9.707246907E-003 7.741349936E-001
 2.642092407E-001 4.124253988E-003
 1.768165827E-001 2.493091673E-001
 2.305386066E-001 2.132647485E-001
 6.776237488E-001 7.617247701E-001
 2.980608940E-001 3.507561237E-002
 5.624257922E-001 7.989466786E-001
 4.448789358E-001 1.228321791E-001
 4.309421182E-001 5.954168439E-001
 4.822775424E-001 8.799800873E-001
 3.280538619E-001 4.447125196E-001
 1.718434691E-001 2.443317622E-001
 4.929991961E-001 3.504709899E-001
 4.160386026E-001 4.241405725E-001
 6.384299695E-002 7.323491573E-001
 6.512539089E-002 5.713826418E-001
 3.913152218E-001 6.540111899E-001
 7.401052117E-001 5.035398006E-001
 1.102009714E-001 4.332428873E-001
 7.207204103E-001 6.559110880E-001
 2.213584781E-001 5.888147950E-001
 1.828378588E-001 5.388178229E-001
 5.695104599E-001 7.479052544E-001
 1.271737665E-001 4.155163467E-001
 5.510395169E-001 7.045655251E-001
 6.646333933E-001 7.257532477E-001
 4.750177860E-001 2.587775290E-001
 3.922538757E-001 8.932188749E-001
 3.962763250E-001 2.240019143E-001
 5.705529451E-001 2.514322400E-001
 6.422263384E-001 6.573114991E-001
 5.486654043E-001 3.171451092E-001
 3.930871785E-001 5.731627345E-001
 5.197852254E-001 3.003746569E-001
 7.494746447E-001 3.763729036E-001
 2.111930102E-001 2.622250617E-001
 1.638123095E-001 3.915897012E-001
 6.034509540E-001 4.639025927E-001
 4.819237292E-001 2.457848638E-001
 3.864897192E-001 6.373280883E-001
 1.599982977E-001 4.741926491E-001
 2.566556036E-001 4.479604661E-001
 2.105065584E-001 2.361647040E-001
 3.500463963E-001 5.685789511E-002
 5.819669962E-001 8.959541917E-001
 5.216274261E-001 5.482178926E-001
 1.122968942E-001 7.887588739E-001
 4.707254767E-001 4.003602266E-001
 2.124331146E-001 7.653705478E-001
 5.373181701E-001 3.101525307E-001
 6.263800859E-001 3.450921476E-001
 1.290244311E-001 8.130686879E-001
 3.962002993E-001 4.719348997E-002
 5.686776638E-001 2.254843861E-001
 2.297797650E-001 7.132303715E-001
 5.020184517E-001 7.257727385E-001
 5.660354495E-001 6.325919628E-001
 2.214166671E-001 3.094958961E-001
 5.610797405E-001 6.787899137E-001
 3.515232205E-001 7.022236586E-001
 4.919410944E-001 8.135191202E-001
 4.552253187E-001 3.596856296E-001
 6.729509830E-001 7.719577551E-001
 3.448013663E-001 3.162862659E-001
 7.577086091E-001 5.369061232E-001
 3.322505057E-001 4.147839248E-001
 1.353298724E-001 4.668975770E-001
 4.005818069E-001 5.608512759E-001
 3.573926091E-001 5.876464248E-001
 5.986360312E-001 5.734066367E-001
 6.044133306E-001 9.641315341E-001
 3.901408315E-001 5.041325092E-001
 7.221373320E-001 4.149427116E-001
 3.865947425E-001 8.332683444E-001
 2.749309242E-001 1.915796399E-001
 1.687795073E-001 4.380870163E-001
 3.694328964E-001 2.714252770E-001
 3.889079094E-001 1.240396872E-001
 5.625976324E-001 4.813254178E-001
 5.079439878E-001 1.120920107E-001
 2.055387795E-001 3.811086714E-001
 6.731491089E-001 7.345044613E-001
 6.719797254E-001 7.488017082E-001
 1.273122281E-001 3.808032870E-001
 7.510468364E-001 5.629718900E-001
 4.791303575E-001 4.410989583E-001
 3.935949802E-001 5.216253400E-001
 2.719219923E-001 7.778035998E-001
 5.018773675E-001 6.432440281E-001
 4.521867633E-001 9.349806309E-001
 4.894297719E-001 2.576169670E-001
 7.159079909E-001 6.355984211E-001
 5.095251799E-001 2.248270810E-001
 6.585910916E-001 5.868556499E-001
 6.479976177E-001 8.518194556E-001
 5.474436283E-001 2.172335982E-001
 5.321180820E-001 1.552705765E-001
 2.684333920E-001 1.625761762E-002
 4.762224257E-001 5.000062585E-001
 4.127085507E-001 8.144667745E-001
 4.226637185E-001 5.706827044E-001
 2.010252774E-001 4.495953619E-001
 4.090955555E-001 5.956696272E-001
 5.287221670E-001 9.043593705E-002
 3.039750755E-001 8.701558709E-001
 1.735783070E-001 2.390151173E-001
 4.984795749E-001 3.336756825E-001
 5.931313634E-001 5.443317890E-001
 4.259138405E-001 6.782533526E-001
 5.144060850E-001 1.529124081E-001
 5.733488202E-001 5.237709880E-001
 3.272204697E-001 8.504376411E-001
 2.182953432E-002 7.040681839E-001
 3.357780278E-001 6.546040773E-001
 2.715437114E-001 7.601753473E-001
 7.146007568E-002 5.743423104E-001
 1.993489265E-001 5.000916123E-001
 2.359159440E-001 2.978353202E-001
 3.687251806E-001 2.217883170E-001
 8.079573512E-001 2.952813208E-001
 1.093977168E-001 6.826075315E-001
 6.069142222E-001 7.626996636E-001
 4.183849096E-001 8.018897772E-001
 2.003131360E-001 2.571746409E-001
 5.886480957E-002 7.474394441E-001
 4.732152447E-002 6.259447932E-001
 3.672309220E-001 7.278205752E-001
 4.688927233E-001 4.430599213E-001
 5.351182222E-001 2.213918865E-001
 8.304901123E-001 3.195081055E-001
 6.414805651E-001 7.542794943E-001
 5.702568293E-001 9.394658804E-001
 2.478443831E-001 5.218855664E-002
 1.217002198E-001 6.102030277E-001
 5.275410041E-002 6.536722183E-001
 5.396888256E-001 2.321307808E-001
 6.979988217E-001 6.163199544E-001
 5.524914265E-001 4.090355635E-001
 4.971274734E-001 1.337502301E-001
 9.427894652E-002 6.193720102E-001
 5.649775863E-001 8.511696458E-001
 6.470310688E-001 3.328282535E-001
 3.501227796E-001 7.186645865E-001
 3.550375253E-002 6.869780421E-001
 4.094726443E-001 4.591659904E-001
 2.984420955E-001 5.444360375E-001
 3.575659394E-001 4.152098298E-001
 2.461683303E-001 2.653070986E-001
 1.628028303E-001 7.768250108E-001
 2.271973938E-001 1.461807191E-001
 3.974678814E-001 6.065038443E-001
 3.584082723E-001 7.548586130E-001
 4.030599073E-002 6.474447846E-001
 4.606036842E-001 2.316252589E-001
 1.954346299E-001 3.956710398E-001
 2.120980173E-001 2.499061823E-001
 5.862283707E-002 7.719512582E-001
 2.131672949E-001 1.785586029E-001
 5.648385882E-001 3.740592003E-001
 3.695470393E-001 6.865440607E-001
 1.489930004E-001 4.630269408E-001
 3.009732962E-001 4.609931111E-001
 1.005506366E-001 4.930702150E-001
 6.943646669E-001 4.133287668E-001
 3.632460535E-001 7.754358053E-001
 3.281386793E-001 8.813229799E-001
 2.990685105E-001 3.217899501E-001
 3.265075982E-001 5.717692971E-001
 3.502428532E-001 9.014648199E-001
 4.083801508E-001 6.096138358E-001
 5.013261437E-001 5.139123797E-001
 5.429593325E-001 3.623026311E-001
 1.475895047E-001 5.460924506E-001
 6.419474483E-001 8.680055737E-001
 4.210172892E-001 2.630609870E-001
 5.451586246E-001 8.825593591E-001
 4.905432463E-002 7.358329296E-001
 3.381468952E-001 8.774628639E-001
 3.639829159E-001 8.346664310E-001
 2.047740072E-001 1.434120089E-001
 5.394510627E-001 2.081134915E-001
 4.990508258E-001 3.673025966E-001
 3.531512618E-001 5.748050809E-001
 7.835145593E-001 3.783316910E-001
 1.489927471E-001 5.628100038E-001
 4.735000730E-001 5.276843309E-001
 9.111002833E-002 7.345104218E-001
 3.395639062E-001 8.126096129E-001
 2.967317961E-002 6.800303459E-001
 2.898939550E-001 2.139566243E-001
 7.640584111E-001 5.230962634E-001
 4.790921807E-001 3.930907547E-001
 1.678877622E-001 3.079102933E-001
 3.282955885E-001 3.849074841E-001
 4.917373657E-001 5.300604701E-001
 1.129674911E-001 6.404715180E-001
 2.391944379E-001 3.883529007E-001
 3.807615936E-001 5.698241591E-001
 4.831792116E-001 1.112845764E-001
 6.094673872E-001 3.592376709E-001
 3.679799139E-001 5.752409101E-001
 4.960962236E-001 1.118694246E-001
 2.218141705E-001 3.275607824E-001
 6.934440732E-001 7.150885463E-001
 5.450191498E-001 3.318383992E-001
 3.418282866E-001 5.652998686E-001
 2.515699565E-001 0.000000000E+000
 0.000000000E+000 7.709674835E-001
 3.191685975E-001 8.751135468E-001
 5.731222630E-001 1.049238741E-001
 3.022906780E-001 8.515339494E-001
 1.678887010E-001 3.441008329E-001
 6.597003341E-002 6.379901171E-001
 1.797303110E-001 3.350323439E-001
 1.746324152E-001 2.699786723E-001
 5.010052919E-001 5.471821427E-001
 1.810462922E-001 2.161285728E-001
 5.050264001E-001 3.136120737E-001
 3.973052800E-001 6.738471389E-001
 5.185860991E-001 2.065711915E-001
 2.846531868E-001 6.077858806E-001
 4.024818838E-001 6.081128120E-001
 1.646457464E-001 5.531327724E-001
 9.935393184E-002 5.673718452E-001
 2.025958896E-001 2.701888680E-001
 4.891946912E-001 2.337156534E-001
 7.041866332E-002 6.581996679E-001
 4.340430498E-001 2.787973881E-001
 6.220291853E-001 6.579852104E-001
 4.963781536E-001 3.073308766E-001
 3.614026606E-001 9.014319777E-001
 6.912322640E-001 6.306532025E-001
 2.898902297E-001 7.717981339E-001
 5.413669348E-001 1.711217910E-001
 9.453469515E-002 6.515818834E-001
 4.970176816E-001 2.209795564E-001
 4.853247702E-001 4.121528268E-001
 2.054363340E-001 7.203798890E-001
 4.767962694E-001 4.001268148E-001
 7.619717717E-001 5.294911265E-001
 4.594426155E-001 6.101197004E-001
 4.054276943E-001 6.347944736E-001
 4.291104376E-001 2.974467278E-001
 3.027690947E-001 1.915255934E-001
 3.186566532E-001 2.449427545E-001
 4.544201791E-001 6.619088352E-002
 2.056297362E-001 8.380653262E-001
 2.055001706E-001 7.876149416E-001
 7.734581083E-002 7.451652884E-001
 1.620235890E-001 3.174636960E-001
 4.034408629E-001 5.953786969E-001
 8.012152314E-001 3.328594863E-001
 1.231087968E-001 3.936852515E-001
 7.384942770E-001 6.014407873E-001
 5.142491460E-001 5.869234800E-001
 4.266866148E-001 6.132385731E-001
 5.027766824E-001 2.344337255E-001
 3.923807144E-001 6.112999320E-001
 7.016773224E-001 6.419972181E-001
 4.777225256E-001 3.972881734E-001
 1.581939608E-001 2.861623764E-001
 3.867205232E-002 7.621328831E-001
 8.967298269E-002 4.961534739E-001
 7.093730569E-001 6.906864047E-001
 7.821165323E-001 4.043698609E-001
 3.558937609E-001 9.102221727E-001
 5.486437678E-001 6.536149979E-001
 3.151542544E-001 8.016130924E-001
 2.542807460E-001 4.711394310E-001
 3.717845082E-001 7.844750881E-001
 3.055888712E-001 6.650803685E-001
 3.654608130E-001 6.983813643E-001
 5.772249103E-001 2.225957513E-001
 5.338714719E-001 2.762369514E-001
 4.080587029E-001 6.044069529E-001
 1.668465286E-001 3.819152415E-001
 4.761063457E-001 4.166293442E-001
 3.338244557E-001 6.212077141E-001
 7.482790947E-001 5.474975705E-001
 2.796416879E-001 8.248888254E-001
 5.725252628E-001 3.867316246E-001
 2.384583652E-001 3.176044524E-001
 3.591957092E-001 8.250606656E-001
 3.926746249E-001 4.548579752E-001
 4.453706443E-001 5.320687294E-001
 4.144794047E-001 6.158850193E-001
 5.416530371E-001 3.841014504E-001
 3.933559060E-001 8.689928651E-001
 5.250972509E-001 3.505120575E-001
 1.333317608E-001 3.873606920E-001
 1.268154979E-001 4.564133286E-001
 4.687940478E-001 3.850505650E-001
 7.051249146E-001 5.648537278E-001
 6.947935820E-001 6.777390838E-001
 6.120629907E-001 8.371106982E-001
 5.920008421E-001 3.585835099E-001
 5.618084073E-001 2.729060948E-001
 3.625459969E-001 6.371613145E-001
 3.850344121E-001 9.036020637E-001
 5.324793458E-001 1.436457336E-001
 3.305455446E-001 8.402475119E-001
 6.375582218E-001 9.107719660E-001
 5.124316216E-001 4.629063606E-001
 6.628704071E-001 4.488692880E-001
 4.117713273E-001 3.486349285E-001
 1.128282472E-001 4.576036632E-001
 3.981060684E-001 2.664667368E-001
 4.429481030E-001 3.090052307E-001
 7.600901723E-001 5.352574587E-001
 4.745925367E-001 4.068804383E-001
 4.524051547E-001 4.519107342E-001
 5.232273340E-001 2.894004583E-001
 4.743291438E-001 2.999074757E-001
 5.320984721E-001 3.385862112E-001
 1.159925088E-001 7.153174877E-001
 7.091611028E-001 6.906975508E-001
 6.792477965E-001 5.325133204E-001
 9.909649193E-002 6.416069269E-001
 6.386587024E-001 8.462098241E-001
 4.756574035E-001 5.701248050E-001
 2.549871206E-001 2.323428839E-001
 6.719998121E-001 4.263175428E-001
 2.183065265E-001 1.019399241E-001
 5.487051606E-001 1.797530353E-001
 4.578511715E-001 5.232009292E-001
 4.434998035E-001 6.964681149E-001
 5.304262042E-001 1.122843027E-001
 4.759311080E-001 1.232034788E-001
 4.543737471E-001 7.049667239E-001
 3.921964765E-001 7.944428325E-001
 8.013929725E-001 2.916137576E-001
 3.389204144E-001 2.850282192E-002
 7.575118542E-002 7.956854105E-001
 4.807605147E-001 3.879779577E-001
 7.684320211E-001 5.096928477E-001
 5.190170407E-001 1.406369507E-001
 4.424560964E-001 7.766622305E-002
 7.265108824E-001 5.099990368E-001
 2.777455449E-001 2.365044355E-001
 2.819595933E-001 3.873672485E-001
 7.695250511E-001 4.491100609E-001
 3.892540634E-001 7.260928154E-001
 4.845335186E-001 3.986366391E-001
 4.838253558E-002 7.049499750E-001
 1.541068852E-001 4.891567826E-001
 4.681685865E-001 9.387453198E-001
 5.312265158E-001 1.753441542E-001
 6.084930897E-001 9.474397302E-001
 3.078188598E-001 6.975124776E-002
 4.953644574E-001 7.955117524E-002
 2.613729239E-001 8.562545776E-001
 4.467551410E-001 2.922114134E-001
 7.093205452E-001 6.908472776E-001
 4.064589441E-001 6.076014042E-001
 2.951104939E-001 8.672633171E-001
 5.232155323E-001 8.863910288E-002
 4.371029139E-001 7.091329694E-001
 3.179776017E-003 7.612226605E-001
 3.195425570E-001 8.739674687E-001
 5.112926364E-001 5.302417874E-001
 5.185297728E-001 9.451877326E-002
 5.725461245E-001 3.575657010E-001
 3.117046058E-001 1.962218992E-002
 3.881109878E-002 7.836317420E-001
 4.337307811E-001 7.254199386E-001
 8.325358629E-001 3.132386804E-001
 5.372972488E-001 2.147140354E-001
 4.609289765E-001 1.231892630E-001
 4.044185281E-001 7.525196075E-001
 3.701820374E-001 6.252678633E-001
 7.080799341E-001 6.679987907E-001
 1.258870512E-001 4.909626544E-001
 3.219682872E-001 1.410452873E-001
 5.315077305E-001 5.296270847E-001
 2.508732080E-001 7.029042840E-001
 4.161133468E-001 6.095433831E-001
 4.410941303E-001 6.197432876E-001
 7.955911756E-002 5.801009536E-001
 7.094938755E-001 6.903162003E-001
 9.308297932E-002 4.857030809E-001
 8.224506378E-001 3.146098256E-001
 1.473745108E-001 3.315673769E-001
 7.528282404E-001 3.182346821E-001
 3.495746553E-001 6.610419750E-001
 1.205525175E-001 4.815874696E-001
 9.920936078E-002 6.733151078E-001
 6.956496239E-001 6.543948650E-001
 3.698948622E-001 1.676893979E-001
 1.097596437E-001 4.686019123E-001
 4.095339775E-002 7.251687050E-001
 8.138605952E-001 3.175995648E-001
 4.464967251E-001 6.112119555E-001
 2.059483230E-001 1.690482050E-001
 4.057944715E-001 5.488355756E-001
 4.472417533E-001 9.384634346E-002
 3.722561598E-001 7.124200463E-001
 6.702896357E-001 8.104622960E-001
 5.284951925E-001 1.319348216E-001
 4.113886952E-001 7.758927941E-001
 8.039273024E-001 3.653070629E-001
 1.365483999E-001 4.216989577E-001
 3.677538335E-001 3.017049432E-001
 2.387312949E-001 6.633524895E-001
 3.732132912E-001 5.599133968E-001
 4.735348523E-001 7.526105642E-001
 5.052807927E-001 4.245367944E-001
 1.032371670E-001 4.545843303E-001
 7.162792087E-001 6.695215702E-001
 6.195430756E-001 5.803460479E-001
 5.561072826E-001 2.131534964E-001
 3.915556669E-001 2.906223834E-001
 6.735254824E-002 7.610919476E-001
 3.171169162E-001 8.610303402E-001
 7.420963645E-001 3.578303456E-001
 4.055471122E-001 8.571751118E-001
 3.603625894E-001 1.243568659E-001
 3.788558841E-001 6.921944022E-001
 6.757715344E-001 7.936623693E-001
 8.164365292E-001 3.086698651E-001
 3.464577496E-001 1.497768909E-001
 3.834861219E-001 7.490928769E-001
 3.530316353E-001 4.968554080E-001
 1.057889983E-001 6.528036594E-001
 5.137004852E-001 1.027376577E-001
 1.662067026E-001 2.616063058E-001
 4.839803874E-001 3.781102598E-001
 4.751495421E-001 6.943442225E-001
 1.335981190E-001 4.442081451E-001
 1.907431334E-001 6.239064336E-001
 4.751978815E-001 2.333012223E-001
 4.466579854E-001 8.151525855E-001
 4.837222695E-001 1.719112247E-001
 4.836585522E-001 1.351394653E-001
 1.780031919E-001 4.203898907E-001
 7.001502067E-002 5.840111971E-001
 4.277788103E-001 7.392081618E-001
 2.550802827E-001 3.051409423E-001
 1.023771688E-001 5.194829702E-001
 1.213413104E-001 3.991019130E-001
 7.298374772E-001 6.279705763E-001
 2.570753396E-001 4.018123820E-002
 1.038230956E-001 6.291190982E-001
 1.279969066E-001 6.739461422E-001
 3.622318208E-001 6.671999097E-001
 7.015990019E-001 6.716460586E-001
 4.144139588E-001 5.593324304E-001
 3.264985681E-001 1.043933034E-001
 7.234154344E-001 3.553265035E-001
 9.589705616E-002 4.770790040E-001
 7.100791335E-001 6.885224581E-001
 4.966754913E-001 7.492216229E-001
 2.094603330E-001 1.871612668E-001
 4.463644624E-001 6.609879732E-001
 5.650050640E-001 5.452888012E-001
 7.580691576E-001 5.414510369E-001
 1.411368251E-001 3.384360671E-001
 3.666307330E-001 4.845871329E-001
 6.482107639E-001 4.250619411E-001
 1.500925571E-001 4.461500347E-001
 6.760469079E-001 6.837918758E-001
 7.235443592E-001 5.622389913E-001
 2.195078731E-001 3.465582132E-001
 5.112730861E-001 4.175103903E-001
 3.103362322E-001 8.565117121E-001
 8.070236444E-001 3.100830317E-001
 1.808902770E-001 5.019527078E-001
 3.731375933E-001 8.402404785E-001
 3.842408359E-001 5.904911757E-001
 8.287290335E-001 3.115625083E-001
 4.890729189E-001 6.574591994E-001
 4.521813989E-001 2.755263150E-001
 6.528524160E-001 8.029436469E-001
 3.477120101E-001 5.486460924E-001
 4.657917619E-001 5.835216641E-001
 4.775181711E-001 9.046854973E-001
 3.496297896E-001 3.688251078E-001
 3.735715449E-001 3.791662455E-001
 5.158017278E-001 8.621993661E-002
 2.850793302E-001 8.639900684E-001
 9.691802412E-002 7.495427132E-001
 1.610435098E-001 7.063886523E-001
 3.167197704E-001 5.245435238E-001
 5.593354106E-001 3.505123258E-001
 5.116539598E-001 3.300199211E-001
 4.888715446E-001 4.275214672E-001
 3.233197033E-001 6.947631836E-001
 8.679329604E-002 6.440291405E-001
 5.441723466E-001 2.906301618E-001
 4.406912029E-001 3.238977492E-001
 7.836240530E-001 4.631348550E-001
 4.875476956E-001 3.671777546E-001
 8.359369636E-001 3.028154373E-001
 5.411886573E-001 2.027883232E-001
 4.120722115E-001 6.732331514E-001
 5.747421980E-001 5.665707588E-001
 3.245071769E-001 8.587527871E-001
 1.853914186E-002 7.141519785E-001
 2.557907999E-001 1.100255996E-001
 4.803044498E-001 3.535074294E-001
 6.389950514E-001 8.058357239E-001
 4.726670384E-001 4.169727862E-001
 6.915636063E-001 6.665512323E-001
 4.352452755E-001 7.995085120E-001
 5.661821365E-001 4.244438410E-001
 3.611362576E-001 7.464983463E-001
 6.622006297E-001 8.352521658E-001
 5.157740116E-001 3.098174036E-001
 4.310525656E-001 5.098603368E-001
 3.893497586E-001 9.285090566E-001
 5.947496295E-001 2.174215615E-001
 6.708184481E-001 6.041699648E-001
 6.799765676E-002 6.795384884E-001
 3.294925690E-001 4.707242250E-001
 4.946313202E-001 1.781821400E-001
 5.670326352E-001 3.021583259E-001
 6.421312690E-002 6.924935579E-001
 6.946543455E-001 5.825515389E-001
 4.954838455E-001 6.775678396E-001
 4.380675033E-002 7.493278384E-001
 6.073530391E-002 6.588472128E-001
 3.261682093E-001 1.920394897E-001
 3.422952592E-001 8.379426003E-001
 5.166286230E-001 1.959283054E-001
 2.043428272E-001 5.520715714E-001
 4.551951587E-001 4.179646373E-001
 4.101032317E-001 3.049504459E-001
 1.400634646E-001 4.089010060E-001
 6.700037122E-001 7.818228006E-001
 1.883746833E-001 4.850524962E-001
 2.259015143E-001 7.411120534E-001
 6.113979816E-001 3.973246217E-001
 2.402511835E-001 1.520525217E-001
 5.302342176E-001 1.837126762E-001
 5.017110705E-001 7.012915611E-001
 3.811953366E-001 6.262431145E-001
 8.136296868E-001 3.451394439E-001
 7.543951273E-001 5.527105927E-001
 1.293504983E-001 3.745567501E-001
 8.197391033E-001 3.008602858E-001
 2.553567886E-001 7.723045945E-001
 3.886041045E-002 6.781535149E-001
 4.497312903E-001 4.424649477E-001
 8.327311873E-001 2.950759530E-001
 5.961321592E-001 9.959830046E-001
 4.508314729E-001 5.996755362E-001
 3.343436122E-001 7.773058414E-001
 3.176626861E-001 5.899950266E-001
 6.027715802E-001 3.427431285E-001
 6.392732859E-001 8.574661016E-001
 1.951809973E-001 4.674882591E-001
 6.591057181E-001 5.641664267E-001
 4.234673977E-001 8.991029859E-001
 4.058215022E-001 8.954501748E-001
 3.995435238E-001 7.303865552E-001
 5.386562943E-001 1.819494814E-001
 5.191522837E-001 1.121003777E-001
 2.534441352E-001 1.352653354E-001
 5.480080247E-001 1.636650115E-001
 5.507327914E-001 1.484386772E-001
 4.559445977E-001 1.834386289E-001
 3.717105389E-001 1.023569629E-001
 2.495688945E-001 1.652592421E-001
 5.262793303E-001 3.102143407E-001
 4.131993353E-001 5.899140835E-001
 8.175100088E-001 3.372690082E-001
 7.729927301E-001 3.312886655E-001
 1.926162690E-001 6.479836702E-001
 6.579237580E-001 8.483591676E-001
 3.584391475E-001 7.547640204E-001
 3.226470053E-001 6.787117720E-001
 2.997911274E-001 2.331848890E-001
 3.838855922E-001 5.310230255E-001
 4.097601175E-001 5.382457376E-001
 7.131010890E-001 3.918990791E-001
 6.438503265E-001 6.211130619E-001
 1.082858369E-001 5.457093716E-001
 6.759076118E-001 6.672712564E-001
 5.161702037E-001 4.262877107E-001
 5.182778835E-001 9.056804180E-001
 1.136611123E-002 7.361346483E-001
 3.207616210E-001 8.702315688E-001
 3.583179712E-001 8.567242622E-001
 2.504196465E-001 1.832625866E-001
 1.705701202E-001 4.873440564E-001
 4.785780609E-001 4.119304121E-001
 4.792415798E-001 5.475610495E-001
 2.602839172E-001 2.514880300E-001
 5.742012262E-001 3.270440996E-001
 7.445669174E-001 5.544897914E-001
 4.681519866E-001 3.313021362E-001
 7.327532172E-001 5.755587816E-001
 2.667786777E-001 2.153528780E-001
 4.095392525E-001 2.017163932E-001
 6.531269550E-001 3.577145040E-001
 4.624097347E-001 3.742454648E-001
 4.234076142E-001 7.863348722E-001
 7.888618708E-001 3.416883647E-001
 5.823982358E-001 8.369703889E-001
 5.394193530E-002 6.418620944E-001
 4.110972285E-001 6.012710929E-001
 3.683889508E-001 8.677012324E-001
 7.438477278E-001 4.180153310E-001
 4.610033035E-001 8.865048885E-001
 1.881835461E-001 1.942555606E-001
 5.211157203E-001 2.643043399E-001
 3.616490662E-001 7.449268699E-001
 4.471601173E-002 6.339297295E-001
 5.558977723E-001 2.952263057E-001
 5.144269466E-001 6.300671697E-001
 4.387445450E-001 6.845251322E-001
 7.820600271E-002 6.349275112E-001
 3.531701565E-001 9.167034626E-001
 5.557954311E-001 2.047106475E-001
 2.246760577E-001 2.410778999E-001
 3.496653438E-001 7.353862524E-001
 5.007661581E-001 9.207574725E-001
 1.471641660E-001 3.199645281E-001
 4.729756117E-001 4.118357003E-001
 3.910695612E-001 5.949230194E-001
 5.148703456E-001 3.930668533E-001
 6.199281216E-001 8.875125647E-001
 2.365890890E-001 2.289913595E-001
 3.536476195E-001 7.694482803E-001
 3.633550927E-002 6.596127748E-001
 6.365383863E-001 7.824048400E-001
 6.310154498E-002 6.495455503E-001
 6.197639108E-001 7.274441719E-001
 4.499021769E-001 3.396390676E-001
 1.529026926E-001 3.172788322E-001
 6.271965504E-001 3.742084503E-001
 4.544849694E-001 9.055635929E-001
 4.557552636E-001 6.502812505E-001
 3.485500813E-001 7.508563399E-001
 5.229057670E-001 6.486458182E-001
 6.338955164E-001 8.793594837E-001
 3.617251813E-001 8.446792364E-001
 7.168206573E-001 2.572538555E-001
 4.716033936E-001 9.553487301E-001
 6.436997056E-001 2.829316854E-001
 4.606095850E-001 5.570323467E-001
 3.866885304E-001 2.047512084E-001
 6.833031774E-001 7.705808282E-001
 3.844697475E-001 6.749900579E-001
 4.337491691E-001 3.574528694E-001
 1.536402702E-001 4.109931886E-001
 4.833573997E-001 6.399007440E-001
 3.989575803E-001 8.204261661E-001
 7.428073287E-001 5.342438817E-001
 2.266579419E-001 2.596631944E-001
 2.733721137E-001 4.610348344E-001
 4.291329086E-001 8.825570345E-001
 1.609230042E-001 3.716546893E-001
 5.250954628E-001 4.530641437E-001
 4.535397142E-002 6.860237122E-001
 5.189818144E-001 3.200067580E-001
 3.529698551E-001 8.695257306E-001
 7.382733822E-001 3.960275650E-001
 7.998980284E-001 4.132612348E-001
 5.040175915E-001 3.167036772E-001
 6.517553329E-001 7.651965022E-001
 5.094996095E-001 5.655630231E-001
 1.334807575E-001 4.007301033E-001
 52 1463 733 733
 78 1301 1829 1829
 217 979 812 812
 960 2125 1873 1873
 397 487 648 648
 279 840 401 401
 422 1985 1948 1948
 970 2136 1334 1334
 1228 1323 2222 2222
 959 2181 1183 1183
 1142 1616 1604 1604
 793 962 1489 1489
 105 1276 1121 1121
 389 474 1128 1128
 747 1141 965 965
 382 2222 412 412
 836 837 1550 1550
 660 1400 1035 1035
 425 2030 1373 1373
 367 471 2003 2003
 332 560 2119 2119
 414 2008 2080 2080
 499 1838 1351 1351
 202 930 2160 2160
 809 955 1066 1066
 449 2032 542 542
 60 1377 1705 1705
 270 813 1265 1265
 597 1570 1089 1089
 1120 1677 1700 1700
 205 950 1833 1833
 1149 1618 1436 1436
 227 905 1636 1636
 351 2218 1696 1696
 262 815 1535 1535
 491 1793 2238 2238
 42 1506 814 814
 283 736 1881 1881
 787 984 1600 1600
 143 1203 830 830
 83 1422 338 338
 30 1503 1303 1303
 1162 1554 1837 1837
 466 1883 1984 1984
 453 1898 2199 2199
 206 1075 215 215
 368 2185 1567 1567
 164 1196 200 200
 1515 2228 2129 2129
 749 1113 1448 1448
 305 667 2024 2024
 1045 1883 1966 1966
 706 1248 1432 1432
 620 1495 1335 1335
 309 665 1907 1907
 759 1052 1874 1874
 232 956 894 894
 282 824 818 818
 479 1944 861 861
 167 1057 1942 1942
 748 1078 2007 2007
 659 1440 813 813
 438 2062 716 716
 382 2104 2222 2222
 394 531 555 555
 140 1184 1300 1300
 670 1393 1037 1037
 359 2174 2143 2143
 1623 1937 1951 1951
 201 975 1863 1863
 266 844 1215 1215
 241 931 957 957
 717 1222 1441 1441
 221 1016 657 657
 599 1598 934 934
 414 2080 1455 1455
 211 993 1302 1302
 174 1115 1032 1032
 769 1056 1551 1551
 1136 1633 2028 2028
 617 1468 1891 1891
 601 1517 1917 1917
 674 1330 1716 1716
 374 2197 1376 1376
 599 1547 1598 1598
 559 1671 1459 1459
 136 1193 1442 1442
 464 1913 1877 1877
 395 2202 666 666
 1078 1813 1803 1803
 741 1155 1429 1429
 255 881 1163 1163
 90 1355 1158 1158
 304 769 874 874
 44 1447 1759 1759
 163 1102 1667 1667
 1048 1959 1164 1164
 138 1218 1081 1081
 552 1684 1590 1590
 1108 1716 2010 2010
 1111 1730 1712 1712
 806 908 2207 2207
 1078 1803 2007 2007
 196 1087 708 708
 158 1147 1257 1257
 486 1892 1494 1494
 30 1513 1503 1503
 404 485 943 943
 177 1045 1966 1966
 829 887 1655 1655
 176 1155 594 594
 345 627 1220 1220
 743 1114 1991 1991
 1072 1877 1322 1322
 353 668 432 432
 1565 2109 2134 2134
 99 1395 415 415
 6 39 7 7
 362 2224 1651 1651
 363 2212 1751 1751
 801 1003 1257 1257
 17 1574 1293 1293
 189 1022 1967 1967
 388 492 1499 1499
 69 1407 1461 1461
 605 1538 1676 1676
 505 1855 1404 1404
 58 1451 1358 1358
 450 1959 2033 2033
 149 1259 323 323
 828 870 2033 2033
 713 1206 2075 2075
 618 1519 1449 1449
 634 1526 842 842
 1241 1346 2171 2171
 329 672 1406 1406
 1177 1604 1190 1190
 740 1138 1945 1945
 233 894 2102 2102
 1051 1906 1903 1903
 629 1484 1621 1621
 237 896 1923 1923
 1560 2129 2228 2228
 208 1005 1571 1571
 689 1290 1982 1982
 838 924 974 974
 1019 1999 2034 2034
 1670 1834 1813 1813
 308 685 2133 2133
 1587 2052 2180 2180
 401 438 1814 1814
 766 1089 1571 1571
 128 1192 2102 2102
 646 1456 1392 1392
 996 2126 1318 1318
 948 2209 2030 2030
 350 662 834 834
 1120 1700 2080 2080
 1127 1748 1157 1157
 1588 2090 1739 1739
 703 1260 1922 1922
 1277 1306 1426 1426
 1008 2042 1968 1968
 282 818 1401 1401
 643 1476 1264 1264
 407 2103 1820 1820
 1616 2007 1803 1803
 31 1540 1384 1384
 767 1146 882 882
 1108 1779 1530 1530
 384 475 2056 2056
 483 1927 1442 1442
 298 776 1424 1424
 175 1124 1346 1346
 536 1845 597 597
 276 913 445 445
 309 707 1976 1976
 392 506 1533 1533
 1181 1586 1492 1492
 302 731 1954 1954
 351 561 2218 2218
 82 1426 1038 1038
 140 1300 390 390
 93 1332 1774 1774
 721 1205 2038 2038
 1051 1903 2187 2187
 1565 2139 2109 2109
 442 2058 1232 1232
 1654 1884 1988 1988
 719 1298 954 954
 791 1006 1952 1952
 327 750 731 731
 391 523 1417 1417
 1234 1457 1297 1297
 121 1369 297 297
 155 1267 337 337
 1013 2041 1990 1990
 558 1724 1414 1414
 14 1574 1848 1848
 1108 1776 1779 1779
 263 961 431 431
 57 1439 1983 1983
 678 1379 1601 1601
 38 1487 2094 2094
 1209 1532 1249 1249
 279 889 840 840
 330 696 1446 1446
 146 1250 974 974
 416 2098 1821 1821
 256 853 2128 2128
 795 1033 1573 1573
 218 998 1675 1675
 1239 1413 1781 1781
 715 1273 1575 1575
 717 1246 1857 1857
 320 710 1692 1692
 1176 1576 2020 2020
 1144 1650 2179 2179
 444 2005 2036 2036
 256 940 1035 1035
 57 1522 989 989
 738 1256 955 955
 1089 1857 1571 1571
 1245 1391 1966 1966
 52 1502 1463 1463
 509 1888 1377 1377
 408 505 1199 1199
 719 1303 1125 1125
 475 1932 2056 2056
 421 495 871 871
 1006 2107 1632 1632
 361 693 505 505
 444 2036 1738 1738
 1179 1583 1940 1940
 759 1197 963 963
 47 1625 104 104
 1712 1730 2176 2176
 405 524 1122 1122
 1088 1889 1294 1294
 303 778 1605 1605
 572 1740 901 901
 1057 1934 1942 1942
 1124 1741 1899 1899
 626 1512 1963 1963
 399 564 882 882
 60 1564 525 525
 697 1372 1266 1266
 1150 1710 1387 1387
 615 1529 2131 2131
 1195 1591 1338 1338
 71 1469 1304 1304
 6 1618 1922 1922
 1027 2089 1204 1204
 202 1154 453 453
 660 1463 1502 1502
 346 724 764 764
 327 731 1405 1405
 1560 2180 2208 2208
 1002 2155 1316 1316
 196 1126 1087 1087
 387 2235 1431 1431
 30 1603 1224 1224
 24 1671 559 559
 21 1697 352 352
 195 1087 1668 1668
 796 1098 1007 1007
 1045 1984 1883 1883
 69 1461 1592 1592
 682 1360 2063 2063
 491 1897 2163 2163
 1107 1845 1428 1428
 573 1747 975 975
 1154 1652 2169 2169
 1086 1859 2014 2014
 419 543 593 593
 197 1110 1372 1372
 6 1644 1738 1738
 421 2114 1856 1856
 1249 1389 2185 2185
 713 1321 1466 1466
 297 772 2198 2198
 707 1343 1451 1451
 575 1661 2115 2115
 97 1409 1281 1281
 1270 1366 1698 1698
 304 874 587 587
 52 1563 1044 1044
 413 538 962 962
 1055 2010 1330 1330
 819 1032 1115 1115
 518 1839 2096 2096
 1567 2185 2092 2092
 1170 1667 1499 1499
 337 786 493 493
 2159 2178 2233 2233
 41 1599 1071 1071
 1186 1628 1471 1471
 435 2104 1601 1601
 1110 1846 1416 1416
 545 1828 1167 1167
 1254 1402 1894 1894
 1601 2104 1978 1978
 612 1651 917 917
 1190 1604 1668 1668
 531 1834 1670 1670
 144 1220 2027 2027
 605 1676 866 866
 233 1097 332 332
 26 1592 1754 1754
 838 974 1250 1250
 1175 1656 1563 1563
 267 901 1740 1740
 85 1520 477 477
 346 764 528 528
 1645 1971 2023 2023
 41 1528 2101 2101
 362 592 2224 2224
 757 1197 1532 1532
 674 1421 1913 1913
 1158 1722 1338 1338
 133 1296 1546 1546
 594 1715 941 941
 106 1420 1005 1005
 443 2175 504 504
 347 780 348 348
 1104 1849 1737 1737
 6 7 1644 1644
 1123 1832 1278 1278
 685 1421 1530 1530
 1020 2066 2205 2205
 49 1569 1320 1320
 340 759 963 963
 180 1268 293 293
 225 1013 1990 1990
 787 1171 804 804
 398 2196 2045 2045
 352 691 1475 1475
 296 799 2237 2237
 64 1544 1148 1148
 520 1896 1559 1559
 346 686 1789 1789
 341 777 753 753
 796 1043 2216 2216
 1051 2004 1906 1906
 433 2157 1262 1262
 1142 1731 2007 2007
 800 1088 1485 1485
 1254 1464 1402 1402
 113 1353 1749 1749
 152 1321 713 713
 437 508 873 873
 11 1691 1367 1367
 1702 1826 1989 1989
 372 646 1392 1392
 20 1637 1720 1720
 33 1560 2228 2228
 609 1667 1170 1170
 495 2032 871 871
 241 957 2220 2220
 564 1802 1141 1141
 175 1241 983 983
 740 1238 1972 1972
 1034 2047 2095 2095
 412 2222 1323 1323
 298 803 2217 2217
 690 1467 969 969
 22 1605 2130 2130
 1174 1661 1867 1867
 200 1196 658 658
 422 465 1985 1985
 68 1568 831 831
 1721 1766 2118 2118
 588 1734 1166 1166
 655 1596 678 678
 806 1124 908 908
 636 1638 701 701
 9 1705 1377 1377
 124 1399 949 949
 116 1343 1907 1907
 1109 1861 1722 1722
 849 966 1389 1389
 778 1161 1515 1515
 112 1456 646 646
 543 1817 1886 1886
 846 915 2213 2213
 109 1370 1871 1871
 770 1169 1781 1781
 1582 2219 1640 1640
 469 2044 1756 1756
 181 1235 999 999
 186 1259 506 506
 667 1466 2024 2024
 1189 1634 1844 1844
 11 17 1691 1691
 331 774 1445 1445
 1096 1891 1866 1866
 419 593 625 625
 410 2219 1582 1582
 1048 2033 1959 1959
 656 1504 1980 1980
 607 1727 709 709
 131 1415 578 578
 516 1914 1823 1823
 757 1209 1851 1851
 256 1035 853 853
 370 745 441 441
 647 1575 1273 1273
 1654 1988 1979 1979
 156 1306 1019 1019
 1138 1776 1905 1905
 147 1293 1574 1574
 114 1453 770 770
 677 1522 1011 1011
 23 89 343 343
 1257 1442 1927 1927
 527 1976 707 707
 435 448 2016 2016
 808 1049 2059 2059
 579 1728 1835 1835
 318 785 1928 1928
 811 1039 2092 2092
 1024 2152 1459 1459
 209 1082 2121 2121
 135 1432 334 334
 610 1736 632 632
 181 1258 923 923
 189 1275 433 433
 249 972 2103 2103
 1167 1680 2177 2177
 277 1012 601 601
 277 924 1771 1771
 629 1621 1525 1525
 149 1400 283 283
 471 2076 1590 1590
 776 1181 1678 1678
 398 638 1065 1065
 359 711 1520 1520
 214 1091 1890 1890
 1273 1411 1910 1910
 286 953 1078 1078
 856 935 1880 1880
 1030 2141 1492 1492
 166 1247 1694 1694
 245 1044 1371 1371
 1172 1679 2127 2127
 754 1266 1506 1506
 1049 2090 1470 1470
 571 1829 1008 1008
 584 1712 2097 2097
 1198 1631 1850 1850
 381 694 1018 1018
 540 1915 1131 1131
 201 1168 1452 1452
 405 576 1664 1664
 8 1761 1094 1094
 1655 1993 2138 2138
 400 675 629 629
 1034 2095 2004 2004
 1236 1559 1443 1443
 54 1664 576 576
 341 753 1709 1709
 102 1527 551 551
 35 1718 631 631
 467 2153 831 831
 1042 2136 1151 1151
 20 1720 1201 1201
 758 1316 781 781
 338 804 1171 1171
 802 1074 2225 2225
 7 39 1949 1949
 1086 2014 1095 1095
 661 1516 1995 1995
 427 570 1001 1001
 1178 1666 2223 2223
 563 1836 1350 1350
 817 1130 922 922
 455 511 855 855
 158 1257 1927 1927
 394 708 531 531
 11 1848 17 17
 642 1546 2195 2195
 1611 2140 2084 2084
 1194 1633 2111 2111
 6 1738 1618 1618
 773 1244 1206 1206
 247 1055 1330 1330
 1091 1929 2048 2048
 1176 1698 1963 1963
 325 855 1059 1059
 2 1799 1009 1009
 706 1432 1479 1479
 1657 2001 2133 2133
 532 1878 2099 2099
 713 1466 773 773
 1108 1905 1776 1776
 850 1047 867 867
 52 1615 1502 1502
 1632 2107 1815 1815
 45 1695 747 747
 742 1313 1632 1632
 893 903 1198 1198
 13 1819 402 402
 849 1052 875 875
 55 1593 1693 1693
 488 2047 1666 1666
 570 1806 1608 1608
 1647 2072 1685 1685
 50 1674 821 821
 1066 2091 1077 1077
 589 1708 2237 2237
 543 1886 1642 1642
 666 1516 2049 2049
 18 1832 103 103
 255 1016 1731 1731
 422 563 1477 1477
 249 1020 1882 1882
 314 902 1021 1021
 1152 1808 1536 1536
 60 1663 677 677
 492 2129 539 539
 1277 1472 1306 1306
 550 1876 1536 1536
 1228 1614 1323 1323
 446 532 1100 1100
 400 629 1525 1525
 501 2044 1382 1382
 807 1121 1699 1699
 1224 1603 1659 1659
 443 504 1584 1584
 2183 2210 2192 2192
 607 1757 964 964
 729 1387 1393 1393
 851 992 1761 1761
 38 1671 1487 1487
 9 75 1705 1705
 4 1746 1843 1843
 188 1183 2181 2181
 763 1272 1496 1496
 10 1822 668 668
 83 1638 238 238
 1069 2039 1780 1780
 1281 1428 1845 1845
 12 1728 1799 1799
 316 851 1761 1761
 768 1256 1539 1539
 59 1622 1406 1406
 1281 1409 2123 2123
 1186 1719 1628 1628
 508 1971 2150 2150
 427 634 570 570
 787 1194 1602 1602
 1071 2043 1694 1694
 419 625 968 968
 53 1656 1175 1175
 717 1441 1246 1246
 45 1725 624 624
 822 1107 1428 1428
 1618 2161 1922 1922
 516 1972 1914 1914
 827 1123 1076 1076
 46 1715 758 758
 219 1137 1742 1742
 476 2124 1404 1404
 144 1394 1220 1220
 294 981 1053 1053
 583 1759 2068 2068
 1130 1918 1187 1187
 811 1090 2165 2165
 185 1353 273 273
 425 611 1051 1051
 1145 1870 1254 1254
 1249 1532 1874 1874
 122 1450 1368 1368
 25 1789 686 686
 786 1267 841 841
 225 1184 1013 1013
 635 1681 1185 1185
 1061 2045 2196 2196
 624 1725 1053 1053
 518 1989 1734 1734
 1030 2177 1680 1680
 1135 1894 1400 1400
 472 496 1079 1079
 1309 1381 1642 1642
 161 1397 637 637
 303 900 1865 1865
 1312 1384 1540 1540
 626 1698 1366 1366
 1025 2188 1790 1790
 455 580 511 511
 841 1087 1126 1126
 775 1212 2078 2078
 679 1585 1004 1004
 136 1442 1003 1003
 734 1327 2233 2233
 434 522 2037 2037
 534 2020 755 755
 8 96 1761 1761
 710 1445 1692 1692
 821 1072 2136 2136
 91 1638 216 216
 302 994 731 731
 98 1595 521 521
 1750 1800 1762 1762
 827 1076 1897 1897
 605 1748 1538 1538
 850 1074 1047 1047
 801 1147 2001 2001
 1746 1808 1843 1843
 1693 1955 2012 2012
 16 1788 1222 1222
 245 1155 741 741
 236 1181 776 776
 117 1493 1127 1127
 834 1105 1284 1284
 1164 1827 1282 1282
 751 1339 1500 1500
 1620 2191 1733 1733
 1091 2048 1177 1177
 1315 1392 1456 1456
 93 1501 2039 2039
 1224 1660 1342 1342
 67 1652 1058 1058
 449 542 1381 1381
 685 1530 1657 1657
 1282 1462 1791 1791
 182 1366 486 486
 15 1740 1957 1957
 1207 1713 1269 1269
 819 1115 1797 1797
 197 1247 1465 1465
 44 1759 583 583
 253 1153 584 584
 317 932 1075 1075
 732 1438 1112 1112
 453 2169 1898 1898
 572 1840 1740 1740
 43 1798 173 173
 23 63 1797 1797
 26 69 1592 1592
 902 939 1021 1021
 6 1922 39 39
 897 904 1714 1714
 1156 1867 1226 1226
 580 1796 2071 2071
 42 1798 257 257
 453 2199 1581 1581
 47 104 356 356
 370 770 1298 1298
 631 1753 746 746
 632 1736 941 941
 294 1053 473 473
 508 2023 1971 1971
 1060 2109 1727 1727
 142 1393 1710 1710
 32 1809 489 489
 150 1458 548 548
 18 103 1514 1514
 371 749 1573 1573
 12 1799 1437 1437
 1020 2221 1882 1882
 1092 1983 2155 2155
 1124 1899 2035 2035
 330 937 602 602
 1076 2051 1897 1897
 514 2029 1735 1735
 1093 2054 1213 1213
 155 1390 1267 1267
 769 1349 874 874
 1606 2218 2170 2170
 1152 1843 1808 1808
 71 1610 1645 1645
 21 85 1697 1697
 383 756 1079 1079
 1740 1840 1957 1957
 795 1274 892 892
 32 1714 1809 1809
 59 1753 272 272
 887 1004 945 945
 1244 1565 2134 2134
 287 998 1583 1583
 120 1505 1179 1179
 733 1463 940 940
 299 944 1852 1852
 893 937 1607 1607
 681 1609 1039 1039
 1020 2205 2221 2221
 1058 2139 1565 1565
 175 1346 1241 1241
 613 1717 2019 2019
 247 1077 2009 2009
 344 829 1655 1655
 374 840 378 378
 395 666 2077 2077
 1685 2031 1688 1688
 678 1596 1379 1379
 104 1546 1296 1296
 1224 1659 1660 1660
 1162 1837 1625 1625
 485 2177 1030 1030
 859 1041 1561 1561
 810 1199 1404 1404
 1666 2047 2223 2223
 853 1035 1894 1894
 461 2204 1503 1503
 424 688 756 756
 348 780 2230 2230
 488 2095 2047 2047
 409 682 1359 1359
 3 199 1099 1099
 608 1725 2226 2226
 838 1116 1430 1430
 396 678 1978 1978
 201 1344 439 439
 695 1534 1676 1676
 575 1867 1661 1661
 1763 1772 2163 2163
 1127 1937 1748 1748
 1167 1828 1680 1680
 157 1357 1872 1872
 286 1078 748 748
 762 1325 1745 1745
 1707 1958 2046 2046
 1619 2227 1846 1846
 801 1257 1147 1147
 125 1545 738 738
 89 1545 2110 2110
 1628 2171 2207 2207
 582 1918 817 817
 1628 2207 1777 1777
 747 1425 1141 1141
 1343 1358 1451 1451
 213 1237 1483 1483
 592 1907 665 665
 221 1312 286 286
 357 906 411 411
 511 2071 1686 1686
 127 1448 2006 2006
 569 1853 2229 2229
 231 1246 785 785
 29 1735 2029 2029
 1120 2008 1289 1289
 664 1625 1837 1837
 235 1171 1600 1600
 715 1527 1159 1159
 1138 1905 1945 1945
 1207 1706 1944 1944
 88 1633 1136 1136
 1695 2014 1859 1859
 1323 1412 1556 1556
 571 1968 735 735
 393 782 891 891
 473 2164 1916 1916
 494 2181 959 959
 524 2085 1122 1122
 455 621 784 784
 63 1758 497 497
 508 2150 873 873
 26 1754 1967 1967
 1665 2117 1692 1692
 1162 1869 1554 1554
 212 1233 1737 1737
 61 69 895 895
 29 188 554 554
 105 1600 984 984
 639 1737 1233 1233
 108 1648 209 209
 339 844 2068 2068
 440 603 1564 1564
 156 1426 1306 1306
 1623 2238 1793 1793
 133 1546 642 642
 1775 1778 1981 1981
 877 1027 1512 1512
 320 1006 710 710
 14 1848 1363 1363
 597 1845 1508 1508
 722 1522 1092 1092
 541 2024 1321 1321
 1127 1951 1937 1937
 677 1663 989 989
 1077 2091 2009 2009
 502 2202 589 589
 530 2094 897 897
 562 1906 2004 2004
 331 925 1359 1359
 1108 2010 1905 1905
 384 785 1246 1246
 1201 1720 2192 2192
 110 1599 912 912
 1060 2134 2109 2109
 14 165 1574 1574
 15 177 1391 1391
 263 1158 961 961
 304 1056 769 769
 197 1372 697 697
 529 2077 1236 1236
 532 2099 846 846
 12 1835 1728 1728
 1097 2102 1192 1192
 620 1784 1495 1495
 749 1448 1140 1140
 356 894 956 956
 676 1620 1733 1733
 261 1107 1765 1765
 372 858 847 847
 378 840 889 889
 71 1678 1469 1469
 732 1480 1438 1438
 888 982 1921 1921
 440 699 603 603
 350 834 2012 2012
 678 1601 1978 1978
 669 1679 1258 1258
 588 1941 812 812
 1772 1793 2163 2163
 430 632 1864 1864
 676 1701 751 751
 509 525 565 565
 60 1705 1663 1663
 736 1429 2035 2035
 1161 1865 1992 1992
 285 1135 641 641
 914 953 1312 1312
 328 897 2094 2094
 71 1645 2023 2023
 92 1650 1144 1144
 55 1693 2012 2012
 53 117 856 856
 18 198 1189 1189
 1242 1663 1705 1705
 369 797 1919 1919
 432 668 1423 1423
 1350 1378 1477 1477
 1274 1566 1801 1801
 867 1047 1915 1915
 331 991 774 774
 1303 1503 1542 1542
 48 1759 1447 1447
 902 1022 939 939
 1315 1467 1566 1566
 510 2137 1384 1384
 753 1406 1709 1709
 17 1848 1574 1574
 28 1865 900 900
 875 1052 1607 1607
 808 1266 1372 1372
 4 1843 2189 2189
 1058 2160 2139 2139
 1650 2151 2234 2234
 50 1811 761 761
 120 1621 541 541
 717 1570 1018 1018
 84 1606 2170 2170
 311 1065 638 638
 378 889 451 451
 491 2238 827 827
 147 1574 165 165
 518 2096 1702 1702
 843 1179 1165 1165
 1173 1831 2168 2168
 491 2163 1793 1793
 420 737 996 996
 374 781 2040 2040
 1685 2072 2031 2031
 1694 2043 2106 2106
 131 1475 2120 2120
 886 987 2197 2197
 160 1435 1550 1550
 23 1797 2100 2100
 278 1054 2154 2154
 492 539 1170 1170
 376 869 883 883
 139 1531 1100 1100
 10 294 473 473
 438 716 726 726
 103 1623 1288 1288
 319 1070 379 379
 192 1421 685 685
 1304 1469 2141 2141
 25 224 828 828
 1672 2126 1896 1896
 365 857 1511 1511
 247 1231 1055 1055
 252 1248 706 706
 27 212 952 952
 905 984 1602 1602
 65 1752 1163 1163
 695 1676 739 739
 563 1964 1836 1836
 873 1122 1028 1028
 1273 1624 1411 1411
 308 995 1975 1975
 1283 1544 2049 2049
 895 982 2093 2093
 911 1007 1098 1098
 41 132 1528 1528
 428 661 1995 1995
 515 2198 772 772
 1147 1938 2001 2001
 244 1227 1344 1344
 19 1965 351 351
 502 2237 799 799
 813 1286 1265 1265
 225 1300 1184 1184
 34 1851 1209 1209
 552 2076 910 910
 734 1523 1327 1327
 40 215 551 551
 356 956 698 698
 665 1700 1677 1677
 335 910 2076 2076
 340 963 1214 1214
 860 1119 1629 1629
 754 1506 779 779
 166 1465 1247 1247
 306 1061 1264 1264
 1639 2221 2205 2205
 512 544 692 692
 1707 2046 1943 1943
 781 1316 2155 2155
 460 694 600 600
 769 1418 1349 1349
 270 1186 1098 1098
 270 1098 2216 2216
 736 1502 1615 1615
 358 903 1398 1398
 1748 1937 1772 1772
 104 1625 1546 1546
 672 1709 1406 1406
 258 1238 829 829
 124 1556 1732 1732
 1258 1679 1399 1399
 236 1326 585 585
 1662 2166 2114 2114
 372 847 1711 1711
 1360 1363 1848 1848
 1222 1788 1441 1441
 232 1311 956 956
 1347 1443 1357 1357
 243 1182 2221 2221
 504 2175 1718 1718
 830 1203 1919 1919
 647 1734 1989 1989
 148 1491 1780 1780
 814 1266 1723 1723
 841 1190 1668 1668
 737 1559 996 996
 26 1967 314 314
 1142 2007 1616 1616
 914 1032 953 953
 755 1519 798 798
 22 1876 1605 1605
 1360 1408 1363 1363
 843 1165 1909 1909
 665 1677 2224 2224
 211 1302 1918 1918
 168 1435 1806 1806
 766 1420 1665 1665
 93 1774 210 210
 242 1260 1308 1308
 1349 1438 1480 1480
 738 1539 1256 1256
 674 1716 1421 1421
 509 565 782 782
 617 1891 1096 1096
 358 933 1237 1237
 285 1145 1254 1254
 397 852 945 945
 1302 1533 1918 1918
 773 1466 833 833
 806 1346 1124 1124
 1253 1696 1606 1606
 7 1962 1245 1245
 377 835 1875 1875
 51 1830 1174 1174
 46 1864 941 941
 767 1462 1146 1146
 56 115 1594 1594
 805 1331 1363 1363
 310 1054 1521 1521
 126 1580 1589 1589
 501 2159 2213 2213
 598 1969 950 950
 770 1453 1169 1169
 1702 2096 1754 1754
 68 1750 1568 1568
 823 1223 2118 2118
 767 1491 826 826
 9 1888 2119 2119
 387 851 1341 1341
 34 1889 1088 1088
 229 1385 366 366
 66 161 637 637
 5 2015 705 705
 434 745 1125 1125
 15 2026 177 177
 719 1603 1303 1303
 333 1055 648 648
 1189 1844 2211 2211
 409 791 1408 1408
 31 223 1231 1231
 164 1478 1587 1587
 480 676 537 537
 240 1253 1654 1654
 314 1021 1921 1921
 225 1263 2158 2158
 108 1709 672 672
 242 1308 878 878
 266 1215 1252 1252
 796 1397 1043 1043
 1129 2086 1333 1333
 43 147 1798 1798
 556 2052 1587 1587
 688 1742 756 756
 244 1344 403 403
 1325 1472 2050 2050
 578 1958 1996 1996
 313 1072 1322 1322
 160 1550 837 837
 715 1624 1273 1273
 1803 1813 1834 1834
 881 1142 1085 1085
 75 101 1242 1242
 247 1330 458 458
 123 1655 887 887
 704 1685 940 940
 23 343 63 63
 1335 1495 1454 1454
 482 653 896 896
 1221 1799 1728 1728
 278 1202 1054 1054
 501 2178 2159 2159
 1235 1774 1517 1517
 126 1589 1683 1683
 107 1747 299 299
 757 1543 760 760
 751 1500 1580 1580
 503 2234 1427 1427
 1136 2028 1982 1982
 1115 2100 1797 1797
 1650 2234 2179 2179
 13 357 375 375
 922 1010 1431 1431
 736 1615 741 741
 1187 1918 1533 1533
 715 1575 2057 2057
 102 1726 860 860
 81 1835 326 326
 1666 2186 2211 2211
 1769 1920 1816 1816
 47 1869 1162 1162
 402 863 973 973
 401 840 1314 1314
 685 1657 2133 2133
 1315 1566 1392 1392
 1777 1873 2125 2125
 194 1478 765 765
 33 164 2180 2180
 495 542 2032 2032
 80 123 945 945
 78 1829 571 571
 1773 1895 2019 2019
 340 1052 759 759
 253 1204 2089 2089
 503 2179 2234 2234
 153 1634 226 226
 1120 2080 2008 2008
 841 1267 1190 1190
 232 1328 1311 1311
 21 2042 85 85
 42 173 1798 1798
 1329 1518 1561 1561
 274 1291 284 284
 24 1986 704 704
 876 1180 1062 1062
 879 1119 1726 1726
 805 1363 1408 1408
 10 1916 2148 2148
 40 1892 1270 1270
 339 1026 1215 1215
 704 1647 1685 1685
 51 1867 1156 1156
 539 2129 1560 1560
 458 674 1687 1687
 739 1538 1763 1763
 546 2123 1409 1409
 245 1371 347 347
 332 1097 560 560
 463 700 1230 1230
 1213 1882 1219 1219
 201 1452 975 975
 7 1949 1962 1962
 501 2213 2044 2044
 15 267 1740 1740
 720 1674 761 761
 676 1733 1701 1701
 1320 1569 1374 1374
 757 1532 1209 1209
 37 1970 554 554
 1767 1916 2169 2169
 522 2154 2037 2037
 760 1543 962 962
 348 1002 1316 1316
 19 351 500 500
 740 1585 1238 1238
 548 2160 930 930
 343 985 1758 1758
 1772 1937 1793 1793
 838 1250 1744 1744
 609 1923 1667 1667
 759 1532 1197 1197
 77 139 1100 1100
 113 1749 430 430
 811 1386 1090 1090
 466 655 1883 1883
 319 1109 1070 1070
 535 2174 1301 1301
 221 1384 1312 1312
 1288 1623 1951 1951
 438 726 1814 1814
 1145 2038 1870 1870
 663 1770 1827 1827
 42 257 934 934
 197 1465 1110 1110
 138 1578 1785 1785
 808 1372 1416 1416
 1340 1510 1611 1611
 1357 1443 1872 1872
 525 596 565 565
 1332 1517 1774 1774
 608 1898 2164 2164
 358 1017 933 933
 65 1805 1752 1752
 352 1064 513 513
 171 1551 1056 1056
 43 173 2124 2124
 39 1922 1260 1260
 578 1996 2116 2116
 455 784 580 580
 174 1539 1115 1115
 568 2072 1514 1514
 209 1474 692 692
 906 1041 2071 2071
 73 1824 1272 1272
 613 1895 2064 2064
 779 1506 934 934
 568 2031 2072 2072
 399 882 1351 1351
 738 1545 2100 2100
 1280 1653 2036 2036
 61 182 1407 1407
 808 1416 1049 1049
 725 1610 1775 1775
 191 1557 386 386
 184 1537 888 888
 928 1012 1739 1739
 14 417 165 165
 228 1425 747 747
 911 1098 1186 1186
 112 1717 1160 1160
 610 1939 1736 1736
 92 1741 1650 1650
 126 1683 1118 1118
 101 128 581 581
 519 622 651 651
 477 711 1015 1015
 763 1496 1825 1825
 67 1821 1652 1652
 99 151 393 393
 423 872 687 687
 615 1946 1529 1529
 1176 2000 1576 1576
 291 1137 2146 2146
 13 402 490 490
 911 1090 1386 1386
 918 1029 1931 1931
 585 2051 1345 1345
 15 1957 2026 2026
 1270 1698 2020 2020
 442 742 1815 1815
 357 1041 906 906
 421 898 495 495
 1147 2055 1938 1938
 13 375 884 884
 641 1915 1047 1047
 714 1658 1732 1732
 477 654 1908 1908
 545 2196 1065 1065
 611 2004 1051 1051
 933 1017 1673 1673
 668 1822 1423 1423
 70 1906 562 562
 323 1131 1067 1067
 539 2208 1170 1170
 907 1113 1364 1364
 97 1810 774 774
 1323 1556 2011 2011
 1328 1591 1352 1352
 876 1161 1992 1992
 548 2109 2139 2139
 516 547 1972 1972
 26 314 1271 1271
 24 256 2128 2128
 28 264 1865 1865
 94 162 659 659
 857 1213 2054 2054
 868 1200 1804 1804
 880 1235 923 923
 834 1284 2012 2012
 16 290 2041 2041
 79 1763 2163 2163
 442 816 951 951
 392 993 521 521
 725 1645 1610 1610
 1252 1769 1911 1911
 295 1220 1188 1188
 124 1732 880 880
 441 745 2037 2037
 181 1619 315 315
 409 925 791 791
 262 1347 815 815
 266 1252 1911 1911
 800 1433 1543 1543
 437 803 1424 1424
 62 1946 615 615
 397 945 1004 1004
 578 2046 1958 1958
 1323 1614 1412 1412
 1704 2192 1720 1720
 1700 2173 2080 2080
 263 1317 1158 1158
 464 720 1687 1687
 62 169 1946 1946
 681 1782 1609 1609
 964 986 1143 1143
 402 973 490 490
 967 988 1000 1000
 145 1711 454 454
 552 2167 1385 1385
 647 1910 1166 1166
 1153 2118 1223 1223
 325 1059 2187 2187
 1176 2020 1698 1698
 39 242 1949 1949
 341 1063 1541 1541
 270 1265 1719 1719
 1111 2201 1730 1730
 584 2097 1204 1204
 19 2098 416 416
 536 597 766 766
 9 2119 560 560
 132 1694 1247 1247
 1217 1936 1300 1300
 5 426 927 927
 1132 2132 1901 1901
 684 1854 730 730
 502 589 2237 2237
 452 812 979 979
 416 833 1950 1950
 510 657 1073 1073
 640 1881 1899 1899
 702 1755 1327 1327
 306 1264 408 408
 1721 2118 2231 2231
 29 1970 1735 1735
 922 1130 1010 1010
 302 1234 994 994
 40 2058 215 215
 943 1030 1492 1492
 202 1581 239 239
 1155 2108 1429 1429
 1368 1450 2099 2099
 517 641 1047 1047
 137 1612 2234 2234
 397 1004 487 487
 198 1548 836 836
 769 1551 1418 1418
 511 580 2071 2071
 789 1431 2235 2235
 640 1899 1741 1741
 20 2063 952 952
 128 133 129 129
 27 2021 1233 1233
 1207 1944 1673 1673
 27 1961 2021 2021
 548 2139 2160 2160
 1773 2000 1895 1895
 90 151 1355 1355
 264 1382 612 612
 47 356 324 324
 259 1288 1951 1951
 145 1717 646 646
 359 1008 1829 1829
 93 146 1332 1332
 524 549 2085 2085
 443 815 1347 1347
 813 1440 1286 1286
 1374 1473 1703 1703
 518 588 1839 1839
 19 1997 1965 1965
 385 976 1333 1333
 766 1571 1420 1420
 1704 2183 2192 2192
 1309 1642 1886 1886
 301 1202 1608 1608
 655 1868 1883 1883
 29 2029 1183 1183
 645 1973 830 830
 458 809 1066 1066
 714 1732 1412 1412
 582 2067 1918 1918
 690 1801 1467 1467
 347 1031 2081 2081
 702 1743 1755 1755
 54 1971 990 990
 1219 1882 2221 2221
 519 651 1083 1083
 626 1963 1698 1698
 183 1518 2030 2030
 1805 1929 1820 1820
 91 216 658 658
 134 1753 718 718
 228 1491 767 767
 3 2190 199 199
 663 1827 2206 2206
 426 878 1308 1308
 198 1514 1548 1548
 1812 1895 2000 2000
 157 1577 2175 2175
 21 1996 2042 2042
 939 1022 2074 2074
 66 330 161 161
 1144 2179 1187 1187
 863 1329 973 973
 437 873 1028 1028
 800 1485 1433 1433
 499 663 1838 1838
 31 2009 1540 1540
 1712 2176 2203 2203
 286 1312 953 953
 170 1594 1617 1617
 76 258 829 829
 284 1291 1305 1305
 429 830 1973 1973
 1351 1555 1792 1792
 742 1632 1815 1815
 810 1404 2124 2124
 948 994 2209 2209
 32 2088 530 530
 1756 2044 2213 2213
 514 604 2029 2029
 944 1029 1852 1852
 413 962 793 793
 272 1305 1622 1622
 109 190 441 441
 109 1871 295 295
 135 1794 336 336
 16 2041 1788 1788
 1249 1874 1389 1389
 966 1007 1386 1386
 623 2070 650 650
 523 619 1498 1498
 1245 1868 1644 1644
 1811 1901 2132 2132
 13 490 357 357
 643 1947 1476 1476
 16 460 600 600
 128 129 581 581
 213 1483 1557 1557
 1764 2057 1826 1826
 908 1124 2035 2035
 87 243 698 698
 779 1598 907 907
 1149 2106 2161 2161
 768 1540 2091 2091
 1139 2209 1234 1234
 205 1586 598 598
 733 1688 1563 1563
 285 1254 1894 1894
 792 1470 2090 2090
 735 1707 1268 1268
 90 280 151 151
 207 1608 278 278
 569 2229 686 686
 153 1636 1844 1844
 594 2081 1715 1715
 57 1983 1092 1092
 1712 2203 2097 2097
 411 906 1796 1796
 360 1081 1275 1275
 1191 2013 1942 1942
 739 1676 1538 1538
 909 1136 1982 1982
 733 1685 1688 1688
 334 1118 1794 1794
 467 831 892 892
 778 1515 2130 2130
 383 1079 496 496
 129 133 642 642
 556 2156 2193 2193
 838 1430 924 924
 170 1617 1552 1552
 164 1587 2180 2180
 627 2027 1220 1220
 279 1279 1920 1920
 693 1875 835 835
 240 1423 1507 1507
 709 1727 2109 2109
 234 1526 427 427
 1254 1870 1464 1464
 38 2094 530 530
 59 272 1622 1622
 507 702 1327 1327
 656 1980 951 951
 1149 2161 1618 1618
 156 1649 1664 1664
 79 1862 1902 1902
 566 2204 1276 1276
 31 2137 223 223
 184 1690 204 204
 613 2019 1895 1895
 1149 2127 2106 2106
 381 1018 1508 1508
 1272 1824 1496 1496
 953 1032 1813 1813
 108 209 544 544
 546 2200 2123 2123
 1402 1464 1487 1487
 884 1240 1819 1819
 724 1791 826 826
 86 230 1203 1203
 680 1912 968 968
 82 1981 380 380
 911 1186 1471 1471
 292 1269 1713 1713
 624 2014 1695 1695
 21 352 2116 2116
 284 1305 1577 1577
 794 1490 2142 2142
 1245 1883 1868 1868
 371 1113 749 749
 98 1912 680 680
 502 666 2202 2202
 1154 2160 1652 1652
 1820 1929 1885 1885
 869 1362 883 883
 528 714 569 569
 107 1863 975 975
 282 1401 558 558
 537 676 751 751
 9 560 75 75
 546 2210 2200 2200
 556 2193 2052 2052
 440 935 699 699
 334 1248 480 480
 787 1602 984 984
 373 1095 981 981
 83 238 1422 1422
 777 1541 2193 2193
 1253 1884 1654 1654
 1282 1791 1789 1789
 84 255 1163 1163
 505 693 1855 1855
 814 1506 1266 1266
 194 1587 1478 1478
 561 2170 2218 2218
 1340 1611 2084 2084
 430 987 526 526
 519 702 1243 1243
 58 1998 1354 1354
 283 1400 660 660
 136 1776 1138 1138
 339 1215 844 844
 34 2065 1383 1383
 79 1902 1763 1763
 1298 1781 1413 1413
 55 2012 1284 1284
 93 210 1501 1501
 102 215 1075 1075
 936 1106 1875 1875
 787 1600 1171 1171
 1730 2184 2176 2176
 748 1731 1016 1016
 1282 1827 1462 1462
 1374 1569 1473 1473
 566 595 842 842
 517 721 1145 1145
 280 1317 1888 1888
 661 1974 1283 1283
 379 1019 2034 2034
 610 2060 1939 1939
 493 786 1126 1126
 1841 1893 1956 1956
 259 1493 436 436
 751 1701 1339 1339
 389 1043 1397 1397
 667 1950 1466 1466
 451 889 1252 1252
 47 324 1869 1869
 43 2124 476 476
 23 2100 1545 1545
 647 1989 1575 1575
 274 1318 2212 2212
 1173 2168 1208 1208
 96 1977 316 316
 43 476 147 147
 747 1695 1635 1635
 155 1807 229 229
 276 1337 1925 1925
 142 1710 2018 2018
 843 1410 1621 1621
 353 1116 1744 1744
 235 1584 248 248
 674 1913 1687 1687
 593 2225 625 625
 70 1934 1906 1906
 442 951 742 742
 58 291 1998 1998
 183 1686 859 859
 81 326 643 643
 273 1353 1891 1891
 139 1755 1531 1531
 349 1226 575 575
 758 1715 1031 1031
 22 2130 1307 1307
 85 1908 1697 1697
 116 1907 472 472
 1279 1816 1920 1920
 1729 2200 2210 2210
 1245 1962 1391 1391
 199 1673 479 479
 150 1735 1458 1458
 76 344 675 675
 218 1583 998 998
 114 190 1188 1188
 321 1194 2111 2111
 156 1664 2149 2149
 1733 2191 2226 2226
 163 1667 1923 1923
 434 1001 522 522
 70 1942 1934 1934
 1270 1892 1366 1366
 388 1129 492 492
 28 2178 501 501
 116 1847 1343 1343
 257 1504 599 599
 849 1389 1874 1874
 964 1060 1727 1727
 62 2013 1361 1361
 19 416 1997 1997
 1350 1669 1378 1378
 1729 2210 2183 2183
 874 1349 1480 1480
 591 2123 2200 2200
 545 579 2196 2196
 1237 1987 1483 1483
 379 1070 1649 1649
 1139 2223 2047 2047
 1200 2064 1812 1812
 590 2201 1223 1223
 198 1634 1189 1189
 598 2122 1969 1969
 912 1261 1134 1134
 289 1301 2113 2113
 1818 1969 2122 2122
 858 1392 1566 1566
 1252 1920 1769 1769
 91 238 1638 1638
 91 2008 414 414
 51 2016 1830 1830
 109 295 190 190
 1279 1814 2162 2162
 111 1882 1213 1213
 980 1049 1470 1470
 113 1866 1353 1353
 153 168 227 227
 83 338 701 701
 811 1549 1386 1386
 103 1832 2238 2238
 1378 1597 1477 1477
 337 1267 786 786
 613 2064 2188 2188
 340 1214 1356 1356
 10 2148 1822 1822
 130 1900 355 355
 267 1391 1962 1962
 389 1101 1043 1043
 527 707 1451 1451
 420 996 1318 1318
 178 1747 573 573
 11 2147 1848 1848
 171 1693 1593 1593
 226 1550 1435 1435
 479 861 1099 1099
 1402 1487 2128 2128
 10 473 1916 1916
 134 194 746 746
 208 1571 1857 1857
 893 1356 903 903
 895 1271 1921 1921
 213 1557 1850 1850
 462 879 1496 1496
 38 2088 1671 1671
 419 968 1817 1817
 195 1616 1803 1803
 24 2128 1671 1671
 617 2061 2232 2232
 1364 1599 2101 2101
 1342 1708 1513 1513
 725 1775 1981 1981
 246 1458 1970 1970
 807 1600 1121 1121
 1167 2177 1852 1852
 21 2116 1996 1996
 766 1665 1810 1810
 467 892 1274 1274
 565 596 1534 1534
 909 1290 1191 1191
 1767 2148 1916 1916
 216 1638 765 765
 296 1342 1660 1660
 589 2202 1572 1572
 431 961 1591 1591
 212 1637 952 952
 964 1143 1060 1060
 203 1689 600 600
 239 1581 706 706
 64 2083 832 832
 331 1287 991 991
 1805 2048 1929 1929
 586 2233 1327 1327
 61 2093 848 848
 32 489 1024 1024
 316 1295 1509 1509
 144 1893 179 179
 655 2005 1868 1868
 929 1180 1992 1992
 1245 1966 1883 1883
 762 1723 1325 1325
 833 1466 1950 1950
 1339 1701 1802 1802
 240 1507 1696 1696
 254 1535 815 815
 57 2062 1439 1439
 883 1362 1413 1413
 20 557 682 682
 234 1542 1503 1503
 1389 1549 2092 2092
 16 600 290 290
 63 343 1758 1758
 1325 1723 2059 2059
 41 2101 1599 1599
 1292 1853 1614 1614
 1410 1525 1621 1621
 836 1548 837 837
 209 1648 1082 1082
 776 1678 1424 1424
 502 799 1516 1516
 175 1741 1124 1124
 853 1402 2128 2128
 235 1600 807 807
 405 1122 576 576
 988 1096 1000 1000
 1164 2206 1827 1827
 166 1694 2106 2106
 854 1417 1904 1904
 504 790 1584 1584
 461 938 1050 1050
 1204 2097 1804 1804
 722 1880 1011 1011
 138 1785 1935 1935
 960 1090 2125 2125
 445 913 1879 1879
 630 2170 712 712
 213 1631 1237 1237
 1178 2186 1666 1666
 298 1424 803 803
 923 1258 1399 1399
 168 1806 634 634
 717 1857 1570 1570
 831 1568 892 892
 739 1763 1902 1902
 1189 2186 1278 1278
 313 1322 1498 1498
 1187 2179 1444 1444
 515 772 1488 1488
 36 531 553 553
 234 1503 2204 2204
 327 1329 863 863
 707 1907 1343 1343
 1279 1887 1816 1816
 226 1634 836 836
 1178 2223 1297 1297
 533 749 1140 1140
 345 1299 627 627
 276 1488 913 913
 894 1296 2102 2102
 123 1965 406 406
 427 1001 1542 1542
 613 2188 1160 1160
 670 2075 729 729
 961 1158 1338 1338
 804 1633 1194 1194
 1153 2231 2118 2118
 531 708 1834 1834
 1338 1722 1861 1861
 28 501 1382 1382
 949 1172 1653 1653
 71 2023 1678 1678
 608 2164 1725 1725
 415 1070 1109 1109
 153 226 168 168
 1318 1751 2212 2212
 1164 2194 2206 2206
 195 1668 1616 1616
 262 1572 395 395
 916 1286 1440 1440
 1433 1489 1543 1543
 667 1997 1950 1950
 917 1324 929 929
 667 1993 1997 1997
 1812 2064 1895 1895
 95 253 2089 2089
 1383 1611 1889 1889
 942 1176 1963 1963
 538 760 962 962
 248 1584 790 790
 661 2049 1516 1516
 825 1536 1808 1808
 36 553 497 497
 596 603 866 866
 947 1164 1959 1959
 535 683 2174 2174
 534 755 1232 1232
 149 1881 640 640
 818 1588 1401 1401
 883 1413 1239 1239
 491 827 1897 1897
 468 904 1669 1669
 36 555 531 531
 1205 2166 1208 1208
 311 1304 2141 2141
 297 1369 1879 1879
 91 414 238 238
 108 1925 1648 1648
 1294 1889 1510 1510
 756 1742 1847 1847
 689 1982 1422 1422
 65 2048 1805 1805
 750 1833 950 950
 862 1415 2069 2069
 132 197 1528 1528
 283 1502 736 736
 148 1780 2039 2039
 1325 1783 1745 1745
 1401 1588 1643 1643
 8 683 96 96
 652 2121 1082 1082
 942 1200 1812 1812
 144 179 1394 1394
 528 764 1501 1501
 851 1509 1341 1341
 986 1133 1143 1143
 19 500 2098 2098
 997 1028 2085 2085
 10 668 294 294
 959 1183 1479 1479
 1203 2131 1919 1919
 289 1434 1486 1486
 218 1675 978 978
 711 1960 1015 1015
 965 1141 1802 1802
 82 2050 1277 1277
 210 1658 1501 1501
 495 898 1023 1023
 398 1065 2196 2196
 903 1356 1398 1398
 33 2228 876 876
 94 270 2216 2216
 810 1646 1199 1199
 115 2021 377 377
 499 882 1146 1146
 914 1312 1540 1540
 76 400 1230 1230
 482 896 1541 1541
 581 684 673 673
 1236 2077 1544 1544
 63 497 553 553
 93 2039 1069 1069
 460 1018 694 694
 157 1872 737 737
 739 1902 744 744
 1804 2097 2203 2203
 185 1749 1353 1353
 33 2180 1560 1560
 625 2225 850 850
 68 426 1261 1261
 4 622 1243 1243
 111 249 1882 1882
 989 1068 2062 2062
 656 2144 885 885
 120 1926 1505 1505
 291 1403 1998 1998
 1218 2157 1275 1275
 570 634 1806 1806
 921 1319 1375 1375
 1339 1792 1500 1500
 981 1095 2014 2014
 99 393 549 549
 1000 1084 1447 1447
 757 1851 800 800
 1383 1627 2140 2140
 356 1296 894 894
 48 526 886 886
 85 2042 1520 1520
 608 2199 1898 1898
 837 1548 1647 1647
 349 1292 1226 1226
 358 1237 1631 1631
 976 1152 1536 1536
 35 504 1718 1718
 147 165 1798 1798
 245 1615 1044 1044
 649 2069 2120 2120
 1206 2134 2075 2075
 96 316 1761 1761
 1877 1913 1975 1975
 313 1334 2136 2136
 228 1635 1491 1491
 8 671 683 683
 911 1386 1007 1007
 107 1953 1863 1863
 992 1094 1761 1761
 348 1316 1031 1031
 172 176 839 839
 705 2015 899 899
 51 435 2016 2016
 703 1922 2161 2161
 929 1324 1180 1180
 1430 1511 2053 2053
 770 1781 1298 1298
 262 1535 1572 1572
 122 275 1450 1450
 955 1256 1066 1066
 1367 1691 1961 1961
 567 689 1455 1455
 1208 2166 1662 1662
 756 1847 1079 1079
 762 1745 2124 2124
 726 1854 2162 2162
 799 1640 2105 2105
 122 364 275 275
 100 2085 549 549
 801 1657 1779 1779
 50 2135 1811 1811
 451 1026 1216 1216
 763 1825 1080 1080
 153 1844 1634 1634
 608 2191 2199 2199
 88 2004 2111 2111
 737 1872 1559 1559
 643 2112 1947 1947
 666 2049 2077 2077
 5 587 2015 2015
 382 1280 396 396
 37 498 1970 1970
 331 1359 1287 1287
 1263 1990 2073 2073
 642 2195 946 946
 1310 1854 2078 2078
 32 530 1714 1714
 302 1457 1234 1234
 67 416 1821 1821
 533 847 795 795
 440 1011 1880 1880
 609 2208 2052 2052
 744 1902 997 997
 477 1015 654 654
 315 1465 669 669
 100 393 891 891
 548 709 2109 2109
 1811 2132 1924 1924
 219 1742 688 688
 865 1455 2173 2173
 536 766 1810 1810
 1411 1624 1524 1524
 617 2232 1468 1468
 54 2149 1664 1664
 370 1298 745 745
 533 795 1573 1573
 1454 1495 1675 1675
 437 1028 1862 1862
 138 1935 1218 1218
 970 1151 2136 2136
 176 1858 839 839
 78 2113 1301 1301
 206 1815 317 317
 704 1986 1647 1647
 107 299 1953 1953
 1449 1519 1576 1576
 1401 1643 1724 1724
 1387 1710 1393 1393
 1189 2211 2186 2186
 187 196 394 394
 330 1446 474 474
 312 1419 1552 1552
 347 1371 780 780
 95 2093 982 982
 80 2170 561 561
 25 686 224 224
 111 365 972 972
 569 714 1412 1412
 86 455 855 855
 876 1515 1161 1161
 415 1109 1722 1722
 1000 1096 1866 1866
 268 1546 1625 1625
 1208 2168 2038 2038
 135 336 494 494
 252 1620 1248 1248
 110 2043 1071 1071
 106 300 2117 2117
 425 1051 2187 2187
 350 1315 1456 1456
 547 740 1972 1972
 572 732 1112 1112
 172 1777 2207 2207
 1412 1614 1853 1853
 268 1625 664 664
 5 705 878 878
 24 559 1986 1986
 1343 1847 1358 1358
 313 1498 619 619
 490 973 1041 1041
 725 1981 1038 1038
 82 380 2050 2050
 1001 1125 1542 1542
 608 2226 2191 2191
 210 1774 880 880
 282 1497 1861 1861
 195 1834 708 708
 125 1924 2110 2110
 159 1928 785 785
 926 1313 1980 1980
 155 1890 1390 1390
 858 1566 1274 1274
 671 2174 683 683
 1295 1977 1486 1486
 142 287 1037 1037
 151 280 782 782
 72 483 1193 1193
 44 583 967 967
 54 2150 1971 1971
 520 832 1896 1896
 1790 2203 2176 2176
 205 1833 404 404
 402 1227 863 863
 807 1699 1535 1535
 434 1125 1001 1001
 327 1405 1329 1329
 24 704 256 256
 653 2215 896 896
 84 2170 630 630
 29 554 1970 1970
 12 616 1835 1835
 907 1364 2101 2101
 35 631 746 746
 74 2210 546 546
 272 1577 1305 1305
 109 2037 1370 1370
 240 1654 1423 1423
 77 2233 139 139
 761 1811 1924 1924
 164 200 1478 1478
 1310 1887 2162 2162
 808 1723 1266 1266
 1338 1861 1497 1497
 774 1810 1445 1445
 189 1754 2096 2096
 458 1066 1077 1077
 130 355 729 729
 38 530 2088 2088
 374 1314 840 840
 340 1356 1607 1607
 1002 1092 2155 2155
 874 1480 2015 2015
 64 520 1236 1236
 167 230 1057 1057
 154 303 550 550
 859 1561 1518 1518
 1903 1906 1934 1934
 289 1486 1977 1977
 220 1672 2145 2145
 355 1387 729 729
 60 525 1377 1377
 80 561 123 123
 384 1246 1441 1441
 153 227 1636 1636
 1322 1877 1975 1975
 495 1023 542 542
 1299 1948 1985 1985
 89 2132 1132 1132
 152 1926 1321 1321
 1010 1130 1444 1444
 40 534 2058 2058
 208 1857 231 231
 669 2127 1679 1679
 1241 2171 1265 1265
 1277 2050 1472 1472
 921 1375 1704 1704
 113 430 526 526
 331 1445 925 925
 115 377 1106 1106
 801 1779 1003 1003
 1351 1838 1555 1555
 954 1298 1413 1413
 288 1507 1822 1822
 252 1581 2199 2199
 56 639 115 115
 603 699 866 866
 322 1414 1724 1724
 1443 1559 1872 1872
 287 1505 1926 1926
 40 551 1892 1892
 128 2102 133 133
 378 1216 2197 2197
 45 2226 1725 1725
 1350 1836 1669 1669
 1898 1916 2164 2164
 99 415 1355 1355
 659 2214 1015 1015
 1364 1800 1599 1599
 772 1879 913 913
 485 1030 943 943
 413 1251 538 538
 684 2078 1854 1854
 329 1406 1622 1622
 819 1670 1813 1813
 281 1586 1181 1181
 1345 1818 2122 2122
 759 1874 1532 1532
 77 532 846 846
 240 1696 1253 1253
 88 2111 1633 1633
 316 1509 851 851
 1315 1955 1467 1467
 124 2011 1556 1556
 948 1329 1405 1405
 675 2138 1484 1484
 983 1241 1286 1286
 1313 1952 1632 1632
 446 1100 1336 1336
 329 1488 672 672
 696 2087 1446 1446
 841 1668 1087 1087
 581 783 684 684
 73 577 484 484
 121 297 2212 2212
 212 1737 1849 1849
 1448 1547 2006 2006
 168 226 1435 1435
 740 1945 1585 1585
 835 1691 1103 1103
 334 1432 1248 1248
 185 273 271 271
 278 1608 1202 1202
 155 229 1890 1890
 911 1471 1090 1090
 721 2038 1145 1145
 79 2217 803 803
 821 1674 1877 1877
 222 1833 403 403
 229 1807 459 459
 743 1991 916 916
 169 1976 527 527
 716 2062 1068 1068
 735 1958 1707 1707
 74 546 991 991
 130 2075 723 723
 142 2018 998 998
 610 632 1749 1749
 70 562 909 909
 1332 1917 1517 1517
 408 1199 1646 1646
 778 1865 1161 1161
 195 1803 1834 1834
 605 699 1157 1157
 860 1624 1159 1159
 172 1873 1777 1777
 1449 1576 1773 1773
 243 1639 2172 2172
 392 1302 993 993
 1469 1492 2141 2141
 161 330 474 474
 1326 1897 2051 2051
 1436 1618 1738 1738
 1314 1983 1439 1439
 487 1004 1585 1585
 875 1607 937 937
 137 1991 1612 1612
 462 1119 879 879
 358 1398 1017 1017
 592 665 2224 2224
 149 323 1067 1067
 277 1643 1012 1012
 144 1956 1893 1893
 303 1605 550 550
 246 1757 607 607
 191 1850 1557 1557
 95 2089 2093 2093
 521 993 606 606
 374 1376 781 781
 98 521 606 606
 1358 1847 1742 1742
 456 1082 1648 1648
 350 1456 662 662
 200 216 765 765
 184 204 1537 1537
 78 2142 2113 2113
 908 1429 2108 2108
 148 2039 764 764
 287 1583 1505 1505
 208 231 318 318
 837 1647 1986 1986
 371 1364 1113 1113
 1881 2035 1899 1899
 305 1484 2138 2138
 614 720 761 761
 89 2110 2132 2132
 715 2057 1527 1527
 810 1745 1783 1783
 948 1405 994 994
 625 680 968 968
 478 1076 1123 1123
 832 1672 1896 1896
 892 1568 1033 1033
 72 516 1823 1823
 106 2117 1420 1420
 369 1403 797 797
 399 1339 564 564
 735 1968 1958 1958
 149 283 1881 1881
 732 2015 1480 1480
 810 1760 1646 1646
 372 1392 858 858
 671 2143 2174 2174
 553 819 1797 1797
 504 1040 790 790
 241 1796 580 580
 822 1765 1107 1107
 102 551 215 215
 255 1731 881 881
 127 2006 2144 2144
 157 284 1577 1577
 604 706 1479 1479
 75 560 1192 1192
 214 1890 366 366
 530 897 1714 1714
 1353 1866 1891 1891
 1009 1167 1852 1852
 1009 1221 1167 1167
 85 477 1908 1908
 141 391 854 854
 888 1537 1721 1721
 167 2013 615 615
 100 549 393 393
 489 1054 1202 1202
 135 334 1794 1794
 461 1050 2204 2204
 63 553 1797 1797
 1412 1732 1556 1556
 180 293 794 794
 924 1430 1771 1771
 1299 2022 1948 1948
 165 257 1798 1798
 77 2159 2233 2233
 961 1338 1591 1591
 201 1863 1344 1344
 916 1440 1960 1960
 800 1851 1088 1088
 999 1235 1517 1517
 915 1450 1860 1860
 860 1629 1624 1624
 193 271 681 681
 160 301 1435 1435
 1421 1716 1530 1530
 152 287 1926 1926
 526 987 886 886
 1871 2079 2022 2022
 1228 2222 2104 2104
 1856 2114 2166 2166
 436 1175 1563 1563
 45 624 1695 1695
 296 1640 799 799
 389 1397 474 474
 1281 2123 1428 1428
 1013 1184 1682 1682
 538 963 760 760
 338 1422 2028 2028
 79 2163 2217 2217
 131 2069 1415 1415
 66 637 771 771
 408 1264 1476 1476
 179 1893 1930 1930
 954 1362 1659 1659
 1360 1848 2147 2147
 296 1582 1640 1640
 1424 1678 2023 2023
 980 1306 1472 1472
 838 1744 1116 1116
 84 630 255 255
 20 682 2063 2063
 727 2083 1148 1148
 971 1335 1454 1454
 743 1960 2143 2143
 565 891 782 782
 94 2216 1043 1043
 907 1547 1113 1113
 123 406 1655 1655
 459 1117 1684 1684
 163 1923 2215 2215
 116 472 1079 1079
 202 239 930 930
 310 1521 1964 1964
 810 1783 1760 1760
 49 662 1255 1255
 819 1813 1032 1032
 1028 1122 2085 2085
 54 576 2150 2150
 74 2192 2210 2210
 1050 1121 1276 1276
 442 1232 816 816
 145 2019 1717 1717
 473 1053 2164 2164
 127 2144 798 798
 1321 2024 1466 1466
 973 1329 1561 1561
 1249 2185 2065 2065
 629 675 1484 1484
 405 1365 524 524
 192 1913 1421 1421
 137 2025 1991 1991
 566 842 1526 1526
 86 621 455 455
 390 1300 1936 1936
 312 1552 1617 1617
 167 1942 2013 2013
 396 1280 2036 2036
 949 1399 1679 1679
 1265 2171 1719 1719
 178 1931 1747 1747
 478 1123 1178 1178
 511 1059 855 855
 177 1966 1391 1391
 401 1314 1439 1439
 177 2026 628 628
 1933 1938 2055 2055
 559 837 1986 1986
 630 712 1073 1073
 272 1753 631 631
 994 1234 2209 2209
 207 278 522 522
 954 1413 1362 1362
 35 746 890 890
 869 1659 1362 1362
 133 2102 1296 1296
 270 1719 1186 1186
 212 1849 1637 1637
 134 2156 556 556
 1310 2078 1380 1380
 183 2030 425 425
 481 1064 1908 1908
 1017 1207 1673 1673
 292 1713 413 413
 636 701 1040 1040
 384 1441 475 475
 125 2110 1545 1545
 165 417 257 257
 451 1215 1026 1026
 341 1541 777 777
 567 865 1361 1361
 121 2212 363 363
 143 429 931 931
 433 1262 1022 1022
 213 1850 1631 1631
 572 899 732 732
 76 675 400 400
 109 441 2037 2037
 95 2231 1153 1153
 983 1286 2025 2025
 144 2027 1956 1956
 260 1721 1537 1537
 5 878 426 426
 409 1360 682 682
 259 1688 2031 2031
 748 2007 1731 1731
 826 1791 1462 1462
 723 2134 1060 1060
 439 1240 1168 1168
 736 2035 1881 1881
 1468 1609 1782 1782
 893 1607 1356 1356
 1027 1200 1512 1512
 101 581 673 673
 791 1952 805 805
 1034 1139 2047 2047
 306 1562 2045 2045
 145 372 1711 1711
 517 1047 1074 1074
 517 1074 721 721
 138 452 979 979
 1468 1627 1609 1609
 158 2055 1147 1147
 155 337 1807 1807
 1494 1527 2057 2057
 1025 1160 2188 2188
 190 295 1188 1188
 1330 2010 1716 1716
 76 700 258 258
 572 901 899 899
 966 1386 1549 1549
 368 1383 2065 2065
 866 1676 1534 1534
 131 2116 1475 1475
 181 315 1258 1258
 391 1417 854 854
 1048 1164 1282 1282
 1314 2040 1983 1983
 860 1726 1119 1119
 1036 1163 1752 1752
 869 1660 1659 1659
 366 1385 2167 2167
 113 526 1084 1084
 385 1333 2086 2086
 409 1359 925 925
 301 1608 1806 1806
 827 1832 1123 1123
 271 1782 681 681
 755 2020 1519 1519
 172 2108 176 176
 825 1808 1523 1523
 329 1622 515 515
 317 1626 932 932
 591 822 1428 1428
 99 549 1395 1395
 222 1953 404 404
 723 2075 2134 2134
 231 1857 1246 1246
 614 809 720 720
 1067 1131 1135 1135
 839 1736 1939 1939
 62 615 2013 2013
 543 1023 593 593
 460 1222 1018 1018
 1025 1255 1160 1160
 1325 2059 1472 1472
 45 747 965 965
 42 814 173 173
 272 1718 1577 1577
 321 1602 1194 1194
 453 1154 2169 2169
 137 2151 983 983
 1279 2162 1887 1887
 81 579 1835 1835
 1027 1204 1804 1804
 190 370 441 441
 401 1439 438 438
 97 536 1810 1810
 369 1529 418 418
 224 251 828 828
 135 494 959 959
 588 812 1839 1839
 126 537 751 751
 1495 1579 1675 1675
 78 571 2142 2142
 186 323 1259 1259
 214 1929 1091 1091
 387 1341 2235 2235
 134 556 194 194
 1017 1251 1713 1713
 193 2060 271 271
 439 1227 1819 1819
 185 271 2060 2060
 492 1129 1307 1307
 208 318 577 577
 1325 2050 1783 1783
 426 1308 1261 1261
 296 1660 1582 1582
 703 2161 2043 2043
 96 535 1977 1977
 60 677 1564 1564
 942 1512 1200 1200
 711 2143 1960 1960
 160 2152 301 301
 185 2060 610 610
 859 1686 2071 2071
 71 638 1610 1610
 204 260 1537 1537
 359 1520 1008 1008
 206 215 2058 2058
 399 1351 1792 1792
 1024 1202 2152 2152
 451 1252 1215 1215
 821 1877 1072 1072
 738 2100 1539 1539
 88 562 2004 2004
 186 392 521 521
 462 1229 1119 1119
 903 1631 1198 1198
 1067 1135 1400 1400
 802 1856 2166 2166
 189 1967 1754 1754
 673 684 730 730
 1042 1151 2135 2135
 309 1700 665 665
 478 1178 1297 1297
 81 643 1264 1264
 425 1373 611 611
 907 1598 1547 1547
 87 633 1182 1182
 879 1726 932 932
 605 866 699 699
 59 753 718 718
 1086 1095 1250 1250
 221 286 748 748
 943 1492 1586 1586
 805 1952 926 926
 187 394 555 555
 644 727 1148 1148
 403 1344 1863 1863
 222 1863 1953 1953
 905 1602 1636 1636
 193 1939 2060 2060
 25 828 1048 1048
 1471 1628 2125 2125
 260 1766 1721 1721
 214 1885 1929 1929
 237 1923 609 609
 450 1211 1959 1959
 552 910 2167 2167
 166 2127 669 669
 1436 1738 2036 2036
 5 927 587 587
 131 2120 2069 2069
 103 568 1514 1514
 1459 1671 2088 2088
 995 1322 1975 1975
 764 2039 1501 1501
 103 2238 1623 1623
 352 1475 2116 2116
 1460 1682 1932 1932
 1423 1822 1507 1507
 614 761 1924 1924
 189 2096 360 360
 94 659 813 813
 108 544 1709 1709
 118 582 817 817
 1062 1180 1289 1289
 412 1323 2011 2011
 306 1646 1778 1778
 46 758 1376 1376
 206 317 1075 1075
 595 905 842 842
 948 1518 1329 1329
 959 1479 1432 1432
 315 1619 1846 1846
 105 595 1276 1276
 96 683 535 535
 192 1975 1913 1913
 817 1918 1130 1130
 340 1607 1052 1052
 52 733 1563 1563
 361 1476 1947 1947
 415 1395 1070 1070
 1958 1968 1996 1996
 881 1731 1142 1142
 147 476 1293 1293
 232 233 1328 1328
 775 2078 783 783
 489 1202 1024 1024
 189 360 1275 1275
 752 2066 1885 1885
 139 2233 586 586
 312 1617 2112 2112
 159 384 2056 2056
 618 798 1519 1519
 206 2058 442 442
 912 1599 1800 1800
 576 873 2150 2150
 655 678 2005 2005
 335 1639 910 910
 851 1842 992 992
 1491 1635 1780 1780
 1 919 1112 1112
 299 1747 944 944
 191 2087 696 696
 596 866 1534 1534
 992 1427 1094 1094
 192 308 1975 1975
 928 1619 999 999
 1036 1253 1606 1606
 211 1918 2067 2067
 290 1689 2073 2073
 224 349 251 251
 218 1940 1583 1583
 199 1987 1673 1673
 1022 1262 2074 2074
 235 248 1171 1171
 1318 2126 1751 1751
 417 1331 1980 1980
 321 1636 1602 1602
 637 796 1007 1007
 673 730 716 716
 1317 2119 1888 1888
 433 1275 2157 2157
 492 1170 1499 1499
 645 797 728 728
 1307 2130 2129 2129
 59 718 1753 1753
 726 2162 1814 1814
 87 698 956 956
 387 1431 1842 1842
 408 1476 505 505
 510 1073 2137 2137
 365 1511 1641 1641
 409 1408 1360 1360
 1301 2174 1829 1829
 277 1771 1643 1643
 458 1330 674 674
 154 2178 900 900
 519 1083 1743 1743
 282 1861 319 319
 542 1023 1642 1642
 414 1455 689 689
 49 834 662 662
 625 850 867 867
 792 1999 1470 1470
 180 2142 571 571
 66 771 875 875
 493 1126 2182 2182
 626 848 877 877
 176 2108 1155 1155
 636 765 1638 1638
 768 2091 1256 1256
 673 716 1068 1068
 499 1146 1770 1770
 625 867 680 680
 987 1376 2197 2197
 516 1193 547 547
 145 454 2019 2019
 587 874 2015 2015
 506 1144 1533 1533
 439 1344 1227 1227
 602 893 1198 1198
 388 1499 1102 1102
 50 761 1674 1674
 136 547 1193 1193
 1310 2162 1854 1854
 1458 1735 1970 1970
 120 541 1926 1926
 98 606 1912 1912
 233 332 431 431
 880 1732 1658 1658
 100 695 744 744
 156 2149 1426 1426
 61 848 182 182
 53 780 1371 1371
 322 1643 1771 1771
 92 640 1741 1741
 1898 2169 1916 1916
 599 885 1547 1547
 418 1354 1998 1998
 995 1417 1498 1498
 279 1814 1279 1279
 246 1970 498 498
 214 366 752 752
 1019 1306 1999 1999
 788 2061 988 988
 849 1874 1052 1052
 936 1617 1106 1106
 1085 1142 1604 1604
 1416 1846 2227 2227
 161 474 1397 1397
 437 1424 508 508
 50 821 1042 1042
 880 1774 1235 1235
 601 928 999 999
 265 1912 606 606
 311 1680 1828 1828
 971 1454 2018 2018
 839 1858 1736 1736
 236 281 1181 1181
 938 1572 1699 1699
 1292 2229 1853 1853
 1445 1810 1692 1692
 235 254 1584 1584
 602 937 893 893
 573 975 1452 1452
 33 876 1062 1062
 150 548 930 930
 969 1467 1955 1955
 189 433 1022 1022
 443 1347 1357 1357
 645 830 797 797
 422 1477 465 465
 64 832 520 520
 225 1990 1263 1263
 670 729 1393 1393
 62 865 169 169
 13 884 1819 1819
 162 2214 659 659
 101 673 1242 1242
 280 1888 509 509
 635 854 864 864
 67 833 416 416
 187 2182 196 196
 154 550 825 825
 83 701 1638 1638
 157 2175 1357 1357
 1461 1764 1826 1826
 358 1631 903 903
 211 2067 845 845
 1487 1671 2128 2128
 362 1651 469 469
 792 2090 818 818
 341 1709 544 544
 307 1801 690 690
 507 1243 702 702
 288 1767 1821 1821
 123 561 1965 1965
 205 404 943 943
 612 917 929 929
 186 506 392 392
 1340 2084 2236 2236
 1017 1398 1251 1251
 801 2001 1657 1657
 872 1751 2126 2126
 91 658 2008 2008
 53 856 780 780
 480 1248 1620 1620
 1003 1442 1257 1257
 166 2106 2127 2127
 35 890 1040 1040
 854 1904 864 864
 295 1871 345 345
 385 1558 976 976
 962 1543 1489 1489
 467 1274 1801 1801
 921 1637 1849 1849
 76 829 344 344
 127 618 1140 1140
 129 642 775 775
 910 1639 2205 2205
 722 2230 1880 1880
 635 864 977 977
 236 298 1326 1326
 381 1508 1845 1845
 595 984 905 905
 243 324 698 698
 150 514 1735 1735
 589 938 1708 1708
 353 1641 1116 1116
 1005 1420 1571 1571
 1091 1177 1390 1390
 351 1696 500 500
 368 1567 1609 1609
 98 680 1595 1595
 1081 1218 1275 1275
 966 1549 1389 1389
 223 397 648 648
 1524 1624 1629 1629
 547 1138 740 740
 593 898 2225 2225
 973 1561 1041 1041
 1924 2132 2110 2110
 392 1533 1302 1302
 275 1860 1450 1450
 367 1554 1869 1869
 449 1381 1210 1210
 1034 1373 1139 1139
 980 1470 1999 1999
 695 739 744 744
 843 1909 1410 1410
 1048 1282 1789 1789
 636 890 765 765
 457 1336 1531 1531
 992 1481 1427 1427
 545 1065 1828 1828
 888 1721 2231 2231
 670 713 2075 2075
 186 521 540 540
 519 1243 622 622
 145 646 372 372
 1062 1289 1196 1196
 779 2101 1528 1528
 2 1009 1029 1029
 276 1925 672 672
 587 927 2153 2153
 980 1472 2059 2059
 533 1140 1396 1396
 1467 1801 1566 1566
 191 386 2087 2087
 1382 2044 1651 1651
 112 662 1456 1456
 1460 1788 2041 2041
 186 540 323 323
 244 327 863 863
 1370 2037 2154 2154
 274 284 420 420
 68 831 927 927
 998 1454 1675 1675
 868 1790 2188 2188
 1897 2217 2163 2163
 792 2034 1999 1999
 976 1558 1152 1152
 478 1297 1457 1457
 853 1894 1402 1402
 267 1949 820 820
 614 955 809 809
 804 2028 1633 1633
 1968 2042 1996 1996
 80 712 2170 2170
 112 646 1717 1717
 1461 1826 1592 1592
 1373 2030 2209 2209
 626 877 1512 1512
 2 1029 918 918
 594 941 1858 1858
 1093 1195 1414 1414
 995 1498 1322 1322
 320 1692 2117 2117
 94 813 270 270
 1468 1782 1891 1891
 306 1778 1562 1562
 1093 1213 1219 1219
 277 1917 924 924
 201 439 1168 1168
 100 744 997 997
 371 1573 1762 1762
 301 1806 1435 1435
 322 1724 1643 1643
 917 1651 2224 2224
 1085 1177 2048 2048
 1010 1444 1481 1481
 593 1023 898 898
 879 1825 1496 1496
 182 486 1407 1407
 175 2151 1741 1741
 1046 1299 1985 1985
 506 1259 1144 1144
 167 615 230 230
 868 1804 2203 2203
 279 1920 889 889
 606 993 845 845
 193 2165 960 960
 251 349 575 575
 855 1934 1057 1057
 432 1423 1654 1654
 48 886 1216 1216
 114 770 190 190
 478 1345 1076 1076
 1370 2079 1871 1871
 297 1879 772 772
 560 1097 1192 1192
 131 578 2116 2116
 447 1378 1669 1669
 571 1008 1968 1968
 1050 1276 2204 2204
 183 425 2187 2187
 137 2234 2151 2151
 1324 2224 1677 1677
 912 1750 1261 1261
 1462 1827 1770 1770
 376 1582 1660 1660
 125 614 1924 1924
 303 1865 778 778
 368 1609 1627 1627
 139 586 1755 1755
 368 1627 1383 1383
 897 1831 904 904
 353 1744 373 373
 778 2130 1605 1605
 302 1818 1457 1457
 143 621 1203 1203
 400 1525 1630 1630
 443 1357 2175 2175
 938 1699 1050 1050
 601 1012 928 928
 352 1697 1064 1064
 285 1894 1135 1135
 427 1526 634 634
 752 2167 2205 2205
 398 1610 638 638
 115 639 2021 2021
 108 672 1925 1925
 1093 1225 1352 1352
 921 1704 1720 1720
 828 2033 1048 1048
 835 1961 1691 1691
 671 743 2143 2143
 141 635 1185 1185
 199 479 1099 1099
 454 1396 1449 1449
 311 1828 1065 1065
 168 634 227 227
 976 1536 1876 1876
 20 952 1637 1637
 734 2233 2178 2178
 1368 2099 1878 1878
 258 1972 1238 1238
 258 1914 1972 1972
 259 1951 1493 1493
 27 952 1367 1367
 1326 2217 1897 1897
 273 1891 1782 1782
 80 852 712 712
 288 1821 2098 2098
 839 1939 1873 1873
 1066 1256 2091 2091
 66 875 937 937
 932 1726 1075 1075
 864 1938 977 977
 247 2009 1231 1231
 562 1136 909 909
 921 1720 1637 1637
 376 1660 869 869
 716 730 726 726
 180 571 735 735
 288 1822 2148 2148
 344 1655 2138 2138
 248 338 1171 1171
 545 1167 1221 1221
 28 900 2178 2178
 339 1759 1026 1026
 949 1679 1172 1172
 1473 1790 2176 2176
 538 1214 963 963
 379 1649 1019 1019
 238 414 689 689
 326 1835 616 616
 808 2059 1723 1723
 799 2105 1516 1516
 65 881 1085 1085
 202 2160 1154 1154
 752 2205 2066 2066
 106 763 1080 1080
 202 453 1581 1581
 66 937 330 330
 1983 2040 2155 2155
 398 1562 1610 1610
 196 2182 1126 1126
 1495 1784 1579 1579
 209 2121 1474 1474
 68 927 426 426
 3 1099 623 623
 612 929 1992 1992
 933 1673 1987 1987
 856 1880 2230 2230
 601 999 1517 1517
 607 964 1727 1727
 169 527 1946 1946
 499 1351 882 882
 436 1493 1175 1175
 223 2137 852 852
 97 774 1409 1409
 244 403 750 750
 576 1122 873 873
 363 1751 423 423
 183 2187 1686 1686
 642 946 775 775
 149 640 1259 1259
 229 366 1890 1890
 125 738 955 955
 637 966 771 771
 697 754 1528 1528
 42 934 1506 1506
 289 1977 535 535
 79 803 1862 1862
 44 967 1000 1000
 1360 2147 2063 2063
 1035 1400 1894 1894
 206 442 1815 1815
 249 2103 407 407
 346 1791 724 724
 867 1915 1595 1595
 365 1641 1979 1979
 328 1831 897 897
 110 703 2043 2043
 1010 1481 1842 1842
 954 1659 1603 1603
 718 753 777 777
 1422 1982 2028 2028
 233 2102 1097 1097
 679 829 1238 1238
 811 2092 1549 1549
 309 1907 707 707
 1013 1460 2041 2041
 222 404 1833 1833
 529 1236 1443 1443
 275 364 383 383
 222 403 1863 1863
 597 1089 766 766
 1342 2237 1708 1708
 271 273 1782 1782
 438 1439 2062 2062
 35 1040 504 504
 701 790 1040 1040
 219 2146 1137 1137
 130 723 1143 1143
 160 559 2152 2152
 172 2207 2108 2108
 949 1653 2011 2011
 152 670 1037 1037
 656 885 1504 1504
 86 855 1057 1057
 322 1771 2053 2053
 262 395 529 529
 1535 1699 1572 1572
 8 1114 671 671
 207 522 1001 1001
 509 1377 525 525
 250 2114 421 421
 564 1141 1425 1425
 1383 2140 1611 1611
 263 332 1317 1317
 282 319 824 824
 1025 1473 1569 1569
 179 574 1394 1394
 315 1846 1465 1465
 781 2155 2040 2040
 319 1861 1109 1109
 1088 1294 1485 1485
 308 1904 995 995
 515 1305 1291 1291
 1464 1870 2094 2094
 888 1921 1021 1021
 864 1904 2133 2133
 245 2081 1155 1155
 492 1307 2129 2129
 259 2031 1288 1288
 267 1962 1949 1949
 802 2166 1205 1205
 1389 2092 2185 2185
 818 2090 1588 1588
 1130 1187 1444 1444
 152 713 670 670
 400 1630 1230 1230
 233 431 1328 1328
 816 2144 951 951
 129 783 581 581
 41 1071 132 132
 395 1572 2202 2202
 8 1094 1114 1114
 299 1852 2177 2177
 710 791 925 925
 249 407 1020 1020
 679 887 829 829
 230 2131 1203 1203
 912 1800 1750 1750
 70 909 1191 1191
 538 1251 1214 1214
 965 1613 2226 2226
 46 941 1715 1715
 418 1529 1946 1946
 318 1928 484 484
 474 1446 1128 1128
 275 383 496 496
 129 775 783 783
 1500 1792 2002 2002
 915 1756 2213 2213
 1370 2154 2079 2079
 435 1601 448 448
 250 421 871 871
 684 783 2078 2078
 693 835 1103 1103
 119 788 988 988
 454 1449 1773 1773
 263 431 332 332
 719 745 1298 1298
 958 1640 2219 2219
 1024 1459 2088 2088
 111 857 365 365
 507 1327 1523 1523
 157 737 284 284
 127 798 618 618
 579 1061 2196 2196
 996 1559 1896 1896
 148 724 826 826
 811 2165 1039 1039
 632 941 1864 1864
 919 1840 1112 1112
 245 347 2081 2081
 895 1921 982 982
 705 820 878 878
 821 2136 1042 1042
 177 628 1045 1045
 889 1920 1252 1252
 713 773 1206 1206
 261 381 1107 1107
 224 2229 349 349
 234 427 1542 1542
 264 1992 1865 1865
 1049 1416 1739 1739
 862 1943 2046 2046
 557 1201 1287 1287
 572 1112 1840 1840
 229 459 1385 1385
 243 2172 324 324
 486 1366 1892 1892
 796 2216 1098 1098
 321 1844 1636 1636
 810 2124 1745 1745
 1008 1520 2042 2042
 1070 1365 1649 1649
 225 2158 1300 1300
 237 2052 2193 2193
 928 1739 2227 2227
 1119 1229 1629 1629
 637 1007 966 966
 777 2193 2156 2156
 1038 1426 2149 2149
 54 990 1038 1038
 806 2171 1346 1346
 476 1404 1855 1855
 1070 1395 1365 1365
 1 1112 1438 1438
 558 1195 1497 1497
 61 895 2093 2093
 848 2089 877 877
 904 1831 2017 2017
 194 556 1587 1587
 802 2225 898 898
 77 846 2159 2159
 440 1564 1011 1011
 483 1442 1193 1193
 337 1795 1807 1807
 203 600 694 694
 126 751 1580 1580
 989 1663 1068 1068
 941 1736 1858 1858
 118 817 922 922
 545 1221 1728 1728
 100 891 695 695
 373 1744 1095 1095
 199 2190 1987 1987
 971 1710 1150 1150
 534 1232 2058 2058
 624 1053 981 981
 846 2099 915 915
 44 1000 1447 1447
 584 1111 1712 1712
 234 2204 566 566
 360 1839 452 452
 176 594 1858 1858
 1436 2036 1653 1653
 876 1992 1180 1180
 921 1849 1319 1319
 1111 1223 2201 2201
 221 510 1384 1384
 624 981 2014 2014
 584 1153 1223 1223
 1093 1352 1195 1195
 200 658 216 216
 305 1993 667 667
 80 945 852 852
 635 977 1681 1681
 1531 1755 1743 1743
 143 784 621 621
 680 867 1595 1595
 148 764 724 724
 405 1649 1365 1365
 1144 1187 1533 1533
 208 577 1005 1005
 630 1073 657 657
 102 860 1159 1159
 515 1291 2198 2198
 314 1921 1271 1271
 247 458 1077 1077
 171 690 969 969
 524 1395 549 549
 151 782 393 393
 182 626 1366 1366
 831 2153 927 927
 1076 1345 2051 2051
 636 1040 890 890
 660 940 1463 1463
 1430 2053 1771 1771
 465 1477 1597 1597
 1123 1278 1178 1178
 192 685 308 308
 33 1062 1196 1196
 346 1789 1791 1791
 166 669 1465 1465
 823 2118 1766 1766
 505 1404 1199 1199
 964 1757 986 986
 205 598 950 950
 475 1441 1788 1788
 431 1591 1328 1328
 477 1520 711 711
 1530 1779 1657 1657
 978 1675 1579 1579
 25 1048 1789 1789
 726 730 1854 1854
 1018 1570 1508 1508
 130 729 2075 2075
 2004 2095 2111 2111
 304 307 1056 1056
 574 1188 1394 1394
 859 2071 1041 1041
 944 1747 1931 1931
 1538 1748 1772 1772
 1025 1569 1255 1255
 461 1503 1513 1513
 46 987 1864 1864
 611 1034 2004 2004
 325 1934 855 855
 314 1967 902 902
 412 1653 1280 1280
 1103 1293 1855 1855
 305 2024 541 541
 237 2193 896 896
 566 1276 595 595
 45 965 2226 2226
 1120 1289 1324 1324
 239 514 930 930
 736 741 1429 1429
 134 746 1753 1753
 134 718 2156 2156
 721 802 1205 1205
 861 2070 1099 1099
 436 1563 1688 1688
 89 985 343 343
 312 326 616 616
 862 2046 1415 1415
 257 417 1504 1504
 534 1270 2020 2020
 864 2001 1938 1938
 1523 1808 1746 1746
 857 2053 1511 1511
 185 610 1749 1749
 915 1860 1756 1756
 391 1787 523 523
 1134 1261 1308 1308
 486 1461 1407 1407
 1521 1809 1836 1836
 159 785 384 384
 832 2083 2145 2145
 1420 2117 1665 1665
 536 1281 1845 1845
 143 830 429 429
 32 1024 2088 2088
 236 585 281 281
 1012 1588 1739 1739
 902 1967 1022 1022
 462 1496 1824 1824
 29 1183 188 188
 17 1103 1691 1691
 288 2098 500 500
 478 1457 1818 1818
 1538 1772 1763 1763
 712 852 1073 1073
 405 1664 1649 1649
 207 570 1608 1608
 953 1813 1078 1078
 295 345 1220 1220
 475 1460 1932 1932
 461 1513 1708 1708
 524 1365 1395 1395
 567 1290 689 689
 203 694 261 261
 294 373 981 981
 924 1917 974 974
 868 2064 1200 1200
 705 901 820 820
 1104 1319 1849 1849
 281 2122 598 598
 503 1427 1481 1481
 1149 1172 2127 2127
 788 2236 2061 2061
 291 2082 728 728
 302 1954 1969 1969
 196 708 394 394
 254 443 1584 1584
 457 1531 1743 1743
 705 899 901 901
 466 1596 655 655
 1156 1226 1228 1228
 602 1198 696 696
 728 797 1403 1403
 590 1223 823 823
 1434 2113 1490 1490
 302 1969 1818 1818
 361 1875 693 693
 731 750 1954 1954
 1604 1616 1668 1668
 16 1222 460 460
 20 1201 557 557
 328 1870 2038 2038
 371 1762 1800 1800
 48 1026 1759 1759
 584 1223 1111 1111
 290 1990 2041 2041
 656 951 2144 2144
 74 991 1287 1287
 1510 1889 1611 1611
 371 1800 1364 1364
 832 2145 1672 1672
 274 420 1318 1318
 695 891 1534 1534
 33 1196 164 164
 885 2006 1547 1547
 557 1287 1359 1359
 718 777 2156 2156
 852 2137 1073 1073
 660 1035 940 940
 316 1977 1295 1295
 57 989 2062 2062
 1521 1836 1964 1964
 259 436 1688 1688
 124 880 923 923
 87 956 1311 1311
 720 809 1687 1687
 1553 1752 1805 1805
 278 2154 522 522
 1125 1303 1542 1542
 292 413 793 793
 141 854 635 635
 300 2107 320 320
 49 1105 834 834
 448 1601 1379 1379
 502 1516 666 666
 123 887 945 945
 857 2054 2053 2053
 325 1903 1934 1934
 489 1521 1054 1054
 342 1964 563 563
 1134 1308 1260 1260
 470 1500 2002 2002
 120 843 1621 1621
 111 972 249 249
 221 657 510 510
 482 1541 1063 1063
 1006 1632 1952 1952
 588 1166 1941 1941
 633 1093 1219 1219
 659 1015 1440 1440
 52 1044 1615 1615
 942 1812 2000 2000
 380 1760 1783 1783
 413 1713 1251 1251
 920 1893 1841 1841
 1033 1568 1762 1762
 806 2207 2171 2171
 577 1272 1005 1005
 110 912 1134 1134
 1012 1643 1588 1588
 1091 1390 1890 1890
 877 2089 1027 1027
 557 1359 682 682
 209 692 544 544
 239 604 514 514
 27 1233 212 212
 848 2093 2089 2089
 648 1055 1231 1231
 354 1811 2135 2135
 1120 1324 1677 1677
 86 1057 230 230
 527 1354 1946 1946
 679 1004 887 887
 58 1137 291 291
 306 2045 1061 1061
 1177 1190 1390 1390
 154 825 734 734
 241 580 784 784
 118 922 789 789
 1139 1234 2223 2223
 34 1088 1851 1851
 1165 1179 1940 1940
 1129 1333 1307 1307
 486 1494 1764 1764
 757 760 1197 1197
 246 498 1757 1757
 699 935 1157 1157
 276 445 1337 1337
 594 1155 2081 2081
 310 1964 2079 2079
 319 2034 824 824
 18 1189 1278 1278
 575 1226 1867 1867
 105 984 595 595
 909 1982 1290 1290
 541 1321 1926 1926
 279 401 1814 1814
 380 1778 1760 1760
 1562 1775 1610 1610
 53 1175 117 117
 968 1768 1817 1817
 190 770 370 370
 300 320 2117 2117
 81 1061 579 579
 1044 1563 1656 1656
 503 1481 1444 1444
 160 837 559 559
 180 735 1268 1268
 227 634 842 842
 324 356 698 698
 154 734 2178 2178
 195 708 1087 1087
 1568 1750 1762 1762
 351 1965 561 561
 508 1424 2023 2023
 415 1722 1355 1355
 117 935 856 856
 387 1842 851 851
 965 1802 1613 1613
 605 1157 1748 1748
 617 1096 2061 2061
 333 1905 2010 2010
 526 1447 1084 1084
 345 1871 2022 2022
 26 1271 69 69
 1094 1427 1612 1612
 234 566 1526 1526
 67 1058 1244 1244
 50 1042 2135 2135
 309 1976 2173 2173
 677 989 1522 1522
 1058 1565 1244 1244
 734 825 1523 1523
 381 1845 1107 1107
 93 1069 146 146
 1562 1778 1775 1775
 926 1952 1313 1313
 312 2112 326 326
 1013 1682 1460 1460
 430 1749 632 632
 470 1580 1500 1500
 359 1829 2174 2174
 1173 1208 1662 1662
 252 2191 1620 1620
 119 967 583 583
 1553 1805 1820 1820
 503 1444 2179 2179
 54 1038 2149 2149
 920 1930 1893 1893
 936 1875 1947 1947
 480 1620 676 676
 280 509 782 782
 1464 2094 1487 1487
 1592 1702 1754 1754
 423 1751 872 872
 1110 1416 1372 1372
 623 1099 2070 2070
 1039 1567 2092 2092
 653 1014 2215 2215
 1156 1228 2104 2104
 243 2221 1639 1639
 380 1783 2050 2050
 1483 1987 2190 2190
 246 607 709 709
 1039 1609 1567 1567
 125 955 614 614
 77 1100 532 532
 546 1409 991 991
 399 1792 1339 1339
 1093 1414 2054 2054
 533 1396 1711 1711
 755 798 1232 1232
 173 814 762 762
 148 826 1491 1491
 754 779 1528 1528
 241 2220 1796 1796
 304 2153 307 307
 944 1931 1029 1029
 1577 1718 2175 2175
 758 781 1376 1376
 197 697 1528 1528
 432 1654 1979 1979
 154 900 303 303
 613 1160 1717 1717
 403 1833 750 750
 289 2113 1434 1434
 377 1875 1106 1106
 529 1443 1347 1347
 470 1589 1580 1580
 1455 2080 2173 2173
 106 1005 763 763
 220 687 872 872
 223 648 1231 1231
 57 1092 1522 1522
 333 1945 1905 1905
 333 2010 1055 1055
 1017 1713 1207 1207
 321 2095 488 488
 527 1451 1354 1354
 191 696 1850 1850
 262 529 1347 1347
 710 925 1445 1445
 290 2073 1990 1990
 1416 2227 1739 1739
 641 1135 1131 1131
 464 1674 720 720
 677 1011 1564 1564
 4 1243 1746 1746
 458 1687 809 809
 904 2017 1669 1669
 174 768 1539 1539
 926 1980 1331 1331
 931 1994 957 957
 1169 1239 1781 1781
 338 2028 804 804
 7 1245 1644 1644
 850 2225 1074 1074
 194 765 890 890
 1188 1220 1394 1394
 419 1817 543 543
 827 2238 1832 1832
 124 923 1399 1399
 604 1183 2029 2029
 444 1644 1868 1868
 39 1260 242 242
 350 1955 1315 1315
 354 1901 1811 1811
 307 2153 467 467
 94 1101 162 162
 568 1288 2031 2031
 299 2177 485 485
 193 681 2165 2165
 402 1819 1227 1227
 563 1350 1477 1477
 908 2035 1429 1429
 872 2126 1672 1672
 1553 1820 2103 2103
 548 1458 709 709
 253 584 1204 1204
 274 2198 1291 1291
 335 2076 471 471
 757 800 1543 1543
 14 1331 417 417
 268 2195 1546 1546
 916 2025 1286 1286
 673 1068 1242 1242
 671 1114 743 743
 84 1036 1606 1606
 94 1043 1101 1101
 567 1361 1290 1290
 933 1987 1237 1237
 257 599 934 934
 150 930 514 514
 609 1170 2208 2208
 143 931 784 784
 864 2133 2001 2001
 255 630 657 657
 1427 2234 1612 1612
 119 988 967 967
 1137 1358 1742 1742
 252 2199 2191 2191
 710 1006 791 791
 342 1948 2022 2022
 306 408 1646 1646
 564 1339 1802 1802
 322 2054 1414 1414
 552 1385 1684 1684
 644 1148 1283 1283
 285 517 1145 1145
 523 1498 1417 1417
 947 1959 1211 1211
 75 1192 101 101
 1044 1656 1371 1371
 275 496 1860 1860
 106 1080 300 300
 182 848 626 626
 173 762 2124 2124
 1613 1701 1733 1733
 507 1523 1746 1746
 367 1869 2172 2172
 558 1414 1195 1195
 1090 1471 2125 2125
 65 1163 881 881
 461 1708 938 938
 326 2112 643 643
 916 1991 2025 2025
 107 975 1747 1747
 525 1564 596 596
 40 1270 534 534
 12 1348 616 616
 17 1293 1103 1103
 47 1162 1625 1625
 564 1425 882 882
 30 1224 1513 1513
 456 1648 1925 1925
 320 2107 1006 1006
 459 1684 1385 1385
 960 1873 1939 1939
 265 606 845 845
 365 1979 972 972
 1606 1696 2218 2218
 82 1038 1981 1981
 301 2152 1202 1202
 95 982 2231 2231
 942 1963 1512 1512
 347 348 1031 1031
 1494 2057 1764 1764
 288 2148 1767 1767
 976 1876 1333 1333
 239 706 604 604
 65 1085 2048 2048
 142 998 287 287
 377 1961 835 835
 447 1669 2017 2017
 248 701 338 338
 288 500 1507 1507
 230 615 2131 2131
 1468 2140 1627 1627
 48 1216 1026 1026
 1182 1219 2221 2221
 1553 1884 1752 1752
 641 1131 1915 1915
 88 1136 562 562
 318 484 577 577
 2043 2161 2106 2106
 521 1595 540 540
 313 2136 1072 1072
 1009 1799 1221 1221
 345 2022 1299 1299
 633 1225 1093 1093
 936 1947 2112 2112
 633 1219 1182 1182
 487 1585 1945 1945
 468 1714 904 904
 942 2000 1176 1176
 454 1711 1396 1396
 1190 1267 1390 1390
 72 1193 516 516
 237 609 2052 2052
 771 849 875 875
 762 814 1723 1723
 353 373 668 668
 846 2213 2159 2159
 1102 1499 1667 1667
 1003 1779 1776 1776
 15 1391 267 267
 310 2154 1054 1054
 558 1401 1724 1724
 992 1842 1481 1481
 1110 1465 1846 1846
 100 997 2085 2085
 719 954 1603 1603
 865 2173 1976 1976
 200 765 1478 1478
 1100 1531 1336 1336
 997 1862 1028 1028
 95 1153 253 253
 767 826 1462 1462
 221 748 1016 1016
 528 1501 1658 1658
 520 1559 1236 1236
 251 575 2115 2115
 1519 2020 1576 1576
 906 2071 1796 1796
 319 379 2034 2034
 87 1182 243 243
 1050 1699 1121 1121
 310 2079 2154 2154
 361 1947 1875 1875
 1030 1680 2141 2141
 951 1980 1313 1313
 457 1743 1083 1083
 289 535 1301 1301
 255 657 1016 1016
 586 1327 1755 1755
 421 1856 898 898
 269 2206 2194 2194
 732 899 2015 2015
 322 2053 2054 2054
 335 471 367 367
 1575 1826 2057 2057
 407 1820 1885 1885
 291 2146 2082 2082
 773 833 1244 1244
 567 1455 865 865
 261 694 381 381
 135 959 1432 1432
 1180 1324 1289 1289
 124 949 2011 2011
 1085 1604 1177 1177
 974 1917 1332 1332
 51 1174 1867 1867
 1191 1290 1361 1361
 1139 1373 2209 2209
 1158 1355 1722 1722
 681 1039 2165 2165
 444 1738 1644 1644
 34 1209 2065 2065
 18 1278 1832 1832
 357 411 375 375
 89 1132 985 985
 1000 1866 1084 1084
 468 1669 1836 1836
 792 818 824 824
 231 785 318 318
 469 1651 2044 2044
 533 1573 749 749
 411 1796 2220 2220
 787 804 1194 1194
 180 794 2142 2142
 868 2203 1790 1790
 22 1307 1333 1333
 328 2038 2168 2168
 886 2197 1216 1216
 404 1953 485 485
 647 1166 1734 1734
 369 1919 2131 2131
 244 750 327 327
 236 776 298 298
 31 1231 2009 2009
 238 689 1422 1422
 282 558 1497 1497
 174 914 768 768
 968 1912 1768 1768
 1009 1852 1029 1029
 172 839 1873 1873
 885 2144 2006 2006
 717 1018 1222 1222
 28 1382 264 264
 585 1326 2051 2051
 868 2188 2064 2064
 1149 1436 1172 1172
 1178 1278 2186 2186
 1116 1511 1430 1430
 1205 1208 2038 2038
 334 480 537 537
 1592 1826 1702 1702
 1068 1663 1242 1242
 307 467 1801 1801
 733 940 1685 1685
 915 2099 1450 1450
 274 2212 2198 2198
 464 1687 1913 1913
 299 485 1953 1953
 308 2133 1904 1904
 311 2141 1680 1680
 1514 2072 1548 1548
 1635 1695 1859 1859
 305 2138 1993 1993
 1031 1715 2081 2081
 1613 1733 2226 2226
 658 1196 1289 1289
 84 1163 1036 1036
 342 2022 2079 2079
 224 686 2229 2229
 742 951 1313 1313
 950 1969 1954 1954
 369 1998 1403 1403
 550 1536 825 825
 298 2217 1326 1326
 285 641 517 517
 888 2231 982 982
 56 1285 639 639
 1214 1251 1398 1398
 64 1148 2083 2083
 184 888 1021 1021
 627 1299 1046 1046
 1089 1570 1857 1857
 1094 1612 1114 1114
 350 2012 1955 1955
 1027 1804 1200 1200
 1025 1790 1473 1473
 1108 1530 1716 1716
 876 2228 1515 1515
 791 805 1408 1408
 430 1864 987 987
 101 1192 128 128
 235 807 254 254
 1473 2184 1703 1703
 1128 1446 2087 2087
 332 2119 1317 1317
 1010 1842 1431 1431
 364 424 383 383
 439 1819 1240 1240
 585 1345 2122 2122
 14 1363 1331 1331
 367 2003 1554 1554
 335 367 2172 2172
 786 841 1126 1126
 1490 2113 2142 2142
 183 859 1518 1518
 76 1230 700 700
 86 1203 621 621
 67 1244 833 833
 146 974 1332 1332
 339 2068 1759 1759
 569 1412 1853 1853
 437 1862 803 803
 344 2138 675 675
 138 979 1578 1578
 194 890 746 746
 328 2094 1870 1870
 1033 1762 1573 1573
 574 1453 1188 1188
 256 704 940 940
 152 1037 287 287
 169 865 1976 1976
 725 990 1645 1645
 725 1038 990 990
 296 2237 1342 1342
 767 882 1425 1425
 515 1622 1305 1305
 731 994 1405 1405
 1151 1388 2135 2135
 795 847 858 858
 214 752 1885 1885
 743 916 1960 1960
 722 1011 1522 1522
 102 1075 1726 1726
 1113 1547 1448 1448
 92 1144 1259 1259
 948 2030 1518 1518
 1058 1652 2160 2160
 30 1303 1603 1603
 479 1673 1944 1944
 110 1134 703 703
 396 2005 678 678
 309 2173 1700 1700
 969 1955 1693 1693
 977 1933 1681 1681
 798 816 1232 1232
 1613 1802 1701 1701
 459 1795 1117 1117
 390 1936 1786 1786
 1628 1719 2171 2171
 721 1074 802 802
 2052 2208 2180 2180
 452 1839 812 812
 995 1904 1417 1417
 321 2111 2095 2095
 49 1255 1569 1569
 264 612 1992 1992
 281 598 1586 1586
 223 852 397 397
 110 1071 1599 1599
 1207 1269 1706 1706
 228 747 1635 1635
 246 709 1458 1458
 138 1081 452 452
 446 1878 532 532
 90 1158 1317 1317
 611 1373 1034 1034
 896 2193 1541 1541
 1206 1244 2134 2134
 305 541 1484 1484
 73 1272 577 577
 228 767 1425 1425
 87 1225 633 633
 211 845 993 993
 908 2108 2207 2207
 1036 1752 1884 1884
 126 1118 537 537
 1473 2176 2184 2184
 294 668 373 373
 198 836 1634 1634
 1127 1493 1951 1951
 551 1494 1892 1892
 1209 1249 2065 2065
 272 631 1718 1718
 723 1060 1143 1143
 1195 1338 1497 1497
 277 601 1917 1917
 380 1981 1778 1778
 342 2079 1964 1964
 551 1527 1494 1494
 977 1938 1933 1933
 639 1233 2021 2021
 2084 2140 2232 2232
 136 1003 1776 1776
 297 2198 2212 2212
 181 923 1235 1235
 565 1534 891 891
 137 983 2025 2025
 528 1658 714 714
 22 1333 1876 1876
 1482 2189 1843 1843
 64 1236 1544 1544
 693 1103 1855 1855
 407 1885 2066 2066
 69 1271 895 895
 440 1880 935 935
 559 1459 2152 2152
 9 1377 1888 1888
 374 2040 1314 1314
 1146 1462 1770 1770
 1540 2009 2091 2091
 939 2074 1690 1690
 616 1348 1419 1419
 252 706 1581 1581
 511 1686 1059 1059
 70 1191 1942 1942
 1553 1988 1884 1884
 578 1415 2046 2046
 241 784 931 931
 49 1320 1105 1105
 281 585 2122 2122
 362 469 496 496
 488 1666 2211 2211
 531 1670 553 553
 958 1995 2105 2105
 760 963 1197 1197
 1059 1686 2187 2187
 795 858 1274 1274
 454 1773 2019 2019
 768 914 1540 1540
 323 540 1131 1131
 1064 1697 1908 1908
 722 1092 1002 1002
 722 1002 2230 2230
 500 1696 1507 1507
 1555 2002 1792 1792
 105 1121 1600 1600
 359 2143 711 711
 703 1134 1260 1260
 997 1902 1862 1862
 248 790 701 701
 980 1999 1306 1306
 1195 1352 1591 1591
 1623 1793 1937 1937
 362 472 592 592
 719 1125 745 745
 1226 1292 1228 1228
 469 1860 496 496
 290 600 1689 1689
 342 422 1948 1948
 1115 1539 2100 2100
 11 1367 2147 2147
 499 1770 663 663
 1516 2105 1995 1995
 142 1037 1393 1393
 772 913 1488 1488
 71 1304 638 638
 771 966 849 849
 227 842 905 905
 341 544 512 512
 469 1756 1860 1860
 382 1978 2104 2104
 113 1084 1866 1866
 1468 2232 2140 2140
 346 528 569 569
 750 950 1954 1954
 117 1127 1157 1157
 245 741 1615 1615
 1049 1739 2090 2090
 972 1979 1988 1988
 996 1896 2126 2126
 116 1079 1847 1847
 276 672 1488 1488
 795 892 1033 1033
 936 2112 1617 1617
 792 824 2034 2034
 12 1437 1348 1348
 639 1285 1737 1737
 1106 1617 1594 1594
 395 2077 529 529
 115 1106 1594 1594
 1665 1692 1810 1810
 1053 1725 2164 2164
 362 496 472 472
 341 512 1063 1063
 329 515 1488 1488
 1628 1777 2125 2125
 360 452 1081 1081
 324 2172 1869 1869
 2061 2236 2232 2232
 418 1946 1354 1354
 518 1734 588 588
 18 1514 198 198
 428 1974 661 661
 896 2215 1923 1923
 618 1396 1140 1140
 1241 1265 1286 1286
 2 1437 1799 1799
 352 513 691 691
 321 488 2211 2211
 475 1788 1460 1460
 328 2168 1831 1831
 232 894 233 233
 117 1157 935 935
 284 737 420 420
 353 432 1641 1641
 342 563 422 422
 92 1259 640 640
 283 660 1502 1502
 254 815 443 443
 102 1159 1527 1527
 797 830 1919 1919
 1172 1436 1653 1653
 377 2021 1961 1961
 136 1138 547 547
 971 2018 1710 1710
 1225 1311 1328 1328
 459 1807 1795 1795
 81 1264 1061 1061
 612 1382 1651 1651
 146 1069 1086 1086
 258 700 1914 1914
 1646 1760 1778 1778
 775 946 1212 1212
 990 1971 1645 1645
 780 856 2230 2230
 46 1376 987 987
 334 537 1118 1118
 486 1764 1461 1461
 74 1201 2192 2192
 972 1988 2103 2103
 1152 1482 1843 1843
 217 812 1941 1941
 383 424 756 756
 1191 1361 2013 2013
 61 1407 69 69
 354 2135 1388 1388
 539 1560 2208 2208
 335 2172 1639 1639
 75 1242 1705 1705
 112 1160 1255 1255
 132 1071 1694 1694
 1515 2129 2130 2130
 647 1273 1910 1910
 269 663 2206 2206
 333 487 1945 1945
 325 2187 1903 1903
 543 1642 1023 1023
 1228 1292 1614 1614
 74 1287 1201 1201
 171 969 1693 1693
 27 1367 1961 1961
 357 490 1041 1041
 1148 1544 1283 1283
 68 1261 1750 1750
 519 1743 702 702
 980 2059 1049 1049
 360 2096 1839 1839
 1548 2072 1647 1647
 120 1179 843 843
 321 2211 1844 1844
 637 1397 796 796
 468 1809 1714 1714
 591 1428 2123 2123
 1225 1328 1352 1352
 184 939 1690 1690
 541 1621 1484 1484
 644 1283 1974 1974
 366 2167 752 752
 226 836 1550 1550
 90 1317 280 280
 917 2224 1324 1324
 1650 1741 2151 2151
 540 1595 1915 1915
 1575 1989 1826 1826
 156 1019 1649 1649
 330 602 696 696
 599 1504 885 885
 171 1056 690 690
 62 1361 865 865
 952 2063 2147 2147
 507 1746 1243 1243
 111 1213 857 857
 97 1281 536 536
 478 1818 1345 1345
 406 1965 1997 1997
 174 1032 914 914
 763 1005 1272 1272
 1036 1884 1253 1253
 406 1993 1655 1655
 382 412 1280 1280
 779 934 1598 1598
 463 1914 700 700
 1217 1300 2158 2158
 210 880 1658 1658
 146 1086 1250 1250
 58 1358 1137 1137
 149 1067 1400 1400
 130 1143 1133 1133
 789 922 1431 1431
 1576 2000 1773 1773
 23 1545 89 89
 376 410 1582 1582
 679 1238 1585 1585
 463 1823 1914 1914
 417 1980 1504 1504
 368 2065 2185 2185
 346 569 686 686
 533 1711 847 847
 429 1994 931 931
 542 1642 1381 1381
 1114 1612 1991 1991
 1116 1641 1511 1511
 604 1479 1183 1183
 472 1907 592 592
 1544 2077 2049 2049
 312 616 1419 1419
 313 619 1334 1334
 416 1950 1997 1997
 304 587 2153 2153
 1224 1342 1513 1513
 779 907 2101 2101
 48 1447 526 526
 758 1031 1316 1316
 444 1868 2005 2005
 34 1383 1889 1889
 988 2061 1096 1096
 958 2105 1640 1640
 127 1140 1448 1448
 82 1277 1426 1426
 184 1021 939 939
 374 378 2197 2197
 910 2205 2167 2167
 311 638 1304 1304
 2084 2232 2236 2236
 220 872 1672 1672
 398 2045 1562 1562
 697 1266 754 754
 1015 1960 1440 1440
 104 1296 356 356
 952 2147 1367 1367
 1152 1558 1482 1482
 378 451 1216 1216
 58 1354 1451 1451
 59 1406 753 753
 468 1836 1809 1809
 596 1564 603 603
 348 2230 1002 1002
 476 1855 1293 1293
 369 2131 1529 1529
 31 1384 2137 2137
 103 1288 568 568
 369 418 1998 1998
 1214 1398 1356 1356
 117 1175 1493 1493
 1652 1767 2169 2169
 658 1289 2008 2008
 407 2066 1020 1020
 112 1255 662 662
 114 1188 1453 1453
 242 878 820 820
 553 1670 819 819
 774 991 1409 1409
 998 2018 1454 1454
 406 1997 1993 1993
 1181 1469 1678 1678
 489 1809 1521 1521
 207 1001 570 570
 550 1605 1876 1876
 412 2011 1653 1653
 333 648 487 487
 696 1198 1850 1850
 523 1787 619 619
 1181 1492 1469 1469
 661 1283 2049 2049
 1635 1859 1780 1780
 1095 1744 1250 1250
 181 999 1619 1619
 307 690 1056 1056
 947 2194 1164 1164
 396 2036 2005 2005
 715 1159 1624 1624
 382 396 1978 1978
 618 1449 1396 1396
 552 1590 2076 2076
 132 1247 197 197
 589 1572 938 938
 960 2165 1090 1090
 1069 1780 1859 1859
 518 1702 1989 1989
 545 1728 579 579
 53 1371 1656 1656
 481 1908 654 654
 267 820 901 901
 254 807 1535 1535
 361 505 1476 1476
 175 983 2151 2151
 597 1508 1570 1570
 251 870 828 828
 464 1877 1674 1674
 205 943 1586 1586
 99 1355 151 151
 928 2227 1619 1619
 805 926 1331 1331
 349 2229 1292 1292
 456 1925 1337 1337
 1652 1821 1767 1767
 802 898 1856 1856
 434 2037 745 745
 87 1311 1225 1225
 1234 1297 2223 2223
 244 863 1227 1227
 1179 1505 1583 1583
 130 1133 1900 1900
 1104 1737 1285 1285
 315 669 1258 1258
 193 960 1939 1939
 291 728 1403 1403
 242 820 1949 1949
 1553 2103 1988 1988
 432 1979 1641 1641
 1069 1859 1086 1086
 1212 1380 2078 2078
 2144 816 798 798
 2107 300 1626 1626
 300 1080 1626 1626
 1080 1825 1626 1626
 879 932 1825 1825
 1626 1825 932 932
 1626 317 2107 2107
 1815 2107 317 317
 2239 1156 2104 2104
 2239 2104 435 435
 2239 435 51 51
 2239 51 1156 1156
