# Supplementary material for: High genus surface parameterization using the Euclidean Ricci flow method
Source: Sci Rep. 2025 May 22;15:17784. doi: 10.1038/s41598-025-97421-5 (PMC12098817; doi:10.1038/s41598-025-97421-5)
Supplement: Supplementary file 1 — Supplementary Information. [file 41598_2025_97421_MOESM1_ESM.zip › Supplementary_materials_2025_3_13/Divided_Triangles_or_Quadrilaterals_on_initial_surface_output(genus_2_assigned).dat]

TITLE     = '3D DATASET'
VARIABLES = 'X'
'Y'
'Z'
'Value'
ZONE T='face1'
STRANDID=0, SOLUTIONTIME=0
Nodes=4, Elements=1, ZONETYPE=FEQuadrilateral
DATAPACKING=POINT
DT=(SINGLE SINGLE SINGLE SINGLE)
-0.10055799999999999461  -0.033159000000000000974  -0.30753900000000000681  -1
-0.12892040811285943036  -0.044634487390839402976  -0.32040885326446011394  -1
-0.12540647976432317545  -0.004342191890224135313  -0.32518288791827254514  -1
-0.12401900000000000424  -9.0000000000000005668e-05  -0.32515800000000000258  -1
1  2  3  4
  
ZONE T='face2'
STRANDID=0, SOLUTIONTIME=0
Nodes=4, Elements=1, ZONETYPE=FEQuadrilateral
DATAPACKING=POINT
DT=(SINGLE SINGLE SINGLE SINGLE)
-0.12892040811285943036  -0.044634487390839402976  -0.32040885326446011394  1
-0.14001900000000000457  -0.049125000000000001998  -0.3254449999999999843  1
-0.12540647976432317545  -0.004342191890224135313  -0.32518288791827254514  1
-0.12540647976432317545  -0.004342191890224135313  -0.32518288791827254514  1
1  2  3  4
  
ZONE T='face3'
STRANDID=0, SOLUTIONTIME=0
Nodes=4, Elements=1, ZONETYPE=FEQuadrilateral
DATAPACKING=POINT
DT=(SINGLE SINGLE SINGLE SINGLE)
-0.27517500000000000293  0.14986499999999999821  -0.76941400000000004233  1
-0.30115199999999997527  0.13297100000000000586  -0.80091500000000004356  1
-0.31862699999999999356  0.14079700000000000548  -0.75892800000000004701  1
-0.31862699999999999356  0.14079700000000000548  -0.75892800000000004701  1
1  2  3  4
  
ZONE T='face4'
STRANDID=0, SOLUTIONTIME=0
Nodes=4, Elements=1, ZONETYPE=FEQuadrilateral
DATAPACKING=POINT
DT=(SINGLE SINGLE SINGLE SINGLE)
0.016355999999999999012  0.14327400000000001246  0.91039400000000003654  -1
0.027870939881023855389  0.13675193927503925817  0.92022871387108728936  -1
0.057487934056131659299  0.13670952906226901957  0.91744522033455289112  -1
0.065168000000000003702  0.14402200000000001112  0.9044339999999999602  -1
1  2  3  4
  
ZONE T='face5'
STRANDID=0, SOLUTIONTIME=0
Nodes=4, Elements=1, ZONETYPE=FEQuadrilateral
DATAPACKING=POINT
DT=(SINGLE SINGLE SINGLE SINGLE)
0.027870939881023855389  0.13675193927503925817  0.92022871387108728936  1
0.046469000000000003359  0.12621799999999999686  0.9361129999999999729  1
0.057487934056131659299  0.13670952906226901957  0.91744522033455289112  1
0.057487934056131659299  0.13670952906226901957  0.91744522033455289112  1
1  2  3  4
  
ZONE T='face6'
STRANDID=0, SOLUTIONTIME=0
Nodes=4, Elements=1, ZONETYPE=FEQuadrilateral
DATAPACKING=POINT
DT=(SINGLE SINGLE SINGLE SINGLE)
-0.29567100000000001714  -0.1316839999999999955  -0.55728800000000000558  -1
-0.30653032048080569583  -0.13697102139551151079  -0.51520484868979155024  -1
-0.30976585460840622144  -0.13816059565239996454  -0.51543760451082643037  -1
-0.33742100000000002646  -0.14739700000000000024  -0.54826399999999997359  -1
1  2  3  4
  
ZONE T='face7'
STRANDID=0, SOLUTIONTIME=0
Nodes=4, Elements=1, ZONETYPE=FEQuadrilateral
DATAPACKING=POINT
DT=(SINGLE SINGLE SINGLE SINGLE)
-0.30653032048080569583  -0.13697102139551151079  -0.51520484868979155024  1
-0.30724299999999998834  -0.13731799999999999562  -0.51244299999999998185  1
-0.30976585460840622144  -0.13816059565239996454  -0.51543760451082643037  1
-0.30976585460840622144  -0.13816059565239996454  -0.51543760451082643037  1
1  2  3  4
  
ZONE T='face8'
STRANDID=0, SOLUTIONTIME=0
Nodes=4, Elements=1, ZONETYPE=FEQuadrilateral
DATAPACKING=POINT
DT=(SINGLE SINGLE SINGLE SINGLE)
-0.098281999999999994366  -0.11956300000000000261  0.78105400000000002603  -1
-0.10750676742854667345  -0.12619378815500800761  0.78913003977906714947  -1
-0.12849594556186053063  -0.12467951581322193888  0.77924442581887098935  -1
-0.13151699999999999502  -0.11273500000000000187  0.75785899999999994936  -1
1  2  3  4
  
ZONE T='face9'
STRANDID=0, SOLUTIONTIME=0
Nodes=4, Elements=1, ZONETYPE=FEQuadrilateral
DATAPACKING=POINT
DT=(SINGLE SINGLE SINGLE SINGLE)
-0.10750676742854667345  -0.12619378815500800761  0.78913003977906714947  1
-0.12494299999999999851  -0.13872699999999998921  0.80439499999999997115  1
-0.12849594556186053063  -0.12467951581322193888  0.77924442581887098935  1
-0.12849594556186053063  -0.12467951581322193888  0.77924442581887098935  1
1  2  3  4
  
ZONE T='face10'
STRANDID=0, SOLUTIONTIME=0
Nodes=4, Elements=1, ZONETYPE=FEQuadrilateral
DATAPACKING=POINT
DT=(SINGLE SINGLE SINGLE SINGLE)
-0.36632599999999998497  -0.055841000000000001746  -0.16753299999999998748  1
-0.38239699999999998692  -0.012595000000000000293  -0.18202899999999999636  1
-0.38340200000000002056  -0.048821999999999997344  -0.21056500000000000217  1
-0.38340200000000002056  -0.048821999999999997344  -0.21056500000000000217  1
1  2  3  4
  
ZONE T='face11'
STRANDID=0, SOLUTIONTIME=0
Nodes=4, Elements=1, ZONETYPE=FEQuadrilateral
DATAPACKING=POINT
DT=(SINGLE SINGLE SINGLE SINGLE)
0.19177800000000000402  0.17592599999999999905  -0.059819999999999998175  -1
0.1508670000000000011  0.18717200000000000504  -0.055500000000000000722  -1
0.18118999999999998995  0.1785670000000000035  -0.018624999999999999195  -1
0.18118999999999998995  0.1785670000000000035  -0.018624999999999999195  -1
1  2  3  4
  
ZONE T='face12'
STRANDID=0, SOLUTIONTIME=0
Nodes=4, Elements=1, ZONETYPE=FEQuadrilateral
DATAPACKING=POINT
DT=(SINGLE SINGLE SINGLE SINGLE)
-0.049616000000000000381  0.076968999999999995754  0.97658599999999995411  -1
-0.087373999999999993338  0.092478000000000004643  0.96086199999999999388  -1
-0.089471999999999995978  0.054331999999999998352  0.9829839999999999689  -1
-0.089471999999999995978  0.054331999999999998352  0.9829839999999999689  -1
1  2  3  4
  
ZONE T='face13'
STRANDID=0, SOLUTIONTIME=0
Nodes=4, Elements=1, ZONETYPE=FEQuadrilateral
DATAPACKING=POINT
DT=(SINGLE SINGLE SINGLE SINGLE)
-0.034903999999999997528  0.198632000000000003  0.068526000000000003576  -1
-0.077114000000000001989  0.19719000000000000417  0.059424999999999998657  -1
-0.059436000000000002719  0.18921599999999999531  0.11500399999999999512  -1
-0.059436000000000002719  0.18921599999999999531  0.11500399999999999512  -1
1  2  3  4
  
ZONE T='face14'
STRANDID=0, SOLUTIONTIME=0
Nodes=4, Elements=1, ZONETYPE=FEQuadrilateral
DATAPACKING=POINT
DT=(SINGLE SINGLE SINGLE SINGLE)
-0.45575399999999999245  0.042730999999999998151  0.66238300000000005507  1
-0.4612146284837635446  0.035778165101193373787  0.64219669401976120504  1
-0.46617130011095725406  0.0020126638387911186326  0.64719968976149644391  1
-0.46573100000000000609  -0.0018469999999999999005  0.65258300000000002417  1
1  2  3  4
  
ZONE T='face15'
STRANDID=0, SOLUTIONTIME=0
Nodes=4, Elements=1, ZONETYPE=FEQuadrilateral
DATAPACKING=POINT
DT=(SINGLE SINGLE SINGLE SINGLE)
-0.4612146284837635446  0.035778165101193373787  0.64219669401976120504  -1
-0.46890599999999998948  0.025985000000000001152  0.61376399999999997625  -1
-0.46617130011095725406  0.0020126638387911186326  0.64719968976149644391  -1
-0.46617130011095725406  0.0020126638387911186326  0.64719968976149644391  -1
1  2  3  4
  
ZONE T='face16'
STRANDID=0, SOLUTIONTIME=0
Nodes=4, Elements=1, ZONETYPE=FEQuadrilateral
DATAPACKING=POINT
DT=(SINGLE SINGLE SINGLE SINGLE)
-0.37976300000000001722  -0.13962800000000000211  0.62824899999999994638  1
-0.37329363316936226003  -0.14137463111541509475  0.63563073734920927382  1
-0.37301336140398266839  -0.13526583938736311263  0.67510536634954931845  1
-0.38624700000000000699  -0.12779499999999999194  0.68468399999999995931  1
1  2  3  4
  
ZONE T='face17'
STRANDID=0, SOLUTIONTIME=0
Nodes=4, Elements=1, ZONETYPE=FEQuadrilateral
DATAPACKING=POINT
DT=(SINGLE SINGLE SINGLE SINGLE)
-0.37329363316936226003  -0.14137463111541509475  0.63563073734920927382  -1
-0.35201700000000002433  -0.14711899999999999977  0.6599080000000000501  -1
-0.37301336140398266839  -0.13526583938736311263  0.67510536634954931845  -1
-0.37301336140398266839  -0.13526583938736311263  0.67510536634954931845  -1
1  2  3  4
  
ZONE T='face18'
STRANDID=0, SOLUTIONTIME=0
Nodes=4, Elements=1, ZONETYPE=FEQuadrilateral
DATAPACKING=POINT
DT=(SINGLE SINGLE SINGLE SINGLE)
-0.3272169999999999801  0.069305000000000005489  -0.8522009999999999863  1
-0.3456699524809306312  0.045435469966445943268  -0.84396923697499326433  1
-0.3538445354876896265  0.047001402210897838541  -0.83417600899535682135  1
-0.35612700000000002687  0.074615000000000000768  -0.81768200000000001992  1
1  2  3  4
  
ZONE T='face19'
STRANDID=0, SOLUTIONTIME=0
Nodes=4, Elements=1, ZONETYPE=FEQuadrilateral
DATAPACKING=POINT
DT=(SINGLE SINGLE SINGLE SINGLE)
-0.3456699524809306312  0.045435469966445943268  -0.84396923697499326433  -1
-0.35293799999999997397  0.036033999999999996589  -0.84072700000000000209  -1
-0.3538445354876896265  0.047001402210897838541  -0.83417600899535682135  -1
-0.3538445354876896265  0.047001402210897838541  -0.83417600899535682135  -1
1  2  3  4
  
ZONE T='face20'
STRANDID=0, SOLUTIONTIME=0
Nodes=4, Elements=1, ZONETYPE=FEQuadrilateral
DATAPACKING=POINT
DT=(SINGLE SINGLE SINGLE SINGLE)
0.25692799999999998972  0.10174700000000000411  -0.48238100000000000422  1
0.23215199999999999725  0.070143999999999998018  -0.46442400000000000349  1
0.24831200000000000494  0.10518199999999999772  -0.43617600000000000815  1
0.24831200000000000494  0.10518199999999999772  -0.43617600000000000815  1
1  2  3  4
  
ZONE T='face21'
STRANDID=0, SOLUTIONTIME=0
Nodes=4, Elements=1, ZONETYPE=FEQuadrilateral
DATAPACKING=POINT
DT=(SINGLE SINGLE SINGLE SINGLE)
-0.14505100000000001326  -0.11678399999999999892  -0.75405699999999997729  -1
-0.1452310847573240471  -0.11691641170398539562  -0.75418445080249585377  -1
-0.1177270156862713496  -0.14266601280043889055  -0.81118103005162889296  -1
-0.11738400000000000223  -0.14268300000000000427  -0.81138600000000005164  -1
1  2  3  4
  
ZONE T='face22'
STRANDID=0, SOLUTIONTIME=0
Nodes=4, Elements=1, ZONETYPE=FEQuadrilateral
DATAPACKING=POINT
DT=(SINGLE SINGLE SINGLE SINGLE)
-0.1452310847573240471  -0.11691641170398539562  -0.75418445080249585377  1
-0.1763059999999999905  -0.13976500000000000035  -0.77617700000000000582  1
-0.1177270156862713496  -0.14266601280043889055  -0.81118103005162889296  1
-0.1177270156862713496  -0.14266601280043889055  -0.81118103005162889296  1
1  2  3  4
  
ZONE T='face23'
STRANDID=0, SOLUTIONTIME=0
Nodes=4, Elements=1, ZONETYPE=FEQuadrilateral
DATAPACKING=POINT
DT=(SINGLE SINGLE SINGLE SINGLE)
-0.36712600000000000788  0.13957800000000000762  0.3977310000000000012  -1
-0.32872600000000001819  0.14831900000000000639  0.36309900000000000508  -1
-0.37129899999999999016  0.13162599999999999301  0.35499900000000000899  -1
-0.37129899999999999016  0.13162599999999999301  0.35499900000000000899  -1
1  2  3  4
  
ZONE T='face24'
STRANDID=0, SOLUTIONTIME=0
Nodes=4, Elements=1, ZONETYPE=FEQuadrilateral
DATAPACKING=POINT
DT=(SINGLE SINGLE SINGLE SINGLE)
-0.015183000000000000315  0.19048300000000001342  0.11329899999999999693  -1
0.0075069999999999997842  0.19812199999999999256  0.076948000000000002507  -1
-0.034903999999999997528  0.198632000000000003  0.068526000000000003576  -1
-0.034903999999999997528  0.198632000000000003  0.068526000000000003576  -1
1  2  3  4
  
ZONE T='face25'
STRANDID=0, SOLUTIONTIME=0
Nodes=4, Elements=1, ZONETYPE=FEQuadrilateral
DATAPACKING=POINT
DT=(SINGLE SINGLE SINGLE SINGLE)
0.079543000000000002592  8.6000000000000003308e-05  -0.30794599999999999751  1
0.040977929581409937299  0.037821672195734679089  -0.28984915379943482217  1
0.040965693622323454126  0.038943365718860541158  -0.28966335493356437647  1
0.079710000000000003073  0.042425999999999998435  -0.30112800000000000678  1
1  2  3  4
  
ZONE T='face26'
STRANDID=0, SOLUTIONTIME=0
Nodes=4, Elements=1, ZONETYPE=FEQuadrilateral
DATAPACKING=POINT
DT=(SINGLE SINGLE SINGLE SINGLE)
0.040977929581409937299  0.037821672195734679089  -0.28984915379943482217  -1
0.039926999999999997215  0.038850000000000002587  -0.28935600000000000209  -1
0.040965693622323454126  0.038943365718860541158  -0.28966335493356437647  -1
0.040965693622323454126  0.038943365718860541158  -0.28966335493356437647  -1
1  2  3  4
  
ZONE T='face27'
STRANDID=0, SOLUTIONTIME=0
Nodes=4, Elements=1, ZONETYPE=FEQuadrilateral
DATAPACKING=POINT
DT=(SINGLE SINGLE SINGLE SINGLE)
-0.16903000000000001357  0.095824999999999993516  -0.32039499999999998536  1
-0.14649407880345838295  0.083949862613192260952  -0.31347509322140915122  1
-0.13613203419682212703  0.053914366102080314713  -0.3229833775152925468  1
-0.13903899999999999593  0.040825000000000000178  -0.33142599999999999838  1
1  2  3  4
  
ZONE T='face28'
STRANDID=0, SOLUTIONTIME=0
Nodes=4, Elements=1, ZONETYPE=FEQuadrilateral
DATAPACKING=POINT
DT=(SINGLE SINGLE SINGLE SINGLE)
-0.14649407880345838295  0.083949862613192260952  -0.31347509322140915122  -1
-0.13124600000000000155  0.075914999999999996372  -0.30879299999999998416  -1
-0.13613203419682212703  0.053914366102080314713  -0.3229833775152925468  -1
-0.13613203419682212703  0.053914366102080314713  -0.3229833775152925468  -1
1  2  3  4
  
ZONE T='face29'
STRANDID=0, SOLUTIONTIME=0
Nodes=4, Elements=1, ZONETYPE=FEQuadrilateral
DATAPACKING=POINT
DT=(SINGLE SINGLE SINGLE SINGLE)
0.29681099999999999151  -0.14789399999999999769  -0.35347400000000001041  -1
0.32076662018457230419  -0.14809522392426185955  -0.37436374196826788241  -1
0.33850804570029252583  -0.14678013989021942987  -0.36914869974414193932  -1
0.33959400000000000697  -0.14494699999999999251  -0.34406700000000001172  -1
1  2  3  4
  
ZONE T='face30'
STRANDID=0, SOLUTIONTIME=0
Nodes=4, Elements=1, ZONETYPE=FEQuadrilateral
DATAPACKING=POINT
DT=(SINGLE SINGLE SINGLE SINGLE)
0.32076662018457230419  -0.14809522392426185955  -0.37436374196826788241  1
0.33764499999999997293  -0.14823700000000000765  -0.38908199999999998342  1
0.33850804570029252583  -0.14678013989021942987  -0.36914869974414193932  1
0.33850804570029252583  -0.14678013989021942987  -0.36914869974414193932  1
1  2  3  4
  
ZONE T='face31'
STRANDID=0, SOLUTIONTIME=0
Nodes=4, Elements=1, ZONETYPE=FEQuadrilateral
DATAPACKING=POINT
DT=(SINGLE SINGLE SINGLE SINGLE)
-0.43065999999999998726  -0.0029020000000000000656  0.310236999999999985  1
-0.42266399999999998416  -0.045073000000000001952  0.30391000000000001346  1
-0.44341900000000000759  -0.024983000000000001734  0.34703499999999998238  1
-0.44341900000000000759  -0.024983000000000001734  0.34703499999999998238  1
1  2  3  4
  
ZONE T='face32'
STRANDID=0, SOLUTIONTIME=0
Nodes=4, Elements=1, ZONETYPE=FEQuadrilateral
DATAPACKING=POINT
DT=(SINGLE SINGLE SINGLE SINGLE)
-0.22660399999999999987  -0.15676300000000001345  0.059577999999999999015  -1
-0.24178700000000000192  -0.15229799999999998894  0.10162599999999999412  -1
-0.26307799999999997853  -0.13738100000000000311  0.060167999999999999261  -1
-0.26307799999999997853  -0.13738100000000000311  0.060167999999999999261  -1
1  2  3  4
  
ZONE T='face33'
STRANDID=0, SOLUTIONTIME=0
Nodes=4, Elements=1, ZONETYPE=FEQuadrilateral
DATAPACKING=POINT
DT=(SINGLE SINGLE SINGLE SINGLE)
0.22953799999999999204  -0.11547999999999999932  -0.66788300000000000445  1
0.20829006007160605352  -0.12165879696572165503  -0.70251389316280377084  1
0.22200873307409194068  -0.13336061179227887141  -0.71352474198916504555  1
0.23736499999999999266  -0.13846800000000000774  -0.70885500000000001286  1
1  2  3  4
  
ZONE T='face34'
STRANDID=0, SOLUTIONTIME=0
Nodes=4, Elements=1, ZONETYPE=FEQuadrilateral
DATAPACKING=POINT
DT=(SINGLE SINGLE SINGLE SINGLE)
0.20829006007160605352  -0.12165879696572165503  -0.70251389316280377084  -1
0.19683800000000001296  -0.12498900000000000288  -0.72117900000000001448  -1
0.22200873307409194068  -0.13336061179227887141  -0.71352474198916504555  -1
0.22200873307409194068  -0.13336061179227887141  -0.71352474198916504555  -1
1  2  3  4
  
ZONE T='face35'
STRANDID=0, SOLUTIONTIME=0
Nodes=4, Elements=1, ZONETYPE=FEQuadrilateral
DATAPACKING=POINT
DT=(SINGLE SINGLE SINGLE SINGLE)
-0.39646199999999998109  0.029645999999999998742  0.22747100000000000652  -1
-0.40150600602546054896  0.040391354774574360353  0.25090289800935483555  -1
-0.39940601530561975485  0.055742857643547541469  0.26230899944710517335  -1
-0.3816849999999999965  0.077659000000000005803  0.24367600000000000371  -1
1  2  3  4
  
ZONE T='face36'
STRANDID=0, SOLUTIONTIME=0
Nodes=4, Elements=1, ZONETYPE=FEQuadrilateral
DATAPACKING=POINT
DT=(SINGLE SINGLE SINGLE SINGLE)
-0.40150600602546054896  0.040391354774574360353  0.25090289800935483555  1
-0.4052939999999999876  0.048460999999999997134  0.26850000000000001643  1
-0.39940601530561975485  0.055742857643547541469  0.26230899944710517335  1
-0.39940601530561975485  0.055742857643547541469  0.26230899944710517335  1
1  2  3  4
  
ZONE T='face37'
STRANDID=0, SOLUTIONTIME=0
Nodes=4, Elements=1, ZONETYPE=FEQuadrilateral
DATAPACKING=POINT
DT=(SINGLE SINGLE SINGLE SINGLE)
-0.31419700000000000406  0.1508690000000000031  0.67672299999999996345  -1
-0.35628300000000001635  0.14746899999999998898  0.63652100000000000346  -1
-0.36105100000000001081  0.14243900000000001005  0.68277900000000002478  -1
-0.36105100000000001081  0.14243900000000001005  0.68277900000000002478  -1
1  2  3  4
  
ZONE T='face38'
STRANDID=0, SOLUTIONTIME=0
Nodes=4, Elements=1, ZONETYPE=FEQuadrilateral
DATAPACKING=POINT
DT=(SINGLE SINGLE SINGLE SINGLE)
-0.21102299999999998836  -0.10024099999999999677  0.908517000000000019  -1
-0.189756000000000008  -0.078995999999999996777  0.93667900000000003935  -1
-0.23413999999999998702  -0.06693300000000000638  0.92071300000000000363  -1
-0.23413999999999998702  -0.06693300000000000638  0.92071300000000000363  -1
1  2  3  4
  
ZONE T='face39'
STRANDID=0, SOLUTIONTIME=0
Nodes=4, Elements=1, ZONETYPE=FEQuadrilateral
DATAPACKING=POINT
DT=(SINGLE SINGLE SINGLE SINGLE)
-0.31414700000000000957  0.090022000000000004793  -0.037115000000000002156  -1
-0.31803100000000000813  0.082124000000000002553  0.0076569999999999997439  -1
-0.28969800000000001106  0.11416400000000000159  0.020445000000000001367  -1
-0.28969800000000001106  0.11416400000000000159  0.020445000000000001367  -1
1  2  3  4
  
ZONE T='face40'
STRANDID=0, SOLUTIONTIME=0
Nodes=4, Elements=1, ZONETYPE=FEQuadrilateral
DATAPACKING=POINT
DT=(SINGLE SINGLE SINGLE SINGLE)
-0.25727299999999997393  -0.13825799999999999201  -0.021111000000000001292  -1
-0.23747291198055955896  -0.15202106721358249475  -0.055405264483881763726  -1
-0.23259240000748832022  -0.15487800827425332595  -0.056237835337178326833  -1
-0.21972800000000000664  -0.15960299999999999487  -0.018508000000000000146  -1
1  2  3  4
  
ZONE T='face41'
STRANDID=0, SOLUTIONTIME=0
Nodes=4, Elements=1, ZONETYPE=FEQuadrilateral
DATAPACKING=POINT
DT=(SINGLE SINGLE SINGLE SINGLE)
-0.23747291198055955896  -0.15202106721358249475  -0.055405264483881763726  1
-0.23422599999999998976  -0.15427799999999999847  -0.061028999999999999915  1
-0.23259240000748832022  -0.15487800827425332595  -0.056237835337178326833  1
-0.23259240000748832022  -0.15487800827425332595  -0.056237835337178326833  1
1  2  3  4
  
ZONE T='face42'
STRANDID=0, SOLUTIONTIME=0
Nodes=4, Elements=1, ZONETYPE=FEQuadrilateral
DATAPACKING=POINT
DT=(SINGLE SINGLE SINGLE SINGLE)
-0.19291300000000000114  0.012181000000000000855  -0.6370609999999999884  -1
-0.20072080866949384981  0.0048313269423028775904  -0.62168554056101932304  -1
-0.20076662801414876802  -0.040983947187759016406  -0.63421880741021241512  -1
-0.20054603394913950165  -0.041192539746276873869  -0.63476800596210525285  -1
1  2  3  4
  
ZONE T='face43'
STRANDID=0, SOLUTIONTIME=0
Nodes=4, Elements=1, ZONETYPE=FEQuadrilateral
DATAPACKING=POINT
DT=(SINGLE SINGLE SINGLE SINGLE)
-0.20058599999999998653  -0.041472000000000001918  -0.6347559999999999869  1
-0.20054603394913950165  -0.041192539746276873869  -0.63476800596210525285  1
-0.20067382370584449514  -0.041234702331524673846  -0.63449480992818485525  1
-0.20067382370584449514  -0.041234702331524673846  -0.63449480992818485525  1
1  2  3  4
  
ZONE T='face44'
STRANDID=0, SOLUTIONTIME=0
Nodes=4, Elements=1, ZONETYPE=FEQuadrilateral
DATAPACKING=POINT
DT=(SINGLE SINGLE SINGLE SINGLE)
-0.20067382370584449514  -0.041234702331524673846  -0.63449480992818485525  -1
-0.20054603394913950165  -0.041192539746276873869  -0.63476800596210525285  -1
-0.20076662801414876802  -0.040983947187759016406  -0.63421880741021241512  -1
-0.20076662801414876802  -0.040983947187759016406  -0.63421880741021241512  -1
1  2  3  4
  
ZONE T='face45'
STRANDID=0, SOLUTIONTIME=0
Nodes=4, Elements=1, ZONETYPE=FEQuadrilateral
DATAPACKING=POINT
DT=(SINGLE SINGLE SINGLE SINGLE)
-0.21332999999999999186  -0.0070379999999999999852  -0.59685500000000002441  1
-0.20076662801414876802  -0.040983947187759016406  -0.63421880741021241512  1
-0.20072080866949384981  0.0048313269423028775904  -0.62168554056101932304  1
-0.20072080866949384981  0.0048313269423028775904  -0.62168554056101932304  1
1  2  3  4
  
ZONE T='face46'
STRANDID=0, SOLUTIONTIME=0
Nodes=4, Elements=1, ZONETYPE=FEQuadrilateral
DATAPACKING=POINT
DT=(SINGLE SINGLE SINGLE SINGLE)
0.2294569999999999943  -0.15104000000000000759  0.79152500000000003411  1
0.27291999999999999593  -0.14306099999999999373  0.79558300000000004015  1
0.25137999999999999234  -0.13774600000000000732  0.83194500000000004558  1
0.25137999999999999234  -0.13774600000000000732  0.83194500000000004558  1
1  2  3  4
  
ZONE T='face47'
STRANDID=0, SOLUTIONTIME=0
Nodes=4, Elements=1, ZONETYPE=FEQuadrilateral
DATAPACKING=POINT
DT=(SINGLE SINGLE SINGLE SINGLE)
0.24973300000000001053  -0.1490990000000000093  -0.75174499999999999655  1
0.22665763702223293286  -0.14662599828838848715  -0.75674002661711370354  1
0.21502053194851045159  -0.14711304481275341849  -0.77619879385618084644  1
0.23148799999999999932  -0.15110399999999998832  -0.79437899999999994627  1
1  2  3  4
  
ZONE T='face48'
STRANDID=0, SOLUTIONTIME=0
Nodes=4, Elements=1, ZONETYPE=FEQuadrilateral
DATAPACKING=POINT
DT=(SINGLE SINGLE SINGLE SINGLE)
0.22665763702223293286  -0.14662599828838848715  -0.75674002661711370354  -1
0.20219200000000001061  -0.14400399999999999312  -0.76203600000000004666  -1
0.21502053194851045159  -0.14711304481275341849  -0.77619879385618084644  -1
0.21502053194851045159  -0.14711304481275341849  -0.77619879385618084644  -1
1  2  3  4
  
ZONE T='face49'
STRANDID=0, SOLUTIONTIME=0
Nodes=4, Elements=1, ZONETYPE=FEQuadrilateral
DATAPACKING=POINT
DT=(SINGLE SINGLE SINGLE SINGLE)
0.29439799999999999303  -0.11743599999999999872  -0.10383900000000000075  1
0.29520534856613389607  -0.1179971711893004066  -0.10814066170486684448  1
0.32698931143547349532  -0.097662164723650468634  -0.13939647759457984844  1
0.3316910000000000136  -0.092728000000000004865  -0.13775100000000001232  1
1  2  3  4
  
ZONE T='face50'
STRANDID=0, SOLUTIONTIME=0
Nodes=4, Elements=1, ZONETYPE=FEQuadrilateral
DATAPACKING=POINT
DT=(SINGLE SINGLE SINGLE SINGLE)
0.29520534856613389607  -0.1179971711893004066  -0.10814066170486684448  -1
0.30266900000000002136  -0.12318500000000000283  -0.14790800000000001169  -1
0.32698931143547349532  -0.097662164723650468634  -0.13939647759457984844  -1
0.32698931143547349532  -0.097662164723650468634  -0.13939647759457984844  -1
1  2  3  4
  
ZONE T='face51'
STRANDID=0, SOLUTIONTIME=0
Nodes=4, Elements=1, ZONETYPE=FEQuadrilateral
DATAPACKING=POINT
DT=(SINGLE SINGLE SINGLE SINGLE)
0.076674999999999993161  0.17757100000000000661  0.15468999999999999417  1
0.087972999999999995646  0.15871799999999999797  0.19559899999999999509  1
0.12158900000000000263  0.16863600000000000811  0.1745339999999999947  1
0.12158900000000000263  0.16863600000000000811  0.1745339999999999947  1
1  2  3  4
  
ZONE T='face52'
STRANDID=0, SOLUTIONTIME=0
Nodes=4, Elements=1, ZONETYPE=FEQuadrilateral
DATAPACKING=POINT
DT=(SINGLE SINGLE SINGLE SINGLE)
0.17834400000000000253  0.0053990000000000001532  -0.38308500000000000885  -1
0.1696779999999999955  0.051897999999999999687  -0.36107499999999997931  -1
0.19940299999999999692  0.032248999999999999888  -0.410741999999999996  -1
0.19940299999999999692  0.032248999999999999888  -0.410741999999999996  -1
1  2  3  4
  
ZONE T='face53'
STRANDID=0, SOLUTIONTIME=0
Nodes=4, Elements=1, ZONETYPE=FEQuadrilateral
DATAPACKING=POINT
DT=(SINGLE SINGLE SINGLE SINGLE)
-0.21447700000000000098  -0.018755000000000000837  0.59619100000000002648  -1
-0.18902399999999999758  0.0055510000000000003784  0.63985899999999995558  -1
-0.19736600000000001365  -0.036583999999999998465  0.63481699999999996464  -1
-0.19736600000000001365  -0.036583999999999998465  0.63481699999999996464  -1
1  2  3  4
  
ZONE T='face54'
STRANDID=0, SOLUTIONTIME=0
Nodes=4, Elements=1, ZONETYPE=FEQuadrilateral
DATAPACKING=POINT
DT=(SINGLE SINGLE SINGLE SINGLE)
0.27898800000000001376  0.13002400000000000069  -0.60024900000000003253  1
0.28179558968957169052  0.12902480502659541273  -0.57486002729918528331  1
0.31264159093375010201  0.14309206882158123642  -0.57740950570876803383  1
0.31779899999999999816  0.14581299999999999817  -0.58198199999999999932  1
1  2  3  4
  
ZONE T='face55'
STRANDID=0, SOLUTIONTIME=0
Nodes=4, Elements=1, ZONETYPE=FEQuadrilateral
DATAPACKING=POINT
DT=(SINGLE SINGLE SINGLE SINGLE)
0.28179558968957169052  0.12902480502659541273  -0.57486002729918528331  -1
0.28429300000000001791  0.1281359999999999999  -0.55227599999999998914  -1
0.31264159093375010201  0.14309206882158123642  -0.57740950570876803383  -1
0.31264159093375010201  0.14309206882158123642  -0.57740950570876803383  -1
1  2  3  4
  
ZONE T='face56'
STRANDID=0, SOLUTIONTIME=0
Nodes=4, Elements=1, ZONETYPE=FEQuadrilateral
DATAPACKING=POINT
DT=(SINGLE SINGLE SINGLE SINGLE)
0.052900000000000002576  -0.13988800000000001234  -0.21843499999999999028  -1
0.058318815771494593447  -0.15797472754379235371  -0.18784700656898581372  -1
0.052695340248369200442  -0.15785372255842938793  -0.18832310533575258304  -1
0.051684525296955927121  -0.14052512516866505488  -0.2174258321721670717  -1
1  2  3  4
  
ZONE T='face57'
STRANDID=0, SOLUTIONTIME=0
Nodes=4, Elements=1, ZONETYPE=FEQuadrilateral
DATAPACKING=POINT
DT=(SINGLE SINGLE SINGLE SINGLE)
0.060574000000000002841  -0.16550200000000001022  -0.17511699999999999489  1
0.052634310535901972228  -0.16426628964298875535  -0.17757457930103312527  1
0.052695340248369200442  -0.15785372255842938793  -0.18832310533575258304  1
0.058318815771494593447  -0.15797472754379235371  -0.18784700656898581372  1
1  2  3  4
  
ZONE T='face58'
STRANDID=0, SOLUTIONTIME=0
Nodes=4, Elements=1, ZONETYPE=FEQuadrilateral
DATAPACKING=POINT
DT=(SINGLE SINGLE SINGLE SINGLE)
0.016979000000000001036  -0.15871699999999999697  -0.18861100000000000088  -1
0.019445892391393174159  -0.15742390913845544231  -0.19065917790932629394  -1
0.052695340248369200442  -0.15785372255842938793  -0.18832310533575258304  -1
0.052634310535901972228  -0.16426628964298875535  -0.17757457930103312527  -1
1  2  3  4
  
ZONE T='face59'
STRANDID=0, SOLUTIONTIME=0
Nodes=4, Elements=1, ZONETYPE=FEQuadrilateral
DATAPACKING=POINT
DT=(SINGLE SINGLE SINGLE SINGLE)
0.019445892391393174159  -0.15742390913845544231  -0.19065917790932629394  1
0.051684525296955927121  -0.14052512516866505488  -0.2174258321721670717  1
0.052695340248369200442  -0.15785372255842938793  -0.18832310533575258304  1
0.052695340248369200442  -0.15785372255842938793  -0.18832310533575258304  1
1  2  3  4
  
ZONE T='face60'
STRANDID=0, SOLUTIONTIME=0
Nodes=4, Elements=1, ZONETYPE=FEQuadrilateral
DATAPACKING=POINT
DT=(SINGLE SINGLE SINGLE SINGLE)
0.15971599999999999686  -0.020046999999999998848  0.35230899999999998329  -1
0.15231393173517981943  -0.055295029619571778312  0.336449092423734053  -1
0.16660942801459266427  -0.055703974291596541901  0.35015518681961899095  -1
0.18310399999999998899  -0.051776000000000002577  0.36705700000000002214  -1
1  2  3  4
  
ZONE T='face61'
STRANDID=0, SOLUTIONTIME=0
Nodes=4, Elements=1, ZONETYPE=FEQuadrilateral
DATAPACKING=POINT
DT=(SINGLE SINGLE SINGLE SINGLE)
0.15231393173517981943  -0.055295029619571778312  0.336449092423734053  1
0.15147099999999999453  -0.059309000000000000608  0.33464300000000002377  1
0.16660942801459266427  -0.055703974291596541901  0.35015518681961899095  1
0.16660942801459266427  -0.055703974291596541901  0.35015518681961899095  1
1  2  3  4
  
ZONE T='face62'
STRANDID=0, SOLUTIONTIME=0
Nodes=4, Elements=1, ZONETYPE=FEQuadrilateral
DATAPACKING=POINT
DT=(SINGLE SINGLE SINGLE SINGLE)
-0.19631699999999999151  0.047865999999999998826  -0.38104599999999999582  -1
-0.17284604502176259544  0.025909524026603972247  -0.36214103441551115381  -1
-0.17405989843203195644  0.0097530256898203347704  -0.36547892649240615315  -1
-0.18718899999999999428  -0.025243999999999999079  -0.38250699999999998591  -1
1  2  3  4
  
ZONE T='face63'
STRANDID=0, SOLUTIONTIME=0
Nodes=4, Elements=1, ZONETYPE=FEQuadrilateral
DATAPACKING=POINT
DT=(SINGLE SINGLE SINGLE SINGLE)
-0.17284604502176259544  0.025909524026603972247  -0.36214103441551115381  1
-0.16925799999999999179  0.02255300000000000013  -0.35925099999999998701  1
-0.17405989843203195644  0.0097530256898203347704  -0.36547892649240615315  1
-0.17405989843203195644  0.0097530256898203347704  -0.36547892649240615315  1
1  2  3  4
  
ZONE T='face64'
STRANDID=0, SOLUTIONTIME=0
Nodes=4, Elements=1, ZONETYPE=FEQuadrilateral
DATAPACKING=POINT
DT=(SINGLE SINGLE SINGLE SINGLE)
0.23334599999999999786  0.055902000000000000302  -0.50512999999999996792  1
0.22239999999999998659  -0.002825999999999999953  -0.48493399999999997618  1
0.21670000000000000373  0.028522999999999999743  -0.45417200000000002014  1
0.21670000000000000373  0.028522999999999999743  -0.45417200000000002014  1
1  2  3  4
  
ZONE T='face65'
STRANDID=0, SOLUTIONTIME=0
Nodes=4, Elements=1, ZONETYPE=FEQuadrilateral
DATAPACKING=POINT
DT=(SINGLE SINGLE SINGLE SINGLE)
0.4758580000000000032  0.0011150000000000001056  -0.58537399999999994993  -1
0.4781210000000000182  -0.013310999999999999915  -0.5361690000000000067  -1
0.46723100000000000742  -0.06108899999999999747  -0.56584199999999995612  -1
0.46723100000000000742  -0.06108899999999999747  -0.56584199999999995612  -1
1  2  3  4
  
ZONE T='face66'
STRANDID=0, SOLUTIONTIME=0
Nodes=4, Elements=1, ZONETYPE=FEQuadrilateral
DATAPACKING=POINT
DT=(SINGLE SINGLE SINGLE SINGLE)
0.21066899999999999515  -0.032967000000000003246  -0.60901199999999999779  -1
0.21104530052429959497  -0.033662065898157796096  -0.60871643666150565544  -1
0.22507228977802068437  -0.043459500081025420615  -0.57634684188404439187  -1
0.22073400000000001353  -0.023827000000000000957  -0.56435599999999996879  -1
1  2  3  4
  
ZONE T='face67'
STRANDID=0, SOLUTIONTIME=0
Nodes=4, Elements=1, ZONETYPE=FEQuadrilateral
DATAPACKING=POINT
DT=(SINGLE SINGLE SINGLE SINGLE)
0.21104530052429959497  -0.033662065898157796096  -0.60871643666150565544  1
0.23108799999999998787  -0.070682999999999995833  -0.59297400000000000109  1
0.22507228977802068437  -0.043459500081025420615  -0.57634684188404439187  1
0.22507228977802068437  -0.043459500081025420615  -0.57634684188404439187  1
1  2  3  4
  
ZONE T='face68'
STRANDID=0, SOLUTIONTIME=0
Nodes=4, Elements=1, ZONETYPE=FEQuadrilateral
DATAPACKING=POINT
DT=(SINGLE SINGLE SINGLE SINGLE)
0.30195499999999997343  0.15142900000000000804  -0.30774699999999999278  1
0.32286900000000001709  0.15072399999999999687  -0.35034300000000001551  1
0.28145999999999998797  0.14959600000000000675  -0.35785499999999997867  1
0.28145999999999998797  0.14959600000000000675  -0.35785499999999997867  1
1  2  3  4
  
ZONE T='face69'
STRANDID=0, SOLUTIONTIME=0
Nodes=4, Elements=1, ZONETYPE=FEQuadrilateral
DATAPACKING=POINT
DT=(SINGLE SINGLE SINGLE SINGLE)
-0.40034300000000000441  -0.016829000000000000209  0.23025100000000001121  -1
-0.40334298210951619046  -0.012833076514714018487  0.2379905688397818686  -1
-0.40260985192336729011  0.020843378882067248314  0.24095212129722648475  -1
-0.39646199999999998109  0.029645999999999998742  0.22747100000000000652  -1
1  2  3  4
  
ZONE T='face70'
STRANDID=0, SOLUTIONTIME=0
Nodes=4, Elements=1, ZONETYPE=FEQuadrilateral
DATAPACKING=POINT
DT=(SINGLE SINGLE SINGLE SINGLE)
-0.40334298210951619046  -0.012833076514714018487  0.2379905688397818686  1
-0.41514800000000001701  0.0028909999999999999067  0.26844600000000001794  1
-0.40260985192336729011  0.020843378882067248314  0.24095212129722648475  1
-0.40260985192336729011  0.020843378882067248314  0.24095212129722648475  1
1  2  3  4
  
ZONE T='face71'
STRANDID=0, SOLUTIONTIME=0
Nodes=4, Elements=1, ZONETYPE=FEQuadrilateral
DATAPACKING=POINT
DT=(SINGLE SINGLE SINGLE SINGLE)
0.18118999999999998995  0.1785670000000000035  -0.018624999999999999195  -1
0.13972200000000001285  0.19028200000000000669  -0.012704000000000000015  -1
0.1665449999999999986  0.18242800000000000682  0.022932999999999998525  -1
0.1665449999999999986  0.18242800000000000682  0.022932999999999998525  -1
1  2  3  4
  
ZONE T='face72'
STRANDID=0, SOLUTIONTIME=0
Nodes=4, Elements=1, ZONETYPE=FEQuadrilateral
DATAPACKING=POINT
DT=(SINGLE SINGLE SINGLE SINGLE)
-0.37560999999999999943  0.14469899999999999429  0.54325000000000001066  1
-0.34316999999999997506  0.1486609999999999876  0.59025899999999997814  1
-0.32611000000000001098  0.14788000000000001144  0.54690000000000005276  1
-0.32611000000000001098  0.14788000000000001144  0.54690000000000005276  1
1  2  3  4
  
ZONE T='face73'
STRANDID=0, SOLUTIONTIME=0
Nodes=4, Elements=1, ZONETYPE=FEQuadrilateral
DATAPACKING=POINT
DT=(SINGLE SINGLE SINGLE SINGLE)
0.15915099999999998692  0.024142000000000000265  0.67650299999999996547  1
0.17004614527149800041  0.044032627065916540854  0.67060927301734452044  1
0.18306106344217329407  0.0454424509891106429  0.65413809633293651391  1
0.18894700000000000384  0.026928000000000000547  0.63860799999999995347  1
1  2  3  4
  
ZONE T='face74'
STRANDID=0, SOLUTIONTIME=0
Nodes=4, Elements=1, ZONETYPE=FEQuadrilateral
DATAPACKING=POINT
DT=(SINGLE SINGLE SINGLE SINGLE)
0.17004614527149800041  0.044032627065916540854  0.67060927301734452044  -1
0.1785650000000000015  0.059584999999999999076  0.66600099999999995415  -1
0.18306106344217329407  0.0454424509891106429  0.65413809633293651391  -1
0.18306106344217329407  0.0454424509891106429  0.65413809633293651391  -1
1  2  3  4
  
ZONE T='face75'
STRANDID=0, SOLUTIONTIME=0
Nodes=4, Elements=1, ZONETYPE=FEQuadrilateral
DATAPACKING=POINT
DT=(SINGLE SINGLE SINGLE SINGLE)
-0.42402699999999998726  -0.10380100000000000438  -0.6504550000000000054  1
-0.44345800000000001884  -0.067367999999999997329  -0.66968899999999997874  1
-0.41058600000000000652  -0.10076999999999999846  -0.6981579999999999453  1
-0.41058600000000000652  -0.10076999999999999846  -0.6981579999999999453  1
1  2  3  4
  
ZONE T='face76'
STRANDID=0, SOLUTIONTIME=0
Nodes=4, Elements=1, ZONETYPE=FEQuadrilateral
DATAPACKING=POINT
DT=(SINGLE SINGLE SINGLE SINGLE)
0.13355200000000000404  -0.060333999999999998742  -0.71177400000000001778  -1
0.092420000000000002149  -0.061511999999999997235  -0.7342929999999999735  -1
0.1285399999999999876  -0.096564999999999998059  -0.73919000000000001371  -1
0.1285399999999999876  -0.096564999999999998059  -0.73919000000000001371  -1
1  2  3  4
  
ZONE T='face77'
STRANDID=0, SOLUTIONTIME=0
Nodes=4, Elements=1, ZONETYPE=FEQuadrilateral
DATAPACKING=POINT
DT=(SINGLE SINGLE SINGLE SINGLE)
-0.01800300000000000164  -0.12377199999999999314  -0.79829899999999998084  1
0.02468599999999999961  -0.14336699999999999444  -0.82531399999999999206  1
0.036831000000000002625  -0.12071500000000000286  -0.78949599999999997557  1
0.036831000000000002625  -0.12071500000000000286  -0.78949599999999997557  1
1  2  3  4
  
ZONE T='face78'
STRANDID=0, SOLUTIONTIME=0
Nodes=4, Elements=1, ZONETYPE=FEQuadrilateral
DATAPACKING=POINT
DT=(SINGLE SINGLE SINGLE SINGLE)
0.26718799999999998107  0.11954599999999999949  0.42473699999999997567  -1
0.25630384806330558378  0.11166984181504577278  0.41733801900566269705  -1
0.23885561587360873426  0.093214740058480613505  0.41815779117751855631  -1
0.24495000000000000107  0.087502999999999997449  0.44432100000000002149  -1
1  2  3  4
  
ZONE T='face79'
STRANDID=0, SOLUTIONTIME=0
Nodes=4, Elements=1, ZONETYPE=FEQuadrilateral
DATAPACKING=POINT
DT=(SINGLE SINGLE SINGLE SINGLE)
0.25630384806330558378  0.11166984181504577278  0.41733801900566269705  1
0.23534599999999999964  0.096504000000000006443  0.4030909999999999771  1
0.23885561587360873426  0.093214740058480613505  0.41815779117751855631  1
0.23885561587360873426  0.093214740058480613505  0.41815779117751855631  1
1  2  3  4
  
ZONE T='face80'
STRANDID=0, SOLUTIONTIME=0
Nodes=4, Elements=1, ZONETYPE=FEQuadrilateral
DATAPACKING=POINT
DT=(SINGLE SINGLE SINGLE SINGLE)
-0.10089099999999999457  0.11299599999999999922  0.76331099999999996175  -1
-0.086415000000000005698  0.081237000000000003652  0.74368400000000001171  -1
-0.12743299999999999073  0.085289000000000003698  0.72843999999999997641  -1
-0.12743299999999999073  0.085289000000000003698  0.72843999999999997641  -1
1  2  3  4
  
ZONE T='face81'
STRANDID=0, SOLUTIONTIME=0
Nodes=4, Elements=1, ZONETYPE=FEQuadrilateral
DATAPACKING=POINT
DT=(SINGLE SINGLE SINGLE SINGLE)
0.20394100000000001116  0.16752500000000000724  0.037393000000000002625  -1
0.21721899999999999542  0.16359899999999999443  -0.0023389999999999999333  -1
0.1665449999999999986  0.18242800000000000682  0.022932999999999998525  -1
0.1665449999999999986  0.18242800000000000682  0.022932999999999998525  -1
1  2  3  4
  
ZONE T='face82'
STRANDID=0, SOLUTIONTIME=0
Nodes=4, Elements=1, ZONETYPE=FEQuadrilateral
DATAPACKING=POINT
DT=(SINGLE SINGLE SINGLE SINGLE)
-0.46585399999999999032  0.056650999999999999968  0.57780699999999995953  -1
-0.43962699999999999001  0.10247499999999999665  0.58878900000000000681  -1
-0.45412200000000002564  0.084309999999999996056  0.54294900000000001494  -1
-0.45412200000000002564  0.084309999999999996056  0.54294900000000001494  -1
1  2  3  4
  
ZONE T='face83'
STRANDID=0, SOLUTIONTIME=0
Nodes=4, Elements=1, ZONETYPE=FEQuadrilateral
DATAPACKING=POINT
DT=(SINGLE SINGLE SINGLE SINGLE)
-0.0062360000000000002235  0.0899650000000000033  0.9700109999999999566  1
-0.032572131980105362148  0.082075088261561790492  0.97400270280703526993  1
-0.034421410182444343862  0.067877280977438461673  0.98252680732848751699  1
-0.012956999999999999768  0.055033999999999999586  0.99091899999999999427  1
1  2  3  4
  
ZONE T='face84'
STRANDID=0, SOLUTIONTIME=0
Nodes=4, Elements=1, ZONETYPE=FEQuadrilateral
DATAPACKING=POINT
DT=(SINGLE SINGLE SINGLE SINGLE)
-0.032572131980105362148  0.082075088261561790492  0.97400270280703526993  -1
-0.049616000000000000381  0.076968999999999995754  0.97658599999999995411  -1
-0.034421410182444343862  0.067877280977438461673  0.98252680732848751699  -1
-0.034421410182444343862  0.067877280977438461673  0.98252680732848751699  -1
1  2  3  4
  
ZONE T='face85'
STRANDID=0, SOLUTIONTIME=0
Nodes=4, Elements=1, ZONETYPE=FEQuadrilateral
DATAPACKING=POINT
DT=(SINGLE SINGLE SINGLE SINGLE)
0.3111369999999999969  -0.12234599999999999642  -0.80974100000000004407  1
0.30546818713859857919  -0.13199031388918616714  -0.78989205116820671027  1
0.28901422262379522499  -0.14604233804514402117  -0.77144941130209998548  1
0.27440100000000000602  -0.14349500000000001143  -0.7972920000000000007  1
1  2  3  4
  
ZONE T='face86'
STRANDID=0, SOLUTIONTIME=0
Nodes=4, Elements=1, ZONETYPE=FEQuadrilateral
DATAPACKING=POINT
DT=(SINGLE SINGLE SINGLE SINGLE)
0.30546818713859857919  -0.13199031388918616714  -0.78989205116820671027  -1
0.29644700000000001605  -0.14733799999999999675  -0.75830500000000000682  -1
0.28901422262379522499  -0.14604233804514402117  -0.77144941130209998548  -1
0.28901422262379522499  -0.14604233804514402117  -0.77144941130209998548  -1
1  2  3  4
  
ZONE T='face87'
STRANDID=0, SOLUTIONTIME=0
Nodes=4, Elements=1, ZONETYPE=FEQuadrilateral
DATAPACKING=POINT
DT=(SINGLE SINGLE SINGLE SINGLE)
-0.37251400000000001178  -0.10064700000000000035  -0.76575000000000004174  -1
-0.36131200000000002204  -0.07679800000000000515  -0.80940800000000001635  -1
-0.33735700000000001797  -0.11071200000000000485  -0.79889399999999999302  -1
-0.33735700000000001797  -0.11071200000000000485  -0.79889399999999999302  -1
1  2  3  4
  
ZONE T='face88'
STRANDID=0, SOLUTIONTIME=0
Nodes=4, Elements=1, ZONETYPE=FEQuadrilateral
DATAPACKING=POINT
DT=(SINGLE SINGLE SINGLE SINGLE)
-0.32515100000000002334  -0.10710000000000000075  0.15621199999999998975  -1
-0.29413800000000001056  -0.13446600000000000219  0.17321800000000001085  -1
-0.32657199999999997342  -0.11921199999999999852  0.20306499999999999551  -1
-0.32657199999999997342  -0.11921199999999999852  0.20306499999999999551  -1
1  2  3  4
  
ZONE T='face89'
STRANDID=0, SOLUTIONTIME=0
Nodes=4, Elements=1, ZONETYPE=FEQuadrilateral
DATAPACKING=POINT
DT=(SINGLE SINGLE SINGLE SINGLE)
-0.050393000000000000294  -0.13027299999999999991  0.22606499999999998818  -1
-0.055159539501703894193  -0.11876366572441487968  0.23793155025831400073  -1
-0.080238262395670667537  -0.11889840387505491714  0.24306911788412161046  -1
-0.094902000000000000246  -0.13380100000000000326  0.23207800000000000651  -1
1  2  3  4
  
ZONE T='face90'
STRANDID=0, SOLUTIONTIME=0
Nodes=4, Elements=1, ZONETYPE=FEQuadrilateral
DATAPACKING=POINT
DT=(SINGLE SINGLE SINGLE SINGLE)
-0.055159539501703894193  -0.11876366572441487968  0.23793155025831400073  1
-0.062548999999999993493  -0.10092099999999999682  0.25632800000000000029  1
-0.080238262395670667537  -0.11889840387505491714  0.24306911788412161046  1
-0.080238262395670667537  -0.11889840387505491714  0.24306911788412161046  1
1  2  3  4
  
ZONE T='face91'
STRANDID=0, SOLUTIONTIME=0
Nodes=4, Elements=1, ZONETYPE=FEQuadrilateral
DATAPACKING=POINT
DT=(SINGLE SINGLE SINGLE SINGLE)
-0.15602099999999999302  0.082863999999999993218  -0.95118199999999997196  1
-0.17751700000000000812  0.046817999999999998506  -0.96024299999999995769  1
-0.20003799999999999359  0.076312000000000004829  -0.9371310000000000473  1
-0.20003799999999999359  0.076312000000000004829  -0.9371310000000000473  1
1  2  3  4
  
ZONE T='face92'
STRANDID=0, SOLUTIONTIME=0
Nodes=4, Elements=1, ZONETYPE=FEQuadrilateral
DATAPACKING=POINT
DT=(SINGLE SINGLE SINGLE SINGLE)
0.37092300000000000271  -0.14926900000000001278  -0.54705000000000003624  1
0.40978500000000001036  -0.13326599999999999557  -0.57792100000000001803  1
0.41454400000000002358  -0.1321120000000000072  -0.5309430000000000538  1
0.41454400000000002358  -0.1321120000000000072  -0.5309430000000000538  1
1  2  3  4
  
ZONE T='face93'
STRANDID=0, SOLUTIONTIME=0
Nodes=4, Elements=1, ZONETYPE=FEQuadrilateral
DATAPACKING=POINT
DT=(SINGLE SINGLE SINGLE SINGLE)
-0.35035300000000002552  -0.14148399999999999865  0.70353100000000001746  -1
-0.31418000000000001481  -0.14827899999999999414  0.71995200000000003637  -1
-0.34398299999999998322  -0.13072400000000000686  0.75214000000000003077  -1
-0.34398299999999998322  -0.13072400000000000686  0.75214000000000003077  -1
1  2  3  4
  
ZONE T='face94'
STRANDID=0, SOLUTIONTIME=0
Nodes=4, Elements=1, ZONETYPE=FEQuadrilateral
DATAPACKING=POINT
DT=(SINGLE SINGLE SINGLE SINGLE)
-0.19291300000000000114  0.012181000000000000855  -0.6370609999999999884  -1
-0.16555800000000001071  0.02214999999999999955  -0.67383999999999999453  -1
-0.18644900000000000362  0.064760999999999999122  -0.6661580000000000279  -1
-0.18644900000000000362  0.064760999999999999122  -0.6661580000000000279  -1
1  2  3  4
  
ZONE T='face95'
STRANDID=0, SOLUTIONTIME=0
Nodes=4, Elements=1, ZONETYPE=FEQuadrilateral
DATAPACKING=POINT
DT=(SINGLE SINGLE SINGLE SINGLE)
-0.31752000000000002444  -0.098305000000000003491  -0.1149440000000000045  1
-0.32814307800791242542  -0.073851151348911223127  -0.08482188153929466623  1
-0.32985114310218738298  -0.072282140723402915627  -0.086293852874701010292  1
-0.34793699999999999628  -0.063953999999999996962  -0.12402399999999999536  1
1  2  3  4
  
ZONE T='face96'
STRANDID=0, SOLUTIONTIME=0
Nodes=4, Elements=1, ZONETYPE=FEQuadrilateral
DATAPACKING=POINT
DT=(SINGLE SINGLE SINGLE SINGLE)
-0.32814307800791242542  -0.073851151348911223127  -0.08482188153929466623  -1
-0.32856800000000002671  -0.072872999999999993337  -0.083616999999999996884  -1
-0.32985114310218738298  -0.072282140723402915627  -0.086293852874701010292  -1
-0.32985114310218738298  -0.072282140723402915627  -0.086293852874701010292  -1
1  2  3  4
  
ZONE T='face97'
STRANDID=0, SOLUTIONTIME=0
Nodes=4, Elements=1, ZONETYPE=FEQuadrilateral
DATAPACKING=POINT
DT=(SINGLE SINGLE SINGLE SINGLE)
0.0075069999999999997842  0.19812199999999999256  0.076948000000000002507  -1
-0.0026452830010371443381  0.20000034946157810301  0.059195128316356010467  -1
-0.029155982572138024883  0.20091469675683959473  0.048594249017501867094  -1
-0.034903999999999997528  0.198632000000000003  0.068526000000000003576  -1
1  2  3  4
  
ZONE T='face98'
STRANDID=0, SOLUTIONTIME=0
Nodes=4, Elements=1, ZONETYPE=FEQuadrilateral
DATAPACKING=POINT
DT=(SINGLE SINGLE SINGLE SINGLE)
-0.0026452830010371443381  0.20000034946157810301  0.059195128316356010467  1
-0.022301000000000001378  0.20363700000000001245  0.024823999999999998844  1
-0.029155982572138024883  0.20091469675683959473  0.048594249017501867094  1
-0.029155982572138024883  0.20091469675683959473  0.048594249017501867094  1
1  2  3  4
  
ZONE T='face99'
STRANDID=0, SOLUTIONTIME=0
Nodes=4, Elements=1, ZONETYPE=FEQuadrilateral
DATAPACKING=POINT
DT=(SINGLE SINGLE SINGLE SINGLE)
-0.4246030000000000082  0.013476999999999999397  0.74950200000000000156  1
-0.43544399999999999773  -0.021056999999999999329  0.7253969999999999585  1
-0.41243800000000002681  -0.029039999999999999841  0.76498100000000002208  1
-0.41243800000000002681  -0.029039999999999999841  0.76498100000000002208  1
1  2  3  4
  
ZONE T='face100'
STRANDID=0, SOLUTIONTIME=0
Nodes=4, Elements=1, ZONETYPE=FEQuadrilateral
DATAPACKING=POINT
DT=(SINGLE SINGLE SINGLE SINGLE)
0.11175400000000000611  0.022007999999999999785  0.98757899999999998464  1
0.081174999999999997158  -0.0096909999999999999615  0.99053100000000005032  1
0.12237499999999999767  -0.019196999999999998787  0.98074700000000003541  1
0.12237499999999999767  -0.019196999999999998787  0.98074700000000003541  1
1  2  3  4
  
ZONE T='face101'
STRANDID=0, SOLUTIONTIME=0
Nodes=4, Elements=1, ZONETYPE=FEQuadrilateral
DATAPACKING=POINT
DT=(SINGLE SINGLE SINGLE SINGLE)
-0.15963600000000000012  0.1468329999999999913  0.86044399999999998663  1
-0.14971488067702024005  0.13923363661349813514  0.88402905352275207296  1
-0.13332248157187995274  0.13987982481326241557  0.88720383746797881752  1
-0.11698100000000000165  0.14874799999999999134  0.86807199999999995477  1
1  2  3  4
  
ZONE T='face102'
STRANDID=0, SOLUTIONTIME=0
Nodes=4, Elements=1, ZONETYPE=FEQuadrilateral
DATAPACKING=POINT
DT=(SINGLE SINGLE SINGLE SINGLE)
-0.14971488067702024005  0.13923363661349813514  0.88402905352275207296  -1
-0.14341100000000001069  0.1344049999999999967  0.89901500000000000856  -1
-0.13332248157187995274  0.13987982481326241557  0.88720383746797881752  -1
-0.13332248157187995274  0.13987982481326241557  0.88720383746797881752  -1
1  2  3  4
  
ZONE T='face103'
STRANDID=0, SOLUTIONTIME=0
Nodes=4, Elements=1, ZONETYPE=FEQuadrilateral
DATAPACKING=POINT
DT=(SINGLE SINGLE SINGLE SINGLE)
-0.28612500000000001821  0.15080099999999999061  -0.7227449999999999708  1
-0.26781813881952765133  0.1452781127006782802  -0.71014930129780673429  1
-0.24226462383073865681  0.14714970446496461465  -0.73176248161102197543  1
-0.24161499999999999644  0.1491550000000000098  -0.74032100000000000684  1
1  2  3  4
  
ZONE T='face104'
STRANDID=0, SOLUTIONTIME=0
Nodes=4, Elements=1, ZONETYPE=FEQuadrilateral
DATAPACKING=POINT
DT=(SINGLE SINGLE SINGLE SINGLE)
-0.26781813881952765133  0.1452781127006782802  -0.71014930129780673429  -1
-0.2450920000000000043  0.13842199999999998949  -0.69451300000000004697  -1
-0.24226462383073865681  0.14714970446496461465  -0.73176248161102197543  -1
-0.24226462383073865681  0.14714970446496461465  -0.73176248161102197543  -1
1  2  3  4
  
ZONE T='face105'
STRANDID=0, SOLUTIONTIME=0
Nodes=4, Elements=1, ZONETYPE=FEQuadrilateral
DATAPACKING=POINT
DT=(SINGLE SINGLE SINGLE SINGLE)
-0.040328999999999996795  -0.13002500000000000169  -0.23061899999999999067  1
0.0072480000000000001023  -0.13219100000000000295  -0.2259230000000000127  1
-0.029136999999999999705  -0.15519199999999999662  -0.19703999999999999293  1
-0.029136999999999999705  -0.15519199999999999662  -0.19703999999999999293  1
1  2  3  4
  
ZONE T='face106'
STRANDID=0, SOLUTIONTIME=0
Nodes=4, Elements=1, ZONETYPE=FEQuadrilateral
DATAPACKING=POINT
DT=(SINGLE SINGLE SINGLE SINGLE)
0.36390499999999997849  -0.018751000000000000306  -0.11744599999999999485  1
0.37258299999999999752  0.017440000000000000641  -0.14133000000000001117  1
0.35732300000000000173  0.029389999999999999458  -0.098281999999999994366  1
0.35732300000000000173  0.029389999999999999458  -0.098281999999999994366  1
1  2  3  4
  
ZONE T='face107'
STRANDID=0, SOLUTIONTIME=0
Nodes=4, Elements=1, ZONETYPE=FEQuadrilateral
DATAPACKING=POINT
DT=(SINGLE SINGLE SINGLE SINGLE)
-0.4169439999999999813  0.048357999999999998209  -0.29270800000000002372  1
-0.392867999999999995  0.080493999999999996109  -0.27504299999999998194  1
-0.40507700000000002039  0.093109999999999998321  -0.32142700000000001825  1
-0.40507700000000002039  0.093109999999999998321  -0.32142700000000001825  1
1  2  3  4
  
ZONE T='face108'
STRANDID=0, SOLUTIONTIME=0
Nodes=4, Elements=1, ZONETYPE=FEQuadrilateral
DATAPACKING=POINT
DT=(SINGLE SINGLE SINGLE SINGLE)
0.46213500000000001799  0.050354000000000002923  -0.46193699999999998651  -1
0.46671699999999999298  0.0086070000000000000673  -0.44493700000000002692  -1
0.4740599999999999814  0.019095000000000000862  -0.49667600000000000637  -1
0.4740599999999999814  0.019095000000000000862  -0.49667600000000000637  -1
1  2  3  4
  
ZONE T='face109'
STRANDID=0, SOLUTIONTIME=0
Nodes=4, Elements=1, ZONETYPE=FEQuadrilateral
DATAPACKING=POINT
DT=(SINGLE SINGLE SINGLE SINGLE)
0.19326799999999999535  -0.12460400000000000642  0.89399300000000003763  -1
0.22079899999999999527  -0.13477600000000000691  0.86050899999999996837  -1
0.23321500000000000563  -0.1091389999999999999  0.88970300000000002161  -1
0.23321500000000000563  -0.1091389999999999999  0.88970300000000002161  -1
1  2  3  4
  
ZONE T='face110'
STRANDID=0, SOLUTIONTIME=0
Nodes=4, Elements=1, ZONETYPE=FEQuadrilateral
DATAPACKING=POINT
DT=(SINGLE SINGLE SINGLE SINGLE)
-0.23868100000000000427  -0.13404499999999999749  0.70417499999999999538  -1
-0.26622600000000001819  -0.14748400000000000398  0.74531999999999998252  -1
-0.27688899999999999624  -0.14617399999999999838  0.70518599999999997952  -1
-0.27688899999999999624  -0.14617399999999999838  0.70518599999999997952  -1
1  2  3  4
  
ZONE T='face111'
STRANDID=0, SOLUTIONTIME=0
Nodes=4, Elements=1, ZONETYPE=FEQuadrilateral
DATAPACKING=POINT
DT=(SINGLE SINGLE SINGLE SINGLE)
0.18776599999999998847  -0.013535999999999999421  0.3892459999999999809  -1
0.20639264130303325295  0.0048663002295957344043  0.42315587693096523569  -1
0.20678578221820068106  0.0095732981728679535094  0.42275330501557595309  -1
0.19565399999999999459  0.029172000000000000014  0.39456499999999999906  -1
1  2  3  4
  
ZONE T='face112'
STRANDID=0, SOLUTIONTIME=0
Nodes=4, Elements=1, ZONETYPE=FEQuadrilateral
DATAPACKING=POINT
DT=(SINGLE SINGLE SINGLE SINGLE)
0.20639264130303325295  0.0048663002295957344043  0.42315587693096523569  1
0.20835699999999998666  0.0068069999999999996829  0.42673200000000000021  1
0.20678578221820068106  0.0095732981728679535094  0.42275330501557595309  1
0.20678578221820068106  0.0095732981728679535094  0.42275330501557595309  1
1  2  3  4
  
ZONE T='face113'
STRANDID=0, SOLUTIONTIME=0
Nodes=4, Elements=1, ZONETYPE=FEQuadrilateral
DATAPACKING=POINT
DT=(SINGLE SINGLE SINGLE SINGLE)
0.26561200000000001475  -0.13912800000000000167  -0.67222099999999995745  1
0.22953799999999999204  -0.11547999999999999932  -0.66788300000000000445  1
0.23736499999999999266  -0.13846800000000000774  -0.70885500000000001286  1
0.23736499999999999266  -0.13846800000000000774  -0.70885500000000001286  1
1  2  3  4
  
ZONE T='face114'
STRANDID=0, SOLUTIONTIME=0
Nodes=4, Elements=1, ZONETYPE=FEQuadrilateral
DATAPACKING=POINT
DT=(SINGLE SINGLE SINGLE SINGLE)
-0.37052200000000001801  0.14076500000000000123  -0.3812559999999999838  1
-0.40241700000000002468  0.1154140000000000027  -0.3620269999999999877  1
-0.36733700000000002461  0.13372800000000001353  -0.33587899999999998313  1
-0.36733700000000002461  0.13372800000000001353  -0.33587899999999998313  1
1  2  3  4
  
ZONE T='face115'
STRANDID=0, SOLUTIONTIME=0
Nodes=4, Elements=1, ZONETYPE=FEQuadrilateral
DATAPACKING=POINT
DT=(SINGLE SINGLE SINGLE SINGLE)
-0.33688400000000001677  -0.096768999999999993911  0.81597399999999997711  1
-0.30526799999999998381  -0.10032499999999999751  0.84343299999999998828  1
-0.33054200000000000248  -0.067463999999999996193  0.84769600000000000506  1
-0.33054200000000000248  -0.067463999999999996193  0.84769600000000000506  1
1  2  3  4
  
ZONE T='face116'
STRANDID=0, SOLUTIONTIME=0
Nodes=4, Elements=1, ZONETYPE=FEQuadrilateral
DATAPACKING=POINT
DT=(SINGLE SINGLE SINGLE SINGLE)
0.41402600000000000513  -0.00073999999999999998938  0.2634380000000000055  1
0.39818900000000001516  0.039132000000000000117  0.23601900000000000657  1
0.41335899999999997645  0.041281999999999999251  0.27633000000000002006  1
0.41335899999999997645  0.041281999999999999251  0.27633000000000002006  1
1  2  3  4
  
ZONE T='face117'
STRANDID=0, SOLUTIONTIME=0
Nodes=4, Elements=1, ZONETYPE=FEQuadrilateral
DATAPACKING=POINT
DT=(SINGLE SINGLE SINGLE SINGLE)
0.23908499999999999197  -0.066192000000000000837  -0.5478450000000000264  -1
0.26208599999999998564  -0.099408999999999997366  -0.5264250000000000318  -1
0.24093000000000000527  -0.06825900000000000023  -0.49505700000000002481  -1
0.24093000000000000527  -0.06825900000000000023  -0.49505700000000002481  -1
1  2  3  4
  
ZONE T='face118'
STRANDID=0, SOLUTIONTIME=0
Nodes=4, Elements=1, ZONETYPE=FEQuadrilateral
DATAPACKING=POINT
DT=(SINGLE SINGLE SINGLE SINGLE)
-0.47166099999999999692  -0.038073000000000002674  -0.58716299999999999049  1
-0.47046572250843149421  -0.053861600068365378391  -0.52416972781976456375  1
-0.47096628546809410354  -0.05145252611408313026  -0.52414520478376769308  1
-0.47762100000000001776  -0.01639300000000000132  -0.54286900000000004596  1
1  2  3  4
  
ZONE T='face119'
STRANDID=0, SOLUTIONTIME=0
Nodes=4, Elements=1, ZONETYPE=FEQuadrilateral
DATAPACKING=POINT
DT=(SINGLE SINGLE SINGLE SINGLE)
-0.47046572250843149421  -0.053861600068365378391  -0.52416972781976456375  -1
-0.47043699999999999406  -0.05424099999999999755  -0.52265600000000000946  -1
-0.47096628546809410354  -0.05145252611408313026  -0.52414520478376769308  -1
-0.47096628546809410354  -0.05145252611408313026  -0.52414520478376769308  -1
1  2  3  4
  
ZONE T='face120'
STRANDID=0, SOLUTIONTIME=0
Nodes=4, Elements=1, ZONETYPE=FEQuadrilateral
DATAPACKING=POINT
DT=(SINGLE SINGLE SINGLE SINGLE)
-0.12725800000000001  0.045611999999999999766  0.32157700000000000173  1
-0.10938690393058070338  0.039210079836759115235  0.31326455915977102773  1
-0.10982669807416685359  0.051316376823931558748  0.30906521259693653381  1
-0.12271674666018500544  0.050686282089184790667  0.31699491672689456001  1
1  2  3  4
  
ZONE T='face121'
STRANDID=0, SOLUTIONTIME=0
Nodes=4, Elements=1, ZONETYPE=FEQuadrilateral
DATAPACKING=POINT
DT=(SINGLE SINGLE SINGLE SINGLE)
-0.088869000000000003547  0.031859999999999999432  0.30372100000000001874  -1
-0.094233556468665408135  0.051128519975489020166  0.29982278833713493782  -1
-0.10982669807416685359  0.051316376823931558748  0.30906521259693653381  -1
-0.10938690393058070338  0.039210079836759115235  0.31326455915977102773  -1
1  2  3  4
  
ZONE T='face122'
STRANDID=0, SOLUTIONTIME=0
Nodes=4, Elements=1, ZONETYPE=FEQuadrilateral
DATAPACKING=POINT
DT=(SINGLE SINGLE SINGLE SINGLE)
-0.10089800000000000157  0.075065999999999993841  0.29498000000000001997  1
-0.11128123515106337627  0.063464034592586468508  0.30545658973113931633  1
-0.10982669807416685359  0.051316376823931558748  0.30906521259693653381  1
-0.094233556468665408135  0.051128519975489020166  0.29982278833713493782  1
1  2  3  4
  
ZONE T='face123'
STRANDID=0, SOLUTIONTIME=0
Nodes=4, Elements=1, ZONETYPE=FEQuadrilateral
DATAPACKING=POINT
DT=(SINGLE SINGLE SINGLE SINGLE)
-0.11128123515106337627  0.063464034592586468508  0.30545658973113931633  -1
-0.12271674666018500544  0.050686282089184790667  0.31699491672689456001  -1
-0.10982669807416685359  0.051316376823931558748  0.30906521259693653381  -1
-0.10982669807416685359  0.051316376823931558748  0.30906521259693653381  -1
1  2  3  4
  
ZONE T='face124'
STRANDID=0, SOLUTIONTIME=0
Nodes=4, Elements=1, ZONETYPE=FEQuadrilateral
DATAPACKING=POINT
DT=(SINGLE SINGLE SINGLE SINGLE)
-0.088650999999999993695  -0.13714100000000001289  0.90890899999999996695  1
-0.11768550175720181306  -0.11753769039144992825  0.93058762421660834452  1
-0.12161000422966468382  -0.1173519327957232572  0.92989386535889073659  1
-0.13141300000000000203  -0.13865700000000000247  0.89614300000000002289  1
1  2  3  4
  
ZONE T='face125'
STRANDID=0, SOLUTIONTIME=0
Nodes=4, Elements=1, ZONETYPE=FEQuadrilateral
DATAPACKING=POINT
DT=(SINGLE SINGLE SINGLE SINGLE)
-0.11768550175720181306  -0.11753769039144992825  0.93058762421660834452  -1
-0.1207450000000000051  -0.11547200000000000519  0.93287200000000003453  -1
-0.12161000422966468382  -0.1173519327957232572  0.92989386535889073659  -1
-0.12161000422966468382  -0.1173519327957232572  0.92989386535889073659  -1
1  2  3  4
  
ZONE T='face126'
STRANDID=0, SOLUTIONTIME=0
Nodes=4, Elements=1, ZONETYPE=FEQuadrilateral
DATAPACKING=POINT
DT=(SINGLE SINGLE SINGLE SINGLE)
-0.36733199999999999186  -0.11880200000000000482  -0.30527900000000002256  -1
-0.37624499999999999611  -0.08549199999999999855  -0.24625299999999999967  -1
-0.39403799999999999937  -0.082608000000000000873  -0.28954099999999999282  -1
-0.39403799999999999937  -0.082608000000000000873  -0.28954099999999999282  -1
1  2  3  4
  
ZONE T='face127'
STRANDID=0, SOLUTIONTIME=0
Nodes=4, Elements=1, ZONETYPE=FEQuadrilateral
DATAPACKING=POINT
DT=(SINGLE SINGLE SINGLE SINGLE)
0.19565399999999999459  0.029172000000000000014  0.39456499999999999906  -1
0.20678578221820068106  0.0095732981728679535094  0.42275330501557595309  -1
0.21558785041726419296  0.045319313984896976433  0.42488842941495341687  -1
0.21276863511277288588  0.045261513534553446392  0.41972439188004961874  -1
1  2  3  4
  
ZONE T='face128'
STRANDID=0, SOLUTIONTIME=0
Nodes=4, Elements=1, ZONETYPE=FEQuadrilateral
DATAPACKING=POINT
DT=(SINGLE SINGLE SINGLE SINGLE)
0.20835699999999998666  0.0068069999999999996829  0.42673200000000000021  1
0.21788661215270457849  0.045296441550734742321  0.42912666904605040186  1
0.21558785041726419296  0.045319313984896976433  0.42488842941495341687  1
0.20678578221820068106  0.0095732981728679535094  0.42275330501557595309  1
1  2  3  4
  
ZONE T='face129'
STRANDID=0, SOLUTIONTIME=0
Nodes=4, Elements=1, ZONETYPE=FEQuadrilateral
DATAPACKING=POINT
DT=(SINGLE SINGLE SINGLE SINGLE)
0.21942800000000001193  0.051521999999999998354  0.4295140000000000069  -1
0.21639215486457610838  0.048667993994417249604  0.42505115186178471509  -1
0.21558785041726419296  0.045319313984896976433  0.42488842941495341687  -1
0.21788661215270457849  0.045296441550734742321  0.42912666904605040186  -1
1  2  3  4
  
ZONE T='face130'
STRANDID=0, SOLUTIONTIME=0
Nodes=4, Elements=1, ZONETYPE=FEQuadrilateral
DATAPACKING=POINT
DT=(SINGLE SINGLE SINGLE SINGLE)
0.21639215486457610838  0.048667993994417249604  0.42505115186178471509  1
0.21276863511277288588  0.045261513534553446392  0.41972439188004961874  1
0.21558785041726419296  0.045319313984896976433  0.42488842941495341687  1
0.21558785041726419296  0.045319313984896976433  0.42488842941495341687  1
1  2  3  4
  
ZONE T='face131'
STRANDID=0, SOLUTIONTIME=0
Nodes=4, Elements=1, ZONETYPE=FEQuadrilateral
DATAPACKING=POINT
DT=(SINGLE SINGLE SINGLE SINGLE)
0.032717000000000003024  0.11892900000000000693  -0.24125199999999999423  -1
0.024268999999999998907  0.084945999999999993735  -0.26713300000000000933  -1
-0.012297000000000000638  0.10960300000000000598  -0.24752599999999999603  -1
-0.012297000000000000638  0.10960300000000000598  -0.24752599999999999603  -1
1  2  3  4
  
ZONE T='face132'
STRANDID=0, SOLUTIONTIME=0
Nodes=4, Elements=1, ZONETYPE=FEQuadrilateral
DATAPACKING=POINT
DT=(SINGLE SINGLE SINGLE SINGLE)
0.015873000000000001691  -0.14115900000000000669  0.82855999999999996319  -1
0.041700575250351520906  -0.13133198886850677711  0.80775023490690867067  -1
0.049282346873950791388  -0.13106515715818478629  0.80719332995093850958  -1
0.056457000000000000239  -0.14548300000000000121  0.83777800000000002267  -1
1  2  3  4
  
ZONE T='face133'
STRANDID=0, SOLUTIONTIME=0
Nodes=4, Elements=1, ZONETYPE=FEQuadrilateral
DATAPACKING=POINT
DT=(SINGLE SINGLE SINGLE SINGLE)
0.041700575250351520906  -0.13133198886850677711  0.80775023490690867067  1
0.048187000000000000666  -0.12886400000000000632  0.80252400000000001512  1
0.049282346873950791388  -0.13106515715818478629  0.80719332995093850958  1
0.049282346873950791388  -0.13106515715818478629  0.80719332995093850958  1
1  2  3  4
  
ZONE T='face134'
STRANDID=0, SOLUTIONTIME=0
Nodes=4, Elements=1, ZONETYPE=FEQuadrilateral
DATAPACKING=POINT
DT=(SINGLE SINGLE SINGLE SINGLE)
-0.10030100000000000127  -0.026228000000000001313  0.98452399999999995472  -1
-0.13108600000000000807  -0.051035999999999998034  0.97075100000000003053  -1
-0.10677399999999999392  -0.083711999999999994748  0.96118999999999998884  -1
-0.10677399999999999392  -0.083711999999999994748  0.96118999999999998884  -1
1  2  3  4
  
ZONE T='face135'
STRANDID=0, SOLUTIONTIME=0
Nodes=4, Elements=1, ZONETYPE=FEQuadrilateral
DATAPACKING=POINT
DT=(SINGLE SINGLE SINGLE SINGLE)
0.401727999999999974  0.13539599999999998858  -0.56099600000000005018  -1
0.36347299999999999054  0.14940200000000000702  -0.58420499999999997431  -1
0.36781000000000002581  0.14940800000000001302  -0.53571199999999996599  -1
0.36781000000000002581  0.14940800000000001302  -0.53571199999999996599  -1
1  2  3  4
  
ZONE T='face136'
STRANDID=0, SOLUTIONTIME=0
Nodes=4, Elements=1, ZONETYPE=FEQuadrilateral
DATAPACKING=POINT
DT=(SINGLE SINGLE SINGLE SINGLE)
-0.37682599999999999429  -0.11829900000000000138  0.72892500000000004512  1
-0.34616913317408343209  -0.12989695299796041872  0.75059473672818122214  1
-0.34486567993360750517  -0.12932152125137413856  0.75352535091249994714  1
-0.3624839999999999729  -0.1013280000000000014  0.78117700000000001026  1
1  2  3  4
  
ZONE T='face137'
STRANDID=0, SOLUTIONTIME=0
Nodes=4, Elements=1, ZONETYPE=FEQuadrilateral
DATAPACKING=POINT
DT=(SINGLE SINGLE SINGLE SINGLE)
-0.34616913317408343209  -0.12989695299796041872  0.75059473672818122214  -1
-0.34398299999999998322  -0.13072400000000000686  0.75214000000000003077  -1
-0.34486567993360750517  -0.12932152125137413856  0.75352535091249994714  -1
-0.34486567993360750517  -0.12932152125137413856  0.75352535091249994714  -1
1  2  3  4
  
ZONE T='face138'
STRANDID=0, SOLUTIONTIME=0
Nodes=4, Elements=1, ZONETYPE=FEQuadrilateral
DATAPACKING=POINT
DT=(SINGLE SINGLE SINGLE SINGLE)
-0.23930899999999999395  -0.11054200000000000137  -0.39447300000000001807  1
-0.22242140811630889408  -0.076513089310535797871  -0.41262248292142122974  1
-0.21125035887016480052  -0.076224151006881540882  -0.39562472635615864025  1
-0.20416899999999998938  -0.081563999999999997614  -0.37764100000000000446  1
1  2  3  4
  
ZONE T='face139'
STRANDID=0, SOLUTIONTIME=0
Nodes=4, Elements=1, ZONETYPE=FEQuadrilateral
DATAPACKING=POINT
DT=(SINGLE SINGLE SINGLE SINGLE)
-0.22242140811630889408  -0.076513089310535797871  -0.41262248292142122974  -1
-0.21927499999999999769  -0.070172999999999999265  -0.4160039999999999849  -1
-0.21125035887016480052  -0.076224151006881540882  -0.39562472635615864025  -1
-0.21125035887016480052  -0.076224151006881540882  -0.39562472635615864025  -1
1  2  3  4
  
ZONE T='face140'
STRANDID=0, SOLUTIONTIME=0
Nodes=4, Elements=1, ZONETYPE=FEQuadrilateral
DATAPACKING=POINT
DT=(SINGLE SINGLE SINGLE SINGLE)
-0.2647229999999999861  -0.12153700000000000614  0.61774600000000001732  -1
-0.26020300000000001761  -0.13103300000000001058  0.66358899999999998442  -1
-0.29738599999999998369  -0.140615999999999991  0.63636999999999999122  -1
-0.29738599999999998369  -0.140615999999999991  0.63636999999999999122  -1
1  2  3  4
  
ZONE T='face141'
STRANDID=0, SOLUTIONTIME=0
Nodes=4, Elements=1, ZONETYPE=FEQuadrilateral
DATAPACKING=POINT
DT=(SINGLE SINGLE SINGLE SINGLE)
-0.15823300000000001253  -0.17340200000000000058  0.1232300000000000062  1
-0.15258499999999999841  -0.17906400000000000095  0.081531999999999993367  1
-0.11722599999999999687  -0.18155299999999999216  0.10431400000000000394  1
-0.11722599999999999687  -0.18155299999999999216  0.10431400000000000394  1
1  2  3  4
  
ZONE T='face142'
STRANDID=0, SOLUTIONTIME=0
Nodes=4, Elements=1, ZONETYPE=FEQuadrilateral
DATAPACKING=POINT
DT=(SINGLE SINGLE SINGLE SINGLE)
0.37771300000000002095  0.06367100000000000537  0.20789699999999999847  1
0.38854600000000000248  0.07530799999999999994  0.25312600000000001765  1
0.39818900000000001516  0.039132000000000000117  0.23601900000000000657  1
0.39818900000000001516  0.039132000000000000117  0.23601900000000000657  1
1  2  3  4
  
ZONE T='face143'
STRANDID=0, SOLUTIONTIME=0
Nodes=4, Elements=1, ZONETYPE=FEQuadrilateral
DATAPACKING=POINT
DT=(SINGLE SINGLE SINGLE SINGLE)
-0.44876399999999999624  0.040343999999999997919  -0.37066599999999999548  -1
-0.4616580000000000128  0.034846000000000001973  -0.41337899999999999645  -1
-0.45763599999999998724  -0.00066200000000000004501  -0.3892840000000000189  -1
-0.45763599999999998724  -0.00066200000000000004501  -0.3892840000000000189  -1
1  2  3  4
  
ZONE T='face144'
STRANDID=0, SOLUTIONTIME=0
Nodes=4, Elements=1, ZONETYPE=FEQuadrilateral
DATAPACKING=POINT
DT=(SINGLE SINGLE SINGLE SINGLE)
-0.13620799999999999574  -0.015166999999999999926  -0.69723000000000001641  -1
-0.13836913655715796234  -0.048973772838484752601  -0.70768545907494595504  -1
-0.11055425970264989854  -0.046124028632229738256  -0.72098401949388457588  -1
-0.098588999999999996082  -0.03765199999999999797  -0.72422600000000003639  -1
1  2  3  4
  
ZONE T='face145'
STRANDID=0, SOLUTIONTIME=0
Nodes=4, Elements=1, ZONETYPE=FEQuadrilateral
DATAPACKING=POINT
DT=(SINGLE SINGLE SINGLE SINGLE)
-0.13836913655715796234  -0.048973772838484752601  -0.70768545907494595504  1
-0.13949700000000000988  -0.066616999999999995663  -0.71314200000000005364  1
-0.11055425970264989854  -0.046124028632229738256  -0.72098401949388457588  1
-0.11055425970264989854  -0.046124028632229738256  -0.72098401949388457588  1
1  2  3  4
  
ZONE T='face146'
STRANDID=0, SOLUTIONTIME=0
Nodes=4, Elements=1, ZONETYPE=FEQuadrilateral
DATAPACKING=POINT
DT=(SINGLE SINGLE SINGLE SINGLE)
-0.33129599999999997939  0.080132999999999995899  0.097983000000000000651  -1
-0.30102600000000001579  0.11515699999999999548  0.091246999999999994779  -1
-0.32050200000000000911  0.081716999999999997972  0.05307900000000000118  -1
-0.32050200000000000911  0.081716999999999997972  0.05307900000000000118  -1
1  2  3  4
  
ZONE T='face147'
STRANDID=0, SOLUTIONTIME=0
Nodes=4, Elements=1, ZONETYPE=FEQuadrilateral
DATAPACKING=POINT
DT=(SINGLE SINGLE SINGLE SINGLE)
0.11575599999999999778  0.096341999999999997084  0.950853999999999977  1
0.075244000000000005324  0.089899999999999993805  0.96439699999999994873  1
0.11566300000000000192  0.061770999999999999519  0.97355599999999997696  1
0.11566300000000000192  0.061770999999999999519  0.97355599999999997696  1
1  2  3  4
  
ZONE T='face148'
STRANDID=0, SOLUTIONTIME=0
Nodes=4, Elements=1, ZONETYPE=FEQuadrilateral
DATAPACKING=POINT
DT=(SINGLE SINGLE SINGLE SINGLE)
-0.45710499999999998355  -0.034882000000000003281  0.40041199999999999015  1
-0.44450699999999998546  -0.076268000000000002458  0.41062199999999998701  1
-0.46332899999999999086  -0.044548999999999998323  0.44434400000000001674  1
-0.46332899999999999086  -0.044548999999999998323  0.44434400000000001674  1
1  2  3  4
  
ZONE T='face149'
STRANDID=0, SOLUTIONTIME=0
Nodes=4, Elements=1, ZONETYPE=FEQuadrilateral
DATAPACKING=POINT
DT=(SINGLE SINGLE SINGLE SINGLE)
-0.093129000000000003445  -0.14764299999999999646  0.86916999999999999815  1
-0.052331999999999996576  -0.14749100000000001098  0.88233099999999997642  1
-0.088650999999999993695  -0.13714100000000001289  0.90890899999999996695  1
-0.088650999999999993695  -0.13714100000000001289  0.90890899999999996695  1
1  2  3  4
  
ZONE T='face150'
STRANDID=0, SOLUTIONTIME=0
Nodes=4, Elements=1, ZONETYPE=FEQuadrilateral
DATAPACKING=POINT
DT=(SINGLE SINGLE SINGLE SINGLE)
0.45456999999999997408  0.023367999999999999883  0.69035999999999997367  1
0.43938700000000002754  -0.0040590000000000001079  0.72529900000000002702  1
0.45024399999999997757  -0.030811999999999999111  0.68673399999999995558  1
0.45024399999999997757  -0.030811999999999999111  0.68673399999999995558  1
1  2  3  4
  
ZONE T='face151'
STRANDID=0, SOLUTIONTIME=0
Nodes=4, Elements=1, ZONETYPE=FEQuadrilateral
DATAPACKING=POINT
DT=(SINGLE SINGLE SINGLE SINGLE)
-0.23109399999999999387  -0.060429999999999997606  -0.45829500000000000792  -1
-0.24101134422165820803  -0.071275242547972128548  -0.48885222229731833954  -1
-0.24161628845468210991  -0.065794227859669943137  -0.49957447890874795426  -1
-0.22873799999999999688  -0.031237000000000000877  -0.48942000000000002169  -1
1  2  3  4
  
ZONE T='face152'
STRANDID=0, SOLUTIONTIME=0
Nodes=4, Elements=1, ZONETYPE=FEQuadrilateral
DATAPACKING=POINT
DT=(SINGLE SINGLE SINGLE SINGLE)
-0.24101134422165820803  -0.071275242547972128548  -0.48885222229731833954  1
-0.24548000000000000376  -0.076161999999999993594  -0.50262099999999998445  1
-0.24161628845468210991  -0.065794227859669943137  -0.49957447890874795426  1
-0.24161628845468210991  -0.065794227859669943137  -0.49957447890874795426  1
1  2  3  4
  
ZONE T='face153'
STRANDID=0, SOLUTIONTIME=0
Nodes=4, Elements=1, ZONETYPE=FEQuadrilateral
DATAPACKING=POINT
DT=(SINGLE SINGLE SINGLE SINGLE)
-0.34398299999999998322  -0.13072400000000000686  0.75214000000000003077  -1
-0.34616913317408343209  -0.12989695299796041872  0.75059473672818122214  -1
-0.35917079398717488559  -0.13376139381284138374  0.7119893938545053258  -1
-0.35035300000000002552  -0.14148399999999999865  0.70353100000000001746  -1
1  2  3  4
  
ZONE T='face154'
STRANDID=0, SOLUTIONTIME=0
Nodes=4, Elements=1, ZONETYPE=FEQuadrilateral
DATAPACKING=POINT
DT=(SINGLE SINGLE SINGLE SINGLE)
-0.34616913317408343209  -0.12989695299796041872  0.75059473672818122214  1
-0.37682599999999999429  -0.11829900000000000138  0.72892500000000004512  1
-0.35917079398717488559  -0.13376139381284138374  0.7119893938545053258  1
-0.35917079398717488559  -0.13376139381284138374  0.7119893938545053258  1
1  2  3  4
  
ZONE T='face155'
STRANDID=0, SOLUTIONTIME=0
Nodes=4, Elements=1, ZONETYPE=FEQuadrilateral
DATAPACKING=POINT
DT=(SINGLE SINGLE SINGLE SINGLE)
-0.41934599999999999653  -0.060575999999999997903  0.73244600000000004147  1
-0.45097999999999999199  -0.033259999999999997899  0.68611400000000000166  1
-0.43554500000000001547  -0.074976000000000000978  0.68150200000000005218  1
-0.43554500000000001547  -0.074976000000000000978  0.68150200000000005218  1
1  2  3  4
  
ZONE T='face156'
STRANDID=0, SOLUTIONTIME=0
Nodes=4, Elements=1, ZONETYPE=FEQuadrilateral
DATAPACKING=POINT
DT=(SINGLE SINGLE SINGLE SINGLE)
0.066862000000000004762  -0.1473170000000000035  0.87597300000000000164  -1
0.11007500000000000617  -0.14383899999999999464  0.88449400000000000244  -1
0.078221999999999999864  -0.13561899999999998956  0.91169100000000002915  -1
0.078221999999999999864  -0.13561899999999998956  0.91169100000000002915  -1
1  2  3  4
  
ZONE T='face157'
STRANDID=0, SOLUTIONTIME=0
Nodes=4, Elements=1, ZONETYPE=FEQuadrilateral
DATAPACKING=POINT
DT=(SINGLE SINGLE SINGLE SINGLE)
0.19125100000000000433  0.12356699999999999628  0.72305399999999997451  -1
0.208759146165173326  0.1319440215578427944  0.7246167981079605358  -1
0.22507753526349297268  0.13274698767848605585  0.7077016447431829782  -1
0.21770300000000000762  0.12357200000000000129  0.69223400000000001597  -1
1  2  3  4
  
ZONE T='face158'
STRANDID=0, SOLUTIONTIME=0
Nodes=4, Elements=1, ZONETYPE=FEQuadrilateral
DATAPACKING=POINT
DT=(SINGLE SINGLE SINGLE SINGLE)
0.208759146165173326  0.1319440215578427944  0.7246167981079605358  1
0.23422599999999998976  0.14412900000000000711  0.7268900000000000361  1
0.22507753526349297268  0.13274698767848605585  0.7077016447431829782  1
0.22507753526349297268  0.13274698767848605585  0.7077016447431829782  1
1  2  3  4
  
ZONE T='face159'
STRANDID=0, SOLUTIONTIME=0
Nodes=4, Elements=1, ZONETYPE=FEQuadrilateral
DATAPACKING=POINT
DT=(SINGLE SINGLE SINGLE SINGLE)
0.28145999999999998797  0.14959600000000000675  -0.35785499999999997867  1
0.32286900000000001709  0.15072399999999999687  -0.35034300000000001551  1
0.33290399999999997771  0.14907200000000001006  -0.39206000000000001959  1
0.33290399999999997771  0.14907200000000001006  -0.39206000000000001959  1
1  2  3  4
  
ZONE T='face160'
STRANDID=0, SOLUTIONTIME=0
Nodes=4, Elements=1, ZONETYPE=FEQuadrilateral
DATAPACKING=POINT
DT=(SINGLE SINGLE SINGLE SINGLE)
0.29174299999999997457  -0.10944900000000000462  -0.057993999999999996942  1
0.32122800000000001353  -0.08674500000000000266  -0.08963699999999999446  1
0.31815900000000002512  -0.075510999999999994792  -0.044909999999999998532  1
0.31815900000000002512  -0.075510999999999994792  -0.044909999999999998532  1
1  2  3  4
  
ZONE T='face161'
STRANDID=0, SOLUTIONTIME=0
Nodes=4, Elements=1, ZONETYPE=FEQuadrilateral
DATAPACKING=POINT
DT=(SINGLE SINGLE SINGLE SINGLE)
0.20394100000000001116  0.16752500000000000724  0.037393000000000002625  -1
0.24402199999999998892  0.14784800000000000719  0.024255999999999999783  -1
0.21721899999999999542  0.16359899999999999443  -0.0023389999999999999333  -1
0.21721899999999999542  0.16359899999999999443  -0.0023389999999999999333  -1
1  2  3  4
  
ZONE T='face162'
STRANDID=0, SOLUTIONTIME=0
Nodes=4, Elements=1, ZONETYPE=FEQuadrilateral
DATAPACKING=POINT
DT=(SINGLE SINGLE SINGLE SINGLE)
-0.089228000000000001757  0.0013420000000000000939  0.7200509999999999966  1
-0.045928999999999997605  -0.029322000000000000841  0.73837900000000000755  1
-0.10099400000000000044  -0.040240999999999998993  0.72203799999999995762  1
-0.10099400000000000044  -0.040240999999999998993  0.72203799999999995762  1
1  2  3  4
  
ZONE T='face163'
STRANDID=0, SOLUTIONTIME=0
Nodes=4, Elements=1, ZONETYPE=FEQuadrilateral
DATAPACKING=POINT
DT=(SINGLE SINGLE SINGLE SINGLE)
-0.27905600000000002625  -0.13977100000000000635  -0.38987399999999999833  1
-0.27600599999999997358  -0.12776299999999998769  -0.43343199999999998395  1
-0.23930899999999999395  -0.11054200000000000137  -0.39447300000000001807  1
-0.23930899999999999395  -0.11054200000000000137  -0.39447300000000001807  1
1  2  3  4
  
ZONE T='face164'
STRANDID=0, SOLUTIONTIME=0
Nodes=4, Elements=1, ZONETYPE=FEQuadrilateral
DATAPACKING=POINT
DT=(SINGLE SINGLE SINGLE SINGLE)
0.28647800000000001042  0.1203229999999999994  -0.048714000000000000357  -1
0.25712400000000001921  0.14490800000000000902  -0.067267999999999994465  -1
0.25729200000000002069  0.14078599999999999448  -0.020836000000000000354  -1
0.25729200000000002069  0.14078599999999999448  -0.020836000000000000354  -1
1  2  3  4
  
ZONE T='face165'
STRANDID=0, SOLUTIONTIME=0
Nodes=4, Elements=1, ZONETYPE=FEQuadrilateral
DATAPACKING=POINT
DT=(SINGLE SINGLE SINGLE SINGLE)
-0.26077200000000000379  0.11376200000000000201  -0.60121999999999997666  1
-0.24723330098609369587  0.11817412377511045396  -0.64222493696117832762  1
-0.24980719990843205935  0.1202716311941066929  -0.64350784472259348057  1
-0.28952899999999998082  0.13982300000000000284  -0.62367399999999995064  1
1  2  3  4
  
ZONE T='face166'
STRANDID=0, SOLUTIONTIME=0
Nodes=4, Elements=1, ZONETYPE=FEQuadrilateral
DATAPACKING=POINT
DT=(SINGLE SINGLE SINGLE SINGLE)
-0.24723330098609369587  0.11817412377511045396  -0.64222493696117832762  -1
-0.24621799999999999242  0.11850499999999999923  -0.64529999999999998472  -1
-0.24980719990843205935  0.1202716311941066929  -0.64350784472259348057  -1
-0.24980719990843205935  0.1202716311941066929  -0.64350784472259348057  -1
1  2  3  4
  
ZONE T='face167'
STRANDID=0, SOLUTIONTIME=0
Nodes=4, Elements=1, ZONETYPE=FEQuadrilateral
DATAPACKING=POINT
DT=(SINGLE SINGLE SINGLE SINGLE)
-0.052974000000000000254  -0.01051099999999999951  0.99444799999999999862  -1
-0.08429200000000000581  0.013225000000000000644  0.99241599999999996484  -1
-0.10030100000000000127  -0.026228000000000001313  0.98452399999999995472  -1
-0.10030100000000000127  -0.026228000000000001313  0.98452399999999995472  -1
1  2  3  4
  
ZONE T='face168'
STRANDID=0, SOLUTIONTIME=0
Nodes=4, Elements=1, ZONETYPE=FEQuadrilateral
DATAPACKING=POINT
DT=(SINGLE SINGLE SINGLE SINGLE)
-0.21357000000000000983  0.01213999999999999975  0.44300099999999997813  -1
-0.22202651649859703187  0.026132369382616177367  0.46989349405705216345  -1
-0.22526859628599577023  0.0037960445726971814989  0.4825489812787713273  -1
-0.22434999999999999387  -0.012939000000000000848  0.48091600000000001014  -1
1  2  3  4
  
ZONE T='face169'
STRANDID=0, SOLUTIONTIME=0
Nodes=4, Elements=1, ZONETYPE=FEQuadrilateral
DATAPACKING=POINT
DT=(SINGLE SINGLE SINGLE SINGLE)
-0.22694100000000000383  0.034264000000000002788  0.48552200000000000912  -1
-0.22648173614037492296  0.025897102290280887837  0.48470557030589228598  -1
-0.22528767972596852598  0.02584861297258478699  0.48074518677943273159  -1
-0.22542857147639996929  0.031761496921985862829  0.48071233929758455661  -1
1  2  3  4
  
ZONE T='face170'
STRANDID=0, SOLUTIONTIME=0
Nodes=4, Elements=1, ZONETYPE=FEQuadrilateral
DATAPACKING=POINT
DT=(SINGLE SINGLE SINGLE SINGLE)
-0.22202651649859703187  0.026132369382616177367  0.46989349405705216345  -1
-0.22528767972596852598  0.02584861297258478699  0.48074518677943273159  -1
-0.22526859628599577023  0.0037960445726971814989  0.4825489812787713273  -1
-0.22526859628599577023  0.0037960445726971814989  0.4825489812787713273  -1
1  2  3  4
  
ZONE T='face171'
STRANDID=0, SOLUTIONTIME=0
Nodes=4, Elements=1, ZONETYPE=FEQuadrilateral
DATAPACKING=POINT
DT=(SINGLE SINGLE SINGLE SINGLE)
-0.22202651649859703187  0.026132369382616177367  0.46989349405705216345  1
-0.22542857147639996929  0.031761496921985862829  0.48071233929758455661  1
-0.22528767972596852598  0.02584861297258478699  0.48074518677943273159  1
-0.22528767972596852598  0.02584861297258478699  0.48074518677943273159  1
1  2  3  4
  
ZONE T='face172'
STRANDID=0, SOLUTIONTIME=0
Nodes=4, Elements=1, ZONETYPE=FEQuadrilateral
DATAPACKING=POINT
DT=(SINGLE SINGLE SINGLE SINGLE)
-0.22648173614037492296  0.025897102290280887837  0.48470557030589228598  1
-0.22526859628599577023  0.0037960445726971814989  0.4825489812787713273  1
-0.22528767972596852598  0.02584861297258478699  0.48074518677943273159  1
-0.22528767972596852598  0.02584861297258478699  0.48074518677943273159  1
1  2  3  4
  
ZONE T='face173'
STRANDID=0, SOLUTIONTIME=0
Nodes=4, Elements=1, ZONETYPE=FEQuadrilateral
DATAPACKING=POINT
DT=(SINGLE SINGLE SINGLE SINGLE)
-0.29211199999999998278  0.14681299999999999906  0.77121600000000001263  -1
-0.24045547902015024233  0.14978666224076939151  0.79588160806810981374  -1
-0.23863757505806179604  0.15014300925056961455  0.79362210071222882846  -1
-0.26179499999999999993  0.15201500000000001123  0.74273900000000003807  -1
1  2  3  4
  
ZONE T='face174'
STRANDID=0, SOLUTIONTIME=0
Nodes=4, Elements=1, ZONETYPE=FEQuadrilateral
DATAPACKING=POINT
DT=(SINGLE SINGLE SINGLE SINGLE)
-0.24045547902015024233  0.14978666224076939151  0.79588160806810981374  1
-0.23681900000000000173  0.14999599999999999045  0.79761800000000004918  1
-0.23863757505806179604  0.15014300925056961455  0.79362210071222882846  1
-0.23863757505806179604  0.15014300925056961455  0.79362210071222882846  1
1  2  3  4
  
ZONE T='face175'
STRANDID=0, SOLUTIONTIME=0
Nodes=4, Elements=1, ZONETYPE=FEQuadrilateral
DATAPACKING=POINT
DT=(SINGLE SINGLE SINGLE SINGLE)
-0.080040000000000000036  -0.18102499999999999147  0.1236430000000000029  1
-0.090742000000000003213  -0.19026799999999999269  0.069844000000000003303  1
-0.055850999999999997869  -0.19040799999999999392  0.091799000000000005595  1
-0.055850999999999997869  -0.19040799999999999392  0.091799000000000005595  1
1  2  3  4
  
ZONE T='face176'
STRANDID=0, SOLUTIONTIME=0
Nodes=4, Elements=1, ZONETYPE=FEQuadrilateral
DATAPACKING=POINT
DT=(SINGLE SINGLE SINGLE SINGLE)
0.19234899999999999221  0.16810400000000000342  0.13125200000000000755  1
0.15725400000000000489  0.1723540000000000072  0.15227499999999999369  1
0.20554000000000000048  0.16224900000000000433  0.16842799999999999438  1
0.20554000000000000048  0.16224900000000000433  0.16842799999999999438  1
1  2  3  4
  
ZONE T='face177'
STRANDID=0, SOLUTIONTIME=0
Nodes=4, Elements=1, ZONETYPE=FEQuadrilateral
DATAPACKING=POINT
DT=(SINGLE SINGLE SINGLE SINGLE)
0.21167400000000000104  -0.11631299999999999972  -0.89371299999999997965  1
0.25401200000000001555  -0.1055839999999999973  -0.87900199999999995004  1
0.23241300000000000847  -0.14075899999999999523  -0.8382619999999999516  1
0.23241300000000000847  -0.14075899999999999523  -0.8382619999999999516  1
1  2  3  4
  
ZONE T='face178'
STRANDID=0, SOLUTIONTIME=0
Nodes=4, Elements=1, ZONETYPE=FEQuadrilateral
DATAPACKING=POINT
DT=(SINGLE SINGLE SINGLE SINGLE)
0.32203799999999999093  0.071881000000000000449  -0.85778799999999999493  -1
0.30053200000000002134  0.040198999999999998622  -0.89268899999999995476  -1
0.27942699999999998095  0.093824000000000004618  -0.87465999999999999304  -1
0.27942699999999998095  0.093824000000000004618  -0.87465999999999999304  -1
1  2  3  4
  
ZONE T='face179'
STRANDID=0, SOLUTIONTIME=0
Nodes=4, Elements=1, ZONETYPE=FEQuadrilateral
DATAPACKING=POINT
DT=(SINGLE SINGLE SINGLE SINGLE)
0.066862000000000004762  -0.1473170000000000035  0.87597300000000000164  -1
0.035465999999999997527  -0.13976800000000000335  0.90825199999999994827  -1
0.024566999999999998561  -0.14851700000000001012  0.86920200000000003016  -1
0.024566999999999998561  -0.14851700000000001012  0.86920200000000003016  -1
1  2  3  4
  
ZONE T='face180'
STRANDID=0, SOLUTIONTIME=0
Nodes=4, Elements=1, ZONETYPE=FEQuadrilateral
DATAPACKING=POINT
DT=(SINGLE SINGLE SINGLE SINGLE)
0.31100400000000000267  -0.14528499999999999748  0.41425600000000001311  1
0.27729654241623746813  -0.13072546728829653739  0.4226118579278041465  1
0.27498784753761723598  -0.13118039299765596462  0.41777176487136080674  1
0.28159820527391499212  -0.14299984631264592294  0.3827218292823668655  1
1  2  3  4
  
ZONE T='face181'
STRANDID=0, SOLUTIONTIME=0
Nodes=4, Elements=1, ZONETYPE=FEQuadrilateral
DATAPACKING=POINT
DT=(SINGLE SINGLE SINGLE SINGLE)
0.28005600000000002714  -0.142880000000000007  0.38106800000000001782  -1
0.28159820527391499212  -0.14299984631264592294  0.3827218292823668655  -1
0.27969929935808318655  -0.14205657226003237659  0.38365124045844212208  -1
0.27969929935808318655  -0.14205657226003237659  0.38365124045844212208  -1
1  2  3  4
  
ZONE T='face182'
STRANDID=0, SOLUTIONTIME=0
Nodes=4, Elements=1, ZONETYPE=FEQuadrilateral
DATAPACKING=POINT
DT=(SINGLE SINGLE SINGLE SINGLE)
0.27969929935808318655  -0.14205657226003237659  0.38365124045844212208  1
0.28159820527391499212  -0.14299984631264592294  0.3827218292823668655  1
0.27498784753761723598  -0.13118039299765596462  0.41777176487136080674  1
0.27498784753761723598  -0.13118039299765596462  0.41777176487136080674  1
1  2  3  4
  
ZONE T='face183'
STRANDID=0, SOLUTIONTIME=0
Nodes=4, Elements=1, ZONETYPE=FEQuadrilateral
DATAPACKING=POINT
DT=(SINGLE SINGLE SINGLE SINGLE)
0.27421400000000001329  -0.12939400000000000901  0.42337599999999997458  -1
0.27498784753761723598  -0.13118039299765596462  0.41777176487136080674  -1
0.27729654241623746813  -0.13072546728829653739  0.4226118579278041465  -1
0.27729654241623746813  -0.13072546728829653739  0.4226118579278041465  -1
1  2  3  4
  
ZONE T='face184'
STRANDID=0, SOLUTIONTIME=0
Nodes=4, Elements=1, ZONETYPE=FEQuadrilateral
DATAPACKING=POINT
DT=(SINGLE SINGLE SINGLE SINGLE)
0.22484799999999999232  0.10650300000000000045  0.89812400000000003342  1
0.19094400000000000261  0.096599000000000004307  0.9232740000000000391  1
0.22766700000000000825  0.061103999999999998594  0.93110499999999996046  1
0.22766700000000000825  0.061103999999999998594  0.93110499999999996046  1
1  2  3  4
  
ZONE T='face185'
STRANDID=0, SOLUTIONTIME=0
Nodes=4, Elements=1, ZONETYPE=FEQuadrilateral
DATAPACKING=POINT
DT=(SINGLE SINGLE SINGLE SINGLE)
-0.11010699999999999654  -0.089907000000000000806  -0.74508799999999997254  1
-0.14505100000000001326  -0.11678399999999999892  -0.75405699999999997729  1
-0.083255999999999996675  -0.1156540000000000068  -0.78148600000000001398  1
-0.083255999999999996675  -0.1156540000000000068  -0.78148600000000001398  1
1  2  3  4
  
ZONE T='face186'
STRANDID=0, SOLUTIONTIME=0
Nodes=4, Elements=1, ZONETYPE=FEQuadrilateral
DATAPACKING=POINT
DT=(SINGLE SINGLE SINGLE SINGLE)
0.26386799999999999145  0.15186199999999999699  0.75658400000000003427  1
0.23756716127102431302  0.15341364574640822815  0.77991454544299421148  1
0.24637547171272108915  0.15007718441585485292  0.79527850547893863542  1
0.26257900000000000684  0.14537100000000000022  0.81176300000000001234  1
1  2  3  4
  
ZONE T='face187'
STRANDID=0, SOLUTIONTIME=0
Nodes=4, Elements=1, ZONETYPE=FEQuadrilateral
DATAPACKING=POINT
DT=(SINGLE SINGLE SINGLE SINGLE)
0.23756716127102431302  0.15341364574640822815  0.77991454544299421148  -1
0.23420499999999999652  0.15361199999999999855  0.78289699999999995406  -1
0.24637547171272108915  0.15007718441585485292  0.79527850547893863542  -1
0.24637547171272108915  0.15007718441585485292  0.79527850547893863542  -1
1  2  3  4
  
ZONE T='face188'
STRANDID=0, SOLUTIONTIME=0
Nodes=4, Elements=1, ZONETYPE=FEQuadrilateral
DATAPACKING=POINT
DT=(SINGLE SINGLE SINGLE SINGLE)
-0.087925000000000003153  -0.19384199999999998654  -0.10328299999999999981  -1
-0.099181000000000005268  -0.18345200000000000395  -0.14717700000000000227  -1
-0.05174600000000000033  -0.18752499999999999725  -0.13200100000000000722  -1
-0.05174600000000000033  -0.18752499999999999725  -0.13200100000000000722  -1
1  2  3  4
  
ZONE T='face189'
STRANDID=0, SOLUTIONTIME=0
Nodes=4, Elements=1, ZONETYPE=FEQuadrilateral
DATAPACKING=POINT
DT=(SINGLE SINGLE SINGLE SINGLE)
0.25784899999999999487  -0.15251200000000000867  0.31402600000000002733  -1
0.30770700000000000829  -0.14823900000000000965  0.29876300000000000079  -1
0.2932690000000000019  -0.15146899999999999253  0.34065099999999998159  -1
0.2932690000000000019  -0.15146899999999999253  0.34065099999999998159  -1
1  2  3  4
  
ZONE T='face190'
STRANDID=0, SOLUTIONTIME=0
Nodes=4, Elements=1, ZONETYPE=FEQuadrilateral
DATAPACKING=POINT
DT=(SINGLE SINGLE SINGLE SINGLE)
0.41264899999999998803  -0.058859000000000001596  -0.74470499999999995033  1
0.39265446732623682236  -0.081239224270878207523  -0.75246672720049034844  1
0.38233131624364719015  -0.079931035307941988854  -0.76940768702607753582  1
0.38850699999999999124  -0.054563000000000000389  -0.78556700000000001527  1
1  2  3  4
  
ZONE T='face191'
STRANDID=0, SOLUTIONTIME=0
Nodes=4, Elements=1, ZONETYPE=FEQuadrilateral
DATAPACKING=POINT
DT=(SINGLE SINGLE SINGLE SINGLE)
0.39265446732623682236  -0.081239224270878207523  -0.75246672720049034844  -1
0.37802700000000000191  -0.097612000000000004318  -0.75814499999999995783  -1
0.38233131624364719015  -0.079931035307941988854  -0.76940768702607753582  -1
0.38233131624364719015  -0.079931035307941988854  -0.76940768702607753582  -1
1  2  3  4
  
ZONE T='face192'
STRANDID=0, SOLUTIONTIME=0
Nodes=4, Elements=1, ZONETYPE=FEQuadrilateral
DATAPACKING=POINT
DT=(SINGLE SINGLE SINGLE SINGLE)
-0.28969800000000001106  0.11416400000000000159  0.020445000000000001367  -1
-0.31803100000000000813  0.082124000000000002553  0.0076569999999999997439  -1
-0.32050200000000000911  0.081716999999999997972  0.05307900000000000118  -1
-0.32050200000000000911  0.081716999999999997972  0.05307900000000000118  -1
1  2  3  4
  
ZONE T='face193'
STRANDID=0, SOLUTIONTIME=0
Nodes=4, Elements=1, ZONETYPE=FEQuadrilateral
DATAPACKING=POINT
DT=(SINGLE SINGLE SINGLE SINGLE)
-0.24376000000000000445  0.1326440000000000119  -0.34742600000000001259  -1
-0.1999980000000000091  0.088418999999999997597  -0.3575969999999999982  -1
-0.24724199999999998956  0.11479200000000000514  -0.38803999999999999604  -1
-0.24724199999999998956  0.11479200000000000514  -0.38803999999999999604  -1
1  2  3  4
  
ZONE T='face194'
STRANDID=0, SOLUTIONTIME=0
Nodes=4, Elements=1, ZONETYPE=FEQuadrilateral
DATAPACKING=POINT
DT=(SINGLE SINGLE SINGLE SINGLE)
-0.28969800000000001106  0.11416400000000000159  0.020445000000000001367  -1
-0.254514000000000018  0.14285200000000000675  0.036820999999999999563  -1
-0.25997100000000000763  0.13730999999999998762  -0.0087939999999999997338  -1
-0.25997100000000000763  0.13730999999999998762  -0.0087939999999999997338  -1
1  2  3  4
  
ZONE T='face195'
STRANDID=0, SOLUTIONTIME=0
Nodes=4, Elements=1, ZONETYPE=FEQuadrilateral
DATAPACKING=POINT
DT=(SINGLE SINGLE SINGLE SINGLE)
-0.20126900000000000346  0.14487300000000000177  0.85154900000000000038  1
-0.14776900000000001145  0.14970700000000000673  0.81700099999999997724  1
-0.19041099999999999692  0.15108299999999999508  0.79947299999999998921  1
-0.19041099999999999692  0.15108299999999999508  0.79947299999999998921  1
1  2  3  4
  
ZONE T='face196'
STRANDID=0, SOLUTIONTIME=0
Nodes=4, Elements=1, ZONETYPE=FEQuadrilateral
DATAPACKING=POINT
DT=(SINGLE SINGLE SINGLE SINGLE)
0.30873899999999998567  0.13652000000000000246  0.52536300000000002441  1
0.30525055166268860729  0.13407788145989713025  0.52474898552332627233  1
0.30522931818091647571  0.13443373737049046923  0.52929045837802346508  1
0.30543174965476732607  0.13456760285239041663  0.52922986362251178694  1
1  2  3  4
  
ZONE T='face197'
STRANDID=0, SOLUTIONTIME=0
Nodes=4, Elements=1, ZONETYPE=FEQuadrilateral
DATAPACKING=POINT
DT=(SINGLE SINGLE SINGLE SINGLE)
0.27295199999999997242  0.11146699999999999664  0.51906399999999996986  -1
0.27572857794823013577  0.11514128804834862507  0.54076971799813011721  -1
0.30522931818091647571  0.13443373737049046923  0.52929045837802346508  -1
0.30525055166268860729  0.13407788145989713025  0.52474898552332627233  -1
1  2  3  4
  
ZONE T='face198'
STRANDID=0, SOLUTIONTIME=0
Nodes=4, Elements=1, ZONETYPE=FEQuadrilateral
DATAPACKING=POINT
DT=(SINGLE SINGLE SINGLE SINGLE)
0.27830899999999997307  0.11855599999999999472  0.56094200000000005168  1
0.30521916710428376174  0.13444210719228899542  0.52947841684510965621  1
0.30522931818091647571  0.13443373737049046923  0.52929045837802346508  1
0.27572857794823013577  0.11514128804834862507  0.54076971799813011721  1
1  2  3  4
  
ZONE T='face199'
STRANDID=0, SOLUTIONTIME=0
Nodes=4, Elements=1, ZONETYPE=FEQuadrilateral
DATAPACKING=POINT
DT=(SINGLE SINGLE SINGLE SINGLE)
0.30521916710428376174  0.13444210719228899542  0.52947841684510965621  -1
0.30543174965476732607  0.13456760285239041663  0.52922986362251178694  -1
0.30522931818091647571  0.13443373737049046923  0.52929045837802346508  -1
0.30522931818091647571  0.13443373737049046923  0.52929045837802346508  -1
1  2  3  4
  
ZONE T='face200'
STRANDID=0, SOLUTIONTIME=0
Nodes=4, Elements=1, ZONETYPE=FEQuadrilateral
DATAPACKING=POINT
DT=(SINGLE SINGLE SINGLE SINGLE)
0.19806199999999998806  0.071988999999999997437  -0.38494899999999998563  -1
0.1723470000000000002  0.092833999999999999853  -0.33408399999999999208  -1
0.20586899999999999644  0.10632800000000000584  -0.35620099999999998985  -1
0.20586899999999999644  0.10632800000000000584  -0.35620099999999998985  -1
1  2  3  4
  
ZONE T='face201'
STRANDID=0, SOLUTIONTIME=0
Nodes=4, Elements=1, ZONETYPE=FEQuadrilateral
DATAPACKING=POINT
DT=(SINGLE SINGLE SINGLE SINGLE)
-0.23356699999999999684  -0.04332899999999999946  -0.5379169999999999785  1
-0.22730600000000000804  0.019882000000000000367  -0.55955699999999997107  1
-0.22954199999999999604  0.0012520000000000000746  -0.51772799999999996601  1
-0.22954199999999999604  0.0012520000000000000746  -0.51772799999999996601  1
1  2  3  4
  
ZONE T='face202'
STRANDID=0, SOLUTIONTIME=0
Nodes=4, Elements=1, ZONETYPE=FEQuadrilateral
DATAPACKING=POINT
DT=(SINGLE SINGLE SINGLE SINGLE)
0.081589999999999995861  0.14519999999999999574  -0.8177759999999999474  1
0.1213940000000000019  0.15160499999999998977  -0.83804699999999998639  1
0.073882000000000003226  0.15079699999999998661  -0.8668599999999999639  1
0.073882000000000003226  0.15079699999999998661  -0.8668599999999999639  1
1  2  3  4
  
ZONE T='face203'
STRANDID=0, SOLUTIONTIME=0
Nodes=4, Elements=1, ZONETYPE=FEQuadrilateral
DATAPACKING=POINT
DT=(SINGLE SINGLE SINGLE SINGLE)
-0.38020300000000001317  -0.14486499999999999377  0.58415399999999995106  -1
-0.37983114873585938076  -0.14043912484021672804  0.62141941248246002072  -1
-0.38718178079738913011  -0.13603097139620246026  0.62463165505690365631  -1
-0.41554900000000000171  -0.1222769999999999968  0.61080000000000000959  -1
1  2  3  4
  
ZONE T='face204'
STRANDID=0, SOLUTIONTIME=0
Nodes=4, Elements=1, ZONETYPE=FEQuadrilateral
DATAPACKING=POINT
DT=(SINGLE SINGLE SINGLE SINGLE)
-0.37983114873585938076  -0.14043912484021672804  0.62141941248246002072  1
-0.37976300000000001722  -0.13962800000000000211  0.62824899999999994638  1
-0.38718178079738913011  -0.13603097139620246026  0.62463165505690365631  1
-0.38718178079738913011  -0.13603097139620246026  0.62463165505690365631  1
1  2  3  4
  
ZONE T='face205'
STRANDID=0, SOLUTIONTIME=0
Nodes=4, Elements=1, ZONETYPE=FEQuadrilateral
DATAPACKING=POINT
DT=(SINGLE SINGLE SINGLE SINGLE)
-0.030113000000000000878  -0.10767000000000000182  0.7817770000000000552  -1
-0.025166497935452735585  -0.12962619044956733005  0.80882780583874880342  -1
-0.051875662926920036722  -0.12950322756697060789  0.80434445895028239271  -1
-0.062342000000000001581  -0.12746199999999999197  0.80020500000000005514  -1
1  2  3  4
  
ZONE T='face206'
STRANDID=0, SOLUTIONTIME=0
Nodes=4, Elements=1, ZONETYPE=FEQuadrilateral
DATAPACKING=POINT
DT=(SINGLE SINGLE SINGLE SINGLE)
-0.025166497935452735585  -0.12962619044956733005  0.80882780583874880342  1
-0.023967999999999999722  -0.13494600000000001039  0.81538200000000005119  1
-0.051875662926920036722  -0.12950322756697060789  0.80434445895028239271  1
-0.051875662926920036722  -0.12950322756697060789  0.80434445895028239271  1
1  2  3  4
  
ZONE T='face207'
STRANDID=0, SOLUTIONTIME=0
Nodes=4, Elements=1, ZONETYPE=FEQuadrilateral
DATAPACKING=POINT
DT=(SINGLE SINGLE SINGLE SINGLE)
-0.31637100000000001332  -0.10312699999999999645  0.11054799999999999349  -1
-0.2695699999999999763  -0.14234399999999999831  0.13895799999999999819  -1
-0.32515100000000002334  -0.10710000000000000075  0.15621199999999998975  -1
-0.32515100000000002334  -0.10710000000000000075  0.15621199999999998975  -1
1  2  3  4
  
ZONE T='face208'
STRANDID=0, SOLUTIONTIME=0
Nodes=4, Elements=1, ZONETYPE=FEQuadrilateral
DATAPACKING=POINT
DT=(SINGLE SINGLE SINGLE SINGLE)
0.35985899999999998444  -0.14862800000000001011  -0.45813199999999998369  1
0.32420999999999999819  -0.14707300000000000928  -0.43150300000000002543  1
0.32115899999999997227  -0.14300399999999999223  -0.47740300000000002179  1
0.32115899999999997227  -0.14300399999999999223  -0.47740300000000002179  1
1  2  3  4
  
ZONE T='face209'
STRANDID=0, SOLUTIONTIME=0
Nodes=4, Elements=1, ZONETYPE=FEQuadrilateral
DATAPACKING=POINT
DT=(SINGLE SINGLE SINGLE SINGLE)
-0.0028890000000000000749  0.10609999999999999987  0.77682399999999995899  -1
-0.0019770000000000000247  0.071904999999999996696  0.75610999999999994881  -1
-0.043059000000000000052  0.085639000000000006785  0.75825699999999995882  -1
-0.043059000000000000052  0.085639000000000006785  0.75825699999999995882  -1
1  2  3  4
  
ZONE T='face210'
STRANDID=0, SOLUTIONTIME=0
Nodes=4, Elements=1, ZONETYPE=FEQuadrilateral
DATAPACKING=POINT
DT=(SINGLE SINGLE SINGLE SINGLE)
-0.091035000000000004805  0.011223000000000000337  -0.72104299999999998949  -1
-0.039084000000000000685  0.013124999999999999514  -0.73835600000000001231  -1
-0.069558999999999995834  0.050368000000000003047  -0.73669200000000001349  -1
-0.069558999999999995834  0.050368000000000003047  -0.73669200000000001349  -1
1  2  3  4
  
ZONE T='face211'
STRANDID=0, SOLUTIONTIME=0
Nodes=4, Elements=1, ZONETYPE=FEQuadrilateral
DATAPACKING=POINT
DT=(SINGLE SINGLE SINGLE SINGLE)
0.036831000000000002625  -0.12071500000000000286  -0.78949599999999997557  1
0.014366000000000000297  -0.091265999999999999903  -0.7651740000000000208  1
-0.01800300000000000164  -0.12377199999999999314  -0.79829899999999998084  1
-0.01800300000000000164  -0.12377199999999999314  -0.79829899999999998084  1
1  2  3  4
  
ZONE T='face212'
STRANDID=0, SOLUTIONTIME=0
Nodes=4, Elements=1, ZONETYPE=FEQuadrilateral
DATAPACKING=POINT
DT=(SINGLE SINGLE SINGLE SINGLE)
0.16426299999999999235  -0.14262800000000000478  0.78191600000000005544  -1
0.15752478956781726382  -0.12613895044598721906  0.75500604266542781229  -1
0.16453156351134246016  -0.12588815397246097549  0.7509121408545527121  -1
0.18761198095940220809  -0.14426880429140362394  0.77283992496825371088  -1
1  2  3  4
  
ZONE T='face213'
STRANDID=0, SOLUTIONTIME=0
Nodes=4, Elements=1, ZONETYPE=FEQuadrilateral
DATAPACKING=POINT
DT=(SINGLE SINGLE SINGLE SINGLE)
0.20110500000000000598  -0.14521700000000001274  0.76759500000000002728  1
0.18761198095940220809  -0.14426880429140362394  0.77283992496825371088  1
0.1736874618978248852  -0.13072699240677096433  0.75508857538727935932  1
0.1736874618978248852  -0.13072699240677096433  0.75508857538727935932  1
1  2  3  4
  
ZONE T='face214'
STRANDID=0, SOLUTIONTIME=0
Nodes=4, Elements=1, ZONETYPE=FEQuadrilateral
DATAPACKING=POINT
DT=(SINGLE SINGLE SINGLE SINGLE)
0.1736874618978248852  -0.13072699240677096433  0.75508857538727935932  -1
0.18761198095940220809  -0.14426880429140362394  0.77283992496825371088  -1
0.16453156351134246016  -0.12588815397246097549  0.7509121408545527121  -1
0.16453156351134246016  -0.12588815397246097549  0.7509121408545527121  -1
1  2  3  4
  
ZONE T='face215'
STRANDID=0, SOLUTIONTIME=0
Nodes=4, Elements=1, ZONETYPE=FEQuadrilateral
DATAPACKING=POINT
DT=(SINGLE SINGLE SINGLE SINGLE)
0.15546399999999999109  -0.12109599999999999531  0.74677599999999999536  1
0.16453156351134246016  -0.12588815397246097549  0.7509121408545527121  1
0.15752478956781726382  -0.12613895044598721906  0.75500604266542781229  1
0.15752478956781726382  -0.12613895044598721906  0.75500604266542781229  1
1  2  3  4
  
ZONE T='face216'
STRANDID=0, SOLUTIONTIME=0
Nodes=4, Elements=1, ZONETYPE=FEQuadrilateral
DATAPACKING=POINT
DT=(SINGLE SINGLE SINGLE SINGLE)
0.25925900000000001722  -0.10367700000000000526  -0.57607299999999994622  1
0.25115900000000002112  -0.11328799999999999981  -0.62400100000000002787  1
0.29011300000000000976  -0.13477400000000000491  -0.59131699999999998152  1
0.29011300000000000976  -0.13477400000000000491  -0.59131699999999998152  1
1  2  3  4
  
ZONE T='face217'
STRANDID=0, SOLUTIONTIME=0
Nodes=4, Elements=1, ZONETYPE=FEQuadrilateral
DATAPACKING=POINT
DT=(SINGLE SINGLE SINGLE SINGLE)
-0.14614699999999999913  0.0090620000000000006102  0.34308199999999999807  1
-0.15684599524800152404  0.046444292281509980125  0.34363591858908354437  1
-0.16738221579305409548  0.043390959104606684205  0.35725163215121141791  1
-0.174120999999999998  0.02496699999999999961  0.37136000000000002341  1
1  2  3  4
  
ZONE T='face218'
STRANDID=0, SOLUTIONTIME=0
Nodes=4, Elements=1, ZONETYPE=FEQuadrilateral
DATAPACKING=POINT
DT=(SINGLE SINGLE SINGLE SINGLE)
-0.15684599524800152404  0.046444292281509980125  0.34363591858908354437  -1
-0.16098100000000001297  0.06089200000000000168  0.34384999999999998899  -1
-0.16738221579305409548  0.043390959104606684205  0.35725163215121141791  -1
-0.16738221579305409548  0.043390959104606684205  0.35725163215121141791  -1
1  2  3  4
  
ZONE T='face219'
STRANDID=0, SOLUTIONTIME=0
Nodes=4, Elements=1, ZONETYPE=FEQuadrilateral
DATAPACKING=POINT
DT=(SINGLE SINGLE SINGLE SINGLE)
-0.0056329999999999999863  -0.13955300000000001037  0.21455099999999999172  -1
0.023818999999999999895  -0.1606940000000000035  0.18923200000000001131  -1
0.032261999999999999011  -0.12468899999999999428  0.23434800000000000075  -1
0.032261999999999999011  -0.12468899999999999428  0.23434800000000000075  -1
1  2  3  4
  
ZONE T='face220'
STRANDID=0, SOLUTIONTIME=0
Nodes=4, Elements=1, ZONETYPE=FEQuadrilateral
DATAPACKING=POINT
DT=(SINGLE SINGLE SINGLE SINGLE)
-0.3624839999999999729  -0.1013280000000000014  0.78117700000000001026  1
-0.3875460000000000016  -0.058508999999999998509  0.78520000000000000906  1
-0.39192300000000002136  -0.087006000000000000005  0.75338000000000004963  1
-0.39192300000000002136  -0.087006000000000000005  0.75338000000000004963  1
1  2  3  4
  
ZONE T='face221'
STRANDID=0, SOLUTIONTIME=0
Nodes=4, Elements=1, ZONETYPE=FEQuadrilateral
DATAPACKING=POINT
DT=(SINGLE SINGLE SINGLE SINGLE)
0.0069129999999999998742  -0.098929000000000003046  0.96201700000000001101  1
-0.027033000000000001473  -0.075157000000000001583  0.97664399999999995661  1
-0.034006000000000001504  -0.10968500000000000472  0.95178499999999999215  1
-0.034006000000000001504  -0.10968500000000000472  0.95178499999999999215  1
1  2  3  4
  
ZONE T='face222'
STRANDID=0, SOLUTIONTIME=0
Nodes=4, Elements=1, ZONETYPE=FEQuadrilateral
DATAPACKING=POINT
DT=(SINGLE SINGLE SINGLE SINGLE)
0.012449999999999999262  -0.007978000000000000716  -0.73986099999999999088  -1
0.04187152579454848228  -0.056378097565847509753  -0.74643612765189659708  -1
0.047868246288136934163  -0.057463742380142283916  -0.74543143033091863181  -1
0.063092999999999996308  -0.021953000000000000291  -0.73265999999999997794  -1
1  2  3  4
  
ZONE T='face223'
STRANDID=0, SOLUTIONTIME=0
Nodes=4, Elements=1, ZONETYPE=FEQuadrilateral
DATAPACKING=POINT
DT=(SINGLE SINGLE SINGLE SINGLE)
0.04187152579454848228  -0.056378097565847509753  -0.74643612765189659708  1
0.045661000000000000199  -0.062612000000000000988  -0.74728300000000003056  1
0.047868246288136934163  -0.057463742380142283916  -0.74543143033091863181  1
0.047868246288136934163  -0.057463742380142283916  -0.74543143033091863181  1
1  2  3  4
  
ZONE T='face224'
STRANDID=0, SOLUTIONTIME=0
Nodes=4, Elements=1, ZONETYPE=FEQuadrilateral
DATAPACKING=POINT
DT=(SINGLE SINGLE SINGLE SINGLE)
-0.34793699999999999628  -0.063953999999999996962  -0.12402399999999999536  1
-0.3676726577080851599  -0.023562236745216746242  -0.13765114193477417937  1
-0.36803182189181227191  -0.023121494659023057727  -0.13820632787042214096  1
-0.36632599999999998497  -0.055841000000000001746  -0.16753299999999998748  1
1  2  3  4
  
ZONE T='face225'
STRANDID=0, SOLUTIONTIME=0
Nodes=4, Elements=1, ZONETYPE=FEQuadrilateral
DATAPACKING=POINT
DT=(SINGLE SINGLE SINGLE SINGLE)
-0.3676726577080851599  -0.023562236745216746242  -0.13765114193477417937  -1
-0.36804900000000001503  -0.02279199999999999976  -0.13791100000000000581  -1
-0.36803182189181227191  -0.023121494659023057727  -0.13820632787042214096  -1
-0.36803182189181227191  -0.023121494659023057727  -0.13820632787042214096  -1
1  2  3  4
  
ZONE T='face226'
STRANDID=0, SOLUTIONTIME=0
Nodes=4, Elements=1, ZONETYPE=FEQuadrilateral
DATAPACKING=POINT
DT=(SINGLE SINGLE SINGLE SINGLE)
0.20110500000000000598  -0.14521700000000001274  0.76759500000000002728  1
0.25294800000000000617  -0.14893700000000001382  0.75819400000000003459  1
0.2294569999999999943  -0.15104000000000000759  0.79152500000000003411  1
0.2294569999999999943  -0.15104000000000000759  0.79152500000000003411  1
1  2  3  4
  
ZONE T='face227'
STRANDID=0, SOLUTIONTIME=0
Nodes=4, Elements=1, ZONETYPE=FEQuadrilateral
DATAPACKING=POINT
DT=(SINGLE SINGLE SINGLE SINGLE)
-0.31637100000000001332  -0.10312699999999999645  0.11054799999999999349  -1
-0.3267459999999999809  -0.079639000000000001456  0.065193000000000000949  -1
-0.29690199999999999925  -0.11056699999999999862  0.059729999999999998372  -1
-0.29690199999999999925  -0.11056699999999999862  0.059729999999999998372  -1
1  2  3  4
  
ZONE T='face228'
STRANDID=0, SOLUTIONTIME=0
Nodes=4, Elements=1, ZONETYPE=FEQuadrilateral
DATAPACKING=POINT
DT=(SINGLE SINGLE SINGLE SINGLE)
0.41830400000000000915  0.11643900000000000083  0.42000900000000002121  1
0.42473800000000000443  0.12126199999999999479  0.46365699999999998582  1
0.44575799999999998757  0.089169999999999999263  0.44224999999999997646  1
0.44575799999999998757  0.089169999999999999263  0.44224999999999997646  1
1  2  3  4
  
ZONE T='face229'
STRANDID=0, SOLUTIONTIME=0
Nodes=4, Elements=1, ZONETYPE=FEQuadrilateral
DATAPACKING=POINT
DT=(SINGLE SINGLE SINGLE SINGLE)
0.35120000000000001217  0.093883999999999995234  -0.81003400000000003178  1
0.34439162631745445786  0.096716374036145691395  -0.81367731836326606665  1
0.33314866716880420228  0.11834384299465167123  -0.79305910388559763824  1
0.34195300000000000695  0.12220699999999999619  -0.77652200000000004554  1
1  2  3  4
  
ZONE T='face230'
STRANDID=0, SOLUTIONTIME=0
Nodes=4, Elements=1, ZONETYPE=FEQuadrilateral
DATAPACKING=POINT
DT=(SINGLE SINGLE SINGLE SINGLE)
0.34439162631745445786  0.096716374036145691395  -0.81367731836326606665  -1
0.31331900000000001416  0.10964300000000000435  -0.83030499999999995975  -1
0.33314866716880420228  0.11834384299465167123  -0.79305910388559763824  -1
0.33314866716880420228  0.11834384299465167123  -0.79305910388559763824  -1
1  2  3  4
  
ZONE T='face231'
STRANDID=0, SOLUTIONTIME=0
Nodes=4, Elements=1, ZONETYPE=FEQuadrilateral
DATAPACKING=POINT
DT=(SINGLE SINGLE SINGLE SINGLE)
0.33959400000000000697  -0.14494699999999999251  -0.34406700000000001172  -1
0.3428760000000000141  -0.13595499999999999252  -0.30104399999999997828  -1
0.2986429999999999918  -0.14858499999999999486  -0.30614099999999999646  -1
0.2986429999999999918  -0.14858499999999999486  -0.30614099999999999646  -1
1  2  3  4
  
ZONE T='face232'
STRANDID=0, SOLUTIONTIME=0
Nodes=4, Elements=1, ZONETYPE=FEQuadrilateral
DATAPACKING=POINT
DT=(SINGLE SINGLE SINGLE SINGLE)
0.46620299999999997853  0.019938999999999998392  0.44303399999999998338  -1
0.45734399999999997277  0.053200999999999998291  0.41945399999999999352  -1
0.46406199999999997452  0.056966999999999996807  0.46576000000000000734  -1
0.46406199999999997452  0.056966999999999996807  0.46576000000000000734  -1
1  2  3  4
  
ZONE T='face233'
STRANDID=0, SOLUTIONTIME=0
Nodes=4, Elements=1, ZONETYPE=FEQuadrilateral
DATAPACKING=POINT
DT=(SINGLE SINGLE SINGLE SINGLE)
0.23736499999999999266  -0.13846800000000000774  -0.70885500000000001286  1
0.22873743003747235014  -0.13982592304644339554  -0.72189974449655092137  1
0.24492257814770101998  -0.14497158020390574218  -0.73509961515452604264  1
0.24493027588313986964  -0.14497078524528297927  -0.73509001638323645533  1
1  2  3  4
  
ZONE T='face234'
STRANDID=0, SOLUTIONTIME=0
Nodes=4, Elements=1, ZONETYPE=FEQuadrilateral
DATAPACKING=POINT
DT=(SINGLE SINGLE SINGLE SINGLE)
0.20219200000000001061  -0.14400399999999999312  -0.76203600000000004666  -1
0.22665763702223293286  -0.14662599828838848715  -0.75674002661711370354  -1
0.24492257814770101998  -0.14497158020390574218  -0.73509961515452604264  -1
0.22873743003747235014  -0.13982592304644339554  -0.72189974449655092137  -1
1  2  3  4
  
ZONE T='face235'
STRANDID=0, SOLUTIONTIME=0
Nodes=4, Elements=1, ZONETYPE=FEQuadrilateral
DATAPACKING=POINT
DT=(SINGLE SINGLE SINGLE SINGLE)
0.24973300000000001053  -0.1490990000000000093  -0.75174499999999999655  1
0.24493632266994128099  -0.14497598280272847027  -0.73511098555253728826  1
0.24492257814770101998  -0.14497158020390574218  -0.73509961515452604264  1
0.22665763702223293286  -0.14662599828838848715  -0.75674002661711370354  1
1  2  3  4
  
ZONE T='face236'
STRANDID=0, SOLUTIONTIME=0
Nodes=4, Elements=1, ZONETYPE=FEQuadrilateral
DATAPACKING=POINT
DT=(SINGLE SINGLE SINGLE SINGLE)
0.24493632266994128099  -0.14497598280272847027  -0.73511098555253728826  -1
0.24493027588313986964  -0.14497078524528297927  -0.73509001638323645533  -1
0.24492257814770101998  -0.14497158020390574218  -0.73509961515452604264  -1
0.24492257814770101998  -0.14497158020390574218  -0.73509961515452604264  -1
1  2  3  4
  
ZONE T='face237'
STRANDID=0, SOLUTIONTIME=0
Nodes=4, Elements=1, ZONETYPE=FEQuadrilateral
DATAPACKING=POINT
DT=(SINGLE SINGLE SINGLE SINGLE)
-0.11954800000000000149  -0.16927200000000000579  -0.18607299999999998841  -1
-0.099982783235303074321  -0.16162171467930169788  -0.19632758502840541581  -1
-0.072439047044730614511  -0.1616023557879025796  -0.19117477419397638227  -1
-0.062614000000000002988  -0.17157700000000000728  -0.17114899999999999558  -1
1  2  3  4
  
ZONE T='face238'
STRANDID=0, SOLUTIONTIME=0
Nodes=4, Elements=1, ZONETYPE=FEQuadrilateral
DATAPACKING=POINT
DT=(SINGLE SINGLE SINGLE SINGLE)
-0.099982783235303074321  -0.16162171467930169788  -0.19632758502840541581  1
-0.080084000000000002406  -0.15384100000000000552  -0.20675699999999999634  1
-0.072439047044730614511  -0.1616023557879025796  -0.19117477419397638227  1
-0.072439047044730614511  -0.1616023557879025796  -0.19117477419397638227  1
1  2  3  4
  
ZONE T='face239'
STRANDID=0, SOLUTIONTIME=0
Nodes=4, Elements=1, ZONETYPE=FEQuadrilateral
DATAPACKING=POINT
DT=(SINGLE SINGLE SINGLE SINGLE)
-0.026544000000000001621  -0.071906999999999998696  0.27001999999999998225  1
-0.029723950304182851501  -0.049094664200290585865  0.27988234587264254616  1
-0.057117617100433400179  -0.054201398481692072973  0.28475473207656093466  1
-0.072012000000000006561  -0.067179000000000002601  0.28335199999999999276  1
1  2  3  4
  
ZONE T='face240'
STRANDID=0, SOLUTIONTIME=0
Nodes=4, Elements=1, ZONETYPE=FEQuadrilateral
DATAPACKING=POINT
DT=(SINGLE SINGLE SINGLE SINGLE)
-0.029723950304182851501  -0.049094664200290585865  0.27988234587264254616  -1
-0.03205600000000000116  -0.032364999999999997937  0.28711500000000000909  -1
-0.057117617100433400179  -0.054201398481692072973  0.28475473207656093466  -1
-0.057117617100433400179  -0.054201398481692072973  0.28475473207656093466  -1
1  2  3  4
  
ZONE T='face241'
STRANDID=0, SOLUTIONTIME=0
Nodes=4, Elements=1, ZONETYPE=FEQuadrilateral
DATAPACKING=POINT
DT=(SINGLE SINGLE SINGLE SINGLE)
0.21286900000000000266  0.15936200000000000365  0.20899999999999999134  -1
0.19634947738996383348  0.16066759460829418971  0.20208139802690186504  -1
0.17867097840191401015  0.15327275197880552149  0.22874673648284563066  -1
0.17953900000000000414  0.15228500000000000369  0.23267199999999998994  -1
1  2  3  4
  
ZONE T='face242'
STRANDID=0, SOLUTIONTIME=0
Nodes=4, Elements=1, ZONETYPE=FEQuadrilateral
DATAPACKING=POINT
DT=(SINGLE SINGLE SINGLE SINGLE)
0.19634947738996383348  0.16066759460829418971  0.20208139802690186504  1
0.17036799999999999167  0.16272100000000000453  0.19120000000000000884  1
0.17867097840191401015  0.15327275197880552149  0.22874673648284563066  1
0.17867097840191401015  0.15327275197880552149  0.22874673648284563066  1
1  2  3  4
  
ZONE T='face243'
STRANDID=0, SOLUTIONTIME=0
Nodes=4, Elements=1, ZONETYPE=FEQuadrilateral
DATAPACKING=POINT
DT=(SINGLE SINGLE SINGLE SINGLE)
0.096501000000000003443  -0.17054700000000000415  0.18124899999999999345  1
0.10239499999999999991  -0.15168400000000001326  0.2182880000000000098  1
0.060399000000000001298  -0.15030299999999999216  0.2102229999999999932  1
0.060399000000000001298  -0.15030299999999999216  0.2102229999999999932  1
1  2  3  4
  
ZONE T='face244'
STRANDID=0, SOLUTIONTIME=0
Nodes=4, Elements=1, ZONETYPE=FEQuadrilateral
DATAPACKING=POINT
DT=(SINGLE SINGLE SINGLE SINGLE)
-0.22423599999999999088  0.14408299999999998886  -0.83930800000000005401  1
-0.23725599999999999468  0.15122900000000000231  -0.79318800000000000416  1
-0.19290099999999998914  0.15183599999999999874  -0.80591299999999999049  1
-0.19290099999999998914  0.15183599999999999874  -0.80591299999999999049  1
1  2  3  4
  
ZONE T='face245'
STRANDID=0, SOLUTIONTIME=0
Nodes=4, Elements=1, ZONETYPE=FEQuadrilateral
DATAPACKING=POINT
DT=(SINGLE SINGLE SINGLE SINGLE)
-0.10570699999999999541  -0.10864300000000000346  0.26584600000000002673  1
-0.098980046227757800814  -0.12430581379010359477  0.24482279083932673158  1
-0.080238262395670667537  -0.11889840387505491714  0.24306911788412161046  1
-0.062548999999999993493  -0.10092099999999999682  0.25632800000000000029  1
1  2  3  4
  
ZONE T='face246'
STRANDID=0, SOLUTIONTIME=0
Nodes=4, Elements=1, ZONETYPE=FEQuadrilateral
DATAPACKING=POINT
DT=(SINGLE SINGLE SINGLE SINGLE)
-0.098980046227757800814  -0.12430581379010359477  0.24482279083932673158  -1
-0.094902000000000000246  -0.13380100000000000326  0.23207800000000000651  -1
-0.080238262395670667537  -0.11889840387505491714  0.24306911788412161046  -1
-0.080238262395670667537  -0.11889840387505491714  0.24306911788412161046  -1
1  2  3  4
  
ZONE T='face247'
STRANDID=0, SOLUTIONTIME=0
Nodes=4, Elements=1, ZONETYPE=FEQuadrilateral
DATAPACKING=POINT
DT=(SINGLE SINGLE SINGLE SINGLE)
0.35976200000000002621  -0.1022649999999999948  0.23549400000000000888  1
0.34339171223200071204  -0.1215419030570993042  0.25223055421725282255  1
0.32748984762734284493  -0.12739808539960004174  0.22776910492915200535  1
0.32664900000000002267  -0.12594400000000000039  0.22089500000000000801  1
1  2  3  4
  
ZONE T='face248'
STRANDID=0, SOLUTIONTIME=0
Nodes=4, Elements=1, ZONETYPE=FEQuadrilateral
DATAPACKING=POINT
DT=(SINGLE SINGLE SINGLE SINGLE)
0.34339171223200071204  -0.1215419030570993042  0.25223055421725282255  -1
0.33191700000000001758  -0.13505400000000000738  0.26396199999999997443  -1
0.32748984762734284493  -0.12739808539960004174  0.22776910492915200535  -1
0.32748984762734284493  -0.12739808539960004174  0.22776910492915200535  -1
1  2  3  4
  
ZONE T='face249'
STRANDID=0, SOLUTIONTIME=0
Nodes=4, Elements=1, ZONETYPE=FEQuadrilateral
DATAPACKING=POINT
DT=(SINGLE SINGLE SINGLE SINGLE)
-0.2825849999999999751  -0.12449499999999999456  0.46944399999999997242  -1
-0.2853057635487429855  -0.12588523991894984277  0.47136681661007845401  -1
-0.31845346879347857794  -0.14572937055683793384  0.45125160986184387202  -1
-0.31865599999999999481  -0.14616199999999998638  0.4464640000000000275  -1
1  2  3  4
  
ZONE T='face250'
STRANDID=0, SOLUTIONTIME=0
Nodes=4, Elements=1, ZONETYPE=FEQuadrilateral
DATAPACKING=POINT
DT=(SINGLE SINGLE SINGLE SINGLE)
-0.2853057635487429855  -0.12588523991894984277  0.47136681661007845401  1
-0.31666499999999997428  -0.14190900000000000736  0.49352899999999999547  1
-0.31845346879347857794  -0.14572937055683793384  0.45125160986184387202  1
-0.31845346879347857794  -0.14572937055683793384  0.45125160986184387202  1
1  2  3  4
  
ZONE T='face251'
STRANDID=0, SOLUTIONTIME=0
Nodes=4, Elements=1, ZONETYPE=FEQuadrilateral
DATAPACKING=POINT
DT=(SINGLE SINGLE SINGLE SINGLE)
-0.38624700000000000699  -0.12779499999999999194  0.68468399999999995931  1
-0.36645433366335555814  -0.13534338718120927925  0.69507661108950624662  1
-0.35917079398717488559  -0.13376139381284138374  0.7119893938545053258  1
-0.37682599999999999429  -0.11829900000000000138  0.72892500000000004512  1
1  2  3  4
  
ZONE T='face252'
STRANDID=0, SOLUTIONTIME=0
Nodes=4, Elements=1, ZONETYPE=FEQuadrilateral
DATAPACKING=POINT
DT=(SINGLE SINGLE SINGLE SINGLE)
-0.36645433366335555814  -0.13534338718120927925  0.69507661108950624662  -1
-0.35035300000000002552  -0.14148399999999999865  0.70353100000000001746  -1
-0.35917079398717488559  -0.13376139381284138374  0.7119893938545053258  -1
-0.35917079398717488559  -0.13376139381284138374  0.7119893938545053258  -1
1  2  3  4
  
ZONE T='face253'
STRANDID=0, SOLUTIONTIME=0
Nodes=4, Elements=1, ZONETYPE=FEQuadrilateral
DATAPACKING=POINT
DT=(SINGLE SINGLE SINGLE SINGLE)
-0.23505300000000001193  -0.14878600000000000159  0.78525599999999995404  -1
-0.20669854170797166693  -0.14688110005827129112  0.79640291250596040307  -1
-0.21799942825030296789  -0.14390312602347532511  0.81262992031205383281  -1
-0.24166399999999998993  -0.14117599999999999594  0.82720300000000002161  -1
1  2  3  4
  
ZONE T='face254'
STRANDID=0, SOLUTIONTIME=0
Nodes=4, Elements=1, ZONETYPE=FEQuadrilateral
DATAPACKING=POINT
DT=(SINGLE SINGLE SINGLE SINGLE)
-0.20669854170797166693  -0.14688110005827129112  0.79640291250596040307  1
-0.19751299999999999413  -0.14626400000000000512  0.8000140000000000029  1
-0.21799942825030296789  -0.14390312602347532511  0.81262992031205383281  1
-0.21799942825030296789  -0.14390312602347532511  0.81262992031205383281  1
1  2  3  4
  
ZONE T='face255'
STRANDID=0, SOLUTIONTIME=0
Nodes=4, Elements=1, ZONETYPE=FEQuadrilateral
DATAPACKING=POINT
DT=(SINGLE SINGLE SINGLE SINGLE)
-0.37648100000000001009  0.10385700000000000487  0.28199600000000002442  -1
-0.36515182313871330511  0.11214879030390653702  0.27971522227259298932  -1
-0.34442268648501567219  0.12172271190805108998  0.25257180003900847609  -1
-0.35156500000000001638  0.11373700000000000476  0.24269099999999999007  -1
1  2  3  4
  
ZONE T='face256'
STRANDID=0, SOLUTIONTIME=0
Nodes=4, Elements=1, ZONETYPE=FEQuadrilateral
DATAPACKING=POINT
DT=(SINGLE SINGLE SINGLE SINGLE)
-0.36515182313871330511  0.11214879030390653702  0.27971522227259298932  1
-0.32992799999999999905  0.13792899999999999605  0.27262399999999997746  1
-0.34442268648501567219  0.12172271190805108998  0.25257180003900847609  1
-0.34442268648501567219  0.12172271190805108998  0.25257180003900847609  1
1  2  3  4
  
ZONE T='face257'
STRANDID=0, SOLUTIONTIME=0
Nodes=4, Elements=1, ZONETYPE=FEQuadrilateral
DATAPACKING=POINT
DT=(SINGLE SINGLE SINGLE SINGLE)
-0.052331999999999996576  -0.14749100000000001098  0.88233099999999997642  1
-0.022861884835334023158  -0.14568851058364115647  0.89168240621754002451  1
-0.028508629663444830932  -0.13916208052069642398  0.90921719460225636222  1
-0.044632999999999999063  -0.13427500000000000546  0.92061899999999996513  1
1  2  3  4
  
ZONE T='face258'
STRANDID=0, SOLUTIONTIME=0
Nodes=4, Elements=1, ZONETYPE=FEQuadrilateral
DATAPACKING=POINT
DT=(SINGLE SINGLE SINGLE SINGLE)
-0.022861884835334023158  -0.14568851058364115647  0.89168240621754002451  -1
-0.0096430000000000005295  -0.14488000000000000878  0.89587700000000003442  -1
-0.028508629663444830932  -0.13916208052069642398  0.90921719460225636222  -1
-0.028508629663444830932  -0.13916208052069642398  0.90921719460225636222  -1
1  2  3  4
  
ZONE T='face259'
STRANDID=0, SOLUTIONTIME=0
Nodes=4, Elements=1, ZONETYPE=FEQuadrilateral
DATAPACKING=POINT
DT=(SINGLE SINGLE SINGLE SINGLE)
0.12155399999999999539  -0.12431200000000000583  0.91923699999999997079  -1
0.15177399999999999225  -0.13555600000000000982  0.89097700000000001896  -1
0.16356599999999998918  -0.11027800000000000102  0.92291400000000001214  -1
0.16356599999999998918  -0.11027800000000000102  0.92291400000000001214  -1
1  2  3  4
  
ZONE T='face260'
STRANDID=0, SOLUTIONTIME=0
Nodes=4, Elements=1, ZONETYPE=FEQuadrilateral
DATAPACKING=POINT
DT=(SINGLE SINGLE SINGLE SINGLE)
0.056457000000000000239  -0.14548300000000000121  0.83777800000000002267  -1
0.088486999999999996214  -0.13791100000000000581  0.80656399999999994765  -1
0.09786200000000000454  -0.14828700000000000214  0.84481300000000003614  -1
0.09786200000000000454  -0.14828700000000000214  0.84481300000000003614  -1
1  2  3  4
  
ZONE T='face261'
STRANDID=0, SOLUTIONTIME=0
Nodes=4, Elements=1, ZONETYPE=FEQuadrilateral
DATAPACKING=POINT
DT=(SINGLE SINGLE SINGLE SINGLE)
0.12553300000000000569  -0.1910449999999999926  -0.020109999999999999404  -1
0.12114027151296286045  -0.18936880657875507228  -0.058109226165095402561  -1
0.13604547226297386553  -0.18557265995353608434  -0.059280239338023739404  -1
0.15971599999999999686  -0.18065700000000001202  -0.04587200000000000305  -1
1  2  3  4
  
ZONE T='face262'
STRANDID=0, SOLUTIONTIME=0
Nodes=4, Elements=1, ZONETYPE=FEQuadrilateral
DATAPACKING=POINT
DT=(SINGLE SINGLE SINGLE SINGLE)
0.12114027151296286045  -0.18936880657875507228  -0.058109226165095402561  1
0.11995100000000000207  -0.18891499999999999959  -0.068396999999999999464  1
0.13604547226297386553  -0.18557265995353608434  -0.059280239338023739404  1
0.13604547226297386553  -0.18557265995353608434  -0.059280239338023739404  1
1  2  3  4
  
ZONE T='face263'
STRANDID=0, SOLUTIONTIME=0
Nodes=4, Elements=1, ZONETYPE=FEQuadrilateral
DATAPACKING=POINT
DT=(SINGLE SINGLE SINGLE SINGLE)
-0.23541400000000001214  0.045351000000000002421  -0.50623300000000004406  1
-0.23305798430338720006  0.038708035024428127935  -0.49848297668633295698  1
-0.22777511148137941088  0.001418165650381224014  -0.50615696428290202213  1
-0.22954199999999999604  0.0012520000000000000746  -0.51772799999999996601  1
1  2  3  4
  
ZONE T='face264'
STRANDID=0, SOLUTIONTIME=0
Nodes=4, Elements=1, ZONETYPE=FEQuadrilateral
DATAPACKING=POINT
DT=(SINGLE SINGLE SINGLE SINGLE)
-0.23305798430338720006  0.038708035024428127935  -0.49848297668633295698  -1
-0.22008900000000000685  0.0021410000000000001079  -0.45582200000000000495  -1
-0.22777511148137941088  0.001418165650381224014  -0.50615696428290202213  -1
-0.22777511148137941088  0.001418165650381224014  -0.50615696428290202213  -1
1  2  3  4
  
ZONE T='face265'
STRANDID=0, SOLUTIONTIME=0
Nodes=4, Elements=1, ZONETYPE=FEQuadrilateral
DATAPACKING=POINT
DT=(SINGLE SINGLE SINGLE SINGLE)
0.27291999999999999593  -0.14306099999999999373  0.79558300000000004015  1
0.29576999999999997737  -0.14598500000000000365  0.76001300000000004964  1
0.32339400000000001478  -0.12509400000000001074  0.78993000000000002103  1
0.32339400000000001478  -0.12509400000000001074  0.78993000000000002103  1
1  2  3  4
  
ZONE T='face266'
STRANDID=0, SOLUTIONTIME=0
Nodes=4, Elements=1, ZONETYPE=FEQuadrilateral
DATAPACKING=POINT
DT=(SINGLE SINGLE SINGLE SINGLE)
0.12451600000000000168  0.097752000000000005553  -0.95150699999999999168  1
0.095201999999999994961  0.13895199999999999219  -0.90891200000000005321  1
0.14113800000000001345  0.1245340000000000058  -0.91850600000000004464  1
0.14113800000000001345  0.1245340000000000058  -0.91850600000000004464  1
1  2  3  4
  
ZONE T='face267'
STRANDID=0, SOLUTIONTIME=0
Nodes=4, Elements=1, ZONETYPE=FEQuadrilateral
DATAPACKING=POINT
DT=(SINGLE SINGLE SINGLE SINGLE)
0.32609399999999999498  -0.14528099999999999348  -0.72258699999999997932  -1
0.29644700000000001605  -0.14733799999999999675  -0.75830500000000000682  -1
0.33695300000000000251  -0.12704999999999999627  -0.76782600000000000851  -1
0.33695300000000000251  -0.12704999999999999627  -0.76782600000000000851  -1
1  2  3  4
  
ZONE T='face268'
STRANDID=0, SOLUTIONTIME=0
Nodes=4, Elements=1, ZONETYPE=FEQuadrilateral
DATAPACKING=POINT
DT=(SINGLE SINGLE SINGLE SINGLE)
-0.33608199999999999186  0.14935999999999999277  -0.4066409999999999747  1
-0.32960099999999997733  0.14887300000000000533  -0.35761799999999999145  1
-0.29277999999999998471  0.14118600000000000594  -0.39460699999999998555  1
-0.29277999999999998471  0.14118600000000000594  -0.39460699999999998555  1
1  2  3  4
  
ZONE T='face269'
STRANDID=0, SOLUTIONTIME=0
Nodes=4, Elements=1, ZONETYPE=FEQuadrilateral
DATAPACKING=POINT
DT=(SINGLE SINGLE SINGLE SINGLE)
0.25885900000000000576  -0.13469300000000000717  -0.033973999999999997257  1
0.25180299587136067974  -0.13886540498674429522  -0.036794103721972823418  1
0.24942916441500237457  -0.14329693682617494765  -0.07330664230609876264  1
0.26010100000000002662  -0.13785400000000000431  -0.079231999999999996875  1
1  2  3  4
  
ZONE T='face270'
STRANDID=0, SOLUTIONTIME=0
Nodes=4, Elements=1, ZONETYPE=FEQuadrilateral
DATAPACKING=POINT
DT=(SINGLE SINGLE SINGLE SINGLE)
0.25180299587136067974  -0.13886540498674429522  -0.036794103721972823418  -1
0.21218600000000001349  -0.16229199999999999182  -0.052628000000000001168  -1
0.24942916441500237457  -0.14329693682617494765  -0.07330664230609876264  -1
0.24942916441500237457  -0.14329693682617494765  -0.07330664230609876264  -1
1  2  3  4
  
ZONE T='face271'
STRANDID=0, SOLUTIONTIME=0
Nodes=4, Elements=1, ZONETYPE=FEQuadrilateral
DATAPACKING=POINT
DT=(SINGLE SINGLE SINGLE SINGLE)
0.30776999999999998803  -0.12988800000000000345  -0.18998899999999999122  -1
0.28555900000000000727  -0.14493300000000000627  -0.22637799999999999589  -1
0.33171400000000000885  -0.12194800000000000084  -0.22317200000000000926  -1
0.33171400000000000885  -0.12194800000000000084  -0.22317200000000000926  -1
1  2  3  4
  
ZONE T='face272'
STRANDID=0, SOLUTIONTIME=0
Nodes=4, Elements=1, ZONETYPE=FEQuadrilateral
DATAPACKING=POINT
DT=(SINGLE SINGLE SINGLE SINGLE)
-0.19736600000000001365  -0.036583999999999998465  0.63481699999999996464  -1
-0.18902399999999999758  0.0055510000000000003784  0.63985899999999995558  -1
-0.17106099999999999084  -0.027199999999999998485  0.66812899999999997291  -1
-0.17106099999999999084  -0.027199999999999998485  0.66812899999999997291  -1
1  2  3  4
  
ZONE T='face273'
STRANDID=0, SOLUTIONTIME=0
Nodes=4, Elements=1, ZONETYPE=FEQuadrilateral
DATAPACKING=POINT
DT=(SINGLE SINGLE SINGLE SINGLE)
0.13664699999999999069  -0.18126200000000000645  0.14138800000000001367  1
0.1387879999999999947  -0.16943700000000000427  0.19170100000000001028  1
0.096501000000000003443  -0.17054700000000000415  0.18124899999999999345  1
0.096501000000000003443  -0.17054700000000000415  0.18124899999999999345  1
1  2  3  4
  
ZONE T='face274'
STRANDID=0, SOLUTIONTIME=0
Nodes=4, Elements=1, ZONETYPE=FEQuadrilateral
DATAPACKING=POINT
DT=(SINGLE SINGLE SINGLE SINGLE)
0.055433000000000003105  0.018755999999999998368  0.99528700000000003278  1
0.081174999999999997158  -0.0096909999999999999615  0.99053100000000005032  1
0.11175400000000000611  0.022007999999999999785  0.98757899999999998464  1
0.11175400000000000611  0.022007999999999999785  0.98757899999999998464  1
1  2  3  4
  
ZONE T='face275'
STRANDID=0, SOLUTIONTIME=0
Nodes=4, Elements=1, ZONETYPE=FEQuadrilateral
DATAPACKING=POINT
DT=(SINGLE SINGLE SINGLE SINGLE)
-0.13860400000000000498  0.090757000000000004336  0.30972100000000002407  -1
-0.11682503650205468271  0.10821488818964247747  0.28153171818242034297  -1
-0.12029638290846508819  0.11578264401604637657  0.27676501211783555156  -1
-0.16008900000000000907  0.12592800000000001215  0.2906569999999999987  -1
1  2  3  4
  
ZONE T='face276'
STRANDID=0, SOLUTIONTIME=0
Nodes=4, Elements=1, ZONETYPE=FEQuadrilateral
DATAPACKING=POINT
DT=(SINGLE SINGLE SINGLE SINGLE)
-0.11682503650205468271  0.10821488818964247747  0.28153171818242034297  1
-0.110500000000000001  0.11328499999999999681  0.27334500000000000464  1
-0.12029638290846508819  0.11578264401604637657  0.27676501211783555156  1
-0.12029638290846508819  0.11578264401604637657  0.27676501211783555156  1
1  2  3  4
  
ZONE T='face277'
STRANDID=0, SOLUTIONTIME=0
Nodes=4, Elements=1, ZONETYPE=FEQuadrilateral
DATAPACKING=POINT
DT=(SINGLE SINGLE SINGLE SINGLE)
-0.12368700000000000527  0.17909900000000000819  -0.14513699999999998824  1
-0.1812400000000000122  0.1692230000000000123  -0.17368700000000000805  1
-0.16627900000000001013  0.17629700000000000926  -0.13398999999999999799  1
-0.16627900000000001013  0.17629700000000000926  -0.13398999999999999799  1
1  2  3  4
  
ZONE T='face278'
STRANDID=0, SOLUTIONTIME=0
Nodes=4, Elements=1, ZONETYPE=FEQuadrilateral
DATAPACKING=POINT
DT=(SINGLE SINGLE SINGLE SINGLE)
0.37888699999999997381  -0.14214899999999999758  -0.41702899999999998304  1
0.32420999999999999819  -0.14707300000000000928  -0.43150300000000002543  1
0.35985899999999998444  -0.14862800000000001011  -0.45813199999999998369  1
0.35985899999999998444  -0.14862800000000001011  -0.45813199999999998369  1
1  2  3  4
  
ZONE T='face279'
STRANDID=0, SOLUTIONTIME=0
Nodes=4, Elements=1, ZONETYPE=FEQuadrilateral
DATAPACKING=POINT
DT=(SINGLE SINGLE SINGLE SINGLE)
-0.29211199999999998278  0.14681299999999999906  0.77121600000000001263  -1
-0.26179499999999999993  0.15201500000000001123  0.74273900000000003807  -1
-0.30382700000000001372  0.15040600000000001191  0.72404699999999999616  -1
-0.30382700000000001372  0.15040600000000001191  0.72404699999999999616  -1
1  2  3  4
  
ZONE T='face280'
STRANDID=0, SOLUTIONTIME=0
Nodes=4, Elements=1, ZONETYPE=FEQuadrilateral
DATAPACKING=POINT
DT=(SINGLE SINGLE SINGLE SINGLE)
0.22635299999999999865  0.065499000000000001664  0.59043000000000001037  1
0.21770060320785372676  0.043557868079045172771  0.59397163249985418521  1
0.20863297655854329271  0.045780776834247402518  0.61464583938379835359  1
0.20739199999999999302  0.063154000000000001802  0.6289569999999999883  1
1  2  3  4
  
ZONE T='face281'
STRANDID=0, SOLUTIONTIME=0
Nodes=4, Elements=1, ZONETYPE=FEQuadrilateral
DATAPACKING=POINT
DT=(SINGLE SINGLE SINGLE SINGLE)
0.21770060320785372676  0.043557868079045172771  0.59397163249985418521  -1
0.21015800000000001146  0.024431000000000001326  0.59705900000000000638  -1
0.20863297655854329271  0.045780776834247402518  0.61464583938379835359  -1
0.20863297655854329271  0.045780776834247402518  0.61464583938379835359  -1
1  2  3  4
  
ZONE T='face282'
STRANDID=0, SOLUTIONTIME=0
Nodes=4, Elements=1, ZONETYPE=FEQuadrilateral
DATAPACKING=POINT
DT=(SINGLE SINGLE SINGLE SINGLE)
-0.25130200000000002536  -0.088705000000000006066  0.49097499999999999476  -1
-0.23645431030496025238  -0.057895737871051074219  0.50537591255252622968  -1
-0.23571167218790356479  -0.057581860898258688253  0.51678613278864471425  -1
-0.24682399999999998785  -0.084211999999999995192  0.53712400000000004585  -1
1  2  3  4
  
ZONE T='face283'
STRANDID=0, SOLUTIONTIME=0
Nodes=4, Elements=1, ZONETYPE=FEQuadrilateral
DATAPACKING=POINT
DT=(SINGLE SINGLE SINGLE SINGLE)
-0.23645431030496025238  -0.057895737871051074219  0.50537591255252622968  1
-0.23189399999999998903  -0.048432999999999996887  0.50979900000000000215  1
-0.23571167218790356479  -0.057581860898258688253  0.51678613278864471425  1
-0.23571167218790356479  -0.057581860898258688253  0.51678613278864471425  1
1  2  3  4
  
ZONE T='face284'
STRANDID=0, SOLUTIONTIME=0
Nodes=4, Elements=1, ZONETYPE=FEQuadrilateral
DATAPACKING=POINT
DT=(SINGLE SINGLE SINGLE SINGLE)
0.35292600000000001748  0.12099600000000000632  -0.27388899999999999357  1
0.31614100000000000534  0.14154300000000000215  -0.26175999999999999268  1
0.34070499999999998009  0.11715699999999999725  -0.22965299999999999603  1
0.34070499999999998009  0.11715699999999999725  -0.22965299999999999603  1
1  2  3  4
  
ZONE T='face285'
STRANDID=0, SOLUTIONTIME=0
Nodes=4, Elements=1, ZONETYPE=FEQuadrilateral
DATAPACKING=POINT
DT=(SINGLE SINGLE SINGLE SINGLE)
0.24570400000000000573  -0.084370000000000000551  0.57250500000000004164  1
0.27303800000000000292  -0.11869899999999999896  0.58816800000000002413  1
0.23775799999999999712  -0.091243000000000004657  0.61367700000000002802  1
0.23775799999999999712  -0.091243000000000004657  0.61367700000000002802  1
1  2  3  4
  
ZONE T='face286'
STRANDID=0, SOLUTIONTIME=0
Nodes=4, Elements=1, ZONETYPE=FEQuadrilateral
DATAPACKING=POINT
DT=(SINGLE SINGLE SINGLE SINGLE)
0.33171400000000000885  -0.12194800000000000084  -0.22317200000000000926  -1
0.36547899999999999832  -0.09206200000000000494  -0.22914799999999999058  -1
0.34225400000000000267  -0.09907000000000000528  -0.18323000000000000398  -1
0.34225400000000000267  -0.09907000000000000528  -0.18323000000000000398  -1
1  2  3  4
  
ZONE T='face287'
STRANDID=0, SOLUTIONTIME=0
Nodes=4, Elements=1, ZONETYPE=FEQuadrilateral
DATAPACKING=POINT
DT=(SINGLE SINGLE SINGLE SINGLE)
0.02138400000000000023  -0.013995999999999999761  0.99599400000000004596  1
0.055433000000000003105  0.018755999999999998368  0.99528700000000003278  1
0.017992999999999998578  0.029110000000000000459  0.99820900000000001295  1
0.017992999999999998578  0.029110000000000000459  0.99820900000000001295  1
1  2  3  4
  
ZONE T='face288'
STRANDID=0, SOLUTIONTIME=0
Nodes=4, Elements=1, ZONETYPE=FEQuadrilateral
DATAPACKING=POINT
DT=(SINGLE SINGLE SINGLE SINGLE)
0.21044299999999999118  -0.14647599999999999509  -0.26369500000000001272  -1
0.26021199999999999886  -0.14927399999999999003  -0.27666000000000001702  -1
0.24229999999999998761  -0.15445100000000000495  -0.23431099999999999151  -1
0.24229999999999998761  -0.15445100000000000495  -0.23431099999999999151  -1
1  2  3  4
  
ZONE T='face289'
STRANDID=0, SOLUTIONTIME=0
Nodes=4, Elements=1, ZONETYPE=FEQuadrilateral
DATAPACKING=POINT
DT=(SINGLE SINGLE SINGLE SINGLE)
0.21720700000000001118  0.10288400000000000323  -0.90746599999999999486  -1
0.25575599999999998335  0.067621000000000000552  -0.91062399999999998901  -1
0.21208499999999999575  0.065048999999999995714  -0.93606900000000003992  -1
0.21208499999999999575  0.065048999999999995714  -0.93606900000000003992  -1
1  2  3  4
  
ZONE T='face290'
STRANDID=0, SOLUTIONTIME=0
Nodes=4, Elements=1, ZONETYPE=FEQuadrilateral
DATAPACKING=POINT
DT=(SINGLE SINGLE SINGLE SINGLE)
-0.47333500000000000574  -0.035609000000000001762  0.56684599999999996101  -1
-0.44744499999999998163  -0.096772999999999997911  0.54390099999999996783  -1
-0.44358100000000000307  -0.098007999999999997898  0.58616599999999996484  -1
-0.44358100000000000307  -0.098007999999999997898  0.58616599999999996484  -1
1  2  3  4
  
ZONE T='face291'
STRANDID=0, SOLUTIONTIME=0
Nodes=4, Elements=1, ZONETYPE=FEQuadrilateral
DATAPACKING=POINT
DT=(SINGLE SINGLE SINGLE SINGLE)
0.20089199999999998725  -0.017819000000000001505  0.95394400000000001416  1
0.16490099999999999203  -0.039191999999999997673  0.96371399999999995956  1
0.20193500000000000338  -0.058240000000000000102  0.94180299999999994576  1
0.20193500000000000338  -0.058240000000000000102  0.94180299999999994576  1
1  2  3  4
  
ZONE T='face292'
STRANDID=0, SOLUTIONTIME=0
Nodes=4, Elements=1, ZONETYPE=FEQuadrilateral
DATAPACKING=POINT
DT=(SINGLE SINGLE SINGLE SINGLE)
-0.14441200000000001258  -0.10255000000000000226  0.29152499999999997859  -1
-0.18509100000000000552  -0.12749900000000000122  0.2874519999999999853  -1
-0.17725108776181008885  -0.12768032242946894539  0.28206674248017082896  -1
-0.14328854357257742036  -0.12348618800262269046  0.26489560972785769488  -1
1  2  3  4
  
ZONE T='face293'
STRANDID=0, SOLUTIONTIME=0
Nodes=4, Elements=1, ZONETYPE=FEQuadrilateral
DATAPACKING=POINT
DT=(SINGLE SINGLE SINGLE SINGLE)
-0.17725108776181008885  -0.12768032242946894539  0.28206674248017082896  1
-0.14448160502088391866  -0.12843821895209603379  0.25955729365090335348  1
-0.14316993711715780835  -0.12569648026530216844  0.26208427008613233156  1
-0.14328854357257742036  -0.12348618800262269046  0.26489560972785769488  1
1  2  3  4
  
ZONE T='face294'
STRANDID=0, SOLUTIONTIME=0
Nodes=4, Elements=1, ZONETYPE=FEQuadrilateral
DATAPACKING=POINT
DT=(SINGLE SINGLE SINGLE SINGLE)
-0.14448160502088391866  -0.12843821895209603379  0.25955729365090335348  -1
-0.14302100000000000923  -0.12847200000000000286  0.25855400000000000604  -1
-0.14316993711715780835  -0.12569648026530216844  0.26208427008613233156  -1
-0.14316993711715780835  -0.12569648026530216844  0.26208427008613233156  -1
1  2  3  4
  
ZONE T='face295'
STRANDID=0, SOLUTIONTIME=0
Nodes=4, Elements=1, ZONETYPE=FEQuadrilateral
DATAPACKING=POINT
DT=(SINGLE SINGLE SINGLE SINGLE)
0.27421400000000001329  -0.12939400000000000901  0.42337599999999997458  -1
0.27774938818975186683  -0.13028811762939671026  0.42948326500533706707  -1
0.28266749223324794116  -0.12487052299956945267  0.45971833457953570345  -1
0.25806899999999999284  -0.1073670000000000041  0.45404499999999997639  -1
1  2  3  4
  
ZONE T='face296'
STRANDID=0, SOLUTIONTIME=0
Nodes=4, Elements=1, ZONETYPE=FEQuadrilateral
DATAPACKING=POINT
DT=(SINGLE SINGLE SINGLE SINGLE)
0.27774938818975186683  -0.13028811762939671026  0.42948326500533706707  1
0.29719099999999998296  -0.13520499999999999186  0.46306799999999997963  1
0.28266749223324794116  -0.12487052299956945267  0.45971833457953570345  1
0.28266749223324794116  -0.12487052299956945267  0.45971833457953570345  1
1  2  3  4
  
ZONE T='face297'
STRANDID=0, SOLUTIONTIME=0
Nodes=4, Elements=1, ZONETYPE=FEQuadrilateral
DATAPACKING=POINT
DT=(SINGLE SINGLE SINGLE SINGLE)
-0.016262999999999999678  -0.14886299999999999533  0.85495600000000004925  1
-0.015500125715860808145  -0.14840400781363649596  0.85967164631136860908  1
-0.022861884835334023158  -0.14568851058364115647  0.89168240621754002451  1
-0.052331999999999996576  -0.14749100000000001098  0.88233099999999997642  1
1  2  3  4
  
ZONE T='face298'
STRANDID=0, SOLUTIONTIME=0
Nodes=4, Elements=1, ZONETYPE=FEQuadrilateral
DATAPACKING=POINT
DT=(SINGLE SINGLE SINGLE SINGLE)
-0.015500125715860808145  -0.14840400781363649596  0.85967164631136860908  -1
-0.0096430000000000005295  -0.14488000000000000878  0.89587700000000003442  -1
-0.022861884835334023158  -0.14568851058364115647  0.89168240621754002451  -1
-0.022861884835334023158  -0.14568851058364115647  0.89168240621754002451  -1
1  2  3  4
  
ZONE T='face299'
STRANDID=0, SOLUTIONTIME=0
Nodes=4, Elements=1, ZONETYPE=FEQuadrilateral
DATAPACKING=POINT
DT=(SINGLE SINGLE SINGLE SINGLE)
-0.20143199999999999994  -0.16554599999999999871  0.11614499999999999824  -1
-0.18455026408975025443  -0.16517481139931633471  0.15534506264476102833  -1
-0.18574933640891896913  -0.16488090327052479234  0.15587749890336954905  -1
-0.22860900000000000665  -0.15699199999999999267  0.14781199999999999894  -1
1  2  3  4
  
ZONE T='face300'
STRANDID=0, SOLUTIONTIME=0
Nodes=4, Elements=1, ZONETYPE=FEQuadrilateral
DATAPACKING=POINT
DT=(SINGLE SINGLE SINGLE SINGLE)
-0.18455026408975025443  -0.16517481139931633471  0.15534506264476102833  1
-0.18419499999999999762  -0.16516700000000000825  0.15617000000000000326  1
-0.18574933640891896913  -0.16488090327052479234  0.15587749890336954905  1
-0.18574933640891896913  -0.16488090327052479234  0.15587749890336954905  1
1  2  3  4
  
ZONE T='face301'
STRANDID=0, SOLUTIONTIME=0
Nodes=4, Elements=1, ZONETYPE=FEQuadrilateral
DATAPACKING=POINT
DT=(SINGLE SINGLE SINGLE SINGLE)
-0.32661600000000001742  -0.11666700000000000681  -0.1928400000000000114  1
-0.30705100000000001836  -0.12019699999999999829  -0.15008199999999999319  1
-0.3393220000000000125  -0.091124999999999997669  -0.15768799999999999484  1
-0.3393220000000000125  -0.091124999999999997669  -0.15768799999999999484  1
1  2  3  4
  
ZONE T='face302'
STRANDID=0, SOLUTIONTIME=0
Nodes=4, Elements=1, ZONETYPE=FEQuadrilateral
DATAPACKING=POINT
DT=(SINGLE SINGLE SINGLE SINGLE)
0.055408999999999999919  0.20257900000000000906  -0.026984999999999998571  -1
0.046530900793284313277  0.20323578532375055627  -0.020766617873855496013  -1
0.041099970456301107569  0.20347088650511113705  0.012927264731327818559  -1
0.066473000000000004306  0.20140800000000000369  0.028483000000000001373  -1
1  2  3  4
  
ZONE T='face303'
STRANDID=0, SOLUTIONTIME=0
Nodes=4, Elements=1, ZONETYPE=FEQuadrilateral
DATAPACKING=POINT
DT=(SINGLE SINGLE SINGLE SINGLE)
0.046530900793284313277  0.20323578532375055627  -0.020766617873855496013  1
0.018343999999999999195  0.2053210000000000035  -0.0010239999999999999537  1
0.041099970456301107569  0.20347088650511113705  0.012927264731327818559  1
0.041099970456301107569  0.20347088650511113705  0.012927264731327818559  1
1  2  3  4
  
ZONE T='face304'
STRANDID=0, SOLUTIONTIME=0
Nodes=4, Elements=1, ZONETYPE=FEQuadrilateral
DATAPACKING=POINT
DT=(SINGLE SINGLE SINGLE SINGLE)
-0.024514999999999998598  0.14202000000000000735  -0.21578300000000000258  1
-0.051724164918299175842  0.12785816953474982149  -0.23387727274680494838  1
-0.055978400170750008957  0.12778178120027097742  -0.23390326056038870939  1
-0.058446999999999998954  0.16408600000000000962  -0.18625900000000000789  1
1  2  3  4
  
ZONE T='face305'
STRANDID=0, SOLUTIONTIME=0
Nodes=4, Elements=1, ZONETYPE=FEQuadrilateral
DATAPACKING=POINT
DT=(SINGLE SINGLE SINGLE SINGLE)
-0.051724164918299175842  0.12785816953474982149  -0.23387727274680494838  -1
-0.055837999999999998746  0.12571699999999999542  -0.23661299999999999  -1
-0.055978400170750008957  0.12778178120027097742  -0.23390326056038870939  -1
-0.055978400170750008957  0.12778178120027097742  -0.23390326056038870939  -1
1  2  3  4
  
ZONE T='face306'
STRANDID=0, SOLUTIONTIME=0
Nodes=4, Elements=1, ZONETYPE=FEQuadrilateral
DATAPACKING=POINT
DT=(SINGLE SINGLE SINGLE SINGLE)
-0.41916500000000000981  -0.032687000000000000777  -0.75492199999999998195  1
-0.39797582357922517415  -0.05963589298719093601  -0.77339713739189697161  1
-0.39683334632032762901  -0.065296273966307716297  -0.77114114646989717627  1
-0.41090399999999999148  -0.076833999999999999519  -0.73612200000000005407  1
1  2  3  4
  
ZONE T='face307'
STRANDID=0, SOLUTIONTIME=0
Nodes=4, Elements=1, ZONETYPE=FEQuadrilateral
DATAPACKING=POINT
DT=(SINGLE SINGLE SINGLE SINGLE)
-0.39797582357922517415  -0.05963589298719093601  -0.77339713739189697161  -1
-0.39482200000000000628  -0.063646999999999995246  -0.77614700000000003133  -1
-0.39683334632032762901  -0.065296273966307716297  -0.77114114646989717627  -1
-0.39683334632032762901  -0.065296273966307716297  -0.77114114646989717627  -1
1  2  3  4
  
ZONE T='face308'
STRANDID=0, SOLUTIONTIME=0
Nodes=4, Elements=1, ZONETYPE=FEQuadrilateral
DATAPACKING=POINT
DT=(SINGLE SINGLE SINGLE SINGLE)
-0.38239699999999998692  -0.012595000000000000293  -0.18202899999999999636  1
-0.39148606399270147183  -0.0013550339395842301432  -0.20813384240991988916  1
-0.3884159692010991094  -0.028064493846681724115  -0.21500088256145588606  1
-0.38340200000000002056  -0.048821999999999997344  -0.21056500000000000217  1
1  2  3  4
  
ZONE T='face309'
STRANDID=0, SOLUTIONTIME=0
Nodes=4, Elements=1, ZONETYPE=FEQuadrilateral
DATAPACKING=POINT
DT=(SINGLE SINGLE SINGLE SINGLE)
-0.39148606399270147183  -0.0013550339395842301432  -0.20813384240991988916  -1
-0.39630799999999999361  0.0046080000000000001167  -0.22198300000000001364  -1
-0.3884159692010991094  -0.028064493846681724115  -0.21500088256145588606  -1
-0.3884159692010991094  -0.028064493846681724115  -0.21500088256145588606  -1
1  2  3  4
  
ZONE T='face310'
STRANDID=0, SOLUTIONTIME=0
Nodes=4, Elements=1, ZONETYPE=FEQuadrilateral
DATAPACKING=POINT
DT=(SINGLE SINGLE SINGLE SINGLE)
-0.21434900000000001175  -0.14827199999999998714  -0.81186800000000003408  1
-0.21089234085659563922  -0.14713281789288146229  -0.81942422471676257256  1
-0.17399435638970150997  -0.1457994245555674917  -0.83107449280628420407  1
-0.16545899999999999497  -0.14762100000000000222  -0.82019299999999994988  1
1  2  3  4
  
ZONE T='face311'
STRANDID=0, SOLUTIONTIME=0
Nodes=4, Elements=1, ZONETYPE=FEQuadrilateral
DATAPACKING=POINT
DT=(SINGLE SINGLE SINGLE SINGLE)
-0.21089234085659563922  -0.14713281789288146229  -0.81942422471676257256  -1
-0.19393399999999999528  -0.14154400000000000315  -0.85649500000000000632  -1
-0.17399435638970150997  -0.1457994245555674917  -0.83107449280628420407  -1
-0.17399435638970150997  -0.1457994245555674917  -0.83107449280628420407  -1
1  2  3  4
  
ZONE T='face312'
STRANDID=0, SOLUTIONTIME=0
Nodes=4, Elements=1, ZONETYPE=FEQuadrilateral
DATAPACKING=POINT
DT=(SINGLE SINGLE SINGLE SINGLE)
-0.16098100000000001297  0.06089200000000000168  0.34384999999999998899  -1
-0.17599100000000000854  0.10105799999999999506  0.33158900000000002262  -1
-0.19042799999999998617  0.06902600000000000402  0.37554700000000001969  -1
-0.19042799999999998617  0.06902600000000000402  0.37554700000000001969  -1
1  2  3  4
  
ZONE T='face313'
STRANDID=0, SOLUTIONTIME=0
Nodes=4, Elements=1, ZONETYPE=FEQuadrilateral
DATAPACKING=POINT
DT=(SINGLE SINGLE SINGLE SINGLE)
-0.23807100000000000484  0.11224099999999999355  0.64205599999999996008  1
-0.19470000000000001195  0.089560000000000000719  0.67827999999999999403  1
-0.21255599999999999494  0.077161999999999994482  0.63879500000000000171  1
-0.21255599999999999494  0.077161999999999994482  0.63879500000000000171  1
1  2  3  4
  
ZONE T='face314'
STRANDID=0, SOLUTIONTIME=0
Nodes=4, Elements=1, ZONETYPE=FEQuadrilateral
DATAPACKING=POINT
DT=(SINGLE SINGLE SINGLE SINGLE)
-0.063586000000000003629  0.096357999999999999208  -0.26445499999999999563  -1
-0.069787000000000001809  0.058234000000000001041  -0.29040399999999999547  -1
-0.10014000000000000679  0.086838999999999999524  -0.28349000000000001975  -1
-0.10014000000000000679  0.086838999999999999524  -0.28349000000000001975  -1
1  2  3  4
  
ZONE T='face315'
STRANDID=0, SOLUTIONTIME=0
Nodes=4, Elements=1, ZONETYPE=FEQuadrilateral
DATAPACKING=POINT
DT=(SINGLE SINGLE SINGLE SINGLE)
0.29102000000000000091  0.14046200000000000352  0.39623099999999999987  -1
0.3491159999999999819  0.14913599999999999079  0.38331599999999999007  -1
0.31367299999999997961  0.15143000000000000904  0.363885000000000014  -1
0.31367299999999997961  0.15143000000000000904  0.363885000000000014  -1
1  2  3  4
  
ZONE T='face316'
STRANDID=0, SOLUTIONTIME=0
Nodes=4, Elements=1, ZONETYPE=FEQuadrilateral
DATAPACKING=POINT
DT=(SINGLE SINGLE SINGLE SINGLE)
0.0006639999999999999852  0.12384399999999999575  0.94247800000000003795  1
0.01023084504228724198  0.1356897684916926472  0.92291754522452562615  1
-0.019839646571595953572  0.13518200681362183002  0.92145168199729599046  1
-0.017898242451220510579  0.13137222842784418431  0.92813248652862723187  1
1  2  3  4
  
ZONE T='face317'
STRANDID=0, SOLUTIONTIME=0
Nodes=4, Elements=1, ZONETYPE=FEQuadrilateral
DATAPACKING=POINT
DT=(SINGLE SINGLE SINGLE SINGLE)
0.016355999999999999012  0.14327400000000001246  0.91039400000000003654  -1
-0.022098475478275633743  0.14063169545724421572  0.91193540323874966447  -1
-0.019839646571595953572  0.13518200681362183002  0.92145168199729599046  -1
0.01023084504228724198  0.1356897684916926472  0.92291754522452562615  -1
1  2  3  4
  
ZONE T='face318'
STRANDID=0, SOLUTIONTIME=0
Nodes=4, Elements=1, ZONETYPE=FEQuadrilateral
DATAPACKING=POINT
DT=(SINGLE SINGLE SINGLE SINGLE)
-0.038030000000000001303  0.13953699999999999437  0.91257399999999999629  1
-0.028723110110891833524  0.13576243487285433176  0.91976667160913549992  1
-0.019839646571595953572  0.13518200681362183002  0.92145168199729599046  1
-0.022098475478275633743  0.14063169545724421572  0.91193540323874966447  1
1  2  3  4
  
ZONE T='face319'
STRANDID=0, SOLUTIONTIME=0
Nodes=4, Elements=1, ZONETYPE=FEQuadrilateral
DATAPACKING=POINT
DT=(SINGLE SINGLE SINGLE SINGLE)
-0.028723110110891833524  0.13576243487285433176  0.91976667160913549992  -1
-0.017898242451220510579  0.13137222842784418431  0.92813248652862723187  -1
-0.019839646571595953572  0.13518200681362183002  0.92145168199729599046  -1
-0.019839646571595953572  0.13518200681362183002  0.92145168199729599046  -1
1  2  3  4
  
ZONE T='face320'
STRANDID=0, SOLUTIONTIME=0
Nodes=4, Elements=1, ZONETYPE=FEQuadrilateral
DATAPACKING=POINT
DT=(SINGLE SINGLE SINGLE SINGLE)
0.36012899999999997691  0.084391999999999994797  -0.19652500000000000524  1
0.38730500000000001037  0.050988999999999999602  -0.21601000000000000756  1
0.37266300000000002202  0.087010000000000004006  -0.23812300000000000133  1
0.37266300000000002202  0.087010000000000004006  -0.23812300000000000133  1
1  2  3  4
  
ZONE T='face321'
STRANDID=0, SOLUTIONTIME=0
Nodes=4, Elements=1, ZONETYPE=FEQuadrilateral
DATAPACKING=POINT
DT=(SINGLE SINGLE SINGLE SINGLE)
0.087734999999999993547  0.11542800000000000282  0.77224999999999999201  1
0.11192628423671850679  0.12639641907497475848  0.77828672682416466522  1
0.13400540215832398849  0.13104147521869868864  0.77609053942123229497  1
0.12577199999999999491  0.11406800000000000272  0.7550210000000000532  1
1  2  3  4
  
ZONE T='face322'
STRANDID=0, SOLUTIONTIME=0
Nodes=4, Elements=1, ZONETYPE=FEQuadrilateral
DATAPACKING=POINT
DT=(SINGLE SINGLE SINGLE SINGLE)
0.11192628423671850679  0.12639641907497475848  0.77828672682416466522  -1
0.13734199999999999187  0.13791999999999998705  0.78462900000000002088  -1
0.13400540215832398849  0.13104147521869868864  0.77609053942123229497  -1
0.13400540215832398849  0.13104147521869868864  0.77609053942123229497  -1
1  2  3  4
  
ZONE T='face323'
STRANDID=0, SOLUTIONTIME=0
Nodes=4, Elements=1, ZONETYPE=FEQuadrilateral
DATAPACKING=POINT
DT=(SINGLE SINGLE SINGLE SINGLE)
0.20730599999999999028  -0.14869399999999999284  0.82425000000000003819  -1
0.22079899999999999527  -0.13477600000000000691  0.86050899999999996837  -1
0.17949300000000001365  -0.14443500000000000782  0.85943300000000000249  -1
0.17949300000000001365  -0.14443500000000000782  0.85943300000000000249  -1
1  2  3  4
  
ZONE T='face324'
STRANDID=0, SOLUTIONTIME=0
Nodes=4, Elements=1, ZONETYPE=FEQuadrilateral
DATAPACKING=POINT
DT=(SINGLE SINGLE SINGLE SINGLE)
0.25652199999999997226  -0.13722300000000001163  0.67800400000000005107  1
0.25138879238244571379  -0.13114308107228889178  0.67340574198744540535  1
0.26000281545039910513  -0.12975148383676854413  0.65209821033875403629  1
0.26027259020595788774  -0.13006650430534510976  0.65232858479305366739  1
1  2  3  4
  
ZONE T='face325'
STRANDID=0, SOLUTIONTIME=0
Nodes=4, Elements=1, ZONETYPE=FEQuadrilateral
DATAPACKING=POINT
DT=(SINGLE SINGLE SINGLE SINGLE)
0.22939499999999998781  -0.10509300000000000586  0.65370399999999995178  -1
0.24520433827726953457  -0.11404304566248418817  0.64339617715756503014  -1
0.26000281545039910513  -0.12975148383676854413  0.65209821033875403629  -1
0.25138879238244571379  -0.13114308107228889178  0.67340574198744540535  -1
1  2  3  4
  
ZONE T='face326'
STRANDID=0, SOLUTIONTIME=0
Nodes=4, Elements=1, ZONETYPE=FEQuadrilateral
DATAPACKING=POINT
DT=(SINGLE SINGLE SINGLE SINGLE)
0.26330100000000000726  -0.1242879999999999957  0.631596999999999964  1
0.26049605883952609009  -0.1296401041319854841  0.65079878557812531614  1
0.26000281545039910513  -0.12975148383676854413  0.65209821033875403629  1
0.24520433827726953457  -0.11404304566248418817  0.64339617715756503014  1
1  2  3  4
  
ZONE T='face327'
STRANDID=0, SOLUTIONTIME=0
Nodes=4, Elements=1, ZONETYPE=FEQuadrilateral
DATAPACKING=POINT
DT=(SINGLE SINGLE SINGLE SINGLE)
0.26049605883952609009  -0.1296401041319854841  0.65079878557812531614  -1
0.26027259020595788774  -0.13006650430534510976  0.65232858479305366739  -1
0.26000281545039910513  -0.12975148383676854413  0.65209821033875403629  -1
0.26000281545039910513  -0.12975148383676854413  0.65209821033875403629  -1
1  2  3  4
  
ZONE T='face328'
STRANDID=0, SOLUTIONTIME=0
Nodes=4, Elements=1, ZONETYPE=FEQuadrilateral
DATAPACKING=POINT
DT=(SINGLE SINGLE SINGLE SINGLE)
0.3134580000000000144  0.14157000000000000139  0.56925599999999998424  -1
0.29544294530340198257  0.13557798768600159978  0.58690595999281480744  -1
0.28782088630913782445  0.1348255130720804329  0.60882588147691496516  -1
0.31430999999999997829  0.14722799999999999776  0.61199300000000000921  -1
1  2  3  4
  
ZONE T='face329'
STRANDID=0, SOLUTIONTIME=0
Nodes=4, Elements=1, ZONETYPE=FEQuadrilateral
DATAPACKING=POINT
DT=(SINGLE SINGLE SINGLE SINGLE)
0.29544294530340198257  0.13557798768600159978  0.58690595999281480744  1
0.27467399999999997373  0.12867000000000000659  0.60725399999999996048  1
0.28782088630913782445  0.1348255130720804329  0.60882588147691496516  1
0.28782088630913782445  0.1348255130720804329  0.60882588147691496516  1
1  2  3  4
  
ZONE T='face330'
STRANDID=0, SOLUTIONTIME=0
Nodes=4, Elements=1, ZONETYPE=FEQuadrilateral
DATAPACKING=POINT
DT=(SINGLE SINGLE SINGLE SINGLE)
-0.30577999999999999625  0.1375480000000000036  -0.48135000000000000009  -1
-0.28794799999999998175  0.13178899999999998949  -0.43743399999999998951  -1
-0.26832800000000001095  0.11019199999999999828  -0.47340599999999999348  -1
-0.26832800000000001095  0.11019199999999999828  -0.47340599999999999348  -1
1  2  3  4
  
ZONE T='face331'
STRANDID=0, SOLUTIONTIME=0
Nodes=4, Elements=1, ZONETYPE=FEQuadrilateral
DATAPACKING=POINT
DT=(SINGLE SINGLE SINGLE SINGLE)
0.12021700000000000441  0.18785599999999999521  0.095700999999999994405  1
0.10680515129675756392  0.19257508586486596358  0.072402494180452220407  1
0.097068252115851516582  0.19381628120114877123  0.069777230705561271717  1
0.077826000000000006285  0.18916499999999999981  0.11105199999999999794  1
1  2  3  4
  
ZONE T='face332'
STRANDID=0, SOLUTIONTIME=0
Nodes=4, Elements=1, ZONETYPE=FEQuadrilateral
DATAPACKING=POINT
DT=(SINGLE SINGLE SINGLE SINGLE)
0.10680515129675756392  0.19257508586486596358  0.072402494180452220407  -1
0.10074900000000000522  0.19470599999999999019  0.061881999999999999507  -1
0.097068252115851516582  0.19381628120114877123  0.069777230705561271717  -1
0.097068252115851516582  0.19381628120114877123  0.069777230705561271717  -1
1  2  3  4
  
ZONE T='face333'
STRANDID=0, SOLUTIONTIME=0
Nodes=4, Elements=1, ZONETYPE=FEQuadrilateral
DATAPACKING=POINT
DT=(SINGLE SINGLE SINGLE SINGLE)
-0.13124600000000000155  0.075914999999999996372  -0.30879299999999998416  -1
-0.069787000000000001809  0.058234000000000001041  -0.29040399999999999547  -1
-0.087040000000000006253  0.019685000000000001108  -0.30731300000000000283  -1
-0.087040000000000006253  0.019685000000000001108  -0.30731300000000000283  -1
1  2  3  4
  
ZONE T='face334'
STRANDID=0, SOLUTIONTIME=0
Nodes=4, Elements=1, ZONETYPE=FEQuadrilateral
DATAPACKING=POINT
DT=(SINGLE SINGLE SINGLE SINGLE)
-0.28499499999999999833  -0.12565100000000001268  -0.10408299999999999497  1
-0.30705100000000001836  -0.12019699999999999829  -0.15008199999999999319  1
-0.27198200000000000154  -0.14365800000000000791  -0.14482800000000001228  1
-0.27198200000000000154  -0.14365800000000000791  -0.14482800000000001228  1
1  2  3  4
  
ZONE T='face335'
STRANDID=0, SOLUTIONTIME=0
Nodes=4, Elements=1, ZONETYPE=FEQuadrilateral
DATAPACKING=POINT
DT=(SINGLE SINGLE SINGLE SINGLE)
-0.23413999999999998702  -0.06693300000000000638  0.92071300000000000363  -1
-0.27299099999999998367  -0.056571000000000003227  0.90225999999999995094  -1
-0.24934400000000001008  -0.095612000000000002542  0.89117400000000002169  -1
-0.24934400000000001008  -0.095612000000000002542  0.89117400000000002169  -1
1  2  3  4
  
ZONE T='face336'
STRANDID=0, SOLUTIONTIME=0
Nodes=4, Elements=1, ZONETYPE=FEQuadrilateral
DATAPACKING=POINT
DT=(SINGLE SINGLE SINGLE SINGLE)
0.2294569999999999943  -0.15104000000000000759  0.79152500000000003411  1
0.21071407118737017772  -0.14905494691009751884  0.81921505215987144854  1
0.20569052689757152952  -0.14778817836201518787  0.80949034371583861169  1
0.20110500000000000598  -0.14521700000000001274  0.76759500000000002728  1
1  2  3  4
  
ZONE T='face337'
STRANDID=0, SOLUTIONTIME=0
Nodes=4, Elements=1, ZONETYPE=FEQuadrilateral
DATAPACKING=POINT
DT=(SINGLE SINGLE SINGLE SINGLE)
0.21071407118737017772  -0.14905494691009751884  0.81921505215987144854  -1
0.20730599999999999028  -0.14869399999999999284  0.82425000000000003819  -1
0.20569052689757152952  -0.14778817836201518787  0.80949034371583861169  -1
0.20569052689757152952  -0.14778817836201518787  0.80949034371583861169  -1
1  2  3  4
  
ZONE T='face338'
STRANDID=0, SOLUTIONTIME=0
Nodes=4, Elements=1, ZONETYPE=FEQuadrilateral
DATAPACKING=POINT
DT=(SINGLE SINGLE SINGLE SINGLE)
0.20394100000000001116  0.16752500000000000724  0.037393000000000002625  -1
0.18336299999999999821  0.17465900000000000869  0.07353300000000000114  -1
0.23316100000000000714  0.15417700000000000848  0.065165000000000000702  -1
0.23316100000000000714  0.15417700000000000848  0.065165000000000000702  -1
1  2  3  4
  
ZONE T='face339'
STRANDID=0, SOLUTIONTIME=0
Nodes=4, Elements=1, ZONETYPE=FEQuadrilateral
DATAPACKING=POINT
DT=(SINGLE SINGLE SINGLE SINGLE)
-0.15798300000000001231  -0.017822000000000001035  -0.34903099999999998015  1
-0.12499600331798693675  -0.00060007604624144129154  -0.32584472712902784464  1
-0.12540647976432317545  -0.004342191890224135313  -0.32518288791827254514  1
-0.14001900000000000457  -0.049125000000000001998  -0.3254449999999999843  1
1  2  3  4
  
ZONE T='face340'
STRANDID=0, SOLUTIONTIME=0
Nodes=4, Elements=1, ZONETYPE=FEQuadrilateral
DATAPACKING=POINT
DT=(SINGLE SINGLE SINGLE SINGLE)
-0.12499600331798693675  -0.00060007604624144129154  -0.32584472712902784464  -1
-0.12401900000000000424  -9.0000000000000005668e-05  -0.32515800000000000258  -1
-0.12540647976432317545  -0.004342191890224135313  -0.32518288791827254514  -1
-0.12540647976432317545  -0.004342191890224135313  -0.32518288791827254514  -1
1  2  3  4
  
ZONE T='face341'
STRANDID=0, SOLUTIONTIME=0
Nodes=4, Elements=1, ZONETYPE=FEQuadrilateral
DATAPACKING=POINT
DT=(SINGLE SINGLE SINGLE SINGLE)
-0.20552699999999998748  -0.16513500000000000401  0.022939000000000001056  1
-0.2174224308327985522  -0.16050113454214198772  -0.011778972095415939439  1
-0.21818784606135085968  -0.16021387371980297387  -0.018132660872976637256  1
-0.17828399999999999803  -0.17604100000000000303  -0.0084080000000000005428  1
1  2  3  4
  
ZONE T='face342'
STRANDID=0, SOLUTIONTIME=0
Nodes=4, Elements=1, ZONETYPE=FEQuadrilateral
DATAPACKING=POINT
DT=(SINGLE SINGLE SINGLE SINGLE)
-0.2174224308327985522  -0.16050113454214198772  -0.011778972095415939439  -1
-0.21972800000000000664  -0.15960299999999999487  -0.018508000000000000146  -1
-0.21818784606135085968  -0.16021387371980297387  -0.018132660872976637256  -1
-0.21818784606135085968  -0.16021387371980297387  -0.018132660872976637256  -1
1  2  3  4
  
ZONE T='face343'
STRANDID=0, SOLUTIONTIME=0
Nodes=4, Elements=1, ZONETYPE=FEQuadrilateral
DATAPACKING=POINT
DT=(SINGLE SINGLE SINGLE SINGLE)
0.27066200000000001369  -0.15619099999999999651  0.27404000000000000581  -1
0.29697299999999998699  -0.14728600000000000025  0.24253900000000000459  -1
0.30770700000000000829  -0.14823900000000000965  0.29876300000000000079  -1
0.30770700000000000829  -0.14823900000000000965  0.29876300000000000079  -1
1  2  3  4
  
ZONE T='face344'
STRANDID=0, SOLUTIONTIME=0
Nodes=4, Elements=1, ZONETYPE=FEQuadrilateral
DATAPACKING=POINT
DT=(SINGLE SINGLE SINGLE SINGLE)
0.2745810000000000195  0.15620800000000001351  -0.27388200000000001433  1
0.31614100000000000534  0.14154300000000000215  -0.26175999999999999268  1
0.30195499999999997343  0.15142900000000000804  -0.30774699999999999278  1
0.30195499999999997343  0.15142900000000000804  -0.30774699999999999278  1
1  2  3  4
  
ZONE T='face345'
STRANDID=0, SOLUTIONTIME=0
Nodes=4, Elements=1, ZONETYPE=FEQuadrilateral
DATAPACKING=POINT
DT=(SINGLE SINGLE SINGLE SINGLE)
0.16356599999999998918  -0.11027800000000000102  0.92291400000000001214  -1
0.12795914471904271115  -0.096887371938678898409  0.9463054931241198231  -1
0.12496417592100286797  -0.09681450227658680574  0.94716860781236689171  -1
0.12155399999999999539  -0.12431200000000000583  0.91923699999999997079  -1
1  2  3  4
  
ZONE T='face346'
STRANDID=0, SOLUTIONTIME=0
Nodes=4, Elements=1, ZONETYPE=FEQuadrilateral
DATAPACKING=POINT
DT=(SINGLE SINGLE SINGLE SINGLE)
0.12795914471904271115  -0.096887371938678898409  0.9463054931241198231  1
0.12508900000000000574  -0.09580800000000000427  0.94819100000000000605  1
0.12496417592100286797  -0.09681450227658680574  0.94716860781236689171  1
0.12496417592100286797  -0.09681450227658680574  0.94716860781236689171  1
1  2  3  4
  
ZONE T='face347'
STRANDID=0, SOLUTIONTIME=0
Nodes=4, Elements=1, ZONETYPE=FEQuadrilateral
DATAPACKING=POINT
DT=(SINGLE SINGLE SINGLE SINGLE)
-0.25997100000000000763  0.13730999999999998762  -0.0087939999999999997338  -1
-0.24912778003750538081  0.14512694170678655525  -0.032153029404114061296  -1
-0.24942618089085730193  0.14500756381303367415  -0.047644035360398476198  -1
-0.28085199999999999054  0.122745999999999994  -0.046254999999999997506  -1
1  2  3  4
  
ZONE T='face348'
STRANDID=0, SOLUTIONTIME=0
Nodes=4, Elements=1, ZONETYPE=FEQuadrilateral
DATAPACKING=POINT
DT=(SINGLE SINGLE SINGLE SINGLE)
-0.24912778003750538081  0.14512694170678655525  -0.032153029404114061296  1
-0.24177999999999999492  0.15042400000000000215  -0.047981999999999996875  1
-0.24942618089085730193  0.14500756381303367415  -0.047644035360398476198  1
-0.24942618089085730193  0.14500756381303367415  -0.047644035360398476198  1
1  2  3  4
  
ZONE T='face349'
STRANDID=0, SOLUTIONTIME=0
Nodes=4, Elements=1, ZONETYPE=FEQuadrilateral
DATAPACKING=POINT
DT=(SINGLE SINGLE SINGLE SINGLE)
0.23775799999999999712  -0.091243000000000004657  0.61367700000000002802  1
0.21104045836011797732  -0.068885973694772284492  0.63936938737246329367  1
0.20428184094761925316  -0.058793586648457206445  0.64149869668052361682  1
0.21790599999999998859  -0.05307900000000000118  0.6115399999999999725  1
1  2  3  4
  
ZONE T='face350'
STRANDID=0, SOLUTIONTIME=0
Nodes=4, Elements=1, ZONETYPE=FEQuadrilateral
DATAPACKING=POINT
DT=(SINGLE SINGLE SINGLE SINGLE)
0.21104045836011797732  -0.068885973694772284492  0.63936938737246329367  -1
0.20075000000000001177  -0.060275000000000002187  0.64926499999999998103  -1
0.20428184094761925316  -0.058793586648457206445  0.64149869668052361682  -1
0.20428184094761925316  -0.058793586648457206445  0.64149869668052361682  -1
1  2  3  4
  
ZONE T='face351'
STRANDID=0, SOLUTIONTIME=0
Nodes=4, Elements=1, ZONETYPE=FEQuadrilateral
DATAPACKING=POINT
DT=(SINGLE SINGLE SINGLE SINGLE)
0.30770700000000000829  -0.14823900000000000965  0.29876300000000000079  -1
0.35245399999999998952  -0.13115299999999999181  0.3000300000000000189  -1
0.33711900000000000199  -0.14203499999999999459  0.33561900000000000066  -1
0.33711900000000000199  -0.14203499999999999459  0.33561900000000000066  -1
1  2  3  4
  
ZONE T='face352'
STRANDID=0, SOLUTIONTIME=0
Nodes=4, Elements=1, ZONETYPE=FEQuadrilateral
DATAPACKING=POINT
DT=(SINGLE SINGLE SINGLE SINGLE)
0.11820100000000000051  0.18102699999999999347  0.13532800000000000384  1
0.12021700000000000441  0.18785599999999999521  0.095700999999999994405  1
0.077826000000000006285  0.18916499999999999981  0.11105199999999999794  1
0.077826000000000006285  0.18916499999999999981  0.11105199999999999794  1
1  2  3  4
  
ZONE T='face353'
STRANDID=0, SOLUTIONTIME=0
Nodes=4, Elements=1, ZONETYPE=FEQuadrilateral
DATAPACKING=POINT
DT=(SINGLE SINGLE SINGLE SINGLE)
0.013325000000000000039  0.14795900000000000718  0.83921400000000001551  -1
-0.010720215445375056232  0.14902763435942370518  0.87706382279211048125  -1
-0.011573893554494431302  0.149111405697902627  0.87931830502001162575  -1
0.035687000000000003441  0.15052099999999998814  0.87466999999999994753  -1
1  2  3  4
  
ZONE T='face354'
STRANDID=0, SOLUTIONTIME=0
Nodes=4, Elements=1, ZONETYPE=FEQuadrilateral
DATAPACKING=POINT
DT=(SINGLE SINGLE SINGLE SINGLE)
-0.010720215445375056232  0.14902763435942370518  0.87706382279211048125  1
-0.012191000000000000447  0.1490930000000000033  0.87937900000000002176  1
-0.011573893554494431302  0.149111405697902627  0.87931830502001162575  1
-0.011573893554494431302  0.149111405697902627  0.87931830502001162575  1
1  2  3  4
  
ZONE T='face355'
STRANDID=0, SOLUTIONTIME=0
Nodes=4, Elements=1, ZONETYPE=FEQuadrilateral
DATAPACKING=POINT
DT=(SINGLE SINGLE SINGLE SINGLE)
-0.3531030000000000002  -0.040823999999999999178  -0.84355400000000002603  -1
-0.36131200000000002204  -0.07679800000000000515  -0.80940800000000001635  -1
-0.38163599999999997525  -0.039199999999999998734  -0.80945699999999998209  -1
-0.38163599999999997525  -0.039199999999999998734  -0.80945699999999998209  -1
1  2  3  4
  
ZONE T='face356'
STRANDID=0, SOLUTIONTIME=0
Nodes=4, Elements=1, ZONETYPE=FEQuadrilateral
DATAPACKING=POINT
DT=(SINGLE SINGLE SINGLE SINGLE)
-0.37636199999999997434  -0.040003999999999997894  0.17245399999999999618  -1
-0.38579499999999999904  -0.055435999999999999166  0.21474399999999999045  -1
-0.38730599999999998362  0.0021229999999999998872  0.18746699999999999475  -1
-0.38730599999999998362  0.0021229999999999998872  0.18746699999999999475  -1
1  2  3  4
  
ZONE T='face357'
STRANDID=0, SOLUTIONTIME=0
Nodes=4, Elements=1, ZONETYPE=FEQuadrilateral
DATAPACKING=POINT
DT=(SINGLE SINGLE SINGLE SINGLE)
0.46870099999999997875  0.0096460000000000000603  0.64614199999999999413  1
0.45456999999999997408  0.023367999999999999883  0.69035999999999997367  1
0.45024399999999997757  -0.030811999999999999111  0.68673399999999995558  1
0.45024399999999997757  -0.030811999999999999111  0.68673399999999995558  1
1  2  3  4
  
ZONE T='face358'
STRANDID=0, SOLUTIONTIME=0
Nodes=4, Elements=1, ZONETYPE=FEQuadrilateral
DATAPACKING=POINT
DT=(SINGLE SINGLE SINGLE SINGLE)
0.019283000000000001528  -0.20056699999999999529  0.051115000000000000713  1
0.014489999999999999408  -0.19438800000000000523  0.098159999999999997256  1
-0.020153999999999998305  -0.19740599999999999814  0.068903000000000005909  1
-0.020153999999999998305  -0.19740599999999999814  0.068903000000000005909  1
1  2  3  4
  
ZONE T='face359'
STRANDID=0, SOLUTIONTIME=0
Nodes=4, Elements=1, ZONETYPE=FEQuadrilateral
DATAPACKING=POINT
DT=(SINGLE SINGLE SINGLE SINGLE)
-0.44450499999999998346  0.053787000000000001476  -0.68894900000000003359  1
-0.43729706980711069431  0.064260601749148049677  -0.69253581139241193743  1
-0.42575248679506322302  0.05979902363314271857  -0.72210020889080561712  1
-0.42793199999999997907  0.049903999999999996973  -0.72856200000000004291  1
1  2  3  4
  
ZONE T='face360'
STRANDID=0, SOLUTIONTIME=0
Nodes=4, Elements=1, ZONETYPE=FEQuadrilateral
DATAPACKING=POINT
DT=(SINGLE SINGLE SINGLE SINGLE)
-0.43729706980711069431  0.064260601749148049677  -0.69253581139241193743  -1
-0.41887299999999999534  0.091032000000000001805  -0.70170399999999999441  -1
-0.42575248679506322302  0.05979902363314271857  -0.72210020889080561712  -1
-0.42575248679506322302  0.05979902363314271857  -0.72210020889080561712  -1
1  2  3  4
  
ZONE T='face361'
STRANDID=0, SOLUTIONTIME=0
Nodes=4, Elements=1, ZONETYPE=FEQuadrilateral
DATAPACKING=POINT
DT=(SINGLE SINGLE SINGLE SINGLE)
-0.011464999999999999497  -0.14865100000000000535  -0.88841499999999995474  -1
0.027370999999999999497  -0.13962499999999999911  -0.91370200000000001417  -1
0.028046999999999999015  -0.15171100000000001251  -0.86892599999999997618  -1
0.028046999999999999015  -0.15171100000000001251  -0.86892599999999997618  -1
1  2  3  4
  
ZONE T='face362'
STRANDID=0, SOLUTIONTIME=0
Nodes=4, Elements=1, ZONETYPE=FEQuadrilateral
DATAPACKING=POINT
DT=(SINGLE SINGLE SINGLE SINGLE)
0.29282099999999999795  0.12459099999999999342  0.12395200000000000662  1
0.3223480000000000234  0.094089000000000005963  0.10674699999999999467  1
0.29492699999999999472  0.11585199999999999665  0.083011000000000001453  1
0.29492699999999999472  0.11585199999999999665  0.083011000000000001453  1
1  2  3  4
  
ZONE T='face363'
STRANDID=0, SOLUTIONTIME=0
Nodes=4, Elements=1, ZONETYPE=FEQuadrilateral
DATAPACKING=POINT
DT=(SINGLE SINGLE SINGLE SINGLE)
0.37092300000000000271  -0.14926900000000001278  -0.54705000000000003624  1
0.41454400000000002358  -0.1321120000000000072  -0.5309430000000000538  1
0.37879000000000001558  -0.1477269999999999972  -0.50105299999999997063  1
0.37879000000000001558  -0.1477269999999999972  -0.50105299999999997063  1
1  2  3  4
  
ZONE T='face364'
STRANDID=0, SOLUTIONTIME=0
Nodes=4, Elements=1, ZONETYPE=FEQuadrilateral
DATAPACKING=POINT
DT=(SINGLE SINGLE SINGLE SINGLE)
-0.21935499999999999443  0.041891999999999998683  -0.43060999999999999277  -1
-0.22008900000000000685  0.0021410000000000001079  -0.45582200000000000495  -1
-0.23989199999999999413  0.070184999999999997389  -0.46612700000000001355  -1
-0.23989199999999999413  0.070184999999999997389  -0.46612700000000001355  -1
1  2  3  4
  
ZONE T='face365'
STRANDID=0, SOLUTIONTIME=0
Nodes=4, Elements=1, ZONETYPE=FEQuadrilateral
DATAPACKING=POINT
DT=(SINGLE SINGLE SINGLE SINGLE)
0.31818699999999999761  0.15166199999999999126  0.6548589999999999689  -1
0.31580326642261752346  0.15216280964117875896  0.68627014163861810303  -1
0.32733496216208546326  0.15010803400826799869  0.69067203680820710154  -1
0.35738700000000001022  0.14469199999999998729  0.67613400000000001278  -1
1  2  3  4
  
ZONE T='face366'
STRANDID=0, SOLUTIONTIME=0
Nodes=4, Elements=1, ZONETYPE=FEQuadrilateral
DATAPACKING=POINT
DT=(SINGLE SINGLE SINGLE SINGLE)
0.31580326642261752346  0.15216280964117875896  0.68627014163861810303  1
0.31501699999999999147  0.15232799999999999119  0.69663100000000000023  1
0.32733496216208546326  0.15010803400826799869  0.69067203680820710154  1
0.32733496216208546326  0.15010803400826799869  0.69067203680820710154  1
1  2  3  4
  
ZONE T='face367'
STRANDID=0, SOLUTIONTIME=0
Nodes=4, Elements=1, ZONETYPE=FEQuadrilateral
DATAPACKING=POINT
DT=(SINGLE SINGLE SINGLE SINGLE)
-0.40476400000000001267  0.076802999999999996272  0.30605799999999999672  1
-0.40110529657859711472  0.096610026614094027253  0.3349001717572988035  1
-0.39002843145221549603  0.10269355041160974085  0.31663496318820555375  1
-0.37951007915234702406  0.10095954543762697408  0.28457301455163080961  1
1  2  3  4
  
ZONE T='face368'
STRANDID=0, SOLUTIONTIME=0
Nodes=4, Elements=1, ZONETYPE=FEQuadrilateral
DATAPACKING=POINT
DT=(SINGLE SINGLE SINGLE SINGLE)
-0.37648100000000001009  0.10385700000000000487  0.28199600000000002442  -1
-0.37951007915234702406  0.10095954543762697408  0.28457301455163080961  -1
-0.37869101624273626694  0.10366720442900807797  0.28764671479029030321  -1
-0.37869101624273626694  0.10366720442900807797  0.28764671479029030321  -1
1  2  3  4
  
ZONE T='face369'
STRANDID=0, SOLUTIONTIME=0
Nodes=4, Elements=1, ZONETYPE=FEQuadrilateral
DATAPACKING=POINT
DT=(SINGLE SINGLE SINGLE SINGLE)
-0.37869101624273626694  0.10366720442900807797  0.28764671479029030321  1
-0.37951007915234702406  0.10095954543762697408  0.28457301455163080961  1
-0.39002843145221549603  0.10269355041160974085  0.31663496318820555375  1
-0.39002843145221549603  0.10269355041160974085  0.31663496318820555375  1
1  2  3  4
  
ZONE T='face370'
STRANDID=0, SOLUTIONTIME=0
Nodes=4, Elements=1, ZONETYPE=FEQuadrilateral
DATAPACKING=POINT
DT=(SINGLE SINGLE SINGLE SINGLE)
-0.40014199999999999768  0.10182499999999999885  0.34249400000000002064  -1
-0.39002843145221549603  0.10269355041160974085  0.31663496318820555375  -1
-0.40110529657859711472  0.096610026614094027253  0.3349001717572988035  -1
-0.40110529657859711472  0.096610026614094027253  0.3349001717572988035  -1
1  2  3  4
  
ZONE T='face371'
STRANDID=0, SOLUTIONTIME=0
Nodes=4, Elements=1, ZONETYPE=FEQuadrilateral
DATAPACKING=POINT
DT=(SINGLE SINGLE SINGLE SINGLE)
-0.20932300000000000906  -0.16876499999999999835  -0.095957000000000000628  -1
-0.1948912807454731555  -0.17169770857697952415  -0.054023922442172210567  -1
-0.21218218805792676829  -0.16390048072523377698  -0.055512045580679028611  -1
-0.21831210870761652565  -0.16353570160835079195  -0.083349218249221784793  -1
1  2  3  4
  
ZONE T='face372'
STRANDID=0, SOLUTIONTIME=0
Nodes=4, Elements=1, ZONETYPE=FEQuadrilateral
DATAPACKING=POINT
DT=(SINGLE SINGLE SINGLE SINGLE)
-0.23422599999999998976  -0.15427799999999999847  -0.061028999999999999915  1
-0.21831210870761652565  -0.16353570160835079195  -0.083349218249221784793  1
-0.21877150940748699148  -0.16102413529799405878  -0.057161169862600447189  1
-0.21877150940748699148  -0.16102413529799405878  -0.057161169862600447189  1
1  2  3  4
  
ZONE T='face373'
STRANDID=0, SOLUTIONTIME=0
Nodes=4, Elements=1, ZONETYPE=FEQuadrilateral
DATAPACKING=POINT
DT=(SINGLE SINGLE SINGLE SINGLE)
-0.21877150940748699148  -0.16102413529799405878  -0.057161169862600447189  -1
-0.21831210870761652565  -0.16353570160835079195  -0.083349218249221784793  -1
-0.21218218805792676829  -0.16390048072523377698  -0.055512045580679028611  -1
-0.21218218805792676829  -0.16390048072523377698  -0.055512045580679028611  -1
1  2  3  4
  
ZONE T='face374'
STRANDID=0, SOLUTIONTIME=0
Nodes=4, Elements=1, ZONETYPE=FEQuadrilateral
DATAPACKING=POINT
DT=(SINGLE SINGLE SINGLE SINGLE)
-0.19382199999999999429  -0.17191500000000001225  -0.050916999999999996984  1
-0.21218218805792676829  -0.16390048072523377698  -0.055512045580679028611  1
-0.1948912807454731555  -0.17169770857697952415  -0.054023922442172210567  1
-0.1948912807454731555  -0.17169770857697952415  -0.054023922442172210567  1
1  2  3  4
  
ZONE T='face375'
STRANDID=0, SOLUTIONTIME=0
Nodes=4, Elements=1, ZONETYPE=FEQuadrilateral
DATAPACKING=POINT
DT=(SINGLE SINGLE SINGLE SINGLE)
0.085406999999999996809  -0.0085950000000000002093  0.30154500000000000748  1
0.12137662795531040105  -0.027124954659610060748  0.32028451272512681314  1
0.12115069768815757423  -0.017728619504537218576  0.32021720987531127056  1
0.11591899999999999427  0.017261999999999999567  0.31766699999999997717  1
1  2  3  4
  
ZONE T='face376'
STRANDID=0, SOLUTIONTIME=0
Nodes=4, Elements=1, ZONETYPE=FEQuadrilateral
DATAPACKING=POINT
DT=(SINGLE SINGLE SINGLE SINGLE)
0.12137662795531040105  -0.027124954659610060748  0.32028451272512681314  -1
0.12265399999999999914  -0.027782999999999998669  0.32095000000000001306  -1
0.12115069768815757423  -0.017728619504537218576  0.32021720987531127056  -1
0.12115069768815757423  -0.017728619504537218576  0.32021720987531127056  -1
1  2  3  4
  
ZONE T='face377'
STRANDID=0, SOLUTIONTIME=0
Nodes=4, Elements=1, ZONETYPE=FEQuadrilateral
DATAPACKING=POINT
DT=(SINGLE SINGLE SINGLE SINGLE)
-0.16004299999999999082  0.10776700000000000168  0.92838299999999995826  -1
-0.12978999999999998871  0.087923000000000001153  0.95407399999999997764  -1
-0.11640100000000000446  0.11947199999999999487  0.92991599999999996484  -1
-0.11640100000000000446  0.11947199999999999487  0.92991599999999996484  -1
1  2  3  4
  
ZONE T='face378'
STRANDID=0, SOLUTIONTIME=0
Nodes=4, Elements=1, ZONETYPE=FEQuadrilateral
DATAPACKING=POINT
DT=(SINGLE SINGLE SINGLE SINGLE)
0.45194899999999998963  -0.080235000000000000764  -0.60700100000000001277  -1
0.40771000000000001684  -0.1276720000000000077  -0.62385100000000004439  -1
0.43336099999999999621  -0.097730999999999998429  -0.64233600000000001806  -1
0.43336099999999999621  -0.097730999999999998429  -0.64233600000000001806  -1
1  2  3  4
  
ZONE T='face379'
STRANDID=0, SOLUTIONTIME=0
Nodes=4, Elements=1, ZONETYPE=FEQuadrilateral
DATAPACKING=POINT
DT=(SINGLE SINGLE SINGLE SINGLE)
-0.20733599999999999253  -0.15817899999999998628  0.1910530000000000006  1
-0.16707067382932491717  -0.16015647605186586477  0.18573044076069586406  1
-0.15995374022656536073  -0.15660853608744265686  0.20046477244591204281  1
-0.17939800000000000191  -0.14534400000000000097  0.24449899999999999411  1
1  2  3  4
  
ZONE T='face380'
STRANDID=0, SOLUTIONTIME=0
Nodes=4, Elements=1, ZONETYPE=FEQuadrilateral
DATAPACKING=POINT
DT=(SINGLE SINGLE SINGLE SINGLE)
-0.16707067382932491717  -0.16015647605186586477  0.18573044076069586406  -1
-0.15260299999999998866  -0.16086700000000000998  0.18381800000000000916  -1
-0.15995374022656536073  -0.15660853608744265686  0.20046477244591204281  -1
-0.15995374022656536073  -0.15660853608744265686  0.20046477244591204281  -1
1  2  3  4
  
ZONE T='face381'
STRANDID=0, SOLUTIONTIME=0
Nodes=4, Elements=1, ZONETYPE=FEQuadrilateral
DATAPACKING=POINT
DT=(SINGLE SINGLE SINGLE SINGLE)
0.24397299999999999542  -0.14925099999999999478  0.037379000000000002502  -1
0.20477699999999998681  -0.16871099999999999985  0.033446999999999997566  -1
0.22865399999999999614  -0.15586500000000000354  -0.0074120000000000001855  -1
0.22865399999999999614  -0.15586500000000000354  -0.0074120000000000001855  -1
1  2  3  4
  
ZONE T='face382'
STRANDID=0, SOLUTIONTIME=0
Nodes=4, Elements=1, ZONETYPE=FEQuadrilateral
DATAPACKING=POINT
DT=(SINGLE SINGLE SINGLE SINGLE)
0.17036799999999999167  0.16272100000000000453  0.19120000000000000884  1
0.15725400000000000489  0.1723540000000000072  0.15227499999999999369  1
0.12158900000000000263  0.16863600000000000811  0.1745339999999999947  1
0.12158900000000000263  0.16863600000000000811  0.1745339999999999947  1
1  2  3  4
  
ZONE T='face383'
STRANDID=0, SOLUTIONTIME=0
Nodes=4, Elements=1, ZONETYPE=FEQuadrilateral
DATAPACKING=POINT
DT=(SINGLE SINGLE SINGLE SINGLE)
0.39016699999999998605  0.12231100000000000305  0.6964780000000000415  -1
0.38227006796575591085  0.11769621910993847969  0.72129654413447752415  -1
0.39884319929899686441  0.097193439539713377684  0.7293302676654944694  -1
0.408494999999999997  0.0917349999999999971  0.72109999999999996323  -1
1  2  3  4
  
ZONE T='face384'
STRANDID=0, SOLUTIONTIME=0
Nodes=4, Elements=1, ZONETYPE=FEQuadrilateral
DATAPACKING=POINT
DT=(SINGLE SINGLE SINGLE SINGLE)
0.38227006796575591085  0.11769621910993847969  0.72129654413447752415  1
0.37259100000000000552  0.1120400000000000007  0.75171600000000005082  1
0.39884319929899686441  0.097193439539713377684  0.7293302676654944694  1
0.39884319929899686441  0.097193439539713377684  0.7293302676654944694  1
1  2  3  4
  
ZONE T='face385'
STRANDID=0, SOLUTIONTIME=0
Nodes=4, Elements=1, ZONETYPE=FEQuadrilateral
DATAPACKING=POINT
DT=(SINGLE SINGLE SINGLE SINGLE)
-0.31170199999999997909  0.14698300000000000254  0.62931499999999995776  -1
-0.32614507960974192802  0.14775316294601331668  0.61138920499434079581  -1
-0.35139486162955307913  0.14791334232727618159  0.61927589534861471332  -1
-0.35628300000000001635  0.14746899999999998898  0.63652100000000000346  -1
1  2  3  4
  
ZONE T='face386'
STRANDID=0, SOLUTIONTIME=0
Nodes=4, Elements=1, ZONETYPE=FEQuadrilateral
DATAPACKING=POINT
DT=(SINGLE SINGLE SINGLE SINGLE)
-0.32614507960974192802  0.14775316294601331668  0.61138920499434079581  1
-0.34316999999999997506  0.1486609999999999876  0.59025899999999997814  1
-0.35139486162955307913  0.14791334232727618159  0.61927589534861471332  1
-0.35139486162955307913  0.14791334232727618159  0.61927589534861471332  1
1  2  3  4
  
ZONE T='face387'
STRANDID=0, SOLUTIONTIME=0
Nodes=4, Elements=1, ZONETYPE=FEQuadrilateral
DATAPACKING=POINT
DT=(SINGLE SINGLE SINGLE SINGLE)
-0.13903899999999999593  0.040825000000000000178  -0.33142599999999999838  1
-0.12534772701029145425  0.0035294983772352992585  -0.3257124914048273312  1
-0.12499600331798693675  -0.00060007604624144129154  -0.32584472712902784464  1
-0.15798300000000001231  -0.017822000000000001035  -0.34903099999999998015  1
1  2  3  4
  
ZONE T='face388'
STRANDID=0, SOLUTIONTIME=0
Nodes=4, Elements=1, ZONETYPE=FEQuadrilateral
DATAPACKING=POINT
DT=(SINGLE SINGLE SINGLE SINGLE)
-0.12534772701029145425  0.0035294983772352992585  -0.3257124914048273312  -1
-0.12401900000000000424  -9.0000000000000005668e-05  -0.32515800000000000258  -1
-0.12499600331798693675  -0.00060007604624144129154  -0.32584472712902784464  -1
-0.12499600331798693675  -0.00060007604624144129154  -0.32584472712902784464  -1
1  2  3  4
  
ZONE T='face389'
STRANDID=0, SOLUTIONTIME=0
Nodes=4, Elements=1, ZONETYPE=FEQuadrilateral
DATAPACKING=POINT
DT=(SINGLE SINGLE SINGLE SINGLE)
-0.21211699999999999999  0.16038499999999999979  0.23150299999999998657  1
-0.22867599999999999039  0.16582700000000000218  0.17497699999999999365  1
-0.2530709999999999904  0.15997400000000000508  0.21895200000000000773  1
-0.2530709999999999904  0.15997400000000000508  0.21895200000000000773  1
1  2  3  4
  
ZONE T='face390'
STRANDID=0, SOLUTIONTIME=0
Nodes=4, Elements=1, ZONETYPE=FEQuadrilateral
DATAPACKING=POINT
DT=(SINGLE SINGLE SINGLE SINGLE)
0.35189599999999998658  -0.11955300000000000649  -0.26137399999999999523  -1
0.36547899999999999832  -0.09206200000000000494  -0.22914799999999999058  -1
0.33171400000000000885  -0.12194800000000000084  -0.22317200000000000926  -1
0.33171400000000000885  -0.12194800000000000084  -0.22317200000000000926  -1
1  2  3  4
  
ZONE T='face391'
STRANDID=0, SOLUTIONTIME=0
Nodes=4, Elements=1, ZONETYPE=FEQuadrilateral
DATAPACKING=POINT
DT=(SINGLE SINGLE SINGLE SINGLE)
-0.0054640000000000001068  -0.051965999999999998304  -0.74842600000000003568  1
0.014366000000000000297  -0.091265999999999999903  -0.7651740000000000208  1
0.045661000000000000199  -0.062612000000000000988  -0.74728300000000003056  1
0.045661000000000000199  -0.062612000000000000988  -0.74728300000000003056  1
1  2  3  4
  
ZONE T='face392'
STRANDID=0, SOLUTIONTIME=0
Nodes=4, Elements=1, ZONETYPE=FEQuadrilateral
DATAPACKING=POINT
DT=(SINGLE SINGLE SINGLE SINGLE)
-0.29297899999999998943  -0.15218899999999999095  -0.27219599999999999351  1
-0.26592700000000002447  -0.15652399999999999647  -0.2338959999999999928  1
-0.3070939999999999781  -0.1387799999999999867  -0.23051499999999999768  1
-0.3070939999999999781  -0.1387799999999999867  -0.23051499999999999768  1
1  2  3  4
  
ZONE T='face393'
STRANDID=0, SOLUTIONTIME=0
Nodes=4, Elements=1, ZONETYPE=FEQuadrilateral
DATAPACKING=POINT
DT=(SINGLE SINGLE SINGLE SINGLE)
-0.45097999999999999199  -0.033259999999999997899  0.68611400000000000166  1
-0.45879087315389233126  -0.044270599364926631336  0.6510375810720822054  1
-0.4555275301369688945  -0.051791281341952405404  0.65157553375576016119  1
-0.43554500000000001547  -0.074976000000000000978  0.68150200000000005218  1
1  2  3  4
  
ZONE T='face394'
STRANDID=0, SOLUTIONTIME=0
Nodes=4, Elements=1, ZONETYPE=FEQuadrilateral
DATAPACKING=POINT
DT=(SINGLE SINGLE SINGLE SINGLE)
-0.45879087315389233126  -0.044270599364926631336  0.6510375810720822054  -1
-0.46024399999999998645  -0.046318999999999999062  0.64451199999999997381  -1
-0.4555275301369688945  -0.051791281341952405404  0.65157553375576016119  -1
-0.4555275301369688945  -0.051791281341952405404  0.65157553375576016119  -1
1  2  3  4
  
ZONE T='face395'
STRANDID=0, SOLUTIONTIME=0
Nodes=4, Elements=1, ZONETYPE=FEQuadrilateral
DATAPACKING=POINT
DT=(SINGLE SINGLE SINGLE SINGLE)
-0.43856800000000001338  0.11516600000000000448  -0.54004799999999997251  -1
-0.44178000000000000602  0.10457500000000000129  -0.58141200000000003989  -1
-0.46569599999999999884  0.066814999999999999392  -0.5656029999999999669  -1
-0.46569599999999999884  0.066814999999999999392  -0.5656029999999999669  -1
1  2  3  4
  
ZONE T='face396'
STRANDID=0, SOLUTIONTIME=0
Nodes=4, Elements=1, ZONETYPE=FEQuadrilateral
DATAPACKING=POINT
DT=(SINGLE SINGLE SINGLE SINGLE)
0.36740000000000000435  0.13314100000000000934  -0.3594490000000000185  1
0.32286900000000001709  0.15072399999999999687  -0.35034300000000001551  1
0.34244999999999997664  0.13913100000000000467  -0.31536500000000000643  1
0.34244999999999997664  0.13913100000000000467  -0.31536500000000000643  1
1  2  3  4
  
ZONE T='face397'
STRANDID=0, SOLUTIONTIME=0
Nodes=4, Elements=1, ZONETYPE=FEQuadrilateral
DATAPACKING=POINT
DT=(SINGLE SINGLE SINGLE SINGLE)
0.024268999999999998907  0.084945999999999993735  -0.26713300000000000933  -1
-0.029729999999999999483  0.075521000000000004793  -0.27327299999999998814  -1
-0.012297000000000000638  0.10960300000000000598  -0.24752599999999999603  -1
-0.012297000000000000638  0.10960300000000000598  -0.24752599999999999603  -1
1  2  3  4
  
ZONE T='face398'
STRANDID=0, SOLUTIONTIME=0
Nodes=4, Elements=1, ZONETYPE=FEQuadrilateral
DATAPACKING=POINT
DT=(SINGLE SINGLE SINGLE SINGLE)
-0.083640999999999993131  0.14751100000000000323  -0.83134699999999994713  1
-0.14018800000000000705  0.14963499999999999024  -0.8232340000000000213  1
-0.10705800000000000038  0.13503200000000001313  -0.79457500000000003126  1
-0.10705800000000000038  0.13503200000000001313  -0.79457500000000003126  1
1  2  3  4
  
ZONE T='face399'
STRANDID=0, SOLUTIONTIME=0
Nodes=4, Elements=1, ZONETYPE=FEQuadrilateral
DATAPACKING=POINT
DT=(SINGLE SINGLE SINGLE SINGLE)
-0.41237600000000002032  -0.11378800000000000026  0.65511399999999997412  1
-0.40890100000000001446  -0.096632999999999996676  0.70863500000000001489  1
-0.43554500000000001547  -0.074976000000000000978  0.68150200000000005218  1
-0.43554500000000001547  -0.074976000000000000978  0.68150200000000005218  1
1  2  3  4
  
ZONE T='face400'
STRANDID=0, SOLUTIONTIME=0
Nodes=4, Elements=1, ZONETYPE=FEQuadrilateral
DATAPACKING=POINT
DT=(SINGLE SINGLE SINGLE SINGLE)
-0.26550099999999998701  -0.13949000000000000288  -0.68328400000000000247  1
-0.2223620000000000041  -0.12103099999999999969  -0.68943200000000004479  1
-0.22914499999999998758  -0.10314399999999999957  -0.64795800000000003394  1
-0.22914499999999998758  -0.10314399999999999957  -0.64795800000000003394  1
1  2  3  4
  
ZONE T='face401'
STRANDID=0, SOLUTIONTIME=0
Nodes=4, Elements=1, ZONETYPE=FEQuadrilateral
DATAPACKING=POINT
DT=(SINGLE SINGLE SINGLE SINGLE)
0.1665449999999999986  0.18242800000000000682  0.022932999999999998525  -1
0.21721899999999999542  0.16359899999999999443  -0.0023389999999999999333  -1
0.18118999999999998995  0.1785670000000000035  -0.018624999999999999195  -1
0.18118999999999998995  0.1785670000000000035  -0.018624999999999999195  -1
1  2  3  4
  
ZONE T='face402'
STRANDID=0, SOLUTIONTIME=0
Nodes=4, Elements=1, ZONETYPE=FEQuadrilateral
DATAPACKING=POINT
DT=(SINGLE SINGLE SINGLE SINGLE)
0.21414700000000000402  0.15159800000000001052  0.82057199999999996809  -1
0.25654869085432197018  0.14614632901903984452  0.81285981601553269904  -1
0.24637547171272108915  0.15007718441585485292  0.79527850547893863542  -1
0.23420499999999999652  0.15361199999999999855  0.78289699999999995406  -1
1  2  3  4
  
ZONE T='face403'
STRANDID=0, SOLUTIONTIME=0
Nodes=4, Elements=1, ZONETYPE=FEQuadrilateral
DATAPACKING=POINT
DT=(SINGLE SINGLE SINGLE SINGLE)
0.25654869085432197018  0.14614632901903984452  0.81285981601553269904  1
0.26257900000000000684  0.14537100000000000022  0.81176300000000001234  1
0.24637547171272108915  0.15007718441585485292  0.79527850547893863542  1
0.24637547171272108915  0.15007718441585485292  0.79527850547893863542  1
1  2  3  4
  
ZONE T='face404'
STRANDID=0, SOLUTIONTIME=0
Nodes=4, Elements=1, ZONETYPE=FEQuadrilateral
DATAPACKING=POINT
DT=(SINGLE SINGLE SINGLE SINGLE)
0.38192300000000001248  -0.14241999999999999105  0.51756999999999997453  1
0.37526238399849842775  -0.14337009577395154469  0.52805410795387863754  1
0.33316276807951250571  -0.14526365945348326814  0.53105983299816306165  1
0.32309300000000001907  -0.14510700000000001375  0.52239999999999997549  1
1  2  3  4
  
ZONE T='face405'
STRANDID=0, SOLUTIONTIME=0
Nodes=4, Elements=1, ZONETYPE=FEQuadrilateral
DATAPACKING=POINT
DT=(SINGLE SINGLE SINGLE SINGLE)
0.37526238399849842775  -0.14337009577395154469  0.52805410795387863754  -1
0.35915300000000000002  -0.14566799999999999193  0.55341099999999998627  -1
0.33316276807951250571  -0.14526365945348326814  0.53105983299816306165  -1
0.33316276807951250571  -0.14526365945348326814  0.53105983299816306165  -1
1  2  3  4
  
ZONE T='face406'
STRANDID=0, SOLUTIONTIME=0
Nodes=4, Elements=1, ZONETYPE=FEQuadrilateral
DATAPACKING=POINT
DT=(SINGLE SINGLE SINGLE SINGLE)
0.10366000000000000214  -0.17467199999999999394  -0.15397399999999999975  1
0.062977823017832626484  -0.18171879730615383974  -0.13881617064094384228  1
0.0566092836157049209  -0.17216048320774576808  -0.16028530584518574376  1
0.060574000000000002841  -0.16550200000000001022  -0.17511699999999999489  1
1  2  3  4
  
ZONE T='face407'
STRANDID=0, SOLUTIONTIME=0
Nodes=4, Elements=1, ZONETYPE=FEQuadrilateral
DATAPACKING=POINT
DT=(SINGLE SINGLE SINGLE SINGLE)
0.062977823017832626484  -0.18171879730615383974  -0.13881617064094384228  -1
0.04953099999999999864  -0.18404799999999998938  -0.13380600000000000827  -1
0.0566092836157049209  -0.17216048320774576808  -0.16028530584518574376  -1
0.0566092836157049209  -0.17216048320774576808  -0.16028530584518574376  -1
1  2  3  4
  
ZONE T='face408'
STRANDID=0, SOLUTIONTIME=0
Nodes=4, Elements=1, ZONETYPE=FEQuadrilateral
DATAPACKING=POINT
DT=(SINGLE SINGLE SINGLE SINGLE)
0.35294900000000001272  -0.076275999999999996581  0.81712200000000001499  -1
0.3252491934634509918  -0.12202965100664014964  0.79163686586561188285  -1
0.32683316631989173251  -0.12265145376166090851  0.78923830206996947734  -1
0.36788900000000002155  -0.093493000000000006655  0.78098100000000003629  -1
1  2  3  4
  
ZONE T='face409'
STRANDID=0, SOLUTIONTIME=0
Nodes=4, Elements=1, ZONETYPE=FEQuadrilateral
DATAPACKING=POINT
DT=(SINGLE SINGLE SINGLE SINGLE)
0.3252491934634509918  -0.12202965100664014964  0.79163686586561188285  1
0.32339400000000001478  -0.12509400000000001074  0.78993000000000002103  1
0.32683316631989173251  -0.12265145376166090851  0.78923830206996947734  1
0.32683316631989173251  -0.12265145376166090851  0.78923830206996947734  1
1  2  3  4
  
ZONE T='face410'
STRANDID=0, SOLUTIONTIME=0
Nodes=4, Elements=1, ZONETYPE=FEQuadrilateral
DATAPACKING=POINT
DT=(SINGLE SINGLE SINGLE SINGLE)
0.35732300000000000173  0.029389999999999999458  -0.098281999999999994366  1
0.33843299999999998384  0.05364200000000000218  -0.068226999999999995983  1
0.34474399999999999489  0.018751000000000000306  -0.039035000000000000253  1
0.34474399999999999489  0.018751000000000000306  -0.039035000000000000253  1
1  2  3  4
  
ZONE T='face411'
STRANDID=0, SOLUTIONTIME=0
Nodes=4, Elements=1, ZONETYPE=FEQuadrilateral
DATAPACKING=POINT
DT=(SINGLE SINGLE SINGLE SINGLE)
-0.27303100000000002368  0.13810100000000000153  0.65090300000000000935  -1
-0.2934254664029995463  0.13928770903746240384  0.59801399298292601259  -1
-0.30259516209395931341  0.14224027875233677398  0.60293972726989319977  -1
-0.31170199999999997909  0.14698300000000000254  0.62931499999999995776  -1
1  2  3  4
  
ZONE T='face412'
STRANDID=0, SOLUTIONTIME=0
Nodes=4, Elements=1, ZONETYPE=FEQuadrilateral
DATAPACKING=POINT
DT=(SINGLE SINGLE SINGLE SINGLE)
-0.2934254664029995463  0.13928770903746240384  0.59801399298292601259  1
-0.2973660000000000192  0.13951700000000000212  0.58779499999999995641  1
-0.30259516209395931341  0.14224027875233677398  0.60293972726989319977  1
-0.30259516209395931341  0.14224027875233677398  0.60293972726989319977  1
1  2  3  4
  
ZONE T='face413'
STRANDID=0, SOLUTIONTIME=0
Nodes=4, Elements=1, ZONETYPE=FEQuadrilateral
DATAPACKING=POINT
DT=(SINGLE SINGLE SINGLE SINGLE)
-0.21052599999999999092  0.1073599999999999971  0.36351800000000000779  -1
-0.24267503143915339359  0.1350845598175944573  0.35332390899792176508  -1
-0.24401482056162990264  0.13530165727037204992  0.35539636513909189652  -1
-0.23134235456790439023  0.1162152459716344205  0.38112702901097894603  -1
1  2  3  4
  
ZONE T='face414'
STRANDID=0, SOLUTIONTIME=0
Nodes=4, Elements=1, ZONETYPE=FEQuadrilateral
DATAPACKING=POINT
DT=(SINGLE SINGLE SINGLE SINGLE)
-0.24848100000000000742  0.12350600000000000467  0.39562500000000000444  1
-0.23134235456790439023  0.1162152459716344205  0.38112702901097894603  1
-0.24599941473617870091  0.13006013192935311773  0.37327238545952601267  1
-0.24599941473617870091  0.13006013192935311773  0.37327238545952601267  1
1  2  3  4
  
ZONE T='face415'
STRANDID=0, SOLUTIONTIME=0
Nodes=4, Elements=1, ZONETYPE=FEQuadrilateral
DATAPACKING=POINT
DT=(SINGLE SINGLE SINGLE SINGLE)
-0.24599941473617870091  0.13006013192935311773  0.37327238545952601267  -1
-0.23134235456790439023  0.1162152459716344205  0.38112702901097894603  -1
-0.24401482056162990264  0.13530165727037204992  0.35539636513909189652  -1
-0.24401482056162990264  0.13530165727037204992  0.35539636513909189652  -1
1  2  3  4
  
ZONE T='face416'
STRANDID=0, SOLUTIONTIME=0
Nodes=4, Elements=1, ZONETYPE=FEQuadrilateral
DATAPACKING=POINT
DT=(SINGLE SINGLE SINGLE SINGLE)
-0.24374699999999999145  0.13600899999999999102  0.35298400000000001997  1
-0.24401482056162990264  0.13530165727037204992  0.35539636513909189652  1
-0.24267503143915339359  0.1350845598175944573  0.35332390899792176508  1
-0.24267503143915339359  0.1350845598175944573  0.35332390899792176508  1
1  2  3  4
  
ZONE T='face417'
STRANDID=0, SOLUTIONTIME=0
Nodes=4, Elements=1, ZONETYPE=FEQuadrilateral
DATAPACKING=POINT
DT=(SINGLE SINGLE SINGLE SINGLE)
-0.29220400000000001928  0.12529699999999999172  -0.12108099999999999419  -1
-0.32426599999999999868  0.10359699999999999465  -0.15001100000000000545  -1
-0.3285319999999999907  0.086503999999999997561  -0.11259199999999999764  -1
-0.3285319999999999907  0.086503999999999997561  -0.11259199999999999764  -1
1  2  3  4
  
ZONE T='face418'
STRANDID=0, SOLUTIONTIME=0
Nodes=4, Elements=1, ZONETYPE=FEQuadrilateral
DATAPACKING=POINT
DT=(SINGLE SINGLE SINGLE SINGLE)
0.085406999999999996809  -0.0085950000000000002093  0.30154500000000000748  1
0.095507265845396330239  0.04117299958640009  0.29803860435512929961  1
0.084913166039205942304  0.040790012109686517305  0.29602227136048175904  1
0.060733000000000002261  0.025274999999999998856  0.29302899999999998393  1
1  2  3  4
  
ZONE T='face419'
STRANDID=0, SOLUTIONTIME=0
Nodes=4, Elements=1, ZONETYPE=FEQuadrilateral
DATAPACKING=POINT
DT=(SINGLE SINGLE SINGLE SINGLE)
0.095507265845396330239  0.04117299958640009  0.29803860435512929961  -1
0.097004000000000006887  0.048548000000000000875  0.29751899999999997792  -1
0.084913166039205942304  0.040790012109686517305  0.29602227136048175904  -1
0.084913166039205942304  0.040790012109686517305  0.29602227136048175904  -1
1  2  3  4
  
ZONE T='face420'
STRANDID=0, SOLUTIONTIME=0
Nodes=4, Elements=1, ZONETYPE=FEQuadrilateral
DATAPACKING=POINT
DT=(SINGLE SINGLE SINGLE SINGLE)
0.11820100000000000051  0.18102699999999999347  0.13532800000000000384  1
0.15725400000000000489  0.1723540000000000072  0.15227499999999999369  1
0.15893399999999999195  0.17881299999999999972  0.10810699999999999477  1
0.15893399999999999195  0.17881299999999999972  0.10810699999999999477  1
1  2  3  4
  
ZONE T='face421'
STRANDID=0, SOLUTIONTIME=0
Nodes=4, Elements=1, ZONETYPE=FEQuadrilateral
DATAPACKING=POINT
DT=(SINGLE SINGLE SINGLE SINGLE)
-0.21930800000000000294  0.16406999999999999362  -0.083957000000000003848  1
-0.24177999999999999492  0.15042400000000000215  -0.047981999999999996875  1
-0.19401599999999999402  0.17268400000000000416  -0.040667000000000001758  1
-0.19401599999999999402  0.17268400000000000416  -0.040667000000000001758  1
1  2  3  4
  
ZONE T='face422'
STRANDID=0, SOLUTIONTIME=0
Nodes=4, Elements=1, ZONETYPE=FEQuadrilateral
DATAPACKING=POINT
DT=(SINGLE SINGLE SINGLE SINGLE)
-0.41058600000000000652  -0.10076999999999999846  -0.6981579999999999453  1
-0.41090399999999999148  -0.076833999999999999519  -0.73612200000000005407  1
-0.36515500000000000735  -0.12918199999999999128  -0.71399000000000001354  1
-0.36515500000000000735  -0.12918199999999999128  -0.71399000000000001354  1
1  2  3  4
  
ZONE T='face423'
STRANDID=0, SOLUTIONTIME=0
Nodes=4, Elements=1, ZONETYPE=FEQuadrilateral
DATAPACKING=POINT
DT=(SINGLE SINGLE SINGLE SINGLE)
-0.11223400000000000043  0.1379049999999999998  0.79413199999999994905  1
-0.13275663244021521092  0.12600641325219738564  0.76628555833053635382  1
-0.14246436169522694315  0.12399922340643966534  0.7610571403698563886  1
-0.14776900000000001145  0.14970700000000000673  0.81700099999999997724  1
1  2  3  4
  
ZONE T='face424'
STRANDID=0, SOLUTIONTIME=0
Nodes=4, Elements=1, ZONETYPE=FEQuadrilateral
DATAPACKING=POINT
DT=(SINGLE SINGLE SINGLE SINGLE)
-0.13275663244021521092  0.12600641325219738564  0.76628555833053635382  -1
-0.14179700000000000637  0.12076499999999999735  0.7540189999999999948  -1
-0.14246436169522694315  0.12399922340643966534  0.7610571403698563886  -1
-0.14246436169522694315  0.12399922340643966534  0.7610571403698563886  -1
1  2  3  4
  
ZONE T='face425'
STRANDID=0, SOLUTIONTIME=0
Nodes=4, Elements=1, ZONETYPE=FEQuadrilateral
DATAPACKING=POINT
DT=(SINGLE SINGLE SINGLE SINGLE)
0.23261599999999998944  0.12740899999999999448  -0.86816999999999999726  -1
0.21720700000000001118  0.10288400000000000323  -0.90746599999999999486  -1
0.18229400000000001159  0.13221099999999999519  -0.89067200000000001925  -1
0.18229400000000001159  0.13221099999999999519  -0.89067200000000001925  -1
1  2  3  4
  
ZONE T='face426'
STRANDID=0, SOLUTIONTIME=0
Nodes=4, Elements=1, ZONETYPE=FEQuadrilateral
DATAPACKING=POINT
DT=(SINGLE SINGLE SINGLE SINGLE)
0.37802700000000000191  -0.097612000000000004318  -0.75814499999999995783  -1
0.33695300000000000251  -0.12704999999999999627  -0.76782600000000000851  -1
0.35589599999999999014  -0.094372999999999998555  -0.79648699999999994503  -1
0.35589599999999999014  -0.094372999999999998555  -0.79648699999999994503  -1
1  2  3  4
  
ZONE T='face427'
STRANDID=0, SOLUTIONTIME=0
Nodes=4, Elements=1, ZONETYPE=FEQuadrilateral
DATAPACKING=POINT
DT=(SINGLE SINGLE SINGLE SINGLE)
-0.19401599999999999402  0.17268400000000000416  -0.040667000000000001758  1
-0.15604299999999998727  0.18466899999999999982  -0.0085889999999999994129  1
-0.14940600000000001102  0.18591900000000000093  -0.054424000000000000155  1
-0.14940600000000001102  0.18591900000000000093  -0.054424000000000000155  1
1  2  3  4
  
ZONE T='face428'
STRANDID=0, SOLUTIONTIME=0
Nodes=4, Elements=1, ZONETYPE=FEQuadrilateral
DATAPACKING=POINT
DT=(SINGLE SINGLE SINGLE SINGLE)
0.32330799999999998429  -0.14480699999999999128  0.72892500000000004512  1
0.35580093133028828367  -0.13436119729478773754  0.71742857715051722156  1
0.36221624473714991721  -0.13056475579609042037  0.72057318955802152072  1
0.35080299999999997596  -0.12422700000000000409  0.75585700000000000109  1
1  2  3  4
  
ZONE T='face429'
STRANDID=0, SOLUTIONTIME=0
Nodes=4, Elements=1, ZONETYPE=FEQuadrilateral
DATAPACKING=POINT
DT=(SINGLE SINGLE SINGLE SINGLE)
0.35580093133028828367  -0.13436119729478773754  0.71742857715051722156  -1
0.36419400000000001771  -0.13166300000000000225  0.71445899999999995522  -1
0.36221624473714991721  -0.13056475579609042037  0.72057318955802152072  -1
0.36221624473714991721  -0.13056475579609042037  0.72057318955802152072  -1
1  2  3  4
  
ZONE T='face430'
STRANDID=0, SOLUTIONTIME=0
Nodes=4, Elements=1, ZONETYPE=FEQuadrilateral
DATAPACKING=POINT
DT=(SINGLE SINGLE SINGLE SINGLE)
0.24216199999999998838  0.12254099999999999715  0.65912800000000004719  -1
0.25282418581358206966  0.13379166618769344765  0.67552361196649990394  -1
0.25693154477226914922  0.13136432065528308444  0.66006061804442328622  -1
0.24877511792648632216  0.12585678382364726136  0.65750055012750985295  -1
1  2  3  4
  
ZONE T='face431'
STRANDID=0, SOLUTIONTIME=0
Nodes=4, Elements=1, ZONETYPE=FEQuadrilateral
DATAPACKING=POINT
DT=(SINGLE SINGLE SINGLE SINGLE)
0.26470100000000001961  0.14632400000000000961  0.69378700000000004255  1
0.2737023108229452717  0.14239264959097069907  0.66437121686721822833  1
0.25693154477226914922  0.13136432065528308444  0.66006061804442328622  1
0.25282418581358206966  0.13379166618769344765  0.67552361196649990394  1
1  2  3  4
  
ZONE T='face432'
STRANDID=0, SOLUTIONTIME=0
Nodes=4, Elements=1, ZONETYPE=FEQuadrilateral
DATAPACKING=POINT
DT=(SINGLE SINGLE SINGLE SINGLE)
0.27800599999999997536  0.14051299999999999901  0.65030699999999996841  -1
0.25862363544229499679  0.13079478060955601615  0.65507688722697010597  -1
0.25693154477226914922  0.13136432065528308444  0.66006061804442328622  -1
0.2737023108229452717  0.14239264959097069907  0.66437121686721822833  -1
1  2  3  4
  
ZONE T='face433'
STRANDID=0, SOLUTIONTIME=0
Nodes=4, Elements=1, ZONETYPE=FEQuadrilateral
DATAPACKING=POINT
DT=(SINGLE SINGLE SINGLE SINGLE)
0.25862363544229499679  0.13079478060955601615  0.65507688722697010597  1
0.24877511792648632216  0.12585678382364726136  0.65750055012750985295  1
0.25693154477226914922  0.13136432065528308444  0.66006061804442328622  1
0.25693154477226914922  0.13136432065528308444  0.66006061804442328622  1
1  2  3  4
  
ZONE T='face434'
STRANDID=0, SOLUTIONTIME=0
Nodes=4, Elements=1, ZONETYPE=FEQuadrilateral
DATAPACKING=POINT
DT=(SINGLE SINGLE SINGLE SINGLE)
0.36147400000000001752  0.098518999999999995465  0.22779499999999999749  1
0.38854600000000000248  0.07530799999999999994  0.25312600000000001765  1
0.37771300000000002095  0.06367100000000000537  0.20789699999999999847  1
0.37771300000000002095  0.06367100000000000537  0.20789699999999999847  1
1  2  3  4
  
ZONE T='face435'
STRANDID=0, SOLUTIONTIME=0
Nodes=4, Elements=1, ZONETYPE=FEQuadrilateral
DATAPACKING=POINT
DT=(SINGLE SINGLE SINGLE SINGLE)
-0.16794999999999998819  -0.091178999999999996162  -0.32467099999999998738  -1
-0.14538899274826425079  -0.057210269952221712297  -0.32529619135057258328  -1
-0.13687784215269863108  -0.05560570021494154469  -0.32036322389216331796  -1
-0.14070426456420448424  -0.084192101144847542038  -0.30973285808291767252  -1
1  2  3  4
  
ZONE T='face436'
STRANDID=0, SOLUTIONTIME=0
Nodes=4, Elements=1, ZONETYPE=FEQuadrilateral
DATAPACKING=POINT
DT=(SINGLE SINGLE SINGLE SINGLE)
-0.12497700000000000475  -0.080158999999999994146  -0.30110999999999998877  1
-0.14070426456420448424  -0.084192101144847542038  -0.30973285808291767252  1
-0.13359133863911626383  -0.062386271285312204504  -0.3150463070590941439  1
-0.13359133863911626383  -0.062386271285312204504  -0.3150463070590941439  1
1  2  3  4
  
ZONE T='face437'
STRANDID=0, SOLUTIONTIME=0
Nodes=4, Elements=1, ZONETYPE=FEQuadrilateral
DATAPACKING=POINT
DT=(SINGLE SINGLE SINGLE SINGLE)
-0.13359133863911626383  -0.062386271285312204504  -0.3150463070590941439  -1
-0.14070426456420448424  -0.084192101144847542038  -0.30973285808291767252  -1
-0.13687784215269863108  -0.05560570021494154469  -0.32036322389216331796  -1
-0.13687784215269863108  -0.05560570021494154469  -0.32036322389216331796  -1
1  2  3  4
  
ZONE T='face438'
STRANDID=0, SOLUTIONTIME=0
Nodes=4, Elements=1, ZONETYPE=FEQuadrilateral
DATAPACKING=POINT
DT=(SINGLE SINGLE SINGLE SINGLE)
-0.14001900000000000457  -0.049125000000000001998  -0.3254449999999999843  1
-0.13687784215269863108  -0.05560570021494154469  -0.32036322389216331796  1
-0.14538899274826425079  -0.057210269952221712297  -0.32529619135057258328  1
-0.14538899274826425079  -0.057210269952221712297  -0.32529619135057258328  1
1  2  3  4
  
ZONE T='face439'
STRANDID=0, SOLUTIONTIME=0
Nodes=4, Elements=1, ZONETYPE=FEQuadrilateral
DATAPACKING=POINT
DT=(SINGLE SINGLE SINGLE SINGLE)
-0.35293799999999997397  0.036033999999999996589  -0.84072700000000000209  -1
-0.31778699999999998616  0.033148999999999997912  -0.87682099999999996154  -1
-0.34116000000000001879  -0.0010850000000000000269  -0.86211099999999996069  -1
-0.34116000000000001879  -0.0010850000000000000269  -0.86211099999999996069  -1
1  2  3  4
  
ZONE T='face440'
STRANDID=0, SOLUTIONTIME=0
Nodes=4, Elements=1, ZONETYPE=FEQuadrilateral
DATAPACKING=POINT
DT=(SINGLE SINGLE SINGLE SINGLE)
-0.13141300000000000203  -0.13865700000000000247  0.89614300000000002289  1
-0.12695400000000001128  -0.14766599999999999171  0.84656600000000004069  1
-0.093129000000000003445  -0.14764299999999999646  0.86916999999999999815  1
-0.093129000000000003445  -0.14764299999999999646  0.86916999999999999815  1
1  2  3  4
  
ZONE T='face441'
STRANDID=0, SOLUTIONTIME=0
Nodes=4, Elements=1, ZONETYPE=FEQuadrilateral
DATAPACKING=POINT
DT=(SINGLE SINGLE SINGLE SINGLE)
-0.33054200000000000248  -0.067463999999999996193  0.84769600000000000506  1
-0.36125000000000001554  -0.061186999999999998334  0.81793099999999996363  1
-0.33688400000000001677  -0.096768999999999993911  0.81597399999999997711  1
-0.33688400000000001677  -0.096768999999999993911  0.81597399999999997711  1
1  2  3  4
  
ZONE T='face442'
STRANDID=0, SOLUTIONTIME=0
Nodes=4, Elements=1, ZONETYPE=FEQuadrilateral
DATAPACKING=POINT
DT=(SINGLE SINGLE SINGLE SINGLE)
0.16740900000000000225  0.13024700000000000166  0.89729400000000003601  -1
0.14035000000000000253  0.14855799999999999561  0.86880999999999997119  -1
0.11911099999999999466  0.13731999999999999762  0.9063400000000000345  -1
0.11911099999999999466  0.13731999999999999762  0.9063400000000000345  -1
1  2  3  4
  
ZONE T='face443'
STRANDID=0, SOLUTIONTIME=0
Nodes=4, Elements=1, ZONETYPE=FEQuadrilateral
DATAPACKING=POINT
DT=(SINGLE SINGLE SINGLE SINGLE)
-0.38830399999999998251  -0.12837100000000001288  -0.66827999999999998515  1
-0.42402699999999998726  -0.10380100000000000438  -0.6504550000000000054  1
-0.41058600000000000652  -0.10076999999999999846  -0.6981579999999999453  1
-0.41058600000000000652  -0.10076999999999999846  -0.6981579999999999453  1
1  2  3  4
  
ZONE T='face444'
STRANDID=0, SOLUTIONTIME=0
Nodes=4, Elements=1, ZONETYPE=FEQuadrilateral
DATAPACKING=POINT
DT=(SINGLE SINGLE SINGLE SINGLE)
-0.068719000000000002304  -0.073746999999999993114  -0.74973999999999996202  1
-0.092215937607087905548  -0.045353228224712480166  -0.72966966635061125679  1
-0.10042044251356224693  -0.045960910274891103589  -0.72754320383034698505  1
-0.11010699999999999654  -0.089907000000000000806  -0.74508799999999997254  1
1  2  3  4
  
ZONE T='face445'
STRANDID=0, SOLUTIONTIME=0
Nodes=4, Elements=1, ZONETYPE=FEQuadrilateral
DATAPACKING=POINT
DT=(SINGLE SINGLE SINGLE SINGLE)
-0.092215937607087905548  -0.045353228224712480166  -0.72966966635061125679  -1
-0.098588999999999996082  -0.03765199999999999797  -0.72422600000000003639  -1
-0.10042044251356224693  -0.045960910274891103589  -0.72754320383034698505  -1
-0.10042044251356224693  -0.045960910274891103589  -0.72754320383034698505  -1
1  2  3  4
  
ZONE T='face446'
STRANDID=0, SOLUTIONTIME=0
Nodes=4, Elements=1, ZONETYPE=FEQuadrilateral
DATAPACKING=POINT
DT=(SINGLE SINGLE SINGLE SINGLE)
-0.47224599999999999911  -0.017901000000000000245  0.60790100000000002467  -1
-0.47333500000000000574  -0.035609000000000001762  0.56684599999999996101  -1
-0.4616660000000000208  -0.062232000000000002593  0.60173100000000001586  -1
-0.4616660000000000208  -0.062232000000000002593  0.60173100000000001586  -1
1  2  3  4
  
ZONE T='face447'
STRANDID=0, SOLUTIONTIME=0
Nodes=4, Elements=1, ZONETYPE=FEQuadrilateral
DATAPACKING=POINT
DT=(SINGLE SINGLE SINGLE SINGLE)
0.11278799999999999937  -0.029124000000000000582  -0.98343499999999994809  1
0.1101858149585421276  -0.032919108446366182608  -0.98264891942443544082  1
0.067681819266687953673  -0.040667131308097848041  -0.98918837778288093432  1
0.066340999999999997194  -0.035240000000000000491  -0.99142099999999999671  1
1  2  3  4
  
ZONE T='face448'
STRANDID=0, SOLUTIONTIME=0
Nodes=4, Elements=1, ZONETYPE=FEQuadrilateral
DATAPACKING=POINT
DT=(SINGLE SINGLE SINGLE SINGLE)
0.1101858149585421276  -0.032919108446366182608  -0.98264891942443544082  -1
0.077533000000000004692  -0.08054100000000000148  -0.9727850000000000108  -1
0.067681819266687953673  -0.040667131308097848041  -0.98918837778288093432  -1
0.067681819266687953673  -0.040667131308097848041  -0.98918837778288093432  -1
1  2  3  4
  
ZONE T='face449'
STRANDID=0, SOLUTIONTIME=0
Nodes=4, Elements=1, ZONETYPE=FEQuadrilateral
DATAPACKING=POINT
DT=(SINGLE SINGLE SINGLE SINGLE)
0.15484200000000000741  0.11397699999999999498  0.28461599999999998012  1
0.16587299999999999267  0.091486999999999998878  0.31764999999999998792  1
0.1986890000000000045  0.1192030000000000034  0.31601600000000001911  1
0.1986890000000000045  0.1192030000000000034  0.31601600000000001911  1
1  2  3  4
  
ZONE T='face450'
STRANDID=0, SOLUTIONTIME=0
Nodes=4, Elements=1, ZONETYPE=FEQuadrilateral
DATAPACKING=POINT
DT=(SINGLE SINGLE SINGLE SINGLE)
-0.27084900000000000642  -0.1180800000000000044  -0.59226900000000004542  -1
-0.23730299999999998617  -0.088217000000000003745  -0.60686200000000001253  -1
-0.25063900000000000068  -0.085475999999999996426  -0.55928699999999997861  -1
-0.25063900000000000068  -0.085475999999999996426  -0.55928699999999997861  -1
1  2  3  4
  
ZONE T='face451'
STRANDID=0, SOLUTIONTIME=0
Nodes=4, Elements=1, ZONETYPE=FEQuadrilateral
DATAPACKING=POINT
DT=(SINGLE SINGLE SINGLE SINGLE)
0.018343999999999999195  0.2053210000000000035  -0.0010239999999999999537  1
-0.025062000000000000943  0.2049060000000000048  -0.020278999999999998416  1
-0.022301000000000001378  0.20363700000000001245  0.024823999999999998844  1
-0.022301000000000001378  0.20363700000000001245  0.024823999999999998844  1
1  2  3  4
  
ZONE T='face452'
STRANDID=0, SOLUTIONTIME=0
Nodes=4, Elements=1, ZONETYPE=FEQuadrilateral
DATAPACKING=POINT
DT=(SINGLE SINGLE SINGLE SINGLE)
0.040813000000000002054  -0.015934000000000000247  0.28983500000000000929  1
0.060733000000000002261  0.025274999999999998856  0.29302899999999998393  1
0.021024000000000001021  0.036631999999999997897  0.28533799999999998054  1
0.021024000000000001021  0.036631999999999997897  0.28533799999999998054  1
1  2  3  4
  
ZONE T='face453'
STRANDID=0, SOLUTIONTIME=0
Nodes=4, Elements=1, ZONETYPE=FEQuadrilateral
DATAPACKING=POINT
DT=(SINGLE SINGLE SINGLE SINGLE)
0.33394899999999999585  -0.058666999999999996929  0.058859000000000001596  1
0.32963599999999998458  -0.084953000000000000735  0.11117900000000000005  1
0.31261699999999997823  -0.091434000000000001385  0.07103900000000000492  1
0.31261699999999997823  -0.091434000000000001385  0.07103900000000000492  1
1  2  3  4
  
ZONE T='face454'
STRANDID=0, SOLUTIONTIME=0
Nodes=4, Elements=1, ZONETYPE=FEQuadrilateral
DATAPACKING=POINT
DT=(SINGLE SINGLE SINGLE SINGLE)
-0.14028699999999999504  0.11657099999999999407  -0.27912399999999998323  -1
-0.13268014684684753535  0.13718571221593828247  -0.2471082298237457231  -1
-0.11780407439751300336  0.13479748764185481291  -0.24288455759145161084  -1
-0.099529000000000006354  0.12020899999999999641  -0.25363099999999999534  -1
1  2  3  4
  
ZONE T='face455'
STRANDID=0, SOLUTIONTIME=0
Nodes=4, Elements=1, ZONETYPE=FEQuadrilateral
DATAPACKING=POINT
DT=(SINGLE SINGLE SINGLE SINGLE)
-0.13268014684684753535  0.13718571221593828247  -0.2471082298237457231  1
-0.12997600000000000819  0.14451400000000000357  -0.2357269999999999921  1
-0.11780407439751300336  0.13479748764185481291  -0.24288455759145161084  1
-0.11780407439751300336  0.13479748764185481291  -0.24288455759145161084  1
1  2  3  4
  
ZONE T='face456'
STRANDID=0, SOLUTIONTIME=0
Nodes=4, Elements=1, ZONETYPE=FEQuadrilateral
DATAPACKING=POINT
DT=(SINGLE SINGLE SINGLE SINGLE)
0.023686999999999999722  0.20274100000000000454  0.039536000000000001697  1
0.018343999999999999195  0.2053210000000000035  -0.0010239999999999999537  1
-0.022301000000000001378  0.20363700000000001245  0.024823999999999998844  1
-0.022301000000000001378  0.20363700000000001245  0.024823999999999998844  1
1  2  3  4
  
ZONE T='face457'
STRANDID=0, SOLUTIONTIME=0
Nodes=4, Elements=1, ZONETYPE=FEQuadrilateral
DATAPACKING=POINT
DT=(SINGLE SINGLE SINGLE SINGLE)
0.19445000000000001172  -0.1419229999999999936  -0.85903499999999999304  1
0.15819300000000000028  -0.13961399999999998811  -0.88453099999999995617  1
0.21167400000000000104  -0.11631299999999999972  -0.89371299999999997965  1
0.21167400000000000104  -0.11631299999999999972  -0.89371299999999997965  1
1  2  3  4
  
ZONE T='face458'
STRANDID=0, SOLUTIONTIME=0
Nodes=4, Elements=1, ZONETYPE=FEQuadrilateral
DATAPACKING=POINT
DT=(SINGLE SINGLE SINGLE SINGLE)
-0.41237600000000002032  -0.11378800000000000026  0.65511399999999997412  1
-0.41350573143837776602  -0.11681046775303775831  0.6393362127449504495  1
-0.38718178079738913011  -0.13603097139620246026  0.62463165505690365631  1
-0.37976300000000001722  -0.13962800000000000211  0.62824899999999994638  1
1  2  3  4
  
ZONE T='face459'
STRANDID=0, SOLUTIONTIME=0
Nodes=4, Elements=1, ZONETYPE=FEQuadrilateral
DATAPACKING=POINT
DT=(SINGLE SINGLE SINGLE SINGLE)
-0.41350573143837776602  -0.11681046775303775831  0.6393362127449504495  -1
-0.41554900000000000171  -0.1222769999999999968  0.61080000000000000959  -1
-0.38718178079738913011  -0.13603097139620246026  0.62463165505690365631  -1
-0.38718178079738913011  -0.13603097139620246026  0.62463165505690365631  -1
1  2  3  4
  
ZONE T='face460'
STRANDID=0, SOLUTIONTIME=0
Nodes=4, Elements=1, ZONETYPE=FEQuadrilateral
DATAPACKING=POINT
DT=(SINGLE SINGLE SINGLE SINGLE)
-0.3875460000000000016  -0.058508999999999998509  0.78520000000000000906  1
-0.41243800000000002681  -0.029039999999999999841  0.76498100000000002208  1
-0.39192300000000002136  -0.087006000000000000005  0.75338000000000004963  1
-0.39192300000000002136  -0.087006000000000000005  0.75338000000000004963  1
1  2  3  4
  
ZONE T='face461'
STRANDID=0, SOLUTIONTIME=0
Nodes=4, Elements=1, ZONETYPE=FEQuadrilateral
DATAPACKING=POINT
DT=(SINGLE SINGLE SINGLE SINGLE)
0.27661799999999997501  0.12412399999999999822  0.012163999999999999466  -1
0.28916921753339830392  0.11191205779637183881  0.00068132740941914508859  -1
0.29270332193908688012  0.11195870699348101085  -0.033753550405645670052  -1
0.28647800000000001042  0.1203229999999999994  -0.048714000000000000357  -1
1  2  3  4
  
ZONE T='face462'
STRANDID=0, SOLUTIONTIME=0
Nodes=4, Elements=1, ZONETYPE=FEQuadrilateral
DATAPACKING=POINT
DT=(SINGLE SINGLE SINGLE SINGLE)
0.28916921753339830392  0.11191205779637183881  0.00068132740941914508859  1
0.30210700000000001442  0.099323999999999995625  -0.011154999999999999985  1
0.29270332193908688012  0.11195870699348101085  -0.033753550405645670052  1
0.29270332193908688012  0.11195870699348101085  -0.033753550405645670052  1
1  2  3  4
  
ZONE T='face463'
STRANDID=0, SOLUTIONTIME=0
Nodes=4, Elements=1, ZONETYPE=FEQuadrilateral
DATAPACKING=POINT
DT=(SINGLE SINGLE SINGLE SINGLE)
-0.13101899999999999658  -0.18729799999999999227  -0.11162999999999999312  -1
-0.099181000000000005268  -0.18345200000000000395  -0.14717700000000000227  -1
-0.087925000000000003153  -0.19384199999999998654  -0.10328299999999999981  -1
-0.087925000000000003153  -0.19384199999999998654  -0.10328299999999999981  -1
1  2  3  4
  
ZONE T='face464'
STRANDID=0, SOLUTIONTIME=0
Nodes=4, Elements=1, ZONETYPE=FEQuadrilateral
DATAPACKING=POINT
DT=(SINGLE SINGLE SINGLE SINGLE)
-0.24178700000000000192  -0.15229799999999998894  0.10162599999999999412  -1
-0.2695699999999999763  -0.14234399999999999831  0.13895799999999999819  -1
-0.28187600000000001543  -0.12876799999999999358  0.099394999999999997242  -1
-0.28187600000000001543  -0.12876799999999999358  0.099394999999999997242  -1
1  2  3  4
  
ZONE T='face465'
STRANDID=0, SOLUTIONTIME=0
Nodes=4, Elements=1, ZONETYPE=FEQuadrilateral
DATAPACKING=POINT
DT=(SINGLE SINGLE SINGLE SINGLE)
0.20168900000000000716  0.13487099999999999089  0.87501499999999998725  -1
0.23707900000000001195  0.13484699999999999465  0.85264600000000001501  -1
0.21414700000000000402  0.15159800000000001052  0.82057199999999996809  -1
0.21414700000000000402  0.15159800000000001052  0.82057199999999996809  -1
1  2  3  4
  
ZONE T='face466'
STRANDID=0, SOLUTIONTIME=0
Nodes=4, Elements=1, ZONETYPE=FEQuadrilateral
DATAPACKING=POINT
DT=(SINGLE SINGLE SINGLE SINGLE)
-0.19042799999999998617  0.06902600000000000402  0.37554700000000001969  -1
-0.1790312352593843026  0.038233698674999275213  0.37262075642552539012  -1
-0.16738221579305409548  0.043390959104606684205  0.35725163215121141791  -1
-0.16098100000000001297  0.06089200000000000168  0.34384999999999998899  -1
1  2  3  4
  
ZONE T='face467'
STRANDID=0, SOLUTIONTIME=0
Nodes=4, Elements=1, ZONETYPE=FEQuadrilateral
DATAPACKING=POINT
DT=(SINGLE SINGLE SINGLE SINGLE)
-0.1790312352593843026  0.038233698674999275213  0.37262075642552539012  1
-0.174120999999999998  0.02496699999999999961  0.37136000000000002341  1
-0.16738221579305409548  0.043390959104606684205  0.35725163215121141791  1
-0.16738221579305409548  0.043390959104606684205  0.35725163215121141791  1
1  2  3  4
  
ZONE T='face468'
STRANDID=0, SOLUTIONTIME=0
Nodes=4, Elements=1, ZONETYPE=FEQuadrilateral
DATAPACKING=POINT
DT=(SINGLE SINGLE SINGLE SINGLE)
-0.12213799999999999657  -0.12460499999999999354  -0.26178099999999998593  1
-0.14526011113031911393  -0.11554383374655281813  -0.28405738133961255798  1
-0.14423006962571416345  -0.10397170247964276912  -0.29317822159785561498  1
-0.12497700000000000475  -0.080158999999999994146  -0.30110999999999998877  1
1  2  3  4
  
ZONE T='face469'
STRANDID=0, SOLUTIONTIME=0
Nodes=4, Elements=1, ZONETYPE=FEQuadrilateral
DATAPACKING=POINT
DT=(SINGLE SINGLE SINGLE SINGLE)
-0.14526011113031911393  -0.11554383374655281813  -0.28405738133961255798  -1
-0.15158299999999999552  -0.11306599999999999984  -0.29014899999999999025  -1
-0.14423006962571416345  -0.10397170247964276912  -0.29317822159785561498  -1
-0.14423006962571416345  -0.10397170247964276912  -0.29317822159785561498  -1
1  2  3  4
  
ZONE T='face470'
STRANDID=0, SOLUTIONTIME=0
Nodes=4, Elements=1, ZONETYPE=FEQuadrilateral
DATAPACKING=POINT
DT=(SINGLE SINGLE SINGLE SINGLE)
0.29492699999999999472  0.11585199999999999665  0.083011000000000001453  1
0.25874500000000000277  0.14288699999999998624  0.10158399999999999375  1
0.29282099999999999795  0.12459099999999999342  0.12395200000000000662  1
0.29282099999999999795  0.12459099999999999342  0.12395200000000000662  1
1  2  3  4
  
ZONE T='face471'
STRANDID=0, SOLUTIONTIME=0
Nodes=4, Elements=1, ZONETYPE=FEQuadrilateral
DATAPACKING=POINT
DT=(SINGLE SINGLE SINGLE SINGLE)
-0.20069999999999998952  0.145112999999999992  -0.7612250000000000405  1
-0.19513945051872483294  0.14131312624226446961  -0.75789262900397524891  1
-0.15960522379120808956  0.13359550737577960411  -0.76770455900001854932  1
-0.15663099999999999246  0.1402100000000000013  -0.78215999999999996639  1
1  2  3  4
  
ZONE T='face472'
STRANDID=0, SOLUTIONTIME=0
Nodes=4, Elements=1, ZONETYPE=FEQuadrilateral
DATAPACKING=POINT
DT=(SINGLE SINGLE SINGLE SINGLE)
-0.19513945051872483294  0.14131312624226446961  -0.75789262900397524891  -1
-0.16530300000000000549  0.12092400000000000371  -0.74001200000000000312  -1
-0.15960522379120808956  0.13359550737577960411  -0.76770455900001854932  -1
-0.15960522379120808956  0.13359550737577960411  -0.76770455900001854932  -1
1  2  3  4
  
ZONE T='face473'
STRANDID=0, SOLUTIONTIME=0
Nodes=4, Elements=1, ZONETYPE=FEQuadrilateral
DATAPACKING=POINT
DT=(SINGLE SINGLE SINGLE SINGLE)
-0.18512200000000000877  0.16731799999999999451  0.19579499999999999682  1
-0.22867599999999999039  0.16582700000000000218  0.17497699999999999365  1
-0.21211699999999999999  0.16038499999999999979  0.23150299999999998657  1
-0.21211699999999999999  0.16038499999999999979  0.23150299999999998657  1
1  2  3  4
  
ZONE T='face474'
STRANDID=0, SOLUTIONTIME=0
Nodes=4, Elements=1, ZONETYPE=FEQuadrilateral
DATAPACKING=POINT
DT=(SINGLE SINGLE SINGLE SINGLE)
0.16222800000000001108  -0.18314500000000000224  0.021725000000000001255  -1
0.17785599999999998633  -0.17921799999999998843  0.068394999999999997464  -1
0.13285700000000000287  -0.19004699999999999371  0.050543999999999998651  -1
0.13285700000000000287  -0.19004699999999999371  0.050543999999999998651  -1
1  2  3  4
  
ZONE T='face475'
STRANDID=0, SOLUTIONTIME=0
Nodes=4, Elements=1, ZONETYPE=FEQuadrilateral
DATAPACKING=POINT
DT=(SINGLE SINGLE SINGLE SINGLE)
0.18737100000000000977  0.080422999999999994492  0.35013300000000002754  1
0.16587299999999999267  0.091486999999999998878  0.31764999999999998792  1
0.14316899999999999071  0.055369000000000001549  0.32381900000000002349  1
0.14316899999999999071  0.055369000000000001549  0.32381900000000002349  1
1  2  3  4
  
ZONE T='face476'
STRANDID=0, SOLUTIONTIME=0
Nodes=4, Elements=1, ZONETYPE=FEQuadrilateral
DATAPACKING=POINT
DT=(SINGLE SINGLE SINGLE SINGLE)
0.23241300000000000847  -0.14075899999999999523  -0.8382619999999999516  1
0.25401200000000001555  -0.1055839999999999973  -0.87900199999999995004  1
0.27368999999999998884  -0.12330499999999999794  -0.83954799999999996096  1
0.27368999999999998884  -0.12330499999999999794  -0.83954799999999996096  1
1  2  3  4
  
ZONE T='face477'
STRANDID=0, SOLUTIONTIME=0
Nodes=4, Elements=1, ZONETYPE=FEQuadrilateral
DATAPACKING=POINT
DT=(SINGLE SINGLE SINGLE SINGLE)
-0.39482200000000000628  -0.063646999999999995246  -0.77614700000000003133  -1
-0.39923199999999997578  -0.0042519999999999997034  -0.7919559999999999933  -1
-0.38163599999999997525  -0.039199999999999998734  -0.80945699999999998209  -1
-0.38163599999999997525  -0.039199999999999998734  -0.80945699999999998209  -1
1  2  3  4
  
ZONE T='face478'
STRANDID=0, SOLUTIONTIME=0
Nodes=4, Elements=1, ZONETYPE=FEQuadrilateral
DATAPACKING=POINT
DT=(SINGLE SINGLE SINGLE SINGLE)
-0.10677399999999999392  -0.083711999999999994748  0.96118999999999998884  -1
-0.1207450000000000051  -0.11547200000000000519  0.93287200000000003453  -1
-0.078259999999999996234  -0.11550299999999999456  0.94258600000000003494  -1
-0.078259999999999996234  -0.11550299999999999456  0.94258600000000003494  -1
1  2  3  4
  
ZONE T='face479'
STRANDID=0, SOLUTIONTIME=0
Nodes=4, Elements=1, ZONETYPE=FEQuadrilateral
DATAPACKING=POINT
DT=(SINGLE SINGLE SINGLE SINGLE)
-0.15260299999999998866  -0.16086700000000000998  0.18381800000000000916  -1
-0.15671033786404686694  -0.17001184549304218518  0.13961633276964974248  -1
-0.14240154083867145873  -0.17223065011650415257  0.13590123011859328583  -1
-0.12480900000000000327  -0.17092899999999999761  0.1499820000000000042  -1
1  2  3  4
  
ZONE T='face480'
STRANDID=0, SOLUTIONTIME=0
Nodes=4, Elements=1, ZONETYPE=FEQuadrilateral
DATAPACKING=POINT
DT=(SINGLE SINGLE SINGLE SINGLE)
-0.15671033786404686694  -0.17001184549304218518  0.13961633276964974248  1
-0.15823300000000001253  -0.17340200000000000058  0.1232300000000000062  1
-0.14240154083867145873  -0.17223065011650415257  0.13590123011859328583  1
-0.14240154083867145873  -0.17223065011650415257  0.13590123011859328583  1
1  2  3  4
  
ZONE T='face481'
STRANDID=0, SOLUTIONTIME=0
Nodes=4, Elements=1, ZONETYPE=FEQuadrilateral
DATAPACKING=POINT
DT=(SINGLE SINGLE SINGLE SINGLE)
-0.36569099999999998829  -0.029350000000000001088  0.12966900000000000648  -1
-0.3447200000000000264  -0.06588099999999999512  0.10555200000000000693  -1
-0.35319899999999998519  -0.073045999999999999819  0.15050800000000000289  -1
-0.35319899999999998519  -0.073045999999999999819  0.15050800000000000289  -1
1  2  3  4
  
ZONE T='face482'
STRANDID=0, SOLUTIONTIME=0
Nodes=4, Elements=1, ZONETYPE=FEQuadrilateral
DATAPACKING=POINT
DT=(SINGLE SINGLE SINGLE SINGLE)
-0.33586500000000002464  -0.14626800000000000912  -0.38566299999999997805  1
-0.27905600000000002625  -0.13977100000000000635  -0.38987399999999999833  1
-0.30110100000000000753  -0.14900299999999999656  -0.35212100000000001732  1
-0.30110100000000000753  -0.14900299999999999656  -0.35212100000000001732  1
1  2  3  4
  
ZONE T='face483'
STRANDID=0, SOLUTIONTIME=0
Nodes=4, Elements=1, ZONETYPE=FEQuadrilateral
DATAPACKING=POINT
DT=(SINGLE SINGLE SINGLE SINGLE)
0.17588200000000001055  -0.10724400000000000599  0.71464199999999999946  -1
0.19570993078396270448  -0.12764385930006641456  0.7281166035726327479  -1
0.17836277102868838829  -0.12691610854382659457  0.7389239168635792776  -1
0.16026495039688964939  -0.11783893442561878262  0.7392202286191765781  -1
1  2  3  4
  
ZONE T='face484'
STRANDID=0, SOLUTIONTIME=0
Nodes=4, Elements=1, ZONETYPE=FEQuadrilateral
DATAPACKING=POINT
DT=(SINGLE SINGLE SINGLE SINGLE)
0.15546399999999999109  -0.12109599999999999531  0.74677599999999999536  1
0.16026495039688964939  -0.11783893442561878262  0.7392202286191765781  1
0.16396117281282424072  -0.12325569966354661677  0.74386228435704082607  1
0.16396117281282424072  -0.12325569966354661677  0.74386228435704082607  1
1  2  3  4
  
ZONE T='face485'
STRANDID=0, SOLUTIONTIME=0
Nodes=4, Elements=1, ZONETYPE=FEQuadrilateral
DATAPACKING=POINT
DT=(SINGLE SINGLE SINGLE SINGLE)
0.16396117281282424072  -0.12325569966354661677  0.74386228435704082607  -1
0.16026495039688964939  -0.11783893442561878262  0.7392202286191765781  -1
0.17836277102868838829  -0.12691610854382659457  0.7389239168635792776  -1
0.17836277102868838829  -0.12691610854382659457  0.7389239168635792776  -1
1  2  3  4
  
ZONE T='face486'
STRANDID=0, SOLUTIONTIME=0
Nodes=4, Elements=1, ZONETYPE=FEQuadrilateral
DATAPACKING=POINT
DT=(SINGLE SINGLE SINGLE SINGLE)
0.2004620000000000013  -0.13253300000000001191  0.7313460000000000516  1
0.17836277102868838829  -0.12691610854382659457  0.7389239168635792776  1
0.19570993078396270448  -0.12764385930006641456  0.7281166035726327479  1
0.19570993078396270448  -0.12764385930006641456  0.7281166035726327479  1
1  2  3  4
  
ZONE T='face487'
STRANDID=0, SOLUTIONTIME=0
Nodes=4, Elements=1, ZONETYPE=FEQuadrilateral
DATAPACKING=POINT
DT=(SINGLE SINGLE SINGLE SINGLE)
0.22766900000000001025  0.125009000000000009  -0.68445599999999995333  1
0.21479418049514739653  0.098220503554790172807  -0.66000534049952463977  1
0.22180244353089559328  0.098934339786453051602  -0.6484326174342601723  1
0.24852399999999999491  0.1171859999999999985  -0.63217100000000003845  1
1  2  3  4
  
ZONE T='face488'
STRANDID=0, SOLUTIONTIME=0
Nodes=4, Elements=1, ZONETYPE=FEQuadrilateral
DATAPACKING=POINT
DT=(SINGLE SINGLE SINGLE SINGLE)
0.21479418049514739653  0.098220503554790172807  -0.66000534049952463977  -1
0.21188000000000001277  0.092157000000000002804  -0.65447100000000002495  -1
0.22180244353089559328  0.098934339786453051602  -0.6484326174342601723  -1
0.22180244353089559328  0.098934339786453051602  -0.6484326174342601723  -1
1  2  3  4
  
ZONE T='face489'
STRANDID=0, SOLUTIONTIME=0
Nodes=4, Elements=1, ZONETYPE=FEQuadrilateral
DATAPACKING=POINT
DT=(SINGLE SINGLE SINGLE SINGLE)
-0.24652699999999999614  -0.15469900000000000317  -0.27524799999999999267  -1
-0.23134699999999999709  -0.14036100000000001353  -0.31459900000000001752  -1
-0.20251199999999999757  -0.14754900000000001348  -0.2682829999999999937  -1
-0.20251199999999999757  -0.14754900000000001348  -0.2682829999999999937  -1
1  2  3  4
  
ZONE T='face490'
STRANDID=0, SOLUTIONTIME=0
Nodes=4, Elements=1, ZONETYPE=FEQuadrilateral
DATAPACKING=POINT
DT=(SINGLE SINGLE SINGLE SINGLE)
0.45797999999999999821  -0.05633900000000000019  0.4562880000000000269  -1
0.46879199999999998649  -0.017174999999999999295  0.46604499999999998705  -1
0.46052500000000001767  -0.067351999999999995206  0.49844500000000002693  -1
0.46052500000000001767  -0.067351999999999995206  0.49844500000000002693  -1
1  2  3  4
  
ZONE T='face491'
STRANDID=0, SOLUTIONTIME=0
Nodes=4, Elements=1, ZONETYPE=FEQuadrilateral
DATAPACKING=POINT
DT=(SINGLE SINGLE SINGLE SINGLE)
0.15893399999999999195  0.17881299999999999972  0.10810699999999999477  1
0.15725400000000000489  0.1723540000000000072  0.15227499999999999369  1
0.19234899999999999221  0.16810400000000000342  0.13125200000000000755  1
0.19234899999999999221  0.16810400000000000342  0.13125200000000000755  1
1  2  3  4
  
ZONE T='face492'
STRANDID=0, SOLUTIONTIME=0
Nodes=4, Elements=1, ZONETYPE=FEQuadrilateral
DATAPACKING=POINT
DT=(SINGLE SINGLE SINGLE SINGLE)
0.12244499999999999829  -0.10969800000000000384  -0.27363100000000001311  -1
0.13189500000000001223  -0.13836100000000001176  -0.23749300000000000965  -1
0.086840000000000000524  -0.12199300000000000421  -0.24640599999999998615  -1
0.086840000000000000524  -0.12199300000000000421  -0.24640599999999998615  -1
1  2  3  4
  
ZONE T='face493'
STRANDID=0, SOLUTIONTIME=0
Nodes=4, Elements=1, ZONETYPE=FEQuadrilateral
DATAPACKING=POINT
DT=(SINGLE SINGLE SINGLE SINGLE)
-0.034006000000000001504  -0.10968500000000000472  0.95178499999999999215  1
-0.039448261287429176036  -0.11040048506734448375  0.95065372685897187033  1
-0.037832556172312951925  -0.11782742172786637991  0.94145163170960732835  1
-0.037515690833809248184  -0.11780613461968282574  0.9414920645971112112  1
1  2  3  4
  
ZONE T='face494'
STRANDID=0, SOLUTIONTIME=0
Nodes=4, Elements=1, ZONETYPE=FEQuadrilateral
DATAPACKING=POINT
DT=(SINGLE SINGLE SINGLE SINGLE)
-0.078259999999999996234  -0.11550299999999999456  0.94258600000000003494  -1
-0.07143198517162474559  -0.11931468389562732701  0.93812556636824817602  -1
-0.037832556172312951925  -0.11782742172786637991  0.94145163170960732835  -1
-0.039448261287429176036  -0.11040048506734448375  0.95065372685897187033  -1
1  2  3  4
  
ZONE T='face495'
STRANDID=0, SOLUTIONTIME=0
Nodes=4, Elements=1, ZONETYPE=FEQuadrilateral
DATAPACKING=POINT
DT=(SINGLE SINGLE SINGLE SINGLE)
-0.044632999999999999063  -0.13427500000000000546  0.92061899999999996513  1
-0.037678243070404356108  -0.11818226706514003976  0.94101534463797664731  1
-0.037832556172312951925  -0.11782742172786637991  0.94145163170960732835  1
-0.07143198517162474559  -0.11931468389562732701  0.93812556636824817602  1
1  2  3  4
  
ZONE T='face496'
STRANDID=0, SOLUTIONTIME=0
Nodes=4, Elements=1, ZONETYPE=FEQuadrilateral
DATAPACKING=POINT
DT=(SINGLE SINGLE SINGLE SINGLE)
-0.037678243070404356108  -0.11818226706514003976  0.94101534463797664731  -1
-0.037515690833809248184  -0.11780613461968282574  0.9414920645971112112  -1
-0.037832556172312951925  -0.11782742172786637991  0.94145163170960732835  -1
-0.037832556172312951925  -0.11782742172786637991  0.94145163170960732835  -1
1  2  3  4
  
ZONE T='face497'
STRANDID=0, SOLUTIONTIME=0
Nodes=4, Elements=1, ZONETYPE=FEQuadrilateral
DATAPACKING=POINT
DT=(SINGLE SINGLE SINGLE SINGLE)
-0.3513490000000000224  -0.14725800000000000001  0.41379799999999999915  -1
-0.36906432347168111052  -0.13799896911776246555  0.37533609045943949756  -1
-0.36746105307428544862  -0.13758839198040997975  0.37263336497557225657  -1
-0.31203199999999997605  -0.14682500000000001106  0.39524100000000000898  -1
1  2  3  4
  
ZONE T='face498'
STRANDID=0, SOLUTIONTIME=0
Nodes=4, Elements=1, ZONETYPE=FEQuadrilateral
DATAPACKING=POINT
DT=(SINGLE SINGLE SINGLE SINGLE)
-0.36906432347168111052  -0.13799896911776246555  0.37533609045943949756  1
-0.37096800000000001996  -0.1370039999999999869  0.37120300000000000518  1
-0.36746105307428544862  -0.13758839198040997975  0.37263336497557225657  1
-0.36746105307428544862  -0.13758839198040997975  0.37263336497557225657  1
1  2  3  4
  
ZONE T='face499'
STRANDID=0, SOLUTIONTIME=0
Nodes=4, Elements=1, ZONETYPE=FEQuadrilateral
DATAPACKING=POINT
DT=(SINGLE SINGLE SINGLE SINGLE)
0.47255200000000002758  -0.026870000000000001522  0.51009199999999998987  -1
0.47478799999999998782  0.018273000000000001047  0.48856600000000000028  -1
0.47697499999999998233  0.011417000000000000065  0.53430900000000003391  -1
0.47697499999999998233  0.011417000000000000065  0.53430900000000003391  -1
1  2  3  4
  
ZONE T='face500'
STRANDID=0, SOLUTIONTIME=0
Nodes=4, Elements=1, ZONETYPE=FEQuadrilateral
DATAPACKING=POINT
DT=(SINGLE SINGLE SINGLE SINGLE)
-0.3531030000000000002  -0.040823999999999999178  -0.84355400000000002603  -1
-0.32990399999999997505  -0.077901999999999999025  -0.84275400000000000311  -1
-0.36131200000000002204  -0.07679800000000000515  -0.80940800000000001635  -1
-0.36131200000000002204  -0.07679800000000000515  -0.80940800000000001635  -1
1  2  3  4
  
ZONE T='face501'
STRANDID=0, SOLUTIONTIME=0
Nodes=4, Elements=1, ZONETYPE=FEQuadrilateral
DATAPACKING=POINT
DT=(SINGLE SINGLE SINGLE SINGLE)
-0.29471999999999998199  0.070565000000000002722  -0.88042399999999998439  1
-0.28593600000000002348  0.10707099999999999951  -0.85884099999999996555  1
-0.25976300000000002166  0.07977800000000000169  -0.90214600000000000346  1
-0.25976300000000002166  0.07977800000000000169  -0.90214600000000000346  1
1  2  3  4
  
ZONE T='face502'
STRANDID=0, SOLUTIONTIME=0
Nodes=4, Elements=1, ZONETYPE=FEQuadrilateral
DATAPACKING=POINT
DT=(SINGLE SINGLE SINGLE SINGLE)
0.20089199999999998725  -0.017819000000000001505  0.95394400000000001416  1
0.1580149999999999888  0.00044299999999999998017  0.97409100000000004016  1
0.16490099999999999203  -0.039191999999999997673  0.96371399999999995956  1
0.16490099999999999203  -0.039191999999999997673  0.96371399999999995956  1
1  2  3  4
  
ZONE T='face503'
STRANDID=0, SOLUTIONTIME=0
Nodes=4, Elements=1, ZONETYPE=FEQuadrilateral
DATAPACKING=POINT
DT=(SINGLE SINGLE SINGLE SINGLE)
0.22765499999999999625  -0.031345999999999998864  -0.51927599999999995983  1
0.22239999999999998659  -0.002825999999999999953  -0.48493399999999997618  1
0.22399199999999999666  0.015688000000000000556  -0.53016300000000005088  1
0.22399199999999999666  0.015688000000000000556  -0.53016300000000005088  1
1  2  3  4
  
ZONE T='face504'
STRANDID=0, SOLUTIONTIME=0
Nodes=4, Elements=1, ZONETYPE=FEQuadrilateral
DATAPACKING=POINT
DT=(SINGLE SINGLE SINGLE SINGLE)
0.2830880000000000063  -0.14144200000000001216  0.15867200000000000748  1
0.26733600000000001806  -0.1437529999999999919  0.11751899999999999846  1
0.30928200000000000136  -0.1158870000000000039  0.13671600000000000419  1
0.30928200000000000136  -0.1158870000000000039  0.13671600000000000419  1
1  2  3  4
  
ZONE T='face505'
STRANDID=0, SOLUTIONTIME=0
Nodes=4, Elements=1, ZONETYPE=FEQuadrilateral
DATAPACKING=POINT
DT=(SINGLE SINGLE SINGLE SINGLE)
-0.076492000000000004434  0.14774200000000001221  -0.88645799999999996821  -1
-0.076777954440729434538  0.14773276017963232754  -0.88425360285591836362  -1
-0.047248734887437589258  0.14957088547936908673  -0.85558527230035552602  -1
-0.045532999999999997087  0.14966799999999999549  -0.85672800000000004506  -1
1  2  3  4
  
ZONE T='face506'
STRANDID=0, SOLUTIONTIME=0
Nodes=4, Elements=1, ZONETYPE=FEQuadrilateral
DATAPACKING=POINT
DT=(SINGLE SINGLE SINGLE SINGLE)
-0.076777954440729434538  0.14773276017963232754  -0.88425360285591836362  1
-0.083640999999999993131  0.14751100000000000323  -0.83134699999999994713  1
-0.047248734887437589258  0.14957088547936908673  -0.85558527230035552602  1
-0.047248734887437589258  0.14957088547936908673  -0.85558527230035552602  1
1  2  3  4
  
ZONE T='face507'
STRANDID=0, SOLUTIONTIME=0
Nodes=4, Elements=1, ZONETYPE=FEQuadrilateral
DATAPACKING=POINT
DT=(SINGLE SINGLE SINGLE SINGLE)
0.39004499999999997506  0.13586999999999999078  -0.45010499999999997733  -1
0.40955200000000002714  0.11223800000000000443  -0.40778799999999998382  -1
0.42157000000000000028  0.11580300000000000316  -0.47246700000000002584  -1
0.42157000000000000028  0.11580300000000000316  -0.47246700000000002584  -1
1  2  3  4
  
ZONE T='face508'
STRANDID=0, SOLUTIONTIME=0
Nodes=4, Elements=1, ZONETYPE=FEQuadrilateral
DATAPACKING=POINT
DT=(SINGLE SINGLE SINGLE SINGLE)
0.44744099999999997763  0.066789000000000001145  -0.65581400000000000805  1
0.42259700000000000042  0.094002000000000002222  -0.68141499999999999293  1
0.42022900000000001919  0.11217100000000000681  -0.63738499999999997936  1
0.42022900000000001919  0.11217100000000000681  -0.63738499999999997936  1
1  2  3  4
  
ZONE T='face509'
STRANDID=0, SOLUTIONTIME=0
Nodes=4, Elements=1, ZONETYPE=FEQuadrilateral
DATAPACKING=POINT
DT=(SINGLE SINGLE SINGLE SINGLE)
0.34967999999999999083  0.1387859999999999927  -0.71649399999999996425  1
0.39202599999999998559  0.11605200000000000238  -0.7048729999999999718  1
0.37550899999999998169  0.11143699999999999439  -0.74693399999999998684  1
0.37550899999999998169  0.11143699999999999439  -0.74693399999999998684  1
1  2  3  4
  
ZONE T='face510'
STRANDID=0, SOLUTIONTIME=0
Nodes=4, Elements=1, ZONETYPE=FEQuadrilateral
DATAPACKING=POINT
DT=(SINGLE SINGLE SINGLE SINGLE)
-0.22243699999999999584  0.16602500000000000591  0.12462600000000000067  1
-0.2518257554755666261  0.15311630151010249823  0.12835980701182447827  1
-0.26624580388222673921  0.14697318724840760518  0.13390985686379835995  1
-0.22867599999999999039  0.16582700000000000218  0.17497699999999999365  1
1  2  3  4
  
ZONE T='face511'
STRANDID=0, SOLUTIONTIME=0
Nodes=4, Elements=1, ZONETYPE=FEQuadrilateral
DATAPACKING=POINT
DT=(SINGLE SINGLE SINGLE SINGLE)
-0.2518257554755666261  0.15311630151010249823  0.12835980701182447827  -1
-0.26929300000000000459  0.14544399999999998996  0.13057900000000000063  -1
-0.26624580388222673921  0.14697318724840760518  0.13390985686379835995  -1
-0.26624580388222673921  0.14697318724840760518  0.13390985686379835995  -1
1  2  3  4
  
ZONE T='face512'
STRANDID=0, SOLUTIONTIME=0
Nodes=4, Elements=1, ZONETYPE=FEQuadrilateral
DATAPACKING=POINT
DT=(SINGLE SINGLE SINGLE SINGLE)
0.047980000000000001814  0.12260300000000000364  -0.7911660000000000359  1
0.0024120000000000000814  0.12613599999999999812  -0.80110400000000003828  1
0.0079480000000000002036  0.093238000000000001433  -0.76900199999999996336  1
0.0079480000000000002036  0.093238000000000001433  -0.76900199999999996336  1
1  2  3  4
  
ZONE T='face513'
STRANDID=0, SOLUTIONTIME=0
Nodes=4, Elements=1, ZONETYPE=FEQuadrilateral
DATAPACKING=POINT
DT=(SINGLE SINGLE SINGLE SINGLE)
-0.1950639999999999874  -0.083135000000000000564  -0.6735489999999999533  1
-0.2223620000000000041  -0.12103099999999999969  -0.68943200000000004479  1
-0.17351500000000000257  -0.10211599999999999844  -0.71470400000000000595  1
-0.17351500000000000257  -0.10211599999999999844  -0.71470400000000000595  1
1  2  3  4
  
ZONE T='face514'
STRANDID=0, SOLUTIONTIME=0
Nodes=4, Elements=1, ZONETYPE=FEQuadrilateral
DATAPACKING=POINT
DT=(SINGLE SINGLE SINGLE SINGLE)
0.32420999999999999819  -0.14707300000000000928  -0.43150300000000002543  1
0.3140242513969784266  -0.14229120316528537371  -0.4341712490579281436  1
0.32101591167597670617  -0.14294670919381835539  -0.47727142681315221084  1
0.32115899999999997227  -0.14300399999999999223  -0.47740300000000002179  1
1  2  3  4
  
ZONE T='face515'
STRANDID=0, SOLUTIONTIME=0
Nodes=4, Elements=1, ZONETYPE=FEQuadrilateral
DATAPACKING=POINT
DT=(SINGLE SINGLE SINGLE SINGLE)
0.3140242513969784266  -0.14229120316528537371  -0.4341712490579281436  -1
0.28298600000000001531  -0.1277200000000000002  -0.44230199999999997296  -1
0.32101591167597670617  -0.14294670919381835539  -0.47727142681315221084  -1
0.32101591167597670617  -0.14294670919381835539  -0.47727142681315221084  -1
1  2  3  4
  
ZONE T='face516'
STRANDID=0, SOLUTIONTIME=0
Nodes=4, Elements=1, ZONETYPE=FEQuadrilateral
DATAPACKING=POINT
DT=(SINGLE SINGLE SINGLE SINGLE)
0.19272400000000000642  0.021523000000000000465  0.96023499999999994969  1
0.19067899999999998739  0.059755999999999996619  0.94830099999999994953  1
0.1531099999999999961  0.040778000000000001746  0.97227699999999994684  1
0.1531099999999999961  0.040778000000000001746  0.97227699999999994684  1
1  2  3  4
  
ZONE T='face517'
STRANDID=0, SOLUTIONTIME=0
Nodes=4, Elements=1, ZONETYPE=FEQuadrilateral
DATAPACKING=POINT
DT=(SINGLE SINGLE SINGLE SINGLE)
-0.35035300000000002552  -0.14148399999999999865  0.70353100000000001746  -1
-0.35201700000000002433  -0.14711899999999999977  0.6599080000000000501  -1
-0.31094199999999999617  -0.14844899999999999762  0.67588400000000004031  -1
-0.31094199999999999617  -0.14844899999999999762  0.67588400000000004031  -1
1  2  3  4
  
ZONE T='face518'
STRANDID=0, SOLUTIONTIME=0
Nodes=4, Elements=1, ZONETYPE=FEQuadrilateral
DATAPACKING=POINT
DT=(SINGLE SINGLE SINGLE SINGLE)
-0.42793199999999997907  0.049903999999999996973  -0.72856200000000004291  1
-0.42054804876549350956  0.059953492050612289255  -0.73215713733085541204  1
-0.40268173959351849511  0.062891093251079249749  -0.76112562185402499182  1
-0.40412999999999998924  0.052521999999999999242  -0.7683830000000000382  1
1  2  3  4
  
ZONE T='face519'
STRANDID=0, SOLUTIONTIME=0
Nodes=4, Elements=1, ZONETYPE=FEQuadrilateral
DATAPACKING=POINT
DT=(SINGLE SINGLE SINGLE SINGLE)
-0.42054804876549350956  0.059953492050612289255  -0.73215713733085541204  -1
-0.39899499999999998856  0.089287000000000005251  -0.74265099999999995006  -1
-0.40268173959351849511  0.062891093251079249749  -0.76112562185402499182  -1
-0.40268173959351849511  0.062891093251079249749  -0.76112562185402499182  -1
1  2  3  4
  
ZONE T='face520'
STRANDID=0, SOLUTIONTIME=0
Nodes=4, Elements=1, ZONETYPE=FEQuadrilateral
DATAPACKING=POINT
DT=(SINGLE SINGLE SINGLE SINGLE)
-0.087566000000000004944  0.1473029999999999895  -0.21732000000000001316  1
-0.093192990559184993304  0.13455889883720154043  -0.23439946620367516084  1
-0.11780407439751300336  0.13479748764185481291  -0.24288455759145161084  1
-0.12997600000000000819  0.14451400000000000357  -0.2357269999999999921  1
1  2  3  4
  
ZONE T='face521'
STRANDID=0, SOLUTIONTIME=0
Nodes=4, Elements=1, ZONETYPE=FEQuadrilateral
DATAPACKING=POINT
DT=(SINGLE SINGLE SINGLE SINGLE)
-0.093192990559184993304  0.13455889883720154043  -0.23439946620367516084  -1
-0.099529000000000006354  0.12020899999999999641  -0.25363099999999999534  -1
-0.11780407439751300336  0.13479748764185481291  -0.24288455759145161084  -1
-0.11780407439751300336  0.13479748764185481291  -0.24288455759145161084  -1
1  2  3  4
  
ZONE T='face522'
STRANDID=0, SOLUTIONTIME=0
Nodes=4, Elements=1, ZONETYPE=FEQuadrilateral
DATAPACKING=POINT
DT=(SINGLE SINGLE SINGLE SINGLE)
-0.42343300000000000383  -0.10734799999999999898  -0.44075300000000000589  -1
-0.44479899999999999993  -0.073566999999999993509  -0.42122999999999999332  -1
-0.4522289999999999921  -0.080495999999999998109  -0.47170200000000001017  -1
-0.4522289999999999921  -0.080495999999999998109  -0.47170200000000001017  -1
1  2  3  4
  
ZONE T='face523'
STRANDID=0, SOLUTIONTIME=0
Nodes=4, Elements=1, ZONETYPE=FEQuadrilateral
DATAPACKING=POINT
DT=(SINGLE SINGLE SINGLE SINGLE)
-0.14776900000000001145  0.14970700000000000673  0.81700099999999997724  1
-0.09874499999999999944  0.14905699999999999505  0.83303799999999994519  1
-0.11223400000000000043  0.1379049999999999998  0.79413199999999994905  1
-0.11223400000000000043  0.1379049999999999998  0.79413199999999994905  1
1  2  3  4
  
ZONE T='face524'
STRANDID=0, SOLUTIONTIME=0
Nodes=4, Elements=1, ZONETYPE=FEQuadrilateral
DATAPACKING=POINT
DT=(SINGLE SINGLE SINGLE SINGLE)
0.059213000000000001743  -0.20065800000000000303  0.033224999999999997591  -1
0.069786000000000000809  -0.20081699999999999551  -0.015644999999999999185  -1
0.10209500000000000519  -0.19625300000000001077  0.015730000000000000926  -1
0.10209500000000000519  -0.19625300000000001077  0.015730000000000000926  -1
1  2  3  4
  
ZONE T='face525'
STRANDID=0, SOLUTIONTIME=0
Nodes=4, Elements=1, ZONETYPE=FEQuadrilateral
DATAPACKING=POINT
DT=(SINGLE SINGLE SINGLE SINGLE)
0.37797700000000000742  -0.13982600000000000584  0.45166899999999998716  1
0.33554200000000000692  -0.14597499999999999365  0.44848700000000002452  1
0.35503299999999998748  -0.14312099999999999822  0.40924199999999999466  1
0.35503299999999998748  -0.14312099999999999822  0.40924199999999999466  1
1  2  3  4
  
ZONE T='face526'
STRANDID=0, SOLUTIONTIME=0
Nodes=4, Elements=1, ZONETYPE=FEQuadrilateral
DATAPACKING=POINT
DT=(SINGLE SINGLE SINGLE SINGLE)
0.14452200000000001157  0.15115899999999998782  0.82256899999999999462  -1
0.17831299999999999928  0.15148700000000001054  0.84499199999999996535  -1
0.17934200000000000141  0.14923200000000000354  0.79497700000000004472  -1
0.17934200000000000141  0.14923200000000000354  0.79497700000000004472  -1
1  2  3  4
  
ZONE T='face527'
STRANDID=0, SOLUTIONTIME=0
Nodes=4, Elements=1, ZONETYPE=FEQuadrilateral
DATAPACKING=POINT
DT=(SINGLE SINGLE SINGLE SINGLE)
0.41830400000000000915  0.11643900000000000083  0.42000900000000002121  1
0.39020300000000002205  0.14315800000000000747  0.44242599999999998595  1
0.42473800000000000443  0.12126199999999999479  0.46365699999999998582  1
0.42473800000000000443  0.12126199999999999479  0.46365699999999998582  1
1  2  3  4
  
ZONE T='face528'
STRANDID=0, SOLUTIONTIME=0
Nodes=4, Elements=1, ZONETYPE=FEQuadrilateral
DATAPACKING=POINT
DT=(SINGLE SINGLE SINGLE SINGLE)
0.43962299999999998601  -0.10389800000000000424  0.51938099999999998158  -1
0.44323348268843043574  -0.099392037253315884682  0.53870491351785698697  -1
0.42948903261116821994  -0.11318372361095710432  0.53117352537895712317  -1
0.42940081164472243547  -0.1133194625863054722  0.53019777856731420407  -1
1  2  3  4
  
ZONE T='face529'
STRANDID=0, SOLUTIONTIME=0
Nodes=4, Elements=1, ZONETYPE=FEQuadrilateral
DATAPACKING=POINT
DT=(SINGLE SINGLE SINGLE SINGLE)
0.45112600000000002698  -0.089541999999999996596  0.58094699999999999118  1
0.43234599143236807084  -0.1087879356422966487  0.5627722322502879404  1
0.42948903261116821994  -0.11318372361095710432  0.53117352537895712317  1
0.44323348268843043574  -0.099392037253315884682  0.53870491351785698697  1
1  2  3  4
  
ZONE T='face530'
STRANDID=0, SOLUTIONTIME=0
Nodes=4, Elements=1, ZONETYPE=FEQuadrilateral
DATAPACKING=POINT
DT=(SINGLE SINGLE SINGLE SINGLE)
0.4147290000000000143  -0.1268420000000000103  0.54572299999999995812  -1
0.42876706533706920865  -0.11390356619692633411  0.53086838775973821392  -1
0.42948903261116821994  -0.11318372361095710432  0.53117352537895712317  -1
0.43234599143236807084  -0.1087879356422966487  0.5627722322502879404  -1
1  2  3  4
  
ZONE T='face531'
STRANDID=0, SOLUTIONTIME=0
Nodes=4, Elements=1, ZONETYPE=FEQuadrilateral
DATAPACKING=POINT
DT=(SINGLE SINGLE SINGLE SINGLE)
0.42876706533706920865  -0.11390356619692633411  0.53086838775973821392  1
0.42940081164472243547  -0.1133194625863054722  0.53019777856731420407  1
0.42948903261116821994  -0.11318372361095710432  0.53117352537895712317  1
0.42948903261116821994  -0.11318372361095710432  0.53117352537895712317  1
1  2  3  4
  
ZONE T='face532'
STRANDID=0, SOLUTIONTIME=0
Nodes=4, Elements=1, ZONETYPE=FEQuadrilateral
DATAPACKING=POINT
DT=(SINGLE SINGLE SINGLE SINGLE)
0.036831000000000002625  -0.12071500000000000286  -0.78949599999999997557  1
0.075322000000000000064  -0.097682000000000004936  -0.75998600000000005039  1
0.014366000000000000297  -0.091265999999999999903  -0.7651740000000000208  1
0.014366000000000000297  -0.091265999999999999903  -0.7651740000000000208  1
1  2  3  4
  
ZONE T='face533'
STRANDID=0, SOLUTIONTIME=0
Nodes=4, Elements=1, ZONETYPE=FEQuadrilateral
DATAPACKING=POINT
DT=(SINGLE SINGLE SINGLE SINGLE)
-0.098588999999999996082  -0.03765199999999999797  -0.72422600000000003639  -1
-0.092215937607087905548  -0.045353228224712480166  -0.72966966635061125679  -1
-0.059900218763965229485  -0.053872624611636096836  -0.74549619349065532337  -1
-0.050185000000000000442  -0.031977999999999999481  -0.74082099999999995177  -1
1  2  3  4
  
ZONE T='face534'
STRANDID=0, SOLUTIONTIME=0
Nodes=4, Elements=1, ZONETYPE=FEQuadrilateral
DATAPACKING=POINT
DT=(SINGLE SINGLE SINGLE SINGLE)
-0.092215937607087905548  -0.045353228224712480166  -0.72966966635061125679  1
-0.068719000000000002304  -0.073746999999999993114  -0.74973999999999996202  1
-0.059900218763965229485  -0.053872624611636096836  -0.74549619349065532337  1
-0.059900218763965229485  -0.053872624611636096836  -0.74549619349065532337  1
1  2  3  4
  
ZONE T='face535'
STRANDID=0, SOLUTIONTIME=0
Nodes=4, Elements=1, ZONETYPE=FEQuadrilateral
DATAPACKING=POINT
DT=(SINGLE SINGLE SINGLE SINGLE)
-0.25997100000000000763  0.13730999999999998762  -0.0087939999999999997338  -1
-0.28085199999999999054  0.122745999999999994  -0.046254999999999997506  -1
-0.28969800000000001106  0.11416400000000000159  0.020445000000000001367  -1
-0.28969800000000001106  0.11416400000000000159  0.020445000000000001367  -1
1  2  3  4
  
ZONE T='face536'
STRANDID=0, SOLUTIONTIME=0
Nodes=4, Elements=1, ZONETYPE=FEQuadrilateral
DATAPACKING=POINT
DT=(SINGLE SINGLE SINGLE SINGLE)
0.45389200000000001767  0.046076999999999999902  -0.41528900000000001924  -1
0.46671699999999999298  0.0086070000000000000673  -0.44493700000000002692  -1
0.46213500000000001799  0.050354000000000002923  -0.46193699999999998651  -1
0.46213500000000001799  0.050354000000000002923  -0.46193699999999998651  -1
1  2  3  4
  
ZONE T='face537'
STRANDID=0, SOLUTIONTIME=0
Nodes=4, Elements=1, ZONETYPE=FEQuadrilateral
DATAPACKING=POINT
DT=(SINGLE SINGLE SINGLE SINGLE)
-0.37129899999999999016  0.13162599999999999301  0.35499900000000000899  -1
-0.40014199999999999768  0.10182499999999999885  0.34249400000000002064  -1
-0.40998299999999998633  0.10653700000000000669  0.38673400000000002219  -1
-0.40998299999999998633  0.10653700000000000669  0.38673400000000002219  -1
1  2  3  4
  
ZONE T='face538'
STRANDID=0, SOLUTIONTIME=0
Nodes=4, Elements=1, ZONETYPE=FEQuadrilateral
DATAPACKING=POINT
DT=(SINGLE SINGLE SINGLE SINGLE)
-0.23982000000000000539  0.063907000000000005469  -0.54902600000000001401  1
-0.23541400000000001214  0.045351000000000002421  -0.50623300000000004406  1
-0.22730600000000000804  0.019882000000000000367  -0.55955699999999997107  1
-0.22730600000000000804  0.019882000000000000367  -0.55955699999999997107  1
1  2  3  4
  
ZONE T='face539'
STRANDID=0, SOLUTIONTIME=0
Nodes=4, Elements=1, ZONETYPE=FEQuadrilateral
DATAPACKING=POINT
DT=(SINGLE SINGLE SINGLE SINGLE)
0.0030339999999999998047  -0.085352999999999998315  0.76578100000000004499  -1
-0.030113000000000000878  -0.10767000000000000182  0.7817770000000000552  -1
-0.035120999999999999441  -0.073258000000000003671  0.75616899999999998006  -1
-0.035120999999999999441  -0.073258000000000003671  0.75616899999999998006  -1
1  2  3  4
  
ZONE T='face540'
STRANDID=0, SOLUTIONTIME=0
Nodes=4, Elements=1, ZONETYPE=FEQuadrilateral
DATAPACKING=POINT
DT=(SINGLE SINGLE SINGLE SINGLE)
0.23336299999999998711  -0.098097000000000003639  -0.39423399999999997334  1
0.25792900000000001937  -0.12969300000000000272  -0.3728290000000000215  1
0.22284100000000001129  -0.11590200000000000502  -0.34683599999999997765  1
0.22284100000000001129  -0.11590200000000000502  -0.34683599999999997765  1
1  2  3  4
  
ZONE T='face541'
STRANDID=0, SOLUTIONTIME=0
Nodes=4, Elements=1, ZONETYPE=FEQuadrilateral
DATAPACKING=POINT
DT=(SINGLE SINGLE SINGLE SINGLE)
-0.059436000000000002719  0.18921599999999999531  0.11500399999999999512  -1
-0.015183000000000000315  0.19048300000000001342  0.11329899999999999693  -1
-0.034903999999999997528  0.198632000000000003  0.068526000000000003576  -1
-0.034903999999999997528  0.198632000000000003  0.068526000000000003576  -1
1  2  3  4
  
ZONE T='face542'
STRANDID=0, SOLUTIONTIME=0
Nodes=4, Elements=1, ZONETYPE=FEQuadrilateral
DATAPACKING=POINT
DT=(SINGLE SINGLE SINGLE SINGLE)
0.11995100000000000207  -0.18891499999999999959  -0.068396999999999999464  1
0.082678755415334620471  -0.19628614967772273214  -0.062752643551107559206  1
0.075831283502533639029  -0.19740465326209105656  -0.063543471416859356737  1
0.09007999999999999341  -0.18921599999999999531  -0.10735200000000000298  1
1  2  3  4
  
ZONE T='face543'
STRANDID=0, SOLUTIONTIME=0
Nodes=4, Elements=1, ZONETYPE=FEQuadrilateral
DATAPACKING=POINT
DT=(SINGLE SINGLE SINGLE SINGLE)
0.082678755415334620471  -0.19628614967772273214  -0.062752643551107559206  -1
0.075205999999999995076  -0.19776399999999999535  -0.061621000000000002161  -1
0.075831283502533639029  -0.19740465326209105656  -0.063543471416859356737  -1
0.075831283502533639029  -0.19740465326209105656  -0.063543471416859356737  -1
1  2  3  4
  
ZONE T='face544'
STRANDID=0, SOLUTIONTIME=0
Nodes=4, Elements=1, ZONETYPE=FEQuadrilateral
DATAPACKING=POINT
DT=(SINGLE SINGLE SINGLE SINGLE)
0.41993500000000000272  0.061810999999999997889  0.3120390000000000108  1
0.42885250019396026211  0.073113820765295850501  0.35154396878143900906  1
0.4335769394992726733  0.050786585349778416709  0.34363894712054887659  1
0.43636700000000000488  0.034463000000000000578  0.33577499999999999014  1
1  2  3  4
  
ZONE T='face545'
STRANDID=0, SOLUTIONTIME=0
Nodes=4, Elements=1, ZONETYPE=FEQuadrilateral
DATAPACKING=POINT
DT=(SINGLE SINGLE SINGLE SINGLE)
0.42885250019396026211  0.073113820765295850501  0.35154396878143900906  -1
0.42959900000000000864  0.07406000000000000083  0.35485100000000002751  -1
0.4335769394992726733  0.050786585349778416709  0.34363894712054887659  -1
0.4335769394992726733  0.050786585349778416709  0.34363894712054887659  -1
1  2  3  4
  
ZONE T='face546'
STRANDID=0, SOLUTIONTIME=0
Nodes=4, Elements=1, ZONETYPE=FEQuadrilateral
DATAPACKING=POINT
DT=(SINGLE SINGLE SINGLE SINGLE)
-0.011464999999999999497  -0.14865100000000000535  -0.88841499999999995474  -1
-0.014851891979972605545  -0.14784845246006719788  -0.85560307836135440773  -1
-0.039653266959135513581  -0.14988133544414200538  -0.85451384081951553551  -1
-0.050243000000000002936  -0.15102699999999999458  -0.86244500000000001716  -1
1  2  3  4
  
ZONE T='face547'
STRANDID=0, SOLUTIONTIME=0
Nodes=4, Elements=1, ZONETYPE=FEQuadrilateral
DATAPACKING=POINT
DT=(SINGLE SINGLE SINGLE SINGLE)
-0.014851891979972605545  -0.14784845246006719788  -0.85560307836135440773  1
-0.016736000000000000876  -0.14740200000000000524  -0.83735000000000003872  1
-0.039653266959135513581  -0.14988133544414200538  -0.85451384081951553551  1
-0.039653266959135513581  -0.14988133544414200538  -0.85451384081951553551  1
1  2  3  4
  
ZONE T='face548'
STRANDID=0, SOLUTIONTIME=0
Nodes=4, Elements=1, ZONETYPE=FEQuadrilateral
DATAPACKING=POINT
DT=(SINGLE SINGLE SINGLE SINGLE)
-0.10710799999999999488  0.19560700000000000309  -0.019768000000000000849  1
-0.10408000000000000584  0.19406000000000001027  -0.064035999999999995702  1
-0.14940600000000001102  0.18591900000000000093  -0.054424000000000000155  1
-0.14940600000000001102  0.18591900000000000093  -0.054424000000000000155  1
1  2  3  4
  
ZONE T='face549'
STRANDID=0, SOLUTIONTIME=0
Nodes=4, Elements=1, ZONETYPE=FEQuadrilateral
DATAPACKING=POINT
DT=(SINGLE SINGLE SINGLE SINGLE)
0.16547799999999998621  -0.095636999999999999789  -0.71230099999999996196  -1
0.13355200000000000404  -0.060333999999999998742  -0.71177400000000001778  -1
0.1285399999999999876  -0.096564999999999998059  -0.73919000000000001371  -1
0.1285399999999999876  -0.096564999999999998059  -0.73919000000000001371  -1
1  2  3  4
  
ZONE T='face550'
STRANDID=0, SOLUTIONTIME=0
Nodes=4, Elements=1, ZONETYPE=FEQuadrilateral
DATAPACKING=POINT
DT=(SINGLE SINGLE SINGLE SINGLE)
0.18118999999999998995  0.1785670000000000035  -0.018624999999999999195  -1
0.1508670000000000011  0.18717200000000000504  -0.055500000000000000722  -1
0.13972200000000001285  0.19028200000000000669  -0.012704000000000000015  -1
0.13972200000000001285  0.19028200000000000669  -0.012704000000000000015  -1
1  2  3  4
  
ZONE T='face551'
STRANDID=0, SOLUTIONTIME=0
Nodes=4, Elements=1, ZONETYPE=FEQuadrilateral
DATAPACKING=POINT
DT=(SINGLE SINGLE SINGLE SINGLE)
0.34247699999999997589  0.13826600000000000001  0.29509200000000002095  -1
0.30378899999999997572  0.14936399999999999677  0.27915200000000001124  -1
0.3098620000000000263  0.15169900000000000051  0.32078699999999998882  -1
0.3098620000000000263  0.15169900000000000051  0.32078699999999998882  -1
1  2  3  4
  
ZONE T='face552'
STRANDID=0, SOLUTIONTIME=0
Nodes=4, Elements=1, ZONETYPE=FEQuadrilateral
DATAPACKING=POINT
DT=(SINGLE SINGLE SINGLE SINGLE)
0.39061499999999999  -0.0044929999999999995983  0.80353499999999999925  -1
0.3603310000000000124  0.0025200000000000001045  0.84027099999999999014  -1
0.36376399999999997625  -0.03636199999999999849  0.82758500000000001506  -1
0.36376399999999997625  -0.03636199999999999849  0.82758500000000001506  -1
1  2  3  4
  
ZONE T='face553'
STRANDID=0, SOLUTIONTIME=0
Nodes=4, Elements=1, ZONETYPE=FEQuadrilateral
DATAPACKING=POINT
DT=(SINGLE SINGLE SINGLE SINGLE)
0.062186999999999999222  0.15005099999999998994  0.84245000000000003215  -1
0.092853000000000004976  0.15178200000000000025  0.87602199999999996738  -1
0.10673399999999999554  0.15124999999999999556  0.8397270000000000012  -1
0.10673399999999999554  0.15124999999999999556  0.8397270000000000012  -1
1  2  3  4
  
ZONE T='face554'
STRANDID=0, SOLUTIONTIME=0
Nodes=4, Elements=1, ZONETYPE=FEQuadrilateral
DATAPACKING=POINT
DT=(SINGLE SINGLE SINGLE SINGLE)
0.066473000000000004306  0.20140800000000000369  0.028483000000000001373  -1
0.12020400000000000529  0.19367400000000001281  0.024851000000000001561  -1
0.091822000000000000841  0.19930700000000001193  -0.0055919999999999997486  -1
0.091822000000000000841  0.19930700000000001193  -0.0055919999999999997486  -1
1  2  3  4
  
ZONE T='face555'
STRANDID=0, SOLUTIONTIME=0
Nodes=4, Elements=1, ZONETYPE=FEQuadrilateral
DATAPACKING=POINT
DT=(SINGLE SINGLE SINGLE SINGLE)
-0.23109399999999999387  -0.060429999999999997606  -0.45829500000000000792  -1
-0.22873799999999999688  -0.031237000000000000877  -0.48942000000000002169  -1
-0.22008900000000000685  0.0021410000000000001079  -0.45582200000000000495  -1
-0.22008900000000000685  0.0021410000000000001079  -0.45582200000000000495  -1
1  2  3  4
  
ZONE T='face556'
STRANDID=0, SOLUTIONTIME=0
Nodes=4, Elements=1, ZONETYPE=FEQuadrilateral
DATAPACKING=POINT
DT=(SINGLE SINGLE SINGLE SINGLE)
0.20329300000000000148  0.011032999999999999405  -0.61745099999999997209  -1
0.17734500000000000264  0.0011160000000000000215  -0.65571299999999999031  -1
0.19158400000000000429  -0.042791000000000002645  -0.64880199999999998983  -1
0.19158400000000000429  -0.042791000000000002645  -0.64880199999999998983  -1
1  2  3  4
  
ZONE T='face557'
STRANDID=0, SOLUTIONTIME=0
Nodes=4, Elements=1, ZONETYPE=FEQuadrilateral
DATAPACKING=POINT
DT=(SINGLE SINGLE SINGLE SINGLE)
-0.21972800000000000664  -0.15960299999999999487  -0.018508000000000000146  -1
-0.24250099999999999434  -0.14709900000000000753  0.019200999999999999318  -1
-0.25727299999999997393  -0.13825799999999999201  -0.021111000000000001292  -1
-0.25727299999999997393  -0.13825799999999999201  -0.021111000000000001292  -1
1  2  3  4
  
ZONE T='face558'
STRANDID=0, SOLUTIONTIME=0
Nodes=4, Elements=1, ZONETYPE=FEQuadrilateral
DATAPACKING=POINT
DT=(SINGLE SINGLE SINGLE SINGLE)
-0.061129000000000002779  0.15854599999999999249  0.19681699999999999195  -1
-0.036384879323173115184  0.15014030710627379595  0.20776317211766651138  -1
-0.017328343735114354329  0.1507566501806158199  0.20493702112752712474  -1
0.0010870000000000000755  0.1638159999999999894  0.18241799999999999682  -1
1  2  3  4
  
ZONE T='face559'
STRANDID=0, SOLUTIONTIME=0
Nodes=4, Elements=1, ZONETYPE=FEQuadrilateral
DATAPACKING=POINT
DT=(SINGLE SINGLE SINGLE SINGLE)
-0.036384879323173115184  0.15014030710627379595  0.20776317211766651138  1
-0.024087999999999998302  0.1459630000000000094  0.21320300000000000362  1
-0.017328343735114354329  0.1507566501806158199  0.20493702112752712474  1
-0.017328343735114354329  0.1507566501806158199  0.20493702112752712474  1
1  2  3  4
  
ZONE T='face560'
STRANDID=0, SOLUTIONTIME=0
Nodes=4, Elements=1, ZONETYPE=FEQuadrilateral
DATAPACKING=POINT
DT=(SINGLE SINGLE SINGLE SINGLE)
0.33136900000000002464  -0.086985999999999993881  -0.83372900000000005338  1
0.34194697101879212298  -0.090171855258116245802  -0.81766732116924789597  1
0.32613735448009062434  -0.11297123926201267652  -0.80529910678792826495  1
0.3111369999999999969  -0.12234599999999999642  -0.80974100000000004407  1
1  2  3  4
  
ZONE T='face561'
STRANDID=0, SOLUTIONTIME=0
Nodes=4, Elements=1, ZONETYPE=FEQuadrilateral
DATAPACKING=POINT
DT=(SINGLE SINGLE SINGLE SINGLE)
0.34194697101879212298  -0.090171855258116245802  -0.81766732116924789597  -1
0.35589599999999999014  -0.094372999999999998555  -0.79648699999999994503  -1
0.32613735448009062434  -0.11297123926201267652  -0.80529910678792826495  -1
0.32613735448009062434  -0.11297123926201267652  -0.80529910678792826495  -1
1  2  3  4
  
ZONE T='face562'
STRANDID=0, SOLUTIONTIME=0
Nodes=4, Elements=1, ZONETYPE=FEQuadrilateral
DATAPACKING=POINT
DT=(SINGLE SINGLE SINGLE SINGLE)
-0.12480900000000000327  -0.17092899999999999761  0.1499820000000000042  -1
-0.084848000000000006748  -0.16889899999999999358  0.16317000000000000948  -1
-0.10670100000000000418  -0.15580199999999999605  0.19622300000000000852  -1
-0.10670100000000000418  -0.15580199999999999605  0.19622300000000000852  -1
1  2  3  4
  
ZONE T='face563'
STRANDID=0, SOLUTIONTIME=0
Nodes=4, Elements=1, ZONETYPE=FEQuadrilateral
DATAPACKING=POINT
DT=(SINGLE SINGLE SINGLE SINGLE)
-0.36515500000000000735  -0.12918199999999999128  -0.71399000000000001354  1
-0.35236762248557168542  -0.12933361451732222624  -0.73481294693250609473  1
-0.33060220302120302271  -0.13841716694416167366  -0.71604097003751454587  1
-0.33566211734379086673  -0.13882511713401118891  -0.70492684823952422857  1
1  2  3  4
  
ZONE T='face564'
STRANDID=0, SOLUTIONTIME=0
Nodes=4, Elements=1, ZONETYPE=FEQuadrilateral
DATAPACKING=POINT
DT=(SINGLE SINGLE SINGLE SINGLE)
-0.34069599999999999884  -0.12947200000000000375  -0.75381900000000001683  -1
-0.32596731459527150676  -0.13792915881005451961  -0.72692381758310875561  -1
-0.33060220302120302271  -0.13841716694416167366  -0.71604097003751454587  -1
-0.35236762248557168542  -0.12933361451732222624  -0.73481294693250609473  -1
1  2  3  4
  
ZONE T='face565'
STRANDID=0, SOLUTIONTIME=0
Nodes=4, Elements=1, ZONETYPE=FEQuadrilateral
DATAPACKING=POINT
DT=(SINGLE SINGLE SINGLE SINGLE)
-0.30952200000000001934  -0.14737200000000000299  -0.69689400000000001345  1
-0.31102891131506965605  -0.14687929392948220753  -0.69735707328101004254  1
-0.33060220302120302271  -0.13841716694416167366  -0.71604097003751454587  1
-0.32596731459527150676  -0.13792915881005451961  -0.72692381758310875561  1
1  2  3  4
  
ZONE T='face566'
STRANDID=0, SOLUTIONTIME=0
Nodes=4, Elements=1, ZONETYPE=FEQuadrilateral
DATAPACKING=POINT
DT=(SINGLE SINGLE SINGLE SINGLE)
-0.31102891131506965605  -0.14687929392948220753  -0.69735707328101004254  -1
-0.33566211734379086673  -0.13882511713401118891  -0.70492684823952422857  -1
-0.33060220302120302271  -0.13841716694416167366  -0.71604097003751454587  -1
-0.33060220302120302271  -0.13841716694416167366  -0.71604097003751454587  -1
1  2  3  4
  
ZONE T='face567'
STRANDID=0, SOLUTIONTIME=0
Nodes=4, Elements=1, ZONETYPE=FEQuadrilateral
DATAPACKING=POINT
DT=(SINGLE SINGLE SINGLE SINGLE)
0.02468599999999999961  -0.14336699999999999444  -0.82531399999999999206  1
0.027170762685448185403  -0.14953565809204988346  -0.85755603220403642251  1
0.059705714364612180733  -0.15034614053899655883  -0.8461150226563500798  1
0.06587899999999999312  -0.15007999999999999119  -0.84166700000000005399  1
1  2  3  4
  
ZONE T='face568'
STRANDID=0, SOLUTIONTIME=0
Nodes=4, Elements=1, ZONETYPE=FEQuadrilateral
DATAPACKING=POINT
DT=(SINGLE SINGLE SINGLE SINGLE)
0.027170762685448185403  -0.14953565809204988346  -0.85755603220403642251  -1
0.028046999999999999015  -0.15171100000000001251  -0.86892599999999997618  -1
0.059705714364612180733  -0.15034614053899655883  -0.8461150226563500798  -1
0.059705714364612180733  -0.15034614053899655883  -0.8461150226563500798  -1
1  2  3  4
  
ZONE T='face569'
STRANDID=0, SOLUTIONTIME=0
Nodes=4, Elements=1, ZONETYPE=FEQuadrilateral
DATAPACKING=POINT
DT=(SINGLE SINGLE SINGLE SINGLE)
0.42473800000000000443  0.12126199999999999479  0.46365699999999998582  1
0.450888000000000011  0.092186000000000004051  0.48863000000000000878  1
0.44575799999999998757  0.089169999999999999263  0.44224999999999997646  1
0.44575799999999998757  0.089169999999999999263  0.44224999999999997646  1
1  2  3  4
  
ZONE T='face570'
STRANDID=0, SOLUTIONTIME=0
Nodes=4, Elements=1, ZONETYPE=FEQuadrilateral
DATAPACKING=POINT
DT=(SINGLE SINGLE SINGLE SINGLE)
-0.3517839999999999856  0.049635999999999999566  -0.11416700000000000459  -1
-0.3285319999999999907  0.086503999999999997561  -0.11259199999999999764  -1
-0.35436499999999998556  0.066578999999999999293  -0.15786100000000000132  -1
-0.35436499999999998556  0.066578999999999999293  -0.15786100000000000132  -1
1  2  3  4
  
ZONE T='face571'
STRANDID=0, SOLUTIONTIME=0
Nodes=4, Elements=1, ZONETYPE=FEQuadrilateral
DATAPACKING=POINT
DT=(SINGLE SINGLE SINGLE SINGLE)
0.15435299999999999021  -0.047470999999999999308  -0.96680900000000002947  -1
0.15209300000000000597  0.0050000000000000001041  -0.9758379999999999832  -1
0.19250999999999998669  -0.016174999999999998407  -0.95872000000000001663  -1
0.19250999999999998669  -0.016174999999999998407  -0.95872000000000001663  -1
1  2  3  4
  
ZONE T='face572'
STRANDID=0, SOLUTIONTIME=0
Nodes=4, Elements=1, ZONETYPE=FEQuadrilateral
DATAPACKING=POINT
DT=(SINGLE SINGLE SINGLE SINGLE)
0.2549009999999999887  0.15177099999999998925  -0.10898599999999999954  -1
0.26249493438241089383  0.15088492145396267818  -0.13424217259698367766  -1
0.24962254832177907526  0.15689459122830229365  -0.15201562521670186623  -1
0.22719900000000001206  0.16548299999999999121  -0.15770400000000001084  -1
1  2  3  4
  
ZONE T='face573'
STRANDID=0, SOLUTIONTIME=0
Nodes=4, Elements=1, ZONETYPE=FEQuadrilateral
DATAPACKING=POINT
DT=(SINGLE SINGLE SINGLE SINGLE)
0.26249493438241089383  0.15088492145396267818  -0.13424217259698367766  1
0.26654800000000000715  0.15041199999999999015  -0.1477219999999999922  1
0.24962254832177907526  0.15689459122830229365  -0.15201562521670186623  1
0.24962254832177907526  0.15689459122830229365  -0.15201562521670186623  1
1  2  3  4
  
ZONE T='face574'
STRANDID=0, SOLUTIONTIME=0
Nodes=4, Elements=1, ZONETYPE=FEQuadrilateral
DATAPACKING=POINT
DT=(SINGLE SINGLE SINGLE SINGLE)
0.36012899999999997691  0.084391999999999994797  -0.19652500000000000524  1
0.33382800000000001361  0.10526599999999999846  -0.17096600000000000685  1
0.37189299999999997359  0.051486999999999998046  -0.17087800000000000211  1
0.37189299999999997359  0.051486999999999998046  -0.17087800000000000211  1
1  2  3  4
  
ZONE T='face575'
STRANDID=0, SOLUTIONTIME=0
Nodes=4, Elements=1, ZONETYPE=FEQuadrilateral
DATAPACKING=POINT
DT=(SINGLE SINGLE SINGLE SINGLE)
0.43899300000000002209  0.087938000000000002276  -0.4370490000000000208  -1
0.43281500000000000528  0.077669000000000001926  -0.38754199999999999759  -1
0.45389200000000001767  0.046076999999999999902  -0.41528900000000001924  -1
0.45389200000000001767  0.046076999999999999902  -0.41528900000000001924  -1
1  2  3  4
  
ZONE T='face576'
STRANDID=0, SOLUTIONTIME=0
Nodes=4, Elements=1, ZONETYPE=FEQuadrilateral
DATAPACKING=POINT
DT=(SINGLE SINGLE SINGLE SINGLE)
0.17457000000000000295  -0.084659999999999999143  -0.94137400000000004407  1
0.20318892258610707358  -0.05929674024389265663  -0.9407280751506011951  1
0.21591711712009414859  -0.061569883771194475197  -0.93309657088433539673  1
0.23520900000000000141  -0.080412999999999998368  -0.91318600000000005323  1
1  2  3  4
  
ZONE T='face577'
STRANDID=0, SOLUTIONTIME=0
Nodes=4, Elements=1, ZONETYPE=FEQuadrilateral
DATAPACKING=POINT
DT=(SINGLE SINGLE SINGLE SINGLE)
0.20318892258610707358  -0.05929674024389265663  -0.9407280751506011951  -1
0.20864199999999999413  -0.054463999999999998525  -0.94060500000000002441  -1
0.21591711712009414859  -0.061569883771194475197  -0.93309657088433539673  -1
0.21591711712009414859  -0.061569883771194475197  -0.93309657088433539673  -1
1  2  3  4
  
ZONE T='face578'
STRANDID=0, SOLUTIONTIME=0
Nodes=4, Elements=1, ZONETYPE=FEQuadrilateral
DATAPACKING=POINT
DT=(SINGLE SINGLE SINGLE SINGLE)
-0.059295000000000000484  0.060304000000000003434  0.28704800000000002536  1
-0.031018000000000000432  0.092724000000000000865  0.26587100000000002398  1
-0.071804999999999993832  0.10042199999999999738  0.27068300000000000693  1
-0.071804999999999993832  0.10042199999999999738  0.27068300000000000693  1
1  2  3  4
  
ZONE T='face579'
STRANDID=0, SOLUTIONTIME=0
Nodes=4, Elements=1, ZONETYPE=FEQuadrilateral
DATAPACKING=POINT
DT=(SINGLE SINGLE SINGLE SINGLE)
-0.28483999999999998209  0.14724599999999998801  -0.35226400000000002155  1
-0.27294643972501447804  0.13697966654704024636  -0.36358119805303162897  1
-0.28108253590013726475  0.13440610480364142965  -0.39292011768756207601  1
-0.29277999999999998471  0.14118600000000000594  -0.39460699999999998555  1
1  2  3  4
  
ZONE T='face580'
STRANDID=0, SOLUTIONTIME=0
Nodes=4, Elements=1, ZONETYPE=FEQuadrilateral
DATAPACKING=POINT
DT=(SINGLE SINGLE SINGLE SINGLE)
-0.27294643972501447804  0.13697966654704024636  -0.36358119805303162897  -1
-0.24724199999999998956  0.11479200000000000514  -0.38803999999999999604  -1
-0.28108253590013726475  0.13440610480364142965  -0.39292011768756207601  -1
-0.28108253590013726475  0.13440610480364142965  -0.39292011768756207601  -1
1  2  3  4
  
ZONE T='face581'
STRANDID=0, SOLUTIONTIME=0
Nodes=4, Elements=1, ZONETYPE=FEQuadrilateral
DATAPACKING=POINT
DT=(SINGLE SINGLE SINGLE SINGLE)
-0.10089099999999999457  0.11299599999999999922  0.76331099999999996175  -1
-0.12743299999999999073  0.085289000000000003698  0.72843999999999997641  -1
-0.14179700000000000637  0.12076499999999999735  0.7540189999999999948  -1
-0.14179700000000000637  0.12076499999999999735  0.7540189999999999948  -1
1  2  3  4
  
ZONE T='face582'
STRANDID=0, SOLUTIONTIME=0
Nodes=4, Elements=1, ZONETYPE=FEQuadrilateral
DATAPACKING=POINT
DT=(SINGLE SINGLE SINGLE SINGLE)
0.12641900000000000359  -0.058209999999999997855  -0.31656499999999998529  -1
0.12229219775851872531  -0.04036606036828033206  -0.32053789386783781978  -1
0.12968939468721071839  -0.039123296582913628938  -0.32693830505993826119  -1
0.13206867468259061993  -0.052567472611740773125  -0.32336329717892153823  -1
1  2  3  4
  
ZONE T='face583'
STRANDID=0, SOLUTIONTIME=0
Nodes=4, Elements=1, ZONETYPE=FEQuadrilateral
DATAPACKING=POINT
DT=(SINGLE SINGLE SINGLE SINGLE)
0.11679299999999999404  -0.016587999999999998579  -0.32583200000000001051  1
0.12676664195560546911  -0.018783696030859355769  -0.33288627260573588895  1
0.12968939468721071839  -0.039123296582913628938  -0.32693830505993826119  1
0.12229219775851872531  -0.04036606036828033206  -0.32053789386783781978  1
1  2  3  4
  
ZONE T='face584'
STRANDID=0, SOLUTIONTIME=0
Nodes=4, Elements=1, ZONETYPE=FEQuadrilateral
DATAPACKING=POINT
DT=(SINGLE SINGLE SINGLE SINGLE)
0.15882799999999999696  -0.025842000000000000387  -0.35556300000000001793  -1
0.14732763846940566399  -0.037327812645323130147  -0.34172452615106552187  -1
0.12968939468721071839  -0.039123296582913628938  -0.32693830505993826119  -1
0.12676664195560546911  -0.018783696030859355769  -0.33288627260573588895  -1
1  2  3  4
  
ZONE T='face585'
STRANDID=0, SOLUTIONTIME=0
Nodes=4, Elements=1, ZONETYPE=FEQuadrilateral
DATAPACKING=POINT
DT=(SINGLE SINGLE SINGLE SINGLE)
0.14732763846940566399  -0.037327812645323130147  -0.34172452615106552187  1
0.13206867468259061993  -0.052567472611740773125  -0.32336329717892153823  1
0.12968939468721071839  -0.039123296582913628938  -0.32693830505993826119  1
0.12968939468721071839  -0.039123296582913628938  -0.32693830505993826119  1
1  2  3  4
  
ZONE T='face586'
STRANDID=0, SOLUTIONTIME=0
Nodes=4, Elements=1, ZONETYPE=FEQuadrilateral
DATAPACKING=POINT
DT=(SINGLE SINGLE SINGLE SINGLE)
0.35503299999999998748  -0.14312099999999999822  0.40924199999999999466  1
0.33554200000000000692  -0.14597499999999999365  0.44848700000000002452  1
0.31100400000000000267  -0.14528499999999999748  0.41425600000000001311  1
0.31100400000000000267  -0.14528499999999999748  0.41425600000000001311  1
1  2  3  4
  
ZONE T='face587'
STRANDID=0, SOLUTIONTIME=0
Nodes=4, Elements=1, ZONETYPE=FEQuadrilateral
DATAPACKING=POINT
DT=(SINGLE SINGLE SINGLE SINGLE)
0.29280600000000001071  -0.14569799999999999418  0.65651199999999998447  -1
0.3361950000000000216  -0.14805599999999999317  0.64480800000000004779  -1
0.32306800000000002182  -0.15026999999999998692  0.68716600000000005455  -1
0.32306800000000002182  -0.15026999999999998692  0.68716600000000005455  -1
1  2  3  4
  
ZONE T='face588'
STRANDID=0, SOLUTIONTIME=0
Nodes=4, Elements=1, ZONETYPE=FEQuadrilateral
DATAPACKING=POINT
DT=(SINGLE SINGLE SINGLE SINGLE)
-0.46976899999999999213  -0.039934999999999998277  -0.46759499999999998288  -1
-0.4767819999999999836  -0.0065399999999999998065  -0.49765999999999999126  -1
-0.47043699999999999406  -0.05424099999999999755  -0.52265600000000000946  -1
-0.47043699999999999406  -0.05424099999999999755  -0.52265600000000000946  -1
1  2  3  4
  
ZONE T='face589'
STRANDID=0, SOLUTIONTIME=0
Nodes=4, Elements=1, ZONETYPE=FEQuadrilateral
DATAPACKING=POINT
DT=(SINGLE SINGLE SINGLE SINGLE)
-0.29702200000000000824  0.13253699999999998815  -0.16790900000000000269  -1
-0.32426599999999999868  0.10359699999999999465  -0.15001100000000000545  -1
-0.29220400000000001928  0.12529699999999999172  -0.12108099999999999419  -1
-0.29220400000000001928  0.12529699999999999172  -0.12108099999999999419  -1
1  2  3  4
  
ZONE T='face590'
STRANDID=0, SOLUTIONTIME=0
Nodes=4, Elements=1, ZONETYPE=FEQuadrilateral
DATAPACKING=POINT
DT=(SINGLE SINGLE SINGLE SINGLE)
0.43281500000000000528  0.077669000000000001926  -0.38754199999999999759  -1
0.44362600000000002032  0.036333999999999998243  -0.36756199999999999983  -1
0.45389200000000001767  0.046076999999999999902  -0.41528900000000001924  -1
0.45389200000000001767  0.046076999999999999902  -0.41528900000000001924  -1
1  2  3  4
  
ZONE T='face591'
STRANDID=0, SOLUTIONTIME=0
Nodes=4, Elements=1, ZONETYPE=FEQuadrilateral
DATAPACKING=POINT
DT=(SINGLE SINGLE SINGLE SINGLE)
-0.32050200000000000911  0.081716999999999997972  0.05307900000000000118  -1
-0.30102600000000001579  0.11515699999999999548  0.091246999999999994779  -1
-0.28969800000000001106  0.11416400000000000159  0.020445000000000001367  -1
-0.28969800000000001106  0.11416400000000000159  0.020445000000000001367  -1
1  2  3  4
  
ZONE T='face592'
STRANDID=0, SOLUTIONTIME=0
Nodes=4, Elements=1, ZONETYPE=FEQuadrilateral
DATAPACKING=POINT
DT=(SINGLE SINGLE SINGLE SINGLE)
0.2307629999999999959  -0.042138000000000001843  0.49351800000000001223  1
0.22675500000000001211  -0.00099299999999999995909  0.50509899999999996467  1
0.22103300000000000725  -0.023178000000000000685  0.45631300000000002415  1
0.22103300000000000725  -0.023178000000000000685  0.45631300000000002415  1
1  2  3  4
  
ZONE T='face593'
STRANDID=0, SOLUTIONTIME=0
Nodes=4, Elements=1, ZONETYPE=FEQuadrilateral
DATAPACKING=POINT
DT=(SINGLE SINGLE SINGLE SINGLE)
-0.35222999999999998755  0.11960099999999999898  0.77165099999999997582  1
-0.34449299999999999367  0.096339999999999995084  0.81161300000000002886  1
-0.3174910000000000232  0.12799299999999999566  0.79850200000000004508  1
-0.3174910000000000232  0.12799299999999999566  0.79850200000000004508  1
1  2  3  4
  
ZONE T='face594'
STRANDID=0, SOLUTIONTIME=0
Nodes=4, Elements=1, ZONETYPE=FEQuadrilateral
DATAPACKING=POINT
DT=(SINGLE SINGLE SINGLE SINGLE)
-0.15731500000000001038  0.14017599999999999505  -0.88602099999999994751  1
-0.11521299999999999597  0.13828299999999998926  -0.9049030000000000129  1
-0.14563999999999999169  0.11796900000000000441  -0.92659000000000002473  1
-0.14563999999999999169  0.11796900000000000441  -0.92659000000000002473  1
1  2  3  4
  
ZONE T='face595'
STRANDID=0, SOLUTIONTIME=0
Nodes=4, Elements=1, ZONETYPE=FEQuadrilateral
DATAPACKING=POINT
DT=(SINGLE SINGLE SINGLE SINGLE)
0.070729000000000000203  -0.081070000000000003171  0.75064200000000003143  1
0.040157999999999999252  -0.10233299999999999341  0.77370200000000000085  1
0.034824000000000000787  -0.062659999999999993481  0.75196499999999999453  1
0.034824000000000000787  -0.062659999999999993481  0.75196499999999999453  1
1  2  3  4
  
ZONE T='face596'
STRANDID=0, SOLUTIONTIME=0
Nodes=4, Elements=1, ZONETYPE=FEQuadrilateral
DATAPACKING=POINT
DT=(SINGLE SINGLE SINGLE SINGLE)
-0.41980800000000001448  0.014104000000000000217  -0.75851199999999996404  1
-0.40264084953514955867  -0.0012109404127524439621  -0.78641529413620026023  1
-0.40239921462114697226  -0.0087701231000007033589  -0.78607155579794529832  1
-0.41916500000000000981  -0.032687000000000000777  -0.75492199999999998195  1
1  2  3  4
  
ZONE T='face597'
STRANDID=0, SOLUTIONTIME=0
Nodes=4, Elements=1, ZONETYPE=FEQuadrilateral
DATAPACKING=POINT
DT=(SINGLE SINGLE SINGLE SINGLE)
-0.40264084953514955867  -0.0012109404127524439621  -0.78641529413620026023  -1
-0.39923199999999997578  -0.0042519999999999997034  -0.7919559999999999933  -1
-0.40239921462114697226  -0.0087701231000007033589  -0.78607155579794529832  -1
-0.40239921462114697226  -0.0087701231000007033589  -0.78607155579794529832  -1
1  2  3  4
  
ZONE T='face598'
STRANDID=0, SOLUTIONTIME=0
Nodes=4, Elements=1, ZONETYPE=FEQuadrilateral
DATAPACKING=POINT
DT=(SINGLE SINGLE SINGLE SINGLE)
-0.10014000000000000679  0.086838999999999999524  -0.28349000000000001975  -1
-0.069787000000000001809  0.058234000000000001041  -0.29040399999999999547  -1
-0.13124600000000000155  0.075914999999999996372  -0.30879299999999998416  -1
-0.13124600000000000155  0.075914999999999996372  -0.30879299999999998416  -1
1  2  3  4
  
ZONE T='face599'
STRANDID=0, SOLUTIONTIME=0
Nodes=4, Elements=1, ZONETYPE=FEQuadrilateral
DATAPACKING=POINT
DT=(SINGLE SINGLE SINGLE SINGLE)
0.27964099999999997292  0.1486200000000000021  -0.18636500000000000288  1
0.31442199999999997928  0.12998699999999999144  -0.1991680000000000117  1
0.28603499999999998371  0.15113699999999999357  -0.22948999999999999955  1
0.28603499999999998371  0.15113699999999999357  -0.22948999999999999955  1
1  2  3  4
  
ZONE T='face600'
STRANDID=0, SOLUTIONTIME=0
Nodes=4, Elements=1, ZONETYPE=FEQuadrilateral
DATAPACKING=POINT
DT=(SINGLE SINGLE SINGLE SINGLE)
0.13734199999999999187  0.13791999999999998705  0.78462900000000002088  -1
0.11192628423671850679  0.12639641907497475848  0.77828672682416466522  -1
0.09151727766067757619  0.12219003214290587167  0.7807742040905324421  -1
0.10116700000000000692  0.13944200000000001038  0.80252199999999995761  -1
1  2  3  4
  
ZONE T='face601'
STRANDID=0, SOLUTIONTIME=0
Nodes=4, Elements=1, ZONETYPE=FEQuadrilateral
DATAPACKING=POINT
DT=(SINGLE SINGLE SINGLE SINGLE)
0.11192628423671850679  0.12639641907497475848  0.77828672682416466522  1
0.087734999999999993547  0.11542800000000000282  0.77224999999999999201  1
0.09151727766067757619  0.12219003214290587167  0.7807742040905324421  1
0.09151727766067757619  0.12219003214290587167  0.7807742040905324421  1
1  2  3  4
  
ZONE T='face602'
STRANDID=0, SOLUTIONTIME=0
Nodes=4, Elements=1, ZONETYPE=FEQuadrilateral
DATAPACKING=POINT
DT=(SINGLE SINGLE SINGLE SINGLE)
-0.23189399999999998903  -0.048432999999999996887  0.50979900000000000215  1
-0.23645431030496025238  -0.057895737871051074219  0.50537591255252622968  1
-0.23270625727763527557  -0.055259325144402474117  0.47581939570556142094  1
-0.23270336864162438628  -0.055253789970941609433  0.47581923516434582178  1
1  2  3  4
  
ZONE T='face603'
STRANDID=0, SOLUTIONTIME=0
Nodes=4, Elements=1, ZONETYPE=FEQuadrilateral
DATAPACKING=POINT
DT=(SINGLE SINGLE SINGLE SINGLE)
-0.25130200000000002536  -0.088705000000000006066  0.49097499999999999476  -1
-0.24268129097609772438  -0.074173728842249236903  0.47766279996030092114  -1
-0.23270625727763527557  -0.055259325144402474117  0.47581939570556142094  -1
-0.23645431030496025238  -0.057895737871051074219  0.50537591255252622968  -1
1  2  3  4
  
ZONE T='face604'
STRANDID=0, SOLUTIONTIME=0
Nodes=4, Elements=1, ZONETYPE=FEQuadrilateral
DATAPACKING=POINT
DT=(SINGLE SINGLE SINGLE SINGLE)
-0.2330149999999999999  -0.057880000000000000893  0.46273599999999998067  1
-0.2327039124773063461  -0.05525837303578338966  0.47579640328325673027  1
-0.23270625727763527557  -0.055259325144402474117  0.47581939570556142094  1
-0.24268129097609772438  -0.074173728842249236903  0.47766279996030092114  1
1  2  3  4
  
ZONE T='face605'
STRANDID=0, SOLUTIONTIME=0
Nodes=4, Elements=1, ZONETYPE=FEQuadrilateral
DATAPACKING=POINT
DT=(SINGLE SINGLE SINGLE SINGLE)
-0.2327039124773063461  -0.05525837303578338966  0.47579640328325673027  -1
-0.23270336864162438628  -0.055253789970941609433  0.47581923516434582178  -1
-0.23270625727763527557  -0.055259325144402474117  0.47581939570556142094  -1
-0.23270625727763527557  -0.055259325144402474117  0.47581939570556142094  -1
1  2  3  4
  
ZONE T='face606'
STRANDID=0, SOLUTIONTIME=0
Nodes=4, Elements=1, ZONETYPE=FEQuadrilateral
DATAPACKING=POINT
DT=(SINGLE SINGLE SINGLE SINGLE)
0.060399000000000001298  -0.15030299999999999216  0.2102229999999999932  1
0.043550866830458057066  -0.1550889199498280413  0.20055489821318056576  1
0.0498514353563006829  -0.17222428904756381662  0.17049265426831816672  1
0.056036999999999996536  -0.17496400000000000841  0.16603999999999999315  1
1  2  3  4
  
ZONE T='face607'
STRANDID=0, SOLUTIONTIME=0
Nodes=4, Elements=1, ZONETYPE=FEQuadrilateral
DATAPACKING=POINT
DT=(SINGLE SINGLE SINGLE SINGLE)
0.043550866830458057066  -0.1550889199498280413  0.20055489821318056576  -1
0.023818999999999999895  -0.1606940000000000035  0.18923200000000001131  -1
0.0498514353563006829  -0.17222428904756381662  0.17049265426831816672  -1
0.0498514353563006829  -0.17222428904756381662  0.17049265426831816672  -1
1  2  3  4
  
ZONE T='face608'
STRANDID=0, SOLUTIONTIME=0
Nodes=4, Elements=1, ZONETYPE=FEQuadrilateral
DATAPACKING=POINT
DT=(SINGLE SINGLE SINGLE SINGLE)
-0.055052999999999997771  -0.14577499999999998792  0.84125000000000005329  1
-0.023967999999999999722  -0.13494600000000001039  0.81538200000000005119  1
-0.016262999999999999678  -0.14886299999999999533  0.85495600000000004925  1
-0.016262999999999999678  -0.14886299999999999533  0.85495600000000004925  1
1  2  3  4
  
ZONE T='face609'
STRANDID=0, SOLUTIONTIME=0
Nodes=4, Elements=1, ZONETYPE=FEQuadrilateral
DATAPACKING=POINT
DT=(SINGLE SINGLE SINGLE SINGLE)
0.27421400000000001329  -0.12939400000000000901  0.42337599999999997458  -1
0.25413509192706806861  -0.12191731057705815222  0.40227917786578704096  -1
0.26414990595080467539  -0.12960184553997719514  0.39585993077833625531  -1
0.27498784753761723598  -0.13118039299765596462  0.41777176487136080674  -1
1  2  3  4
  
ZONE T='face610'
STRANDID=0, SOLUTIONTIME=0
Nodes=4, Elements=1, ZONETYPE=FEQuadrilateral
DATAPACKING=POINT
DT=(SINGLE SINGLE SINGLE SINGLE)
0.24517800000000000704  -0.11858200000000000685  0.392867999999999995  1
0.26005376229899596074  -0.12894530272208853949  0.38783520009380834104  1
0.26414990595080467539  -0.12960184553997719514  0.39585993077833625531  1
0.25413509192706806861  -0.12191731057705815222  0.40227917786578704096  1
1  2  3  4
  
ZONE T='face611'
STRANDID=0, SOLUTIONTIME=0
Nodes=4, Elements=1, ZONETYPE=FEQuadrilateral
DATAPACKING=POINT
DT=(SINGLE SINGLE SINGLE SINGLE)
0.28005600000000002714  -0.142880000000000007  0.38106800000000001782  -1
0.27969929935808318655  -0.14205657226003237659  0.38365124045844212208  -1
0.26414990595080467539  -0.12960184553997719514  0.39585993077833625531  -1
0.26005376229899596074  -0.12894530272208853949  0.38783520009380834104  -1
1  2  3  4
  
ZONE T='face612'
STRANDID=0, SOLUTIONTIME=0
Nodes=4, Elements=1, ZONETYPE=FEQuadrilateral
DATAPACKING=POINT
DT=(SINGLE SINGLE SINGLE SINGLE)
0.27969929935808318655  -0.14205657226003237659  0.38365124045844212208  1
0.27498784753761723598  -0.13118039299765596462  0.41777176487136080674  1
0.26414990595080467539  -0.12960184553997719514  0.39585993077833625531  1
0.26414990595080467539  -0.12960184553997719514  0.39585993077833625531  1
1  2  3  4
  
ZONE T='face613'
STRANDID=0, SOLUTIONTIME=0
Nodes=4, Elements=1, ZONETYPE=FEQuadrilateral
DATAPACKING=POINT
DT=(SINGLE SINGLE SINGLE SINGLE)
0.33382800000000001361  0.10526599999999999846  -0.17096600000000000685  1
0.33136300000000001864  0.093314999999999995173  -0.13144400000000000528  1
0.35439799999999999081  0.058126999999999998114  -0.13078300000000001035  1
0.35439799999999999081  0.058126999999999998114  -0.13078300000000001035  1
1  2  3  4
  
ZONE T='face614'
STRANDID=0, SOLUTIONTIME=0
Nodes=4, Elements=1, ZONETYPE=FEQuadrilateral
DATAPACKING=POINT
DT=(SINGLE SINGLE SINGLE SINGLE)
-0.23453499999999999348  -0.16260900000000000354  -0.14702000000000001179  1
-0.24875900000000000789  -0.15081100000000000061  -0.1044559999999999933  1
-0.27198200000000000154  -0.14365800000000000791  -0.14482800000000001228  1
-0.27198200000000000154  -0.14365800000000000791  -0.14482800000000001228  1
1  2  3  4
  
ZONE T='face615'
STRANDID=0, SOLUTIONTIME=0
Nodes=4, Elements=1, ZONETYPE=FEQuadrilateral
DATAPACKING=POINT
DT=(SINGLE SINGLE SINGLE SINGLE)
-0.32392399999999998972  -0.0016720000000000000921  0.87527900000000002922  1
-0.31253956910700447791  0.014953664374849368751  0.88340049364927386577  1
-0.31744318991528708285  0.038520758163137089336  0.87735716357602144821  1
-0.33132400000000000739  0.039205999999999997796  0.86571900000000001629  1
1  2  3  4
  
ZONE T='face616'
STRANDID=0, SOLUTIONTIME=0
Nodes=4, Elements=1, ZONETYPE=FEQuadrilateral
DATAPACKING=POINT
DT=(SINGLE SINGLE SINGLE SINGLE)
-0.31253956910700447791  0.014953664374849368751  0.88340049364927386577  -1
-0.29709000000000002073  0.037516000000000000736  0.89442200000000005033  -1
-0.31744318991528708285  0.038520758163137089336  0.87735716357602144821  -1
-0.31744318991528708285  0.038520758163137089336  0.87735716357602144821  -1
1  2  3  4
  
ZONE T='face617'
STRANDID=0, SOLUTIONTIME=0
Nodes=4, Elements=1, ZONETYPE=FEQuadrilateral
DATAPACKING=POINT
DT=(SINGLE SINGLE SINGLE SINGLE)
0.09786200000000000454  -0.14828700000000000214  0.84481300000000003614  -1
0.066862000000000004762  -0.1473170000000000035  0.87597300000000000164  -1
0.056457000000000000239  -0.14548300000000000121  0.83777800000000002267  -1
0.056457000000000000239  -0.14548300000000000121  0.83777800000000002267  -1
1  2  3  4
  
ZONE T='face618'
STRANDID=0, SOLUTIONTIME=0
Nodes=4, Elements=1, ZONETYPE=FEQuadrilateral
DATAPACKING=POINT
DT=(SINGLE SINGLE SINGLE SINGLE)
0.33695300000000000251  -0.12704999999999999627  -0.76782600000000000851  -1
0.36682399999999998341  -0.12627599999999999936  -0.72352199999999999847  -1
0.32609399999999999498  -0.14528099999999999348  -0.72258699999999997932  -1
0.32609399999999999498  -0.14528099999999999348  -0.72258699999999997932  -1
1  2  3  4
  
ZONE T='face619'
STRANDID=0, SOLUTIONTIME=0
Nodes=4, Elements=1, ZONETYPE=FEQuadrilateral
DATAPACKING=POINT
DT=(SINGLE SINGLE SINGLE SINGLE)
-0.019866999999999999243  0.200875999999999999  -0.067752999999999993785  1
-0.025062000000000000943  0.2049060000000000048  -0.020278999999999998416  1
0.0145970000000000006  0.20406599999999999739  -0.042790000000000001645  1
0.0145970000000000006  0.20406599999999999739  -0.042790000000000001645  1
1  2  3  4
  
ZONE T='face620'
STRANDID=0, SOLUTIONTIME=0
Nodes=4, Elements=1, ZONETYPE=FEQuadrilateral
DATAPACKING=POINT
DT=(SINGLE SINGLE SINGLE SINGLE)
0.094980999999999995986  -0.090747999999999995335  0.28103600000000000803  -1
0.087072799441513387686  -0.059356301441617180525  0.29313624249787634257  -1
0.067083169759069416482  -0.054143729942772049479  0.28934086696077332412  -1
0.042072999999999999288  -0.058486000000000003263  0.27955400000000002469  -1
1  2  3  4
  
ZONE T='face621'
STRANDID=0, SOLUTIONTIME=0
Nodes=4, Elements=1, ZONETYPE=FEQuadrilateral
DATAPACKING=POINT
DT=(SINGLE SINGLE SINGLE SINGLE)
0.087072799441513387686  -0.059356301441617180525  0.29313624249787634257  1
0.084976999999999996982  -0.051036999999999999034  0.29634300000000002306  1
0.067083169759069416482  -0.054143729942772049479  0.28934086696077332412  1
0.067083169759069416482  -0.054143729942772049479  0.28934086696077332412  1
1  2  3  4
  
ZONE T='face622'
STRANDID=0, SOLUTIONTIME=0
Nodes=4, Elements=1, ZONETYPE=FEQuadrilateral
DATAPACKING=POINT
DT=(SINGLE SINGLE SINGLE SINGLE)
0.36783500000000002306  -0.061272000000000000075  0.17689799999999999969  1
0.34035999999999999588  -0.089224999999999998757  0.15349399999999999156  1
0.36140299999999997427  -0.050873000000000001553  0.13781999999999999806  1
0.36140299999999997427  -0.050873000000000001553  0.13781999999999999806  1
1  2  3  4
  
ZONE T='face623'
STRANDID=0, SOLUTIONTIME=0
Nodes=4, Elements=1, ZONETYPE=FEQuadrilateral
DATAPACKING=POINT
DT=(SINGLE SINGLE SINGLE SINGLE)
0.09786200000000000454  -0.14828700000000000214  0.84481300000000003614  -1
0.12801399999999998891  -0.14574100000000000943  0.81155900000000003036  -1
0.13835200000000000276  -0.14929500000000001103  0.85257499999999997176  -1
0.13835200000000000276  -0.14929500000000001103  0.85257499999999997176  -1
1  2  3  4
  
ZONE T='face624'
STRANDID=0, SOLUTIONTIME=0
Nodes=4, Elements=1, ZONETYPE=FEQuadrilateral
DATAPACKING=POINT
DT=(SINGLE SINGLE SINGLE SINGLE)
-0.38830399999999998251  -0.12837100000000001288  -0.66827999999999998515  1
-0.37350027475765251728  -0.13587795638666408382  -0.64848432089686092183  1
-0.38265494590281162735  -0.13647138576998166237  -0.6224664056548133706  1
-0.40110200000000001408  -0.13069000000000000061  -0.62102400000000002045  1
1  2  3  4
  
ZONE T='face625'
STRANDID=0, SOLUTIONTIME=0
Nodes=4, Elements=1, ZONETYPE=FEQuadrilateral
DATAPACKING=POINT
DT=(SINGLE SINGLE SINGLE SINGLE)
-0.37350027475765251728  -0.13587795638666408382  -0.64848432089686092183  -1
-0.35562399999999999567  -0.14494299999999998851  -0.62458000000000002405  -1
-0.38265494590281162735  -0.13647138576998166237  -0.6224664056548133706  -1
-0.38265494590281162735  -0.13647138576998166237  -0.6224664056548133706  -1
1  2  3  4
  
ZONE T='face626'
STRANDID=0, SOLUTIONTIME=0
Nodes=4, Elements=1, ZONETYPE=FEQuadrilateral
DATAPACKING=POINT
DT=(SINGLE SINGLE SINGLE SINGLE)
0.076115000000000002101  0.11603199999999999625  -0.25651099999999998902  1
0.062829409609981234919  0.11691886933406803184  -0.25183970584447906704  1
0.067767255198557321827  0.13208992466925956188  -0.23604617503925701127  1
0.070177446806277590796  0.13231127091787442396  -0.23646134172596164347  1
1  2  3  4
  
ZONE T='face627'
STRANDID=0, SOLUTIONTIME=0
Nodes=4, Elements=1, ZONETYPE=FEQuadrilateral
DATAPACKING=POINT
DT=(SINGLE SINGLE SINGLE SINGLE)
0.032717000000000003024  0.11892900000000000693  -0.24125199999999999423  -1
0.048608089947121582708  0.13079192784393897653  -0.23222397002313016623  -1
0.067767255198557321827  0.13208992466925956188  -0.23604617503925701127  -1
0.062829409609981234919  0.11691886933406803184  -0.25183970584447906704  -1
1  2  3  4
  
ZONE T='face628'
STRANDID=0, SOLUTIONTIME=0
Nodes=4, Elements=1, ZONETYPE=FEQuadrilateral
DATAPACKING=POINT
DT=(SINGLE SINGLE SINGLE SINGLE)
0.065997000000000000108  0.1437730000000000119  -0.22234499999999998709  1
0.068939715576130100594  0.13570481727639602254  -0.23228182747322206891  1
0.067767255198557321827  0.13208992466925956188  -0.23604617503925701127  1
0.048608089947121582708  0.13079192784393897653  -0.23222397002313016623  1
1  2  3  4
  
ZONE T='face629'
STRANDID=0, SOLUTIONTIME=0
Nodes=4, Elements=1, ZONETYPE=FEQuadrilateral
DATAPACKING=POINT
DT=(SINGLE SINGLE SINGLE SINGLE)
0.068939715576130100594  0.13570481727639602254  -0.23228182747322206891  -1
0.070177446806277590796  0.13231127091787442396  -0.23646134172596164347  -1
0.067767255198557321827  0.13208992466925956188  -0.23604617503925701127  -1
0.067767255198557321827  0.13208992466925956188  -0.23604617503925701127  -1
1  2  3  4
  
ZONE T='face630'
STRANDID=0, SOLUTIONTIME=0
Nodes=4, Elements=1, ZONETYPE=FEQuadrilateral
DATAPACKING=POINT
DT=(SINGLE SINGLE SINGLE SINGLE)
-0.076934000000000002384  0.13051699999999999413  -0.92810800000000004406  1
-0.030954999999999999877  0.14796899999999998943  -0.90012999999999998568  1
-0.031023999999999999494  0.11824700000000000488  -0.94971300000000002939  1
-0.031023999999999999494  0.11824700000000000488  -0.94971300000000002939  1
1  2  3  4
  
ZONE T='face631'
STRANDID=0, SOLUTIONTIME=0
Nodes=4, Elements=1, ZONETYPE=FEQuadrilateral
DATAPACKING=POINT
DT=(SINGLE SINGLE SINGLE SINGLE)
-0.47472700000000001008  0.029551999999999998409  0.51769200000000004103  -1
-0.47579100000000001947  0.012300000000000000169  0.56421900000000002606  -1
-0.46585399999999999032  0.056650999999999999968  0.57780699999999995953  -1
-0.46585399999999999032  0.056650999999999999968  0.57780699999999995953  -1
1  2  3  4
  
ZONE T='face632'
STRANDID=0, SOLUTIONTIME=0
Nodes=4, Elements=1, ZONETYPE=FEQuadrilateral
DATAPACKING=POINT
DT=(SINGLE SINGLE SINGLE SINGLE)
-0.35306599999999999095  -0.14480999999999999428  -0.44238199999999999745  1
-0.38542592508866846401  -0.1306597561712553035  -0.41876809746775839338  1
-0.39062063326642065819  -0.13138457196517377978  -0.44100702515550121996  1
-0.39176100000000002588  -0.13326599999999999557  -0.46085100000000001064  1
1  2  3  4
  
ZONE T='face633'
STRANDID=0, SOLUTIONTIME=0
Nodes=4, Elements=1, ZONETYPE=FEQuadrilateral
DATAPACKING=POINT
DT=(SINGLE SINGLE SINGLE SINGLE)
-0.38542592508866846401  -0.1306597561712553035  -0.41876809746775839338  -1
-0.38918500000000000316  -0.1290159999999999918  -0.41602499999999997815  -1
-0.39062063326642065819  -0.13138457196517377978  -0.44100702515550121996  -1
-0.39062063326642065819  -0.13138457196517377978  -0.44100702515550121996  -1
1  2  3  4
  
ZONE T='face634'
STRANDID=0, SOLUTIONTIME=0
Nodes=4, Elements=1, ZONETYPE=FEQuadrilateral
DATAPACKING=POINT
DT=(SINGLE SINGLE SINGLE SINGLE)
-0.053139999999999999736  0.12769099999999999895  0.24046999999999998932  1
-0.031018000000000000432  0.092724000000000000865  0.26587100000000002398  1
-0.0049040000000000003727  0.1178949999999999998  0.2428909999999999958  1
-0.0049040000000000003727  0.1178949999999999998  0.2428909999999999958  1
1  2  3  4
  
ZONE T='face635'
STRANDID=0, SOLUTIONTIME=0
Nodes=4, Elements=1, ZONETYPE=FEQuadrilateral
DATAPACKING=POINT
DT=(SINGLE SINGLE SINGLE SINGLE)
0.19067899999999998739  0.059755999999999996619  0.94830099999999994953  1
0.19094400000000000261  0.096599000000000004307  0.9232740000000000391  1
0.15454899999999999194  0.078633999999999995567  0.95240999999999997883  1
0.15454899999999999194  0.078633999999999995567  0.95240999999999997883  1
1  2  3  4
  
ZONE T='face636'
STRANDID=0, SOLUTIONTIME=0
Nodes=4, Elements=1, ZONETYPE=FEQuadrilateral
DATAPACKING=POINT
DT=(SINGLE SINGLE SINGLE SINGLE)
-0.2811739999999999795  -0.13057099999999999262  0.42390499999999997627  -1
-0.26929648078286566593  -0.11716952626680164629  0.43325983400848422367  -1
-0.27599106400685191609  -0.11877308571549385907  0.46418520721389128214  -1
-0.2825849999999999751  -0.12449499999999999456  0.46944399999999997242  -1
1  2  3  4
  
ZONE T='face637'
STRANDID=0, SOLUTIONTIME=0
Nodes=4, Elements=1, ZONETYPE=FEQuadrilateral
DATAPACKING=POINT
DT=(SINGLE SINGLE SINGLE SINGLE)
-0.26929648078286566593  -0.11716952626680164629  0.43325983400848422367  1
-0.2531550000000000189  -0.098957000000000003292  0.4459730000000000083  1
-0.27599106400685191609  -0.11877308571549385907  0.46418520721389128214  1
-0.27599106400685191609  -0.11877308571549385907  0.46418520721389128214  1
1  2  3  4
  
ZONE T='face638'
STRANDID=0, SOLUTIONTIME=0
Nodes=4, Elements=1, ZONETYPE=FEQuadrilateral
DATAPACKING=POINT
DT=(SINGLE SINGLE SINGLE SINGLE)
0.31972000000000000419  -0.066749000000000002775  -0.00058500000000000001651  1
0.33394899999999999585  -0.058666999999999996929  0.058859000000000001596  1
0.30194199999999998818  -0.093770999999999993246  0.029450000000000000483  1
0.30194199999999998818  -0.093770999999999993246  0.029450000000000000483  1
1  2  3  4
  
ZONE T='face639'
STRANDID=0, SOLUTIONTIME=0
Nodes=4, Elements=1, ZONETYPE=FEQuadrilateral
DATAPACKING=POINT
DT=(SINGLE SINGLE SINGLE SINGLE)
-0.088869000000000003547  0.031859999999999999432  0.30372100000000001874  -1
-0.10562653384358350328  0.0077215432369997401285  0.3141486827360567835  -1
-0.10651777941832044072  -0.0073597399571603237811  0.31506340859254716724  -1
-0.082526000000000002133  -0.02831200000000000036  0.30158299999999998997  -1
1  2  3  4
  
ZONE T='face640'
STRANDID=0, SOLUTIONTIME=0
Nodes=4, Elements=1, ZONETYPE=FEQuadrilateral
DATAPACKING=POINT
DT=(SINGLE SINGLE SINGLE SINGLE)
-0.10562653384358350328  0.0077215432369997401285  0.3141486827360567835  1
-0.11248099999999999765  -0.0021519999999999998332  0.31841399999999997483  1
-0.10651777941832044072  -0.0073597399571603237811  0.31506340859254716724  1
-0.10651777941832044072  -0.0073597399571603237811  0.31506340859254716724  1
1  2  3  4
  
ZONE T='face641'
STRANDID=0, SOLUTIONTIME=0
Nodes=4, Elements=1, ZONETYPE=FEQuadrilateral
DATAPACKING=POINT
DT=(SINGLE SINGLE SINGLE SINGLE)
-0.13991500000000001158  -0.037837000000000002575  0.32891500000000001291  1
-0.11248099999999999765  -0.0021519999999999998332  0.31841399999999997483  1
-0.14614699999999999913  0.0090620000000000006102  0.34308199999999999807  1
-0.14614699999999999913  0.0090620000000000006102  0.34308199999999999807  1
1  2  3  4
  
ZONE T='face642'
STRANDID=0, SOLUTIONTIME=0
Nodes=4, Elements=1, ZONETYPE=FEQuadrilateral
DATAPACKING=POINT
DT=(SINGLE SINGLE SINGLE SINGLE)
-0.0028890000000000000749  0.10609999999999999987  0.77682399999999995899  -1
0.0011501905150383129328  0.10327668826244770783  0.77476986968239747178  -1
0.0014529361343334832972  0.072247242508690995288  0.75601896937089918538  -1
-0.0019770000000000000247  0.071904999999999996696  0.75610999999999994881  -1
1  2  3  4
  
ZONE T='face643'
STRANDID=0, SOLUTIONTIME=0
Nodes=4, Elements=1, ZONETYPE=FEQuadrilateral
DATAPACKING=POINT
DT=(SINGLE SINGLE SINGLE SINGLE)
0.0011501905150383129328  0.10327668826244770783  0.77476986968239747178  1
0.040035000000000001141  0.076096999999999997977  0.75499499999999997168  1
0.0014529361343334832972  0.072247242508690995288  0.75601896937089918538  1
0.0014529361343334832972  0.072247242508690995288  0.75601896937089918538  1
1  2  3  4
  
ZONE T='face644'
STRANDID=0, SOLUTIONTIME=0
Nodes=4, Elements=1, ZONETYPE=FEQuadrilateral
DATAPACKING=POINT
DT=(SINGLE SINGLE SINGLE SINGLE)
-0.16925799999999999179  0.02255300000000000013  -0.35925099999999998701  1
-0.17617480916703159854  0.037373512446184274649  -0.35887883336492287789  1
-0.18770249985114068059  0.091359469972308579577  -0.34282635945046935344  1
-0.16903000000000001357  0.095824999999999993516  -0.32039499999999998536  1
1  2  3  4
  
ZONE T='face645'
STRANDID=0, SOLUTIONTIME=0
Nodes=4, Elements=1, ZONETYPE=FEQuadrilateral
DATAPACKING=POINT
DT=(SINGLE SINGLE SINGLE SINGLE)
-0.17617480916703159854  0.037373512446184274649  -0.35887883336492287789  -1
-0.1999980000000000091  0.088418999999999997597  -0.3575969999999999982  -1
-0.18770249985114068059  0.091359469972308579577  -0.34282635945046935344  -1
-0.18770249985114068059  0.091359469972308579577  -0.34282635945046935344  -1
1  2  3  4
  
ZONE T='face646'
STRANDID=0, SOLUTIONTIME=0
Nodes=4, Elements=1, ZONETYPE=FEQuadrilateral
DATAPACKING=POINT
DT=(SINGLE SINGLE SINGLE SINGLE)
-0.45710499999999998355  -0.034882000000000003281  0.40041199999999999015  1
-0.44341900000000000759  -0.024983000000000001734  0.34703499999999998238  1
-0.43914399999999997881  -0.063639000000000001123  0.36851099999999997747  1
-0.43914399999999997881  -0.063639000000000001123  0.36851099999999997747  1
1  2  3  4
  
ZONE T='face647'
STRANDID=0, SOLUTIONTIME=0
Nodes=4, Elements=1, ZONETYPE=FEQuadrilateral
DATAPACKING=POINT
DT=(SINGLE SINGLE SINGLE SINGLE)
0.18752299999999999525  -0.17366899999999999005  -0.012432999999999999607  -1
0.15971599999999999686  -0.18065700000000001202  -0.04587200000000000305  -1
0.21218600000000001349  -0.16229199999999999182  -0.052628000000000001168  -1
0.21218600000000001349  -0.16229199999999999182  -0.052628000000000001168  -1
1  2  3  4
  
ZONE T='face648'
STRANDID=0, SOLUTIONTIME=0
Nodes=4, Elements=1, ZONETYPE=FEQuadrilateral
DATAPACKING=POINT
DT=(SINGLE SINGLE SINGLE SINGLE)
0.29405599999999998406  -0.11806099999999999928  0.096938999999999997392  1
0.26733600000000001806  -0.1437529999999999919  0.11751899999999999846  1
0.24767400000000000526  -0.15036199999999999566  0.079841999999999996307  1
0.24767400000000000526  -0.15036199999999999566  0.079841999999999996307  1
1  2  3  4
  
ZONE T='face649'
STRANDID=0, SOLUTIONTIME=0
Nodes=4, Elements=1, ZONETYPE=FEQuadrilateral
DATAPACKING=POINT
DT=(SINGLE SINGLE SINGLE SINGLE)
-0.24161499999999999644  0.1491550000000000098  -0.74032100000000000684  1
-0.23661214103912561746  0.14624142143569815455  -0.73714862219359678086  1
-0.20112489577764178228  0.14343222534931471257  -0.75692887489413751556  1
-0.20069999999999998952  0.145112999999999992  -0.7612250000000000405  1
1  2  3  4
  
ZONE T='face650'
STRANDID=0, SOLUTIONTIME=0
Nodes=4, Elements=1, ZONETYPE=FEQuadrilateral
DATAPACKING=POINT
DT=(SINGLE SINGLE SINGLE SINGLE)
-0.23661214103912561746  0.14624142143569815455  -0.73714862219359678086  -1
-0.20505999999999999228  0.12786600000000000743  -0.71714100000000002844  -1
-0.20112489577764178228  0.14343222534931471257  -0.75692887489413751556  -1
-0.20112489577764178228  0.14343222534931471257  -0.75692887489413751556  -1
1  2  3  4
  
ZONE T='face651'
STRANDID=0, SOLUTIONTIME=0
Nodes=4, Elements=1, ZONETYPE=FEQuadrilateral
DATAPACKING=POINT
DT=(SINGLE SINGLE SINGLE SINGLE)
-0.38591599999999998127  -0.14252400000000001179  0.53931499999999998884  1
-0.38656483641467065393  -0.14219083539799076688  0.53893477231300390695  1
-0.39118848368017156147  -0.1418750821989277211  0.49456848009179299464  1
-0.3910919999999999952  -0.1419310000000000016  0.49449599999999999111  1
1  2  3  4
  
ZONE T='face652'
STRANDID=0, SOLUTIONTIME=0
Nodes=4, Elements=1, ZONETYPE=FEQuadrilateral
DATAPACKING=POINT
DT=(SINGLE SINGLE SINGLE SINGLE)
-0.38656483641467065393  -0.14219083539799076688  0.53893477231300390695  -1
-0.4223399999999999932  -0.12382100000000000051  0.5179700000000000415  -1
-0.39118848368017156147  -0.1418750821989277211  0.49456848009179299464  -1
-0.39118848368017156147  -0.1418750821989277211  0.49456848009179299464  -1
1  2  3  4
  
ZONE T='face653'
STRANDID=0, SOLUTIONTIME=0
Nodes=4, Elements=1, ZONETYPE=FEQuadrilateral
DATAPACKING=POINT
DT=(SINGLE SINGLE SINGLE SINGLE)
0.044741999999999997051  0.10843200000000000061  0.77616099999999998982  1
0.056389147422091230599  0.12842010426379543708  0.79667223568474276885  1
0.07344635583053779615  0.12572429021989486864  0.78859738088229081043  1
0.087734999999999993547  0.11542800000000000282  0.77224999999999999201  1
1  2  3  4
  
ZONE T='face654'
STRANDID=0, SOLUTIONTIME=0
Nodes=4, Elements=1, ZONETYPE=FEQuadrilateral
DATAPACKING=POINT
DT=(SINGLE SINGLE SINGLE SINGLE)
0.056389147422091230599  0.12842010426379543708  0.79667223568474276885  -1
0.060326999999999998681  0.13517799999999999261  0.80360699999999996024  -1
0.07344635583053779615  0.12572429021989486864  0.78859738088229081043  -1
0.07344635583053779615  0.12572429021989486864  0.78859738088229081043  -1
1  2  3  4
  
ZONE T='face655'
STRANDID=0, SOLUTIONTIME=0
Nodes=4, Elements=1, ZONETYPE=FEQuadrilateral
DATAPACKING=POINT
DT=(SINGLE SINGLE SINGLE SINGLE)
-0.30404999999999998694  -0.14282900000000001151  0.75853000000000003755  -1
-0.3196416773267422573  -0.12759662872823243629  0.78919782857460785142  -1
-0.33359256968090689188  -0.12870120047214728132  0.77012984066786116522  -1
-0.34398299999999998322  -0.13072400000000000686  0.75214000000000003077  -1
1  2  3  4
  
ZONE T='face656'
STRANDID=0, SOLUTIONTIME=0
Nodes=4, Elements=1, ZONETYPE=FEQuadrilateral
DATAPACKING=POINT
DT=(SINGLE SINGLE SINGLE SINGLE)
-0.3196416773267422573  -0.12759662872823243629  0.78919782857460785142  1
-0.3210169999999999968  -0.12625300000000000411  0.79190300000000002356  1
-0.33359256968090689188  -0.12870120047214728132  0.77012984066786116522  1
-0.33359256968090689188  -0.12870120047214728132  0.77012984066786116522  1
1  2  3  4
  
ZONE T='face657'
STRANDID=0, SOLUTIONTIME=0
Nodes=4, Elements=1, ZONETYPE=FEQuadrilateral
DATAPACKING=POINT
DT=(SINGLE SINGLE SINGLE SINGLE)
-0.21004900000000001348  -0.17002500000000000946  -0.19340299999999999159  1
-0.17711647738906116656  -0.16142603399800573016  -0.21856529398876112236  1
-0.16885783675967741546  -0.16277685609800252031  -0.21490330199615581552  1
-0.19330993723174924592  -0.17119205850690727422  -0.19044708951939062769  1
1  2  3  4
  
ZONE T='face658'
STRANDID=0, SOLUTIONTIME=0
Nodes=4, Elements=1, ZONETYPE=FEQuadrilateral
DATAPACKING=POINT
DT=(SINGLE SINGLE SINGLE SINGLE)
-0.16630300000000000638  -0.17307500000000000662  -0.18567800000000000971  -1
-0.19330993723174924592  -0.17119205850690727422  -0.19044708951939062769  -1
-0.1687013482998288294  -0.16340763639048830336  -0.2131131983894713755  -1
-0.1687013482998288294  -0.16340763639048830336  -0.2131131983894713755  -1
1  2  3  4
  
ZONE T='face659'
STRANDID=0, SOLUTIONTIME=0
Nodes=4, Elements=1, ZONETYPE=FEQuadrilateral
DATAPACKING=POINT
DT=(SINGLE SINGLE SINGLE SINGLE)
-0.1687013482998288294  -0.16340763639048830336  -0.2131131983894713755  1
-0.19330993723174924592  -0.17119205850690727422  -0.19044708951939062769  1
-0.16885783675967741546  -0.16277685609800252031  -0.21490330199615581552  1
-0.16885783675967741546  -0.16277685609800252031  -0.21490330199615581552  1
1  2  3  4
  
ZONE T='face660'
STRANDID=0, SOLUTIONTIME=0
Nodes=4, Elements=1, ZONETYPE=FEQuadrilateral
DATAPACKING=POINT
DT=(SINGLE SINGLE SINGLE SINGLE)
-0.16967499999999999249  -0.15948300000000001364  -0.22425100000000000589  -1
-0.16885783675967741546  -0.16277685609800252031  -0.21490330199615581552  -1
-0.17711647738906116656  -0.16142603399800573016  -0.21856529398876112236  -1
-0.17711647738906116656  -0.16142603399800573016  -0.21856529398876112236  -1
1  2  3  4
  
ZONE T='face661'
STRANDID=0, SOLUTIONTIME=0
Nodes=4, Elements=1, ZONETYPE=FEQuadrilateral
DATAPACKING=POINT
DT=(SINGLE SINGLE SINGLE SINGLE)
0.25885900000000000576  -0.13469300000000000717  -0.033973999999999997257  1
0.29321999999999998066  -0.10211900000000000144  -0.014319999999999999396  1
0.2691569999999999796  -0.12720000000000000751  0.010692000000000000115  1
0.2691569999999999796  -0.12720000000000000751  0.010692000000000000115  1
1  2  3  4
  
ZONE T='face662'
STRANDID=0, SOLUTIONTIME=0
Nodes=4, Elements=1, ZONETYPE=FEQuadrilateral
DATAPACKING=POINT
DT=(SINGLE SINGLE SINGLE SINGLE)
0.11420600000000000196  0.1149349999999999955  0.26487399999999999833  -1
0.075582999999999997409  0.11493000000000000438  0.25171900000000002606  -1
0.086913000000000004142  0.08472999999999999976  0.27853299999999997505  -1
0.086913000000000004142  0.08472999999999999976  0.27853299999999997505  -1
1  2  3  4
  
ZONE T='face663'
STRANDID=0, SOLUTIONTIME=0
Nodes=4, Elements=1, ZONETYPE=FEQuadrilateral
DATAPACKING=POINT
DT=(SINGLE SINGLE SINGLE SINGLE)
-0.19121900000000000008  -0.12603100000000000414  -0.30475499999999999812  -1
-0.20787300000000000222  -0.11092699999999999783  -0.34476200000000001289  -1
-0.16794999999999998819  -0.091178999999999996162  -0.32467099999999998738  -1
-0.16794999999999998819  -0.091178999999999996162  -0.32467099999999998738  -1
1  2  3  4
  
ZONE T='face664'
STRANDID=0, SOLUTIONTIME=0
Nodes=4, Elements=1, ZONETYPE=FEQuadrilateral
DATAPACKING=POINT
DT=(SINGLE SINGLE SINGLE SINGLE)
0.059609000000000002262  0.13873900000000000121  0.22204599999999999338  -1
0.055191355908598610513  0.1467371388300490187  0.21020432860538859621  -1
0.02739006930586099231  0.14804601860614235997  0.20708321209661054163  -1
0.020229915134597355186  0.14150165895849536879  0.21630165520997846063  -1
1  2  3  4
  
ZONE T='face665'
STRANDID=0, SOLUTIONTIME=0
Nodes=4, Elements=1, ZONETYPE=FEQuadrilateral
DATAPACKING=POINT
DT=(SINGLE SINGLE SINGLE SINGLE)
0.019155999999999999417  0.1415770000000000084  0.21614500000000000379  1
0.020229915134597355186  0.14150165895849536879  0.21630165520997846063  1
0.020524707103325098151  0.14265231177949486141  0.2146387054800636407  1
0.020524707103325098151  0.14265231177949486141  0.2146387054800636407  1
1  2  3  4
  
ZONE T='face666'
STRANDID=0, SOLUTIONTIME=0
Nodes=4, Elements=1, ZONETYPE=FEQuadrilateral
DATAPACKING=POINT
DT=(SINGLE SINGLE SINGLE SINGLE)
0.020524707103325098151  0.14265231177949486141  0.2146387054800636407  -1
0.020229915134597355186  0.14150165895849536879  0.21630165520997846063  -1
0.02739006930586099231  0.14804601860614235997  0.20708321209661054163  -1
0.02739006930586099231  0.14804601860614235997  0.20708321209661054163  -1
1  2  3  4
  
ZONE T='face667'
STRANDID=0, SOLUTIONTIME=0
Nodes=4, Elements=1, ZONETYPE=FEQuadrilateral
DATAPACKING=POINT
DT=(SINGLE SINGLE SINGLE SINGLE)
0.04627400000000000263  0.16288199999999999901  0.18630099999999999438  1
0.02739006930586099231  0.14804601860614235997  0.20708321209661054163  1
0.055191355908598610513  0.1467371388300490187  0.21020432860538859621  1
0.055191355908598610513  0.1467371388300490187  0.21020432860538859621  1
1  2  3  4
  
ZONE T='face668'
STRANDID=0, SOLUTIONTIME=0
Nodes=4, Elements=1, ZONETYPE=FEQuadrilateral
DATAPACKING=POINT
DT=(SINGLE SINGLE SINGLE SINGLE)
0.15971599999999999686  -0.020046999999999998848  0.35230899999999998329  -1
0.14918799999999998729  0.017631000000000000838  0.34269699999999997386  -1
0.12265399999999999914  -0.027782999999999998669  0.32095000000000001306  -1
0.12265399999999999914  -0.027782999999999998669  0.32095000000000001306  -1
1  2  3  4
  
ZONE T='face669'
STRANDID=0, SOLUTIONTIME=0
Nodes=4, Elements=1, ZONETYPE=FEQuadrilateral
DATAPACKING=POINT
DT=(SINGLE SINGLE SINGLE SINGLE)
0.015355000000000000593  -0.0870660000000000045  0.261133000000000004  1
0.035039358091966461839  -0.066009822356897923656  0.27470458321776008992  1
0.033643296075765188879  -0.060134790480014507774  0.27838273344486563765  1
-0.026544000000000001621  -0.071906999999999998696  0.27001999999999998225  1
1  2  3  4
  
ZONE T='face670'
STRANDID=0, SOLUTIONTIME=0
Nodes=4, Elements=1, ZONETYPE=FEQuadrilateral
DATAPACKING=POINT
DT=(SINGLE SINGLE SINGLE SINGLE)
0.035039358091966461839  -0.066009822356897923656  0.27470458321776008992  -1
0.042072999999999999288  -0.058486000000000003263  0.27955400000000002469  -1
0.033643296075765188879  -0.060134790480014507774  0.27838273344486563765  -1
0.033643296075765188879  -0.060134790480014507774  0.27838273344486563765  -1
1  2  3  4
  
ZONE T='face671'
STRANDID=0, SOLUTIONTIME=0
Nodes=4, Elements=1, ZONETYPE=FEQuadrilateral
DATAPACKING=POINT
DT=(SINGLE SINGLE SINGLE SINGLE)
-0.23725599999999999468  0.15122900000000000231  -0.79318800000000000416  1
-0.26691100000000000936  0.13518099999999999561  -0.82875900000000002343  1
-0.27517500000000000293  0.14986499999999999821  -0.76941400000000004233  1
-0.27517500000000000293  0.14986499999999999821  -0.76941400000000004233  1
1  2  3  4
  
ZONE T='face672'
STRANDID=0, SOLUTIONTIME=0
Nodes=4, Elements=1, ZONETYPE=FEQuadrilateral
DATAPACKING=POINT
DT=(SINGLE SINGLE SINGLE SINGLE)
0.43706299999999997929  0.066420999999999993935  0.69578899999999999082  1
0.42675600000000002421  0.043750999999999998225  0.73669200000000001349  1
0.45456999999999997408  0.023367999999999999883  0.69035999999999997367  1
0.45456999999999997408  0.023367999999999999883  0.69035999999999997367  1
1  2  3  4
  
ZONE T='face673'
STRANDID=0, SOLUTIONTIME=0
Nodes=4, Elements=1, ZONETYPE=FEQuadrilateral
DATAPACKING=POINT
DT=(SINGLE SINGLE SINGLE SINGLE)
-0.19221699999999999897  -0.11265600000000000613  -0.90888700000000000045  -1
-0.22935400000000000231  -0.11527199999999999946  -0.88531899999999996709  -1
-0.22281000000000000805  -0.083932000000000006601  -0.92012000000000004896  -1
-0.22281000000000000805  -0.083932000000000006601  -0.92012000000000004896  -1
1  2  3  4
  
ZONE T='face674'
STRANDID=0, SOLUTIONTIME=0
Nodes=4, Elements=1, ZONETYPE=FEQuadrilateral
DATAPACKING=POINT
DT=(SINGLE SINGLE SINGLE SINGLE)
0.30116999999999999327  -0.073330000000000006288  0.87052899999999999725  -1
0.27366669468490173456  -0.1101888707176363752  0.85909098167003639102  -1
0.27811112367436519044  -0.11080617550555738049  0.85503246257559917254  -1
0.32067299999999998583  -0.092846999999999998976  0.83761600000000002719  -1
1  2  3  4
  
ZONE T='face675'
STRANDID=0, SOLUTIONTIME=0
Nodes=4, Elements=1, ZONETYPE=FEQuadrilateral
DATAPACKING=POINT
DT=(SINGLE SINGLE SINGLE SINGLE)
0.27366669468490173456  -0.1101888707176363752  0.85909098167003639102  1
0.27095200000000002616  -0.11382699999999999763  0.85796200000000000241  1
0.27811112367436519044  -0.11080617550555738049  0.85503246257559917254  1
0.27811112367436519044  -0.11080617550555738049  0.85503246257559917254  1
1  2  3  4
  
ZONE T='face676'
STRANDID=0, SOLUTIONTIME=0
Nodes=4, Elements=1, ZONETYPE=FEQuadrilateral
DATAPACKING=POINT
DT=(SINGLE SINGLE SINGLE SINGLE)
-0.23758899999999999464  0.14717800000000000327  -0.30377700000000001923  -1
-0.24903550559460335689  0.1483424036219287423  -0.30498439698643076134  -1
-0.2678106977630543839  0.15466096973376752821  -0.27687173451806168512  -1
-0.26204800000000000315  0.15551000000000000933  -0.26646700000000000941  -1
1  2  3  4
  
ZONE T='face677'
STRANDID=0, SOLUTIONTIME=0
Nodes=4, Elements=1, ZONETYPE=FEQuadrilateral
DATAPACKING=POINT
DT=(SINGLE SINGLE SINGLE SINGLE)
-0.24903550559460335689  0.1483424036219287423  -0.30498439698643076134  1
-0.28551199999999998802  0.15205299999999999372  -0.30883199999999999541  1
-0.2678106977630543839  0.15466096973376752821  -0.27687173451806168512  1
-0.2678106977630543839  0.15466096973376752821  -0.27687173451806168512  1
1  2  3  4
  
ZONE T='face678'
STRANDID=0, SOLUTIONTIME=0
Nodes=4, Elements=1, ZONETYPE=FEQuadrilateral
DATAPACKING=POINT
DT=(SINGLE SINGLE SINGLE SINGLE)
0.35439799999999999081  0.058126999999999998114  -0.13078300000000001035  1
0.37258299999999999752  0.017440000000000000641  -0.14133000000000001117  1
0.37189299999999997359  0.051486999999999998046  -0.17087800000000000211  1
0.37189299999999997359  0.051486999999999998046  -0.17087800000000000211  1
1  2  3  4
  
ZONE T='face679'
STRANDID=0, SOLUTIONTIME=0
Nodes=4, Elements=1, ZONETYPE=FEQuadrilateral
DATAPACKING=POINT
DT=(SINGLE SINGLE SINGLE SINGLE)
0.014489999999999999408  -0.19438800000000000523  0.098159999999999997256  1
0.053328347817284231513  -0.19629419439783221679  0.081478620787685709925  1
0.049830573263191936528  -0.19025118919028202735  0.11487720890712052602  1
0.037089121125772131493  -0.19063329700832107316  0.11487668979906826006  1
1  2  3  4
  
ZONE T='face680'
STRANDID=0, SOLUTIONTIME=0
Nodes=4, Elements=1, ZONETYPE=FEQuadrilateral
DATAPACKING=POINT
DT=(SINGLE SINGLE SINGLE SINGLE)
0.054607999999999996821  -0.19635700000000000376  0.080929000000000000936  -1
0.051169569447364782189  -0.19021138883126284536  0.11487533348989661941  -1
0.049830573263191936528  -0.19025118919028202735  0.11487720890712052602  -1
0.053328347817284231513  -0.19629419439783221679  0.081478620787685709925  -1
1  2  3  4
  
ZONE T='face681'
STRANDID=0, SOLUTIONTIME=0
Nodes=4, Elements=1, ZONETYPE=FEQuadrilateral
DATAPACKING=POINT
DT=(SINGLE SINGLE SINGLE SINGLE)
0.050188000000000003442  -0.1884570000000000134  0.12456599999999999617  1
0.048947552884324424527  -0.18866309254980873078  0.12364843468719452502  1
0.049830573263191936528  -0.19025118919028202735  0.11487720890712052602  1
0.051169569447364782189  -0.19021138883126284536  0.11487533348989661941  1
1  2  3  4
  
ZONE T='face682'
STRANDID=0, SOLUTIONTIME=0
Nodes=4, Elements=1, ZONETYPE=FEQuadrilateral
DATAPACKING=POINT
DT=(SINGLE SINGLE SINGLE SINGLE)
0.048947552884324424527  -0.18866309254980873078  0.12364843468719452502  -1
0.037089121125772131493  -0.19063329700832107316  0.11487668979906826006  -1
0.049830573263191936528  -0.19025118919028202735  0.11487720890712052602  -1
0.049830573263191936528  -0.19025118919028202735  0.11487720890712052602  -1
1  2  3  4
  
ZONE T='face683'
STRANDID=0, SOLUTIONTIME=0
Nodes=4, Elements=1, ZONETYPE=FEQuadrilateral
DATAPACKING=POINT
DT=(SINGLE SINGLE SINGLE SINGLE)
-0.32837899999999997647  0.14857899999999998886  -0.60576300000000005141  -1
-0.33578299999999999814  0.1504580000000000084  -0.64837299999999997713  -1
-0.38159399999999998876  0.14085800000000001098  -0.63719899999999995988  -1
-0.38159399999999998876  0.14085800000000001098  -0.63719899999999995988  -1
1  2  3  4
  
ZONE T='face684'
STRANDID=0, SOLUTIONTIME=0
Nodes=4, Elements=1, ZONETYPE=FEQuadrilateral
DATAPACKING=POINT
DT=(SINGLE SINGLE SINGLE SINGLE)
-0.062087999999999997358  0.049917000000000003035  0.73788900000000001711  -1
-0.069179922052276118793  0.037223922855957540523  0.73322777282356299544  -1
-0.099076998609940319929  0.030751960636500964841  0.71985161704099898117  -1
-0.10439299999999999968  0.046626000000000000778  0.7197440000000000504  -1
1  2  3  4
  
ZONE T='face685'
STRANDID=0, SOLUTIONTIME=0
Nodes=4, Elements=1, ZONETYPE=FEQuadrilateral
DATAPACKING=POINT
DT=(SINGLE SINGLE SINGLE SINGLE)
-0.069179922052276118793  0.037223922855957540523  0.73322777282356299544  1
-0.089228000000000001757  0.0013420000000000000939  0.7200509999999999966  1
-0.099076998609940319929  0.030751960636500964841  0.71985161704099898117  1
-0.099076998609940319929  0.030751960636500964841  0.71985161704099898117  1
1  2  3  4
  
ZONE T='face686'
STRANDID=0, SOLUTIONTIME=0
Nodes=4, Elements=1, ZONETYPE=FEQuadrilateral
DATAPACKING=POINT
DT=(SINGLE SINGLE SINGLE SINGLE)
-0.0019770000000000000247  0.071904999999999996696  0.75610999999999994881  -1
0.0022265369340397425657  0.064451661180782576777  0.75370657125439577406  -1
0.0036680195659754277759  0.037103920391793443478  0.74408582057391914333  -1
-0.023203000000000001402  0.039834000000000001351  0.74351299999999997947  -1
1  2  3  4
  
ZONE T='face687'
STRANDID=0, SOLUTIONTIME=0
Nodes=4, Elements=1, ZONETYPE=FEQuadrilateral
DATAPACKING=POINT
DT=(SINGLE SINGLE SINGLE SINGLE)
0.0022265369340397425657  0.064451661180782576777  0.75370657125439577406  1
0.018499999999999999084  0.0355969999999999967  0.74440200000000000813  1
0.0036680195659754277759  0.037103920391793443478  0.74408582057391914333  1
0.0036680195659754277759  0.037103920391793443478  0.74408582057391914333  1
1  2  3  4
  
ZONE T='face688'
STRANDID=0, SOLUTIONTIME=0
Nodes=4, Elements=1, ZONETYPE=FEQuadrilateral
DATAPACKING=POINT
DT=(SINGLE SINGLE SINGLE SINGLE)
0.23336299999999998711  -0.098097000000000003639  -0.39423399999999997334  1
0.24838137797572967802  -0.10706238723525463019  -0.40878175794565774215  1
0.26552095815139248325  -0.12909520563384693781  -0.39387845159642770332  1
0.25792900000000001937  -0.12969300000000000272  -0.3728290000000000215  1
1  2  3  4
  
ZONE T='face689'
STRANDID=0, SOLUTIONTIME=0
Nodes=4, Elements=1, ZONETYPE=FEQuadrilateral
DATAPACKING=POINT
DT=(SINGLE SINGLE SINGLE SINGLE)
0.24838137797572967802  -0.10706238723525463019  -0.40878175794565774215  -1
0.28298600000000001531  -0.1277200000000000002  -0.44230199999999997296  -1
0.26552095815139248325  -0.12909520563384693781  -0.39387845159642770332  -1
0.26552095815139248325  -0.12909520563384693781  -0.39387845159642770332  -1
1  2  3  4
  
ZONE T='face690'
STRANDID=0, SOLUTIONTIME=0
Nodes=4, Elements=1, ZONETYPE=FEQuadrilateral
DATAPACKING=POINT
DT=(SINGLE SINGLE SINGLE SINGLE)
0.32850899999999999546  0.15116899999999999782  -0.67063700000000003865  1
0.37353599999999997916  0.13865900000000000447  -0.66966300000000000825  1
0.34967999999999999083  0.1387859999999999927  -0.71649399999999996425  1
0.34967999999999999083  0.1387859999999999927  -0.71649399999999996425  1
1  2  3  4
  
ZONE T='face691'
STRANDID=0, SOLUTIONTIME=0
Nodes=4, Elements=1, ZONETYPE=FEQuadrilateral
DATAPACKING=POINT
DT=(SINGLE SINGLE SINGLE SINGLE)
0.096837999999999993528  -0.19052299999999999791  0.1004329999999999945  -1
0.071050207095233103294  -0.18938092968614689271  0.11377355318693974096  -1
0.051169569447364782189  -0.19021138883126284536  0.11487533348989661941  -1
0.054607999999999996821  -0.19635700000000000376  0.080929000000000000936  -1
1  2  3  4
  
ZONE T='face692'
STRANDID=0, SOLUTIONTIME=0
Nodes=4, Elements=1, ZONETYPE=FEQuadrilateral
DATAPACKING=POINT
DT=(SINGLE SINGLE SINGLE SINGLE)
0.071050207095233103294  -0.18938092968614689271  0.11377355318693974096  1
0.050188000000000003442  -0.1884570000000000134  0.12456599999999999617  1
0.051169569447364782189  -0.19021138883126284536  0.11487533348989661941  1
0.051169569447364782189  -0.19021138883126284536  0.11487533348989661941  1
1  2  3  4
  
ZONE T='face693'
STRANDID=0, SOLUTIONTIME=0
Nodes=4, Elements=1, ZONETYPE=FEQuadrilateral
DATAPACKING=POINT
DT=(SINGLE SINGLE SINGLE SINGLE)
0.038737000000000000599  0.14577100000000001168  -0.83231299999999996952  1
0.0024120000000000000814  0.12613599999999999812  -0.80110400000000003828  1
0.047980000000000001814  0.12260300000000000364  -0.7911660000000000359  1
0.047980000000000001814  0.12260300000000000364  -0.7911660000000000359  1
1  2  3  4
  
ZONE T='face694'
STRANDID=0, SOLUTIONTIME=0
Nodes=4, Elements=1, ZONETYPE=FEQuadrilateral
DATAPACKING=POINT
DT=(SINGLE SINGLE SINGLE SINGLE)
0.1549339999999999884  0.10040999999999999925  0.72372199999999997644  1
0.16311941766851256741  0.097647008755346764719  0.71388834167370573969  1
0.14499330651695438443  0.061236625394658891763  0.70036167329227239087  1
0.14403599999999999737  0.060412000000000000421  0.7005590000000000428  1
1  2  3  4
  
ZONE T='face695'
STRANDID=0, SOLUTIONTIME=0
Nodes=4, Elements=1, ZONETYPE=FEQuadrilateral
DATAPACKING=POINT
DT=(SINGLE SINGLE SINGLE SINGLE)
0.16311941766851256741  0.097647008755346764719  0.71388834167370573969  -1
0.18046499999999998654  0.091791999999999998594  0.69305000000000005489  -1
0.14499330651695438443  0.061236625394658891763  0.70036167329227239087  -1
0.14499330651695438443  0.061236625394658891763  0.70036167329227239087  -1
1  2  3  4
  
ZONE T='face696'
STRANDID=0, SOLUTIONTIME=0
Nodes=4, Elements=1, ZONETYPE=FEQuadrilateral
DATAPACKING=POINT
DT=(SINGLE SINGLE SINGLE SINGLE)
0.15241799999999999793  0.098821000000000006058  -0.72439399999999998236  -1
0.15718644093972239384  0.0954885111530796582  -0.71720987192282215084  -1
0.18463384552486031276  0.10105421125641428359  -0.70117139853421783791  -1
0.19250900000000001344  0.11932700000000000251  -0.71362700000000001133  -1
1  2  3  4
  
ZONE T='face697'
STRANDID=0, SOLUTIONTIME=0
Nodes=4, Elements=1, ZONETYPE=FEQuadrilateral
DATAPACKING=POINT
DT=(SINGLE SINGLE SINGLE SINGLE)
0.15718644093972239384  0.0954885111530796582  -0.71720987192282215084  1
0.17643700000000001049  0.082034999999999996811  -0.68820700000000001317  1
0.18463384552486031276  0.10105421125641428359  -0.70117139853421783791  1
0.18463384552486031276  0.10105421125641428359  -0.70117139853421783791  1
1  2  3  4
  
ZONE T='face698'
STRANDID=0, SOLUTIONTIME=0
Nodes=4, Elements=1, ZONETYPE=FEQuadrilateral
DATAPACKING=POINT
DT=(SINGLE SINGLE SINGLE SINGLE)
0.34247699999999997589  0.13826600000000000001  0.29509200000000002095  -1
0.37572100000000002717  0.12152000000000000302  0.31415999999999999481  -1
0.36851099999999997747  0.10963000000000000522  0.27091999999999999416  -1
0.36851099999999997747  0.10963000000000000522  0.27091999999999999416  -1
1  2  3  4
  
ZONE T='face699'
STRANDID=0, SOLUTIONTIME=0
Nodes=4, Elements=1, ZONETYPE=FEQuadrilateral
DATAPACKING=POINT
DT=(SINGLE SINGLE SINGLE SINGLE)
-0.12978999999999998871  0.087923000000000001153  0.95407399999999997764  -1
-0.13344300000000000606  0.051776999999999996638  0.973268000000000022  -1
-0.089471999999999995978  0.054331999999999998352  0.9829839999999999689  -1
-0.089471999999999995978  0.054331999999999998352  0.9829839999999999689  -1
1  2  3  4
  
ZONE T='face700'
STRANDID=0, SOLUTIONTIME=0
Nodes=4, Elements=1, ZONETYPE=FEQuadrilateral
DATAPACKING=POINT
DT=(SINGLE SINGLE SINGLE SINGLE)
0.4147290000000000143  -0.1268420000000000103  0.54572299999999995812  -1
0.43234599143236807084  -0.1087879356422966487  0.5627722322502879404  -1
0.4293565322157081865  -0.10980990078769942153  0.60125719844957525861  -1
0.42436299999999999022  -0.11445900000000000518  0.60591600000000001014  -1
1  2  3  4
  
ZONE T='face701'
STRANDID=0, SOLUTIONTIME=0
Nodes=4, Elements=1, ZONETYPE=FEQuadrilateral
DATAPACKING=POINT
DT=(SINGLE SINGLE SINGLE SINGLE)
0.43234599143236807084  -0.1087879356422966487  0.5627722322502879404  1
0.45112600000000002698  -0.089541999999999996596  0.58094699999999999118  1
0.4293565322157081865  -0.10980990078769942153  0.60125719844957525861  1
0.4293565322157081865  -0.10980990078769942153  0.60125719844957525861  1
1  2  3  4
  
ZONE T='face702'
STRANDID=0, SOLUTIONTIME=0
Nodes=4, Elements=1, ZONETYPE=FEQuadrilateral
DATAPACKING=POINT
DT=(SINGLE SINGLE SINGLE SINGLE)
-0.33696999999999999176  -0.13166400000000000325  -0.27173900000000000832  1
-0.33432361984780945008  -0.1339647619910637466  -0.27767922357479268847  1
-0.30793605688373376639  -0.14893557602437026977  -0.29270197973071937492  1
-0.29297899999999998943  -0.15218899999999999095  -0.27219599999999999351  1
1  2  3  4
  
ZONE T='face703'
STRANDID=0, SOLUTIONTIME=0
Nodes=4, Elements=1, ZONETYPE=FEQuadrilateral
DATAPACKING=POINT
DT=(SINGLE SINGLE SINGLE SINGLE)
-0.33432361984780945008  -0.1339647619910637466  -0.27767922357479268847  -1
-0.32016299999999997539  -0.14627599999999998936  -0.30946499999999999009  -1
-0.30793605688373376639  -0.14893557602437026977  -0.29270197973071937492  -1
-0.30793605688373376639  -0.14893557602437026977  -0.29270197973071937492  -1
1  2  3  4
  
ZONE T='face704'
STRANDID=0, SOLUTIONTIME=0
Nodes=4, Elements=1, ZONETYPE=FEQuadrilateral
DATAPACKING=POINT
DT=(SINGLE SINGLE SINGLE SINGLE)
0.22399199999999999666  0.015688000000000000556  -0.53016300000000005088  1
0.22228826172521842786  -0.0049759711258423496016  -0.54804388484641097801  1
0.22300792822407855542  -0.026297404033643504567  -0.54954474666356567525  1
0.22765499999999999625  -0.031345999999999998864  -0.51927599999999995983  1
1  2  3  4
  
ZONE T='face705'
STRANDID=0, SOLUTIONTIME=0
Nodes=4, Elements=1, ZONETYPE=FEQuadrilateral
DATAPACKING=POINT
DT=(SINGLE SINGLE SINGLE SINGLE)
0.22228826172521842786  -0.0049759711258423496016  -0.54804388484641097801  -1
0.22073400000000001353  -0.023827000000000000957  -0.56435599999999996879  -1
0.22300792822407855542  -0.026297404033643504567  -0.54954474666356567525  -1
0.22300792822407855542  -0.026297404033643504567  -0.54954474666356567525  -1
1  2  3  4
  
ZONE T='face706'
STRANDID=0, SOLUTIONTIME=0
Nodes=4, Elements=1, ZONETYPE=FEQuadrilateral
DATAPACKING=POINT
DT=(SINGLE SINGLE SINGLE SINGLE)
-0.25599899999999997657  0.15166899999999999826  -0.1419950000000000101  -1
-0.22632536067396721857  0.16225884394396267174  -0.13448838661473166978  -1
-0.2181097122200548466  0.16523512660153572007  -0.15343292843975370188  -1
-0.2245409999999999906  0.16298799999999999399  -0.17786099999999999133  -1
1  2  3  4
  
ZONE T='face707'
STRANDID=0, SOLUTIONTIME=0
Nodes=4, Elements=1, ZONETYPE=FEQuadrilateral
DATAPACKING=POINT
DT=(SINGLE SINGLE SINGLE SINGLE)
-0.22632536067396721857  0.16225884394396267174  -0.13448838661473166978  1
-0.21218000000000000749  0.16730700000000001126  -0.13090999999999999859  1
-0.2181097122200548466  0.16523512660153572007  -0.15343292843975370188  1
-0.2181097122200548466  0.16523512660153572007  -0.15343292843975370188  1
1  2  3  4
  
ZONE T='face708'
STRANDID=0, SOLUTIONTIME=0
Nodes=4, Elements=1, ZONETYPE=FEQuadrilateral
DATAPACKING=POINT
DT=(SINGLE SINGLE SINGLE SINGLE)
0.20554000000000000048  0.16224900000000000433  0.16842799999999999438  1
0.2305830917795934909  0.15589317157292226224  0.14382474121421950919  1
0.23348225506922351546  0.15533549594782000702  0.13741469595359490086  1
0.19234899999999999221  0.16810400000000000342  0.13125200000000000755  1
1  2  3  4
  
ZONE T='face709'
STRANDID=0, SOLUTIONTIME=0
Nodes=4, Elements=1, ZONETYPE=FEQuadrilateral
DATAPACKING=POINT
DT=(SINGLE SINGLE SINGLE SINGLE)
0.2305830917795934909  0.15589317157292226224  0.14382474121421950919  -1
0.236628000000000005  0.15435899999999999621  0.13788600000000000856  -1
0.23348225506922351546  0.15533549594782000702  0.13741469595359490086  -1
0.23348225506922351546  0.15533549594782000702  0.13741469595359490086  -1
1  2  3  4
  
ZONE T='face710'
STRANDID=0, SOLUTIONTIME=0
Nodes=4, Elements=1, ZONETYPE=FEQuadrilateral
DATAPACKING=POINT
DT=(SINGLE SINGLE SINGLE SINGLE)
-0.21881000000000000449  0.087901999999999994029  0.40521600000000002062  1
-0.21525743374067723979  0.096246499550205491524  0.38733394931419118379  1
-0.23134235456790439023  0.1162152459716344205  0.38112702901097894603  1
-0.24848100000000000742  0.12350600000000000467  0.39562500000000000444  1
1  2  3  4
  
ZONE T='face711'
STRANDID=0, SOLUTIONTIME=0
Nodes=4, Elements=1, ZONETYPE=FEQuadrilateral
DATAPACKING=POINT
DT=(SINGLE SINGLE SINGLE SINGLE)
-0.21525743374067723979  0.096246499550205491524  0.38733394931419118379  -1
-0.21052599999999999092  0.1073599999999999971  0.36351800000000000779  -1
-0.23134235456790439023  0.1162152459716344205  0.38112702901097894603  -1
-0.23134235456790439023  0.1162152459716344205  0.38112702901097894603  -1
1  2  3  4
  
ZONE T='face712'
STRANDID=0, SOLUTIONTIME=0
Nodes=4, Elements=1, ZONETYPE=FEQuadrilateral
DATAPACKING=POINT
DT=(SINGLE SINGLE SINGLE SINGLE)
0.46440799999999998748  0.061461000000000001742  -0.51915800000000000836  -1
0.45547300000000001674  0.083264000000000004675  -0.56009799999999998477  -1
0.43689299999999997581  0.10815099999999999714  -0.52913100000000001799  -1
0.43689299999999997581  0.10815099999999999714  -0.52913100000000001799  -1
1  2  3  4
  
ZONE T='face713'
STRANDID=0, SOLUTIONTIME=0
Nodes=4, Elements=1, ZONETYPE=FEQuadrilateral
DATAPACKING=POINT
DT=(SINGLE SINGLE SINGLE SINGLE)
0.22740499999999999603  0.1531250000000000111  -0.28293699999999999406  1
0.21509200000000000541  0.13268800000000000039  -0.32052000000000002711  1
0.17824200000000001154  0.12477199999999999402  -0.29946099999999997721  1
0.17824200000000001154  0.12477199999999999402  -0.29946099999999997721  1
1  2  3  4
  
ZONE T='face714'
STRANDID=0, SOLUTIONTIME=0
Nodes=4, Elements=1, ZONETYPE=FEQuadrilateral
DATAPACKING=POINT
DT=(SINGLE SINGLE SINGLE SINGLE)
0.22089900000000001201  -0.13521099999999999786  -0.30434400000000000341  1
0.1674410000000000065  -0.12938900000000000401  -0.27018999999999998574  1
0.18723100000000000853  -0.108254000000000003  -0.31853700000000001458  1
0.18723100000000000853  -0.108254000000000003  -0.31853700000000001458  1
1  2  3  4
  
ZONE T='face715'
STRANDID=0, SOLUTIONTIME=0
Nodes=4, Elements=1, ZONETYPE=FEQuadrilateral
DATAPACKING=POINT
DT=(SINGLE SINGLE SINGLE SINGLE)
0.072522000000000003128  0.1977460000000000051  -0.068529999999999993698  -1
0.11758699999999999708  0.1910660000000000136  -0.084504999999999996785  -1
0.083693000000000003502  0.18984799999999998898  -0.11217000000000000581  -1
0.083693000000000003502  0.18984799999999998898  -0.11217000000000000581  -1
1  2  3  4
  
ZONE T='face716'
STRANDID=0, SOLUTIONTIME=0
Nodes=4, Elements=1, ZONETYPE=FEQuadrilateral
DATAPACKING=POINT
DT=(SINGLE SINGLE SINGLE SINGLE)
-0.43498599999999998378  0.11786000000000000643  -0.49793999999999999373  1
-0.43048999999999998378  0.11304400000000000559  -0.44252999999999997893  1
-0.40204200000000001047  0.13806499999999999329  -0.46370299999999997631  1
-0.40204200000000001047  0.13806499999999999329  -0.46370299999999997631  1
1  2  3  4
  
ZONE T='face717'
STRANDID=0, SOLUTIONTIME=0
Nodes=4, Elements=1, ZONETYPE=FEQuadrilateral
DATAPACKING=POINT
DT=(SINGLE SINGLE SINGLE SINGLE)
0.43183199999999999363  -0.11655600000000000682  -0.48680200000000001248  1
0.45922200000000001907  -0.075712000000000001521  -0.48142099999999998783  1
0.45077400000000000801  -0.077543000000000000815  -0.43555899999999997396  1
0.45077400000000000801  -0.077543000000000000815  -0.43555899999999997396  1
1  2  3  4
  
ZONE T='face718'
STRANDID=0, SOLUTIONTIME=0
Nodes=4, Elements=1, ZONETYPE=FEQuadrilateral
DATAPACKING=POINT
DT=(SINGLE SINGLE SINGLE SINGLE)
0.09786200000000000454  -0.14828700000000000214  0.84481300000000003614  -1
0.11007500000000000617  -0.14383899999999999464  0.88449400000000000244  -1
0.066862000000000004762  -0.1473170000000000035  0.87597300000000000164  -1
0.066862000000000004762  -0.1473170000000000035  0.87597300000000000164  -1
1  2  3  4
  
ZONE T='face719'
STRANDID=0, SOLUTIONTIME=0
Nodes=4, Elements=1, ZONETYPE=FEQuadrilateral
DATAPACKING=POINT
DT=(SINGLE SINGLE SINGLE SINGLE)
-0.41243800000000002681  -0.029039999999999999841  0.76498100000000002208  1
-0.43544399999999999773  -0.021056999999999999329  0.7253969999999999585  1
-0.41934599999999999653  -0.060575999999999997903  0.73244600000000004147  1
-0.41934599999999999653  -0.060575999999999997903  0.73244600000000004147  1
1  2  3  4
  
ZONE T='face720'
STRANDID=0, SOLUTIONTIME=0
Nodes=4, Elements=1, ZONETYPE=FEQuadrilateral
DATAPACKING=POINT
DT=(SINGLE SINGLE SINGLE SINGLE)
0.31100400000000000267  -0.14528499999999999748  0.41425600000000001311  1
0.33554200000000000692  -0.14597499999999999365  0.44848700000000002452  1
0.29719099999999998296  -0.13520499999999999186  0.46306799999999997963  1
0.29719099999999998296  -0.13520499999999999186  0.46306799999999997963  1
1  2  3  4
  
ZONE T='face721'
STRANDID=0, SOLUTIONTIME=0
Nodes=4, Elements=1, ZONETYPE=FEQuadrilateral
DATAPACKING=POINT
DT=(SINGLE SINGLE SINGLE SINGLE)
-0.36062600000000000211  0.025815999999999998671  0.11326999999999999569  -1
-0.35836200000000001387  -0.01131599999999999967  0.090051000000000006041  -1
-0.36569099999999998829  -0.029350000000000001088  0.12966900000000000648  -1
-0.36569099999999998829  -0.029350000000000001088  0.12966900000000000648  -1
1  2  3  4
  
ZONE T='face722'
STRANDID=0, SOLUTIONTIME=0
Nodes=4, Elements=1, ZONETYPE=FEQuadrilateral
DATAPACKING=POINT
DT=(SINGLE SINGLE SINGLE SINGLE)
-0.46880699999999997374  0.042319000000000002448  -0.60583200000000003715  1
-0.46139599999999997282  0.038827000000000000401  -0.65032599999999995966  1
-0.47006999999999998785  0.00016300000000000000469  -0.62302000000000001823  1
-0.47006999999999998785  0.00016300000000000000469  -0.62302000000000001823  1
1  2  3  4
  
ZONE T='face723'
STRANDID=0, SOLUTIONTIME=0
Nodes=4, Elements=1, ZONETYPE=FEQuadrilateral
DATAPACKING=POINT
DT=(SINGLE SINGLE SINGLE SINGLE)
0.23552200000000000912  -0.079109999999999999765  -0.4348500000000000143  -1
0.22567302573341593841  -0.048102774816131406432  -0.45418473451241625494  -1
0.22773256332047853157  -0.047961232611544661608  -0.46697433061459031611  -1
0.24093000000000000527  -0.06825900000000000023  -0.49505700000000002481  -1
1  2  3  4
  
ZONE T='face724'
STRANDID=0, SOLUTIONTIME=0
Nodes=4, Elements=1, ZONETYPE=FEQuadrilateral
DATAPACKING=POINT
DT=(SINGLE SINGLE SINGLE SINGLE)
0.22567302573341593841  -0.048102774816131406432  -0.45418473451241625494  1
0.22361800000000001121  -0.041633000000000003338  -0.45821899999999998743  1
0.22773256332047853157  -0.047961232611544661608  -0.46697433061459031611  1
0.22773256332047853157  -0.047961232611544661608  -0.46697433061459031611  1
1  2  3  4
  
ZONE T='face725'
STRANDID=0, SOLUTIONTIME=0
Nodes=4, Elements=1, ZONETYPE=FEQuadrilateral
DATAPACKING=POINT
DT=(SINGLE SINGLE SINGLE SINGLE)
0.12158900000000000263  0.16863600000000000811  0.1745339999999999947  1
0.15725400000000000489  0.1723540000000000072  0.15227499999999999369  1
0.11820100000000000051  0.18102699999999999347  0.13532800000000000384  1
0.11820100000000000051  0.18102699999999999347  0.13532800000000000384  1
1  2  3  4
  
ZONE T='face726'
STRANDID=0, SOLUTIONTIME=0
Nodes=4, Elements=1, ZONETYPE=FEQuadrilateral
DATAPACKING=POINT
DT=(SINGLE SINGLE SINGLE SINGLE)
-0.18017299999999999982  0.13788800000000001056  0.75705900000000003747  1
-0.21016139607811654133  0.14350053009180718799  0.74580599849010653646  1
-0.21280390756567130195  0.1470055642676532659  0.75716062394829386495  1
-0.19041099999999999692  0.15108299999999999508  0.79947299999999998921  1
1  2  3  4
  
ZONE T='face727'
STRANDID=0, SOLUTIONTIME=0
Nodes=4, Elements=1, ZONETYPE=FEQuadrilateral
DATAPACKING=POINT
DT=(SINGLE SINGLE SINGLE SINGLE)
-0.21016139607811654133  0.14350053009180718799  0.74580599849010653646  -1
-0.22095699999999998675  0.14552100000000001145  0.74175500000000005318  -1
-0.21280390756567130195  0.1470055642676532659  0.75716062394829386495  -1
-0.21280390756567130195  0.1470055642676532659  0.75716062394829386495  -1
1  2  3  4
  
ZONE T='face728'
STRANDID=0, SOLUTIONTIME=0
Nodes=4, Elements=1, ZONETYPE=FEQuadrilateral
DATAPACKING=POINT
DT=(SINGLE SINGLE SINGLE SINGLE)
-0.13141300000000000203  -0.13865700000000000247  0.89614300000000002289  1
-0.16142999999999999017  -0.1441860000000000086  0.86622500000000002274  1
-0.12695400000000001128  -0.14766599999999999171  0.84656600000000004069  1
-0.12695400000000001128  -0.14766599999999999171  0.84656600000000004069  1
1  2  3  4
  
ZONE T='face729'
STRANDID=0, SOLUTIONTIME=0
Nodes=4, Elements=1, ZONETYPE=FEQuadrilateral
DATAPACKING=POINT
DT=(SINGLE SINGLE SINGLE SINGLE)
-0.33874799999999999356  -0.14990000000000000546  0.57042999999999999261  1
-0.38591599999999998127  -0.14252400000000001179  0.53931499999999998884  1
-0.34655399999999997318  -0.14986599999999999921  0.52290099999999994917  1
-0.34655399999999997318  -0.14986599999999999921  0.52290099999999994917  1
1  2  3  4
  
ZONE T='face730'
STRANDID=0, SOLUTIONTIME=0
Nodes=4, Elements=1, ZONETYPE=FEQuadrilateral
DATAPACKING=POINT
DT=(SINGLE SINGLE SINGLE SINGLE)
0.31818699999999999761  0.15166199999999999126  0.6548589999999999689  -1
0.31430999999999997829  0.14722799999999999776  0.61199300000000000921  -1
0.27800599999999997536  0.14051299999999999901  0.65030699999999996841  -1
0.27800599999999997536  0.14051299999999999901  0.65030699999999996841  -1
1  2  3  4
  
ZONE T='face731'
STRANDID=0, SOLUTIONTIME=0
Nodes=4, Elements=1, ZONETYPE=FEQuadrilateral
DATAPACKING=POINT
DT=(SINGLE SINGLE SINGLE SINGLE)
0.4294379999999999864  -0.11480600000000000527  -0.43488100000000001755  1
0.4013309999999999933  -0.1370159999999999989  -0.46043699999999998518  1
0.43183199999999999363  -0.11655600000000000682  -0.48680200000000001248  1
0.43183199999999999363  -0.11655600000000000682  -0.48680200000000001248  1
1  2  3  4
  
ZONE T='face732'
STRANDID=0, SOLUTIONTIME=0
Nodes=4, Elements=1, ZONETYPE=FEQuadrilateral
DATAPACKING=POINT
DT=(SINGLE SINGLE SINGLE SINGLE)
0.35232900000000000329  -0.019700999999999999762  0.070803000000000004821  1
0.35458499999999998353  0.020070000000000001034  0.085031999999999996476  1
0.36507600000000001161  -0.0081569999999999993207  0.1171859999999999985  1
0.36507600000000001161  -0.0081569999999999993207  0.1171859999999999985  1
1  2  3  4
  
ZONE T='face733'
STRANDID=0, SOLUTIONTIME=0
Nodes=4, Elements=1, ZONETYPE=FEQuadrilateral
DATAPACKING=POINT
DT=(SINGLE SINGLE SINGLE SINGLE)
-0.45557999999999998497  0.068438999999999999835  0.62286900000000000599  -1
-0.43962699999999999001  0.10247499999999999665  0.58878900000000000681  -1
-0.46585399999999999032  0.056650999999999999968  0.57780699999999995953  -1
-0.46585399999999999032  0.056650999999999999968  0.57780699999999995953  -1
1  2  3  4
  
ZONE T='face734'
STRANDID=0, SOLUTIONTIME=0
Nodes=4, Elements=1, ZONETYPE=FEQuadrilateral
DATAPACKING=POINT
DT=(SINGLE SINGLE SINGLE SINGLE)
0.043645999999999997299  -0.11761299999999999533  0.94286000000000003141  -1
0.035815950785538903933  -0.11363029672166741202  0.94694352851118701597  -1
0.0035286616089867375509  -0.1154580560449978005  0.94501746768958483358  -1
0.0010000000000000000208  -0.12780800000000000494  0.93231600000000003359  -1
1  2  3  4
  
ZONE T='face735'
STRANDID=0, SOLUTIONTIME=0
Nodes=4, Elements=1, ZONETYPE=FEQuadrilateral
DATAPACKING=POINT
DT=(SINGLE SINGLE SINGLE SINGLE)
0.035815950785538903933  -0.11363029672166741202  0.94694352851118701597  1
0.0069129999999999998742  -0.098929000000000003046  0.96201700000000001101  1
0.0035286616089867375509  -0.1154580560449978005  0.94501746768958483358  1
0.0035286616089867375509  -0.1154580560449978005  0.94501746768958483358  1
1  2  3  4
  
ZONE T='face736'
STRANDID=0, SOLUTIONTIME=0
Nodes=4, Elements=1, ZONETYPE=FEQuadrilateral
DATAPACKING=POINT
DT=(SINGLE SINGLE SINGLE SINGLE)
0.19107699999999999685  0.030332000000000001322  -0.9590020000000000211  -1
0.15919531214996440749  0.048077818723158881331  -0.9648138574095307396  -1
0.16033990144679574619  0.076143078766903529719  -0.95110853183667065647  -1
0.17214399999999999147  0.092646000000000006125  -0.93810700000000002419  -1
1  2  3  4
  
ZONE T='face737'
STRANDID=0, SOLUTIONTIME=0
Nodes=4, Elements=1, ZONETYPE=FEQuadrilateral
DATAPACKING=POINT
DT=(SINGLE SINGLE SINGLE SINGLE)
0.15919531214996440749  0.048077818723158881331  -0.9648138574095307396  1
0.14565600000000000769  0.055613999999999996771  -0.96728199999999997516  1
0.16033990144679574619  0.076143078766903529719  -0.95110853183667065647  1
0.16033990144679574619  0.076143078766903529719  -0.95110853183667065647  1
1  2  3  4
  
ZONE T='face738'
STRANDID=0, SOLUTIONTIME=0
Nodes=4, Elements=1, ZONETYPE=FEQuadrilateral
DATAPACKING=POINT
DT=(SINGLE SINGLE SINGLE SINGLE)
-0.14776900000000001145  0.14970700000000000673  0.81700099999999997724  1
-0.14246436169522694315  0.12399922340643966534  0.7610571403698563886  1
-0.1490051852052560466  0.12398122251588490628  0.75459000487346206132  1
-0.18017299999999999982  0.13788800000000001056  0.75705900000000003747  1
1  2  3  4
  
ZONE T='face739'
STRANDID=0, SOLUTIONTIME=0
Nodes=4, Elements=1, ZONETYPE=FEQuadrilateral
DATAPACKING=POINT
DT=(SINGLE SINGLE SINGLE SINGLE)
-0.14246436169522694315  0.12399922340643966534  0.7610571403698563886  -1
-0.14179700000000000637  0.12076499999999999735  0.7540189999999999948  -1
-0.1490051852052560466  0.12398122251588490628  0.75459000487346206132  -1
-0.1490051852052560466  0.12398122251588490628  0.75459000487346206132  -1
1  2  3  4
  
ZONE T='face740'
STRANDID=0, SOLUTIONTIME=0
Nodes=4, Elements=1, ZONETYPE=FEQuadrilateral
DATAPACKING=POINT
DT=(SINGLE SINGLE SINGLE SINGLE)
-0.016262999999999999678  -0.14886299999999999533  0.85495600000000004925  1
-0.052331999999999996576  -0.14749100000000001098  0.88233099999999997642  1
-0.055052999999999997771  -0.14577499999999998792  0.84125000000000005329  1
-0.055052999999999997771  -0.14577499999999998792  0.84125000000000005329  1
1  2  3  4
  
ZONE T='face741'
STRANDID=0, SOLUTIONTIME=0
Nodes=4, Elements=1, ZONETYPE=FEQuadrilateral
DATAPACKING=POINT
DT=(SINGLE SINGLE SINGLE SINGLE)
-0.28701799999999999535  0.14767399999999999971  -0.22714699999999998781  -1
-0.26529700000000000504  0.15162800000000001277  -0.18869299999999999962  -1
-0.24043300000000000782  0.1589129999999999987  -0.2254450000000000065  -1
-0.24043300000000000782  0.1589129999999999987  -0.2254450000000000065  -1
1  2  3  4
  
ZONE T='face742'
STRANDID=0, SOLUTIONTIME=0
Nodes=4, Elements=1, ZONETYPE=FEQuadrilateral
DATAPACKING=POINT
DT=(SINGLE SINGLE SINGLE SINGLE)
-0.15798300000000001231  -0.017822000000000001035  -0.34903099999999998015  1
-0.14001900000000000457  -0.049125000000000001998  -0.3254449999999999843  1
-0.17428499999999999548  -0.059971999999999997533  -0.35437899999999999956  1
-0.17428499999999999548  -0.059971999999999997533  -0.35437899999999999956  1
1  2  3  4
  
ZONE T='face743'
STRANDID=0, SOLUTIONTIME=0
Nodes=4, Elements=1, ZONETYPE=FEQuadrilateral
DATAPACKING=POINT
DT=(SINGLE SINGLE SINGLE SINGLE)
0.20107500000000000373  -0.012479000000000000509  0.62249900000000002454  -1
0.21731633397193320101  -0.051656598435059618291  0.61192394331896993176  -1
0.20257587583729189107  -0.049887102537444966144  0.6399904877823630045  -1
0.20089870571394916055  -0.038405651372573929025  0.63701805495519114864  -1
1  2  3  4
  
ZONE T='face744'
STRANDID=0, SOLUTIONTIME=0
Nodes=4, Elements=1, ZONETYPE=FEQuadrilateral
DATAPACKING=POINT
DT=(SINGLE SINGLE SINGLE SINGLE)
0.21790599999999998859  -0.05307900000000000118  0.6115399999999999725  1
0.20428184094761925316  -0.058793586648457206445  0.64149869668052361682  1
0.20257587583729189107  -0.049887102537444966144  0.6399904877823630045  1
0.21731633397193320101  -0.051656598435059618291  0.61192394331896993176  1
1  2  3  4
  
ZONE T='face745'
STRANDID=0, SOLUTIONTIME=0
Nodes=4, Elements=1, ZONETYPE=FEQuadrilateral
DATAPACKING=POINT
DT=(SINGLE SINGLE SINGLE SINGLE)
0.20075000000000001177  -0.060275000000000002187  0.64926499999999998103  -1
0.20082070582855982011  -0.04987667451740138147  0.64344188551620984384  -1
0.20257587583729189107  -0.049887102537444966144  0.6399904877823630045  -1
0.20428184094761925316  -0.058793586648457206445  0.64149869668052361682  -1
1  2  3  4
  
ZONE T='face746'
STRANDID=0, SOLUTIONTIME=0
Nodes=4, Elements=1, ZONETYPE=FEQuadrilateral
DATAPACKING=POINT
DT=(SINGLE SINGLE SINGLE SINGLE)
0.20082070582855982011  -0.04987667451740138147  0.64344188551620984384  1
0.20089870571394916055  -0.038405651372573929025  0.63701805495519114864  1
0.20257587583729189107  -0.049887102537444966144  0.6399904877823630045  1
0.20257587583729189107  -0.049887102537444966144  0.6399904877823630045  1
1  2  3  4
  
ZONE T='face747'
STRANDID=0, SOLUTIONTIME=0
Nodes=4, Elements=1, ZONETYPE=FEQuadrilateral
DATAPACKING=POINT
DT=(SINGLE SINGLE SINGLE SINGLE)
-0.32872600000000001819  0.14831900000000000639  0.36309900000000000508  -1
-0.32760200000000000431  0.14968200000000000949  0.41382799999999997365  -1
-0.28695599999999998886  0.14726800000000001001  0.37921399999999999553  -1
-0.28695599999999998886  0.14726800000000001001  0.37921399999999999553  -1
1  2  3  4
  
ZONE T='face748'
STRANDID=0, SOLUTIONTIME=0
Nodes=4, Elements=1, ZONETYPE=FEQuadrilateral
DATAPACKING=POINT
DT=(SINGLE SINGLE SINGLE SINGLE)
0.23159099999999999131  -0.045845999999999997865  0.5593169999999999531  -1
0.21987907963388439447  -0.052036158568367851807  0.60401057817169556685  -1
0.21790166211577072231  -0.051788716385050545532  0.61059401316274286575  -1
0.21778700000000000836  -0.017683000000000000801  0.58558900000000002617  -1
1  2  3  4
  
ZONE T='face749'
STRANDID=0, SOLUTIONTIME=0
Nodes=4, Elements=1, ZONETYPE=FEQuadrilateral
DATAPACKING=POINT
DT=(SINGLE SINGLE SINGLE SINGLE)
0.21987907963388439447  -0.052036158568367851807  0.60401057817169556685  1
0.21790599999999998859  -0.05307900000000000118  0.6115399999999999725  1
0.21790166211577072231  -0.051788716385050545532  0.61059401316274286575  1
0.21790166211577072231  -0.051788716385050545532  0.61059401316274286575  1
1  2  3  4
  
ZONE T='face750'
STRANDID=0, SOLUTIONTIME=0
Nodes=4, Elements=1, ZONETYPE=FEQuadrilateral
DATAPACKING=POINT
DT=(SINGLE SINGLE SINGLE SINGLE)
-0.22935400000000000231  -0.11527199999999999946  -0.88531899999999996709  -1
-0.27183000000000001606  -0.11098600000000000132  -0.86219299999999998718  -1
-0.26128299999999998748  -0.08223300000000000054  -0.89696399999999998354  -1
-0.26128299999999998748  -0.08223300000000000054  -0.89696399999999998354  -1
1  2  3  4
  
ZONE T='face751'
STRANDID=0, SOLUTIONTIME=0
Nodes=4, Elements=1, ZONETYPE=FEQuadrilateral
DATAPACKING=POINT
DT=(SINGLE SINGLE SINGLE SINGLE)
0.41057300000000002127  -0.021993999999999999662  -0.25853199999999998404  1
0.42098600000000002685  0.01691399999999999848  -0.28635800000000000143  1
0.40315000000000000835  0.014874000000000000069  -0.23684099999999999597  1
0.40315000000000000835  0.014874000000000000069  -0.23684099999999999597  1
1  2  3  4
  
ZONE T='face752'
STRANDID=0, SOLUTIONTIME=0
Nodes=4, Elements=1, ZONETYPE=FEQuadrilateral
DATAPACKING=POINT
DT=(SINGLE SINGLE SINGLE SINGLE)
-0.30455399999999999139  -0.13567100000000001381  -0.78656000000000003691  -1
-0.34069599999999999884  -0.12947200000000000375  -0.75381900000000001683  -1
-0.33735700000000001797  -0.11071200000000000485  -0.79889399999999999302  -1
-0.33735700000000001797  -0.11071200000000000485  -0.79889399999999999302  -1
1  2  3  4
  
ZONE T='face753'
STRANDID=0, SOLUTIONTIME=0
Nodes=4, Elements=1, ZONETYPE=FEQuadrilateral
DATAPACKING=POINT
DT=(SINGLE SINGLE SINGLE SINGLE)
0.44348799999999999333  -0.0015859999999999999532  0.35085300000000002596  -1
0.44894499999999998296  -0.027117999999999999744  0.38135499999999999954  -1
0.43033300000000002106  -0.03656600000000000128  0.32776300000000002655  -1
0.43033300000000002106  -0.03656600000000000128  0.32776300000000002655  -1
1  2  3  4
  
ZONE T='face754'
STRANDID=0, SOLUTIONTIME=0
Nodes=4, Elements=1, ZONETYPE=FEQuadrilateral
DATAPACKING=POINT
DT=(SINGLE SINGLE SINGLE SINGLE)
0.18723100000000000853  -0.108254000000000003  -0.31853700000000001458  1
0.1999890000000000001  -0.079866999999999993554  -0.36705300000000001814  1
0.22284100000000001129  -0.11590200000000000502  -0.34683599999999997765  1
0.22284100000000001129  -0.11590200000000000502  -0.34683599999999997765  1
1  2  3  4
  
ZONE T='face755'
STRANDID=0, SOLUTIONTIME=0
Nodes=4, Elements=1, ZONETYPE=FEQuadrilateral
DATAPACKING=POINT
DT=(SINGLE SINGLE SINGLE SINGLE)
0.14522699999999999498  0.13390399999999999525  -0.26633299999999998642  -1
0.15768796821905906036  0.13045727694149789055  -0.27883661820872296389  -1
0.15653248756076620918  0.12821917037321747812  -0.28054241192765083657  -1
0.14501173500467015587  0.13071684255258886331  -0.26975405023041632013  -1
1  2  3  4
  
ZONE T='face756'
STRANDID=0, SOLUTIONTIME=0
Nodes=4, Elements=1, ZONETYPE=FEQuadrilateral
DATAPACKING=POINT
DT=(SINGLE SINGLE SINGLE SINGLE)
0.17824200000000001154  0.12477199999999999402  -0.29946099999999997721  1
0.17576669442985395908  0.12305984348559312336  -0.29966222382015811343  1
0.15653248756076620918  0.12821917037321747812  -0.28054241192765083657  1
0.15768796821905906036  0.13045727694149789055  -0.27883661820872296389  1
1  2  3  4
  
ZONE T='face757'
STRANDID=0, SOLUTIONTIME=0
Nodes=4, Elements=1, ZONETYPE=FEQuadrilateral
DATAPACKING=POINT
DT=(SINGLE SINGLE SINGLE SINGLE)
0.14296200000000000574  0.10036899999999999988  -0.30232900000000001439  -1
0.14297084267360316012  0.10049992232197862974  -0.30218846981058766765  -1
0.15653248756076620918  0.12821917037321747812  -0.28054241192765083657  -1
0.17576669442985395908  0.12305984348559312336  -0.29966222382015811343  -1
1  2  3  4
  
ZONE T='face758'
STRANDID=0, SOLUTIONTIME=0
Nodes=4, Elements=1, ZONETYPE=FEQuadrilateral
DATAPACKING=POINT
DT=(SINGLE SINGLE SINGLE SINGLE)
0.14297084267360316012  0.10049992232197862974  -0.30218846981058766765  1
0.14501173500467015587  0.13071684255258886331  -0.26975405023041632013  1
0.15653248756076620918  0.12821917037321747812  -0.28054241192765083657  1
0.15653248756076620918  0.12821917037321747812  -0.28054241192765083657  1
1  2  3  4
  
ZONE T='face759'
STRANDID=0, SOLUTIONTIME=0
Nodes=4, Elements=1, ZONETYPE=FEQuadrilateral
DATAPACKING=POINT
DT=(SINGLE SINGLE SINGLE SINGLE)
-0.054510999999999996957  -0.018496999999999999553  -0.29534500000000002418  -1
-0.00081999999999999998238  0.010214000000000000856  -0.2906170000000000142  -1
-0.00109000000000000004  -0.031947000000000003173  -0.2870770000000000266  -1
-0.00109000000000000004  -0.031947000000000003173  -0.2870770000000000266  -1
1  2  3  4
  
ZONE T='face760'
STRANDID=0, SOLUTIONTIME=0
Nodes=4, Elements=1, ZONETYPE=FEQuadrilateral
DATAPACKING=POINT
DT=(SINGLE SINGLE SINGLE SINGLE)
-0.12385699999999999488  0.013436000000000000026  0.98375199999999995981  -1
-0.16866100000000000536  0.028909000000000000669  0.96751299999999995638  -1
-0.15234800000000001119  -0.01336999999999999994  0.97295299999999995677  -1
-0.15234800000000001119  -0.01336999999999999994  0.97295299999999995677  -1
1  2  3  4
  
ZONE T='face761'
STRANDID=0, SOLUTIONTIME=0
Nodes=4, Elements=1, ZONETYPE=FEQuadrilateral
DATAPACKING=POINT
DT=(SINGLE SINGLE SINGLE SINGLE)
-0.18905500000000000083  -0.12768399999999999195  0.88874100000000000321  1
-0.19864079764772815673  -0.11570917093742699722  0.89737031237625053404  1
-0.22422526172823806223  -0.1214605108854185378  0.87861392489306333609  1
-0.227626999999999996  -0.12692800000000001304  0.87090900000000004422  1
1  2  3  4
  
ZONE T='face762'
STRANDID=0, SOLUTIONTIME=0
Nodes=4, Elements=1, ZONETYPE=FEQuadrilateral
DATAPACKING=POINT
DT=(SINGLE SINGLE SINGLE SINGLE)
-0.19864079764772815673  -0.11570917093742699722  0.89737031237625053404  -1
-0.21102299999999998836  -0.10024099999999999677  0.908517000000000019  -1
-0.22422526172823806223  -0.1214605108854185378  0.87861392489306333609  -1
-0.22422526172823806223  -0.1214605108854185378  0.87861392489306333609  -1
1  2  3  4
  
ZONE T='face763'
STRANDID=0, SOLUTIONTIME=0
Nodes=4, Elements=1, ZONETYPE=FEQuadrilateral
DATAPACKING=POINT
DT=(SINGLE SINGLE SINGLE SINGLE)
0.39004499999999997506  0.13586999999999999078  -0.45010499999999997733  -1
0.35299300000000000122  0.14969699999999999673  -0.49150100000000002121  -1
0.34805700000000000527  0.15054799999999998739  -0.44178200000000000802  -1
0.34805700000000000527  0.15054799999999998739  -0.44178200000000000802  -1
1  2  3  4
  
ZONE T='face764'
STRANDID=0, SOLUTIONTIME=0
Nodes=4, Elements=1, ZONETYPE=FEQuadrilateral
DATAPACKING=POINT
DT=(SINGLE SINGLE SINGLE SINGLE)
-0.33036700000000002175  0.070545999999999997598  -0.073313000000000003165  -1
-0.3285319999999999907  0.086503999999999997561  -0.11259199999999999764  -1
-0.3517839999999999856  0.049635999999999999566  -0.11416700000000000459  -1
-0.3517839999999999856  0.049635999999999999566  -0.11416700000000000459  -1
1  2  3  4
  
ZONE T='face765'
STRANDID=0, SOLUTIONTIME=0
Nodes=4, Elements=1, ZONETYPE=FEQuadrilateral
DATAPACKING=POINT
DT=(SINGLE SINGLE SINGLE SINGLE)
0.42907200000000000895  0.11324599999999999944  -0.58679800000000004179  -1
0.401727999999999974  0.13539599999999998858  -0.56099600000000005018  -1
0.43689299999999997581  0.10815099999999999714  -0.52913100000000001799  -1
0.43689299999999997581  0.10815099999999999714  -0.52913100000000001799  -1
1  2  3  4
  
ZONE T='face766'
STRANDID=0, SOLUTIONTIME=0
Nodes=4, Elements=1, ZONETYPE=FEQuadrilateral
DATAPACKING=POINT
DT=(SINGLE SINGLE SINGLE SINGLE)
0.086840000000000000524  -0.12199300000000000421  -0.24640599999999998615  -1
0.049545579088539654089  -0.1073289537381785369  -0.25342001794162821726  -1
0.048496081692026384025  -0.10194325271768366059  -0.25803425473924224143  -1
0.083153000000000004688  -0.083654000000000006132  -0.2798629999999999729  -1
1  2  3  4
  
ZONE T='face767'
STRANDID=0, SOLUTIONTIME=0
Nodes=4, Elements=1, ZONETYPE=FEQuadrilateral
DATAPACKING=POINT
DT=(SINGLE SINGLE SINGLE SINGLE)
0.049545579088539654089  -0.1073289537381785369  -0.25342001794162821726  1
0.043096000000000002361  -0.10479299999999999726  -0.25463299999999999823  1
0.048496081692026384025  -0.10194325271768366059  -0.25803425473924224143  1
0.048496081692026384025  -0.10194325271768366059  -0.25803425473924224143  1
1  2  3  4
  
ZONE T='face768'
STRANDID=0, SOLUTIONTIME=0
Nodes=4, Elements=1, ZONETYPE=FEQuadrilateral
DATAPACKING=POINT
DT=(SINGLE SINGLE SINGLE SINGLE)
-0.31094199999999999617  -0.14844899999999999762  0.67588400000000004031  -1
-0.26020300000000001761  -0.13103300000000001058  0.66358899999999998442  -1
-0.27688899999999999624  -0.14617399999999999838  0.70518599999999997952  -1
-0.27688899999999999624  -0.14617399999999999838  0.70518599999999997952  -1
1  2  3  4
  
ZONE T='face769'
STRANDID=0, SOLUTIONTIME=0
Nodes=4, Elements=1, ZONETYPE=FEQuadrilateral
DATAPACKING=POINT
DT=(SINGLE SINGLE SINGLE SINGLE)
0.10858399999999999996  0.19562599999999999434  -0.043374999999999996891  -1
0.1508670000000000011  0.18717200000000000504  -0.055500000000000000722  -1
0.11758699999999999708  0.1910660000000000136  -0.084504999999999996785  -1
0.11758699999999999708  0.1910660000000000136  -0.084504999999999996785  -1
1  2  3  4
  
ZONE T='face770'
STRANDID=0, SOLUTIONTIME=0
Nodes=4, Elements=1, ZONETYPE=FEQuadrilateral
DATAPACKING=POINT
DT=(SINGLE SINGLE SINGLE SINGLE)
-0.27493299999999998295  -0.13767299999999998983  0.37242300000000000404  -1
-0.2811739999999999795  -0.13057099999999999262  0.42390499999999997627  -1
-0.31203199999999997605  -0.14682500000000001106  0.39524100000000000898  -1
-0.31203199999999997605  -0.14682500000000001106  0.39524100000000000898  -1
1  2  3  4
  
ZONE T='face771'
STRANDID=0, SOLUTIONTIME=0
Nodes=4, Elements=1, ZONETYPE=FEQuadrilateral
DATAPACKING=POINT
DT=(SINGLE SINGLE SINGLE SINGLE)
0.29575299999999998812  0.062386999999999998012  0.88539500000000004309  1
0.2628929999999999878  0.10300399999999999834  0.8780769999999999964  1
0.2579899999999999971  0.073844000000000006856  0.90581999999999995854  1
0.2579899999999999971  0.073844000000000006856  0.90581999999999995854  1
1  2  3  4
  
ZONE T='face772'
STRANDID=0, SOLUTIONTIME=0
Nodes=4, Elements=1, ZONETYPE=FEQuadrilateral
DATAPACKING=POINT
DT=(SINGLE SINGLE SINGLE SINGLE)
-0.052469000000000001749  -0.11484800000000000564  -0.94746200000000002639  -1
-0.10212000000000000244  -0.096016000000000004122  -0.9580359999999999987  -1
-0.061638999999999999346  -0.079301999999999997493  -0.97563900000000003399  -1
-0.061638999999999999346  -0.079301999999999997493  -0.97563900000000003399  -1
1  2  3  4
  
ZONE T='face773'
STRANDID=0, SOLUTIONTIME=0
Nodes=4, Elements=1, ZONETYPE=FEQuadrilateral
DATAPACKING=POINT
DT=(SINGLE SINGLE SINGLE SINGLE)
-0.24875900000000000789  -0.15081100000000000061  -0.1044559999999999933  1
-0.23422599999999998976  -0.15427799999999999847  -0.061028999999999999915  1
-0.27041599999999998971  -0.13042699999999998739  -0.060900999999999996803  1
-0.27041599999999998971  -0.13042699999999998739  -0.060900999999999996803  1
1  2  3  4
  
ZONE T='face774'
STRANDID=0, SOLUTIONTIME=0
Nodes=4, Elements=1, ZONETYPE=FEQuadrilateral
DATAPACKING=POINT
DT=(SINGLE SINGLE SINGLE SINGLE)
-0.03274200000000000027  -0.091642000000000001236  -0.76814899999999997071  1
-0.083255999999999996675  -0.1156540000000000068  -0.78148600000000001398  1
-0.01800300000000000164  -0.12377199999999999314  -0.79829899999999998084  1
-0.01800300000000000164  -0.12377199999999999314  -0.79829899999999998084  1
1  2  3  4
  
ZONE T='face775'
STRANDID=0, SOLUTIONTIME=0
Nodes=4, Elements=1, ZONETYPE=FEQuadrilateral
DATAPACKING=POINT
DT=(SINGLE SINGLE SINGLE SINGLE)
0.060399000000000001298  -0.15030299999999999216  0.2102229999999999932  1
0.10239499999999999991  -0.15168400000000001326  0.2182880000000000098  1
0.098566000000000000836  -0.12447099999999999831  0.25256000000000000671  1
0.098566000000000000836  -0.12447099999999999831  0.25256000000000000671  1
1  2  3  4
  
ZONE T='face776'
STRANDID=0, SOLUTIONTIME=0
Nodes=4, Elements=1, ZONETYPE=FEQuadrilateral
DATAPACKING=POINT
DT=(SINGLE SINGLE SINGLE SINGLE)
-0.052469000000000001749  -0.11484800000000000564  -0.94746200000000002639  -1
-0.008673999999999999419  -0.12684799999999998854  -0.93735800000000002452  -1
-0.048461999999999998134  -0.13984599999999999809  -0.9102109999999999923  -1
-0.048461999999999998134  -0.13984599999999999809  -0.9102109999999999923  -1
1  2  3  4
  
ZONE T='face777'
STRANDID=0, SOLUTIONTIME=0
Nodes=4, Elements=1, ZONETYPE=FEQuadrilateral
DATAPACKING=POINT
DT=(SINGLE SINGLE SINGLE SINGLE)
-0.059436000000000002719  0.18921599999999999531  0.11500399999999999512  -1
-0.077114000000000001989  0.19719000000000000417  0.059424999999999998657  -1
-0.10006199999999999817  0.19048799999999999066  0.099199999999999996514  -1
-0.10006199999999999817  0.19048799999999999066  0.099199999999999996514  -1
1  2  3  4
  
ZONE T='face778'
STRANDID=0, SOLUTIONTIME=0
Nodes=4, Elements=1, ZONETYPE=FEQuadrilateral
DATAPACKING=POINT
DT=(SINGLE SINGLE SINGLE SINGLE)
0.096191999999999999726  0.070015999999999994907  -0.9753929999999999545  1
0.12451600000000000168  0.097752000000000005553  -0.95150699999999999168  1
0.14565600000000000769  0.055613999999999996771  -0.96728199999999997516  1
0.14565600000000000769  0.055613999999999996771  -0.96728199999999997516  1
1  2  3  4
  
ZONE T='face779'
STRANDID=0, SOLUTIONTIME=0
Nodes=4, Elements=1, ZONETYPE=FEQuadrilateral
DATAPACKING=POINT
DT=(SINGLE SINGLE SINGLE SINGLE)
0.018499999999999999084  0.0355969999999999967  0.74440200000000000813  1
0.0022265369340397425657  0.064451661180782576777  0.75370657125439577406  1
0.0014529361343334832972  0.072247242508690995288  0.75601896937089918538  1
0.040035000000000001141  0.076096999999999997977  0.75499499999999997168  1
1  2  3  4
  
ZONE T='face780'
STRANDID=0, SOLUTIONTIME=0
Nodes=4, Elements=1, ZONETYPE=FEQuadrilateral
DATAPACKING=POINT
DT=(SINGLE SINGLE SINGLE SINGLE)
0.0022265369340397425657  0.064451661180782576777  0.75370657125439577406  -1
-0.0019770000000000000247  0.071904999999999996696  0.75610999999999994881  -1
0.0014529361343334832972  0.072247242508690995288  0.75601896937089918538  -1
0.0014529361343334832972  0.072247242508690995288  0.75601896937089918538  -1
1  2  3  4
  
ZONE T='face781'
STRANDID=0, SOLUTIONTIME=0
Nodes=4, Elements=1, ZONETYPE=FEQuadrilateral
DATAPACKING=POINT
DT=(SINGLE SINGLE SINGLE SINGLE)
0.15199399999999999022  -0.11684999999999999554  -0.92064699999999999314  1
0.12509300000000000974  -0.084877999999999995118  -0.959874000000000005  1
0.17457000000000000295  -0.084659999999999999143  -0.94137400000000004407  1
0.17457000000000000295  -0.084659999999999999143  -0.94137400000000004407  1
1  2  3  4
  
ZONE T='face782'
STRANDID=0, SOLUTIONTIME=0
Nodes=4, Elements=1, ZONETYPE=FEQuadrilateral
DATAPACKING=POINT
DT=(SINGLE SINGLE SINGLE SINGLE)
0.25692799999999998972  0.10174700000000000411  -0.48238100000000000422  1
0.26453798443353365721  0.10851764294201993177  -0.48755953184530492761  1
0.26288450799719187412  0.10492410921928313483  -0.5227559296721734361  1
0.25680399999999997673  0.099049999999999999156  -0.52656300000000000328  1
1  2  3  4
  
ZONE T='face783'
STRANDID=0, SOLUTIONTIME=0
Nodes=4, Elements=1, ZONETYPE=FEQuadrilateral
DATAPACKING=POINT
DT=(SINGLE SINGLE SINGLE SINGLE)
0.26453798443353365721  0.10851764294201993177  -0.48755953184530492761  -1
0.2906830000000000247  0.13177900000000000724  -0.50535099999999999465  -1
0.26288450799719187412  0.10492410921928313483  -0.5227559296721734361  -1
0.26288450799719187412  0.10492410921928313483  -0.5227559296721734361  -1
1  2  3  4
  
ZONE T='face784'
STRANDID=0, SOLUTIONTIME=0
Nodes=4, Elements=1, ZONETYPE=FEQuadrilateral
DATAPACKING=POINT
DT=(SINGLE SINGLE SINGLE SINGLE)
0.37782799999999999718  0.11394999999999999574  -0.31818000000000001837  1
0.36740000000000000435  0.13314100000000000934  -0.3594490000000000185  1
0.34244999999999997664  0.13913100000000000467  -0.31536500000000000643  1
0.34244999999999997664  0.13913100000000000467  -0.31536500000000000643  1
1  2  3  4
  
ZONE T='face785'
STRANDID=0, SOLUTIONTIME=0
Nodes=4, Elements=1, ZONETYPE=FEQuadrilateral
DATAPACKING=POINT
DT=(SINGLE SINGLE SINGLE SINGLE)
0.22728999999999999204  0.069992999999999999661  -0.59327300000000005031  -1
0.23765734638016280944  0.093034639715504574564  -0.6122646661719682859  -1
0.22180244353089559328  0.098934339786453051602  -0.6484326174342601723  -1
0.21188000000000001277  0.092157000000000002804  -0.65447100000000002495  -1
1  2  3  4
  
ZONE T='face786'
STRANDID=0, SOLUTIONTIME=0
Nodes=4, Elements=1, ZONETYPE=FEQuadrilateral
DATAPACKING=POINT
DT=(SINGLE SINGLE SINGLE SINGLE)
0.23765734638016280944  0.093034639715504574564  -0.6122646661719682859  1
0.24852399999999999491  0.1171859999999999985  -0.63217100000000003845  1
0.22180244353089559328  0.098934339786453051602  -0.6484326174342601723  1
0.22180244353089559328  0.098934339786453051602  -0.6484326174342601723  1
1  2  3  4
  
ZONE T='face787'
STRANDID=0, SOLUTIONTIME=0
Nodes=4, Elements=1, ZONETYPE=FEQuadrilateral
DATAPACKING=POINT
DT=(SINGLE SINGLE SINGLE SINGLE)
0.4473520000000000274  -0.079493999999999995221  0.63318499999999999783  1
0.4629229999999999734  -0.036511000000000001786  0.64356899999999994666  1
0.43332500000000001572  -0.078105999999999994876  0.67988800000000004786  1
0.43332500000000001572  -0.078105999999999994876  0.67988800000000004786  1
1  2  3  4
  
ZONE T='face788'
STRANDID=0, SOLUTIONTIME=0
Nodes=4, Elements=1, ZONETYPE=FEQuadrilateral
DATAPACKING=POINT
DT=(SINGLE SINGLE SINGLE SINGLE)
-0.30891299999999999315  0.10740700000000000247  0.83659700000000003506  1
-0.34449299999999999367  0.096339999999999995084  0.81161300000000002886  1
-0.35166599999999997861  0.060476000000000001977  0.83447999999999999954  1
-0.35166599999999997861  0.060476000000000001977  0.83447999999999999954  1
1  2  3  4
  
ZONE T='face789'
STRANDID=0, SOLUTIONTIME=0
Nodes=4, Elements=1, ZONETYPE=FEQuadrilateral
DATAPACKING=POINT
DT=(SINGLE SINGLE SINGLE SINGLE)
-0.14341100000000001069  0.1344049999999999967  0.89901500000000000856  -1
-0.18883800000000000585  0.12601599999999998913  0.89525999999999994472  -1
-0.16004299999999999082  0.10776700000000000168  0.92838299999999995826  -1
-0.16004299999999999082  0.10776700000000000168  0.92838299999999995826  -1
1  2  3  4
  
ZONE T='face790'
STRANDID=0, SOLUTIONTIME=0
Nodes=4, Elements=1, ZONETYPE=FEQuadrilateral
DATAPACKING=POINT
DT=(SINGLE SINGLE SINGLE SINGLE)
-0.38159399999999998876  0.14085800000000001098  -0.63719899999999995988  -1
-0.42093300000000000161  0.1199140000000000067  -0.6205800000000000205  -1
-0.3713960000000000039  0.14713699999999999002  -0.59459499999999998465  -1
-0.3713960000000000039  0.14713699999999999002  -0.59459499999999998465  -1
1  2  3  4
  
ZONE T='face791'
STRANDID=0, SOLUTIONTIME=0
Nodes=4, Elements=1, ZONETYPE=FEQuadrilateral
DATAPACKING=POINT
DT=(SINGLE SINGLE SINGLE SINGLE)
-0.055837999999999998746  0.12571699999999999542  -0.23661299999999999  -1
-0.051724164918299175842  0.12785816953474982149  -0.23387727274680494838  -1
-0.019734089707551562276  0.12933520961284161732  -0.22820405380693981057  -1
-0.012297000000000000638  0.10960300000000000598  -0.24752599999999999603  -1
1  2  3  4
  
ZONE T='face792'
STRANDID=0, SOLUTIONTIME=0
Nodes=4, Elements=1, ZONETYPE=FEQuadrilateral
DATAPACKING=POINT
DT=(SINGLE SINGLE SINGLE SINGLE)
-0.051724164918299175842  0.12785816953474982149  -0.23387727274680494838  1
-0.024514999999999998598  0.14202000000000000735  -0.21578300000000000258  1
-0.019734089707551562276  0.12933520961284161732  -0.22820405380693981057  1
-0.019734089707551562276  0.12933520961284161732  -0.22820405380693981057  1
1  2  3  4
  
ZONE T='face793'
STRANDID=0, SOLUTIONTIME=0
Nodes=4, Elements=1, ZONETYPE=FEQuadrilateral
DATAPACKING=POINT
DT=(SINGLE SINGLE SINGLE SINGLE)
-0.25727299999999997393  -0.13825799999999999201  -0.021111000000000001292  -1
-0.24250099999999999434  -0.14709900000000000753  0.019200999999999999318  -1
-0.27682499999999998774  -0.12417200000000000459  0.018692000000000000282  -1
-0.27682499999999998774  -0.12417200000000000459  0.018692000000000000282  -1
1  2  3  4
  
ZONE T='face794'
STRANDID=0, SOLUTIONTIME=0
Nodes=4, Elements=1, ZONETYPE=FEQuadrilateral
DATAPACKING=POINT
DT=(SINGLE SINGLE SINGLE SINGLE)
-0.10141100000000000114  -0.055411000000000001919  -0.97809999999999996945  -1
-0.10855700000000000072  0.00807399999999999958  -0.98745099999999996765  -1
-0.071112999999999995659  -0.025812000000000001609  -0.99175500000000005318  -1
-0.071112999999999995659  -0.025812000000000001609  -0.99175500000000005318  -1
1  2  3  4
  
ZONE T='face795'
STRANDID=0, SOLUTIONTIME=0
Nodes=4, Elements=1, ZONETYPE=FEQuadrilateral
DATAPACKING=POINT
DT=(SINGLE SINGLE SINGLE SINGLE)
-0.46573100000000000609  -0.0018469999999999999005  0.65258300000000002417  1
-0.44963799999999998214  0.011447999999999999843  0.69631500000000001727  1
-0.45575399999999999245  0.042730999999999998151  0.66238300000000005507  1
-0.45575399999999999245  0.042730999999999998151  0.66238300000000005507  1
1  2  3  4
  
ZONE T='face796'
STRANDID=0, SOLUTIONTIME=0
Nodes=4, Elements=1, ZONETYPE=FEQuadrilateral
DATAPACKING=POINT
DT=(SINGLE SINGLE SINGLE SINGLE)
0.10158699999999999675  -0.062131999999999999729  0.73027600000000003622  1
0.13806699999999999529  -0.087429999999999993832  0.72572499999999995346  1
0.10896699999999999442  -0.10069300000000000472  0.74944800000000000306  1
0.10896699999999999442  -0.10069300000000000472  0.74944800000000000306  1
1  2  3  4
  
ZONE T='face797'
STRANDID=0, SOLUTIONTIME=0
Nodes=4, Elements=1, ZONETYPE=FEQuadrilateral
DATAPACKING=POINT
DT=(SINGLE SINGLE SINGLE SINGLE)
-0.22694100000000000383  0.034264000000000002788  0.48552200000000000912  -1
-0.24834100000000000619  0.086291000000000006587  0.51125600000000004375  -1
-0.23378599999999999381  0.053149000000000001798  0.53346300000000002051  -1
-0.23378599999999999381  0.053149000000000001798  0.53346300000000002051  -1
1  2  3  4
  
ZONE T='face798'
STRANDID=0, SOLUTIONTIME=0
Nodes=4, Elements=1, ZONETYPE=FEQuadrilateral
DATAPACKING=POINT
DT=(SINGLE SINGLE SINGLE SINGLE)
0.19158400000000000429  -0.042791000000000002645  -0.64880199999999998983  -1
0.19424899739098236418  -0.046189580449404382678  -0.64762198138339510667  -1
0.21081540023284556229  -0.033680660644066294507  -0.60943059267924670763  -1
0.21066899999999999515  -0.032967000000000003246  -0.60901199999999999779  -1
1  2  3  4
  
ZONE T='face799'
STRANDID=0, SOLUTIONTIME=0
Nodes=4, Elements=1, ZONETYPE=FEQuadrilateral
DATAPACKING=POINT
DT=(SINGLE SINGLE SINGLE SINGLE)
0.19424899739098236418  -0.046189580449404382678  -0.64762198138339510667  1
0.22015999999999999459  -0.079232999999999997875  -0.63614899999999996449  1
0.21081540023284556229  -0.033680660644066294507  -0.60943059267924670763  1
0.21081540023284556229  -0.033680660644066294507  -0.60943059267924670763  1
1  2  3  4
  
ZONE T='face800'
STRANDID=0, SOLUTIONTIME=0
Nodes=4, Elements=1, ZONETYPE=FEQuadrilateral
DATAPACKING=POINT
DT=(SINGLE SINGLE SINGLE SINGLE)
-0.24433699999999999863  0.14922199999999999354  0.30822300000000002473  1
-0.21836071422416591936  0.1358889593232768811  0.31820768689203626778  1
-0.20510216895174310237  0.13578957713004671803  0.30684548368316477696  1
-0.20208400000000001362  0.14546700000000001296  0.28045199999999997909  1
1  2  3  4
  
ZONE T='face801'
STRANDID=0, SOLUTIONTIME=0
Nodes=4, Elements=1, ZONETYPE=FEQuadrilateral
DATAPACKING=POINT
DT=(SINGLE SINGLE SINGLE SINGLE)
-0.21836071422416591936  0.1358889593232768811  0.31820768689203626778  -1
-0.20690500000000000558  0.13000900000000001344  0.32261099999999998111  -1
-0.20510216895174310237  0.13578957713004671803  0.30684548368316477696  -1
-0.20510216895174310237  0.13578957713004671803  0.30684548368316477696  -1
1  2  3  4
  
ZONE T='face802'
STRANDID=0, SOLUTIONTIME=0
Nodes=4, Elements=1, ZONETYPE=FEQuadrilateral
DATAPACKING=POINT
DT=(SINGLE SINGLE SINGLE SINGLE)
0.35080299999999997596  -0.12422700000000000409  0.75585700000000000109  1
0.35393080605845345099  -0.11860075679500714507  0.76045626251975795284  1
0.32683316631989173251  -0.12265145376166090851  0.78923830206996947734  1
0.32339400000000001478  -0.12509400000000001074  0.78993000000000002103  1
1  2  3  4
  
ZONE T='face803'
STRANDID=0, SOLUTIONTIME=0
Nodes=4, Elements=1, ZONETYPE=FEQuadrilateral
DATAPACKING=POINT
DT=(SINGLE SINGLE SINGLE SINGLE)
0.35393080605845345099  -0.11860075679500714507  0.76045626251975795284  -1
0.36788900000000002155  -0.093493000000000006655  0.78098100000000003629  -1
0.32683316631989173251  -0.12265145376166090851  0.78923830206996947734  -1
0.32683316631989173251  -0.12265145376166090851  0.78923830206996947734  -1
1  2  3  4
  
ZONE T='face804'
STRANDID=0, SOLUTIONTIME=0
Nodes=4, Elements=1, ZONETYPE=FEQuadrilateral
DATAPACKING=POINT
DT=(SINGLE SINGLE SINGLE SINGLE)
0.36507600000000001161  -0.0081569999999999993207  0.1171859999999999985  1
0.37780000000000002469  -0.014824000000000000371  0.15907199999999999118  1
0.36140299999999997427  -0.050873000000000001553  0.13781999999999999806  1
0.36140299999999997427  -0.050873000000000001553  0.13781999999999999806  1
1  2  3  4
  
ZONE T='face805'
STRANDID=0, SOLUTIONTIME=0
Nodes=4, Elements=1, ZONETYPE=FEQuadrilateral
DATAPACKING=POINT
DT=(SINGLE SINGLE SINGLE SINGLE)
-0.38159399999999998876  0.14085800000000001098  -0.63719899999999995988  -1
-0.40880400000000000071  0.11906100000000000017  -0.66695899999999996854  -1
-0.42093300000000000161  0.1199140000000000067  -0.6205800000000000205  -1
-0.42093300000000000161  0.1199140000000000067  -0.6205800000000000205  -1
1  2  3  4
  
ZONE T='face806'
STRANDID=0, SOLUTIONTIME=0
Nodes=4, Elements=1, ZONETYPE=FEQuadrilateral
DATAPACKING=POINT
DT=(SINGLE SINGLE SINGLE SINGLE)
-0.26564500000000002  -0.11858399999999999497  0.85640400000000005409  1
-0.25869375340658479212  -0.10878803430808324515  0.87123099491154210039  1
-0.27209395516480222588  -0.088940896642434763564  0.88155630050778521767  1
-0.28683599999999997987  -0.084617999999999998773  0.87532399999999999096  1
1  2  3  4
  
ZONE T='face807'
STRANDID=0, SOLUTIONTIME=0
Nodes=4, Elements=1, ZONETYPE=FEQuadrilateral
DATAPACKING=POINT
DT=(SINGLE SINGLE SINGLE SINGLE)
-0.25869375340658479212  -0.10878803430808324515  0.87123099491154210039  -1
-0.24934400000000001008  -0.095612000000000002542  0.89117400000000002169  -1
-0.27209395516480222588  -0.088940896642434763564  0.88155630050778521767  -1
-0.27209395516480222588  -0.088940896642434763564  0.88155630050778521767  -1
1  2  3  4
  
ZONE T='face808'
STRANDID=0, SOLUTIONTIME=0
Nodes=4, Elements=1, ZONETYPE=FEQuadrilateral
DATAPACKING=POINT
DT=(SINGLE SINGLE SINGLE SINGLE)
0.10230400000000000604  0.12681999999999998829  -0.78088000000000001855  1
0.11345641877112422335  0.13238774305216632898  -0.78559715875700542043  1
0.12494430577440818197  0.14617099479495412884  -0.80324994665902960111  1
0.081589999999999995861  0.14519999999999999574  -0.8177759999999999474  1
1  2  3  4
  
ZONE T='face809'
STRANDID=0, SOLUTIONTIME=0
Nodes=4, Elements=1, ZONETYPE=FEQuadrilateral
DATAPACKING=POINT
DT=(SINGLE SINGLE SINGLE SINGLE)
0.11345641877112422335  0.13238774305216632898  -0.78559715875700542043  -1
0.14182200000000000362  0.14654900000000001259  -0.79759500000000005393  -1
0.12494430577440818197  0.14617099479495412884  -0.80324994665902960111  -1
0.12494430577440818197  0.14617099479495412884  -0.80324994665902960111  -1
1  2  3  4
  
ZONE T='face810'
STRANDID=0, SOLUTIONTIME=0
Nodes=4, Elements=1, ZONETYPE=FEQuadrilateral
DATAPACKING=POINT
DT=(SINGLE SINGLE SINGLE SINGLE)
0.38913100000000000467  -0.10285099999999999798  0.73911800000000005273  -1
0.35875396343028631563  -0.11979264928287933212  0.75238457313557804973  -1
0.37130548196100587877  -0.12163991554152418784  0.72580015031153133354  -1
0.37798928657102265349  -0.11572404195836288876  0.72810049543067922873  -1
1  2  3  4
  
ZONE T='face811'
STRANDID=0, SOLUTIONTIME=0
Nodes=4, Elements=1, ZONETYPE=FEQuadrilateral
DATAPACKING=POINT
DT=(SINGLE SINGLE SINGLE SINGLE)
0.35080299999999997596  -0.12422700000000000409  0.75585700000000000109  1
0.36221624473714991721  -0.13056475579609042037  0.72057318955802152072  1
0.37130548196100587877  -0.12163991554152418784  0.72580015031153133354  1
0.35875396343028631563  -0.11979264928287933212  0.75238457313557804973  1
1  2  3  4
  
ZONE T='face812'
STRANDID=0, SOLUTIONTIME=0
Nodes=4, Elements=1, ZONETYPE=FEQuadrilateral
DATAPACKING=POINT
DT=(SINGLE SINGLE SINGLE SINGLE)
0.36419400000000001771  -0.13166300000000000225  0.71445899999999995522  -1
0.37269238872938964535  -0.12184403316071802659  0.72286264789982834778  -1
0.37130548196100587877  -0.12163991554152418784  0.72580015031153133354  -1
0.36221624473714991721  -0.13056475579609042037  0.72057318955802152072  -1
1  2  3  4
  
ZONE T='face813'
STRANDID=0, SOLUTIONTIME=0
Nodes=4, Elements=1, ZONETYPE=FEQuadrilateral
DATAPACKING=POINT
DT=(SINGLE SINGLE SINGLE SINGLE)
0.37269238872938964535  -0.12184403316071802659  0.72286264789982834778  1
0.37798928657102265349  -0.11572404195836288876  0.72810049543067922873  1
0.37130548196100587877  -0.12163991554152418784  0.72580015031153133354  1
0.37130548196100587877  -0.12163991554152418784  0.72580015031153133354  1
1  2  3  4
  
ZONE T='face814'
STRANDID=0, SOLUTIONTIME=0
Nodes=4, Elements=1, ZONETYPE=FEQuadrilateral
DATAPACKING=POINT
DT=(SINGLE SINGLE SINGLE SINGLE)
-0.23730299999999998617  -0.088217000000000003745  -0.60686200000000001253  -1
-0.22622954843056519714  -0.049846248540016492579  -0.5852088490181512892  -1
-0.22651942030120031379  -0.04994938645455572479  -0.58441957848803793851  -1
-0.25063900000000000068  -0.085475999999999996426  -0.55928699999999997861  -1
1  2  3  4
  
ZONE T='face815'
STRANDID=0, SOLUTIONTIME=0
Nodes=4, Elements=1, ZONETYPE=FEQuadrilateral
DATAPACKING=POINT
DT=(SINGLE SINGLE SINGLE SINGLE)
-0.22622954843056519714  -0.049846248540016492579  -0.5852088490181512892  1
-0.22606699999999999018  -0.049283000000000000418  -0.58489100000000004975  1
-0.22651942030120031379  -0.04994938645455572479  -0.58441957848803793851  1
-0.22651942030120031379  -0.04994938645455572479  -0.58441957848803793851  1
1  2  3  4
  
ZONE T='face816'
STRANDID=0, SOLUTIONTIME=0
Nodes=4, Elements=1, ZONETYPE=FEQuadrilateral
DATAPACKING=POINT
DT=(SINGLE SINGLE SINGLE SINGLE)
0.092326000000000005286  -0.19540599999999999636  0.059152000000000003188  -1
0.10209500000000000519  -0.19625300000000001077  0.015730000000000000926  -1
0.13285700000000000287  -0.19004699999999999371  0.050543999999999998651  -1
0.13285700000000000287  -0.19004699999999999371  0.050543999999999998651  -1
1  2  3  4
  
ZONE T='face817'
STRANDID=0, SOLUTIONTIME=0
Nodes=4, Elements=1, ZONETYPE=FEQuadrilateral
DATAPACKING=POINT
DT=(SINGLE SINGLE SINGLE SINGLE)
0.21509200000000000541  0.13268800000000000039  -0.32052000000000002711  1
0.20454427176162640056  0.12285365303047977859  -0.3238670437671142821  1
0.17782515438504664651  0.12251360894819672553  -0.30190925203164203916  1
0.17824200000000001154  0.12477199999999999402  -0.29946099999999997721  1
1  2  3  4
  
ZONE T='face818'
STRANDID=0, SOLUTIONTIME=0
Nodes=4, Elements=1, ZONETYPE=FEQuadrilateral
DATAPACKING=POINT
DT=(SINGLE SINGLE SINGLE SINGLE)
0.20454427176162640056  0.12285365303047977859  -0.3238670437671142821  -1
0.1723470000000000002  0.092833999999999999853  -0.33408399999999999208  -1
0.17782515438504664651  0.12251360894819672553  -0.30190925203164203916  -1
0.17782515438504664651  0.12251360894819672553  -0.30190925203164203916  -1
1  2  3  4
  
ZONE T='face819'
STRANDID=0, SOLUTIONTIME=0
Nodes=4, Elements=1, ZONETYPE=FEQuadrilateral
DATAPACKING=POINT
DT=(SINGLE SINGLE SINGLE SINGLE)
0.22361800000000001121  -0.041633000000000003338  -0.45821899999999998743  1
0.20694255162161434569  -0.011872069071849801133  -0.42945073459657190362  1
0.2066447659593409758  -0.010109763660948728817  -0.42990519936556420566  1
0.22239999999999998659  -0.002825999999999999953  -0.48493399999999997618  1
1  2  3  4
  
ZONE T='face820'
STRANDID=0, SOLUTIONTIME=0
Nodes=4, Elements=1, ZONETYPE=FEQuadrilateral
DATAPACKING=POINT
DT=(SINGLE SINGLE SINGLE SINGLE)
0.20694255162161434569  -0.011872069071849801133  -0.42945073459657190362  -1
0.20609700000000000242  -0.010363000000000000683  -0.42799199999999998356  -1
0.2066447659593409758  -0.010109763660948728817  -0.42990519936556420566  -1
0.2066447659593409758  -0.010109763660948728817  -0.42990519936556420566  -1
1  2  3  4
  
ZONE T='face821'
STRANDID=0, SOLUTIONTIME=0
Nodes=4, Elements=1, ZONETYPE=FEQuadrilateral
DATAPACKING=POINT
DT=(SINGLE SINGLE SINGLE SINGLE)
0.11420600000000000196  0.1149349999999999955  0.26487399999999999833  -1
0.14332209935624953823  0.114248583443663565  0.27901933993235256137  -1
0.1504701921820310595  0.12520447330666223396  0.26723246953778895252  -1
0.14603099999999999414  0.1366050000000000042  0.2495809999999999973  -1
1  2  3  4
  
ZONE T='face822'
STRANDID=0, SOLUTIONTIME=0
Nodes=4, Elements=1, ZONETYPE=FEQuadrilateral
DATAPACKING=POINT
DT=(SINGLE SINGLE SINGLE SINGLE)
0.14332209935624953823  0.114248583443663565  0.27901933993235256137  1
0.15484200000000000741  0.11397699999999999498  0.28461599999999998012  1
0.1504701921820310595  0.12520447330666223396  0.26723246953778895252  1
0.1504701921820310595  0.12520447330666223396  0.26723246953778895252  1
1  2  3  4
  
ZONE T='face823'
STRANDID=0, SOLUTIONTIME=0
Nodes=4, Elements=1, ZONETYPE=FEQuadrilateral
DATAPACKING=POINT
DT=(SINGLE SINGLE SINGLE SINGLE)
-0.33512999999999998346  0.10714700000000000613  -0.19128899999999998682  -1
-0.32426599999999999868  0.10359699999999999465  -0.15001100000000000545  -1
-0.29702200000000000824  0.13253699999999998815  -0.16790900000000000269  -1
-0.29702200000000000824  0.13253699999999998815  -0.16790900000000000269  -1
1  2  3  4
  
ZONE T='face824'
STRANDID=0, SOLUTIONTIME=0
Nodes=4, Elements=1, ZONETYPE=FEQuadrilateral
DATAPACKING=POINT
DT=(SINGLE SINGLE SINGLE SINGLE)
-0.15158299999999999552  -0.11306599999999999984  -0.29014899999999999025  -1
-0.14526011113031911393  -0.11554383374655281813  -0.28405738133961255798  -1
-0.15352756139047057937  -0.13755374762810179678  -0.25975680204346179858  -1
-0.16112299999999998845  -0.14068700000000000649  -0.25926700000000002522  -1
1  2  3  4
  
ZONE T='face825'
STRANDID=0, SOLUTIONTIME=0
Nodes=4, Elements=1, ZONETYPE=FEQuadrilateral
DATAPACKING=POINT
DT=(SINGLE SINGLE SINGLE SINGLE)
-0.14526011113031911393  -0.11554383374655281813  -0.28405738133961255798  1
-0.12213799999999999657  -0.12460499999999999354  -0.26178099999999998593  1
-0.15352756139047057937  -0.13755374762810179678  -0.25975680204346179858  1
-0.15352756139047057937  -0.13755374762810179678  -0.25975680204346179858  1
1  2  3  4
  
ZONE T='face826'
STRANDID=0, SOLUTIONTIME=0
Nodes=4, Elements=1, ZONETYPE=FEQuadrilateral
DATAPACKING=POINT
DT=(SINGLE SINGLE SINGLE SINGLE)
0.17949300000000001365  -0.14443500000000000782  0.85943300000000000249  -1
0.22079899999999999527  -0.13477600000000000691  0.86050899999999996837  -1
0.19326799999999999535  -0.12460400000000000642  0.89399300000000003763  -1
0.19326799999999999535  -0.12460400000000000642  0.89399300000000003763  -1
1  2  3  4
  
ZONE T='face827'
STRANDID=0, SOLUTIONTIME=0
Nodes=4, Elements=1, ZONETYPE=FEQuadrilateral
DATAPACKING=POINT
DT=(SINGLE SINGLE SINGLE SINGLE)
-0.32050499999999998435  0.14891099999999998782  0.45965899999999998427  -1
-0.28575082557218800527  0.13974396253088397502  0.42352699677946237244  -1
-0.28544029773388684967  0.13964528141504589653  0.42239348059771691934  -1
-0.32760200000000000431  0.14968200000000000949  0.41382799999999997365  -1
1  2  3  4
  
ZONE T='face828'
STRANDID=0, SOLUTIONTIME=0
Nodes=4, Elements=1, ZONETYPE=FEQuadrilateral
DATAPACKING=POINT
DT=(SINGLE SINGLE SINGLE SINGLE)
-0.28575082557218800527  0.13974396253088397502  0.42352699677946237244  1
-0.2847879999999999856  0.13949000000000000288  0.42252600000000001268  1
-0.28544029773388684967  0.13964528141504589653  0.42239348059771691934  1
-0.28544029773388684967  0.13964528141504589653  0.42239348059771691934  1
1  2  3  4
  
ZONE T='face829'
STRANDID=0, SOLUTIONTIME=0
Nodes=4, Elements=1, ZONETYPE=FEQuadrilateral
DATAPACKING=POINT
DT=(SINGLE SINGLE SINGLE SINGLE)
0.36788900000000002155  -0.093493000000000006655  0.78098100000000003629  -1
0.38668299999999999894  -0.050343999999999999861  0.79355600000000003913  -1
0.35294900000000001272  -0.076275999999999996581  0.81712200000000001499  -1
0.35294900000000001272  -0.076275999999999996581  0.81712200000000001499  -1
1  2  3  4
  
ZONE T='face830'
STRANDID=0, SOLUTIONTIME=0
Nodes=4, Elements=1, ZONETYPE=FEQuadrilateral
DATAPACKING=POINT
DT=(SINGLE SINGLE SINGLE SINGLE)
0.17036799999999999167  0.16272100000000000453  0.19120000000000000884  1
0.12158900000000000263  0.16863600000000000811  0.1745339999999999947  1
0.1357009999999999883  0.15450800000000000645  0.21174299999999998678  1
0.1357009999999999883  0.15450800000000000645  0.21174299999999998678  1
1  2  3  4
  
ZONE T='face831'
STRANDID=0, SOLUTIONTIME=0
Nodes=4, Elements=1, ZONETYPE=FEQuadrilateral
DATAPACKING=POINT
DT=(SINGLE SINGLE SINGLE SINGLE)
0.040157999999999999252  -0.10233299999999999341  0.77370200000000000085  1
0.0043201238728032571174  -0.085941255127685578508  0.76605541512758523748  1
0.0044929854885401125653  -0.084311516587246282395  0.76514692187764488107  1
0.034824000000000000787  -0.062659999999999993481  0.75196499999999999453  1
1  2  3  4
  
ZONE T='face832'
STRANDID=0, SOLUTIONTIME=0
Nodes=4, Elements=1, ZONETYPE=FEQuadrilateral
DATAPACKING=POINT
DT=(SINGLE SINGLE SINGLE SINGLE)
0.0043201238728032571174  -0.085941255127685578508  0.76605541512758523748  -1
0.0030339999999999998047  -0.085352999999999998315  0.76578100000000004499  -1
0.0044929854885401125653  -0.084311516587246282395  0.76514692187764488107  -1
0.0044929854885401125653  -0.084311516587246282395  0.76514692187764488107  -1
1  2  3  4
  
ZONE T='face833'
STRANDID=0, SOLUTIONTIME=0
Nodes=4, Elements=1, ZONETYPE=FEQuadrilateral
DATAPACKING=POINT
DT=(SINGLE SINGLE SINGLE SINGLE)
0.13189500000000001223  -0.13836100000000001176  -0.23749300000000000965  -1
0.13942117581793669889  -0.14886550880633622751  -0.21796086709600817621  -1
0.10708458181256802488  -0.15315637931472059208  -0.20192415726303139523  -1
0.097919000000000006034  -0.15182699999999998974  -0.20252700000000001257  -1
1  2  3  4
  
ZONE T='face834'
STRANDID=0, SOLUTIONTIME=0
Nodes=4, Elements=1, ZONETYPE=FEQuadrilateral
DATAPACKING=POINT
DT=(SINGLE SINGLE SINGLE SINGLE)
0.13942117581793669889  -0.14886550880633622751  -0.21796086709600817621  1
0.14660200000000001008  -0.15888800000000000145  -0.19932500000000000218  1
0.10708458181256802488  -0.15315637931472059208  -0.20192415726303139523  1
0.10708458181256802488  -0.15315637931472059208  -0.20192415726303139523  1
1  2  3  4
  
ZONE T='face835'
STRANDID=0, SOLUTIONTIME=0
Nodes=4, Elements=1, ZONETYPE=FEQuadrilateral
DATAPACKING=POINT
DT=(SINGLE SINGLE SINGLE SINGLE)
-0.34859000000000001096  -0.13997699999999999032  -0.34229599999999998916  -1
-0.33633966929797476375  -0.14230535993422643859  -0.34483047112273151891  -1
-0.31584255457283122448  -0.14689408071975076919  -0.319133078907843315  -1
-0.32016299999999997539  -0.14627599999999998936  -0.30946499999999999009  -1
1  2  3  4
  
ZONE T='face836'
STRANDID=0, SOLUTIONTIME=0
Nodes=4, Elements=1, ZONETYPE=FEQuadrilateral
DATAPACKING=POINT
DT=(SINGLE SINGLE SINGLE SINGLE)
-0.33633966929797476375  -0.14230535993422643859  -0.34483047112273151891  1
-0.30110100000000000753  -0.14900299999999999656  -0.35212100000000001732  1
-0.31584255457283122448  -0.14689408071975076919  -0.319133078907843315  1
-0.31584255457283122448  -0.14689408071975076919  -0.319133078907843315  1
1  2  3  4
  
ZONE T='face837'
STRANDID=0, SOLUTIONTIME=0
Nodes=4, Elements=1, ZONETYPE=FEQuadrilateral
DATAPACKING=POINT
DT=(SINGLE SINGLE SINGLE SINGLE)
0.38628099999999998548  -0.013801000000000000767  -0.80779999999999996252  1
0.40365000000000000879  0.028837999999999999051  -0.78514700000000003932  1
0.41318799999999999972  -0.014486999999999999877  -0.76857500000000000817  1
0.41318799999999999972  -0.014486999999999999877  -0.76857500000000000817  1
1  2  3  4
  
ZONE T='face838'
STRANDID=0, SOLUTIONTIME=0
Nodes=4, Elements=1, ZONETYPE=FEQuadrilateral
DATAPACKING=POINT
DT=(SINGLE SINGLE SINGLE SINGLE)
0.24730499999999999705  -0.13636200000000001098  0.35145599999999999064  -1
0.21742008097129891797  -0.12915942221385126598  0.3285277530631441345  -1
0.21367874810313897127  -0.1290778878890278536  0.32291399103122164771  -1
0.25784899999999999487  -0.15251200000000000867  0.31402600000000002733  -1
1  2  3  4
  
ZONE T='face839'
STRANDID=0, SOLUTIONTIME=0
Nodes=4, Elements=1, ZONETYPE=FEQuadrilateral
DATAPACKING=POINT
DT=(SINGLE SINGLE SINGLE SINGLE)
0.21742008097129891797  -0.12915942221385126598  0.3285277530631441345  1
0.21084600000000000564  -0.12757499999999999396  0.32348399999999999377  1
0.21367874810313897127  -0.1290778878890278536  0.32291399103122164771  1
0.21367874810313897127  -0.1290778878890278536  0.32291399103122164771  1
1  2  3  4
  
ZONE T='face840'
STRANDID=0, SOLUTIONTIME=0
Nodes=4, Elements=1, ZONETYPE=FEQuadrilateral
DATAPACKING=POINT
DT=(SINGLE SINGLE SINGLE SINGLE)
0.31327599999999999891  0.088014999999999996017  -0.052091999999999999416  1
0.29167311206137980228  0.1140597086917285452  -0.049368865607259532213  1
0.29270332193908688012  0.11195870699348101085  -0.033753550405645670052  1
0.30210700000000001442  0.099323999999999995625  -0.011154999999999999985  1
1  2  3  4
  
ZONE T='face841'
STRANDID=0, SOLUTIONTIME=0
Nodes=4, Elements=1, ZONETYPE=FEQuadrilateral
DATAPACKING=POINT
DT=(SINGLE SINGLE SINGLE SINGLE)
0.29167311206137980228  0.1140597086917285452  -0.049368865607259532213  -1
0.28647800000000001042  0.1203229999999999994  -0.048714000000000000357  -1
0.29270332193908688012  0.11195870699348101085  -0.033753550405645670052  -1
0.29270332193908688012  0.11195870699348101085  -0.033753550405645670052  -1
1  2  3  4
  
ZONE T='face842'
STRANDID=0, SOLUTIONTIME=0
Nodes=4, Elements=1, ZONETYPE=FEQuadrilateral
DATAPACKING=POINT
DT=(SINGLE SINGLE SINGLE SINGLE)
-0.27802999999999999936  0.12613199999999999412  0.46296399999999998665  1
-0.2379159999999999886  0.078266000000000002235  0.47108400000000000274  1
-0.24827599999999999669  0.10445100000000000218  0.43659500000000001085  1
-0.24827599999999999669  0.10445100000000000218  0.43659500000000001085  1
1  2  3  4
  
ZONE T='face843'
STRANDID=0, SOLUTIONTIME=0
Nodes=4, Elements=1, ZONETYPE=FEQuadrilateral
DATAPACKING=POINT
DT=(SINGLE SINGLE SINGLE SINGLE)
-0.44723000000000001641  0.081186999999999995281  -0.41763000000000000123  1
-0.44867183768289764512  0.042797836712784580182  -0.37348758478513366388  1
-0.44776662088702318121  0.042935533960880151172  -0.37095778675198581853  1
-0.43161500000000002641  0.084903000000000006242  -0.37568299999999998917  1
1  2  3  4
  
ZONE T='face844'
STRANDID=0, SOLUTIONTIME=0
Nodes=4, Elements=1, ZONETYPE=FEQuadrilateral
DATAPACKING=POINT
DT=(SINGLE SINGLE SINGLE SINGLE)
-0.44867183768289764512  0.042797836712784580182  -0.37348758478513366388  -1
-0.44876399999999999624  0.040343999999999997919  -0.37066599999999999548  -1
-0.44776662088702318121  0.042935533960880151172  -0.37095778675198581853  -1
-0.44776662088702318121  0.042935533960880151172  -0.37095778675198581853  -1
1  2  3  4
  
ZONE T='face845'
STRANDID=0, SOLUTIONTIME=0
Nodes=4, Elements=1, ZONETYPE=FEQuadrilateral
DATAPACKING=POINT
DT=(SINGLE SINGLE SINGLE SINGLE)
-0.33828700000000000436  0.14804899999999998617  -0.4504830000000000223  1
-0.40204200000000001047  0.13806499999999999329  -0.46370299999999997631  1
-0.40297399999999999887  0.1299230000000000107  -0.41048600000000001753  1
-0.40297399999999999887  0.1299230000000000107  -0.41048600000000001753  1
1  2  3  4
  
ZONE T='face846'
STRANDID=0, SOLUTIONTIME=0
Nodes=4, Elements=1, ZONETYPE=FEQuadrilateral
DATAPACKING=POINT
DT=(SINGLE SINGLE SINGLE SINGLE)
-0.37255199999999999427  -0.14385899999999998689  -0.5838499999999999801  -1
-0.35562399999999999567  -0.14494299999999998851  -0.62458000000000002405  -1
-0.31626100000000001433  -0.14305499999999998773  -0.59830700000000003325  -1
-0.31626100000000001433  -0.14305499999999998773  -0.59830700000000003325  -1
1  2  3  4
  
ZONE T='face847'
STRANDID=0, SOLUTIONTIME=0
Nodes=4, Elements=1, ZONETYPE=FEQuadrilateral
DATAPACKING=POINT
DT=(SINGLE SINGLE SINGLE SINGLE)
-0.44873600000000002375  -0.0917349999999999971  -0.52044699999999999296  -1
-0.42651499999999997748  -0.11357200000000000628  -0.48869499999999999051  -1
-0.4522289999999999921  -0.080495999999999998109  -0.47170200000000001017  -1
-0.4522289999999999921  -0.080495999999999998109  -0.47170200000000001017  -1
1  2  3  4
  
ZONE T='face848'
STRANDID=0, SOLUTIONTIME=0
Nodes=4, Elements=1, ZONETYPE=FEQuadrilateral
DATAPACKING=POINT
DT=(SINGLE SINGLE SINGLE SINGLE)
0.32420999999999999819  -0.14707300000000000928  -0.43150300000000002543  1
0.33764499999999997293  -0.14823700000000000765  -0.38908199999999998342  1
0.29279199999999999671  -0.13964199999999998836  -0.39877800000000002134  1
0.29279199999999999671  -0.13964199999999998836  -0.39877800000000002134  1
1  2  3  4
  
ZONE T='face849'
STRANDID=0, SOLUTIONTIME=0
Nodes=4, Elements=1, ZONETYPE=FEQuadrilateral
DATAPACKING=POINT
DT=(SINGLE SINGLE SINGLE SINGLE)
-0.12997600000000000819  0.14451400000000000357  -0.2357269999999999921  1
-0.14759400000000000297  0.16319800000000000972  -0.20098900000000000099  1
-0.10615499999999999936  0.16728199999999998626  -0.18368200000000001193  1
-0.10615499999999999936  0.16728199999999998626  -0.18368200000000001193  1
1  2  3  4
  
ZONE T='face850'
STRANDID=0, SOLUTIONTIME=0
Nodes=4, Elements=1, ZONETYPE=FEQuadrilateral
DATAPACKING=POINT
DT=(SINGLE SINGLE SINGLE SINGLE)
-0.37251400000000001178  -0.10064700000000000035  -0.76575000000000004174  -1
-0.38260927438088460084  -0.094384984661838908226  -0.75795883591151735903  -1
-0.39683334632032762901  -0.065296273966307716297  -0.77114114646989717627  -1
-0.39482200000000000628  -0.063646999999999995246  -0.77614700000000003133  -1
1  2  3  4
  
ZONE T='face851'
STRANDID=0, SOLUTIONTIME=0
Nodes=4, Elements=1, ZONETYPE=FEQuadrilateral
DATAPACKING=POINT
DT=(SINGLE SINGLE SINGLE SINGLE)
-0.38260927438088460084  -0.094384984661838908226  -0.75795883591151735903  1
-0.41090399999999999148  -0.076833999999999999519  -0.73612200000000005407  1
-0.39683334632032762901  -0.065296273966307716297  -0.77114114646989717627  1
-0.39683334632032762901  -0.065296273966307716297  -0.77114114646989717627  1
1  2  3  4
  
ZONE T='face852'
STRANDID=0, SOLUTIONTIME=0
Nodes=4, Elements=1, ZONETYPE=FEQuadrilateral
DATAPACKING=POINT
DT=(SINGLE SINGLE SINGLE SINGLE)
0.21208499999999999575  0.065048999999999995714  -0.93606900000000003992  -1
0.25575599999999998335  0.067621000000000000552  -0.91062399999999998901  -1
0.24022499999999999409  0.023956999999999999129  -0.93670100000000000584  -1
0.24022499999999999409  0.023956999999999999129  -0.93670100000000000584  -1
1  2  3  4
  
ZONE T='face853'
STRANDID=0, SOLUTIONTIME=0
Nodes=4, Elements=1, ZONETYPE=FEQuadrilateral
DATAPACKING=POINT
DT=(SINGLE SINGLE SINGLE SINGLE)
-0.26929300000000000459  0.14544399999999998996  0.13057900000000000063  -1
-0.2518257554755666261  0.15311630151010249823  0.12835980701182447827  -1
-0.23013178353302166101  0.1615203595584268903  0.11684757541589765872  -1
-0.26227200000000000513  0.14270499999999999852  0.084358000000000002427  -1
1  2  3  4
  
ZONE T='face854'
STRANDID=0, SOLUTIONTIME=0
Nodes=4, Elements=1, ZONETYPE=FEQuadrilateral
DATAPACKING=POINT
DT=(SINGLE SINGLE SINGLE SINGLE)
-0.2518257554755666261  0.15311630151010249823  0.12835980701182447827  1
-0.22243699999999999584  0.16602500000000000591  0.12462600000000000067  1
-0.23013178353302166101  0.1615203595584268903  0.11684757541589765872  1
-0.23013178353302166101  0.1615203595584268903  0.11684757541589765872  1
1  2  3  4
  
ZONE T='face855'
STRANDID=0, SOLUTIONTIME=0
Nodes=4, Elements=1, ZONETYPE=FEQuadrilateral
DATAPACKING=POINT
DT=(SINGLE SINGLE SINGLE SINGLE)
-0.44134600000000001607  -0.087315000000000003721  0.63591299999999995052  -1
-0.4616660000000000208  -0.062232000000000002593  0.60173100000000001586  -1
-0.44358100000000000307  -0.098007999999999997898  0.58616599999999996484  -1
-0.44358100000000000307  -0.098007999999999997898  0.58616599999999996484  -1
1  2  3  4
  
ZONE T='face856'
STRANDID=0, SOLUTIONTIME=0
Nodes=4, Elements=1, ZONETYPE=FEQuadrilateral
DATAPACKING=POINT
DT=(SINGLE SINGLE SINGLE SINGLE)
0.16490099999999999203  -0.039191999999999997673  0.96371399999999995956  1
0.1580149999999999888  0.00044299999999999998017  0.97409100000000004016  1
0.12237499999999999767  -0.019196999999999998787  0.98074700000000003541  1
0.12237499999999999767  -0.019196999999999998787  0.98074700000000003541  1
1  2  3  4
  
ZONE T='face857'
STRANDID=0, SOLUTIONTIME=0
Nodes=4, Elements=1, ZONETYPE=FEQuadrilateral
DATAPACKING=POINT
DT=(SINGLE SINGLE SINGLE SINGLE)
0.12237499999999999767  -0.019196999999999998787  0.98074700000000003541  1
0.090243000000000003769  -0.047017000000000003235  0.98005299999999995197  1
0.12803000000000000491  -0.059735000000000003373  0.96794500000000005535  1
0.12803000000000000491  -0.059735000000000003373  0.96794500000000005535  1
1  2  3  4
  
ZONE T='face858'
STRANDID=0, SOLUTIONTIME=0
Nodes=4, Elements=1, ZONETYPE=FEQuadrilateral
DATAPACKING=POINT
DT=(SINGLE SINGLE SINGLE SINGLE)
0.30928200000000000136  -0.1158870000000000039  0.13671600000000000419  1
0.31632799999999999807  -0.12313200000000000534  0.1798569999999999891  1
0.2830880000000000063  -0.14144200000000001216  0.15867200000000000748  1
0.2830880000000000063  -0.14144200000000001216  0.15867200000000000748  1
1  2  3  4
  
ZONE T='face859'
STRANDID=0, SOLUTIONTIME=0
Nodes=4, Elements=1, ZONETYPE=FEQuadrilateral
DATAPACKING=POINT
DT=(SINGLE SINGLE SINGLE SINGLE)
-0.2847879999999999856  0.13949000000000000288  0.42252600000000001268  1
-0.28575082557218800527  0.13974396253088397502  0.42352699677946237244  1
-0.29725751475098327603  0.13644356111860264646  0.46146789791048853369  1
-0.27802999999999999936  0.12613199999999999412  0.46296399999999998665  1
1  2  3  4
  
ZONE T='face860'
STRANDID=0, SOLUTIONTIME=0
Nodes=4, Elements=1, ZONETYPE=FEQuadrilateral
DATAPACKING=POINT
DT=(SINGLE SINGLE SINGLE SINGLE)
-0.28575082557218800527  0.13974396253088397502  0.42352699677946237244  -1
-0.32050499999999998435  0.14891099999999998782  0.45965899999999998427  -1
-0.29725751475098327603  0.13644356111860264646  0.46146789791048853369  -1
-0.29725751475098327603  0.13644356111860264646  0.46146789791048853369  -1
1  2  3  4
  
ZONE T='face861'
STRANDID=0, SOLUTIONTIME=0
Nodes=4, Elements=1, ZONETYPE=FEQuadrilateral
DATAPACKING=POINT
DT=(SINGLE SINGLE SINGLE SINGLE)
0.10673399999999999554  0.15124999999999999556  0.8397270000000000012  -1
0.14035000000000000253  0.14855799999999999561  0.86880999999999997119  -1
0.14452200000000001157  0.15115899999999998782  0.82256899999999999462  -1
0.14452200000000001157  0.15115899999999998782  0.82256899999999999462  -1
1  2  3  4
  
ZONE T='face862'
STRANDID=0, SOLUTIONTIME=0
Nodes=4, Elements=1, ZONETYPE=FEQuadrilateral
DATAPACKING=POINT
DT=(SINGLE SINGLE SINGLE SINGLE)
0.30194199999999998818  -0.093770999999999993246  0.029450000000000000483  1
0.29321999999999998066  -0.10211900000000000144  -0.014319999999999999396  1
0.31972000000000000419  -0.066749000000000002775  -0.00058500000000000001651  1
0.31972000000000000419  -0.066749000000000002775  -0.00058500000000000001651  1
1  2  3  4
  
ZONE T='face863'
STRANDID=0, SOLUTIONTIME=0
Nodes=4, Elements=1, ZONETYPE=FEQuadrilateral
DATAPACKING=POINT
DT=(SINGLE SINGLE SINGLE SINGLE)
-0.18460999999999999632  0.13003899999999998793  -0.28950199999999998157  1
-0.15659443163285993728  0.12152618103989705489  -0.28294230032908013195  1
-0.14965623299682462299  0.10980851495139255791  -0.2925769316707353962  1
-0.16903000000000001357  0.095824999999999993516  -0.32039499999999998536  1
1  2  3  4
  
ZONE T='face864'
STRANDID=0, SOLUTIONTIME=0
Nodes=4, Elements=1, ZONETYPE=FEQuadrilateral
DATAPACKING=POINT
DT=(SINGLE SINGLE SINGLE SINGLE)
-0.15659443163285993728  0.12152618103989705489  -0.28294230032908013195  -1
-0.14028699999999999504  0.11657099999999999407  -0.27912399999999998323  -1
-0.14965623299682462299  0.10980851495139255791  -0.2925769316707353962  -1
-0.14965623299682462299  0.10980851495139255791  -0.2925769316707353962  -1
1  2  3  4
  
ZONE T='face865'
STRANDID=0, SOLUTIONTIME=0
Nodes=4, Elements=1, ZONETYPE=FEQuadrilateral
DATAPACKING=POINT
DT=(SINGLE SINGLE SINGLE SINGLE)
0.32402599999999998071  -0.05118299999999999933  -0.86308300000000004459  -1
0.30934716182676341711  -0.071089251859018182111  -0.86258259093672506879  -1
0.28917496470089237848  -0.068570463025291239489  -0.88049851761598141309  -1
0.28471999999999997311  -0.053997000000000003328  -0.89318399999999997796  -1
1  2  3  4
  
ZONE T='face866'
STRANDID=0, SOLUTIONTIME=0
Nodes=4, Elements=1, ZONETYPE=FEQuadrilateral
DATAPACKING=POINT
DT=(SINGLE SINGLE SINGLE SINGLE)
0.30934716182676341711  -0.071089251859018182111  -0.86258259093672506879  1
0.29563099999999997713  -0.089690000000000005831  -0.86211499999999996469  1
0.28917496470089237848  -0.068570463025291239489  -0.88049851761598141309  1
0.28917496470089237848  -0.068570463025291239489  -0.88049851761598141309  1
1  2  3  4
  
ZONE T='face867'
STRANDID=0, SOLUTIONTIME=0
Nodes=4, Elements=1, ZONETYPE=FEQuadrilateral
DATAPACKING=POINT
DT=(SINGLE SINGLE SINGLE SINGLE)
-0.33036700000000002175  0.070545999999999997598  -0.073313000000000003165  -1
-0.3464160000000000017  0.035526000000000002021  -0.059020000000000003015  -1
-0.33628200000000002534  0.051293999999999999317  -0.019040999999999998898  -1
-0.33628200000000002534  0.051293999999999999317  -0.019040999999999998898  -1
1  2  3  4
  
ZONE T='face868'
STRANDID=0, SOLUTIONTIME=0
Nodes=4, Elements=1, ZONETYPE=FEQuadrilateral
DATAPACKING=POINT
DT=(SINGLE SINGLE SINGLE SINGLE)
-0.25514799999999998592  -0.14444499999999999007  -0.72947399999999995579  1
-0.22048699999999998855  -0.14676800000000000956  -0.76775199999999999001  1
-0.20655399999999998761  -0.13085499999999999909  -0.72983900000000001551  1
-0.20655399999999998761  -0.13085499999999999909  -0.72983900000000001551  1
1  2  3  4
  
ZONE T='face869'
STRANDID=0, SOLUTIONTIME=0
Nodes=4, Elements=1, ZONETYPE=FEQuadrilateral
DATAPACKING=POINT
DT=(SINGLE SINGLE SINGLE SINGLE)
[truncated: 2,496,949 more chars]
