# Supplementary material for: High genus surface parameterization using the Euclidean Ricci flow method
Source: Sci Rep. 2025 May 22;15:17784. doi: 10.1038/s41598-025-97421-5 (PMC12098817; doi:10.1038/s41598-025-97421-5)
Supplement: Supplementary file 1 — Supplementary Information. [file 41598_2025_97421_MOESM1_ESM.zip › Supplementary_materials_2025_3_13/Divided_Triangles_or_Quadrilaterals_on_initial_surface_output_2024_5_3.dat]

TITLE     = '3D DATASET'
VARIABLES = 'X'
'Y'
'Z'
'Value'
ZONE T=F_14_S_1
STRANDID=0, SOLUTIONTIME=0
Nodes=4, Elements=1, ZONETYPE=FEQuadrilateral
DATAPACKING=POINT
DT=(SINGLE SINGLE SINGLE SINGLE)
0.25062699999999998868  -0.04123170000000000307  0.38469100000000000517 1
0.25515069831530767797  -0.032110563032314007326  0.40057578418030154177 1
0.26626912058541962747  -0.037659402479154654997  0.45832079439080775085 1
0.26629999999999998117  -0.076637800000000005918  0.48453800000000002424 1
1  2  3  4
  
ZONE T=F_14_S_2
STRANDID=0, SOLUTIONTIME=0
Nodes=4, Elements=1, ZONETYPE=FEQuadrilateral
DATAPACKING=POINT
DT=(SINGLE SINGLE SINGLE SINGLE)
0.25515069831530767797  -0.032110563032314007326  0.40057578418030154177 -1
0.26624700000000001143  -0.0097370800000000003876  0.43953999999999998627 -1
0.26626912058541962747  -0.037659402479154654997  0.45832079439080775085 -1
0.26626912058541962747  -0.037659402479154654997  0.45832079439080775085 -1
1  2  3  4
  
ZONE T=F_15_S_1
STRANDID=0, SOLUTIONTIME=0
Nodes=4, Elements=1, ZONETYPE=FEQuadrilateral
DATAPACKING=POINT
DT=(SINGLE SINGLE SINGLE SINGLE)
0.25062699999999998868  -0.04123170000000000307  0.38469100000000000517 1
0.26629999999999998117  -0.076637800000000005918  0.48453800000000002424 1
0.22350300000000000722  -0.10909499999999999753  0.43284299999999997777 1
0.22350300000000000722  -0.10909499999999999753  0.43284299999999997777 1
1  2  3  4
  
ZONE T=F_16_S_1
STRANDID=0, SOLUTIONTIME=0
Nodes=4, Elements=1, ZONETYPE=FEQuadrilateral
DATAPACKING=POINT
DT=(SINGLE SINGLE SINGLE SINGLE)
0.26624700000000001143  -0.0097370800000000003876  0.43953999999999998627 -1
0.25515069831530767797  -0.032110563032314007326  0.40057578418030154177 -1
0.25159160642193068025  -0.030646272446825849334  0.38760955636768040788 -1
0.25748999999999999666  0.034081699999999999495  0.40545599999999998309 -1
1  2  3  4
  
ZONE T=F_16_S_2
STRANDID=0, SOLUTIONTIME=0
Nodes=4, Elements=1, ZONETYPE=FEQuadrilateral
DATAPACKING=POINT
DT=(SINGLE SINGLE SINGLE SINGLE)
0.25515069831530767797  -0.032110563032314007326  0.40057578418030154177 1
0.25062699999999998868  -0.04123170000000000307  0.38469100000000000517 1
0.25159160642193068025  -0.030646272446825849334  0.38760955636768040788 1
0.25159160642193068025  -0.030646272446825849334  0.38760955636768040788 1
1  2  3  4
  
ZONE T=F_17_S_1
STRANDID=0, SOLUTIONTIME=0
Nodes=4, Elements=1, ZONETYPE=FEQuadrilateral
DATAPACKING=POINT
DT=(SINGLE SINGLE SINGLE SINGLE)
0.25748999999999999666  0.034081699999999999495  0.40545599999999998309 -1
0.25159160642193068025  -0.030646272446825849334  0.38760955636768040788 -1
0.25204664031189638607  -0.032022937402133286322  0.37845450015004566957 -1
0.25973099999999998966  0.017823100000000001442  0.34469699999999997564 -1
1  2  3  4
  
ZONE T=F_17_S_2
STRANDID=0, SOLUTIONTIME=0
Nodes=4, Elements=1, ZONETYPE=FEQuadrilateral
DATAPACKING=POINT
DT=(SINGLE SINGLE SINGLE SINGLE)
0.25159160642193068025  -0.030646272446825849334  0.38760955636768040788 1
0.25062699999999998868  -0.04123170000000000307  0.38469100000000000517 1
0.25204664031189638607  -0.032022937402133286322  0.37845450015004566957 1
0.25204664031189638607  -0.032022937402133286322  0.37845450015004566957 1
1  2  3  4
  
ZONE T=F_30_S_1
STRANDID=0, SOLUTIONTIME=0
Nodes=4, Elements=1, ZONETYPE=FEQuadrilateral
DATAPACKING=POINT
DT=(SINGLE SINGLE SINGLE SINGLE)
0.26629999999999998117  -0.076637800000000005918  0.48453800000000002424 1
0.28812873103746411418  -0.026964453484330394573  0.49466007327212802025 1
0.30631099208492729158  -0.022257355038346551129  0.51070692486710400626 1
0.30650040546291956733  -0.044446710013238618919  0.51549279011893622826 1
1  2  3  4
  
ZONE T=F_30_S_2
STRANDID=0, SOLUTIONTIME=0
Nodes=4, Elements=1, ZONETYPE=FEQuadrilateral
DATAPACKING=POINT
DT=(SINGLE SINGLE SINGLE SINGLE)
0.30667600000000000415  -0.044306100000000001038  0.51562799999999997524 -1
0.30650040546291956733  -0.044446710013238618919  0.51549279011893622826 -1
0.30666837068622943008  -0.043845242066204763443  0.51552514078865974145 -1
0.30666837068622943008  -0.043845242066204763443  0.51552514078865974145 -1
1  2  3  4
  
ZONE T=F_30_S_3
STRANDID=0, SOLUTIONTIME=0
Nodes=4, Elements=1, ZONETYPE=FEQuadrilateral
DATAPACKING=POINT
DT=(SINGLE SINGLE SINGLE SINGLE)
0.30666837068622943008  -0.043845242066204763443  0.51552514078865974145 1
0.30650040546291956733  -0.044446710013238618919  0.51549279011893622826 1
0.30631099208492729158  -0.022257355038346551129  0.51070692486710400626 1
0.30631099208492729158  -0.022257355038346551129  0.51070692486710400626 1
1  2  3  4
  
ZONE T=F_30_S_4
STRANDID=0, SOLUTIONTIME=0
Nodes=4, Elements=1, ZONETYPE=FEQuadrilateral
DATAPACKING=POINT
DT=(SINGLE SINGLE SINGLE SINGLE)
0.30572599999999999776  0.013079800000000000801  0.50282000000000004469 -1
0.30631099208492729158  -0.022257355038346551129  0.51070692486710400626 -1
0.28812873103746411418  -0.026964453484330394573  0.49466007327212802025 -1
0.28812873103746411418  -0.026964453484330394573  0.49466007327212802025 -1
1  2  3  4
  
ZONE T=F_31_S_1
STRANDID=0, SOLUTIONTIME=0
Nodes=4, Elements=1, ZONETYPE=FEQuadrilateral
DATAPACKING=POINT
DT=(SINGLE SINGLE SINGLE SINGLE)
0.30572599999999999776  0.013079800000000000801  0.50282000000000004469 -1
0.28812873103746411418  -0.026964453484330394573  0.49466007327212802025 -1
0.26626912058541962747  -0.037659402479154654997  0.45832079439080775085 -1
0.26624700000000001143  -0.0097370800000000003876  0.43953999999999998627 -1
1  2  3  4
  
ZONE T=F_31_S_2
STRANDID=0, SOLUTIONTIME=0
Nodes=4, Elements=1, ZONETYPE=FEQuadrilateral
DATAPACKING=POINT
DT=(SINGLE SINGLE SINGLE SINGLE)
0.28812873103746411418  -0.026964453484330394573  0.49466007327212802025 1
0.26629999999999998117  -0.076637800000000005918  0.48453800000000002424 1
0.26626912058541962747  -0.037659402479154654997  0.45832079439080775085 1
0.26626912058541962747  -0.037659402479154654997  0.45832079439080775085 1
1  2  3  4
  
ZONE T=F_45_S_1
STRANDID=0, SOLUTIONTIME=0
Nodes=4, Elements=1, ZONETYPE=FEQuadrilateral
DATAPACKING=POINT
DT=(SINGLE SINGLE SINGLE SINGLE)
0.30667600000000000415  -0.044306100000000001038  0.51562799999999997524 -1
0.32907865111870598929  -0.030616140004370358263  0.52889063616758869024 -1
0.35328898949081521952  -0.039375848900526554119  0.54836239153930754764 -1
0.36815700000000001202  -0.069279999999999994365  0.5656710000000000349 -1
1  2  3  4
  
ZONE T=F_45_S_2
STRANDID=0, SOLUTIONTIME=0
Nodes=4, Elements=1, ZONETYPE=FEQuadrilateral
DATAPACKING=POINT
DT=(SINGLE SINGLE SINGLE SINGLE)
0.32907865111870598929  -0.030616140004370358263  0.52889063616758869024 1
0.34430699999999997418  -0.02131030000000000077  0.53790599999999999525 1
0.35328898949081521952  -0.039375848900526554119  0.54836239153930754764 1
0.35328898949081521952  -0.039375848900526554119  0.54836239153930754764 1
1  2  3  4
  
ZONE T=F_48_S_1
STRANDID=0, SOLUTIONTIME=0
Nodes=4, Elements=1, ZONETYPE=FEQuadrilateral
DATAPACKING=POINT
DT=(SINGLE SINGLE SINGLE SINGLE)
0.30572599999999999776  0.013079800000000000801  0.50282000000000004469 -1
0.32851811233891720088  -0.0072364961703065295434  0.52354740606835614702 -1
0.31811895448995958224  -0.0246600467081562226  0.51972929166268166945 -1
0.30631099208492729158  -0.022257355038346551129  0.51070692486710400626 -1
1  2  3  4
  
ZONE T=F_48_S_2
STRANDID=0, SOLUTIONTIME=0
Nodes=4, Elements=1, ZONETYPE=FEQuadrilateral
DATAPACKING=POINT
DT=(SINGLE SINGLE SINGLE SINGLE)
0.34430699999999997418  -0.02131030000000000077  0.53790599999999999525 1
0.32907865111870598929  -0.030616140004370358263  0.52889063616758869024 1
0.31811895448995958224  -0.0246600467081562226  0.51972929166268166945 1
0.32851811233891720088  -0.0072364961703065295434  0.52354740606835614702 1
1  2  3  4
  
ZONE T=F_48_S_3
STRANDID=0, SOLUTIONTIME=0
Nodes=4, Elements=1, ZONETYPE=FEQuadrilateral
DATAPACKING=POINT
DT=(SINGLE SINGLE SINGLE SINGLE)
0.30667600000000000415  -0.044306100000000001038  0.51562799999999997524 -1
0.30666837068622943008  -0.043845242066204763443  0.51552514078865974145 -1
0.31811895448995958224  -0.0246600467081562226  0.51972929166268166945 -1
0.32907865111870598929  -0.030616140004370358263  0.52889063616758869024 -1
1  2  3  4
  
ZONE T=F_48_S_4
STRANDID=0, SOLUTIONTIME=0
Nodes=4, Elements=1, ZONETYPE=FEQuadrilateral
DATAPACKING=POINT
DT=(SINGLE SINGLE SINGLE SINGLE)
0.30666837068622943008  -0.043845242066204763443  0.51552514078865974145 1
0.30631099208492729158  -0.022257355038346551129  0.51070692486710400626 1
0.31811895448995958224  -0.0246600467081562226  0.51972929166268166945 1
0.31811895448995958224  -0.0246600467081562226  0.51972929166268166945 1
1  2  3  4
  
ZONE T=F_49_S_1
STRANDID=0, SOLUTIONTIME=0
Nodes=4, Elements=1, ZONETYPE=FEQuadrilateral
DATAPACKING=POINT
DT=(SINGLE SINGLE SINGLE SINGLE)
0.34430699999999997418  -0.02131030000000000077  0.53790599999999999525 1
0.32851811233891720088  -0.0072364961703065295434  0.52354740606835614702 1
0.32611653610978008633  0.027476137117754442785  0.52298456804892212713 1
0.34046700000000001962  0.037608000000000002538  0.53717599999999998683 1
1  2  3  4
  
ZONE T=F_49_S_2
STRANDID=0, SOLUTIONTIME=0
Nodes=4, Elements=1, ZONETYPE=FEQuadrilateral
DATAPACKING=POINT
DT=(SINGLE SINGLE SINGLE SINGLE)
0.32851811233891720088  -0.0072364961703065295434  0.52354740606835614702 -1
0.30572599999999999776  0.013079800000000000801  0.50282000000000004469 -1
0.32611653610978008633  0.027476137117754442785  0.52298456804892212713 -1
0.32611653610978008633  0.027476137117754442785  0.52298456804892212713 -1
1  2  3  4
  
ZONE T=F_76_S_1
STRANDID=0, SOLUTIONTIME=0
Nodes=4, Elements=1, ZONETYPE=FEQuadrilateral
DATAPACKING=POINT
DT=(SINGLE SINGLE SINGLE SINGLE)
0.39310800000000001297  -0.002386880000000000078  0.55817399999999994797 1
0.34430699999999997418  -0.02131030000000000077  0.53790599999999999525 1
0.34046700000000001962  0.037608000000000002538  0.53717599999999998683 1
0.34046700000000001962  0.037608000000000002538  0.53717599999999998683 1
1  2  3  4
  
ZONE T=F_77_S_1
STRANDID=0, SOLUTIONTIME=0
Nodes=4, Elements=1, ZONETYPE=FEQuadrilateral
DATAPACKING=POINT
DT=(SINGLE SINGLE SINGLE SINGLE)
0.36815700000000001202  -0.069279999999999994365  0.5656710000000000349 -1
0.37830432622907539386  -0.04207522619852158835  0.56262204385638336923 -1
0.4056235425515974935  -0.044180754378874795285  0.56711665663169974483 -1
0.40350840004715993192  -0.056494012297196118111  0.56887209471103195035 -1
1  2  3  4
  
ZONE T=F_77_S_2
STRANDID=0, SOLUTIONTIME=0
Nodes=4, Elements=1, ZONETYPE=FEQuadrilateral
DATAPACKING=POINT
DT=(SINGLE SINGLE SINGLE SINGLE)
0.39310800000000001297  -0.002386880000000000078  0.55817399999999994797 1
0.40997699995235747927  -0.018837192675142312714  0.56350355490905901235 1
0.4056235425515974935  -0.044180754378874795285  0.56711665663169974483 1
0.37830432622907539386  -0.04207522619852158835  0.56262204385638336923 1
1  2  3  4
  
ZONE T=F_77_S_3
STRANDID=0, SOLUTIONTIME=0
Nodes=4, Elements=1, ZONETYPE=FEQuadrilateral
DATAPACKING=POINT
DT=(SINGLE SINGLE SINGLE SINGLE)
0.43639499999999997737  -0.044599500000000000255  0.57184999999999996945 -1
0.4253627557552421834  -0.048589671225457140014  0.57085102234549134348 -1
0.4056235425515974935  -0.044180754378874795285  0.56711665663169974483 -1
0.40997699995235747927  -0.018837192675142312714  0.56350355490905901235 -1
1  2  3  4
  
ZONE T=F_77_S_4
STRANDID=0, SOLUTIONTIME=0
Nodes=4, Elements=1, ZONETYPE=FEQuadrilateral
DATAPACKING=POINT
DT=(SINGLE SINGLE SINGLE SINGLE)
0.4253627557552421834  -0.048589671225457140014  0.57085102234549134348 1
0.40350840004715993192  -0.056494012297196118111  0.56887209471103195035 1
0.4056235425515974935  -0.044180754378874795285  0.56711665663169974483 1
0.4056235425515974935  -0.044180754378874795285  0.56711665663169974483 1
1  2  3  4
  
ZONE T=F_78_S_1
STRANDID=0, SOLUTIONTIME=0
Nodes=4, Elements=1, ZONETYPE=FEQuadrilateral
DATAPACKING=POINT
DT=(SINGLE SINGLE SINGLE SINGLE)
0.39310800000000001297  -0.002386880000000000078  0.55817399999999994797 1
0.37830432622907539386  -0.04207522619852158835  0.56262204385638336923 1
0.35328898949081521952  -0.039375848900526554119  0.54836239153930754764 1
0.34430699999999997418  -0.02131030000000000077  0.53790599999999999525 1
1  2  3  4
  
ZONE T=F_78_S_2
STRANDID=0, SOLUTIONTIME=0
Nodes=4, Elements=1, ZONETYPE=FEQuadrilateral
DATAPACKING=POINT
DT=(SINGLE SINGLE SINGLE SINGLE)
0.37830432622907539386  -0.04207522619852158835  0.56262204385638336923 -1
0.36815700000000001202  -0.069279999999999994365  0.5656710000000000349 -1
0.35328898949081521952  -0.039375848900526554119  0.54836239153930754764 -1
0.35328898949081521952  -0.039375848900526554119  0.54836239153930754764 -1
1  2  3  4
  
ZONE T=F_92_S_1
STRANDID=0, SOLUTIONTIME=0
Nodes=4, Elements=1, ZONETYPE=FEQuadrilateral
DATAPACKING=POINT
DT=(SINGLE SINGLE SINGLE SINGLE)
0.49958000000000002405  0.01166629999999999924  0.56089500000000003244 -1
0.43639499999999997737  -0.044599500000000000255  0.57184999999999996945 -1
0.44700800000000001644  0.027502100000000001545  0.56900300000000003653 -1
0.44700800000000001644  0.027502100000000001545  0.56900300000000003653 -1
1  2  3  4
  
ZONE T=F_93_S_1
STRANDID=0, SOLUTIONTIME=0
Nodes=4, Elements=1, ZONETYPE=FEQuadrilateral
DATAPACKING=POINT
DT=(SINGLE SINGLE SINGLE SINGLE)
0.43639499999999997737  -0.044599500000000000255  0.57184999999999996945 -1
0.40997699995235747927  -0.018837192675142312714  0.56350355490905901235 -1
0.41570560911446197139  0.010144093782374231233  0.56271406510390553635 -1
0.44700800000000001644  0.027502100000000001545  0.56900300000000003653 -1
1  2  3  4
  
ZONE T=F_93_S_2
STRANDID=0, SOLUTIONTIME=0
Nodes=4, Elements=1, ZONETYPE=FEQuadrilateral
DATAPACKING=POINT
DT=(SINGLE SINGLE SINGLE SINGLE)
0.40997699995235747927  -0.018837192675142312714  0.56350355490905901235 1
0.39310800000000001297  -0.002386880000000000078  0.55817399999999994797 1
0.41570560911446197139  0.010144093782374231233  0.56271406510390553635 1
0.41570560911446197139  0.010144093782374231233  0.56271406510390553635 1
1  2  3  4
  
ZONE T=F_133_S_1
STRANDID=0, SOLUTIONTIME=0
Nodes=4, Elements=1, ZONETYPE=FEQuadrilateral
DATAPACKING=POINT
DT=(SINGLE SINGLE SINGLE SINGLE)
0.62720299999999995499  -0.01882210000000000133  0.43773800000000001598 1
0.62727800000000000225  -0.085316500000000003445  0.49212000000000000188 1
0.5902960000000000429  -0.023466399999999998371  0.50466200000000005499 1
0.5902960000000000429  -0.023466399999999998371  0.50466200000000005499 1
1  2  3  4
  
ZONE T=F_135_S_1
STRANDID=0, SOLUTIONTIME=0
Nodes=4, Elements=1, ZONETYPE=FEQuadrilateral
DATAPACKING=POINT
DT=(SINGLE SINGLE SINGLE SINGLE)
0.62720299999999995499  -0.01882210000000000133  0.43773800000000001598 1
0.65959196962824184762  -0.099384501872245956111  0.44631092959808521536 1
0.65663321420166675946  -0.10051035006216740841  0.45248440020514629767 1
0.62727800000000000225  -0.085316500000000003445  0.49212000000000000188 1
1  2  3  4
  
ZONE T=F_135_S_2
STRANDID=0, SOLUTIONTIME=0
Nodes=4, Elements=1, ZONETYPE=FEQuadrilateral
DATAPACKING=POINT
DT=(SINGLE SINGLE SINGLE SINGLE)
0.65959196962824184762  -0.099384501872245956111  0.44631092959808521536 -1
0.66094100000000000072  -0.10273999999999999799  0.44666800000000000948 -1
0.65663321420166675946  -0.10051035006216740841  0.45248440020514629767 -1
0.65663321420166675946  -0.10051035006216740841  0.45248440020514629767 -1
1  2  3  4
  
ZONE T=F_137_S_1
STRANDID=0, SOLUTIONTIME=0
Nodes=4, Elements=1, ZONETYPE=FEQuadrilateral
DATAPACKING=POINT
DT=(SINGLE SINGLE SINGLE SINGLE)
0.56387399999999998634  0.034456699999999999828  0.22789699999999998847 -1
0.62472099999999997078  0.040558200000000002583  0.30578100000000002501 -1
0.61311999999999999833  0.075075699999999995216  0.26373499999999999721 -1
0.61311999999999999833  0.075075699999999995216  0.26373499999999999721 -1
1  2  3  4
  
ZONE T=F_138_S_1
STRANDID=0, SOLUTIONTIME=0
Nodes=4, Elements=1, ZONETYPE=FEQuadrilateral
DATAPACKING=POINT
DT=(SINGLE SINGLE SINGLE SINGLE)
0.62472099999999997078  0.040558200000000002583  0.30578100000000002501 -1
0.56387399999999998634  0.034456699999999999828  0.22789699999999998847 -1
0.58052099999999995372  -0.011759099999999999761  0.24010600000000001386 -1
0.58052099999999995372  -0.011759099999999999761  0.24010600000000001386 -1
1  2  3  4
  
ZONE T=F_143_S_1
STRANDID=0, SOLUTIONTIME=0
Nodes=4, Elements=1, ZONETYPE=FEQuadrilateral
DATAPACKING=POINT
DT=(SINGLE SINGLE SINGLE SINGLE)
0.47870200000000001639  0.018459199999999998526  0.19009200000000001096 1
0.52317929176484301301  0.083990619422874446265  0.18419044827812749987 1
0.52331629493835796207  0.08811218264043850501  0.18276622312007662075 1
0.47119699999999997697  0.1192010000000000014  0.15098400000000000709 1
1  2  3  4
  
ZONE T=F_143_S_2
STRANDID=0, SOLUTIONTIME=0
Nodes=4, Elements=1, ZONETYPE=FEQuadrilateral
DATAPACKING=POINT
DT=(SINGLE SINGLE SINGLE SINGLE)
0.52317929176484301301  0.083990619422874446265  0.18419044827812749987 -1
0.52520999999999995467  0.086982599999999993257  0.18392100000000000115 -1
0.52331629493835796207  0.08811218264043850501  0.18276622312007662075 -1
0.52331629493835796207  0.08811218264043850501  0.18276622312007662075 -1
1  2  3  4
  
ZONE T=F_144_S_1
STRANDID=0, SOLUTIONTIME=0
Nodes=4, Elements=1, ZONETYPE=FEQuadrilateral
DATAPACKING=POINT
DT=(SINGLE SINGLE SINGLE SINGLE)
0.56387399999999998634  0.034456699999999999828  0.22789699999999998847 -1
0.52199136264436085675  0.02659005965931483112  0.20930669913551475103 -1
0.52024405167358456215  -0.0091405441795241494651  0.20165354080948066917 -1
0.5325269999999999726  -0.017301099999999999812  0.20507200000000000428 -1
1  2  3  4
  
ZONE T=F_144_S_2
STRANDID=0, SOLUTIONTIME=0
Nodes=4, Elements=1, ZONETYPE=FEQuadrilateral
DATAPACKING=POINT
DT=(SINGLE SINGLE SINGLE SINGLE)
0.52199136264436085675  0.02659005965931483112  0.20930669913551475103 1
0.47870200000000001639  0.018459199999999998526  0.19009200000000001096 1
0.52024405167358456215  -0.0091405441795241494651  0.20165354080948066917 1
0.52024405167358456215  -0.0091405441795241494651  0.20165354080948066917 1
1  2  3  4
  
ZONE T=F_145_S_1
STRANDID=0, SOLUTIONTIME=0
Nodes=4, Elements=1, ZONETYPE=FEQuadrilateral
DATAPACKING=POINT
DT=(SINGLE SINGLE SINGLE SINGLE)
0.52520999999999995467  0.086982599999999993257  0.18392100000000000115 -1
0.52317929176484301301  0.083990619422874446265  0.18419044827812749987 -1
0.52199136264436085675  0.02659005965931483112  0.20930669913551475103 -1
0.56387399999999998634  0.034456699999999999828  0.22789699999999998847 -1
1  2  3  4
  
ZONE T=F_145_S_2
STRANDID=0, SOLUTIONTIME=0
Nodes=4, Elements=1, ZONETYPE=FEQuadrilateral
DATAPACKING=POINT
DT=(SINGLE SINGLE SINGLE SINGLE)
0.52317929176484301301  0.083990619422874446265  0.18419044827812749987 1
0.47870200000000001639  0.018459199999999998526  0.19009200000000001096 1
0.52199136264436085675  0.02659005965931483112  0.20930669913551475103 1
0.52199136264436085675  0.02659005965931483112  0.20930669913551475103 1
1  2  3  4
  
ZONE T=F_147_S_1
STRANDID=0, SOLUTIONTIME=0
Nodes=4, Elements=1, ZONETYPE=FEQuadrilateral
DATAPACKING=POINT
DT=(SINGLE SINGLE SINGLE SINGLE)
0.47119699999999997697  0.1192010000000000014  0.15098400000000000709 1
0.46381233029324664408  0.10884892528191668359  0.15692763943411763838 1
0.46462009736575787811  0.033298794713785211108  0.18739397098219215398 1
0.47870200000000001639  0.018459199999999998526  0.19009200000000001096 1
1  2  3  4
  
ZONE T=F_147_S_2
STRANDID=0, SOLUTIONTIME=0
Nodes=4, Elements=1, ZONETYPE=FEQuadrilateral
DATAPACKING=POINT
DT=(SINGLE SINGLE SINGLE SINGLE)
0.46381233029324664408  0.10884892528191668359  0.15692763943411763838 -1
0.4333929999999999727  0.066206100000000003836  0.18141099999999998893 -1
0.46462009736575787811  0.033298794713785211108  0.18739397098219215398 -1
0.46462009736575787811  0.033298794713785211108  0.18739397098219215398 -1
1  2  3  4
  
ZONE T=F_150_S_1
STRANDID=0, SOLUTIONTIME=0
Nodes=4, Elements=1, ZONETYPE=FEQuadrilateral
DATAPACKING=POINT
DT=(SINGLE SINGLE SINGLE SINGLE)
0.41602299999999997615  0.024497899999999999537  0.19184699999999998976 1
0.41821646346439472763  0.029764763147131223509  0.19052915401759218383 1
0.41203786313152229726  0.066166462615405416403  0.18549592282000298971 1
0.37418299999999998784  0.066096199999999993846  0.19273699999999999166 1
1  2  3  4
  
ZONE T=F_150_S_2
STRANDID=0, SOLUTIONTIME=0
Nodes=4, Elements=1, ZONETYPE=FEQuadrilateral
DATAPACKING=POINT
DT=(SINGLE SINGLE SINGLE SINGLE)
0.41821646346439472763  0.029764763147131223509  0.19052915401759218383 -1
0.4333929999999999727  0.066206100000000003836  0.18141099999999998893 -1
0.41203786313152229726  0.066166462615405416403  0.18549592282000298971 -1
0.41203786313152229726  0.066166462615405416403  0.18549592282000298971 -1
1  2  3  4
  
ZONE T=F_151_S_1
STRANDID=0, SOLUTIONTIME=0
Nodes=4, Elements=1, ZONETYPE=FEQuadrilateral
DATAPACKING=POINT
DT=(SINGLE SINGLE SINGLE SINGLE)
0.37418299999999998784  0.066096199999999993846  0.19273699999999999166 1
0.37296975575898522193  0.062397023876557253241  0.19419739215939088584 1
0.38198612175225959975  0.020053012290657534766  0.20376748209825376601 1
0.41602299999999997615  0.024497899999999999537  0.19184699999999998976 1
1  2  3  4
  
ZONE T=F_151_S_2
STRANDID=0, SOLUTIONTIME=0
Nodes=4, Elements=1, ZONETYPE=FEQuadrilateral
DATAPACKING=POINT
DT=(SINGLE SINGLE SINGLE SINGLE)
0.37296975575898522193  0.062397023876557253241  0.19419739215939088584 -1
0.35805700000000001415  0.016928100000000001479  0.21214800000000000324 -1
0.38198612175225959975  0.020053012290657534766  0.20376748209825376601 -1
0.38198612175225959975  0.020053012290657534766  0.20376748209825376601 -1
1  2  3  4
  
ZONE T=F_152_S_1
STRANDID=0, SOLUTIONTIME=0
Nodes=4, Elements=1, ZONETYPE=FEQuadrilateral
DATAPACKING=POINT
DT=(SINGLE SINGLE SINGLE SINGLE)
0.6438120000000000509  -0.057557900000000002116  0.40081600000000000561 1
0.65815138801445627337  -0.095381687915696566904  0.43920058866477029724 1
0.65959196962824184762  -0.099384501872245956111  0.44631092959808521536 1
0.62720299999999995499  -0.01882210000000000133  0.43773800000000001598 1
1  2  3  4
  
ZONE T=F_152_S_2
STRANDID=0, SOLUTIONTIME=0
Nodes=4, Elements=1, ZONETYPE=FEQuadrilateral
DATAPACKING=POINT
DT=(SINGLE SINGLE SINGLE SINGLE)
0.65815138801445627337  -0.095381687915696566904  0.43920058866477029724 -1
0.66094100000000000072  -0.10273999999999999799  0.44666800000000000948 -1
0.65959196962824184762  -0.099384501872245956111  0.44631092959808521536 -1
0.65959196962824184762  -0.099384501872245956111  0.44631092959808521536 -1
1  2  3  4
  
ZONE T=F_153_S_1
STRANDID=0, SOLUTIONTIME=0
Nodes=4, Elements=1, ZONETYPE=FEQuadrilateral
DATAPACKING=POINT
DT=(SINGLE SINGLE SINGLE SINGLE)
0.41602299999999997615  0.024497899999999999537  0.19184699999999998976 1
0.38198612175225959975  0.020053012290657534766  0.20376748209825376601 1
0.37818442669177665394  -0.016589691680019683084  0.20114712665484274501 1
0.38261600000000001165  -0.023969500000000001222  0.19872500000000001275 1
1  2  3  4
  
ZONE T=F_153_S_2
STRANDID=0, SOLUTIONTIME=0
Nodes=4, Elements=1, ZONETYPE=FEQuadrilateral
DATAPACKING=POINT
DT=(SINGLE SINGLE SINGLE SINGLE)
0.38198612175225959975  0.020053012290657534766  0.20376748209825376601 -1
0.35805700000000001415  0.016928100000000001479  0.21214800000000000324 -1
0.37818442669177665394  -0.016589691680019683084  0.20114712665484274501 -1
0.37818442669177665394  -0.016589691680019683084  0.20114712665484274501 -1
1  2  3  4
  
ZONE T=F_158_S_1
STRANDID=0, SOLUTIONTIME=0
Nodes=4, Elements=1, ZONETYPE=FEQuadrilateral
DATAPACKING=POINT
DT=(SINGLE SINGLE SINGLE SINGLE)
0.32685999999999998389  0.071593299999999998606  0.21449799999999999423 -1
0.32351703130341913361  0.063214818854328544417  0.22060485082673830792 -1
0.33262834980455796563  0.022197585276816100136  0.23022176630210761106 -1
0.35805700000000001415  0.016928100000000001479  0.21214800000000000324 -1
1  2  3  4
  
ZONE T=F_158_S_2
STRANDID=0, SOLUTIONTIME=0
Nodes=4, Elements=1, ZONETYPE=FEQuadrilateral
DATAPACKING=POINT
DT=(SINGLE SINGLE SINGLE SINGLE)
0.32351703130341913361  0.063214818854328544417  0.22060485082673830792 1
0.30909700000000001063  0.027073900000000001437  0.24694699999999999984 1
0.33262834980455796563  0.022197585276816100136  0.23022176630210761106 1
0.33262834980455796563  0.022197585276816100136  0.23022176630210761106 1
1  2  3  4
  
ZONE T=F_162_S_1
STRANDID=0, SOLUTIONTIME=0
Nodes=4, Elements=1, ZONETYPE=FEQuadrilateral
DATAPACKING=POINT
DT=(SINGLE SINGLE SINGLE SINGLE)
0.2808430000000000093  0.011589300000000000296  0.2883419999999999872 -1
0.29684428134904627949  0.0203587995815616013  0.26489848611015187618 -1
0.29372442283660449291  0.04170087131546311443  0.26232523855935557799 -1
0.2683670000000000222  0.065828399999999995251  0.28769200000000000328 -1
1  2  3  4
  
ZONE T=F_162_S_2
STRANDID=0, SOLUTIONTIME=0
Nodes=4, Elements=1, ZONETYPE=FEQuadrilateral
DATAPACKING=POINT
DT=(SINGLE SINGLE SINGLE SINGLE)
0.29684428134904627949  0.0203587995815616013  0.26489848611015187618 1
0.30909700000000001063  0.027073900000000001437  0.24694699999999999984 1
0.29372442283660449291  0.04170087131546311443  0.26232523855935557799 1
0.29372442283660449291  0.04170087131546311443  0.26232523855935557799 1
1  2  3  4
  
ZONE T=F_163_S_1
STRANDID=0, SOLUTIONTIME=0
Nodes=4, Elements=1, ZONETYPE=FEQuadrilateral
DATAPACKING=POINT
DT=(SINGLE SINGLE SINGLE SINGLE)
0.63364399999999998503  -0.0034563599999999999011  0.34881099999999998218 1
0.6438120000000000509  -0.057557900000000002116  0.40081600000000000561 1
0.62720299999999995499  -0.01882210000000000133  0.43773800000000001598 1
0.62720299999999995499  -0.01882210000000000133  0.43773800000000001598 1
1  2  3  4
  
ZONE T=F_166_S_1
STRANDID=0, SOLUTIONTIME=0
Nodes=4, Elements=1, ZONETYPE=FEQuadrilateral
DATAPACKING=POINT
DT=(SINGLE SINGLE SINGLE SINGLE)
0.2808430000000000093  0.011589300000000000296  0.2883419999999999872 -1
0.25973099999999998966  0.017823100000000001442  0.34469699999999997564 -1
0.26137500000000002398  -0.037206200000000001771  0.31765300000000001868 -1
0.26137500000000002398  -0.037206200000000001771  0.31765300000000001868 -1
1  2  3  4
  
ZONE T=F_167_S_1
STRANDID=0, SOLUTIONTIME=0
Nodes=4, Elements=1, ZONETYPE=FEQuadrilateral
DATAPACKING=POINT
DT=(SINGLE SINGLE SINGLE SINGLE)
0.25973099999999998966  0.017823100000000001442  0.34469699999999997564 -1
0.24602499999999999369  0.068478200000000002956  0.35668400000000000105 -1
0.25748999999999999666  0.034081699999999999495  0.40545599999999998309 -1
0.25748999999999999666  0.034081699999999999495  0.40545599999999998309 -1
1  2  3  4
  
ZONE T=F_168_S_1
STRANDID=0, SOLUTIONTIME=0
Nodes=4, Elements=1, ZONETYPE=FEQuadrilateral
DATAPACKING=POINT
DT=(SINGLE SINGLE SINGLE SINGLE)
0.24602499999999999369  0.068478200000000002956  0.35668400000000000105 -1
0.25973099999999998966  0.017823100000000001442  0.34469699999999997564 -1
0.2683670000000000222  0.065828399999999995251  0.28769200000000000328 -1
0.2683670000000000222  0.065828399999999995251  0.28769200000000000328 -1
1  2  3  4
  
ZONE T=F_169_S_1
STRANDID=0, SOLUTIONTIME=0
Nodes=4, Elements=1, ZONETYPE=FEQuadrilateral
DATAPACKING=POINT
DT=(SINGLE SINGLE SINGLE SINGLE)
0.2808430000000000093  0.011589300000000000296  0.2883419999999999872 -1
0.2683670000000000222  0.065828399999999995251  0.28769200000000000328 -1
0.25973099999999998966  0.017823100000000001442  0.34469699999999997564 -1
0.25973099999999998966  0.017823100000000001442  0.34469699999999997564 -1
1  2  3  4
  
ZONE T=F_172_S_1
STRANDID=0, SOLUTIONTIME=0
Nodes=4, Elements=1, ZONETYPE=FEQuadrilateral
DATAPACKING=POINT
DT=(SINGLE SINGLE SINGLE SINGLE)
0.26624700000000001143  -0.0097370800000000003876  0.43953999999999998627 -1
0.25748999999999999666  0.034081699999999999495  0.40545599999999998309 -1
0.2741140000000000243  0.052311700000000002642  0.46645599999999998175 -1
0.2741140000000000243  0.052311700000000002642  0.46645599999999998175 -1
1  2  3  4
  
ZONE T=F_173_S_1
STRANDID=0, SOLUTIONTIME=0
Nodes=4, Elements=1, ZONETYPE=FEQuadrilateral
DATAPACKING=POINT
DT=(SINGLE SINGLE SINGLE SINGLE)
0.26624700000000001143  -0.0097370800000000003876  0.43953999999999998627 -1
0.2741140000000000243  0.052311700000000002642  0.46645599999999998175 -1
0.30572599999999999776  0.013079800000000000801  0.50282000000000004469 -1
0.30572599999999999776  0.013079800000000000801  0.50282000000000004469 -1
1  2  3  4
  
ZONE T=F_176_S_1
STRANDID=0, SOLUTIONTIME=0
Nodes=4, Elements=1, ZONETYPE=FEQuadrilateral
DATAPACKING=POINT
DT=(SINGLE SINGLE SINGLE SINGLE)
0.31570500000000001339  0.083601200000000000512  0.53744400000000003281 -1
0.32607052801725050495  0.064348158920805892391  0.53733181352440739786 -1
0.32611653610978008633  0.027476137117754442785  0.52298456804892212713 -1
0.30572599999999999776  0.013079800000000000801  0.50282000000000004469 -1
1  2  3  4
  
ZONE T=F_176_S_2
STRANDID=0, SOLUTIONTIME=0
Nodes=4, Elements=1, ZONETYPE=FEQuadrilateral
DATAPACKING=POINT
DT=(SINGLE SINGLE SINGLE SINGLE)
0.32607052801725050495  0.064348158920805892391  0.53733181352440739786 1
0.34046700000000001962  0.037608000000000002538  0.53717599999999998683 1
0.32611653610978008633  0.027476137117754442785  0.52298456804892212713 1
0.32611653610978008633  0.027476137117754442785  0.52298456804892212713 1
1  2  3  4
  
ZONE T=F_177_S_1
STRANDID=0, SOLUTIONTIME=0
Nodes=4, Elements=1, ZONETYPE=FEQuadrilateral
DATAPACKING=POINT
DT=(SINGLE SINGLE SINGLE SINGLE)
0.2741140000000000243  0.052311700000000002642  0.46645599999999998175 -1
0.31570500000000001339  0.083601200000000000512  0.53744400000000003281 -1
0.30572599999999999776  0.013079800000000000801  0.50282000000000004469 -1
0.30572599999999999776  0.013079800000000000801  0.50282000000000004469 -1
1  2  3  4
  
ZONE T=F_179_S_1
STRANDID=0, SOLUTIONTIME=0
Nodes=4, Elements=1, ZONETYPE=FEQuadrilateral
DATAPACKING=POINT
DT=(SINGLE SINGLE SINGLE SINGLE)
0.34046700000000001962  0.037608000000000002538  0.53717599999999998683 1
0.32607052801725050495  0.064348158920805892391  0.53733181352440739786 1
0.33078464202210333678  0.079277346766153222735  0.5432571262631167297 1
0.39484999999999997877  0.060907599999999999241  0.56795399999999995888 1
1  2  3  4
  
ZONE T=F_179_S_2
STRANDID=0, SOLUTIONTIME=0
Nodes=4, Elements=1, ZONETYPE=FEQuadrilateral
DATAPACKING=POINT
DT=(SINGLE SINGLE SINGLE SINGLE)
0.32607052801725050495  0.064348158920805892391  0.53733181352440739786 -1
0.31570500000000001339  0.083601200000000000512  0.53744400000000003281 -1
0.33078464202210333678  0.079277346766153222735  0.5432571262631167297 -1
0.33078464202210333678  0.079277346766153222735  0.5432571262631167297 -1
1  2  3  4
  
ZONE T=F_180_S_1
STRANDID=0, SOLUTIONTIME=0
Nodes=4, Elements=1, ZONETYPE=FEQuadrilateral
DATAPACKING=POINT
DT=(SINGLE SINGLE SINGLE SINGLE)
0.39484999999999997877  0.060907599999999999241  0.56795399999999995888 1
0.39310800000000001297  -0.002386880000000000078  0.55817399999999994797 1
0.34046700000000001962  0.037608000000000002538  0.53717599999999998683 1
0.34046700000000001962  0.037608000000000002538  0.53717599999999998683 1
1  2  3  4
  
ZONE T=F_183_S_1
STRANDID=0, SOLUTIONTIME=0
Nodes=4, Elements=1, ZONETYPE=FEQuadrilateral
DATAPACKING=POINT
DT=(SINGLE SINGLE SINGLE SINGLE)
0.39484999999999997877  0.060907599999999999241  0.56795399999999995888 1
0.41437012485198793099  0.048405595882835182608  0.56834658811629534814 1
0.41570560911446197139  0.010144093782374231233  0.56271406510390553635 1
0.39310800000000001297  -0.002386880000000000078  0.55817399999999994797 1
1  2  3  4
  
ZONE T=F_183_S_2
STRANDID=0, SOLUTIONTIME=0
Nodes=4, Elements=1, ZONETYPE=FEQuadrilateral
DATAPACKING=POINT
DT=(SINGLE SINGLE SINGLE SINGLE)
0.41437012485198793099  0.048405595882835182608  0.56834658811629534814 -1
0.44700800000000001644  0.027502100000000001545  0.56900300000000003653 -1
0.41570560911446197139  0.010144093782374231233  0.56271406510390553635 -1
0.41570560911446197139  0.010144093782374231233  0.56271406510390553635 -1
1  2  3  4
  
ZONE T=F_190_S_1
STRANDID=0, SOLUTIONTIME=0
Nodes=4, Elements=1, ZONETYPE=FEQuadrilateral
DATAPACKING=POINT
DT=(SINGLE SINGLE SINGLE SINGLE)
0.61741999999999996884  0.063000399999999998069  0.4749780000000000113 1
0.62720299999999995499  -0.01882210000000000133  0.43773800000000001598 1
0.5902960000000000429  -0.023466399999999998371  0.50466200000000005499 1
0.5902960000000000429  -0.023466399999999998371  0.50466200000000005499 1
1  2  3  4
  
ZONE T=F_193_S_1
STRANDID=0, SOLUTIONTIME=0
Nodes=4, Elements=1, ZONETYPE=FEQuadrilateral
DATAPACKING=POINT
DT=(SINGLE SINGLE SINGLE SINGLE)
0.64090000000000002522  0.056582599999999996787  0.39295299999999999674 1
0.62720299999999995499  -0.01882210000000000133  0.43773800000000001598 1
0.61741999999999996884  0.063000399999999998069  0.4749780000000000113 1
0.61741999999999996884  0.063000399999999998069  0.4749780000000000113 1
1  2  3  4
  
ZONE T=F_195_S_1
STRANDID=0, SOLUTIONTIME=0
Nodes=4, Elements=1, ZONETYPE=FEQuadrilateral
DATAPACKING=POINT
DT=(SINGLE SINGLE SINGLE SINGLE)
0.64090000000000002522  0.056582599999999996787  0.39295299999999999674 1
0.63047617557044277614  0.04625838143340150338  0.33678972518861710617 1
0.62800114961552933046  0.024378177354959538331  0.32159909234071842876 1
0.63364399999999998503  -0.0034563599999999999011  0.34881099999999998218 1
1  2  3  4
  
ZONE T=F_195_S_2
STRANDID=0, SOLUTIONTIME=0
Nodes=4, Elements=1, ZONETYPE=FEQuadrilateral
DATAPACKING=POINT
DT=(SINGLE SINGLE SINGLE SINGLE)
0.63047617557044277614  0.04625838143340150338  0.33678972518861710617 -1
0.62472099999999997078  0.040558200000000002583  0.30578100000000002501 -1
0.62800114961552933046  0.024378177354959538331  0.32159909234071842876 -1
0.62800114961552933046  0.024378177354959538331  0.32159909234071842876 -1
1  2  3  4
  
ZONE T=F_196_S_1
STRANDID=0, SOLUTIONTIME=0
Nodes=4, Elements=1, ZONETYPE=FEQuadrilateral
DATAPACKING=POINT
DT=(SINGLE SINGLE SINGLE SINGLE)
0.63364399999999998503  -0.0034563599999999999011  0.34881099999999998218 1
0.62720299999999995499  -0.01882210000000000133  0.43773800000000001598 1
0.64090000000000002522  0.056582599999999996787  0.39295299999999999674 1
0.64090000000000002522  0.056582599999999996787  0.39295299999999999674 1
1  2  3  4
  
ZONE T=F_206_S_1
STRANDID=0, SOLUTIONTIME=0
Nodes=4, Elements=1, ZONETYPE=FEQuadrilateral
DATAPACKING=POINT
DT=(SINGLE SINGLE SINGLE SINGLE)
0.57706599999999996786  0.079236100000000003751  0.22112100000000001199 -1
0.52520999999999995467  0.086982599999999993257  0.18392100000000000115 -1
0.56387399999999998634  0.034456699999999999828  0.22789699999999998847 -1
0.56387399999999998634  0.034456699999999999828  0.22789699999999998847 -1
1  2  3  4
  
ZONE T=F_208_S_1
STRANDID=0, SOLUTIONTIME=0
Nodes=4, Elements=1, ZONETYPE=FEQuadrilateral
DATAPACKING=POINT
DT=(SINGLE SINGLE SINGLE SINGLE)
0.61820399999999997576  0.12484199999999999464  0.21976499999999998813 -1
0.57706599999999996786  0.079236100000000003751  0.22112100000000001199 -1
0.61311999999999999833  0.075075699999999995216  0.26373499999999999721 -1
0.61311999999999999833  0.075075699999999995216  0.26373499999999999721 -1
1  2  3  4
  
ZONE T=F_210_S_1
STRANDID=0, SOLUTIONTIME=0
Nodes=4, Elements=1, ZONETYPE=FEQuadrilateral
DATAPACKING=POINT
DT=(SINGLE SINGLE SINGLE SINGLE)
0.56387399999999998634  0.034456699999999999828  0.22789699999999998847 -1
0.61311999999999999833  0.075075699999999995216  0.26373499999999999721 -1
0.57706599999999996786  0.079236100000000003751  0.22112100000000001199 -1
0.57706599999999996786  0.079236100000000003751  0.22112100000000001199 -1
1  2  3  4
  
ZONE T=F_211_S_1
STRANDID=0, SOLUTIONTIME=0
Nodes=4, Elements=1, ZONETYPE=FEQuadrilateral
DATAPACKING=POINT
DT=(SINGLE SINGLE SINGLE SINGLE)
0.52520999999999995467  0.086982599999999993257  0.18392100000000000115 -1
0.57706599999999996786  0.079236100000000003751  0.22112100000000001199 -1
0.58059600000000000097  0.11838700000000000612  0.19223799999999999222 -1
0.58059600000000000097  0.11838700000000000612  0.19223799999999999222 -1
1  2  3  4
  
ZONE T=F_212_S_1
STRANDID=0, SOLUTIONTIME=0
Nodes=4, Elements=1, ZONETYPE=FEQuadrilateral
DATAPACKING=POINT
DT=(SINGLE SINGLE SINGLE SINGLE)
0.58059600000000000097  0.11838700000000000612  0.19223799999999999222 -1
0.5407344208406491548  0.14085818175889686099  0.14481638317104642 -1
0.53427747798027303006  0.12247667036576925792  0.15737925680368536341 -1
0.52520999999999995467  0.086982599999999993257  0.18392100000000000115 -1
1  2  3  4
  
ZONE T=F_212_S_2
STRANDID=0, SOLUTIONTIME=0
Nodes=4, Elements=1, ZONETYPE=FEQuadrilateral
DATAPACKING=POINT
DT=(SINGLE SINGLE SINGLE SINGLE)
0.5407344208406491548  0.14085818175889686099  0.14481638317104642 1
0.53919499999999997986  0.14172599999999999087  0.14298500000000000099 1
0.53427747798027303006  0.12247667036576925792  0.15737925680368536341 1
0.53427747798027303006  0.12247667036576925792  0.15737925680368536341 1
1  2  3  4
  
ZONE T=F_219_S_1
STRANDID=0, SOLUTIONTIME=0
Nodes=4, Elements=1, ZONETYPE=FEQuadrilateral
DATAPACKING=POINT
DT=(SINGLE SINGLE SINGLE SINGLE)
0.32976400000000000157  0.14319599999999998996  0.15170200000000000351 1
0.31681921438356552834  0.12200044860588761531  0.18385763768970764254 1
0.35610285706531230598  0.11916427561205350516  0.17061351675280922446 1
0.34513423240741963882  0.1366795163055339879  0.15331001786915149365 1
1  2  3  4
  
ZONE T=F_219_S_2
STRANDID=0, SOLUTIONTIME=0
Nodes=4, Elements=1, ZONETYPE=FEQuadrilateral
DATAPACKING=POINT
DT=(SINGLE SINGLE SINGLE SINGLE)
0.31279299999999998771  0.1154079999999999967  0.19385900000000000354 -1
0.3583816489929355642  0.11527902936734554795  0.17451779559145477738 -1
0.35610285706531230598  0.11916427561205350516  0.17061351675280922446 -1
0.31681921438356552834  0.12200044860588761531  0.18385763768970764254 -1
1  2  3  4
  
ZONE T=F_219_S_3
STRANDID=0, SOLUTIONTIME=0
Nodes=4, Elements=1, ZONETYPE=FEQuadrilateral
DATAPACKING=POINT
DT=(SINGLE SINGLE SINGLE SINGLE)
0.39586100000000001842  0.1151729999999999976  0.15861700000000000799 1
0.39267469252757553067  0.11652389178479735654  0.15828365179702838517 1
0.35610285706531230598  0.11916427561205350516  0.17061351675280922446 1
0.3583816489929355642  0.11527902936734554795  0.17451779559145477738 1
1  2  3  4
  
ZONE T=F_219_S_4
STRANDID=0, SOLUTIONTIME=0
Nodes=4, Elements=1, ZONETYPE=FEQuadrilateral
DATAPACKING=POINT
DT=(SINGLE SINGLE SINGLE SINGLE)
0.39267469252757553067  0.11652389178479735654  0.15828365179702838517 -1
0.34513423240741963882  0.1366795163055339879  0.15331001786915149365 -1
0.35610285706531230598  0.11916427561205350516  0.17061351675280922446 -1
0.35610285706531230598  0.11916427561205350516  0.17061351675280922446 -1
1  2  3  4
  
ZONE T=F_221_S_1
STRANDID=0, SOLUTIONTIME=0
Nodes=4, Elements=1, ZONETYPE=FEQuadrilateral
DATAPACKING=POINT
DT=(SINGLE SINGLE SINGLE SINGLE)
0.39586100000000001842  0.1151729999999999976  0.15861700000000000799 1
0.3583816489929355642  0.11527902936734554795  0.17451779559145477738 1
0.37118651949566389137  0.068503136754092225358  0.19279176545244933183 1
0.37418299999999998784  0.066096199999999993846  0.19273699999999999166 1
1  2  3  4
  
ZONE T=F_221_S_2
STRANDID=0, SOLUTIONTIME=0
Nodes=4, Elements=1, ZONETYPE=FEQuadrilateral
DATAPACKING=POINT
DT=(SINGLE SINGLE SINGLE SINGLE)
0.3583816489929355642  0.11527902936734554795  0.17451779559145477738 -1
0.31279299999999998771  0.1154079999999999967  0.19385900000000000354 -1
0.37118651949566389137  0.068503136754092225358  0.19279176545244933183 -1
0.37118651949566389137  0.068503136754092225358  0.19279176545244933183 -1
1  2  3  4
  
ZONE T=F_222_S_1
STRANDID=0, SOLUTIONTIME=0
Nodes=4, Elements=1, ZONETYPE=FEQuadrilateral
DATAPACKING=POINT
DT=(SINGLE SINGLE SINGLE SINGLE)
0.37418299999999998784  0.066096199999999993846  0.19273699999999999166 1
0.41203786313152229726  0.066166462615405416403  0.18549592282000298971 1
0.40067319558923319978  0.10889466950339912743  0.16153955105672446191 1
0.39586100000000001842  0.1151729999999999976  0.15861700000000000799 1
1  2  3  4
  
ZONE T=F_222_S_2
STRANDID=0, SOLUTIONTIME=0
Nodes=4, Elements=1, ZONETYPE=FEQuadrilateral
DATAPACKING=POINT
DT=(SINGLE SINGLE SINGLE SINGLE)
0.41203786313152229726  0.066166462615405416403  0.18549592282000298971 -1
0.4333929999999999727  0.066206100000000003836  0.18141099999999998893 -1
0.40067319558923319978  0.10889466950339912743  0.16153955105672446191 -1
0.40067319558923319978  0.10889466950339912743  0.16153955105672446191 -1
1  2  3  4
  
ZONE T=F_223_S_1
STRANDID=0, SOLUTIONTIME=0
Nodes=4, Elements=1, ZONETYPE=FEQuadrilateral
DATAPACKING=POINT
DT=(SINGLE SINGLE SINGLE SINGLE)
0.32685999999999998389  0.071593299999999998606  0.21449799999999999423 -1
0.37230209582715662053  0.066314688226201568  0.19360191464415282825 -1
0.37118651949566389137  0.068503136754092225358  0.19279176545244933183 -1
0.31279299999999998771  0.1154079999999999967  0.19385900000000000354 -1
1  2  3  4
  
ZONE T=F_223_S_2
STRANDID=0, SOLUTIONTIME=0
Nodes=4, Elements=1, ZONETYPE=FEQuadrilateral
DATAPACKING=POINT
DT=(SINGLE SINGLE SINGLE SINGLE)
0.37230209582715662053  0.066314688226201568  0.19360191464415282825 1
0.37418299999999998784  0.066096199999999993846  0.19273699999999999166 1
0.37118651949566389137  0.068503136754092225358  0.19279176545244933183 1
0.37118651949566389137  0.068503136754092225358  0.19279176545244933183 1
1  2  3  4
  
ZONE T=F_224_S_1
STRANDID=0, SOLUTIONTIME=0
Nodes=4, Elements=1, ZONETYPE=FEQuadrilateral
DATAPACKING=POINT
DT=(SINGLE SINGLE SINGLE SINGLE)
0.35805700000000001415  0.016928100000000001479  0.21214800000000000324 -1
0.37296975575898522193  0.062397023876557253241  0.19419739215939088584 -1
0.37230209582715662053  0.066314688226201568  0.19360191464415282825 -1
0.32685999999999998389  0.071593299999999998606  0.21449799999999999423 -1
1  2  3  4
  
ZONE T=F_224_S_2
STRANDID=0, SOLUTIONTIME=0
Nodes=4, Elements=1, ZONETYPE=FEQuadrilateral
DATAPACKING=POINT
DT=(SINGLE SINGLE SINGLE SINGLE)
0.37296975575898522193  0.062397023876557253241  0.19419739215939088584 1
0.37418299999999998784  0.066096199999999993846  0.19273699999999999166 1
0.37230209582715662053  0.066314688226201568  0.19360191464415282825 1
0.37230209582715662053  0.066314688226201568  0.19360191464415282825 1
1  2  3  4
  
ZONE T=F_228_S_1
STRANDID=0, SOLUTIONTIME=0
Nodes=4, Elements=1, ZONETYPE=FEQuadrilateral
DATAPACKING=POINT
DT=(SINGLE SINGLE SINGLE SINGLE)
0.30909700000000001063  0.027073900000000001437  0.24694699999999999984 1
0.32351703130341913361  0.063214818854328544417  0.22060485082673830792 1
0.31932853685742124128  0.075481988668016058996  0.21908125265679445626 1
0.27992200000000000415  0.095828599999999999892  0.24306200000000000028 1
1  2  3  4
  
ZONE T=F_228_S_2
STRANDID=0, SOLUTIONTIME=0
Nodes=4, Elements=1, ZONETYPE=FEQuadrilateral
DATAPACKING=POINT
DT=(SINGLE SINGLE SINGLE SINGLE)
0.32351703130341913361  0.063214818854328544417  0.22060485082673830792 -1
0.32685999999999998389  0.071593299999999998606  0.21449799999999999423 -1
0.31932853685742124128  0.075481988668016058996  0.21908125265679445626 -1
0.31932853685742124128  0.075481988668016058996  0.21908125265679445626 -1
1  2  3  4
  
ZONE T=F_229_S_1
STRANDID=0, SOLUTIONTIME=0
Nodes=4, Elements=1, ZONETYPE=FEQuadrilateral
DATAPACKING=POINT
DT=(SINGLE SINGLE SINGLE SINGLE)
0.31279299999999998771  0.1154079999999999967  0.19385900000000000354 -1
0.30430461213880777294  0.11035194629644892728  0.20656485464191054469 -1
0.31932853685742124128  0.075481988668016058996  0.21908125265679445626 -1
0.32685999999999998389  0.071593299999999998606  0.21449799999999999423 -1
1  2  3  4
  
ZONE T=F_229_S_2
STRANDID=0, SOLUTIONTIME=0
Nodes=4, Elements=1, ZONETYPE=FEQuadrilateral
DATAPACKING=POINT
DT=(SINGLE SINGLE SINGLE SINGLE)
0.30430461213880777294  0.11035194629644892728  0.20656485464191054469 1
0.27992200000000000415  0.095828599999999999892  0.24306200000000000028 1
0.31932853685742124128  0.075481988668016058996  0.21908125265679445626 1
0.31932853685742124128  0.075481988668016058996  0.21908125265679445626 1
1  2  3  4
  
ZONE T=F_230_S_1
STRANDID=0, SOLUTIONTIME=0
Nodes=4, Elements=1, ZONETYPE=FEQuadrilateral
DATAPACKING=POINT
DT=(SINGLE SINGLE SINGLE SINGLE)
0.27992200000000000415  0.095828599999999999892  0.24306200000000000028 1
0.27657093604131793851  0.087128246129532307962  0.25600514015369807419 1
0.29372442283660449291  0.04170087131546311443  0.26232523855935557799 1
0.30909700000000001063  0.027073900000000001437  0.24694699999999999984 1
1  2  3  4
  
ZONE T=F_230_S_2
STRANDID=0, SOLUTIONTIME=0
Nodes=4, Elements=1, ZONETYPE=FEQuadrilateral
DATAPACKING=POINT
DT=(SINGLE SINGLE SINGLE SINGLE)
0.27657093604131793851  0.087128246129532307962  0.25600514015369807419 -1
0.2683670000000000222  0.065828399999999995251  0.28769200000000000328 -1
0.29372442283660449291  0.04170087131546311443  0.26232523855935557799 -1
0.29372442283660449291  0.04170087131546311443  0.26232523855935557799 -1
1  2  3  4
  
ZONE T=F_238_S_1
STRANDID=0, SOLUTIONTIME=0
Nodes=4, Elements=1, ZONETYPE=FEQuadrilateral
DATAPACKING=POINT
DT=(SINGLE SINGLE SINGLE SINGLE)
0.2683670000000000222  0.065828399999999995251  0.28769200000000000328 -1
0.27657093604131793851  0.087128246129532307962  0.25600514015369807419 -1
0.26453689199359436968  0.10632393886177121667  0.25306007420299481137 -1
0.2388220000000000065  0.12386600000000000388  0.26977099999999998303 -1
1  2  3  4
  
ZONE T=F_238_S_2
STRANDID=0, SOLUTIONTIME=0
Nodes=4, Elements=1, ZONETYPE=FEQuadrilateral
DATAPACKING=POINT
DT=(SINGLE SINGLE SINGLE SINGLE)
0.27657093604131793851  0.087128246129532307962  0.25600514015369807419 1
0.27992200000000000415  0.095828599999999999892  0.24306200000000000028 1
0.26453689199359436968  0.10632393886177121667  0.25306007420299481137 1
0.26453689199359436968  0.10632393886177121667  0.25306007420299481137 1
1  2  3  4
  
ZONE T=F_239_S_1
STRANDID=0, SOLUTIONTIME=0
Nodes=4, Elements=1, ZONETYPE=FEQuadrilateral
DATAPACKING=POINT
DT=(SINGLE SINGLE SINGLE SINGLE)
0.2683670000000000222  0.065828399999999995251  0.28769200000000000328 -1
0.2388220000000000065  0.12386600000000000388  0.26977099999999998303 -1
0.22683700000000001085  0.11294800000000000673  0.323610999999999982 -1
0.22683700000000001085  0.11294800000000000673  0.323610999999999982 -1
1  2  3  4
  
ZONE T=F_242_S_1
STRANDID=0, SOLUTIONTIME=0
Nodes=4, Elements=1, ZONETYPE=FEQuadrilateral
DATAPACKING=POINT
DT=(SINGLE SINGLE SINGLE SINGLE)
0.22683700000000001085  0.11294800000000000673  0.323610999999999982 -1
0.24602499999999999369  0.068478200000000002956  0.35668400000000000105 -1
0.2683670000000000222  0.065828399999999995251  0.28769200000000000328 -1
0.2683670000000000222  0.065828399999999995251  0.28769200000000000328 -1
1  2  3  4
  
ZONE T=F_247_S_1
STRANDID=0, SOLUTIONTIME=0
Nodes=4, Elements=1, ZONETYPE=FEQuadrilateral
DATAPACKING=POINT
DT=(SINGLE SINGLE SINGLE SINGLE)
0.24458499999999999686  0.082830000000000000848  0.41699100000000000055 -1
0.25748999999999999666  0.034081699999999999495  0.40545599999999998309 -1
0.24602499999999999369  0.068478200000000002956  0.35668400000000000105 -1
0.24602499999999999369  0.068478200000000002956  0.35668400000000000105 -1
1  2  3  4
  
ZONE T=F_248_S_1
STRANDID=0, SOLUTIONTIME=0
Nodes=4, Elements=1, ZONETYPE=FEQuadrilateral
DATAPACKING=POINT
DT=(SINGLE SINGLE SINGLE SINGLE)
0.21777099999999999236  0.1167720000000000008  0.39480799999999999228 -1
0.24458499999999999686  0.082830000000000000848  0.41699100000000000055 -1
0.24602499999999999369  0.068478200000000002956  0.35668400000000000105 -1
0.24602499999999999369  0.068478200000000002956  0.35668400000000000105 -1
1  2  3  4
  
ZONE T=F_250_S_1
STRANDID=0, SOLUTIONTIME=0
Nodes=4, Elements=1, ZONETYPE=FEQuadrilateral
DATAPACKING=POINT
DT=(SINGLE SINGLE SINGLE SINGLE)
0.24458499999999999686  0.082830000000000000848  0.41699100000000000055 -1
0.2741140000000000243  0.052311700000000002642  0.46645599999999998175 -1
0.25748999999999999666  0.034081699999999999495  0.40545599999999998309 -1
0.25748999999999999666  0.034081699999999999495  0.40545599999999998309 -1
1  2  3  4
  
ZONE T=F_251_S_1
STRANDID=0, SOLUTIONTIME=0
Nodes=4, Elements=1, ZONETYPE=FEQuadrilateral
DATAPACKING=POINT
DT=(SINGLE SINGLE SINGLE SINGLE)
0.22533600000000000851  0.12806500000000001216  0.4620730000000000115 -1
0.26381900000000002571  0.097801399999999996671  0.48627599999999998603 -1
0.24458499999999999686  0.082830000000000000848  0.41699100000000000055 -1
0.24458499999999999686  0.082830000000000000848  0.41699100000000000055 -1
1  2  3  4
  
ZONE T=F_252_S_1
STRANDID=0, SOLUTIONTIME=0
Nodes=4, Elements=1, ZONETYPE=FEQuadrilateral
DATAPACKING=POINT
DT=(SINGLE SINGLE SINGLE SINGLE)
0.2741140000000000243  0.052311700000000002642  0.46645599999999998175 -1
0.24458499999999999686  0.082830000000000000848  0.41699100000000000055 -1
0.26381900000000002571  0.097801399999999996671  0.48627599999999998603 -1
0.26381900000000002571  0.097801399999999996671  0.48627599999999998603 -1
1  2  3  4
  
ZONE T=F_257_S_1
STRANDID=0, SOLUTIONTIME=0
Nodes=4, Elements=1, ZONETYPE=FEQuadrilateral
DATAPACKING=POINT
DT=(SINGLE SINGLE SINGLE SINGLE)
0.31570500000000001339  0.083601200000000000512  0.53744400000000003281 -1
0.2741140000000000243  0.052311700000000002642  0.46645599999999998175 -1
0.26381900000000002571  0.097801399999999996671  0.48627599999999998603 -1
0.26381900000000002571  0.097801399999999996671  0.48627599999999998603 -1
1  2  3  4
  
ZONE T=F_262_S_1
STRANDID=0, SOLUTIONTIME=0
Nodes=4, Elements=1, ZONETYPE=FEQuadrilateral
DATAPACKING=POINT
DT=(SINGLE SINGLE SINGLE SINGLE)
0.39484999999999997877  0.060907599999999999241  0.56795399999999995888 1
0.33078464202210333678  0.079277346766153222735  0.5432571262631167297 1
0.32814143614523699766  0.09340893018598211972  0.5528291727438577885 1
0.36271799999999998487  0.12067700000000000649  0.5956040000000000223 1
1  2  3  4
  
ZONE T=F_262_S_2
STRANDID=0, SOLUTIONTIME=0
Nodes=4, Elements=1, ZONETYPE=FEQuadrilateral
DATAPACKING=POINT
DT=(SINGLE SINGLE SINGLE SINGLE)
0.33078464202210333678  0.079277346766153222735  0.5432571262631167297 -1
0.31570500000000001339  0.083601200000000000512  0.53744400000000003281 -1
0.32814143614523699766  0.09340893018598211972  0.5528291727438577885 -1
0.32814143614523699766  0.09340893018598211972  0.5528291727438577885 -1
1  2  3  4
  
ZONE T=F_263_S_1
STRANDID=0, SOLUTIONTIME=0
Nodes=4, Elements=1, ZONETYPE=FEQuadrilateral
DATAPACKING=POINT
DT=(SINGLE SINGLE SINGLE SINGLE)
0.30949700000000002209  0.13006200000000001094  0.57393700000000003048 -1
0.31398586927245192291  0.12927043204520846653  0.57576448032780702668 -1
0.32814143614523699766  0.09340893018598211972  0.5528291727438577885 -1
0.31570500000000001339  0.083601200000000000512  0.53744400000000003281 -1
1  2  3  4
  
ZONE T=F_263_S_2
STRANDID=0, SOLUTIONTIME=0
Nodes=4, Elements=1, ZONETYPE=FEQuadrilateral
DATAPACKING=POINT
DT=(SINGLE SINGLE SINGLE SINGLE)
0.31398586927245192291  0.12927043204520846653  0.57576448032780702668 1
0.36271799999999998487  0.12067700000000000649  0.5956040000000000223 1
0.32814143614523699766  0.09340893018598211972  0.5528291727438577885 1
0.32814143614523699766  0.09340893018598211972  0.5528291727438577885 1
1  2  3  4
  
ZONE T=F_264_S_1
STRANDID=0, SOLUTIONTIME=0
Nodes=4, Elements=1, ZONETYPE=FEQuadrilateral
DATAPACKING=POINT
DT=(SINGLE SINGLE SINGLE SINGLE)
0.36271799999999998487  0.12067700000000000649  0.5956040000000000223 1
0.41037299999999998779  0.11869999999999999996  0.60615300000000005287 1
0.39484999999999997877  0.060907599999999999241  0.56795399999999995888 1
0.39484999999999997877  0.060907599999999999241  0.56795399999999995888 1
1  2  3  4
  
ZONE T=F_267_S_1
STRANDID=0, SOLUTIONTIME=0
Nodes=4, Elements=1, ZONETYPE=FEQuadrilateral
DATAPACKING=POINT
DT=(SINGLE SINGLE SINGLE SINGLE)
0.47920800000000002283  0.07817029999999999812  0.58170800000000000285 -1
0.49958000000000002405  0.01166629999999999924  0.56089500000000003244 -1
0.44700800000000001644  0.027502100000000001545  0.56900300000000003653 -1
0.44700800000000001644  0.027502100000000001545  0.56900300000000003653 -1
1  2  3  4
  
ZONE T=F_269_S_1
STRANDID=0, SOLUTIONTIME=0
Nodes=4, Elements=1, ZONETYPE=FEQuadrilateral
DATAPACKING=POINT
DT=(SINGLE SINGLE SINGLE SINGLE)
0.53030900000000003036  0.13721600000000000463  0.60918799999999995176 -1
0.52717199999999997395  0.080032699999999998286  0.56662400000000001654 -1
0.47920800000000002283  0.07817029999999999812  0.58170800000000000285 -1
0.47920800000000002283  0.07817029999999999812  0.58170800000000000285 -1
1  2  3  4
  
ZONE T=F_270_S_1
STRANDID=0, SOLUTIONTIME=0
Nodes=4, Elements=1, ZONETYPE=FEQuadrilateral
DATAPACKING=POINT
DT=(SINGLE SINGLE SINGLE SINGLE)
0.49958000000000002405  0.01166629999999999924  0.56089500000000003244 -1
0.47920800000000002283  0.07817029999999999812  0.58170800000000000285 -1
0.52717199999999997395  0.080032699999999998286  0.56662400000000001654 -1
0.52717199999999997395  0.080032699999999998286  0.56662400000000001654 -1
1  2  3  4
  
ZONE T=F_271_S_1
STRANDID=0, SOLUTIONTIME=0
Nodes=4, Elements=1, ZONETYPE=FEQuadrilateral
DATAPACKING=POINT
DT=(SINGLE SINGLE SINGLE SINGLE)
0.47920800000000002283  0.07817029999999999812  0.58170800000000000285 -1
0.45810299999999998244  0.12266599999999999726  0.6110449999999999493 -1
0.53030900000000003036  0.13721600000000000463  0.60918799999999995176 -1
0.53030900000000003036  0.13721600000000000463  0.60918799999999995176 -1
1  2  3  4
  
ZONE T=F_274_S_1
STRANDID=0, SOLUTIONTIME=0
Nodes=4, Elements=1, ZONETYPE=FEQuadrilateral
DATAPACKING=POINT
DT=(SINGLE SINGLE SINGLE SINGLE)
0.47920800000000002283  0.07817029999999999812  0.58170800000000000285 -1
0.41507918777086488804  0.065047223980323254366  0.5712522319234746293 -1
0.41694186027260549121  0.082477453500382255647  0.58300404270164007947 -1
0.45810299999999998244  0.12266599999999999726  0.6110449999999999493 -1
1  2  3  4
  
ZONE T=F_274_S_2
STRANDID=0, SOLUTIONTIME=0
Nodes=4, Elements=1, ZONETYPE=FEQuadrilateral
DATAPACKING=POINT
DT=(SINGLE SINGLE SINGLE SINGLE)
0.41507918777086488804  0.065047223980323254366  0.5712522319234746293 1
0.39484999999999997877  0.060907599999999999241  0.56795399999999995888 1
0.41694186027260549121  0.082477453500382255647  0.58300404270164007947 1
0.41694186027260549121  0.082477453500382255647  0.58300404270164007947 1
1  2  3  4
  
ZONE T=F_275_S_1
STRANDID=0, SOLUTIONTIME=0
Nodes=4, Elements=1, ZONETYPE=FEQuadrilateral
DATAPACKING=POINT
DT=(SINGLE SINGLE SINGLE SINGLE)
0.44700800000000001644  0.027502100000000001545  0.56900300000000003653 -1
0.41437012485198793099  0.048405595882835182608  0.56834658811629534814 -1
0.41507918777086488804  0.065047223980323254366  0.5712522319234746293 -1
0.47920800000000002283  0.07817029999999999812  0.58170800000000000285 -1
1  2  3  4
  
ZONE T=F_275_S_2
STRANDID=0, SOLUTIONTIME=0
Nodes=4, Elements=1, ZONETYPE=FEQuadrilateral
DATAPACKING=POINT
DT=(SINGLE SINGLE SINGLE SINGLE)
0.41437012485198793099  0.048405595882835182608  0.56834658811629534814 1
0.39484999999999997877  0.060907599999999999241  0.56795399999999995888 1
0.41507918777086488804  0.065047223980323254366  0.5712522319234746293 1
0.41507918777086488804  0.065047223980323254366  0.5712522319234746293 1
1  2  3  4
  
ZONE T=F_276_S_1
STRANDID=0, SOLUTIONTIME=0
Nodes=4, Elements=1, ZONETYPE=FEQuadrilateral
DATAPACKING=POINT
DT=(SINGLE SINGLE SINGLE SINGLE)
0.41037299999999998779  0.11869999999999999996  0.60615300000000005287 1
0.41505218543826588595  0.1190888047234058833  0.60663258464621827581 1
0.41694186027260549121  0.082477453500382255647  0.58300404270164007947 1
0.39484999999999997877  0.060907599999999999241  0.56795399999999995888 1
1  2  3  4
  
ZONE T=F_276_S_2
STRANDID=0, SOLUTIONTIME=0
Nodes=4, Elements=1, ZONETYPE=FEQuadrilateral
DATAPACKING=POINT
DT=(SINGLE SINGLE SINGLE SINGLE)
0.41505218543826588595  0.1190888047234058833  0.60663258464621827581 -1
0.45810299999999998244  0.12266599999999999726  0.6110449999999999493 -1
0.41694186027260549121  0.082477453500382255647  0.58300404270164007947 -1
0.41694186027260549121  0.082477453500382255647  0.58300404270164007947 -1
1  2  3  4
  
ZONE T=F_289_S_1
STRANDID=0, SOLUTIONTIME=0
Nodes=4, Elements=1, ZONETYPE=FEQuadrilateral
DATAPACKING=POINT
DT=(SINGLE SINGLE SINGLE SINGLE)
0.64917499999999994653  0.087305199999999999472  0.42733799999999999564 1
0.64090000000000002522  0.056582599999999996787  0.39295299999999999674 1
0.61741999999999996884  0.063000399999999998069  0.4749780000000000113 1
0.61741999999999996884  0.063000399999999998069  0.4749780000000000113 1
1  2  3  4
  
ZONE T=F_290_S_1
STRANDID=0, SOLUTIONTIME=0
Nodes=4, Elements=1, ZONETYPE=FEQuadrilateral
DATAPACKING=POINT
DT=(SINGLE SINGLE SINGLE SINGLE)
0.61741999999999996884  0.063000399999999998069  0.4749780000000000113 1
0.65771299999999999208  0.11520400000000000085  0.46398099999999997678 1
0.64917499999999994653  0.087305199999999999472  0.42733799999999999564 1
0.64917499999999994653  0.087305199999999999472  0.42733799999999999564 1
1  2  3  4
  
ZONE T=F_292_S_1
STRANDID=0, SOLUTIONTIME=0
Nodes=4, Elements=1, ZONETYPE=FEQuadrilateral
DATAPACKING=POINT
DT=(SINGLE SINGLE SINGLE SINGLE)
0.62472099999999997078  0.040558200000000002583  0.30578100000000002501 -1
0.63047617557044277614  0.04625838143340150338  0.33678972518861710617 -1
0.65472100360365736993  0.10189925546749124818  0.32453055977276401567 -1
0.65533699999999994734  0.10391899999999999749  0.32148100000000001675 -1
1  2  3  4
  
ZONE T=F_292_S_2
STRANDID=0, SOLUTIONTIME=0
Nodes=4, Elements=1, ZONETYPE=FEQuadrilateral
DATAPACKING=POINT
DT=(SINGLE SINGLE SINGLE SINGLE)
0.63047617557044277614  0.04625838143340150338  0.33678972518861710617 1
0.64090000000000002522  0.056582599999999996787  0.39295299999999999674 1
0.65472100360365736993  0.10189925546749124818  0.32453055977276401567 1
0.65472100360365736993  0.10189925546749124818  0.32453055977276401567 1
1  2  3  4
  
ZONE T=F_293_S_1
STRANDID=0, SOLUTIONTIME=0
Nodes=4, Elements=1, ZONETYPE=FEQuadrilateral
DATAPACKING=POINT
DT=(SINGLE SINGLE SINGLE SINGLE)
0.67398999999999997801  0.11852999999999999647  0.39675300000000002232 1
0.64090000000000002522  0.056582599999999996787  0.39295299999999999674 1
0.64917499999999994653  0.087305199999999999472  0.42733799999999999564 1
0.64917499999999994653  0.087305199999999999472  0.42733799999999999564 1
1  2  3  4
  
ZONE T=F_294_S_1
STRANDID=0, SOLUTIONTIME=0
Nodes=4, Elements=1, ZONETYPE=FEQuadrilateral
DATAPACKING=POINT
DT=(SINGLE SINGLE SINGLE SINGLE)
0.67398999999999997801  0.11852999999999999647  0.39675300000000002232 1
0.65604441159598292366  0.10447311948903165169  0.32433567676260294244 1
0.65472100360365736993  0.10189925546749124818  0.32453055977276401567 1
0.64090000000000002522  0.056582599999999996787  0.39295299999999999674 1
1  2  3  4
  
ZONE T=F_294_S_2
STRANDID=0, SOLUTIONTIME=0
Nodes=4, Elements=1, ZONETYPE=FEQuadrilateral
DATAPACKING=POINT
DT=(SINGLE SINGLE SINGLE SINGLE)
0.65604441159598292366  0.10447311948903165169  0.32433567676260294244 -1
0.65533699999999994734  0.10391899999999999749  0.32148100000000001675 -1
0.65472100360365736993  0.10189925546749124818  0.32453055977276401567 -1
0.65472100360365736993  0.10189925546749124818  0.32453055977276401567 -1
1  2  3  4
  
ZONE T=F_297_S_1
STRANDID=0, SOLUTIONTIME=0
Nodes=4, Elements=1, ZONETYPE=FEQuadrilateral
DATAPACKING=POINT
DT=(SINGLE SINGLE SINGLE SINGLE)
0.62472099999999997078  0.040558200000000002583  0.30578100000000002501 -1
0.65533699999999994734  0.10391899999999999749  0.32148100000000001675 -1
0.61311999999999999833  0.075075699999999995216  0.26373499999999999721 -1
0.61311999999999999833  0.075075699999999995216  0.26373499999999999721 -1
1  2  3  4
  
ZONE T=F_302_S_1
STRANDID=0, SOLUTIONTIME=0
Nodes=4, Elements=1, ZONETYPE=FEQuadrilateral
DATAPACKING=POINT
DT=(SINGLE SINGLE SINGLE SINGLE)
0.66656800000000004935  0.1464199999999999946  0.24491399999999999282 -1
0.61311999999999999833  0.075075699999999995216  0.26373499999999999721 -1
0.65533699999999994734  0.10391899999999999749  0.32148100000000001675 -1
0.65533699999999994734  0.10391899999999999749  0.32148100000000001675 -1
1  2  3  4
  
ZONE T=F_303_S_1
STRANDID=0, SOLUTIONTIME=0
Nodes=4, Elements=1, ZONETYPE=FEQuadrilateral
DATAPACKING=POINT
DT=(SINGLE SINGLE SINGLE SINGLE)
0.61311999999999999833  0.075075699999999995216  0.26373499999999999721 -1
0.66656800000000004935  0.1464199999999999946  0.24491399999999999282 -1
0.61820399999999997576  0.12484199999999999464  0.21976499999999998813 -1
0.61820399999999997576  0.12484199999999999464  0.21976499999999998813 -1
1  2  3  4
  
ZONE T=F_305_S_1
STRANDID=0, SOLUTIONTIME=0
Nodes=4, Elements=1, ZONETYPE=FEQuadrilateral
DATAPACKING=POINT
DT=(SINGLE SINGLE SINGLE SINGLE)
0.65533699999999994734  0.10391899999999999749  0.32148100000000001675 -1
0.65913692882580954269  0.10830554578315823577  0.32067255726867199828 -1
0.68067586716862993335  0.14124336102450069097  0.29581349892150488046 -1
0.66656800000000004935  0.1464199999999999946  0.24491399999999999282 -1
1  2  3  4
  
ZONE T=F_305_S_2
STRANDID=0, SOLUTIONTIME=0
Nodes=4, Elements=1, ZONETYPE=FEQuadrilateral
DATAPACKING=POINT
DT=(SINGLE SINGLE SINGLE SINGLE)
0.65913692882580954269  0.10830554578315823577  0.32067255726867199828 1
0.68598300000000000942  0.13929600000000000315  0.31496099999999999097 1
0.68067586716862993335  0.14124336102450069097  0.29581349892150488046 1
0.68067586716862993335  0.14124336102450069097  0.29581349892150488046 1
1  2  3  4
  
ZONE T=F_312_S_1
STRANDID=0, SOLUTIONTIME=0
Nodes=4, Elements=1, ZONETYPE=FEQuadrilateral
DATAPACKING=POINT
DT=(SINGLE SINGLE SINGLE SINGLE)
0.61820399999999997576  0.12484199999999999464  0.21976499999999998813 -1
0.60024481901301574016  0.14400164919148303322  0.17503927902233268332 -1
0.5907965121995318869  0.14347587335811587406  0.16656758623559644872 -1
0.58059600000000000097  0.11838700000000000612  0.19223799999999999222 -1
1  2  3  4
  
ZONE T=F_312_S_2
STRANDID=0, SOLUTIONTIME=0
Nodes=4, Elements=1, ZONETYPE=FEQuadrilateral
DATAPACKING=POINT
DT=(SINGLE SINGLE SINGLE SINGLE)
0.60024481901301574016  0.14400164919148303322  0.17503927902233268332 1
0.59380399999999999849  0.1508730000000000071  0.15899900000000000144 1
0.5907965121995318869  0.14347587335811587406  0.16656758623559644872 1
0.5907965121995318869  0.14347587335811587406  0.16656758623559644872 1
1  2  3  4
  
ZONE T=F_313_S_1
STRANDID=0, SOLUTIONTIME=0
Nodes=4, Elements=1, ZONETYPE=FEQuadrilateral
DATAPACKING=POINT
DT=(SINGLE SINGLE SINGLE SINGLE)
0.58059600000000000097  0.11838700000000000612  0.19223799999999999222 -1
0.57706599999999996786  0.079236100000000003751  0.22112100000000001199 -1
0.61820399999999997576  0.12484199999999999464  0.21976499999999998813 -1
0.61820399999999997576  0.12484199999999999464  0.21976499999999998813 -1
1  2  3  4
  
ZONE T=F_314_S_1
STRANDID=0, SOLUTIONTIME=0
Nodes=4, Elements=1, ZONETYPE=FEQuadrilateral
DATAPACKING=POINT
DT=(SINGLE SINGLE SINGLE SINGLE)
0.58059600000000000097  0.11838700000000000612  0.19223799999999999222 -1
0.5907965121995318869  0.14347587335811587406  0.16656758623559644872 -1
0.55927905839341007788  0.14509007702255161121  0.14887461729956727452 -1
0.5407344208406491548  0.14085818175889686099  0.14481638317104642 -1
1  2  3  4
  
ZONE T=F_314_S_2
STRANDID=0, SOLUTIONTIME=0
Nodes=4, Elements=1, ZONETYPE=FEQuadrilateral
DATAPACKING=POINT
DT=(SINGLE SINGLE SINGLE SINGLE)
0.53919499999999997986  0.14172599999999999087  0.14298500000000000099 1
0.5407344208406491548  0.14085818175889686099  0.14481638317104642 1
0.54088529756064906984  0.1420091246092632653  0.14348067699712932499 1
0.54088529756064906984  0.1420091246092632653  0.14348067699712932499 1
1  2  3  4
  
ZONE T=F_314_S_3
STRANDID=0, SOLUTIONTIME=0
Nodes=4, Elements=1, ZONETYPE=FEQuadrilateral
DATAPACKING=POINT
DT=(SINGLE SINGLE SINGLE SINGLE)
0.54088529756064906984  0.1420091246092632653  0.14348067699712932499 -1
0.5407344208406491548  0.14085818175889686099  0.14481638317104642 -1
0.55927905839341007788  0.14509007702255161121  0.14887461729956727452 -1
0.55927905839341007788  0.14509007702255161121  0.14887461729956727452 -1
1  2  3  4
  
ZONE T=F_314_S_4
STRANDID=0, SOLUTIONTIME=0
Nodes=4, Elements=1, ZONETYPE=FEQuadrilateral
DATAPACKING=POINT
DT=(SINGLE SINGLE SINGLE SINGLE)
0.59380399999999999849  0.1508730000000000071  0.15899900000000000144 1
0.55927905839341007788  0.14509007702255161121  0.14887461729956727452 1
0.5907965121995318869  0.14347587335811587406  0.16656758623559644872 1
0.5907965121995318869  0.14347587335811587406  0.16656758623559644872 1
1  2  3  4
  
ZONE T=F_317_S_1
STRANDID=0, SOLUTIONTIME=0
Nodes=4, Elements=1, ZONETYPE=FEQuadrilateral
DATAPACKING=POINT
DT=(SINGLE SINGLE SINGLE SINGLE)
0.66656800000000004935  0.1464199999999999946  0.24491399999999999282 -1
0.65999372248422438769  0.14925125820022452916  0.23079112080561206555 -1
0.62941272048002672168  0.14497132244559660097  0.19750057108052240795 -1
0.61820399999999997576  0.12484199999999999464  0.21976499999999998813 -1
1  2  3  4
  
ZONE T=F_317_S_2
STRANDID=0, SOLUTIONTIME=0
Nodes=4, Elements=1, ZONETYPE=FEQuadrilateral
DATAPACKING=POINT
DT=(SINGLE SINGLE SINGLE SINGLE)
0.65999372248422438769  0.14925125820022452916  0.23079112080561206555 1
0.63724999999999998312  0.15904599999999999294  0.18193300000000001138 1
0.62941272048002672168  0.14497132244559660097  0.19750057108052240795 1
0.62941272048002672168  0.14497132244559660097  0.19750057108052240795 1
1  2  3  4
  
ZONE T=F_318_S_1
STRANDID=0, SOLUTIONTIME=0
Nodes=4, Elements=1, ZONETYPE=FEQuadrilateral
DATAPACKING=POINT
DT=(SINGLE SINGLE SINGLE SINGLE)
0.59380399999999999849  0.1508730000000000071  0.15899900000000000144 1
0.60024481901301574016  0.14400164919148303322  0.17503927902233268332 1
0.62941272048002672168  0.14497132244559660097  0.19750057108052240795 1
0.63724999999999998312  0.15904599999999999294  0.18193300000000001138 1
1  2  3  4
  
ZONE T=F_318_S_2
STRANDID=0, SOLUTIONTIME=0
Nodes=4, Elements=1, ZONETYPE=FEQuadrilateral
DATAPACKING=POINT
DT=(SINGLE SINGLE SINGLE SINGLE)
0.60024481901301574016  0.14400164919148303322  0.17503927902233268332 -1
0.61820399999999997576  0.12484199999999999464  0.21976499999999998813 -1
0.62941272048002672168  0.14497132244559660097  0.19750057108052240795 -1
0.62941272048002672168  0.14497132244559660097  0.19750057108052240795 -1
1  2  3  4
  
ZONE T=F_324_S_1
STRANDID=0, SOLUTIONTIME=0
Nodes=4, Elements=1, ZONETYPE=FEQuadrilateral
DATAPACKING=POINT
DT=(SINGLE SINGLE SINGLE SINGLE)
0.47119699999999997697  0.1192010000000000014  0.15098400000000000709 1
0.52331629493835796207  0.08811218264043850501  0.18276622312007662075 1
0.53427747798027303006  0.12247667036576925792  0.15737925680368536341 1
0.53919499999999997986  0.14172599999999999087  0.14298500000000000099 1
1  2  3  4
  
ZONE T=F_324_S_2
STRANDID=0, SOLUTIONTIME=0
Nodes=4, Elements=1, ZONETYPE=FEQuadrilateral
DATAPACKING=POINT
DT=(SINGLE SINGLE SINGLE SINGLE)
0.52331629493835796207  0.08811218264043850501  0.18276622312007662075 -1
0.52520999999999995467  0.086982599999999993257  0.18392100000000000115 -1
0.53427747798027303006  0.12247667036576925792  0.15737925680368536341 -1
0.53427747798027303006  0.12247667036576925792  0.15737925680368536341 -1
1  2  3  4
  
ZONE T=F_326_S_1
STRANDID=0, SOLUTIONTIME=0
Nodes=4, Elements=1, ZONETYPE=FEQuadrilateral
DATAPACKING=POINT
DT=(SINGLE SINGLE SINGLE SINGLE)
0.53919499999999997986  0.14172599999999999087  0.14298500000000000099 1
0.53797990818256069545  0.14499631042523811186  0.13654388716529153314 1
0.49272515437888686485  0.14039572479609693789  0.12324104161690374593 1
0.47119699999999997697  0.1192010000000000014  0.15098400000000000709 1
1  2  3  4
  
ZONE T=F_326_S_2
STRANDID=0, SOLUTIONTIME=0
Nodes=4, Elements=1, ZONETYPE=FEQuadrilateral
DATAPACKING=POINT
DT=(SINGLE SINGLE SINGLE SINGLE)
0.53797990818256069545  0.14499631042523811186  0.13654388716529153314 -1
0.52711099999999999621  0.17424899999999998723  0.078928600000000001535 -1
0.49272515437888686485  0.14039572479609693789  0.12324104161690374593 -1
0.49272515437888686485  0.14039572479609693789  0.12324104161690374593 -1
1  2  3  4
  
ZONE T=F_329_S_1
STRANDID=0, SOLUTIONTIME=0
Nodes=4, Elements=1, ZONETYPE=FEQuadrilateral
DATAPACKING=POINT
DT=(SINGLE SINGLE SINGLE SINGLE)
0.52711099999999999621  0.17424899999999998723  0.078928600000000001535 -1
0.45930894367603786188  0.16663393893094288756  0.093309491707179698095 -1
0.45626388000248691013  0.13771904608992513452  0.12922374294231112057 -1
0.49272515437888686485  0.14039572479609693789  0.12324104161690374593 -1
1  2  3  4
  
ZONE T=F_329_S_2
STRANDID=0, SOLUTIONTIME=0
Nodes=4, Elements=1, ZONETYPE=FEQuadrilateral
DATAPACKING=POINT
DT=(SINGLE SINGLE SINGLE SINGLE)
0.47119699999999997697  0.1192010000000000014  0.15098400000000000709 1
0.49272515437888686485  0.14039572479609693789  0.12324104161690374593 1
0.45798524114693039966  0.13558444561691487817  0.13173207750323645548 1
0.45798524114693039966  0.13558444561691487817  0.13173207750323645548 1
1  2  3  4
  
ZONE T=F_329_S_3
STRANDID=0, SOLUTIONTIME=0
Nodes=4, Elements=1, ZONETYPE=FEQuadrilateral
DATAPACKING=POINT
DT=(SINGLE SINGLE SINGLE SINGLE)
0.45798524114693039966  0.13558444561691487817  0.13173207750323645548 -1
0.49272515437888686485  0.14039572479609693789  0.12324104161690374593 -1
0.45626388000248691013  0.13771904608992513452  0.12922374294231112057 -1
0.45626388000248691013  0.13771904608992513452  0.12922374294231112057 -1
1  2  3  4
  
ZONE T=F_329_S_4
STRANDID=0, SOLUTIONTIME=0
Nodes=4, Elements=1, ZONETYPE=FEQuadrilateral
DATAPACKING=POINT
DT=(SINGLE SINGLE SINGLE SINGLE)
0.43513600000000002277  0.16391900000000000914  0.0984365999999999991 1
0.45626388000248691013  0.13771904608992513452  0.12922374294231112057 1
0.45930894367603786188  0.16663393893094288756  0.093309491707179698095 1
0.45930894367603786188  0.16663393893094288756  0.093309491707179698095 1
1  2  3  4
  
ZONE T=F_347_S_1
STRANDID=0, SOLUTIONTIME=0
Nodes=4, Elements=1, ZONETYPE=FEQuadrilateral
DATAPACKING=POINT
DT=(SINGLE SINGLE SINGLE SINGLE)
0.32976400000000000157  0.14319599999999998996  0.15170200000000000351 1
0.26620461786195565024  0.15940950064423481392  0.17177027870330643933 1
0.27783257708874531389  0.14319119534438323749  0.18328258952704090667 1
0.31681921438356552834  0.12200044860588761531  0.18385763768970764254 1
1  2  3  4
  
ZONE T=F_347_S_2
STRANDID=0, SOLUTIONTIME=0
Nodes=4, Elements=1, ZONETYPE=FEQuadrilateral
DATAPACKING=POINT
DT=(SINGLE SINGLE SINGLE SINGLE)
0.31279299999999998771  0.1154079999999999967  0.19385900000000000354 -1
0.31681921438356552834  0.12200044860588761531  0.18385763768970764254 -1
0.29931174476138489027  0.12612161032252716675  0.18978057996897623738 -1
0.29931174476138489027  0.12612161032252716675  0.18978057996897623738 -1
1  2  3  4
  
ZONE T=F_347_S_3
STRANDID=0, SOLUTIONTIME=0
Nodes=4, Elements=1, ZONETYPE=FEQuadrilateral
DATAPACKING=POINT
DT=(SINGLE SINGLE SINGLE SINGLE)
0.29931174476138489027  0.12612161032252716675  0.18978057996897623738 1
0.31681921438356552834  0.12200044860588761531  0.18385763768970764254 1
0.27783257708874531389  0.14319119534438323749  0.18328258952704090667 1
0.27783257708874531389  0.14319119534438323749  0.18328258952704090667 1
1  2  3  4
  
ZONE T=F_347_S_4
STRANDID=0, SOLUTIONTIME=0
Nodes=4, Elements=1, ZONETYPE=FEQuadrilateral
DATAPACKING=POINT
DT=(SINGLE SINGLE SINGLE SINGLE)
0.25327399999999999913  0.16270799999999999153  0.17585300000000000931 -1
0.27783257708874531389  0.14319119534438323749  0.18328258952704090667 -1
0.26620461786195565024  0.15940950064423481392  0.17177027870330643933 -1
0.26620461786195565024  0.15940950064423481392  0.17177027870330643933 -1
1  2  3  4
  
ZONE T=F_348_S_1
STRANDID=0, SOLUTIONTIME=0
Nodes=4, Elements=1, ZONETYPE=FEQuadrilateral
DATAPACKING=POINT
DT=(SINGLE SINGLE SINGLE SINGLE)
0.22741000000000000103  0.15617200000000000526  0.22536300000000000776 -1
0.2533003136985599868  0.14381131054650106438  0.21581017985126507708 -1
0.27783257708874531389  0.14319119534438323749  0.18328258952704090667 -1
0.25327399999999999913  0.16270799999999999153  0.17585300000000000931 -1
1  2  3  4
  
ZONE T=F_348_S_2
STRANDID=0, SOLUTIONTIME=0
Nodes=4, Elements=1, ZONETYPE=FEQuadrilateral
DATAPACKING=POINT
DT=(SINGLE SINGLE SINGLE SINGLE)
0.31279299999999998771  0.1154079999999999967  0.19385900000000000354 -1
0.29931174476138489027  0.12612161032252716675  0.18978057996897623738 -1
0.28962582679305903799  0.12984548971061693479  0.1952600986531952687 -1
0.29372601565298001036  0.12451105974165728452  0.20089419757877469142 -1
1  2  3  4
  
ZONE T=F_348_S_3
STRANDID=0, SOLUTIONTIME=0
Nodes=4, Elements=1, ZONETYPE=FEQuadrilateral
DATAPACKING=POINT
DT=(SINGLE SINGLE SINGLE SINGLE)
0.2533003136985599868  0.14381131054650106438  0.21581017985126507708 -1
0.28962582679305903799  0.12984548971061693479  0.1952600986531952687 -1
0.27783257708874531389  0.14319119534438323749  0.18328258952704090667 -1
0.27783257708874531389  0.14319119534438323749  0.18328258952704090667 -1
1  2  3  4
  
ZONE T=F_348_S_4
STRANDID=0, SOLUTIONTIME=0
Nodes=4, Elements=1, ZONETYPE=FEQuadrilateral
DATAPACKING=POINT
DT=(SINGLE SINGLE SINGLE SINGLE)
0.2533003136985599868  0.14381131054650106438  0.21581017985126507708 1
0.29372601565298001036  0.12451105974165728452  0.20089419757877469142 1
0.28962582679305903799  0.12984548971061693479  0.1952600986531952687 1
0.28962582679305903799  0.12984548971061693479  0.1952600986531952687 1
1  2  3  4
  
ZONE T=F_348_S_5
STRANDID=0, SOLUTIONTIME=0
Nodes=4, Elements=1, ZONETYPE=FEQuadrilateral
DATAPACKING=POINT
DT=(SINGLE SINGLE SINGLE SINGLE)
0.29931174476138489027  0.12612161032252716675  0.18978057996897623738 1
0.27783257708874531389  0.14319119534438323749  0.18328258952704090667 1
0.28962582679305903799  0.12984548971061693479  0.1952600986531952687 1
0.28962582679305903799  0.12984548971061693479  0.1952600986531952687 1
1  2  3  4
  
ZONE T=F_351_S_1
STRANDID=0, SOLUTIONTIME=0
Nodes=4, Elements=1, ZONETYPE=FEQuadrilateral
DATAPACKING=POINT
DT=(SINGLE SINGLE SINGLE SINGLE)
0.27992200000000000415  0.095828599999999999892  0.24306200000000000028 1
0.30430461213880777294  0.11035194629644892728  0.20656485464191054469 1
0.29372601565298001036  0.12451105974165728452  0.20089419757877469142 1
0.23288562194364093028  0.14987976879201134195  0.22720854069128010311 1
1  2  3  4
  
ZONE T=F_351_S_2
STRANDID=0, SOLUTIONTIME=0
Nodes=4, Elements=1, ZONETYPE=FEQuadrilateral
DATAPACKING=POINT
DT=(SINGLE SINGLE SINGLE SINGLE)
0.22741000000000000103  0.15617200000000000526  0.22536300000000000776 -1
0.23288562194364093028  0.14987976879201134195  0.22720854069128010311 -1
0.2533003136985599868  0.14381131054650106438  0.21581017985126507708 -1
0.2533003136985599868  0.14381131054650106438  0.21581017985126507708 -1
1  2  3  4
  
ZONE T=F_351_S_3
STRANDID=0, SOLUTIONTIME=0
Nodes=4, Elements=1, ZONETYPE=FEQuadrilateral
DATAPACKING=POINT
DT=(SINGLE SINGLE SINGLE SINGLE)
0.2533003136985599868  0.14381131054650106438  0.21581017985126507708 1
0.23288562194364093028  0.14987976879201134195  0.22720854069128010311 1
0.29372601565298001036  0.12451105974165728452  0.20089419757877469142 1
0.29372601565298001036  0.12451105974165728452  0.20089419757877469142 1
1  2  3  4
  
ZONE T=F_351_S_4
STRANDID=0, SOLUTIONTIME=0
Nodes=4, Elements=1, ZONETYPE=FEQuadrilateral
DATAPACKING=POINT
DT=(SINGLE SINGLE SINGLE SINGLE)
0.31279299999999998771  0.1154079999999999967  0.19385900000000000354 -1
0.29372601565298001036  0.12451105974165728452  0.20089419757877469142 -1
0.30430461213880777294  0.11035194629644892728  0.20656485464191054469 -1
0.30430461213880777294  0.11035194629644892728  0.20656485464191054469 -1
1  2  3  4
  
ZONE T=F_352_S_1
STRANDID=0, SOLUTIONTIME=0
Nodes=4, Elements=1, ZONETYPE=FEQuadrilateral
DATAPACKING=POINT
DT=(SINGLE SINGLE SINGLE SINGLE)
0.27992200000000000415  0.095828599999999999892  0.24306200000000000028 1
0.23288562194364093028  0.14987976879201134195  0.22720854069128010311 1
0.2295514224889675936  0.15010989038480662683  0.23369600822731095846 1
0.26453689199359436968  0.10632393886177121667  0.25306007420299481137 1
1  2  3  4
  
ZONE T=F_352_S_2
STRANDID=0, SOLUTIONTIME=0
Nodes=4, Elements=1, ZONETYPE=FEQuadrilateral
DATAPACKING=POINT
DT=(SINGLE SINGLE SINGLE SINGLE)
0.2388220000000000065  0.12386600000000000388  0.26977099999999998303 -1
0.26453689199359436968  0.10632393886177121667  0.25306007420299481137 -1
0.22978276557254315171  0.14945498592827033413  0.23459624338814372146 -1
0.22978276557254315171  0.14945498592827033413  0.23459624338814372146 -1
1  2  3  4
  
ZONE T=F_352_S_3
STRANDID=0, SOLUTIONTIME=0
Nodes=4, Elements=1, ZONETYPE=FEQuadrilateral
DATAPACKING=POINT
DT=(SINGLE SINGLE SINGLE SINGLE)
0.22978276557254315171  0.14945498592827033413  0.23459624338814372146 1
0.26453689199359436968  0.10632393886177121667  0.25306007420299481137 1
0.2295514224889675936  0.15010989038480662683  0.23369600822731095846 1
0.2295514224889675936  0.15010989038480662683  0.23369600822731095846 1
1  2  3  4
  
ZONE T=F_352_S_4
STRANDID=0, SOLUTIONTIME=0
Nodes=4, Elements=1, ZONETYPE=FEQuadrilateral
DATAPACKING=POINT
DT=(SINGLE SINGLE SINGLE SINGLE)
0.22741000000000000103  0.15617200000000000526  0.22536300000000000776 -1
0.2295514224889675936  0.15010989038480662683  0.23369600822731095846 -1
0.23288562194364093028  0.14987976879201134195  0.22720854069128010311 -1
0.23288562194364093028  0.14987976879201134195  0.22720854069128010311 -1
1  2  3  4
  
ZONE T=F_353_S_1
STRANDID=0, SOLUTIONTIME=0
Nodes=4, Elements=1, ZONETYPE=FEQuadrilateral
DATAPACKING=POINT
DT=(SINGLE SINGLE SINGLE SINGLE)
0.22741000000000000103  0.15617200000000000526  0.22536300000000000776 -1
0.22326693008000506047  0.15549611478282740484  0.23528432744713836944 -1
0.2292973096618965978  0.1499244071304431658  0.23460691855699813968 -1
0.2295514224889675936  0.15010989038480662683  0.23369600822731095846 -1
1  2  3  4
  
ZONE T=F_353_S_2
STRANDID=0, SOLUTIONTIME=0
Nodes=4, Elements=1, ZONETYPE=FEQuadrilateral
DATAPACKING=POINT
DT=(SINGLE SINGLE SINGLE SINGLE)
0.19861200000000001076  0.15147399999999999753  0.29432500000000000329 1
0.21551790527216202475  0.13986648364203310702  0.28400150837968995976 1
0.2292973096618965978  0.1499244071304431658  0.23460691855699813968 1
0.22326693008000506047  0.15549611478282740484  0.23528432744713836944 1
1  2  3  4
  
ZONE T=F_353_S_3
STRANDID=0, SOLUTIONTIME=0
Nodes=4, Elements=1, ZONETYPE=FEQuadrilateral
DATAPACKING=POINT
DT=(SINGLE SINGLE SINGLE SINGLE)
0.2388220000000000065  0.12386600000000000388  0.26977099999999998303 -1
0.22978276557254315171  0.14945498592827033413  0.23459624338814372146 -1
0.2292973096618965978  0.1499244071304431658  0.23460691855699813968 -1
0.21551790527216202475  0.13986648364203310702  0.28400150837968995976 -1
1  2  3  4
  
ZONE T=F_353_S_4
STRANDID=0, SOLUTIONTIME=0
Nodes=4, Elements=1, ZONETYPE=FEQuadrilateral
DATAPACKING=POINT
DT=(SINGLE SINGLE SINGLE SINGLE)
0.22978276557254315171  0.14945498592827033413  0.23459624338814372146 1
0.2295514224889675936  0.15010989038480662683  0.23369600822731095846 1
0.2292973096618965978  0.1499244071304431658  0.23460691855699813968 1
0.2292973096618965978  0.1499244071304431658  0.23460691855699813968 1
1  2  3  4
  
ZONE T=F_358_S_1
STRANDID=0, SOLUTIONTIME=0
Nodes=4, Elements=1, ZONETYPE=FEQuadrilateral
DATAPACKING=POINT
DT=(SINGLE SINGLE SINGLE SINGLE)
0.2388220000000000065  0.12386600000000000388  0.26977099999999998303 -1
0.21551790527216202475  0.13986648364203310702  0.28400150837968995976 -1
0.21052490752132160812  0.13521335606141943186  0.30668572310609121256 -1
0.22683700000000001085  0.11294800000000000673  0.323610999999999982 -1
1  2  3  4
  
ZONE T=F_358_S_2
STRANDID=0, SOLUTIONTIME=0
Nodes=4, Elements=1, ZONETYPE=FEQuadrilateral
DATAPACKING=POINT
DT=(SINGLE SINGLE SINGLE SINGLE)
0.21551790527216202475  0.13986648364203310702  0.28400150837968995976 1
0.19861200000000001076  0.15147399999999999753  0.29432500000000000329 1
0.21052490752132160812  0.13521335606141943186  0.30668572310609121256 1
0.21052490752132160812  0.13521335606141943186  0.30668572310609121256 1
1  2  3  4
  
ZONE T=F_361_S_1
STRANDID=0, SOLUTIONTIME=0
Nodes=4, Elements=1, ZONETYPE=FEQuadrilateral
DATAPACKING=POINT
DT=(SINGLE SINGLE SINGLE SINGLE)
0.24602499999999999369  0.068478200000000002956  0.35668400000000000105 -1
0.22683700000000001085  0.11294800000000000673  0.323610999999999982 -1
0.21777099999999999236  0.1167720000000000008  0.39480799999999999228 -1
0.21777099999999999236  0.1167720000000000008  0.39480799999999999228 -1
1  2  3  4
  
ZONE T=F_362_S_1
STRANDID=0, SOLUTIONTIME=0
Nodes=4, Elements=1, ZONETYPE=FEQuadrilateral
DATAPACKING=POINT
DT=(SINGLE SINGLE SINGLE SINGLE)
0.22683700000000001085  0.11294800000000000673  0.323610999999999982 -1
0.19728978951171025069  0.13763490702620304051  0.34032403405990152567 -1
0.19518749043581798408  0.13733064439556474934  0.37781337062084879852 -1
0.21777099999999999236  0.1167720000000000008  0.39480799999999999228 -1
1  2  3  4
  
ZONE T=F_362_S_2
STRANDID=0, SOLUTIONTIME=0
Nodes=4, Elements=1, ZONETYPE=FEQuadrilateral
DATAPACKING=POINT
DT=(SINGLE SINGLE SINGLE SINGLE)
0.19728978951171025069  0.13763490702620304051  0.34032403405990152567 1
0.16764899999999999247  0.16239999999999998881  0.35709000000000001851 1
0.19518749043581798408  0.13733064439556474934  0.37781337062084879852 1
0.19518749043581798408  0.13733064439556474934  0.37781337062084879852 1
1  2  3  4
  
ZONE T=F_363_S_1
STRANDID=0, SOLUTIONTIME=0
Nodes=4, Elements=1, ZONETYPE=FEQuadrilateral
DATAPACKING=POINT
DT=(SINGLE SINGLE SINGLE SINGLE)
0.16764899999999999247  0.16239999999999998881  0.35709000000000001851 1
0.19728978951171025069  0.13763490702620304051  0.34032403405990152567 1
0.21052490752132160812  0.13521335606141943186  0.30668572310609121256 1
0.19861200000000001076  0.15147399999999999753  0.29432500000000000329 1
1  2  3  4
  
ZONE T=F_363_S_2
STRANDID=0, SOLUTIONTIME=0
Nodes=4, Elements=1, ZONETYPE=FEQuadrilateral
DATAPACKING=POINT
DT=(SINGLE SINGLE SINGLE SINGLE)
0.19728978951171025069  0.13763490702620304051  0.34032403405990152567 -1
0.22683700000000001085  0.11294800000000000673  0.323610999999999982 -1
0.21052490752132160812  0.13521335606141943186  0.30668572310609121256 -1
0.21052490752132160812  0.13521335606141943186  0.30668572310609121256 -1
1  2  3  4
  
ZONE T=F_370_S_1
STRANDID=0, SOLUTIONTIME=0
Nodes=4, Elements=1, ZONETYPE=FEQuadrilateral
DATAPACKING=POINT
DT=(SINGLE SINGLE SINGLE SINGLE)
0.21777099999999999236  0.1167720000000000008  0.39480799999999999228 -1
0.20032576431585424892  0.14364716182313147508  0.43834257032902840256 -1
0.20062047554957196382  0.14988631550008130189  0.46273315730340752738 -1
0.22533600000000000851  0.12806500000000001216  0.4620730000000000115 -1
1  2  3  4
  
ZONE T=F_370_S_2
STRANDID=0, SOLUTIONTIME=0
Nodes=4, Elements=1, ZONETYPE=FEQuadrilateral
DATAPACKING=POINT
DT=(SINGLE SINGLE SINGLE SINGLE)
0.20032576431585424892  0.14364716182313147508  0.43834257032902840256 1
0.19044300000000000117  0.15887200000000001321  0.46300499999999999989 1
0.20062047554957196382  0.14988631550008130189  0.46273315730340752738 1
0.20062047554957196382  0.14988631550008130189  0.46273315730340752738 1
1  2  3  4
  
ZONE T=F_371_S_1
STRANDID=0, SOLUTIONTIME=0
Nodes=4, Elements=1, ZONETYPE=FEQuadrilateral
DATAPACKING=POINT
DT=(SINGLE SINGLE SINGLE SINGLE)
0.22533600000000000851  0.12806500000000001216  0.4620730000000000115 -1
0.24458499999999999686  0.082830000000000000848  0.41699100000000000055 -1
0.21777099999999999236  0.1167720000000000008  0.39480799999999999228 -1
0.21777099999999999236  0.1167720000000000008  0.39480799999999999228 -1
1  2  3  4
  
ZONE T=F_374_S_1
STRANDID=0, SOLUTIONTIME=0
Nodes=4, Elements=1, ZONETYPE=FEQuadrilateral
DATAPACKING=POINT
DT=(SINGLE SINGLE SINGLE SINGLE)
0.19044300000000000117  0.15887200000000001321  0.46300499999999999989 1
0.20032576431585424892  0.14364716182313147508  0.43834257032902840256 1
0.19470090047241631059  0.14067916353188411605  0.40044705232050048505 1
0.17579600000000000781  0.1602699999999999958  0.40506799999999998363 1
1  2  3  4
  
ZONE T=F_374_S_2
STRANDID=0, SOLUTIONTIME=0
Nodes=4, Elements=1, ZONETYPE=FEQuadrilateral
DATAPACKING=POINT
DT=(SINGLE SINGLE SINGLE SINGLE)
0.20032576431585424892  0.14364716182313147508  0.43834257032902840256 -1
0.21777099999999999236  0.1167720000000000008  0.39480799999999999228 -1
0.19470090047241631059  0.14067916353188411605  0.40044705232050048505 -1
0.19470090047241631059  0.14067916353188411605  0.40044705232050048505 -1
1  2  3  4
  
ZONE T=F_375_S_1
STRANDID=0, SOLUTIONTIME=0
Nodes=4, Elements=1, ZONETYPE=FEQuadrilateral
DATAPACKING=POINT
DT=(SINGLE SINGLE SINGLE SINGLE)
0.17579600000000000781  0.1602699999999999958  0.40506799999999998363 1
0.19470090047241631059  0.14067916353188411605  0.40044705232050048505 1
0.19518749043581798408  0.13733064439556474934  0.37781337062084879852 1
0.16764899999999999247  0.16239999999999998881  0.35709000000000001851 1
1  2  3  4
  
ZONE T=F_375_S_2
STRANDID=0, SOLUTIONTIME=0
Nodes=4, Elements=1, ZONETYPE=FEQuadrilateral
DATAPACKING=POINT
DT=(SINGLE SINGLE SINGLE SINGLE)
0.19470090047241631059  0.14067916353188411605  0.40044705232050048505 -1
0.21777099999999999236  0.1167720000000000008  0.39480799999999999228 -1
0.19518749043581798408  0.13733064439556474934  0.37781337062084879852 -1
0.19518749043581798408  0.13733064439556474934  0.37781337062084879852 -1
1  2  3  4
  
ZONE T=F_382_S_1
STRANDID=0, SOLUTIONTIME=0
Nodes=4, Elements=1, ZONETYPE=FEQuadrilateral
DATAPACKING=POINT
DT=(SINGLE SINGLE SINGLE SINGLE)
0.26381900000000002571  0.097801399999999996671  0.48627599999999998603 -1
0.22533600000000000851  0.12806500000000001216  0.4620730000000000115 -1
0.24892200000000000437  0.13508400000000000962  0.51926200000000000134 -1
0.24892200000000000437  0.13508400000000000962  0.51926200000000000134 -1
1  2  3  4
  
ZONE T=F_384_S_1
STRANDID=0, SOLUTIONTIME=0
Nodes=4, Elements=1, ZONETYPE=FEQuadrilateral
DATAPACKING=POINT
DT=(SINGLE SINGLE SINGLE SINGLE)
0.22533600000000000851  0.12806500000000001216  0.4620730000000000115 -1
0.20062047554957196382  0.14988631550008130189  0.46273315730340752738 -1
0.21634144073743497017  0.14833707108086488513  0.48791938944862051075 -1
0.24892200000000000437  0.13508400000000000962  0.51926200000000000134 -1
1  2  3  4
  
ZONE T=F_384_S_2
STRANDID=0, SOLUTIONTIME=0
Nodes=4, Elements=1, ZONETYPE=FEQuadrilateral
DATAPACKING=POINT
DT=(SINGLE SINGLE SINGLE SINGLE)
0.20062047554957196382  0.14988631550008130189  0.46273315730340752738 1
0.19044300000000000117  0.15887200000000001321  0.46300499999999999989 1
0.21634144073743497017  0.14833707108086488513  0.48791938944862051075 1
0.21634144073743497017  0.14833707108086488513  0.48791938944862051075 1
1  2  3  4
  
ZONE T=F_391_S_1
STRANDID=0, SOLUTIONTIME=0
Nodes=4, Elements=1, ZONETYPE=FEQuadrilateral
DATAPACKING=POINT
DT=(SINGLE SINGLE SINGLE SINGLE)
0.24892200000000000437  0.13508400000000000962  0.51926200000000000134 -1
0.30949700000000002209  0.13006200000000001094  0.57393700000000003048 -1
0.31570500000000001339  0.083601200000000000512  0.53744400000000003281 -1
0.31570500000000001339  0.083601200000000000512  0.53744400000000003281 -1
1  2  3  4
  
ZONE T=F_392_S_1
STRANDID=0, SOLUTIONTIME=0
Nodes=4, Elements=1, ZONETYPE=FEQuadrilateral
DATAPACKING=POINT
DT=(SINGLE SINGLE SINGLE SINGLE)
0.31570500000000001339  0.083601200000000000512  0.53744400000000003281 -1
0.26381900000000002571  0.097801399999999996671  0.48627599999999998603 -1
0.24892200000000000437  0.13508400000000000962  0.51926200000000000134 -1
0.24892200000000000437  0.13508400000000000962  0.51926200000000000134 -1
1  2  3  4
  
ZONE T=F_393_S_1
STRANDID=0, SOLUTIONTIME=0
Nodes=4, Elements=1, ZONETYPE=FEQuadrilateral
DATAPACKING=POINT
DT=(SINGLE SINGLE SINGLE SINGLE)
0.24892200000000000437  0.13508400000000000962  0.51926200000000000134 -1
0.24303650271783538983  0.14909514923920158536  0.53889443689105231972 -1
0.27506665084117948306  0.1450578251727127066  0.56525591555650123166 -1
0.30949700000000002209  0.13006200000000001094  0.57393700000000003048 -1
1  2  3  4
  
ZONE T=F_393_S_2
STRANDID=0, SOLUTIONTIME=0
Nodes=4, Elements=1, ZONETYPE=FEQuadrilateral
DATAPACKING=POINT
DT=(SINGLE SINGLE SINGLE SINGLE)
0.24303650271783538983  0.14909514923920158536  0.53889443689105231972 1
0.2379400000000000126  0.16122800000000001019  0.555895000000000028 1
0.27506665084117948306  0.1450578251727127066  0.56525591555650123166 1
0.27506665084117948306  0.1450578251727127066  0.56525591555650123166 1
1  2  3  4
  
ZONE T=F_400_S_1
STRANDID=0, SOLUTIONTIME=0
Nodes=4, Elements=1, ZONETYPE=FEQuadrilateral
DATAPACKING=POINT
DT=(SINGLE SINGLE SINGLE SINGLE)
0.36271799999999998487  0.12067700000000000649  0.5956040000000000223 1
0.39359002143740756674  0.15306747315274271681  0.63657890188432486589 1
0.40642232941396327917  0.13185115410715728124  0.61844693313094178944 1
0.41037299999999998779  0.11869999999999999996  0.60615300000000005287 1
1  2  3  4
  
ZONE T=F_400_S_2
STRANDID=0, SOLUTIONTIME=0
Nodes=4, Elements=1, ZONETYPE=FEQuadrilateral
DATAPACKING=POINT
DT=(SINGLE SINGLE SINGLE SINGLE)
0.39359002143740756674  0.15306747315274271681  0.63657890188432486589 -1
0.39850099999999999412  0.15821999999999999953  0.64309700000000002973 -1
0.40642232941396327917  0.13185115410715728124  0.61844693313094178944 -1
0.40642232941396327917  0.13185115410715728124  0.61844693313094178944 -1
1  2  3  4
  
ZONE T=F_401_S_1
STRANDID=0, SOLUTIONTIME=0
Nodes=4, Elements=1, ZONETYPE=FEQuadrilateral
DATAPACKING=POINT
DT=(SINGLE SINGLE SINGLE SINGLE)
0.45810299999999998244  0.12266599999999999726  0.6110449999999999493 -1
0.41505218543826588595  0.1190888047234058833  0.60663258464621827581 -1
0.40642232941396327917  0.13185115410715728124  0.61844693313094178944 -1
0.39850099999999999412  0.15821999999999999953  0.64309700000000002973 -1
1  2  3  4
  
ZONE T=F_401_S_2
STRANDID=0, SOLUTIONTIME=0
Nodes=4, Elements=1, ZONETYPE=FEQuadrilateral
DATAPACKING=POINT
DT=(SINGLE SINGLE SINGLE SINGLE)
0.41505218543826588595  0.1190888047234058833  0.60663258464621827581 1
0.41037299999999998779  0.11869999999999999996  0.60615300000000005287 1
0.40642232941396327917  0.13185115410715728124  0.61844693313094178944 1
0.40642232941396327917  0.13185115410715728124  0.61844693313094178944 1
1  2  3  4
  
ZONE T=F_402_S_1
STRANDID=0, SOLUTIONTIME=0
Nodes=4, Elements=1, ZONETYPE=FEQuadrilateral
DATAPACKING=POINT
DT=(SINGLE SINGLE SINGLE SINGLE)
0.45810299999999998244  0.12266599999999999726  0.6110449999999999493 -1
0.39850099999999999412  0.15821999999999999953  0.64309700000000002973 -1
0.47864899999999999114  0.15679499999999998994  0.64316899999999999071 -1
0.47864899999999999114  0.15679499999999998994  0.64316899999999999071 -1
1  2  3  4
  
ZONE T=F_405_S_1
STRANDID=0, SOLUTIONTIME=0
Nodes=4, Elements=1, ZONETYPE=FEQuadrilateral
DATAPACKING=POINT
DT=(SINGLE SINGLE SINGLE SINGLE)
0.47864899999999999114  0.15679499999999998994  0.64316899999999999071 -1
0.53030900000000003036  0.13721600000000000463  0.60918799999999995176 -1
0.45810299999999998244  0.12266599999999999726  0.6110449999999999493 -1
0.45810299999999998244  0.12266599999999999726  0.6110449999999999493 -1
1  2  3  4
  
ZONE T=F_419_S_1
STRANDID=0, SOLUTIONTIME=0
Nodes=4, Elements=1, ZONETYPE=FEQuadrilateral
DATAPACKING=POINT
DT=(SINGLE SINGLE SINGLE SINGLE)
0.62245099999999997653  0.12283099999999999574  0.53074500000000002231 1
0.67433699999999996422  0.15136700000000000155  0.5071379999999999777 1
0.65771299999999999208  0.11520400000000000085  0.46398099999999997678 1
0.65771299999999999208  0.11520400000000000085  0.46398099999999997678 1
1  2  3  4
  
ZONE T=F_420_S_1
STRANDID=0, SOLUTIONTIME=0
Nodes=4, Elements=1, ZONETYPE=FEQuadrilateral
DATAPACKING=POINT
DT=(SINGLE SINGLE SINGLE SINGLE)
0.65771299999999999208  0.11520400000000000085  0.46398099999999997678 1
0.61741999999999996884  0.063000399999999998069  0.4749780000000000113 1
0.62245099999999997653  0.12283099999999999574  0.53074500000000002231 1
0.62245099999999997653  0.12283099999999999574  0.53074500000000002231 1
1  2  3  4
  
ZONE T=F_427_S_1
STRANDID=0, SOLUTIONTIME=0
Nodes=4, Elements=1, ZONETYPE=FEQuadrilateral
DATAPACKING=POINT
DT=(SINGLE SINGLE SINGLE SINGLE)
0.67398999999999997801  0.11852999999999999647  0.39675300000000002232 1
0.65771299999999999208  0.11520400000000000085  0.46398099999999997678 1
0.72490299999999996405  0.16588700000000000667  0.45262499999999999956 1
0.72490299999999996405  0.16588700000000000667  0.45262499999999999956 1
1  2  3  4
  
ZONE T=F_428_S_1
STRANDID=0, SOLUTIONTIME=0
Nodes=4, Elements=1, ZONETYPE=FEQuadrilateral
DATAPACKING=POINT
DT=(SINGLE SINGLE SINGLE SINGLE)
0.67433699999999996422  0.15136700000000000155  0.5071379999999999777 1
0.72490299999999996405  0.16588700000000000667  0.45262499999999999956 1
0.65771299999999999208  0.11520400000000000085  0.46398099999999997678 1
0.65771299999999999208  0.11520400000000000085  0.46398099999999997678 1
1  2  3  4
  
ZONE T=F_429_S_1
STRANDID=0, SOLUTIONTIME=0
Nodes=4, Elements=1, ZONETYPE=FEQuadrilateral
DATAPACKING=POINT
DT=(SINGLE SINGLE SINGLE SINGLE)
0.65771299999999999208  0.11520400000000000085  0.46398099999999997678 1
0.67398999999999997801  0.11852999999999999647  0.39675300000000002232 1
0.64917499999999994653  0.087305199999999999472  0.42733799999999999564 1
0.64917499999999994653  0.087305199999999999472  0.42733799999999999564 1
1  2  3  4
  
ZONE T=F_430_S_1
STRANDID=0, SOLUTIONTIME=0
Nodes=4, Elements=1, ZONETYPE=FEQuadrilateral
DATAPACKING=POINT
DT=(SINGLE SINGLE SINGLE SINGLE)
0.67398999999999997801  0.11852999999999999647  0.39675300000000002232 1
0.70090464979968869486  0.14301021044711603736  0.37883543160907329206 1
0.69437416016294140064  0.14318391940194946654  0.33740921459306527641 1
0.68598300000000000942  0.13929600000000000315  0.31496099999999999097 1
1  2  3  4
  
ZONE T=F_430_S_2
STRANDID=0, SOLUTIONTIME=0
Nodes=4, Elements=1, ZONETYPE=FEQuadrilateral
DATAPACKING=POINT
DT=(SINGLE SINGLE SINGLE SINGLE)
0.70090464979968869486  0.14301021044711603736  0.37883543160907329206 -1
0.70807500000000000995  0.14953199999999999825  0.37406200000000000561 -1
0.69437416016294140064  0.14318391940194946654  0.33740921459306527641 -1
0.69437416016294140064  0.14318391940194946654  0.33740921459306527641 -1
1  2  3  4
  
ZONE T=F_431_S_1
STRANDID=0, SOLUTIONTIME=0
Nodes=4, Elements=1, ZONETYPE=FEQuadrilateral
DATAPACKING=POINT
DT=(SINGLE SINGLE SINGLE SINGLE)
0.68598300000000000942  0.13929600000000000315  0.31496099999999999097 1
0.65913692882580954269  0.10830554578315823577  0.32067255726867199828 1
0.65604441159598292366  0.10447311948903165169  0.32433567676260294244 1
0.67398999999999997801  0.11852999999999999647  0.39675300000000002232 1
1  2  3  4
  
ZONE T=F_431_S_2
STRANDID=0, SOLUTIONTIME=0
Nodes=4, Elements=1, ZONETYPE=FEQuadrilateral
DATAPACKING=POINT
DT=(SINGLE SINGLE SINGLE SINGLE)
0.65913692882580954269  0.10830554578315823577  0.32067255726867199828 -1
0.65533699999999994734  0.10391899999999999749  0.32148100000000001675 -1
0.65604441159598292366  0.10447311948903165169  0.32433567676260294244 -1
0.65604441159598292366  0.10447311948903165169  0.32433567676260294244 -1
1  2  3  4
  
ZONE T=F_434_S_1
STRANDID=0, SOLUTIONTIME=0
Nodes=4, Elements=1, ZONETYPE=FEQuadrilateral
DATAPACKING=POINT
DT=(SINGLE SINGLE SINGLE SINGLE)
0.73510100000000000442  0.17077200000000000712  0.32145099999999998674 -1
0.69419974852157595446  0.14456149078678132147  0.31604668544942848829 -1
0.69437416016294140064  0.14318391940194946654  0.33740921459306527641 -1
0.70807500000000000995  0.14953199999999999825  0.37406200000000000561 -1
1  2  3  4
  
ZONE T=F_434_S_2
STRANDID=0, SOLUTIONTIME=0
Nodes=4, Elements=1, ZONETYPE=FEQuadrilateral
DATAPACKING=POINT
DT=(SINGLE SINGLE SINGLE SINGLE)
0.69419974852157595446  0.14456149078678132147  0.31604668544942848829 1
0.68598300000000000942  0.13929600000000000315  0.31496099999999999097 1
0.69437416016294140064  0.14318391940194946654  0.33740921459306527641 1
0.69437416016294140064  0.14318391940194946654  0.33740921459306527641 1
1  2  3  4
  
ZONE T=F_435_S_1
STRANDID=0, SOLUTIONTIME=0
Nodes=4, Elements=1, ZONETYPE=FEQuadrilateral
DATAPACKING=POINT
DT=(SINGLE SINGLE SINGLE SINGLE)
0.73510100000000000442  0.17077200000000000712  0.32145099999999998674 -1
0.70807500000000000995  0.14953199999999999825  0.37406200000000000561 -1
0.76699899999999998634  0.17934700000000000641  0.36953099999999999836 -1
0.76699899999999998634  0.17934700000000000641  0.36953099999999999836 -1
1  2  3  4
  
ZONE T=F_448_S_1
STRANDID=0, SOLUTIONTIME=0
Nodes=4, Elements=1, ZONETYPE=FEQuadrilateral
DATAPACKING=POINT
DT=(SINGLE SINGLE SINGLE SINGLE)
0.71533899999999994712  0.16992999999999999772  0.26543200000000000127 1
0.6739065893981247557  0.14995755790838638521  0.24800135062374611961 1
0.68730621698000538  0.14651840671706573005  0.29079847311196127535 1
0.71086634158528072547  0.16526262645195155532  0.27297820175169063006 1
1  2  3  4
  
ZONE T=F_448_S_2
STRANDID=0, SOLUTIONTIME=0
Nodes=4, Elements=1, ZONETYPE=FEQuadrilateral
DATAPACKING=POINT
DT=(SINGLE SINGLE SINGLE SINGLE)
0.66656800000000004935  0.1464199999999999946  0.24491399999999999282 -1
0.68067586716862993335  0.14124336102450069097  0.29581349892150488046 -1
0.68730621698000538  0.14651840671706573005  0.29079847311196127535 -1
0.6739065893981247557  0.14995755790838638521  0.24800135062374611961 -1
1  2  3  4
  
ZONE T=F_448_S_3
STRANDID=0, SOLUTIONTIME=0
Nodes=4, Elements=1, ZONETYPE=FEQuadrilateral
DATAPACKING=POINT
DT=(SINGLE SINGLE SINGLE SINGLE)
0.68598300000000000942  0.13929600000000000315  0.31496099999999999097 1
0.69179907007985286249  0.14536527002405685849  0.30514821436895239737 1
0.68730621698000538  0.14651840671706573005  0.29079847311196127535 1
0.68067586716862993335  0.14124336102450069097  0.29581349892150488046 1
1  2  3  4
  
ZONE T=F_448_S_4
STRANDID=0, SOLUTIONTIME=0
Nodes=4, Elements=1, ZONETYPE=FEQuadrilateral
DATAPACKING=POINT
DT=(SINGLE SINGLE SINGLE SINGLE)
0.69179907007985286249  0.14536527002405685849  0.30514821436895239737 -1
0.71086634158528072547  0.16526262645195155532  0.27297820175169063006 -1
0.68730621698000538  0.14651840671706573005  0.29079847311196127535 -1
0.68730621698000538  0.14651840671706573005  0.29079847311196127535 -1
1  2  3  4
  
ZONE T=F_449_S_1
STRANDID=0, SOLUTIONTIME=0
Nodes=4, Elements=1, ZONETYPE=FEQuadrilateral
DATAPACKING=POINT
DT=(SINGLE SINGLE SINGLE SINGLE)
0.72304000000000001602  0.18062400000000000677  0.21118999999999998884 1
0.6712405359568541785  0.14925006480854652313  0.2421236507541976446 1
0.6739065893981247557  0.14995755790838638521  0.24800135062374611961 1
0.71533899999999994712  0.16992999999999999772  0.26543200000000000127 1
1  2  3  4
  
ZONE T=F_449_S_2
STRANDID=0, SOLUTIONTIME=0
Nodes=4, Elements=1, ZONETYPE=FEQuadrilateral
DATAPACKING=POINT
DT=(SINGLE SINGLE SINGLE SINGLE)
0.6712405359568541785  0.14925006480854652313  0.2421236507541976446 -1
0.66656800000000004935  0.1464199999999999946  0.24491399999999999282 -1
0.6739065893981247557  0.14995755790838638521  0.24800135062374611961 -1
0.6739065893981247557  0.14995755790838638521  0.24800135062374611961 -1
1  2  3  4
  
ZONE T=F_451_S_1
STRANDID=0, SOLUTIONTIME=0
Nodes=4, Elements=1, ZONETYPE=FEQuadrilateral
DATAPACKING=POINT
DT=(SINGLE SINGLE SINGLE SINGLE)
0.73510100000000000442  0.17077200000000000712  0.32145099999999998674 -1
0.71724700954527476071  0.17001129460768754642  0.27084060169602014456 -1
0.71086634158528072547  0.16526262645195155532  0.27297820175169063006 -1
0.69419974852157595446  0.14456149078678132147  0.31604668544942848829 -1
1  2  3  4
  
ZONE T=F_451_S_2
STRANDID=0, SOLUTIONTIME=0
Nodes=4, Elements=1, ZONETYPE=FEQuadrilateral
DATAPACKING=POINT
DT=(SINGLE SINGLE SINGLE SINGLE)
0.68598300000000000942  0.13929600000000000315  0.31496099999999999097 1
0.69419974852157595446  0.14456149078678132147  0.31604668544942848829 1
0.69179907007985286249  0.14536527002405685849  0.30514821436895239737 1
0.69179907007985286249  0.14536527002405685849  0.30514821436895239737 1
1  2  3  4
  
ZONE T=F_451_S_3
STRANDID=0, SOLUTIONTIME=0
Nodes=4, Elements=1, ZONETYPE=FEQuadrilateral
DATAPACKING=POINT
DT=(SINGLE SINGLE SINGLE SINGLE)
0.69179907007985286249  0.14536527002405685849  0.30514821436895239737 -1
0.69419974852157595446  0.14456149078678132147  0.31604668544942848829 -1
0.71086634158528072547  0.16526262645195155532  0.27297820175169063006 -1
0.71086634158528072547  0.16526262645195155532  0.27297820175169063006 -1
1  2  3  4
  
ZONE T=F_451_S_4
STRANDID=0, SOLUTIONTIME=0
Nodes=4, Elements=1, ZONETYPE=FEQuadrilateral
DATAPACKING=POINT
DT=(SINGLE SINGLE SINGLE SINGLE)
0.71533899999999994712  0.16992999999999999772  0.26543200000000000127 1
0.71086634158528072547  0.16526262645195155532  0.27297820175169063006 1
0.71724700954527476071  0.17001129460768754642  0.27084060169602014456 1
0.71724700954527476071  0.17001129460768754642  0.27084060169602014456 1
1  2  3  4
  
ZONE T=F_469_S_1
STRANDID=0, SOLUTIONTIME=0
Nodes=4, Elements=1, ZONETYPE=FEQuadrilateral
DATAPACKING=POINT
DT=(SINGLE SINGLE SINGLE SINGLE)
0.63724999999999998312  0.15904599999999999294  0.18193300000000001138 1
0.65999372248422438769  0.14925125820022452916  0.23079112080561206555 1
0.6687151948811650426  0.14979910389027012441  0.23677556034794114415 1
0.6893540000000000223  0.18227899999999999658  0.15854899999999999549 1
1  2  3  4
  
ZONE T=F_469_S_2
STRANDID=0, SOLUTIONTIME=0
Nodes=4, Elements=1, ZONETYPE=FEQuadrilateral
DATAPACKING=POINT
DT=(SINGLE SINGLE SINGLE SINGLE)
0.65999372248422438769  0.14925125820022452916  0.23079112080561206555 -1
0.66656800000000004935  0.1464199999999999946  0.24491399999999999282 -1
0.6687151948811650426  0.14979910389027012441  0.23677556034794114415 -1
0.6687151948811650426  0.14979910389027012441  0.23677556034794114415 -1
1  2  3  4
  
ZONE T=F_470_S_1
STRANDID=0, SOLUTIONTIME=0
Nodes=4, Elements=1, ZONETYPE=FEQuadrilateral
DATAPACKING=POINT
DT=(SINGLE SINGLE SINGLE SINGLE)
0.6893540000000000223  0.18227899999999999658  0.15854899999999999549 1
0.6687151948811650426  0.14979910389027012441  0.23677556034794114415 1
0.6712405359568541785  0.14925006480854652313  0.2421236507541976446 1
0.72304000000000001602  0.18062400000000000677  0.21118999999999998884 1
1  2  3  4
  
ZONE T=F_470_S_2
STRANDID=0, SOLUTIONTIME=0
Nodes=4, Elements=1, ZONETYPE=FEQuadrilateral
DATAPACKING=POINT
DT=(SINGLE SINGLE SINGLE SINGLE)
0.6687151948811650426  0.14979910389027012441  0.23677556034794114415 -1
0.66656800000000004935  0.1464199999999999946  0.24491399999999999282 -1
0.6712405359568541785  0.14925006480854652313  0.2421236507541976446 -1
0.6712405359568541785  0.14925006480854652313  0.2421236507541976446 -1
1  2  3  4
  
ZONE T=F_476_S_1
STRANDID=0, SOLUTIONTIME=0
Nodes=4, Elements=1, ZONETYPE=FEQuadrilateral
DATAPACKING=POINT
DT=(SINGLE SINGLE SINGLE SINGLE)
0.59380399999999999849  0.1508730000000000071  0.15899900000000000144 1
0.63724999999999998312  0.15904599999999999294  0.18193300000000001138 1
0.64132299999999997642  0.18227899999999999658  0.10737700000000000022 1
0.64132299999999997642  0.18227899999999999658  0.10737700000000000022 1
1  2  3  4
  
ZONE T=F_481_S_1
STRANDID=0, SOLUTIONTIME=0
Nodes=4, Elements=1, ZONETYPE=FEQuadrilateral
DATAPACKING=POINT
DT=(SINGLE SINGLE SINGLE SINGLE)
0.59380399999999999849  0.1508730000000000071  0.15899900000000000144 1
0.57695300000000004914  0.17570700000000000207  0.094754199999999996762 1
0.54364562288999096484  0.1457314191542131987  0.13729992392386844435 1
0.55927905839341007788  0.14509007702255161121  0.14887461729956727452 1
1  2  3  4
  
ZONE T=F_481_S_2
STRANDID=0, SOLUTIONTIME=0
Nodes=4, Elements=1, ZONETYPE=FEQuadrilateral
DATAPACKING=POINT
DT=(SINGLE SINGLE SINGLE SINGLE)
0.54364562288999096484  0.1457314191542131987  0.13729992392386844435 -1
0.54256030814745381807  0.14475467037869133025  0.13868626849414122937 -1
0.54088529756064906984  0.1420091246092632653  0.14348067699712932499 -1
0.55927905839341007788  0.14509007702255161121  0.14887461729956727452 -1
1  2  3  4
  
ZONE T=F_481_S_3
STRANDID=0, SOLUTIONTIME=0
Nodes=4, Elements=1, ZONETYPE=FEQuadrilateral
DATAPACKING=POINT
DT=(SINGLE SINGLE SINGLE SINGLE)
0.54256030814745381807  0.14475467037869133025  0.13868626849414122937 1
0.53919499999999997986  0.14172599999999999087  0.14298500000000000099 1
0.54088529756064906984  0.1420091246092632653  0.14348067699712932499 1
0.54088529756064906984  0.1420091246092632653  0.14348067699712932499 1
1  2  3  4
  
ZONE T=F_482_S_1
STRANDID=0, SOLUTIONTIME=0
Nodes=4, Elements=1, ZONETYPE=FEQuadrilateral
DATAPACKING=POINT
DT=(SINGLE SINGLE SINGLE SINGLE)
0.64132299999999997642  0.18227899999999999658  0.10737700000000000022 1
0.57695300000000004914  0.17570700000000000207  0.094754199999999996762 1
0.59380399999999999849  0.1508730000000000071  0.15899900000000000144 1
0.59380399999999999849  0.1508730000000000071  0.15899900000000000144 1
1  2  3  4
  
ZONE T=F_483_S_1
STRANDID=0, SOLUTIONTIME=0
Nodes=4, Elements=1, ZONETYPE=FEQuadrilateral
DATAPACKING=POINT
DT=(SINGLE SINGLE SINGLE SINGLE)
0.57695300000000004914  0.17570700000000000207  0.094754199999999996762 1
0.5631401567409635156  0.17530294066306176259  0.09036841025881368894 1
0.54317740064372665998  0.14567066878490550486  0.13723744403445412021 1
0.54364562288999096484  0.1457314191542131987  0.13729992392386844435 1
1  2  3  4
  
ZONE T=F_483_S_2
STRANDID=0, SOLUTIONTIME=0
Nodes=4, Elements=1, ZONETYPE=FEQuadrilateral
DATAPACKING=POINT
DT=(SINGLE SINGLE SINGLE SINGLE)
0.52711099999999999621  0.17424899999999998723  0.078928600000000001535 -1
0.53797990818256069545  0.14499631042523811186  0.13654388716529153314 -1
0.54317740064372665998  0.14567066878490550486  0.13723744403445412021 -1
0.5631401567409635156  0.17530294066306176259  0.09036841025881368894 -1
1  2  3  4
  
ZONE T=F_483_S_3
STRANDID=0, SOLUTIONTIME=0
Nodes=4, Elements=1, ZONETYPE=FEQuadrilateral
DATAPACKING=POINT
DT=(SINGLE SINGLE SINGLE SINGLE)
0.53919499999999997986  0.14172599999999999087  0.14298500000000000099 1
0.54256030814745381807  0.14475467037869133025  0.13868626849414122937 1
0.54317740064372665998  0.14567066878490550486  0.13723744403445412021 1
0.53797990818256069545  0.14499631042523811186  0.13654388716529153314 1
1  2  3  4
  
ZONE T=F_483_S_4
STRANDID=0, SOLUTIONTIME=0
Nodes=4, Elements=1, ZONETYPE=FEQuadrilateral
DATAPACKING=POINT
DT=(SINGLE SINGLE SINGLE SINGLE)
0.54256030814745381807  0.14475467037869133025  0.13868626849414122937 -1
0.54364562288999096484  0.1457314191542131987  0.13729992392386844435 -1
0.54317740064372665998  0.14567066878490550486  0.13723744403445412021 -1
0.54317740064372665998  0.14567066878490550486  0.13723744403445412021 -1
1  2  3  4
  
ZONE T=F_490_S_1
STRANDID=0, SOLUTIONTIME=0
Nodes=4, Elements=1, ZONETYPE=FEQuadrilateral
DATAPACKING=POINT
DT=(SINGLE SINGLE SINGLE SINGLE)
0.47819699999999998319  0.18517400000000000526  0.035004000000000000392 -1
0.45653952994798163711  0.17448382731576950189  0.066907337935060956502 -1
0.45930894367603786188  0.16663393893094288756  0.093309491707179698095 -1
0.52711099999999999621  0.17424899999999998723  0.078928600000000001535 -1
1  2  3  4
  
ZONE T=F_490_S_2
STRANDID=0, SOLUTIONTIME=0
Nodes=4, Elements=1, ZONETYPE=FEQuadrilateral
DATAPACKING=POINT
DT=(SINGLE SINGLE SINGLE SINGLE)
0.45653952994798163711  0.17448382731576950189  0.066907337935060956502 1
0.43513600000000002277  0.16391900000000000914  0.0984365999999999991 1
0.45930894367603786188  0.16663393893094288756  0.093309491707179698095 1
0.45930894367603786188  0.16663393893094288756  0.093309491707179698095 1
1  2  3  4
  
ZONE T=F_501_S_1
STRANDID=0, SOLUTIONTIME=0
Nodes=4, Elements=1, ZONETYPE=FEQuadrilateral
DATAPACKING=POINT
DT=(SINGLE SINGLE SINGLE SINGLE)
0.43513600000000002277  0.16391900000000000914  0.0984365999999999991 1
0.37820399999999998464  0.1634009999999999907  0.10256200000000000039 1
0.38375505242356200419  0.14823895909364276369  0.12018471300916176714 1
0.39819948151582273965  0.11807539643463509094  0.15503378541018927872 1
1  2  3  4
  
ZONE T=F_501_S_2
STRANDID=0, SOLUTIONTIME=0
Nodes=4, Elements=1, ZONETYPE=FEQuadrilateral
DATAPACKING=POINT
DT=(SINGLE SINGLE SINGLE SINGLE)
0.38375505242356200419  0.14823895909364276369  0.12018471300916176714 -1
0.39524246193389311888  0.11686246332062093234  0.15665335094888019341 -1
0.39781714481922630933  0.11760086086207521827  0.15561963328634079162 -1
0.39819948151582273965  0.11807539643463509094  0.15503378541018927872 -1
1  2  3  4
  
ZONE T=F_501_S_3
STRANDID=0, SOLUTIONTIME=0
Nodes=4, Elements=1, ZONETYPE=FEQuadrilateral
DATAPACKING=POINT
DT=(SINGLE SINGLE SINGLE SINGLE)
0.39524246193389311888  0.11686246332062093234  0.15665335094888019341 1
0.39586100000000001842  0.1151729999999999976  0.15861700000000000799 1
0.39781714481922630933  0.11760086086207521827  0.15561963328634079162 1
0.39781714481922630933  0.11760086086207521827  0.15561963328634079162 1
1  2  3  4
  
ZONE T=F_514_S_1
STRANDID=0, SOLUTIONTIME=0
Nodes=4, Elements=1, ZONETYPE=FEQuadrilateral
DATAPACKING=POINT
DT=(SINGLE SINGLE SINGLE SINGLE)
0.24997800000000000575  0.18265899999999998804  0.10824100000000000388 1
0.25234138741404532613  0.16835319226407199911  0.15672199206263162652 1
0.26620461786195565024  0.15940950064423481392  0.17177027870330643933 1
0.32976400000000000157  0.14319599999999998996  0.15170200000000000351 1
1  2  3  4
  
ZONE T=F_514_S_2
STRANDID=0, SOLUTIONTIME=0
Nodes=4, Elements=1, ZONETYPE=FEQuadrilateral
DATAPACKING=POINT
DT=(SINGLE SINGLE SINGLE SINGLE)
0.25234138741404532613  0.16835319226407199911  0.15672199206263162652 -1
0.25327399999999999913  0.16270799999999999153  0.17585300000000000931 -1
0.26620461786195565024  0.15940950064423481392  0.17177027870330643933 -1
0.26620461786195565024  0.15940950064423481392  0.17177027870330643933 -1
1  2  3  4
  
ZONE T=F_515_S_1
STRANDID=0, SOLUTIONTIME=0
Nodes=4, Elements=1, ZONETYPE=FEQuadrilateral
DATAPACKING=POINT
DT=(SINGLE SINGLE SINGLE SINGLE)
0.32976400000000000157  0.14319599999999998996  0.15170200000000000351 1
0.32559695051985421133  0.16256473475883947977  0.11937527700527092445 1
0.31054846451284739972  0.17618072010246285664  0.1004581829448767949 1
0.24997800000000000575  0.18265899999999998804  0.10824100000000000388 1
1  2  3  4
  
ZONE T=F_515_S_2
STRANDID=0, SOLUTIONTIME=0
Nodes=4, Elements=1, ZONETYPE=FEQuadrilateral
DATAPACKING=POINT
DT=(SINGLE SINGLE SINGLE SINGLE)
0.32559695051985421133  0.16256473475883947977  0.11937527700527092445 -1
0.32295299999999999008  0.17485400000000000942  0.098864300000000002178 -1
0.31054846451284739972  0.17618072010246285664  0.1004581829448767949 -1
0.31054846451284739972  0.17618072010246285664  0.1004581829448767949 -1
1  2  3  4
  
ZONE T=F_525_S_1
STRANDID=0, SOLUTIONTIME=0
Nodes=4, Elements=1, ZONETYPE=FEQuadrilateral
DATAPACKING=POINT
DT=(SINGLE SINGLE SINGLE SINGLE)
0.25327399999999999913  0.16270799999999999153  0.17585300000000000931 -1
0.18836311857817727988  0.17391330179923300547  0.22567404122760242879 -1
0.20310972147749722927  0.16560652276551354745  0.2298878367463842165 -1
0.22741000000000000103  0.15617200000000000526  0.22536300000000000776 -1
1  2  3  4
  
ZONE T=F_525_S_2
STRANDID=0, SOLUTIONTIME=0
Nodes=4, Elements=1, ZONETYPE=FEQuadrilateral
DATAPACKING=POINT
DT=(SINGLE SINGLE SINGLE SINGLE)
0.18836311857817727988  0.17391330179923300547  0.22567404122760242879 1
0.17639099999999999224  0.17597999999999999754  0.23486299999999998844 1
0.20310972147749722927  0.16560652276551354745  0.2298878367463842165 1
0.20310972147749722927  0.16560652276551354745  0.2298878367463842165 1
1  2  3  4
  
ZONE T=F_528_S_1
STRANDID=0, SOLUTIONTIME=0
Nodes=4, Elements=1, ZONETYPE=FEQuadrilateral
DATAPACKING=POINT
DT=(SINGLE SINGLE SINGLE SINGLE)
0.19861200000000001076  0.15147399999999999753  0.29432500000000000329 1
0.22326693008000506047  0.15549611478282740484  0.23528432744713836944 1
0.20310972147749722927  0.16560652276551354745  0.2298878367463842165 1
0.17639099999999999224  0.17597999999999999754  0.23486299999999998844 1
1  2  3  4
  
ZONE T=F_528_S_2
STRANDID=0, SOLUTIONTIME=0
Nodes=4, Elements=1, ZONETYPE=FEQuadrilateral
DATAPACKING=POINT
DT=(SINGLE SINGLE SINGLE SINGLE)
0.22326693008000506047  0.15549611478282740484  0.23528432744713836944 -1
0.22741000000000000103  0.15617200000000000526  0.22536300000000000776 -1
0.20310972147749722927  0.16560652276551354745  0.2298878367463842165 -1
0.20310972147749722927  0.16560652276551354745  0.2298878367463842165 -1
1  2  3  4
  
ZONE T=F_537_S_1
STRANDID=0, SOLUTIONTIME=0
Nodes=4, Elements=1, ZONETYPE=FEQuadrilateral
DATAPACKING=POINT
DT=(SINGLE SINGLE SINGLE SINGLE)
0.17639099999999999224  0.17597999999999999754  0.23486299999999998844 1
0.12259699999999999764  0.18359800000000001119  0.29616199999999998083 1
0.19861200000000001076  0.15147399999999999753  0.29432500000000000329 1
0.19861200000000001076  0.15147399999999999753  0.29432500000000000329 1
1  2  3  4
  
ZONE T=F_539_S_1
STRANDID=0, SOLUTIONTIME=0
Nodes=4, Elements=1, ZONETYPE=FEQuadrilateral
DATAPACKING=POINT
DT=(SINGLE SINGLE SINGLE SINGLE)
0.12259699999999999764  0.18359800000000001119  0.29616199999999998083 1
0.16764899999999999247  0.16239999999999998881  0.35709000000000001851 1
0.19861200000000001076  0.15147399999999999753  0.29432500000000000329 1
0.19861200000000001076  0.15147399999999999753  0.29432500000000000329 1
1  2  3  4
  
ZONE T=F_548_S_1
STRANDID=0, SOLUTIONTIME=0
Nodes=4, Elements=1, ZONETYPE=FEQuadrilateral
DATAPACKING=POINT
DT=(SINGLE SINGLE SINGLE SINGLE)
0.13179099999999999149  0.18065899999999998626  0.42926300000000000567 1
0.19044300000000000117  0.15887200000000001321  0.46300499999999999989 1
0.17579600000000000781  0.1602699999999999958  0.40506799999999998363 1
0.17579600000000000781  0.1602699999999999958  0.40506799999999998363 1
1  2  3  4
  
ZONE T=F_549_S_1
STRANDID=0, SOLUTIONTIME=0
Nodes=4, Elements=1, ZONETYPE=FEQuadrilateral
DATAPACKING=POINT
DT=(SINGLE SINGLE SINGLE SINGLE)
0.16764899999999999247  0.16239999999999998881  0.35709000000000001851 1
0.13179099999999999149  0.18065899999999998626  0.42926300000000000567 1
0.17579600000000000781  0.1602699999999999958  0.40506799999999998363 1
0.17579600000000000781  0.1602699999999999958  0.40506799999999998363 1
1  2  3  4
  
ZONE T=F_559_S_1
STRANDID=0, SOLUTIONTIME=0
Nodes=4, Elements=1, ZONETYPE=FEQuadrilateral
DATAPACKING=POINT
DT=(SINGLE SINGLE SINGLE SINGLE)
0.16942199999999998927  0.18278200000000000003  0.55341799999999996551 1
0.22402766008626609495  0.15001997767553812424  0.5299574852087232113 1
0.21634144073743497017  0.14833707108086488513  0.48791938944862051075 1
0.19044300000000000117  0.15887200000000001321  0.46300499999999999989 1
1  2  3  4
  
ZONE T=F_559_S_2
STRANDID=0, SOLUTIONTIME=0
Nodes=4, Elements=1, ZONETYPE=FEQuadrilateral
DATAPACKING=POINT
DT=(SINGLE SINGLE SINGLE SINGLE)
0.22402766008626609495  0.15001997767553812424  0.5299574852087232113 -1
0.24892200000000000437  0.13508400000000000962  0.51926200000000000134 -1
0.21634144073743497017  0.14833707108086488513  0.48791938944862051075 -1
0.21634144073743497017  0.14833707108086488513  0.48791938944862051075 -1
1  2  3  4
  
ZONE T=F_561_S_1
STRANDID=0, SOLUTIONTIME=0
Nodes=4, Elements=1, ZONETYPE=FEQuadrilateral
DATAPACKING=POINT
DT=(SINGLE SINGLE SINGLE SINGLE)
0.2379400000000000126  0.16122800000000001019  0.555895000000000028 1
0.24303650271783538983  0.14909514923920158536  0.53889443689105231972 1
0.22402766008626609495  0.15001997767553812424  0.5299574852087232113 1
0.16942199999999998927  0.18278200000000000003  0.55341799999999996551 1
1  2  3  4
  
ZONE T=F_561_S_2
STRANDID=0, SOLUTIONTIME=0
Nodes=4, Elements=1, ZONETYPE=FEQuadrilateral
DATAPACKING=POINT
DT=(SINGLE SINGLE SINGLE SINGLE)
0.24303650271783538983  0.14909514923920158536  0.53889443689105231972 -1
0.24892200000000000437  0.13508400000000000962  0.51926200000000000134 -1
0.22402766008626609495  0.15001997767553812424  0.5299574852087232113 -1
0.22402766008626609495  0.15001997767553812424  0.5299574852087232113 -1
1  2  3  4
  
ZONE T=F_563_S_1
STRANDID=0, SOLUTIONTIME=0
Nodes=4, Elements=1, ZONETYPE=FEQuadrilateral
DATAPACKING=POINT
DT=(SINGLE SINGLE SINGLE SINGLE)
0.16942199999999998927  0.18278200000000000003  0.55341799999999996551 1
0.19044300000000000117  0.15887200000000001321  0.46300499999999999989 1
0.15235299999999998843  0.18017299999999999982  0.49567099999999997273 1
0.15235299999999998843  0.18017299999999999982  0.49567099999999997273 1
1  2  3  4
  
ZONE T=F_564_S_1
STRANDID=0, SOLUTIONTIME=0
Nodes=4, Elements=1, ZONETYPE=FEQuadrilateral
DATAPACKING=POINT
DT=(SINGLE SINGLE SINGLE SINGLE)
0.15235299999999998843  0.18017299999999999982  0.49567099999999997273 1
0.19044300000000000117  0.15887200000000001321  0.46300499999999999989 1
0.13179099999999999149  0.18065899999999998626  0.42926300000000000567 1
0.13179099999999999149  0.18065899999999998626  0.42926300000000000567 1
1  2  3  4
  
ZONE T=F_572_S_1
STRANDID=0, SOLUTIONTIME=0
Nodes=4, Elements=1, ZONETYPE=FEQuadrilateral
DATAPACKING=POINT
DT=(SINGLE SINGLE SINGLE SINGLE)
0.26602100000000000746  0.17125099999999998657  0.60968599999999995021 1
0.29369736615617136888  0.14503051408578201964  0.58692856109768676287 1
0.27506665084117948306  0.1450578251727127066  0.56525591555650123166 1
0.2379400000000000126  0.16122800000000001019  0.555895000000000028 1
1  2  3  4
  
ZONE T=F_572_S_2
STRANDID=0, SOLUTIONTIME=0
Nodes=4, Elements=1, ZONETYPE=FEQuadrilateral
DATAPACKING=POINT
DT=(SINGLE SINGLE SINGLE SINGLE)
0.29369736615617136888  0.14503051408578201964  0.58692856109768676287 -1
0.30949700000000002209  0.13006200000000001094  0.57393700000000003048 -1
0.27506665084117948306  0.1450578251727127066  0.56525591555650123166 -1
0.27506665084117948306  0.1450578251727127066  0.56525591555650123166 -1
1  2  3  4
  
ZONE T=F_575_S_1
STRANDID=0, SOLUTIONTIME=0
Nodes=4, Elements=1, ZONETYPE=FEQuadrilateral
DATAPACKING=POINT
DT=(SINGLE SINGLE SINGLE SINGLE)
0.26602100000000000746  0.17125099999999998657  0.60968599999999995021 1
0.2379400000000000126  0.16122800000000001019  0.555895000000000028 1
0.20792700000000000071  0.17996200000000001085  0.5856139999999999679 1
0.20792700000000000071  0.17996200000000001085  0.5856139999999999679 1
1  2  3  4
  
ZONE T=F_576_S_1
STRANDID=0, SOLUTIONTIME=0
Nodes=4, Elements=1, ZONETYPE=FEQuadrilateral
DATAPACKING=POINT
DT=(SINGLE SINGLE SINGLE SINGLE)
0.20792700000000000071  0.17996200000000001085  0.5856139999999999679 1
0.2379400000000000126  0.16122800000000001019  0.555895000000000028 1
0.16942199999999998927  0.18278200000000000003  0.55341799999999996551 1
0.16942199999999998927  0.18278200000000000003  0.55341799999999996551 1
1  2  3  4
  
ZONE T=F_584_S_1
STRANDID=0, SOLUTIONTIME=0
Nodes=4, Elements=1, ZONETYPE=FEQuadrilateral
DATAPACKING=POINT
DT=(SINGLE SINGLE SINGLE SINGLE)
0.36271799999999998487  0.12067700000000000649  0.5956040000000000223 1
0.31446761251627797229  0.16277689988047414071  0.63021212595759046327 1
0.3359326423678722362  0.1732912201309310396  0.65308454442967345255 1
0.35873599999999999932  0.17402799999999998826  0.66373000000000004217 1
1  2  3  4
  
ZONE T=F_584_S_2
STRANDID=0, SOLUTIONTIME=0
Nodes=4, Elements=1, ZONETYPE=FEQuadrilateral
DATAPACKING=POINT
DT=(SINGLE SINGLE SINGLE SINGLE)
0.31446761251627797229  0.16277689988047414071  0.63021212595759046327 -1
0.30361399999999999499  0.17224700000000001121  0.6379970000000000363 -1
0.3359326423678722362  0.1732912201309310396  0.65308454442967345255 -1
0.3359326423678722362  0.1732912201309310396  0.65308454442967345255 -1
1  2  3  4
  
ZONE T=F_585_S_1
STRANDID=0, SOLUTIONTIME=0
Nodes=4, Elements=1, ZONETYPE=FEQuadrilateral
DATAPACKING=POINT
DT=(SINGLE SINGLE SINGLE SINGLE)
0.35873599999999999932  0.17402799999999998826  0.66373000000000004217 1
0.38662689065771871366  0.16294038024601489867  0.64925815926214736074 1
0.39359002143740756674  0.15306747315274271681  0.63657890188432486589 1
0.36271799999999998487  0.12067700000000000649  0.5956040000000000223 1
1  2  3  4
  
ZONE T=F_585_S_2
STRANDID=0, SOLUTIONTIME=0
Nodes=4, Elements=1, ZONETYPE=FEQuadrilateral
DATAPACKING=POINT
DT=(SINGLE SINGLE SINGLE SINGLE)
0.38662689065771871366  0.16294038024601489867  0.64925815926214736074 -1
0.39850099999999999412  0.15821999999999999953  0.64309700000000002973 -1
0.39359002143740756674  0.15306747315274271681  0.63657890188432486589 -1
0.39359002143740756674  0.15306747315274271681  0.63657890188432486589 -1
1  2  3  4
  
ZONE T=F_586_S_1
STRANDID=0, SOLUTIONTIME=0
Nodes=4, Elements=1, ZONETYPE=FEQuadrilateral
DATAPACKING=POINT
DT=(SINGLE SINGLE SINGLE SINGLE)
0.36271799999999998487  0.12067700000000000649  0.5956040000000000223 1
0.31398586927245192291  0.12927043204520846653  0.57576448032780702668 1
0.3088914395369392607  0.13440426893323445534  0.58053094922041004189 1
0.31446761251627797229  0.16277689988047414071  0.63021212595759046327 1
1  2  3  4
  
ZONE T=F_586_S_2
STRANDID=0, SOLUTIONTIME=0
Nodes=4, Elements=1, ZONETYPE=FEQuadrilateral
DATAPACKING=POINT
DT=(SINGLE SINGLE SINGLE SINGLE)
0.30361399999999999499  0.17224700000000001121  0.6379970000000000363 -1
0.31446761251627797229  0.16277689988047414071  0.63021212595759046327 -1
0.30585752482544625863  0.15615944352176613918  0.61356725321807137341 -1
0.30585752482544625863  0.15615944352176613918  0.61356725321807137341 -1
1  2  3  4
  
ZONE T=F_586_S_3
STRANDID=0, SOLUTIONTIME=0
Nodes=4, Elements=1, ZONETYPE=FEQuadrilateral
DATAPACKING=POINT
DT=(SINGLE SINGLE SINGLE SINGLE)
0.30585752482544625863  0.15615944352176613918  0.61356725321807137341 1
0.31446761251627797229  0.16277689988047414071  0.63021212595759046327 1
0.3088914395369392607  0.13440426893323445534  0.58053094922041004189 1
0.3088914395369392607  0.13440426893323445534  0.58053094922041004189 1
1  2  3  4
  
ZONE T=F_586_S_4
STRANDID=0, SOLUTIONTIME=0
Nodes=4, Elements=1, ZONETYPE=FEQuadrilateral
DATAPACKING=POINT
DT=(SINGLE SINGLE SINGLE SINGLE)
0.30949700000000002209  0.13006200000000001094  0.57393700000000003048 -1
0.3088914395369392607  0.13440426893323445534  0.58053094922041004189 -1
0.31398586927245192291  0.12927043204520846653  0.57576448032780702668 -1
0.31398586927245192291  0.12927043204520846653  0.57576448032780702668 -1
1  2  3  4
  
ZONE T=F_593_S_1
STRANDID=0, SOLUTIONTIME=0
Nodes=4, Elements=1, ZONETYPE=FEQuadrilateral
DATAPACKING=POINT
DT=(SINGLE SINGLE SINGLE SINGLE)
0.30949700000000002209  0.13006200000000001094  0.57393700000000003048 -1
0.29369736615617136888  0.14503051408578201964  0.58692856109768676287 -1
0.29511439483591161981  0.14632737319042948831  0.59003277973784051813 -1
0.3088914395369392607  0.13440426893323445534  0.58053094922041004189 -1
1  2  3  4
  
ZONE T=F_593_S_2
STRANDID=0, SOLUTIONTIME=0
Nodes=4, Elements=1, ZONETYPE=FEQuadrilateral
DATAPACKING=POINT
DT=(SINGLE SINGLE SINGLE SINGLE)
0.26602100000000000746  0.17125099999999998657  0.60968599999999995021 1
0.26630661226743496117  0.17125856709542638945  0.60990109240825018944 1
0.29511439483591161981  0.14632737319042948831  0.59003277973784051813 1
0.29369736615617136888  0.14503051408578201964  0.58692856109768676287 1
1  2  3  4
  
ZONE T=F_593_S_3
STRANDID=0, SOLUTIONTIME=0
Nodes=4, Elements=1, ZONETYPE=FEQuadrilateral
DATAPACKING=POINT
DT=(SINGLE SINGLE SINGLE SINGLE)
0.30361399999999999499  0.17224700000000001121  0.6379970000000000363 -1
0.30585752482544625863  0.15615944352176613918  0.61356725321807137341 -1
0.29511439483591161981  0.14632737319042948831  0.59003277973784051813 -1
0.26630661226743496117  0.17125856709542638945  0.60990109240825018944 -1
1  2  3  4
  
ZONE T=F_593_S_4
STRANDID=0, SOLUTIONTIME=0
Nodes=4, Elements=1, ZONETYPE=FEQuadrilateral
DATAPACKING=POINT
DT=(SINGLE SINGLE SINGLE SINGLE)
0.30585752482544625863  0.15615944352176613918  0.61356725321807137341 1
0.3088914395369392607  0.13440426893323445534  0.58053094922041004189 1
0.29511439483591161981  0.14632737319042948831  0.59003277973784051813 1
0.29511439483591161981  0.14632737319042948831  0.59003277973784051813 1
1  2  3  4
  
ZONE T=F_603_S_1
STRANDID=0, SOLUTIONTIME=0
Nodes=4, Elements=1, ZONETYPE=FEQuadrilateral
DATAPACKING=POINT
DT=(SINGLE SINGLE SINGLE SINGLE)
0.39850099999999999412  0.15821999999999999953  0.64309700000000002973 -1
0.41904510294323182862  0.17808110251069542151  0.68876268395311346371 -1
0.42633511996283368628  0.17771457214669689195  0.68823455498308971912 -1
0.47864899999999999114  0.15679499999999998994  0.64316899999999999071 -1
1  2  3  4
  
ZONE T=F_603_S_2
STRANDID=0, SOLUTIONTIME=0
Nodes=4, Elements=1, ZONETYPE=FEQuadrilateral
DATAPACKING=POINT
DT=(SINGLE SINGLE SINGLE SINGLE)
0.41904510294323182862  0.17808110251069542151  0.68876268395311346371 1
0.42091000000000000636  0.17988399999999998835  0.69290799999999996839 1
0.42633511996283368628  0.17771457214669689195  0.68823455498308971912 1
0.42633511996283368628  0.17771457214669689195  0.68823455498308971912 1
1  2  3  4
  
ZONE T=F_604_S_1
STRANDID=0, SOLUTIONTIME=0
Nodes=4, Elements=1, ZONETYPE=FEQuadrilateral
DATAPACKING=POINT
DT=(SINGLE SINGLE SINGLE SINGLE)
0.39850099999999999412  0.15821999999999999953  0.64309700000000002973 -1
0.38662689065771871366  0.16294038024601489867  0.64925815926214736074 -1
0.38668712908614533141  0.17666064084550561764  0.67684734880296504311 -1
0.41904510294323182862  0.17808110251069542151  0.68876268395311346371 -1
1  2  3  4
  
ZONE T=F_604_S_2
STRANDID=0, SOLUTIONTIME=0
Nodes=4, Elements=1, ZONETYPE=FEQuadrilateral
DATAPACKING=POINT
DT=(SINGLE SINGLE SINGLE SINGLE)
0.42091000000000000636  0.17988399999999998835  0.69290799999999996839 1
0.41904510294323182862  0.17808110251069542151  0.68876268395311346371 1
0.40166846393227995105  0.17807169203827050152  0.68387802703084987765 1
0.40166846393227995105  0.17807169203827050152  0.68387802703084987765 1
1  2  3  4
  
ZONE T=F_604_S_3
STRANDID=0, SOLUTIONTIME=0
Nodes=4, Elements=1, ZONETYPE=FEQuadrilateral
DATAPACKING=POINT
DT=(SINGLE SINGLE SINGLE SINGLE)
0.40166846393227995105  0.17807169203827050152  0.68387802703084987765 -1
0.41904510294323182862  0.17808110251069542151  0.68876268395311346371 -1
0.38668712908614533141  0.17666064084550561764  0.67684734880296504311 -1
0.38668712908614533141  0.17666064084550561764  0.67684734880296504311 -1
1  2  3  4
  
ZONE T=F_604_S_4
STRANDID=0, SOLUTIONTIME=0
Nodes=4, Elements=1, ZONETYPE=FEQuadrilateral
DATAPACKING=POINT
DT=(SINGLE SINGLE SINGLE SINGLE)
0.35873599999999999932  0.17402799999999998826  0.66373000000000004217 1
0.38668712908614533141  0.17666064084550561764  0.67684734880296504311 1
0.38662689065771871366  0.16294038024601489867  0.64925815926214736074 1
0.38662689065771871366  0.16294038024601489867  0.64925815926214736074 1
1  2  3  4
  
ZONE T=F_605_S_1
STRANDID=0, SOLUTIONTIME=0
Nodes=4, Elements=1, ZONETYPE=FEQuadrilateral
DATAPACKING=POINT
DT=(SINGLE SINGLE SINGLE SINGLE)
0.46679999999999999272  0.17700699999999999767  0.68361199999999999743 1
0.46737415519253389107  0.176027607245210993  0.68165229382634417998 1
0.42633511996283368628  0.17771457214669689195  0.68823455498308971912 1
0.42091000000000000636  0.17988399999999998835  0.69290799999999996839 1
1  2  3  4
  
ZONE T=F_605_S_2
STRANDID=0, SOLUTIONTIME=0
Nodes=4, Elements=1, ZONETYPE=FEQuadrilateral
DATAPACKING=POINT
DT=(SINGLE SINGLE SINGLE SINGLE)
0.46737415519253389107  0.176027607245210993  0.68165229382634417998 -1
0.47864899999999999114  0.15679499999999998994  0.64316899999999999071 -1
0.42633511996283368628  0.17771457214669689195  0.68823455498308971912 -1
0.42633511996283368628  0.17771457214669689195  0.68823455498308971912 -1
1  2  3  4
  
ZONE T=F_617_S_1
STRANDID=0, SOLUTIONTIME=0
Nodes=4, Elements=1, ZONETYPE=FEQuadrilateral
DATAPACKING=POINT
DT=(SINGLE SINGLE SINGLE SINGLE)
0.47864899999999999114  0.15679499999999998994  0.64316899999999999071 -1
0.46737415519253389107  0.176027607245210993  0.68165229382634417998 -1
0.47301774503477794775  0.1768022337523522669  0.68215079986616777852 -1
0.52576900000000004187  0.17506499999999999839  0.66975399999999996048 -1
1  2  3  4
  
ZONE T=F_617_S_2
STRANDID=0, SOLUTIONTIME=0
Nodes=4, Elements=1, ZONETYPE=FEQuadrilateral
DATAPACKING=POINT
DT=(SINGLE SINGLE SINGLE SINGLE)
0.46737415519253389107  0.176027607245210993  0.68165229382634417998 1
0.46679999999999999272  0.17700699999999999767  0.68361199999999999743 1
0.47301774503477794775  0.1768022337523522669  0.68215079986616777852 1
0.47301774503477794775  0.1768022337523522669  0.68215079986616777852 1
1  2  3  4
  
ZONE T=F_618_S_1
STRANDID=0, SOLUTIONTIME=0
Nodes=4, Elements=1, ZONETYPE=FEQuadrilateral
DATAPACKING=POINT
DT=(SINGLE SINGLE SINGLE SINGLE)
0.47864899999999999114  0.15679499999999998994  0.64316899999999999071 -1
0.52576900000000004187  0.17506499999999999839  0.66975399999999996048 -1
0.53030900000000003036  0.13721600000000000463  0.60918799999999995176 -1
0.53030900000000003036  0.13721600000000000463  0.60918799999999995176 -1
1  2  3  4
  
ZONE T=F_624_S_1
STRANDID=0, SOLUTIONTIME=0
Nodes=4, Elements=1, ZONETYPE=FEQuadrilateral
DATAPACKING=POINT
DT=(SINGLE SINGLE SINGLE SINGLE)
0.52576900000000004187  0.17506499999999999839  0.66975399999999996048 -1
0.56524086803082973507  0.16983049412282116841  0.64211573065647664649 -1
0.56168715132088231634  0.15394607824966533016  0.6194045205618095018 -1
0.53030900000000003036  0.13721600000000000463  0.60918799999999995176 -1
1  2  3  4
  
ZONE T=F_624_S_2
STRANDID=0, SOLUTIONTIME=0
Nodes=4, Elements=1, ZONETYPE=FEQuadrilateral
DATAPACKING=POINT
DT=(SINGLE SINGLE SINGLE SINGLE)
0.56524086803082973507  0.16983049412282116841  0.64211573065647664649 1
0.58625300000000002409  0.16704399999999999804  0.62740300000000004399 1
0.56168715132088231634  0.15394607824966533016  0.6194045205618095018 1
0.56168715132088231634  0.15394607824966533016  0.6194045205618095018 1
1  2  3  4
  
ZONE T=F_628_S_1
STRANDID=0, SOLUTIONTIME=0
Nodes=4, Elements=1, ZONETYPE=FEQuadrilateral
DATAPACKING=POINT
DT=(SINGLE SINGLE SINGLE SINGLE)
0.67433699999999996422  0.15136700000000000155  0.5071379999999999777 1
0.64042287650492002449  0.15718975995009160096  0.56557350435606723593 1
0.65934316972385054179  0.16686662019015013891  0.57695673954469584022 1
0.67645988256049383036  0.16173760836274850283  0.54001076707399975341 1
1  2  3  4
  
ZONE T=F_628_S_2
STRANDID=0, SOLUTIONTIME=0
Nodes=4, Elements=1, ZONETYPE=FEQuadrilateral
DATAPACKING=POINT
DT=(SINGLE SINGLE SINGLE SINGLE)
0.62670499999999995655  0.15954499999999999238  0.58921000000000001151 1
0.65346745507458636748  0.16862727427767590371  0.58963931448871231833 1
0.65934316972385054179  0.16686662019015013891  0.57695673954469584022 1
0.64042287650492002449  0.15718975995009160096  0.56557350435606723593 1
1  2  3  4
  
ZONE T=F_628_S_3
STRANDID=0, SOLUTIONTIME=0
Nodes=4, Elements=1, ZONETYPE=FEQuadrilateral
DATAPACKING=POINT
DT=(SINGLE SINGLE SINGLE SINGLE)
0.67969199999999996287  0.17752699999999999037  0.59006000000000002892 -1
0.6796341797312259736  0.17724453907915432849  0.58916465502758552653 -1
0.65934316972385054179  0.16686662019015013891  0.57695673954469584022 -1
0.65346745507458636748  0.16862727427767590371  0.58963931448871231833 -1
1  2  3  4
  
ZONE T=F_628_S_4
STRANDID=0, SOLUTIONTIME=0
Nodes=4, Elements=1, ZONETYPE=FEQuadrilateral
DATAPACKING=POINT
DT=(SINGLE SINGLE SINGLE SINGLE)
0.6796341797312259736  0.17724453907915432849  0.58916465502758552653 -1
0.67645988256049383036  0.16173760836274850283  0.54001076707399975341 -1
0.65934316972385054179  0.16686662019015013891  0.57695673954469584022 -1
0.65934316972385054179  0.16686662019015013891  0.57695673954469584022 -1
1  2  3  4
  
ZONE T=F_629_S_1
STRANDID=0, SOLUTIONTIME=0
Nodes=4, Elements=1, ZONETYPE=FEQuadrilateral
DATAPACKING=POINT
DT=(SINGLE SINGLE SINGLE SINGLE)
0.70265999999999995129  0.17487099999999999866  0.54056300000000001571 -1
0.68567789586407101865  0.16077830587823060959  0.52052180271357462171 -1
0.67645988256049383036  0.16173760836274850283  0.54001076707399975341 -1
0.68002018324459556631  0.17748904916851071523  0.58935275139072862416 -1
1  2  3  4
  
ZONE T=F_629_S_2
STRANDID=0, SOLUTIONTIME=0
Nodes=4, Elements=1, ZONETYPE=FEQuadrilateral
DATAPACKING=POINT
DT=(SINGLE SINGLE SINGLE SINGLE)
0.67969199999999996287  0.17752699999999999037  0.59006000000000002892 1
0.68002018324459556631  0.17748904916851071523  0.58935275139072862416 1
0.6796341797312259736  0.17724453907915432849  0.58916465502758552653 1
0.6796341797312259736  0.17724453907915432849  0.58916465502758552653 1
1  2  3  4
  
ZONE T=F_629_S_3
STRANDID=0, SOLUTIONTIME=0
Nodes=4, Elements=1, ZONETYPE=FEQuadrilateral
DATAPACKING=POINT
DT=(SINGLE SINGLE SINGLE SINGLE)
0.6796341797312259736  0.17724453907915432849  0.58916465502758552653 -1
0.68002018324459556631  0.17748904916851071523  0.58935275139072862416 -1
0.67645988256049383036  0.16173760836274850283  0.54001076707399975341 -1
0.67645988256049383036  0.16173760836274850283  0.54001076707399975341 -1
1  2  3  4
  
ZONE T=F_629_S_4
STRANDID=0, SOLUTIONTIME=0
Nodes=4, Elements=1, ZONETYPE=FEQuadrilateral
DATAPACKING=POINT
DT=(SINGLE SINGLE SINGLE SINGLE)
0.67433699999999996422  0.15136700000000000155  0.5071379999999999777 1
0.67645988256049383036  0.16173760836274850283  0.54001076707399975341 1
0.68567789586407101865  0.16077830587823060959  0.52052180271357462171 1
0.68567789586407101865  0.16077830587823060959  0.52052180271357462171 1
1  2  3  4
  
ZONE T=F_630_S_1
STRANDID=0, SOLUTIONTIME=0
Nodes=4, Elements=1, ZONETYPE=FEQuadrilateral
DATAPACKING=POINT
DT=(SINGLE SINGLE SINGLE SINGLE)
0.62245099999999997653  0.12283099999999999574  0.53074500000000002231 1
0.62493971876985832115  0.1443098013438124938  0.56494879475311865491 1
0.64042287650492002449  0.15718975995009160096  0.56557350435606723593 1
0.67433699999999996422  0.15136700000000000155  0.5071379999999999777 1
1  2  3  4
  
ZONE T=F_630_S_2
STRANDID=0, SOLUTIONTIME=0
Nodes=4, Elements=1, ZONETYPE=FEQuadrilateral
DATAPACKING=POINT
DT=(SINGLE SINGLE SINGLE SINGLE)
0.62493971876985832115  0.1443098013438124938  0.56494879475311865491 1
0.62670499999999995655  0.15954499999999999238  0.58921000000000001151 1
0.64042287650492002449  0.15718975995009160096  0.56557350435606723593 1
0.64042287650492002449  0.15718975995009160096  0.56557350435606723593 1
1  2  3  4
  
ZONE T=F_646_S_1
STRANDID=0, SOLUTIONTIME=0
Nodes=4, Elements=1, ZONETYPE=FEQuadrilateral
DATAPACKING=POINT
DT=(SINGLE SINGLE SINGLE SINGLE)
0.67433699999999996422  0.15136700000000000155  0.5071379999999999777 1
0.69485135484751991974  0.16061458976335007964  0.50769575102702135805 1
0.7249202879706289071  0.16590599510696121821  0.45270113069916351201 1
0.72490299999999996405  0.16588700000000000667  0.45262499999999999956 1
1  2  3  4
  
ZONE T=F_646_S_2
STRANDID=0, SOLUTIONTIME=0
Nodes=4, Elements=1, ZONETYPE=FEQuadrilateral
DATAPACKING=POINT
DT=(SINGLE SINGLE SINGLE SINGLE)
0.69485135484751991974  0.16061458976335007964  0.50769575102702135805 -1
0.73767300000000002314  0.1799179999999999946  0.508859999999999979 -1
0.7249202879706289071  0.16590599510696121821  0.45270113069916351201 -1
0.7249202879706289071  0.16590599510696121821  0.45270113069916351201 -1
1  2  3  4
  
ZONE T=F_647_S_1
STRANDID=0, SOLUTIONTIME=0
Nodes=4, Elements=1, ZONETYPE=FEQuadrilateral
DATAPACKING=POINT
DT=(SINGLE SINGLE SINGLE SINGLE)
0.73767300000000002314  0.1799179999999999946  0.508859999999999979 -1
0.69485135484751991974  0.16061458976335007964  0.50769575102702135805 -1
0.68567789586407101865  0.16077830587823060959  0.52052180271357462171 -1
0.70265999999999995129  0.17487099999999999866  0.54056300000000001571 -1
1  2  3  4
  
ZONE T=F_647_S_2
STRANDID=0, SOLUTIONTIME=0
Nodes=4, Elements=1, ZONETYPE=FEQuadrilateral
DATAPACKING=POINT
DT=(SINGLE SINGLE SINGLE SINGLE)
0.69485135484751991974  0.16061458976335007964  0.50769575102702135805 1
0.67433699999999996422  0.15136700000000000155  0.5071379999999999777 1
0.68567789586407101865  0.16077830587823060959  0.52052180271357462171 1
0.68567789586407101865  0.16077830587823060959  0.52052180271357462171 1
1  2  3  4
  
ZONE T=F_653_S_1
STRANDID=0, SOLUTIONTIME=0
Nodes=4, Elements=1, ZONETYPE=FEQuadrilateral
DATAPACKING=POINT
DT=(SINGLE SINGLE SINGLE SINGLE)
0.70807500000000000995  0.14953199999999999825  0.37406200000000000561 -1
0.72482784218608420357  0.16581395471555787635  0.45227411912677301098 -1
0.72495090130921790994  0.16590359056500803003  0.45257801768986866131 -1
0.76039900000000004709  0.17818100000000000604  0.41781000000000001471 -1
1  2  3  4
  
ZONE T=F_653_S_2
STRANDID=0, SOLUTIONTIME=0
Nodes=4, Elements=1, ZONETYPE=FEQuadrilateral
DATAPACKING=POINT
DT=(SINGLE SINGLE SINGLE SINGLE)
0.72482784218608420357  0.16581395471555787635  0.45227411912677301098 1
0.72490299999999996405  0.16588700000000000667  0.45262499999999999956 1
0.72495090130921790994  0.16590359056500803003  0.45257801768986866131 1
0.72495090130921790994  0.16590359056500803003  0.45257801768986866131 1
1  2  3  4
  
ZONE T=F_654_S_1
STRANDID=0, SOLUTIONTIME=0
Nodes=4, Elements=1, ZONETYPE=FEQuadrilateral
DATAPACKING=POINT
DT=(SINGLE SINGLE SINGLE SINGLE)
0.76039900000000004709  0.17818100000000000604  0.41781000000000001471 -1
0.76699899999999998634  0.17934700000000000641  0.36953099999999999836 -1
0.70807500000000000995  0.14953199999999999825  0.37406200000000000561 -1
0.70807500000000000995  0.14953199999999999825  0.37406200000000000561 -1
1  2  3  4
  
ZONE T=F_655_S_1
STRANDID=0, SOLUTIONTIME=0
Nodes=4, Elements=1, ZONETYPE=FEQuadrilateral
DATAPACKING=POINT
DT=(SINGLE SINGLE SINGLE SINGLE)
0.72490299999999996405  0.16588700000000000667  0.45262499999999999956 1
0.72482784218608420357  0.16581395471555787635  0.45227411912677301098 1
0.70090464979968869486  0.14301021044711603736  0.37883543160907329206 1
0.67398999999999997801  0.11852999999999999647  0.39675300000000002232 1
1  2  3  4
  
ZONE T=F_655_S_2
STRANDID=0, SOLUTIONTIME=0
Nodes=4, Elements=1, ZONETYPE=FEQuadrilateral
DATAPACKING=POINT
DT=(SINGLE SINGLE SINGLE SINGLE)
0.72482784218608420357  0.16581395471555787635  0.45227411912677301098 -1
0.70807500000000000995  0.14953199999999999825  0.37406200000000000561 -1
0.70090464979968869486  0.14301021044711603736  0.37883543160907329206 -1
0.70090464979968869486  0.14301021044711603736  0.37883543160907329206 -1
1  2  3  4
  
ZONE T=F_674_S_1
STRANDID=0, SOLUTIONTIME=0
Nodes=4, Elements=1, ZONETYPE=FEQuadrilateral
DATAPACKING=POINT
DT=(SINGLE SINGLE SINGLE SINGLE)
0.71533899999999994712  0.16992999999999999772  0.26543200000000000127 1
0.73128036359265691235  0.17514277150977772268  0.25867154873331260623 1
0.75684806982754282423  0.18493038719364920941  0.23893099183764021642 1
0.72304000000000001602  0.18062400000000000677  0.21118999999999998884 1
1  2  3  4
  
ZONE T=F_674_S_2
STRANDID=0, SOLUTIONTIME=0
Nodes=4, Elements=1, ZONETYPE=FEQuadrilateral
DATAPACKING=POINT
DT=(SINGLE SINGLE SINGLE SINGLE)
0.73128036359265691235  0.17514277150977772268  0.25867154873331260623 -1
0.76399700000000003719  0.18584100000000000619  0.24479699999999998683 -1
0.75684806982754282423  0.18493038719364920941  0.23893099183764021642 -1
0.75684806982754282423  0.18493038719364920941  0.23893099183764021642 -1
1  2  3  4
  
ZONE T=F_675_S_1
STRANDID=0, SOLUTIONTIME=0
Nodes=4, Elements=1, ZONETYPE=FEQuadrilateral
DATAPACKING=POINT
DT=(SINGLE SINGLE SINGLE SINGLE)
0.76399700000000003719  0.18584100000000000619  0.24479699999999998683 -1
0.73128036359265691235  0.17514277150977772268  0.25867154873331260623 -1
0.71724700954527476071  0.17001129460768754642  0.27084060169602014456 -1
0.73510100000000000442  0.17077200000000000712  0.32145099999999998674 -1
1  2  3  4
  
ZONE T=F_675_S_2
STRANDID=0, SOLUTIONTIME=0
Nodes=4, Elements=1, ZONETYPE=FEQuadrilateral
DATAPACKING=POINT
DT=(SINGLE SINGLE SINGLE SINGLE)
0.73128036359265691235  0.17514277150977772268  0.25867154873331260623 1
0.71533899999999994712  0.16992999999999999772  0.26543200000000000127 1
0.71724700954527476071  0.17001129460768754642  0.27084060169602014456 1
0.71724700954527476071  0.17001129460768754642  0.27084060169602014456 1
1  2  3  4
  
ZONE T=F_682_S_1
STRANDID=0, SOLUTIONTIME=0
Nodes=4, Elements=1, ZONETYPE=FEQuadrilateral
DATAPACKING=POINT
DT=(SINGLE SINGLE SINGLE SINGLE)
0.76399700000000003719  0.18584100000000000619  0.24479699999999998683 -1
0.73510100000000000442  0.17077200000000000712  0.32145099999999998674 -1
0.79766000000000003567  0.18677099999999999258  0.31716199999999999948 -1
0.79766000000000003567  0.18677099999999999258  0.31716199999999999948 -1
1  2  3  4
  
ZONE T=F_687_S_1
STRANDID=0, SOLUTIONTIME=0
Nodes=4, Elements=1, ZONETYPE=FEQuadrilateral
DATAPACKING=POINT
DT=(SINGLE SINGLE SINGLE SINGLE)
0.6893540000000000223  0.18227899999999999658  0.15854899999999999549 1
0.64132299999999997642  0.18227899999999999658  0.10737700000000000022 1
0.63724999999999998312  0.15904599999999999294  0.18193300000000001138 1
0.63724999999999998312  0.15904599999999999294  0.18193300000000001138 1
1  2  3  4
  
ZONE T=F_691_S_1
STRANDID=0, SOLUTIONTIME=0
Nodes=4, Elements=1, ZONETYPE=FEQuadrilateral
DATAPACKING=POINT
DT=(SINGLE SINGLE SINGLE SINGLE)
0.72304000000000001602  0.18062400000000000677  0.21118999999999998884 1
0.73505600000000004268  0.18825000000000000067  0.15326000000000000734 1
0.6893540000000000223  0.18227899999999999658  0.15854899999999999549 1
0.6893540000000000223  0.18227899999999999658  0.15854899999999999549 1
1  2  3  4
  
ZONE T=F_706_S_1
STRANDID=0, SOLUTIONTIME=0
Nodes=4, Elements=1, ZONETYPE=FEQuadrilateral
DATAPACKING=POINT
DT=(SINGLE SINGLE SINGLE SINGLE)
0.58331900000000003192  0.18589400000000000368  0.016643600000000001449 1
0.57412495179134870327  0.18398920546203839654  0.026831674520990805854 1
0.5631401567409635156  0.17530294066306176259  0.09036841025881368894 1
0.57695300000000004914  0.17570700000000000207  0.094754199999999996762 1
1  2  3  4
  
ZONE T=F_706_S_2
STRANDID=0, SOLUTIONTIME=0
Nodes=4, Elements=1, ZONETYPE=FEQuadrilateral
DATAPACKING=POINT
DT=(SINGLE SINGLE SINGLE SINGLE)
0.57412495179134870327  0.18398920546203839654  0.026831674520990805854 -1
0.52711099999999999621  0.17424899999999998723  0.078928600000000001535 -1
0.5631401567409635156  0.17530294066306176259  0.09036841025881368894 -1
0.5631401567409635156  0.17530294066306176259  0.09036841025881368894 -1
1  2  3  4
  
ZONE T=F_707_S_1
STRANDID=0, SOLUTIONTIME=0
Nodes=4, Elements=1, ZONETYPE=FEQuadrilateral
DATAPACKING=POINT
DT=(SINGLE SINGLE SINGLE SINGLE)
0.64132299999999997642  0.18227899999999999658  0.10737700000000000022 1
0.58331900000000003192  0.18589400000000000368  0.016643600000000001449 1
0.57695300000000004914  0.17570700000000000207  0.094754199999999996762 1
0.57695300000000004914  0.17570700000000000207  0.094754199999999996762 1
1  2  3  4
  
ZONE T=F_711_S_1
STRANDID=0, SOLUTIONTIME=0
Nodes=4, Elements=1, ZONETYPE=FEQuadrilateral
DATAPACKING=POINT
DT=(SINGLE SINGLE SINGLE SINGLE)
0.529035000000000033  0.18764700000000000824  0.0073775899999999998424 -1
0.47819699999999998319  0.18517400000000000526  0.035004000000000000392 -1
0.52711099999999999621  0.17424899999999998723  0.078928600000000001535 -1
0.52711099999999999621  0.17424899999999998723  0.078928600000000001535 -1
1  2  3  4
  
ZONE T=F_714_S_1
STRANDID=0, SOLUTIONTIME=0
Nodes=4, Elements=1, ZONETYPE=FEQuadrilateral
DATAPACKING=POINT
DT=(SINGLE SINGLE SINGLE SINGLE)
0.52711099999999999621  0.17424899999999998723  0.078928600000000001535 -1
0.57412495179134870327  0.18398920546203839654  0.026831674520990805854 -1
0.5741857716220128971  0.1861889404860845032  0.015084603141207119162 -1
0.529035000000000033  0.18764700000000000824  0.0073775899999999998424 -1
1  2  3  4
  
ZONE T=F_714_S_2
STRANDID=0, SOLUTIONTIME=0
Nodes=4, Elements=1, ZONETYPE=FEQuadrilateral
DATAPACKING=POINT
DT=(SINGLE SINGLE SINGLE SINGLE)
0.57412495179134870327  0.18398920546203839654  0.026831674520990805854 1
0.58331900000000003192  0.18589400000000000368  0.016643600000000001449 1
0.5741857716220128971  0.1861889404860845032  0.015084603141207119162 1
0.5741857716220128971  0.1861889404860845032  0.015084603141207119162 1
1  2  3  4
  
ZONE T=F_722_S_1
STRANDID=0, SOLUTIONTIME=0
Nodes=4, Elements=1, ZONETYPE=FEQuadrilateral
DATAPACKING=POINT
DT=(SINGLE SINGLE SINGLE SINGLE)
0.39902900000000002256  0.18576500000000001345  0.035735299999999997622 1
0.37820399999999998464  0.1634009999999999907  0.10256200000000000039 1
0.43513600000000002277  0.16391900000000000914  0.0984365999999999991 1
0.43513600000000002277  0.16391900000000000914  0.0984365999999999991 1
1  2  3  4
  
ZONE T=F_723_S_1
STRANDID=0, SOLUTIONTIME=0
Nodes=4, Elements=1, ZONETYPE=FEQuadrilateral
DATAPACKING=POINT
DT=(SINGLE SINGLE SINGLE SINGLE)
0.43513600000000002277  0.16391900000000000914  0.0984365999999999991 1
0.45653952994798163711  0.17448382731576950189  0.066907337935060956502 1
0.44639870761137145916  0.18541137862269704839  0.035297730942095338624 1
0.39902900000000002256  0.18576500000000001345  0.035735299999999997622 1
1  2  3  4
  
ZONE T=F_723_S_2
STRANDID=0, SOLUTIONTIME=0
Nodes=4, Elements=1, ZONETYPE=FEQuadrilateral
DATAPACKING=POINT
DT=(SINGLE SINGLE SINGLE SINGLE)
0.45653952994798163711  0.17448382731576950189  0.066907337935060956502 -1
0.47819699999999998319  0.18517400000000000526  0.035004000000000000392 -1
0.44639870761137145916  0.18541137862269704839  0.035297730942095338624 -1
0.44639870761137145916  0.18541137862269704839  0.035297730942095338624 -1
1  2  3  4
  
ZONE T=F_729_S_1
STRANDID=0, SOLUTIONTIME=0
Nodes=4, Elements=1, ZONETYPE=FEQuadrilateral
DATAPACKING=POINT
DT=(SINGLE SINGLE SINGLE SINGLE)
0.46496700000000001918  0.18632399999999998963  -0.015621899999999999328 -1
0.43068713652689932792  0.18603338694407681175  0.011077693623718153082 -1
0.44639870761137145916  0.18541137862269704839  0.035297730942095338624 -1
0.47819699999999998319  0.18517400000000000526  0.035004000000000000392 -1
1  2  3  4
  
ZONE T=F_729_S_2
STRANDID=0, SOLUTIONTIME=0
Nodes=4, Elements=1, ZONETYPE=FEQuadrilateral
DATAPACKING=POINT
DT=(SINGLE SINGLE SINGLE SINGLE)
0.43068713652689932792  0.18603338694407681175  0.011077693623718153082 1
0.39902900000000002256  0.18576500000000001345  0.035735299999999997622 1
0.44639870761137145916  0.18541137862269704839  0.035297730942095338624 1
0.44639870761137145916  0.18541137862269704839  0.035297730942095338624 1
1  2  3  4
  
ZONE T=F_735_S_1
STRANDID=0, SOLUTIONTIME=0
Nodes=4, Elements=1, ZONETYPE=FEQuadrilateral
DATAPACKING=POINT
DT=(SINGLE SINGLE SINGLE SINGLE)
0.39902900000000002256  0.18576500000000001345  0.035735299999999997622 1
0.33688571791760335561  0.1858440428210415829  0.045434313693090193353 1
0.36514518263911255325  0.16966693249875869354  0.086855581940527948337 1
0.37820399999999998464  0.1634009999999999907  0.10256200000000000039 1
1  2  3  4
  
ZONE T=F_735_S_2
STRANDID=0, SOLUTIONTIME=0
Nodes=4, Elements=1, ZONETYPE=FEQuadrilateral
DATAPACKING=POINT
DT=(SINGLE SINGLE SINGLE SINGLE)
0.33688571791760335561  0.1858440428210415829  0.045434313693090193353 -1
0.33141599999999998838  0.18585099999999998843  0.046288000000000002754 -1
0.36514518263911255325  0.16966693249875869354  0.086855581940527948337 -1
0.36514518263911255325  0.16966693249875869354  0.086855581940527948337 -1
1  2  3  4
  
ZONE T=F_742_S_1
STRANDID=0, SOLUTIONTIME=0
Nodes=4, Elements=1, ZONETYPE=FEQuadrilateral
DATAPACKING=POINT
DT=(SINGLE SINGLE SINGLE SINGLE)
0.27624100000000001431  0.18718099999999998628  0.047418700000000001127 -1
0.32295299999999999008  0.17485400000000000942  0.098864300000000002178 -1
0.33141599999999998838  0.18585099999999998843  0.046288000000000002754 -1
0.33141599999999998838  0.18585099999999998843  0.046288000000000002754 -1
1  2  3  4
  
ZONE T=F_743_S_1
STRANDID=0, SOLUTIONTIME=0
Nodes=4, Elements=1, ZONETYPE=FEQuadrilateral
DATAPACKING=POINT
DT=(SINGLE SINGLE SINGLE SINGLE)
0.32295299999999999008  0.17485400000000000942  0.098864300000000002178 -1
0.37574220184471301964  0.163911307040098847  0.102397242963225929 -1
0.36514518263911255325  0.16966693249875869354  0.086855581940527948337 -1
0.33141599999999998838  0.18585099999999998843  0.046288000000000002754 -1
1  2  3  4
  
ZONE T=F_743_S_2
STRANDID=0, SOLUTIONTIME=0
Nodes=4, Elements=1, ZONETYPE=FEQuadrilateral
DATAPACKING=POINT
DT=(SINGLE SINGLE SINGLE SINGLE)
0.37574220184471301964  0.163911307040098847  0.102397242963225929 1
0.37820399999999998464  0.1634009999999999907  0.10256200000000000039 1
0.36514518263911255325  0.16966693249875869354  0.086855581940527948337 1
0.36514518263911255325  0.16966693249875869354  0.086855581940527948337 1
1  2  3  4
  
ZONE T=F_744_S_1
STRANDID=0, SOLUTIONTIME=0
Nodes=4, Elements=1, ZONETYPE=FEQuadrilateral
DATAPACKING=POINT
DT=(SINGLE SINGLE SINGLE SINGLE)
0.27624100000000001431  0.18718099999999998628  0.047418700000000001127 -1
0.27463126822093031354  0.18690383413528716128  0.051146666690252813592 -1
0.31054846451284739972  0.17618072010246285664  0.1004581829448767949 -1
0.32295299999999999008  0.17485400000000000942  0.098864300000000002178 -1
1  2  3  4
  
ZONE T=F_744_S_2
STRANDID=0, SOLUTIONTIME=0
Nodes=4, Elements=1, ZONETYPE=FEQuadrilateral
DATAPACKING=POINT
DT=(SINGLE SINGLE SINGLE SINGLE)
0.27463126822093031354  0.18690383413528716128  0.051146666690252813592 1
0.24997800000000000575  0.18265899999999998804  0.10824100000000000388 1
0.31054846451284739972  0.17618072010246285664  0.1004581829448767949 1
0.31054846451284739972  0.17618072010246285664  0.1004581829448767949 1
1  2  3  4
  
ZONE T=F_756_S_1
STRANDID=0, SOLUTIONTIME=0
Nodes=4, Elements=1, ZONETYPE=FEQuadrilateral
DATAPACKING=POINT
DT=(SINGLE SINGLE SINGLE SINGLE)
0.1834890000000000132  0.18646099999999998786  0.13983899999999999109 -1
0.17800516975902472283  0.1783635042609662269  0.21325341037171502423 -1
0.18836311857817727988  0.17391330179923300547  0.22567404122760242879 -1
0.25327399999999999913  0.16270799999999999153  0.17585300000000000931 -1
1  2  3  4
  
ZONE T=F_756_S_2
STRANDID=0, SOLUTIONTIME=0
Nodes=4, Elements=1, ZONETYPE=FEQuadrilateral
DATAPACKING=POINT
DT=(SINGLE SINGLE SINGLE SINGLE)
0.17800516975902472283  0.1783635042609662269  0.21325341037171502423 1
0.17639099999999999224  0.17597999999999999754  0.23486299999999998844 1
0.18836311857817727988  0.17391330179923300547  0.22567404122760242879 1
0.18836311857817727988  0.17391330179923300547  0.22567404122760242879 1
1  2  3  4
  
ZONE T=F_757_S_1
STRANDID=0, SOLUTIONTIME=0
Nodes=4, Elements=1, ZONETYPE=FEQuadrilateral
DATAPACKING=POINT
DT=(SINGLE SINGLE SINGLE SINGLE)
0.25327399999999999913  0.16270799999999999153  0.17585300000000000931 -1
0.25234138741404532613  0.16835319226407199911  0.15672199206263162652 -1
0.21747449985195402289  0.18451762785668110456  0.12368784981993949379 -1
0.1834890000000000132  0.18646099999999998786  0.13983899999999999109 -1
1  2  3  4
  
ZONE T=F_757_S_2
STRANDID=0, SOLUTIONTIME=0
Nodes=4, Elements=1, ZONETYPE=FEQuadrilateral
DATAPACKING=POINT
DT=(SINGLE SINGLE SINGLE SINGLE)
0.25234138741404532613  0.16835319226407199911  0.15672199206263162652 1
0.24997800000000000575  0.18265899999999998804  0.10824100000000000388 1
0.21747449985195402289  0.18451762785668110456  0.12368784981993949379 1
0.21747449985195402289  0.18451762785668110456  0.12368784981993949379 1
1  2  3  4
  
ZONE T=F_759_S_1
STRANDID=0, SOLUTIONTIME=0
Nodes=4, Elements=1, ZONETYPE=FEQuadrilateral
DATAPACKING=POINT
DT=(SINGLE SINGLE SINGLE SINGLE)
0.17881299999999999972  0.18722900000000000653  0.091827699999999998215 1
0.17881925824627134536  0.18722797212721634108  0.091891957172627769523 1
0.21747449985195402289  0.18451762785668110456  0.12368784981993949379 1
0.24997800000000000575  0.18265899999999998804  0.10824100000000000388 1
1  2  3  4
  
ZONE T=F_759_S_2
STRANDID=0, SOLUTIONTIME=0
Nodes=4, Elements=1, ZONETYPE=FEQuadrilateral
DATAPACKING=POINT
DT=(SINGLE SINGLE SINGLE SINGLE)
0.17881925824627134536  0.18722797212721634108  0.091891957172627769523 -1
0.1834890000000000132  0.18646099999999998786  0.13983899999999999109 -1
0.21747449985195402289  0.18451762785668110456  0.12368784981993949379 -1
0.21747449985195402289  0.18451762785668110456  0.12368784981993949379 -1
1  2  3  4
  
ZONE T=F_764_S_1
STRANDID=0, SOLUTIONTIME=0
Nodes=4, Elements=1, ZONETYPE=FEQuadrilateral
DATAPACKING=POINT
DT=(SINGLE SINGLE SINGLE SINGLE)
0.17639099999999999224  0.17597999999999999754  0.23486299999999998844 1
0.17800516975902472283  0.1783635042609662269  0.21325341037171502423 1
0.14539478372449712862  0.18731482183223915894  0.17388955953872639593 1
0.14141599999999998616  0.18740399999999998726  0.17744599999999999262 1
1  2  3  4
  
ZONE T=F_764_S_2
STRANDID=0, SOLUTIONTIME=0
Nodes=4, Elements=1, ZONETYPE=FEQuadrilateral
DATAPACKING=POINT
DT=(SINGLE SINGLE SINGLE SINGLE)
0.17800516975902472283  0.1783635042609662269  0.21325341037171502423 -1
0.1834890000000000132  0.18646099999999998786  0.13983899999999999109 -1
0.14539478372449712862  0.18731482183223915894  0.17388955953872639593 -1
0.14539478372449712862  0.18731482183223915894  0.17388955953872639593 -1
1  2  3  4
  
ZONE T=F_769_S_1
STRANDID=0, SOLUTIONTIME=0
Nodes=4, Elements=1, ZONETYPE=FEQuadrilateral
DATAPACKING=POINT
DT=(SINGLE SINGLE SINGLE SINGLE)
0.095247200000000004083  0.18780800000000000272  0.24143600000000001171 1
0.12259699999999999764  0.18359800000000001119  0.29616199999999998083 1
0.17639099999999999224  0.17597999999999999754  0.23486299999999998844 1
0.17639099999999999224  0.17597999999999999754  0.23486299999999998844 1
1  2  3  4
  
ZONE T=F_775_S_1
STRANDID=0, SOLUTIONTIME=0
Nodes=4, Elements=1, ZONETYPE=FEQuadrilateral
DATAPACKING=POINT
DT=(SINGLE SINGLE SINGLE SINGLE)
0.095247200000000004083  0.18780800000000000272  0.24143600000000001171 1
0.17639099999999999224  0.17597999999999999754  0.23486299999999998844 1
0.14141599999999998616  0.18740399999999998726  0.17744599999999999262 1
0.14141599999999998616  0.18740399999999998726  0.17744599999999999262 1
1  2  3  4
  
ZONE T=F_782_S_1
STRANDID=0, SOLUTIONTIME=0
Nodes=4, Elements=1, ZONETYPE=FEQuadrilateral
DATAPACKING=POINT
DT=(SINGLE SINGLE SINGLE SINGLE)
0.16764899999999999247  0.16239999999999998881  0.35709000000000001851 1
0.12259699999999999764  0.18359800000000001119  0.29616199999999998083 1
0.096129699999999998483  0.18683800000000000407  0.36125299999999999079 1
0.096129699999999998483  0.18683800000000000407  0.36125299999999999079 1
1  2  3  4
  
ZONE T=F_795_S_1
STRANDID=0, SOLUTIONTIME=0
Nodes=4, Elements=1, ZONETYPE=FEQuadrilateral
DATAPACKING=POINT
DT=(SINGLE SINGLE SINGLE SINGLE)
0.096129699999999998483  0.18683800000000000407  0.36125299999999999079 1
0.073690199999999997371  0.18829099999999998616  0.40771099999999999008 1
0.13179099999999999149  0.18065899999999998626  0.42926300000000000567 1
0.13179099999999999149  0.18065899999999998626  0.42926300000000000567 1
1  2  3  4
  
ZONE T=F_796_S_1
STRANDID=0, SOLUTIONTIME=0
Nodes=4, Elements=1, ZONETYPE=FEQuadrilateral
DATAPACKING=POINT
DT=(SINGLE SINGLE SINGLE SINGLE)
0.099418300000000001115  0.18775100000000000122  0.46530799999999999939 1
0.13179099999999999149  0.18065899999999998626  0.42926300000000000567 1
0.073690199999999997371  0.18829099999999998616  0.40771099999999999008 1
0.073690199999999997371  0.18829099999999998616  0.40771099999999999008 1
1  2  3  4
  
ZONE T=F_797_S_1
STRANDID=0, SOLUTIONTIME=0
Nodes=4, Elements=1, ZONETYPE=FEQuadrilateral
DATAPACKING=POINT
DT=(SINGLE SINGLE SINGLE SINGLE)
0.13179099999999999149  0.18065899999999998626  0.42926300000000000567 1
0.16764899999999999247  0.16239999999999998881  0.35709000000000001851 1
0.096129699999999998483  0.18683800000000000407  0.36125299999999999079 1
0.096129699999999998483  0.18683800000000000407  0.36125299999999999079 1
1  2  3  4
  
ZONE T=F_804_S_1
STRANDID=0, SOLUTIONTIME=0
Nodes=4, Elements=1, ZONETYPE=FEQuadrilateral
DATAPACKING=POINT
DT=(SINGLE SINGLE SINGLE SINGLE)
0.11952699999999999436  0.18829299999999998816  0.54024499999999997524 1
0.16942199999999998927  0.18278200000000000003  0.55341799999999996551 1
0.15235299999999998843  0.18017299999999999982  0.49567099999999997273 1
0.15235299999999998843  0.18017299999999999982  0.49567099999999997273 1
1  2  3  4
  
ZONE T=F_809_S_1
STRANDID=0, SOLUTIONTIME=0
Nodes=4, Elements=1, ZONETYPE=FEQuadrilateral
DATAPACKING=POINT
DT=(SINGLE SINGLE SINGLE SINGLE)
0.099418300000000001115  0.18775100000000000122  0.46530799999999999939 1
0.11952699999999999436  0.18829299999999998816  0.54024499999999997524 1
0.15235299999999998843  0.18017299999999999982  0.49567099999999997273 1
0.15235299999999998843  0.18017299999999999982  0.49567099999999997273 1
1  2  3  4
  
ZONE T=F_810_S_1
STRANDID=0, SOLUTIONTIME=0
Nodes=4, Elements=1, ZONETYPE=FEQuadrilateral
DATAPACKING=POINT
DT=(SINGLE SINGLE SINGLE SINGLE)
0.15235299999999998843  0.18017299999999999982  0.49567099999999997273 1
0.13179099999999999149  0.18065899999999998626  0.42926300000000000567 1
0.099418300000000001115  0.18775100000000000122  0.46530799999999999939 1
0.099418300000000001115  0.18775100000000000122  0.46530799999999999939 1
1  2  3  4
  
ZONE T=F_814_S_1
STRANDID=0, SOLUTIONTIME=0
Nodes=4, Elements=1, ZONETYPE=FEQuadrilateral
DATAPACKING=POINT
DT=(SINGLE SINGLE SINGLE SINGLE)
0.11952699999999999436  0.18829299999999998816  0.54024499999999997524 1
0.15380099999999999327  0.18819900000000000517  0.60690100000000002378 1
0.16942199999999998927  0.18278200000000000003  0.55341799999999996551 1
0.16942199999999998927  0.18278200000000000003  0.55341799999999996551 1
1  2  3  4
  
ZONE T=F_818_S_1
STRANDID=0, SOLUTIONTIME=0
Nodes=4, Elements=1, ZONETYPE=FEQuadrilateral
DATAPACKING=POINT
DT=(SINGLE SINGLE SINGLE SINGLE)
0.19364899999999998781  0.18762100000000000999  0.64158499999999996088 1
0.26602100000000000746  0.17125099999999998657  0.60968599999999995021 1
0.20792700000000000071  0.17996200000000001085  0.5856139999999999679 1
0.20792700000000000071  0.17996200000000001085  0.5856139999999999679 1
1  2  3  4
  
ZONE T=F_823_S_1
STRANDID=0, SOLUTIONTIME=0
Nodes=4, Elements=1, ZONETYPE=FEQuadrilateral
DATAPACKING=POINT
DT=(SINGLE SINGLE SINGLE SINGLE)
0.16942199999999998927  0.18278200000000000003  0.55341799999999996551 1
0.15380099999999999327  0.18819900000000000517  0.60690100000000002378 1
0.20792700000000000071  0.17996200000000001085  0.5856139999999999679 1
0.20792700000000000071  0.17996200000000001085  0.5856139999999999679 1
1  2  3  4
  
ZONE T=F_824_S_1
STRANDID=0, SOLUTIONTIME=0
Nodes=4, Elements=1, ZONETYPE=FEQuadrilateral
DATAPACKING=POINT
DT=(SINGLE SINGLE SINGLE SINGLE)
0.19364899999999998781  0.18762100000000000999  0.64158499999999996088 1
0.20792700000000000071  0.17996200000000001085  0.5856139999999999679 1
0.15380099999999999327  0.18819900000000000517  0.60690100000000002378 1
0.15380099999999999327  0.18819900000000000517  0.60690100000000002378 1
1  2  3  4
  
ZONE T=F_828_S_1
STRANDID=0, SOLUTIONTIME=0
Nodes=4, Elements=1, ZONETYPE=FEQuadrilateral
DATAPACKING=POINT
DT=(SINGLE SINGLE SINGLE SINGLE)
0.19364899999999998781  0.18762100000000000999  0.64158499999999996088 1
0.1955348253952269022  0.18759304947036575806  0.64254258785452966762 1
0.26568184389601073869  0.17142553109624719676  0.61027444825073351442 1
0.26602100000000000746  0.17125099999999998657  0.60968599999999995021 1
1  2  3  4
  
ZONE T=F_828_S_2
STRANDID=0, SOLUTIONTIME=0
Nodes=4, Elements=1, ZONETYPE=FEQuadrilateral
DATAPACKING=POINT
DT=(SINGLE SINGLE SINGLE SINGLE)
0.1955348253952269022  0.18759304947036575806  0.64254258785452966762 -1
0.23541300000000001114  0.18700200000000000156  0.66279200000000004778 -1
0.26568184389601073869  0.17142553109624719676  0.61027444825073351442 -1
0.26568184389601073869  0.17142553109624719676  0.61027444825073351442 -1
1  2  3  4
  
ZONE T=F_834_S_1
STRANDID=0, SOLUTIONTIME=0
Nodes=4, Elements=1, ZONETYPE=FEQuadrilateral
DATAPACKING=POINT
DT=(SINGLE SINGLE SINGLE SINGLE)
0.35375000000000000888  0.18665599999999998859  0.71503399999999994741 -1
0.35771735257828751742  0.17660791970344671964  0.6742114856244560972 -1
0.3359326423678722362  0.1732912201309310396  0.65308454442967345255 -1
0.30361399999999999499  0.17224700000000001121  0.6379970000000000363 -1
1  2  3  4
  
ZONE T=F_834_S_2
STRANDID=0, SOLUTIONTIME=0
Nodes=4, Elements=1, ZONETYPE=FEQuadrilateral
DATAPACKING=POINT
DT=(SINGLE SINGLE SINGLE SINGLE)
0.35771735257828751742  0.17660791970344671964  0.6742114856244560972 1
0.35873599999999999932  0.17402799999999998826  0.66373000000000004217 1
0.3359326423678722362  0.1732912201309310396  0.65308454442967345255 1
0.3359326423678722362  0.1732912201309310396  0.65308454442967345255 1
1  2  3  4
  
ZONE T=F_835_S_1
STRANDID=0, SOLUTIONTIME=0
Nodes=4, Elements=1, ZONETYPE=FEQuadrilateral
DATAPACKING=POINT
DT=(SINGLE SINGLE SINGLE SINGLE)
0.27649000000000001354  0.18768299999999998873  0.68912200000000001232 -1
0.35375000000000000888  0.18665599999999998859  0.71503399999999994741 -1
0.30361399999999999499  0.17224700000000001121  0.6379970000000000363 -1
0.30361399999999999499  0.17224700000000001121  0.6379970000000000363 -1
1  2  3  4
  
ZONE T=F_840_S_1
STRANDID=0, SOLUTIONTIME=0
Nodes=4, Elements=1, ZONETYPE=FEQuadrilateral
DATAPACKING=POINT
DT=(SINGLE SINGLE SINGLE SINGLE)
0.23541300000000001114  0.18700200000000000156  0.66279200000000004778 -1
0.27649000000000001354  0.18768299999999998873  0.68912200000000001232 -1
0.30361399999999999499  0.17224700000000001121  0.6379970000000000363 -1
0.30361399999999999499  0.17224700000000001121  0.6379970000000000363 -1
1  2  3  4
  
ZONE T=F_841_S_1
STRANDID=0, SOLUTIONTIME=0
Nodes=4, Elements=1, ZONETYPE=FEQuadrilateral
DATAPACKING=POINT
DT=(SINGLE SINGLE SINGLE SINGLE)
0.30361399999999999499  0.17224700000000001121  0.6379970000000000363 -1
0.26630661226743496117  0.17125856709542638945  0.60990109240825018944 -1
0.26568184389601073869  0.17142553109624719676  0.61027444825073351442 -1
0.23541300000000001114  0.18700200000000000156  0.66279200000000004778 -1
1  2  3  4
  
ZONE T=F_841_S_2
STRANDID=0, SOLUTIONTIME=0
Nodes=4, Elements=1, ZONETYPE=FEQuadrilateral
DATAPACKING=POINT
DT=(SINGLE SINGLE SINGLE SINGLE)
0.26630661226743496117  0.17125856709542638945  0.60990109240825018944 1
0.26602100000000000746  0.17125099999999998657  0.60968599999999995021 1
0.26568184389601073869  0.17142553109624719676  0.61027444825073351442 1
0.26568184389601073869  0.17142553109624719676  0.61027444825073351442 1
1  2  3  4
  
ZONE T=F_852_S_1
STRANDID=0, SOLUTIONTIME=0
Nodes=4, Elements=1, ZONETYPE=FEQuadrilateral
DATAPACKING=POINT
DT=(SINGLE SINGLE SINGLE SINGLE)
0.35873599999999999932  0.17402799999999998826  0.66373000000000004217 1
0.35771735257828751742  0.17660791970344671964  0.6742114856244560972 1
0.38609507024138639553  0.17755302701800870779  0.68045283810393852875 1
0.38668712908614533141  0.17666064084550561764  0.67684734880296504311 1
1  2  3  4
  
ZONE T=F_852_S_2
STRANDID=0, SOLUTIONTIME=0
Nodes=4, Elements=1, ZONETYPE=FEQuadrilateral
DATAPACKING=POINT
DT=(SINGLE SINGLE SINGLE SINGLE)
0.35375000000000000888  0.18665599999999998859  0.71503399999999994741 -1
0.38194163630307093049  0.18381332934716501648  0.70574620749193339719 -1
0.38609507024138639553  0.17755302701800870779  0.68045283810393852875 -1
0.35771735257828751742  0.17660791970344671964  0.6742114856244560972 -1
1  2  3  4
  
ZONE T=F_852_S_3
STRANDID=0, SOLUTIONTIME=0
Nodes=4, Elements=1, ZONETYPE=FEQuadrilateral
DATAPACKING=POINT
DT=(SINGLE SINGLE SINGLE SINGLE)
0.42091000000000000636  0.17988399999999998835  0.69290799999999996839 1
0.40166846393227995105  0.17807169203827050152  0.68387802703084987765 1
0.38609507024138639553  0.17755302701800870779  0.68045283810393852875 1
0.38194163630307093049  0.18381332934716501648  0.70574620749193339719 1
1  2  3  4
  
ZONE T=F_852_S_4
STRANDID=0, SOLUTIONTIME=0
Nodes=4, Elements=1, ZONETYPE=FEQuadrilateral
DATAPACKING=POINT
DT=(SINGLE SINGLE SINGLE SINGLE)
0.40166846393227995105  0.17807169203827050152  0.68387802703084987765 -1
0.38668712908614533141  0.17666064084550561764  0.67684734880296504311 -1
0.38609507024138639553  0.17755302701800870779  0.68045283810393852875 -1
0.38609507024138639553  0.17755302701800870779  0.68045283810393852875 -1
1  2  3  4
  
ZONE T=F_858_S_1
STRANDID=0, SOLUTIONTIME=0
Nodes=4, Elements=1, ZONETYPE=FEQuadrilateral
DATAPACKING=POINT
DT=(SINGLE SINGLE SINGLE SINGLE)
0.46575100000000002609  0.187507000000000007  0.73445099999999996498 1
0.42091000000000000636  0.17988399999999998835  0.69290799999999996839 1
0.41022199999999997555  0.18692900000000001182  0.75514400000000003743 1
0.41022199999999997555  0.18692900000000001182  0.75514400000000003743 1
1  2  3  4
  
ZONE T=F_859_S_1
STRANDID=0, SOLUTIONTIME=0
Nodes=4, Elements=1, ZONETYPE=FEQuadrilateral
DATAPACKING=POINT
DT=(SINGLE SINGLE SINGLE SINGLE)
0.42091000000000000636  0.17988399999999998835  0.69290799999999996839 1
0.38194163630307093049  0.18381332934716501648  0.70574620749193339719 1
0.37858369083533194299  0.18677605237282274286  0.73267246400703289755 1
0.41022199999999997555  0.18692900000000001182  0.75514400000000003743 1
1  2  3  4
  
ZONE T=F_859_S_2
STRANDID=0, SOLUTIONTIME=0
Nodes=4, Elements=1, ZONETYPE=FEQuadrilateral
DATAPACKING=POINT
DT=(SINGLE SINGLE SINGLE SINGLE)
0.38194163630307093049  0.18381332934716501648  0.70574620749193339719 -1
0.35375000000000000888  0.18665599999999998859  0.71503399999999994741 -1
0.37858369083533194299  0.18677605237282274286  0.73267246400703289755 -1
0.37858369083533194299  0.18677605237282274286  0.73267246400703289755 -1
1  2  3  4
  
ZONE T=F_860_S_1
STRANDID=0, SOLUTIONTIME=0
Nodes=4, Elements=1, ZONETYPE=FEQuadrilateral
DATAPACKING=POINT
DT=(SINGLE SINGLE SINGLE SINGLE)
0.42091000000000000636  0.17988399999999998835  0.69290799999999996839 1
0.46575100000000002609  0.187507000000000007  0.73445099999999996498 1
0.46679999999999999272  0.17700699999999999767  0.68361199999999999743 1
0.46679999999999999272  0.17700699999999999767  0.68361199999999999743 1
1  2  3  4
  
ZONE T=F_864_S_1
STRANDID=0, SOLUTIONTIME=0
Nodes=4, Elements=1, ZONETYPE=FEQuadrilateral
DATAPACKING=POINT
DT=(SINGLE SINGLE SINGLE SINGLE)
0.50601399999999996382  0.18507100000000001327  0.71055299999999999017 1
0.51781998404285312088  0.17909121380244047428  0.68617069967277311004 1
0.47301774503477794775  0.1768022337523522669  0.68215079986616777852 1
0.46679999999999999272  0.17700699999999999767  0.68361199999999999743 1
1  2  3  4
  
ZONE T=F_864_S_2
STRANDID=0, SOLUTIONTIME=0
Nodes=4, Elements=1, ZONETYPE=FEQuadrilateral
DATAPACKING=POINT
DT=(SINGLE SINGLE SINGLE SINGLE)
0.51781998404285312088  0.17909121380244047428  0.68617069967277311004 -1
0.52576900000000004187  0.17506499999999999839  0.66975399999999996048 -1
0.47301774503477794775  0.1768022337523522669  0.68215079986616777852 -1
0.47301774503477794775  0.1768022337523522669  0.68215079986616777852 -1
1  2  3  4
  
ZONE T=F_871_S_1
STRANDID=0, SOLUTIONTIME=0
Nodes=4, Elements=1, ZONETYPE=FEQuadrilateral
DATAPACKING=POINT
DT=(SINGLE SINGLE SINGLE SINGLE)
0.50601399999999996382  0.18507100000000001327  0.71055299999999999017 1
0.46679999999999999272  0.17700699999999999767  0.68361199999999999743 1
0.46575100000000002609  0.187507000000000007  0.73445099999999996498 1
0.46575100000000002609  0.187507000000000007  0.73445099999999996498 1
1  2  3  4
  
ZONE T=F_875_S_1
STRANDID=0, SOLUTIONTIME=0
Nodes=4, Elements=1, ZONETYPE=FEQuadrilateral
DATAPACKING=POINT
DT=(SINGLE SINGLE SINGLE SINGLE)
0.57018000000000002014  0.18670800000000001284  0.70627399999999995739 1
0.54652276602295168928  0.18050590648274586481  0.6868202118654881394 1
0.51781998404285312088  0.17909121380244047428  0.68617069967277311004 1
0.50601399999999996382  0.18507100000000001327  0.71055299999999999017 1
1  2  3  4
  
ZONE T=F_875_S_2
STRANDID=0, SOLUTIONTIME=0
Nodes=4, Elements=1, ZONETYPE=FEQuadrilateral
DATAPACKING=POINT
DT=(SINGLE SINGLE SINGLE SINGLE)
0.54652276602295168928  0.18050590648274586481  0.6868202118654881394 -1
0.52576900000000004187  0.17506499999999999839  0.66975399999999996048 -1
0.51781998404285312088  0.17909121380244047428  0.68617069967277311004 -1
0.51781998404285312088  0.17909121380244047428  0.68617069967277311004 -1
1  2  3  4
  
ZONE T=F_878_S_1
STRANDID=0, SOLUTIONTIME=0
Nodes=4, Elements=1, ZONETYPE=FEQuadrilateral
DATAPACKING=POINT
DT=(SINGLE SINGLE SINGLE SINGLE)
0.58625300000000002409  0.16704399999999999804  0.62740300000000004399 1
0.56524086803082973507  0.16983049412282116841  0.64211573065647664649 1
0.57171896223976503837  0.17875307853350488885  0.67530419030969957017 1
0.5769814503816136364  0.17838698212505127438  0.67289894910419634222 1
1  2  3  4
  
ZONE T=F_878_S_2
STRANDID=0, SOLUTIONTIME=0
Nodes=4, Elements=1, ZONETYPE=FEQuadrilateral
DATAPACKING=POINT
DT=(SINGLE SINGLE SINGLE SINGLE)
0.52576900000000004187  0.17506499999999999839  0.66975399999999996048 -1
0.54652276602295168928  0.18050590648274586481  0.6868202118654881394 -1
0.57171896223976503837  0.17875307853350488885  0.67530419030969957017 -1
0.56524086803082973507  0.16983049412282116841  0.64211573065647664649 -1
1  2  3  4
  
ZONE T=F_878_S_3
STRANDID=0, SOLUTIONTIME=0
Nodes=4, Elements=1, ZONETYPE=FEQuadrilateral
DATAPACKING=POINT
DT=(SINGLE SINGLE SINGLE SINGLE)
0.57018000000000002014  0.18670800000000001284  0.70627399999999995739 1
0.57405370808999267584  0.18196883519681353314  0.68726552424775633199 1
0.57171896223976503837  0.17875307853350488885  0.67530419030969957017 1
0.54652276602295168928  0.18050590648274586481  0.6868202118654881394 1
1  2  3  4
  
ZONE T=F_878_S_4
STRANDID=0, SOLUTIONTIME=0
Nodes=4, Elements=1, ZONETYPE=FEQuadrilateral
DATAPACKING=POINT
DT=(SINGLE SINGLE SINGLE SINGLE)
0.57405370808999267584  0.18196883519681353314  0.68726552424775633199 -1
0.5769814503816136364  0.17838698212505127438  0.67289894910419634222 -1
0.57171896223976503837  0.17875307853350488885  0.67530419030969957017 -1
0.57171896223976503837  0.17875307853350488885  0.67530419030969957017 -1
1  2  3  4
  
ZONE T=F_896_S_1
STRANDID=0, SOLUTIONTIME=0
Nodes=4, Elements=1, ZONETYPE=FEQuadrilateral
DATAPACKING=POINT
DT=(SINGLE SINGLE SINGLE SINGLE)
0.64069699999999996098  0.18630800000000000138  0.66950900000000002077 -1
0.65654178747848301878  0.18274002772538633366  0.63722659147639437727 -1
0.63721834583580749811  0.17255917489774061369  0.62373805920837488426 -1
0.63392552628382814461  0.17335595947213353063  0.6306480388840134399 -1
1  2  3  4
  
ZONE T=F_896_S_2
STRANDID=0, SOLUTIONTIME=0
Nodes=4, Elements=1, ZONETYPE=FEQuadrilateral
DATAPACKING=POINT
DT=(SINGLE SINGLE SINGLE SINGLE)
0.67969199999999996287  0.17752699999999999037  0.59006000000000002892 -1
0.65346745507458636748  0.16862727427767590371  0.58963931448871231833 -1
0.63721834583580749811  0.17255917489774061369  0.62373805920837488426 -1
0.65654178747848301878  0.18274002772538633366  0.63722659147639437727 -1
1  2  3  4
  
ZONE T=F_896_S_3
STRANDID=0, SOLUTIONTIME=0
Nodes=4, Elements=1, ZONETYPE=FEQuadrilateral
DATAPACKING=POINT
DT=(SINGLE SINGLE SINGLE SINGLE)
0.62670499999999995655  0.15954499999999999238  0.58921000000000001151 1
0.63209876295521616463  0.16986184376575558241  0.62016438618788649606 1
0.63721834583580749811  0.17255917489774061369  0.62373805920837488426 1
0.65346745507458636748  0.16862727427767590371  0.58963931448871231833 1
1  2  3  4
  
ZONE T=F_896_S_4
STRANDID=0, SOLUTIONTIME=0
Nodes=4, Elements=1, ZONETYPE=FEQuadrilateral
DATAPACKING=POINT
DT=(SINGLE SINGLE SINGLE SINGLE)
0.63209876295521616463  0.16986184376575558241  0.62016438618788649606 1
0.63392552628382814461  0.17335595947213353063  0.6306480388840134399 1
0.63721834583580749811  0.17255917489774061369  0.62373805920837488426 1
0.63721834583580749811  0.17255917489774061369  0.62373805920837488426 1
1  2  3  4
  
ZONE T=F_901_S_1
STRANDID=0, SOLUTIONTIME=0
Nodes=4, Elements=1, ZONETYPE=FEQuadrilateral
DATAPACKING=POINT
DT=(SINGLE SINGLE SINGLE SINGLE)
0.70265999999999995129  0.17487099999999999866  0.54056300000000001571 -1
0.68002018324459556631  0.17748904916851071523  0.58935275139072862416 -1
0.68076092453857439679  0.17769009698737092684  0.58988320670794225364 -1
0.74423499999999997989  0.18737500000000001377  0.57938500000000003887 -1
1  2  3  4
  
ZONE T=F_901_S_2
STRANDID=0, SOLUTIONTIME=0
Nodes=4, Elements=1, ZONETYPE=FEQuadrilateral
DATAPACKING=POINT
DT=(SINGLE SINGLE SINGLE SINGLE)
0.68002018324459556631  0.17748904916851071523  0.58935275139072862416 -1
0.67969199999999996287  0.17752699999999999037  0.59006000000000002892 -1
0.68076092453857439679  0.17769009698737092684  0.58988320670794225364 -1
0.68076092453857439679  0.17769009698737092684  0.58988320670794225364 -1
1  2  3  4
  
ZONE T=F_905_S_1
STRANDID=0, SOLUTIONTIME=0
Nodes=4, Elements=1, ZONETYPE=FEQuadrilateral
DATAPACKING=POINT
DT=(SINGLE SINGLE SINGLE SINGLE)
0.73767300000000002314  0.1799179999999999946  0.508859999999999979 -1
0.70265999999999995129  0.17487099999999999866  0.54056300000000001571 -1
0.74423499999999997989  0.18737500000000001377  0.57938500000000003887 -1
0.74423499999999997989  0.18737500000000001377  0.57938500000000003887 -1
1  2  3  4
  
ZONE T=F_912_S_1
STRANDID=0, SOLUTIONTIME=0
Nodes=4, Elements=1, ZONETYPE=FEQuadrilateral
DATAPACKING=POINT
DT=(SINGLE SINGLE SINGLE SINGLE)
0.79266700000000001047  0.187507000000000007  0.46776899999999999036 -1
0.72497076392280912494  0.16590861997537237338  0.45264014398274926565 -1
0.7249202879706289071  0.16590599510696121821  0.45270113069916351201 -1
0.73767300000000002314  0.1799179999999999946  0.508859999999999979 -1
1  2  3  4
  
ZONE T=F_912_S_2
STRANDID=0, SOLUTIONTIME=0
Nodes=4, Elements=1, ZONETYPE=FEQuadrilateral
DATAPACKING=POINT
DT=(SINGLE SINGLE SINGLE SINGLE)
0.72497076392280912494  0.16590861997537237338  0.45264014398274926565 1
0.72490299999999996405  0.16588700000000000667  0.45262499999999999956 1
0.7249202879706289071  0.16590599510696121821  0.45270113069916351201 1
0.7249202879706289071  0.16590599510696121821  0.45270113069916351201 1
1  2  3  4
  
ZONE T=F_922_S_1
STRANDID=0, SOLUTIONTIME=0
Nodes=4, Elements=1, ZONETYPE=FEQuadrilateral
DATAPACKING=POINT
DT=(SINGLE SINGLE SINGLE SINGLE)
0.82442899999999996741  0.18714900000000000979  0.40332200000000001383 -1
0.76039900000000004709  0.17818100000000000604  0.41781000000000001471 -1
0.79266700000000001047  0.187507000000000007  0.46776899999999999036 -1
0.79266700000000001047  0.187507000000000007  0.46776899999999999036 -1
1  2  3  4
  
ZONE T=F_923_S_1
STRANDID=0, SOLUTIONTIME=0
Nodes=4, Elements=1, ZONETYPE=FEQuadrilateral
DATAPACKING=POINT
DT=(SINGLE SINGLE SINGLE SINGLE)
0.76039900000000004709  0.17818100000000000604  0.41781000000000001471 -1
0.72495090130921790994  0.16590359056500803003  0.45257801768986866131 -1
0.72497076400361026849  0.16590862000115186303  0.4526401440008068211 -1
0.79266700000000001047  0.187507000000000007  0.46776899999999999036 -1
1  2  3  4
  
ZONE T=F_923_S_2
STRANDID=0, SOLUTIONTIME=0
Nodes=4, Elements=1, ZONETYPE=FEQuadrilateral
DATAPACKING=POINT
DT=(SINGLE SINGLE SINGLE SINGLE)
0.72495090130921790994  0.16590359056500803003  0.45257801768986866131 1
0.72490299999999996405  0.16588700000000000667  0.45262499999999999956 1
0.72497076400361026849  0.16590862000115186303  0.4526401440008068211 1
0.72497076400361026849  0.16590862000115186303  0.4526401440008068211 1
1  2  3  4
  
ZONE T=F_925_S_1
STRANDID=0, SOLUTIONTIME=0
Nodes=4, Elements=1, ZONETYPE=FEQuadrilateral
DATAPACKING=POINT
DT=(SINGLE SINGLE SINGLE SINGLE)
0.76699899999999998634  0.17934700000000000641  0.36953099999999999836 -1
0.76039900000000004709  0.17818100000000000604  0.41781000000000001471 -1
0.82442899999999996741  0.18714900000000000979  0.40332200000000001383 -1
0.82442899999999996741  0.18714900000000000979  0.40332200000000001383 -1
1  2  3  4
  
ZONE T=F_929_S_1
STRANDID=0, SOLUTIONTIME=0
Nodes=4, Elements=1, ZONETYPE=FEQuadrilateral
DATAPACKING=POINT
DT=(SINGLE SINGLE SINGLE SINGLE)
0.73510100000000000442  0.17077200000000000712  0.32145099999999998674 -1
0.76699899999999998634  0.17934700000000000641  0.36953099999999999836 -1
0.79766000000000003567  0.18677099999999999258  0.31716199999999999948 -1
0.79766000000000003567  0.18677099999999999258  0.31716199999999999948 -1
1  2  3  4
  
ZONE T=F_937_S_1
STRANDID=0, SOLUTIONTIME=0
Nodes=4, Elements=1, ZONETYPE=FEQuadrilateral
DATAPACKING=POINT
DT=(SINGLE SINGLE SINGLE SINGLE)
0.79766000000000003567  0.18677099999999999258  0.31716199999999999948 -1
0.76699899999999998634  0.17934700000000000641  0.36953099999999999836 -1
0.82442899999999996741  0.18714900000000000979  0.40332200000000001383 -1
0.82442899999999996741  0.18714900000000000979  0.40332200000000001383 -1
1  2  3  4
  
ZONE T=F_943_S_1
STRANDID=0, SOLUTIONTIME=0
Nodes=4, Elements=1, ZONETYPE=FEQuadrilateral
DATAPACKING=POINT
DT=(SINGLE SINGLE SINGLE SINGLE)
0.79766000000000003567  0.18677099999999999258  0.31716199999999999948 -1
0.81019909001397705239  0.18389080902103194237  0.20173397683497124033 -1
0.79998502639486201993  0.18422678769003267285  0.20705499600477392241 -1
0.76399700000000003719  0.18584100000000000619  0.24479699999999998683 -1
1  2  3  4
  
ZONE T=F_943_S_2
STRANDID=0, SOLUTIONTIME=0
Nodes=4, Elements=1, ZONETYPE=FEQuadrilateral
DATAPACKING=POINT
DT=(SINGLE SINGLE SINGLE SINGLE)
0.81019909001397705239  0.18389080902103194237  0.20173397683497124033 1
0.81086000000000002519  0.18373900000000001342  0.19564999999999999059 1
0.79998502639486201993  0.18422678769003267285  0.20705499600477392241 1
0.79998502639486201993  0.18422678769003267285  0.20705499600477392241 1
1  2  3  4
  
ZONE T=F_944_S_1
STRANDID=0, SOLUTIONTIME=0
Nodes=4, Elements=1, ZONETYPE=FEQuadrilateral
DATAPACKING=POINT
DT=(SINGLE SINGLE SINGLE SINGLE)
0.72304000000000001602  0.18062400000000000677  0.21118999999999998884 1
0.81086000000000002519  0.18373900000000001342  0.19564999999999999059 1
0.78461899999999995536  0.18428700000000000636  0.14825399999999999689 1
0.78461899999999995536  0.18428700000000000636  0.14825399999999999689 1
1  2  3  4
  
ZONE T=F_945_S_1
STRANDID=0, SOLUTIONTIME=0
Nodes=4, Elements=1, ZONETYPE=FEQuadrilateral
DATAPACKING=POINT
DT=(SINGLE SINGLE SINGLE SINGLE)
0.78461899999999995536  0.18428700000000000636  0.14825399999999999689 1
0.73505600000000004268  0.18825000000000000067  0.15326000000000000734 1
0.72304000000000001602  0.18062400000000000677  0.21118999999999998884 1
0.72304000000000001602  0.18062400000000000677  0.21118999999999998884 1
1  2  3  4
  
ZONE T=F_946_S_1
STRANDID=0, SOLUTIONTIME=0
Nodes=4, Elements=1, ZONETYPE=FEQuadrilateral
DATAPACKING=POINT
DT=(SINGLE SINGLE SINGLE SINGLE)
0.72304000000000001602  0.18062400000000000677  0.21118999999999998884 1
0.75684806982754282423  0.18493038719364920941  0.23893099183764021642 1
0.79998502639486201993  0.18422678769003267285  0.20705499600477392241 1
0.81086000000000002519  0.18373900000000001342  0.19564999999999999059 1
1  2  3  4
  
ZONE T=F_946_S_2
STRANDID=0, SOLUTIONTIME=0
Nodes=4, Elements=1, ZONETYPE=FEQuadrilateral
DATAPACKING=POINT
DT=(SINGLE SINGLE SINGLE SINGLE)
0.75684806982754282423  0.18493038719364920941  0.23893099183764021642 -1
0.76399700000000003719  0.18584100000000000619  0.24479699999999998683 -1
0.79998502639486201993  0.18422678769003267285  0.20705499600477392241 -1
0.79998502639486201993  0.18422678769003267285  0.20705499600477392241 -1
1  2  3  4
  
ZONE T=F_950_S_1
STRANDID=0, SOLUTIONTIME=0
Nodes=4, Elements=1, ZONETYPE=FEQuadrilateral
DATAPACKING=POINT
DT=(SINGLE SINGLE SINGLE SINGLE)
0.83968799999999998995  0.18428700000000000636  0.26904099999999997461 -1
0.81256861843117378363  0.1837714796343930812  0.19999984096303158321 -1
0.81019909001397705239  0.18389080902103194237  0.20173397683497124033 -1
0.79766000000000003567  0.18677099999999999258  0.31716199999999999948 -1
1  2  3  4
  
ZONE T=F_950_S_2
STRANDID=0, SOLUTIONTIME=0
Nodes=4, Elements=1, ZONETYPE=FEQuadrilateral
DATAPACKING=POINT
DT=(SINGLE SINGLE SINGLE SINGLE)
0.81256861843117378363  0.1837714796343930812  0.19999984096303158321 1
0.81086000000000002519  0.18373900000000001342  0.19564999999999999059 1
0.81019909001397705239  0.18389080902103194237  0.20173397683497124033 1
0.81019909001397705239  0.18389080902103194237  0.20173397683497124033 1
1  2  3  4
  
ZONE T=F_956_S_1
STRANDID=0, SOLUTIONTIME=0
Nodes=4, Elements=1, ZONETYPE=FEQuadrilateral
DATAPACKING=POINT
DT=(SINGLE SINGLE SINGLE SINGLE)
0.72846299999999997166  0.1848410000000000053  0.090564300000000000357 1
0.6893540000000000223  0.18227899999999999658  0.15854899999999999549 1
0.73505600000000004268  0.18825000000000000067  0.15326000000000000734 1
0.73505600000000004268  0.18825000000000000067  0.15326000000000000734 1
1  2  3  4
  
ZONE T=F_957_S_1
STRANDID=0, SOLUTIONTIME=0
Nodes=4, Elements=1, ZONETYPE=FEQuadrilateral
DATAPACKING=POINT
DT=(SINGLE SINGLE SINGLE SINGLE)
0.72846299999999997166  0.1848410000000000053  0.090564300000000000357 1
0.64132299999999997642  0.18227899999999999658  0.10737700000000000022 1
0.6893540000000000223  0.18227899999999999658  0.15854899999999999549 1
0.6893540000000000223  0.18227899999999999658  0.15854899999999999549 1
1  2  3  4
  
ZONE T=F_961_S_1
STRANDID=0, SOLUTIONTIME=0
Nodes=4, Elements=1, ZONETYPE=FEQuadrilateral
DATAPACKING=POINT
DT=(SINGLE SINGLE SINGLE SINGLE)
0.72846299999999997166  0.1848410000000000053  0.090564300000000000357 1
0.73505600000000004268  0.18825000000000000067  0.15326000000000000734 1
0.78461899999999995536  0.18428700000000000636  0.14825399999999999689 1
0.78461899999999995536  0.18428700000000000636  0.14825399999999999689 1
1  2  3  4
  
ZONE T=F_969_S_1
STRANDID=0, SOLUTIONTIME=0
Nodes=4, Elements=1, ZONETYPE=FEQuadrilateral
DATAPACKING=POINT
DT=(SINGLE SINGLE SINGLE SINGLE)
0.72846299999999997166  0.1848410000000000053  0.090564300000000000357 1
0.65513299999999996537  0.18441799999999999859  0.030755399999999998711 1
0.64132299999999997642  0.18227899999999999658  0.10737700000000000022 1
0.64132299999999997642  0.18227899999999999658  0.10737700000000000022 1
1  2  3  4
  
ZONE T=F_971_S_1
STRANDID=0, SOLUTIONTIME=0
Nodes=4, Elements=1, ZONETYPE=FEQuadrilateral
DATAPACKING=POINT
DT=(SINGLE SINGLE SINGLE SINGLE)
0.65513299999999996537  0.18441799999999999859  0.030755399999999998711 1
0.58331900000000003192  0.18589400000000000368  0.016643600000000001449 1
0.64132299999999997642  0.18227899999999999658  0.10737700000000000022 1
0.64132299999999997642  0.18227899999999999658  0.10737700000000000022 1
1  2  3  4
  
ZONE T=F_986_S_1
STRANDID=0, SOLUTIONTIME=0
Nodes=4, Elements=1, ZONETYPE=FEQuadrilateral
DATAPACKING=POINT
DT=(SINGLE SINGLE SINGLE SINGLE)
0.47819699999999998319  0.18517400000000000526  0.035004000000000000392 -1
0.529035000000000033  0.18764700000000000824  0.0073775899999999998424 -1
0.46496700000000001918  0.18632399999999998963  -0.015621899999999999328 -1
0.46496700000000001918  0.18632399999999998963  -0.015621899999999999328 -1
1  2  3  4
  
ZONE T=F_987_S_1
STRANDID=0, SOLUTIONTIME=0
Nodes=4, Elements=1, ZONETYPE=FEQuadrilateral
DATAPACKING=POINT
DT=(SINGLE SINGLE SINGLE SINGLE)
0.53115400000000001501  0.17957000000000000739  -0.039884799999999998033 -1
0.46496700000000001918  0.18632399999999998963  -0.015621899999999999328 -1
0.529035000000000033  0.18764700000000000824  0.0073775899999999998424 -1
0.529035000000000033  0.18764700000000000824  0.0073775899999999998424 -1
1  2  3  4
  
ZONE T=F_993_S_1
STRANDID=0, SOLUTIONTIME=0
Nodes=4, Elements=1, ZONETYPE=FEQuadrilateral
DATAPACKING=POINT
DT=(SINGLE SINGLE SINGLE SINGLE)
0.529035000000000033  0.18764700000000000824  0.0073775899999999998424 -1
0.5741857716220128971  0.1861889404860845032  0.015084603141207119162 -1
0.56834768654650891229  0.18407901703671278315  0.00041999422171326572517 -1
0.53115400000000001501  0.17957000000000000739  -0.039884799999999998033 -1
1  2  3  4
  
ZONE T=F_993_S_2
STRANDID=0, SOLUTIONTIME=0
Nodes=4, Elements=1, ZONETYPE=FEQuadrilateral
DATAPACKING=POINT
DT=(SINGLE SINGLE SINGLE SINGLE)
0.5741857716220128971  0.1861889404860845032  0.015084603141207119162 1
0.58331900000000003192  0.18589400000000000368  0.016643600000000001449 1
0.56834768654650891229  0.18407901703671278315  0.00041999422171326572517 1
0.56834768654650891229  0.18407901703671278315  0.00041999422171326572517 1
1  2  3  4
  
ZONE T=F_1002_S_1
STRANDID=0, SOLUTIONTIME=0
Nodes=4, Elements=1, ZONETYPE=FEQuadrilateral
DATAPACKING=POINT
DT=(SINGLE SINGLE SINGLE SINGLE)
0.34482000000000001538  0.18199399999999998911  -0.035859700000000001296 1
0.39902900000000002256  0.18576500000000001345  0.035735299999999997622 1
0.41809699999999999642  0.18047499999999999654  -0.042963800000000003376 1
0.41809699999999999642  0.18047499999999999654  -0.042963800000000003376 1
1  2  3  4
  
ZONE T=F_1003_S_1
STRANDID=0, SOLUTIONTIME=0
Nodes=4, Elements=1, ZONETYPE=FEQuadrilateral
DATAPACKING=POINT
DT=(SINGLE SINGLE SINGLE SINGLE)
0.39902900000000002256  0.18576500000000001345  0.035735299999999997622 1
0.43068713652689932792  0.18603338694407681175  0.011077693623718153082 1
0.41818779244762699365  0.18048633016910967108  -0.042910835672631264526 1
0.41809699999999999642  0.18047499999999999654  -0.042963800000000003376 1
1  2  3  4
  
ZONE T=F_1003_S_2
STRANDID=0, SOLUTIONTIME=0
Nodes=4, Elements=1, ZONETYPE=FEQuadrilateral
DATAPACKING=POINT
DT=(SINGLE SINGLE SINGLE SINGLE)
0.43068713652689932792  0.18603338694407681175  0.011077693623718153082 -1
0.46496700000000001918  0.18632399999999998963  -0.015621899999999999328 -1
0.41818779244762699365  0.18048633016910967108  -0.042910835672631264526 -1
0.41818779244762699365  0.18048633016910967108  -0.042910835672631264526 -1
1  2  3  4
  
ZONE T=F_1004_S_1
STRANDID=0, SOLUTIONTIME=0
Nodes=4, Elements=1, ZONETYPE=FEQuadrilateral
DATAPACKING=POINT
DT=(SINGLE SINGLE SINGLE SINGLE)
0.34482000000000001538  0.18199399999999998911  -0.035859700000000001296 1
0.33356259031985713293  0.18523331879560658852  0.03313241527763894495 1
0.33688571791760335561  0.1858440428210415829  0.045434313693090193353 1
0.39902900000000002256  0.18576500000000001345  0.035735299999999997622 1
1  2  3  4
  
ZONE T=F_1004_S_2
STRANDID=0, SOLUTIONTIME=0
Nodes=4, Elements=1, ZONETYPE=FEQuadrilateral
DATAPACKING=POINT
DT=(SINGLE SINGLE SINGLE SINGLE)
0.33356259031985713293  0.18523331879560658852  0.03313241527763894495 -1
0.33141599999999998838  0.18585099999999998843  0.046288000000000002754 -1
0.33688571791760335561  0.1858440428210415829  0.045434313693090193353 -1
0.33688571791760335561  0.1858440428210415829  0.045434313693090193353 -1
1  2  3  4
  
ZONE T=F_1015_S_1
STRANDID=0, SOLUTIONTIME=0
Nodes=4, Elements=1, ZONETYPE=FEQuadrilateral
DATAPACKING=POINT
DT=(SINGLE SINGLE SINGLE SINGLE)
0.33141599999999998838  0.18585099999999998843  0.046288000000000002754 -1
0.33356259031985713293  0.18523331879560658852  0.03313241527763894495 -1
0.31205449926497991209  0.18263300001433452335  -0.023101549713799671149 -1
0.27928900000000000947  0.18327199999999999047  -0.010343400000000000857 -1
1  2  3  4
  
ZONE T=F_1015_S_2
STRANDID=0, SOLUTIONTIME=0
Nodes=4, Elements=1, ZONETYPE=FEQuadrilateral
DATAPACKING=POINT
DT=(SINGLE SINGLE SINGLE SINGLE)
0.33356259031985713293  0.18523331879560658852  0.03313241527763894495 1
0.34482000000000001538  0.18199399999999998911  -0.035859700000000001296 1
0.31205449926497991209  0.18263300001433452335  -0.023101549713799671149 1
0.31205449926497991209  0.18263300001433452335  -0.023101549713799671149 1
1  2  3  4
  
ZONE T=F_1018_S_1
STRANDID=0, SOLUTIONTIME=0
Nodes=4, Elements=1, ZONETYPE=FEQuadrilateral
DATAPACKING=POINT
DT=(SINGLE SINGLE SINGLE SINGLE)
0.33141599999999998838  0.18585099999999998843  0.046288000000000002754 -1
0.27928900000000000947  0.18327199999999999047  -0.010343400000000000857 -1
0.27624100000000001431  0.18718099999999998628  0.047418700000000001127 -1
0.27624100000000001431  0.18718099999999998628  0.047418700000000001127 -1
1  2  3  4
  
ZONE T=F_1020_S_1
STRANDID=0, SOLUTIONTIME=0
Nodes=4, Elements=1, ZONETYPE=FEQuadrilateral
DATAPACKING=POINT
DT=(SINGLE SINGLE SINGLE SINGLE)
0.27928900000000000947  0.18327199999999999047  -0.010343400000000000857 -1
0.24625950098196053295  0.18405349997676614948  0.012992349306232756426 -1
0.2694156037305148188  0.18692687961390530571  0.046217358331619044776 -1
0.27624100000000001431  0.18718099999999998628  0.047418700000000001127 -1
1  2  3  4
  
ZONE T=F_1020_S_2
STRANDID=0, SOLUTIONTIME=0
Nodes=4, Elements=1, ZONETYPE=FEQuadrilateral
DATAPACKING=POINT
DT=(SINGLE SINGLE SINGLE SINGLE)
0.24625950098196053295  0.18405349997676614948  0.012992349306232756426 1
0.21323000000000000287  0.1848349999999999993  0.036328100000000002057 1
0.2694156037305148188  0.18692687961390530571  0.046217358331619044776 1
0.2694156037305148188  0.18692687961390530571  0.046217358331619044776 1
1  2  3  4
  
ZONE T=F_1021_S_1
STRANDID=0, SOLUTIONTIME=0
Nodes=4, Elements=1, ZONETYPE=FEQuadrilateral
DATAPACKING=POINT
DT=(SINGLE SINGLE SINGLE SINGLE)
0.24997800000000000575  0.18265899999999998804  0.10824100000000000388 1
0.27463126822093031354  0.18690383413528716128  0.051146666690252813592 1
0.2694156037305148188  0.18692687961390530571  0.046217358331619044776 1
0.21323000000000000287  0.1848349999999999993  0.036328100000000002057 1
1  2  3  4
  
ZONE T=F_1021_S_2
STRANDID=0, SOLUTIONTIME=0
Nodes=4, Elements=1, ZONETYPE=FEQuadrilateral
DATAPACKING=POINT
DT=(SINGLE SINGLE SINGLE SINGLE)
0.27463126822093031354  0.18690383413528716128  0.051146666690252813592 -1
0.27624100000000001431  0.18718099999999998628  0.047418700000000001127 -1
0.2694156037305148188  0.18692687961390530571  0.046217358331619044776 -1
0.2694156037305148188  0.18692687961390530571  0.046217358331619044776 -1
1  2  3  4
  
ZONE T=F_1043_S_1
STRANDID=0, SOLUTIONTIME=0
Nodes=4, Elements=1, ZONETYPE=FEQuadrilateral
DATAPACKING=POINT
DT=(SINGLE SINGLE SINGLE SINGLE)
0.17881299999999999972  0.18722900000000000653  0.091827699999999998215 1
0.24997800000000000575  0.18265899999999998804  0.10824100000000000388 1
0.21323000000000000287  0.1848349999999999993  0.036328100000000002057 1
0.21323000000000000287  0.1848349999999999993  0.036328100000000002057 1
1  2  3  4
  
ZONE T=F_1052_S_1
STRANDID=0, SOLUTIONTIME=0
Nodes=4, Elements=1, ZONETYPE=FEQuadrilateral
DATAPACKING=POINT
DT=(SINGLE SINGLE SINGLE SINGLE)
0.099946300000000001806  0.18236900000000000333  0.13936499999999998889 -1
0.1834890000000000132  0.18646099999999998786  0.13983899999999999109 -1
0.12353200000000000292  0.18181800000000000739  0.098899000000000000798 -1
0.12353200000000000292  0.18181800000000000739  0.098899000000000000798 -1
1  2  3  4
  
ZONE T=F_1053_S_1
STRANDID=0, SOLUTIONTIME=0
Nodes=4, Elements=1, ZONETYPE=FEQuadrilateral
DATAPACKING=POINT
DT=(SINGLE SINGLE SINGLE SINGLE)
0.1834890000000000132  0.18646099999999998786  0.13983899999999999109 -1
0.17881925824627134536  0.18722797212721634108  0.091891957172627769523 -1
0.17875771940237436541  0.18722358903938510211  0.091834771248530053245 -1
0.12353200000000000292  0.18181800000000000739  0.098899000000000000798 -1
1  2  3  4
  
ZONE T=F_1053_S_2
STRANDID=0, SOLUTIONTIME=0
Nodes=4, Elements=1, ZONETYPE=FEQuadrilateral
DATAPACKING=POINT
DT=(SINGLE SINGLE SINGLE SINGLE)
0.17881925824627134536  0.18722797212721634108  0.091891957172627769523 1
0.17881299999999999972  0.18722900000000000653  0.091827699999999998215 1
0.17875771940237436541  0.18722358903938510211  0.091834771248530053245 1
0.17875771940237436541  0.18722358903938510211  0.091834771248530053245 1
1  2  3  4
  
ZONE T=F_1054_S_1
STRANDID=0, SOLUTIONTIME=0
Nodes=4, Elements=1, ZONETYPE=FEQuadrilateral
DATAPACKING=POINT
DT=(SINGLE SINGLE SINGLE SINGLE)
0.099946300000000001806  0.18236900000000000333  0.13936499999999998889 -1
0.12701792765220587533  0.18565587319244789  0.16422446733696294263 -1
0.14539478372449712862  0.18731482183223915894  0.17388955953872639593 -1
0.1834890000000000132  0.18646099999999998786  0.13983899999999999109 -1
1  2  3  4
  
ZONE T=F_1054_S_2
STRANDID=0, SOLUTIONTIME=0
Nodes=4, Elements=1, ZONETYPE=FEQuadrilateral
DATAPACKING=POINT
DT=(SINGLE SINGLE SINGLE SINGLE)
0.12701792765220587533  0.18565587319244789  0.16422446733696294263 1
0.14141599999999998616  0.18740399999999998726  0.17744599999999999262 1
0.14539478372449712862  0.18731482183223915894  0.17388955953872639593 1
0.14539478372449712862  0.18731482183223915894  0.17388955953872639593 1
1  2  3  4
  
ZONE T=F_1055_S_1
STRANDID=0, SOLUTIONTIME=0
Nodes=4, Elements=1, ZONETYPE=FEQuadrilateral
DATAPACKING=POINT
DT=(SINGLE SINGLE SINGLE SINGLE)
0.059049799999999999511  0.17869299999999999073  0.18609600000000001141 1
0.095247200000000004083  0.18780800000000000272  0.24143600000000001171 1
0.14141599999999998616  0.18740399999999998726  0.17744599999999999262 1
0.14141599999999998616  0.18740399999999998726  0.17744599999999999262 1
1  2  3  4
  
ZONE T=F_1061_S_1
STRANDID=0, SOLUTIONTIME=0
Nodes=4, Elements=1, ZONETYPE=FEQuadrilateral
DATAPACKING=POINT
DT=(SINGLE SINGLE SINGLE SINGLE)
0.14141599999999998616  0.18740399999999998726  0.17744599999999999262 1
0.12701792765220587533  0.18565587319244789  0.16422446733696294263 1
0.085311122391724600322  0.18105351058432822553  0.15608810551788826482 1
0.059049799999999999511  0.17869299999999999073  0.18609600000000001141 1
1  2  3  4
  
ZONE T=F_1061_S_2
STRANDID=0, SOLUTIONTIME=0
Nodes=4, Elements=1, ZONETYPE=FEQuadrilateral
DATAPACKING=POINT
DT=(SINGLE SINGLE SINGLE SINGLE)
0.12701792765220587533  0.18565587319244789  0.16422446733696294263 -1
0.099946300000000001806  0.18236900000000000333  0.13936499999999998889 -1
0.085311122391724600322  0.18105351058432822553  0.15608810551788826482 -1
0.085311122391724600322  0.18105351058432822553  0.15608810551788826482 -1
1  2  3  4
  
ZONE T=F_1069_S_1
STRANDID=0, SOLUTIONTIME=0
Nodes=4, Elements=1, ZONETYPE=FEQuadrilateral
DATAPACKING=POINT
DT=(SINGLE SINGLE SINGLE SINGLE)
0.059049799999999999511  0.17869299999999999073  0.18609600000000001141 1
0.028154999999999999472  0.17968000000000000638  0.24343699999999998673 1
0.095247200000000004083  0.18780800000000000272  0.24143600000000001171 1
0.095247200000000004083  0.18780800000000000272  0.24143600000000001171 1
1  2  3  4
  
ZONE T=F_1072_S_1
STRANDID=0, SOLUTIONTIME=0
Nodes=4, Elements=1, ZONETYPE=FEQuadrilateral
DATAPACKING=POINT
DT=(SINGLE SINGLE SINGLE SINGLE)
0.046325299999999999812  0.18546199999999998798  0.29805599999999998762 1
0.12259699999999999764  0.18359800000000001119  0.29616199999999998083 1
0.095247200000000004083  0.18780800000000000272  0.24143600000000001171 1
0.095247200000000004083  0.18780800000000000272  0.24143600000000001171 1
1  2  3  4
  
ZONE T=F_1073_S_1
STRANDID=0, SOLUTIONTIME=0
Nodes=4, Elements=1, ZONETYPE=FEQuadrilateral
DATAPACKING=POINT
DT=(SINGLE SINGLE SINGLE SINGLE)
0.096129699999999998483  0.18683800000000000407  0.36125299999999999079 1
0.12259699999999999764  0.18359800000000001119  0.29616199999999998083 1
0.030168899999999998496  0.18549599999999999422  0.36951000000000000512 1
0.030168899999999998496  0.18549599999999999422  0.36951000000000000512 1
1  2  3  4
  
ZONE T=F_1074_S_1
STRANDID=0, SOLUTIONTIME=0
Nodes=4, Elements=1, ZONETYPE=FEQuadrilateral
DATAPACKING=POINT
DT=(SINGLE SINGLE SINGLE SINGLE)
0.046325299999999999812  0.18546199999999998798  0.29805599999999998762 1
0.030168899999999998496  0.18549599999999999422  0.36951000000000000512 1
0.12259699999999999764  0.18359800000000001119  0.29616199999999998083 1
0.12259699999999999764  0.18359800000000001119  0.29616199999999998083 1
1  2  3  4
  
ZONE T=F_1078_S_1
STRANDID=0, SOLUTIONTIME=0
Nodes=4, Elements=1, ZONETYPE=FEQuadrilateral
DATAPACKING=POINT
DT=(SINGLE SINGLE SINGLE SINGLE)
0.046325299999999999812  0.18546199999999998798  0.29805599999999998762 1
0.095247200000000004083  0.18780800000000000272  0.24143600000000001171 1
0.028154999999999999472  0.17968000000000000638  0.24343699999999998673 1
0.028154999999999999472  0.17968000000000000638  0.24343699999999998673 1
1  2  3  4
  
ZONE T=F_1087_S_1
STRANDID=0, SOLUTIONTIME=0
Nodes=4, Elements=1, ZONETYPE=FEQuadrilateral
DATAPACKING=POINT
DT=(SINGLE SINGLE SINGLE SINGLE)
0.042652000000000002411  0.18405599999999999739  0.47493499999999999606 1
0.099418300000000001115  0.18775100000000000122  0.46530799999999999939 1
0.073690199999999997371  0.18829099999999998616  0.40771099999999999008 1
0.073690199999999997371  0.18829099999999998616  0.40771099999999999008 1
1  2  3  4
  
ZONE T=F_1088_S_1
STRANDID=0, SOLUTIONTIME=0
Nodes=4, Elements=1, ZONETYPE=FEQuadrilateral
DATAPACKING=POINT
DT=(SINGLE SINGLE SINGLE SINGLE)
0.030168899999999998496  0.18549599999999999422  0.36951000000000000512 1
0.013891699999999999882  0.18399699999999999389  0.41391699999999997939 1
0.073690199999999997371  0.18829099999999998616  0.40771099999999999008 1
0.073690199999999997371  0.18829099999999998616  0.40771099999999999008 1
1  2  3  4
  
ZONE T=F_1089_S_1
STRANDID=0, SOLUTIONTIME=0
Nodes=4, Elements=1, ZONETYPE=FEQuadrilateral
DATAPACKING=POINT
DT=(SINGLE SINGLE SINGLE SINGLE)
0.042652000000000002411  0.18405599999999999739  0.47493499999999999606 1
0.073690199999999997371  0.18829099999999998616  0.40771099999999999008 1
0.013891699999999999882  0.18399699999999999389  0.41391699999999997939 1
0.013891699999999999882  0.18399699999999999389  0.41391699999999997939 1
1  2  3  4
  
ZONE T=F_1090_S_1
STRANDID=0, SOLUTIONTIME=0
Nodes=4, Elements=1, ZONETYPE=FEQuadrilateral
DATAPACKING=POINT
DT=(SINGLE SINGLE SINGLE SINGLE)
0.073690199999999997371  0.18829099999999998616  0.40771099999999999008 1
0.096129699999999998483  0.18683800000000000407  0.36125299999999999079 1
0.030168899999999998496  0.18549599999999999422  0.36951000000000000512 1
0.030168899999999998496  0.18549599999999999422  0.36951000000000000512 1
1  2  3  4
  
ZONE T=F_1097_S_1
STRANDID=0, SOLUTIONTIME=0
Nodes=4, Elements=1, ZONETYPE=FEQuadrilateral
DATAPACKING=POINT
DT=(SINGLE SINGLE SINGLE SINGLE)
0.067067699999999993987  0.18317900000000000849  0.5441249999999999698 1
0.11952699999999999436  0.18829299999999998816  0.54024499999999997524 1
0.099418300000000001115  0.18775100000000000122  0.46530799999999999939 1
0.099418300000000001115  0.18775100000000000122  0.46530799999999999939 1
1  2  3  4
  
ZONE T=F_1105_S_1
STRANDID=0, SOLUTIONTIME=0
Nodes=4, Elements=1, ZONETYPE=FEQuadrilateral
DATAPACKING=POINT
DT=(SINGLE SINGLE SINGLE SINGLE)
0.067067699999999993987  0.18317900000000000849  0.5441249999999999698 1
0.099418300000000001115  0.18775100000000000122  0.46530799999999999939 1
0.042652000000000002411  0.18405599999999999739  0.47493499999999999606 1
0.042652000000000002411  0.18405599999999999739  0.47493499999999999606 1
1  2  3  4
  
ZONE T=F_1112_S_1
STRANDID=0, SOLUTIONTIME=0
Nodes=4, Elements=1, ZONETYPE=FEQuadrilateral
DATAPACKING=POINT
DT=(SINGLE SINGLE SINGLE SINGLE)
0.067067699999999993987  0.18317900000000000849  0.5441249999999999698 1
0.098203899999999996751  0.18184900000000001064  0.61097900000000004983 1
0.11952699999999999436  0.18829299999999998816  0.54024499999999997524 1
0.11952699999999999436  0.18829299999999998816  0.54024499999999997524 1
1  2  3  4
  
ZONE T=F_1113_S_1
STRANDID=0, SOLUTIONTIME=0
Nodes=4, Elements=1, ZONETYPE=FEQuadrilateral
DATAPACKING=POINT
DT=(SINGLE SINGLE SINGLE SINGLE)
0.11952699999999999436  0.18829299999999998816  0.54024499999999997524 1
0.098203899999999996751  0.18184900000000001064  0.61097900000000004983 1
0.15380099999999999327  0.18819900000000000517  0.60690100000000002378 1
0.15380099999999999327  0.18819900000000000517  0.60690100000000002378 1
1  2  3  4
  
ZONE T=F_1115_S_1
STRANDID=0, SOLUTIONTIME=0
Nodes=4, Elements=1, ZONETYPE=FEQuadrilateral
DATAPACKING=POINT
DT=(SINGLE SINGLE SINGLE SINGLE)
0.15380099999999999327  0.18819900000000000517  0.60690100000000002378 1
0.12022510612558287568  0.17116912550075108479  0.67248619266784837034 1
0.173828832657122484  0.18294544150954175632  0.65119581275013649346 1
0.19364899999999998781  0.18762100000000000999  0.64158499999999996088 1
1  2  3  4
  
ZONE T=F_1115_S_2
STRANDID=0, SOLUTIONTIME=0
Nodes=4, Elements=1, ZONETYPE=FEQuadrilateral
DATAPACKING=POINT
DT=(SINGLE SINGLE SINGLE SINGLE)
0.12022510612558287568  0.17116912550075108479  0.67248619266784837034 -1
0.11702300000000000202  0.16954500000000000126  0.67874100000000003874 -1
0.173828832657122484  0.18294544150954175632  0.65119581275013649346 -1
0.173828832657122484  0.18294544150954175632  0.65119581275013649346 -1
1  2  3  4
  
ZONE T=F_1119_S_1
STRANDID=0, SOLUTIONTIME=0
Nodes=4, Elements=1, ZONETYPE=FEQuadrilateral
DATAPACKING=POINT
DT=(SINGLE SINGLE SINGLE SINGLE)
0.19229899999999999771  0.18419199999999999462  0.69593199999999999505 -1
0.19359070298738789706  0.1874729255879653278  0.64393186499587307114 -1
0.173828832657122484  0.18294544150954175632  0.65119581275013649346 -1
0.11702300000000000202  0.16954500000000000126  0.67874100000000003874 -1
1  2  3  4
  
ZONE T=F_1119_S_2
STRANDID=0, SOLUTIONTIME=0
Nodes=4, Elements=1, ZONETYPE=FEQuadrilateral
DATAPACKING=POINT
DT=(SINGLE SINGLE SINGLE SINGLE)
0.19359070298738789706  0.1874729255879653278  0.64393186499587307114 1
0.19364899999999998781  0.18762100000000000999  0.64158499999999996088 1
0.173828832657122484  0.18294544150954175632  0.65119581275013649346 1
0.173828832657122484  0.18294544150954175632  0.65119581275013649346 1
1  2  3  4
  
ZONE T=F_1120_S_1
STRANDID=0, SOLUTIONTIME=0
Nodes=4, Elements=1, ZONETYPE=FEQuadrilateral
DATAPACKING=POINT
DT=(SINGLE SINGLE SINGLE SINGLE)
0.23541300000000001114  0.18700200000000000156  0.66279200000000004778 -1
0.1955348253952269022  0.18759304947036575806  0.64254258785452966762 -1
0.19359070298738789706  0.1874729255879653278  0.64393186499587307114 -1
0.19229899999999999771  0.18419199999999999462  0.69593199999999999505 -1
1  2  3  4
  
ZONE T=F_1120_S_2
STRANDID=0, SOLUTIONTIME=0
Nodes=4, Elements=1, ZONETYPE=FEQuadrilateral
DATAPACKING=POINT
DT=(SINGLE SINGLE SINGLE SINGLE)
0.1955348253952269022  0.18759304947036575806  0.64254258785452966762 1
0.19364899999999998781  0.18762100000000000999  0.64158499999999996088 1
0.19359070298738789706  0.1874729255879653278  0.64393186499587307114 1
0.19359070298738789706  0.1874729255879653278  0.64393186499587307114 1
1  2  3  4
  
ZONE T=F_1123_S_1
STRANDID=0, SOLUTIONTIME=0
Nodes=4, Elements=1, ZONETYPE=FEQuadrilateral
DATAPACKING=POINT
DT=(SINGLE SINGLE SINGLE SINGLE)
0.098203899999999996751  0.18184900000000001064  0.61097900000000004983 1
0.11559099578908758887  0.17048124986375895462  0.67358477736768251898 1
0.12022510612558287568  0.17116912550075108479  0.67248619266784837034 1
0.15380099999999999327  0.18819900000000000517  0.60690100000000002378 1
1  2  3  4
  
ZONE T=F_1123_S_2
STRANDID=0, SOLUTIONTIME=0
Nodes=4, Elements=1, ZONETYPE=FEQuadrilateral
DATAPACKING=POINT
DT=(SINGLE SINGLE SINGLE SINGLE)
0.11559099578908758887  0.17048124986375895462  0.67358477736768251898 -1
0.11702300000000000202  0.16954500000000000126  0.67874100000000003874 -1
0.12022510612558287568  0.17116912550075108479  0.67248619266784837034 -1
0.12022510612558287568  0.17116912550075108479  0.67248619266784837034 -1
1  2  3  4
  
ZONE T=F_1129_S_1
STRANDID=0, SOLUTIONTIME=0
Nodes=4, Elements=1, ZONETYPE=FEQuadrilateral
DATAPACKING=POINT
DT=(SINGLE SINGLE SINGLE SINGLE)
0.27649000000000001354  0.18768299999999998873  0.68912200000000001232 -1
0.23926000000000000045  0.18513399999999999301  0.72347700000000003673 -1
0.28361799999999998123  0.18584500000000001019  0.74157399999999995543 -1
0.28361799999999998123  0.18584500000000001019  0.74157399999999995543 -1
1  2  3  4
  
ZONE T=F_1130_S_1
STRANDID=0, SOLUTIONTIME=0
Nodes=4, Elements=1, ZONETYPE=FEQuadrilateral
DATAPACKING=POINT
DT=(SINGLE SINGLE SINGLE SINGLE)
0.23926000000000000045  0.18513399999999999301  0.72347700000000003673 -1
0.27649000000000001354  0.18768299999999998873  0.68912200000000001232 -1
0.23541300000000001114  0.18700200000000000156  0.66279200000000004778 -1
0.23541300000000001114  0.18700200000000000156  0.66279200000000004778 -1
1  2  3  4
  
ZONE T=F_1131_S_1
STRANDID=0, SOLUTIONTIME=0
Nodes=4, Elements=1, ZONETYPE=FEQuadrilateral
DATAPACKING=POINT
DT=(SINGLE SINGLE SINGLE SINGLE)
0.28361799999999998123  0.18584500000000001019  0.74157399999999995543 -1
0.35375000000000000888  0.18665599999999998859  0.71503399999999994741 -1
0.27649000000000001354  0.18768299999999998873  0.68912200000000001232 -1
0.27649000000000001354  0.18768299999999998873  0.68912200000000001232 -1
1  2  3  4
  
ZONE T=F_1136_S_1
STRANDID=0, SOLUTIONTIME=0
Nodes=4, Elements=1, ZONETYPE=FEQuadrilateral
DATAPACKING=POINT
DT=(SINGLE SINGLE SINGLE SINGLE)
0.23926000000000000045  0.18513399999999999301  0.72347700000000003673 -1
0.23541300000000001114  0.18700200000000000156  0.66279200000000004778 -1
0.19229899999999999771  0.18419199999999999462  0.69593199999999999505 -1
0.19229899999999999771  0.18419199999999999462  0.69593199999999999505 -1
1  2  3  4
  
ZONE T=F_1143_S_1
STRANDID=0, SOLUTIONTIME=0
Nodes=4, Elements=1, ZONETYPE=FEQuadrilateral
DATAPACKING=POINT
DT=(SINGLE SINGLE SINGLE SINGLE)
0.28361799999999998123  0.18584500000000001019  0.74157399999999995543 -1
0.33775199999999999667  0.18428700000000000636  0.77045900000000000496 -1
0.35375000000000000888  0.18665599999999998859  0.71503399999999994741 -1
0.35375000000000000888  0.18665599999999998859  0.71503399999999994741 -1
1  2  3  4
  
ZONE T=F_1144_S_1
STRANDID=0, SOLUTIONTIME=0
Nodes=4, Elements=1, ZONETYPE=FEQuadrilateral
DATAPACKING=POINT
DT=(SINGLE SINGLE SINGLE SINGLE)
0.33775199999999999667  0.18428700000000000636  0.77045900000000000496 -1
0.35194371855814177152  0.1848043798872721355  0.76745988078214510963 -1
0.37858369083533194299  0.18677605237282274286  0.73267246400703289755 -1
0.35375000000000000888  0.18665599999999998859  0.71503399999999994741 -1
1  2  3  4
  
ZONE T=F_1144_S_2
STRANDID=0, SOLUTIONTIME=0
Nodes=4, Elements=1, ZONETYPE=FEQuadrilateral
DATAPACKING=POINT
DT=(SINGLE SINGLE SINGLE SINGLE)
0.35194371855814177152  0.1848043798872721355  0.76745988078214510963 1
0.41022199999999997555  0.18692900000000001182  0.75514400000000003743 1
0.37858369083533194299  0.18677605237282274286  0.73267246400703289755 1
0.37858369083533194299  0.18677605237282274286  0.73267246400703289755 1
1  2  3  4
  
ZONE T=F_1153_S_1
STRANDID=0, SOLUTIONTIME=0
Nodes=4, Elements=1, ZONETYPE=FEQuadrilateral
DATAPACKING=POINT
DT=(SINGLE SINGLE SINGLE SINGLE)
0.41022199999999997555  0.18692900000000001182  0.75514400000000003743 1
0.44670599999999999197  0.18344099999999999295  0.79047699999999998521 1
0.46575100000000002609  0.187507000000000007  0.73445099999999996498 1
0.46575100000000002609  0.187507000000000007  0.73445099999999996498 1
1  2  3  4
  
ZONE T=F_1154_S_1
STRANDID=0, SOLUTIONTIME=0
Nodes=4, Elements=1, ZONETYPE=FEQuadrilateral
DATAPACKING=POINT
DT=(SINGLE SINGLE SINGLE SINGLE)
0.49141899999999999471  0.18584500000000001019  0.77380000000000004334 1
0.50601399999999996382  0.18507100000000001327  0.71055299999999999017 1
0.46575100000000002609  0.187507000000000007  0.73445099999999996498 1
0.46575100000000002609  0.187507000000000007  0.73445099999999996498 1
1  2  3  4
  
ZONE T=F_1155_S_1
STRANDID=0, SOLUTIONTIME=0
Nodes=4, Elements=1, ZONETYPE=FEQuadrilateral
DATAPACKING=POINT
DT=(SINGLE SINGLE SINGLE SINGLE)
0.50601399999999996382  0.18507100000000001327  0.71055299999999999017 1
0.49141899999999999471  0.18584500000000001019  0.77380000000000004334 1
0.55566800000000005078  0.18428700000000000636  0.77045900000000000496 1
0.55566800000000005078  0.18428700000000000636  0.77045900000000000496 1
1  2  3  4
  
ZONE T=F_1156_S_1
STRANDID=0, SOLUTIONTIME=0
Nodes=4, Elements=1, ZONETYPE=FEQuadrilateral
DATAPACKING=POINT
DT=(SINGLE SINGLE SINGLE SINGLE)
0.55566800000000005078  0.18428700000000000636  0.77045900000000000496 1
0.57018000000000002014  0.18670800000000001284  0.70627399999999995739 1
0.50601399999999996382  0.18507100000000001327  0.71055299999999999017 1
0.50601399999999996382  0.18507100000000001327  0.71055299999999999017 1
1  2  3  4
  
ZONE T=F_1161_S_1
STRANDID=0, SOLUTIONTIME=0
Nodes=4, Elements=1, ZONETYPE=FEQuadrilateral
DATAPACKING=POINT
DT=(SINGLE SINGLE SINGLE SINGLE)
0.49141899999999999471  0.18584500000000001019  0.77380000000000004334 1
0.46575100000000002609  0.187507000000000007  0.73445099999999996498 1
0.44670599999999999197  0.18344099999999999295  0.79047699999999998521 1
0.44670599999999999197  0.18344099999999999295  0.79047699999999998521 1
1  2  3  4
  
ZONE T=F_1170_S_1
STRANDID=0, SOLUTIONTIME=0
Nodes=4, Elements=1, ZONETYPE=FEQuadrilateral
DATAPACKING=POINT
DT=(SINGLE SINGLE SINGLE SINGLE)
0.64069699999999996098  0.18630800000000000138  0.66950900000000002077 -1
0.63089770033379144465  0.18615123558339249921  0.69357216865722626231 -1
0.65913106388839792782  0.18461609189454200597  0.7224111948696957386 -1
0.67181800000000002626  0.18428700000000000636  0.71754600000000001714 -1
1  2  3  4
  
ZONE T=F_1170_S_2
STRANDID=0, SOLUTIONTIME=0
Nodes=4, Elements=1, ZONETYPE=FEQuadrilateral
DATAPACKING=POINT
DT=(SINGLE SINGLE SINGLE SINGLE)
0.63089770033379144465  0.18615123558339249921  0.69357216865722626231 -1
0.61175500000000004874  0.18584500000000001019  0.7405789999999999873 -1
0.65913106388839792782  0.18461609189454200597  0.7224111948696957386 -1
0.65913106388839792782  0.18461609189454200597  0.7224111948696957386 -1
1  2  3  4
  
ZONE T=F_1173_S_1
STRANDID=0, SOLUTIONTIME=0
Nodes=4, Elements=1, ZONETYPE=FEQuadrilateral
DATAPACKING=POINT
DT=(SINGLE SINGLE SINGLE SINGLE)
0.55566800000000005078  0.18428700000000000636  0.77045900000000000496 1
0.59629995392873935689  0.18541568551038523083  0.74881257955692537287 1
0.58567123698799883336  0.1863864380632437312  0.71905636644313397632 1
0.57018000000000002014  0.18670800000000001284  0.70627399999999995739 1
1  2  3  4
  
ZONE T=F_1173_S_2
STRANDID=0, SOLUTIONTIME=0
Nodes=4, Elements=1, ZONETYPE=FEQuadrilateral
DATAPACKING=POINT
DT=(SINGLE SINGLE SINGLE SINGLE)
0.59629995392873935689  0.18541568551038523083  0.74881257955692537287 -1
0.61175500000000004874  0.18584500000000001019  0.7405789999999999873 -1
0.58567123698799883336  0.1863864380632437312  0.71905636644313397632 -1
0.58567123698799883336  0.1863864380632437312  0.71905636644313397632 -1
1  2  3  4
  
ZONE T=F_1180_S_1
STRANDID=0, SOLUTIONTIME=0
Nodes=4, Elements=1, ZONETYPE=FEQuadrilateral
DATAPACKING=POINT
DT=(SINGLE SINGLE SINGLE SINGLE)
0.67969199999999996287  0.17752699999999999037  0.59006000000000002892 -1
0.65654178747848301878  0.18274002772538633366  0.63722659147639437727 -1
0.7030989175204895858  0.18592394991609748067  0.67140851337394558129 -1
0.71592699999999998006  0.18584500000000001019  0.67179900000000003502 -1
1  2  3  4
  
ZONE T=F_1180_S_2
STRANDID=0, SOLUTIONTIME=0
Nodes=4, Elements=1, ZONETYPE=FEQuadrilateral
DATAPACKING=POINT
DT=(SINGLE SINGLE SINGLE SINGLE)
0.65654178747848301878  0.18274002772538633366  0.63722659147639437727 -1
0.64069699999999996098  0.18630800000000000138  0.66950900000000002077 -1
0.7030989175204895858  0.18592394991609748067  0.67140851337394558129 -1
0.7030989175204895858  0.18592394991609748067  0.67140851337394558129 -1
1  2  3  4
  
ZONE T=F_1181_S_1
STRANDID=0, SOLUTIONTIME=0
Nodes=4, Elements=1, ZONETYPE=FEQuadrilateral
DATAPACKING=POINT
DT=(SINGLE SINGLE SINGLE SINGLE)
0.71592699999999998006  0.18584500000000001019  0.67179900000000003502 -1
0.75547511455271787462  0.18461287789007491122  0.63979545857224073835 -1
0.68488807051039868323  0.17793428449439716021  0.59254654413731744356 -1
0.67969199999999996287  0.17752699999999999037  0.59006000000000002892 -1
1  2  3  4
  
ZONE T=F_1181_S_2
STRANDID=0, SOLUTIONTIME=0
Nodes=4, Elements=1, ZONETYPE=FEQuadrilateral
DATAPACKING=POINT
DT=(SINGLE SINGLE SINGLE SINGLE)
0.75547511455271787462  0.18461287789007491122  0.63979545857224073835 -1
0.76593500000000003247  0.18428700000000000636  0.63133099999999997554 -1
0.68488807051039868323  0.17793428449439716021  0.59254654413731744356 -1
0.68488807051039868323  0.17793428449439716021  0.59254654413731744356 -1
1  2  3  4
  
ZONE T=F_1182_S_1
STRANDID=0, SOLUTIONTIME=0
Nodes=4, Elements=1, ZONETYPE=FEQuadrilateral
DATAPACKING=POINT
DT=(SINGLE SINGLE SINGLE SINGLE)
0.74423499999999997989  0.18737500000000001377  0.57938500000000003887 -1
0.68076092453857439679  0.17769009698737092684  0.58988320670794225364 -1
0.68488807051039868323  0.17793428449439716021  0.59254654413731744356 -1
0.76593500000000003247  0.18428700000000000636  0.63133099999999997554 -1
1  2  3  4
  
ZONE T=F_1182_S_2
STRANDID=0, SOLUTIONTIME=0
Nodes=4, Elements=1, ZONETYPE=FEQuadrilateral
DATAPACKING=POINT
DT=(SINGLE SINGLE SINGLE SINGLE)
0.68076092453857439679  0.17769009698737092684  0.58988320670794225364 -1
0.67969199999999996287  0.17752699999999999037  0.59006000000000002892 -1
0.68488807051039868323  0.17793428449439716021  0.59254654413731744356 -1
0.68488807051039868323  0.17793428449439716021  0.59254654413731744356 -1
1  2  3  4
  
ZONE T=F_1187_S_1
STRANDID=0, SOLUTIONTIME=0
Nodes=4, Elements=1, ZONETYPE=FEQuadrilateral
DATAPACKING=POINT
DT=(SINGLE SINGLE SINGLE SINGLE)
0.67181800000000002626  0.18428700000000000636  0.71754600000000001714 -1
0.70989455401537326917  0.18563192441805417832  0.678055462546390042 -1
0.7030989175204895858  0.18592394991609748067  0.67140851337394558129 -1
0.64069699999999996098  0.18630800000000000138  0.66950900000000002077 -1
1  2  3  4
  
ZONE T=F_1187_S_2
STRANDID=0, SOLUTIONTIME=0
Nodes=4, Elements=1, ZONETYPE=FEQuadrilateral
DATAPACKING=POINT
DT=(SINGLE SINGLE SINGLE SINGLE)
0.70989455401537326917  0.18563192441805417832  0.678055462546390042 -1
0.71592699999999998006  0.18584500000000001019  0.67179900000000003502 -1
0.7030989175204895858  0.18592394991609748067  0.67140851337394558129 -1
0.7030989175204895858  0.18592394991609748067  0.67140851337394558129 -1
1  2  3  4
  
ZONE T=F_1194_S_1
STRANDID=0, SOLUTIONTIME=0
Nodes=4, Elements=1, ZONETYPE=FEQuadrilateral
DATAPACKING=POINT
DT=(SINGLE SINGLE SINGLE SINGLE)
0.79374500000000003386  0.18584500000000001019  0.57419299999999995343 -1
0.73767300000000002314  0.1799179999999999946  0.508859999999999979 -1
0.74423499999999997989  0.18737500000000001377  0.57938500000000003887 -1
0.74423499999999997989  0.18737500000000001377  0.57938500000000003887 -1
1  2  3  4
  
ZONE T=F_1195_S_1
STRANDID=0, SOLUTIONTIME=0
Nodes=4, Elements=1, ZONETYPE=FEQuadrilateral
DATAPACKING=POINT
DT=(SINGLE SINGLE SINGLE SINGLE)
0.73767300000000002314  0.1799179999999999946  0.508859999999999979 -1
0.79374500000000003386  0.18584500000000001019  0.57419299999999995343 -1
0.82893899999999998141  0.18428700000000000636  0.51941199999999998482 -1
0.82893899999999998141  0.18428700000000000636  0.51941199999999998482 -1
1  2  3  4
  
ZONE T=F_1196_S_1
STRANDID=0, SOLUTIONTIME=0
Nodes=4, Elements=1, ZONETYPE=FEQuadrilateral
DATAPACKING=POINT
DT=(SINGLE SINGLE SINGLE SINGLE)
0.82893899999999998141  0.18428700000000000636  0.51941199999999998482 -1
0.79266700000000001047  0.187507000000000007  0.46776899999999999036 -1
0.73767300000000002314  0.1799179999999999946  0.508859999999999979 -1
0.73767300000000002314  0.1799179999999999946  0.508859999999999979 -1
1  2  3  4
  
ZONE T=F_1199_S_1
STRANDID=0, SOLUTIONTIME=0
Nodes=4, Elements=1, ZONETYPE=FEQuadrilateral
DATAPACKING=POINT
DT=(SINGLE SINGLE SINGLE SINGLE)
0.79374500000000003386  0.18584500000000001019  0.57419299999999995343 -1
0.74423499999999997989  0.18737500000000001377  0.57938500000000003887 -1
0.76593500000000003247  0.18428700000000000636  0.63133099999999997554 -1
0.76593500000000003247  0.18428700000000000636  0.63133099999999997554 -1
1  2  3  4
  
ZONE T=F_1207_S_1
STRANDID=0, SOLUTIONTIME=0
Nodes=4, Elements=1, ZONETYPE=FEQuadrilateral
DATAPACKING=POINT
DT=(SINGLE SINGLE SINGLE SINGLE)
0.79266700000000001047  0.187507000000000007  0.46776899999999999036 -1
0.85260100000000005327  0.18293000000000000926  0.45141199999999997994 -1
0.82442899999999996741  0.18714900000000000979  0.40332200000000001383 -1
0.82442899999999996741  0.18714900000000000979  0.40332200000000001383 -1
1  2  3  4
  
ZONE T=F_1212_S_1
STRANDID=0, SOLUTIONTIME=0
Nodes=4, Elements=1, ZONETYPE=FEQuadrilateral
DATAPACKING=POINT
DT=(SINGLE SINGLE SINGLE SINGLE)
0.85260100000000005327  0.18293000000000000926  0.45141199999999997994 -1
0.79266700000000001047  0.187507000000000007  0.46776899999999999036 -1
0.82893899999999998141  0.18428700000000000636  0.51941199999999998482 -1
0.82893899999999998141  0.18428700000000000636  0.51941199999999998482 -1
1  2  3  4
  
ZONE T=F_1220_S_1
STRANDID=0, SOLUTIONTIME=0
Nodes=4, Elements=1, ZONETYPE=FEQuadrilateral
DATAPACKING=POINT
DT=(SINGLE SINGLE SINGLE SINGLE)
0.85744299999999995521  0.18293000000000000926  0.33378400000000002512 -1
0.79766000000000003567  0.18677099999999999258  0.31716199999999999948 -1
0.82442899999999996741  0.18714900000000000979  0.40332200000000001383 -1
0.82442899999999996741  0.18714900000000000979  0.40332200000000001383 -1
1  2  3  4
  
ZONE T=F_1221_S_1
STRANDID=0, SOLUTIONTIME=0
Nodes=4, Elements=1, ZONETYPE=FEQuadrilateral
DATAPACKING=POINT
DT=(SINGLE SINGLE SINGLE SINGLE)
0.85744299999999995521  0.18293000000000000926  0.33378400000000002512 -1
0.83968799999999998995  0.18428700000000000636  0.26904099999999997461 -1
0.79766000000000003567  0.18677099999999999258  0.31716199999999999948 -1
0.79766000000000003567  0.18677099999999999258  0.31716199999999999948 -1
1  2  3  4
  
ZONE T=F_1232_S_1
STRANDID=0, SOLUTIONTIME=0
Nodes=4, Elements=1, ZONETYPE=FEQuadrilateral
DATAPACKING=POINT
DT=(SINGLE SINGLE SINGLE SINGLE)
0.81086000000000002519  0.18373900000000001342  0.19564999999999999059 1
0.8198903258465716215  0.18114107021994504954  0.19840874636569899581 1
0.86722106123126918575  0.16468809616052729194  0.19348145124529150807 1
0.84531500000000003858  0.16543800000000000172  0.14884000000000000008 1
1  2  3  4
  
ZONE T=F_1232_S_2
STRANDID=0, SOLUTIONTIME=0
Nodes=4, Elements=1, ZONETYPE=FEQuadrilateral
DATAPACKING=POINT
DT=(SINGLE SINGLE SINGLE SINGLE)
0.8198903258465716215  0.18114107021994504954  0.19840874636569899581 -1
0.87841199999999997061  0.1643050000000000066  0.21628700000000000703 -1
0.86722106123126918575  0.16468809616052729194  0.19348145124529150807 -1
0.86722106123126918575  0.16468809616052729194  0.19348145124529150807 -1
1  2  3  4
  
ZONE T=F_1233_S_1
STRANDID=0, SOLUTIONTIME=0
Nodes=4, Elements=1, ZONETYPE=FEQuadrilateral
DATAPACKING=POINT
DT=(SINGLE SINGLE SINGLE SINGLE)
0.87841199999999997061  0.1643050000000000066  0.21628700000000000703 -1
0.8198903258465716215  0.18114107021994504954  0.19840874636569899581 -1
0.81256861843117378363  0.1837714796343930812  0.19999984096303158321 -1
0.83968799999999998995  0.18428700000000000636  0.26904099999999997461 -1
1  2  3  4
  
ZONE T=F_1233_S_2
STRANDID=0, SOLUTIONTIME=0
Nodes=4, Elements=1, ZONETYPE=FEQuadrilateral
DATAPACKING=POINT
DT=(SINGLE SINGLE SINGLE SINGLE)
0.8198903258465716215  0.18114107021994504954  0.19840874636569899581 1
0.81086000000000002519  0.18373900000000001342  0.19564999999999999059 1
0.81256861843117378363  0.1837714796343930812  0.19999984096303158321 1
0.81256861843117378363  0.1837714796343930812  0.19999984096303158321 1
1  2  3  4
  
ZONE T=F_1234_S_1
STRANDID=0, SOLUTIONTIME=0
Nodes=4, Elements=1, ZONETYPE=FEQuadrilateral
DATAPACKING=POINT
DT=(SINGLE SINGLE SINGLE SINGLE)
0.78461899999999995536  0.18428700000000000636  0.14825399999999999689 1
0.81086000000000002519  0.18373900000000001342  0.19564999999999999059 1
0.84531500000000003858  0.16543800000000000172  0.14884000000000000008 1
0.84531500000000003858  0.16543800000000000172  0.14884000000000000008 1
1  2  3  4
  
ZONE T=F_1245_S_1
STRANDID=0, SOLUTIONTIME=0
Nodes=4, Elements=1, ZONETYPE=FEQuadrilateral
DATAPACKING=POINT
DT=(SINGLE SINGLE SINGLE SINGLE)
0.84531500000000003858  0.16543800000000000172  0.14884000000000000008 1
0.80707300000000004037  0.1643050000000000066  0.089907299999999995554 1
0.78461899999999995536  0.18428700000000000636  0.14825399999999999689 1
0.78461899999999995536  0.18428700000000000636  0.14825399999999999689 1
1  2  3  4
  
ZONE T=F_1247_S_1
STRANDID=0, SOLUTIONTIME=0
Nodes=4, Elements=1, ZONETYPE=FEQuadrilateral
DATAPACKING=POINT
DT=(SINGLE SINGLE SINGLE SINGLE)
0.75519499999999994966  0.16543800000000000172  0.036847699999999997122 1
0.72846299999999997166  0.1848410000000000053  0.090564300000000000357 1
0.80707300000000004037  0.1643050000000000066  0.089907299999999995554 1
0.80707300000000004037  0.1643050000000000066  0.089907299999999995554 1
1  2  3  4
  
ZONE T=F_1248_S_1
STRANDID=0, SOLUTIONTIME=0
Nodes=4, Elements=1, ZONETYPE=FEQuadrilateral
DATAPACKING=POINT
DT=(SINGLE SINGLE SINGLE SINGLE)
0.80707300000000004037  0.1643050000000000066  0.089907299999999995554 1
0.72846299999999997166  0.1848410000000000053  0.090564300000000000357 1
0.78461899999999995536  0.18428700000000000636  0.14825399999999999689 1
0.78461899999999995536  0.18428700000000000636  0.14825399999999999689 1
1  2  3  4
  
ZONE T=F_1249_S_1
STRANDID=0, SOLUTIONTIME=0
Nodes=4, Elements=1, ZONETYPE=FEQuadrilateral
DATAPACKING=POINT
DT=(SINGLE SINGLE SINGLE SINGLE)
0.75519499999999994966  0.16543800000000000172  0.036847699999999997122 1
0.65513299999999996537  0.18441799999999999859  0.030755399999999998711 1
0.72846299999999997166  0.1848410000000000053  0.090564300000000000357 1
0.72846299999999997166  0.1848410000000000053  0.090564300000000000357 1
1  2  3  4
  
ZONE T=F_1259_S_1
STRANDID=0, SOLUTIONTIME=0
Nodes=4, Elements=1, ZONETYPE=FEQuadrilateral
DATAPACKING=POINT
DT=(SINGLE SINGLE SINGLE SINGLE)
0.75519499999999994966  0.16543800000000000172  0.036847699999999997122 1
0.705420000000000047  0.1643050000000000066  -0.0049388799999999996593 1
0.65513299999999996537  0.18441799999999999859  0.030755399999999998711 1
0.65513299999999996537  0.18441799999999999859  0.030755399999999998711 1
1  2  3  4
  
ZONE T=F_1261_S_1
STRANDID=0, SOLUTIONTIME=0
Nodes=4, Elements=1, ZONETYPE=FEQuadrilateral
DATAPACKING=POINT
DT=(SINGLE SINGLE SINGLE SINGLE)
0.66871800000000003461  0.15629199999999998649  -0.041039600000000002467 1
0.65513299999999996537  0.18441799999999999859  0.030755399999999998711 1
0.705420000000000047  0.1643050000000000066  -0.0049388799999999996593 1
0.705420000000000047  0.1643050000000000066  -0.0049388799999999996593 1
1  2  3  4
  
ZONE T=F_1262_S_1
STRANDID=0, SOLUTIONTIME=0
Nodes=4, Elements=1, ZONETYPE=FEQuadrilateral
DATAPACKING=POINT
DT=(SINGLE SINGLE SINGLE SINGLE)
0.58331900000000003192  0.18589400000000000368  0.016643600000000001449 1
0.65513299999999996537  0.18441799999999999859  0.030755399999999998711 1
0.60907000000000000028  0.16408600000000000962  -0.053822299999999996534 1
0.60907000000000000028  0.16408600000000000962  -0.053822299999999996534 1
1  2  3  4
  
ZONE T=F_1263_S_1
STRANDID=0, SOLUTIONTIME=0
Nodes=4, Elements=1, ZONETYPE=FEQuadrilateral
DATAPACKING=POINT
DT=(SINGLE SINGLE SINGLE SINGLE)
0.66871800000000003461  0.15629199999999998649  -0.041039600000000002467 1
0.60907000000000000028  0.16408600000000000962  -0.053822299999999996534 1
0.65513299999999996537  0.18441799999999999859  0.030755399999999998711 1
0.65513299999999996537  0.18441799999999999859  0.030755399999999998711 1
1  2  3  4
  
ZONE T=F_1268_S_1
STRANDID=0, SOLUTIONTIME=0
Nodes=4, Elements=1, ZONETYPE=FEQuadrilateral
DATAPACKING=POINT
DT=(SINGLE SINGLE SINGLE SINGLE)
0.46496700000000001918  0.18632399999999998963  -0.015621899999999999328 -1
0.53115400000000001501  0.17957000000000000739  -0.039884799999999998033 -1
0.49804900000000001947  0.16139200000000000768  -0.085361300000000001065 -1
0.49804900000000001947  0.16139200000000000768  -0.085361300000000001065 -1
1  2  3  4
  
ZONE T=F_1269_S_1
STRANDID=0, SOLUTIONTIME=0
Nodes=4, Elements=1, ZONETYPE=FEQuadrilateral
DATAPACKING=POINT
DT=(SINGLE SINGLE SINGLE SINGLE)
0.49804900000000001947  0.16139200000000000768  -0.085361300000000001065 -1
0.41817695265858118026  0.18045591684280937184  -0.043006197849237003117 -1
0.41818779244762699365  0.18048633016910967108  -0.042910835672631264526 -1
0.46496700000000001918  0.18632399999999998963  -0.015621899999999999328 -1
1  2  3  4
  
ZONE T=F_1269_S_2
STRANDID=0, SOLUTIONTIME=0
Nodes=4, Elements=1, ZONETYPE=FEQuadrilateral
DATAPACKING=POINT
DT=(SINGLE SINGLE SINGLE SINGLE)
0.41817695265858118026  0.18045591684280937184  -0.043006197849237003117 1
0.41809699999999999642  0.18047499999999999654  -0.042963800000000003376 1
0.41818779244762699365  0.18048633016910967108  -0.042910835672631264526 1
0.41818779244762699365  0.18048633016910967108  -0.042910835672631264526 1
1  2  3  4
  
ZONE T=F_1274_S_1
STRANDID=0, SOLUTIONTIME=0
Nodes=4, Elements=1, ZONETYPE=FEQuadrilateral
DATAPACKING=POINT
DT=(SINGLE SINGLE SINGLE SINGLE)
0.55781800000000003603  0.15201300000000000923  -0.089274500000000006628 1
0.55715428190782567697  0.15269894657463434218  -0.088045095654925520368 1
0.5709023820939262972  0.17167092986880289063  -0.046994932391730810661 1
0.60907000000000000028  0.16408600000000000962  -0.053822299999999996534 1
1  2  3  4
  
ZONE T=F_1274_S_2
STRANDID=0, SOLUTIONTIME=0
Nodes=4, Elements=1, ZONETYPE=FEQuadrilateral
DATAPACKING=POINT
DT=(SINGLE SINGLE SINGLE SINGLE)
0.55715428190782567697  0.15269894657463434218  -0.088045095654925520368 -1
0.53115400000000001501  0.17957000000000000739  -0.039884799999999998033 -1
0.5709023820939262972  0.17167092986880289063  -0.046994932391730810661 -1
0.5709023820939262972  0.17167092986880289063  -0.046994932391730810661 -1
1  2  3  4
  
ZONE T=F_1275_S_1
STRANDID=0, SOLUTIONTIME=0
Nodes=4, Elements=1, ZONETYPE=FEQuadrilateral
DATAPACKING=POINT
DT=(SINGLE SINGLE SINGLE SINGLE)
0.53115400000000001501  0.17957000000000000739  -0.039884799999999998033 -1
0.55715428190782567697  0.15269894657463434218  -0.088045095654925520368 -1
0.55705152871638885514  0.15213327529603956623  -0.089224317540413475291 -1
0.49804900000000001947  0.16139200000000000768  -0.085361300000000001065 -1
1  2  3  4
  
ZONE T=F_1275_S_2
STRANDID=0, SOLUTIONTIME=0
Nodes=4, Elements=1, ZONETYPE=FEQuadrilateral
DATAPACKING=POINT
DT=(SINGLE SINGLE SINGLE SINGLE)
0.55715428190782567697  0.15269894657463434218  -0.088045095654925520368 1
0.55781800000000003603  0.15201300000000000923  -0.089274500000000006628 1
0.55705152871638885514  0.15213327529603956623  -0.089224317540413475291 1
0.55705152871638885514  0.15213327529603956623  -0.089224317540413475291 1
1  2  3  4
  
ZONE T=F_1276_S_1
STRANDID=0, SOLUTIONTIME=0
Nodes=4, Elements=1, ZONETYPE=FEQuadrilateral
DATAPACKING=POINT
DT=(SINGLE SINGLE SINGLE SINGLE)
0.60907000000000000028  0.16408600000000000962  -0.053822299999999996534 1
0.5709023820939262972  0.17167092986880289063  -0.046994932391730810661 1
0.56834768654650891229  0.18407901703671278315  0.00041999422171326572517 1
0.58331900000000003192  0.18589400000000000368  0.016643600000000001449 1
1  2  3  4
  
ZONE T=F_1276_S_2
STRANDID=0, SOLUTIONTIME=0
Nodes=4, Elements=1, ZONETYPE=FEQuadrilateral
DATAPACKING=POINT
DT=(SINGLE SINGLE SINGLE SINGLE)
0.5709023820939262972  0.17167092986880289063  -0.046994932391730810661 -1
0.53115400000000001501  0.17957000000000000739  -0.039884799999999998033 -1
0.56834768654650891229  0.18407901703671278315  0.00041999422171326572517 -1
0.56834768654650891229  0.18407901703671278315  0.00041999422171326572517 -1
1  2  3  4
  
ZONE T=F_1280_S_1
STRANDID=0, SOLUTIONTIME=0
Nodes=4, Elements=1, ZONETYPE=FEQuadrilateral
DATAPACKING=POINT
DT=(SINGLE SINGLE SINGLE SINGLE)
0.53750500000000001055  0.12234799999999999842  -0.13100500000000001033 1
0.5374655446477955012  0.12238704335896878617  -0.13095935704938624355 1
0.55705152871638885514  0.15213327529603956623  -0.089224317540413475291 1
0.55781800000000003603  0.15201300000000000923  -0.089274500000000006628 1
1  2  3  4
  
ZONE T=F_1280_S_2
STRANDID=0, SOLUTIONTIME=0
Nodes=4, Elements=1, ZONETYPE=FEQuadrilateral
DATAPACKING=POINT
DT=(SINGLE SINGLE SINGLE SINGLE)
0.5374655446477955012  0.12238704335896878617  -0.13095935704938624355 -1
0.49804900000000001947  0.16139200000000000768  -0.085361300000000001065 -1
0.55705152871638885514  0.15213327529603956623  -0.089224317540413475291 -1
0.55705152871638885514  0.15213327529603956623  -0.089224317540413475291 -1
1  2  3  4
  
ZONE T=F_1297_S_1
STRANDID=0, SOLUTIONTIME=0
Nodes=4, Elements=1, ZONETYPE=FEQuadrilateral
DATAPACKING=POINT
DT=(SINGLE SINGLE SINGLE SINGLE)
0.12353200000000000292  0.18181800000000000739  0.098899000000000000798 -1
0.070303500000000004877  0.171879000000000004  0.099138100000000006773 -1
0.099946300000000001806  0.18236900000000000333  0.13936499999999998889 -1
0.099946300000000001806  0.18236900000000000333  0.13936499999999998889 -1
1  2  3  4
  
ZONE T=F_1312_S_1
STRANDID=0, SOLUTIONTIME=0
Nodes=4, Elements=1, ZONETYPE=FEQuadrilateral
DATAPACKING=POINT
DT=(SINGLE SINGLE SINGLE SINGLE)
-0.0016160199999999999131  0.17085200000000000387  0.18967600000000001126 1
0.028154999999999999472  0.17968000000000000638  0.24343699999999998673 1
0.059049799999999999511  0.17869299999999999073  0.18609600000000001141 1
0.059049799999999999511  0.17869299999999999073  0.18609600000000001141 1
1  2  3  4
  
ZONE T=F_1314_S_1
STRANDID=0, SOLUTIONTIME=0
Nodes=4, Elements=1, ZONETYPE=FEQuadrilateral
DATAPACKING=POINT
DT=(SINGLE SINGLE SINGLE SINGLE)
0.070303500000000004877  0.171879000000000004  0.099138100000000006773 -1
0.07029351885518320131  0.1718850434808802119  0.09921522480276394329 -1
0.085311122391724600322  0.18105351058432822553  0.15608810551788826482 -1
0.099946300000000001806  0.18236900000000000333  0.13936499999999998889 -1
1  2  3  4
  
ZONE T=F_1314_S_2
STRANDID=0, SOLUTIONTIME=0
Nodes=4, Elements=1, ZONETYPE=FEQuadrilateral
DATAPACKING=POINT
DT=(SINGLE SINGLE SINGLE SINGLE)
0.07029351885518320131  0.1718850434808802119  0.09921522480276394329 1
0.059049799999999999511  0.17869299999999999073  0.18609600000000001141 1
0.085311122391724600322  0.18105351058432822553  0.15608810551788826482 1
0.085311122391724600322  0.18105351058432822553  0.15608810551788826482 1
1  2  3  4
  
ZONE T=F_1315_S_1
STRANDID=0, SOLUTIONTIME=0
Nodes=4, Elements=1, ZONETYPE=FEQuadrilateral
DATAPACKING=POINT
DT=(SINGLE SINGLE SINGLE SINGLE)
-0.0016160199999999999131  0.17085200000000000387  0.18967600000000001126 1
0.059049799999999999511  0.17869299999999999073  0.18609600000000001141 1
-0.0014727099999999999046  0.16356000000000001093  0.13219300000000000495 1
-0.0014727099999999999046  0.16356000000000001093  0.13219300000000000495 1
1  2  3  4
  
ZONE T=F_1316_S_1
STRANDID=0, SOLUTIONTIME=0
Nodes=4, Elements=1, ZONETYPE=FEQuadrilateral
DATAPACKING=POINT
DT=(SINGLE SINGLE SINGLE SINGLE)
0.059049799999999999511  0.17869299999999999073  0.18609600000000001141 1
0.07029351885518320131  0.1718850434808802119  0.09921522480276394329 1
0.070231725285956503324  0.17187068117338422102  0.099171154211071282925 1
-0.0014727099999999999046  0.16356000000000001093  0.13219300000000000495 1
1  2  3  4
  
ZONE T=F_1316_S_2
STRANDID=0, SOLUTIONTIME=0
Nodes=4, Elements=1, ZONETYPE=FEQuadrilateral
DATAPACKING=POINT
DT=(SINGLE SINGLE SINGLE SINGLE)
0.07029351885518320131  0.1718850434808802119  0.09921522480276394329 -1
0.070303500000000004877  0.171879000000000004  0.099138100000000006773 -1
0.070231725285956503324  0.17187068117338422102  0.099171154211071282925 -1
0.070231725285956503324  0.17187068117338422102  0.099171154211071282925 -1
1  2  3  4
  
ZONE T=F_1375_S_1
STRANDID=0, SOLUTIONTIME=0
Nodes=4, Elements=1, ZONETYPE=FEQuadrilateral
DATAPACKING=POINT
DT=(SINGLE SINGLE SINGLE SINGLE)
0.19229899999999999771  0.18419199999999999462  0.69593199999999999505 -1
0.11702300000000000202  0.16954500000000000126  0.67874100000000003874 -1
0.15790399999999998881  0.1633979999999999877  0.73677899999999996172 -1
0.15790399999999998881  0.1633979999999999877  0.73677899999999996172 -1
1  2  3  4
  
ZONE T=F_1377_S_1
STRANDID=0, SOLUTIONTIME=0
Nodes=4, Elements=1, ZONETYPE=FEQuadrilateral
DATAPACKING=POINT
DT=(SINGLE SINGLE SINGLE SINGLE)
0.051213000000000001577  -0.17925199999999999467  0.43235699999999999132 1
0.11457900000000000029  -0.1749509999999999954  0.43360500000000001819 1
0.068357500000000001594  -0.1780920000000000003  0.47574699999999997546 1
0.068357500000000001594  -0.1780920000000000003  0.47574699999999997546 1
1  2  3  4
  
ZONE T=F_1378_S_1
STRANDID=0, SOLUTIONTIME=0
Nodes=4, Elements=1, ZONETYPE=FEQuadrilateral
DATAPACKING=POINT
DT=(SINGLE SINGLE SINGLE SINGLE)
0.051213000000000001577  -0.17925199999999999467  0.43235699999999999132 1
0.10452500000000000679  -0.17584500000000000131  0.38587300000000002154 1
0.11457900000000000029  -0.1749509999999999954  0.43360500000000001819 1
0.11457900000000000029  -0.1749509999999999954  0.43360500000000001819 1
1  2  3  4
  
ZONE T=F_1379_S_1
STRANDID=0, SOLUTIONTIME=0
Nodes=4, Elements=1, ZONETYPE=FEQuadrilateral
DATAPACKING=POINT
DT=(SINGLE SINGLE SINGLE SINGLE)
0.071879899999999996574  0.16128100000000000769  0.65482300000000004392 1
0.07214254641752282371  0.16132908065893589167  0.65496215697004223077 1
0.11559099578908758887  0.17048124986375895462  0.67358477736768251898 1
0.098203899999999996751  0.18184900000000001064  0.61097900000000004983 1
1  2  3  4
  
ZONE T=F_1379_S_2
STRANDID=0, SOLUTIONTIME=0
Nodes=4, Elements=1, ZONETYPE=FEQuadrilateral
DATAPACKING=POINT
DT=(SINGLE SINGLE SINGLE SINGLE)
0.07214254641752282371  0.16132908065893589167  0.65496215697004223077 -1
0.11702300000000000202  0.16954500000000000126  0.67874100000000003874 -1
0.11559099578908758887  0.17048124986375895462  0.67358477736768251898 -1
0.11559099578908758887  0.17048124986375895462  0.67358477736768251898 -1
1  2  3  4
  
ZONE T=F_1392_S_1
STRANDID=0, SOLUTIONTIME=0
Nodes=4, Elements=1, ZONETYPE=FEQuadrilateral
DATAPACKING=POINT
DT=(SINGLE SINGLE SINGLE SINGLE)
0.12758300000000000196  -0.17620800000000000352  0.52509700000000003595 1
0.074942300000000003357  -0.17084399999999999586  0.58184100000000005259 1
0.059653200000000003445  -0.17425199999999999023  0.52273800000000003596 1
0.059653200000000003445  -0.17425199999999999023  0.52273800000000003596 1
1  2  3  4
  
ZONE T=F_1394_S_1
STRANDID=0, SOLUTIONTIME=0
Nodes=4, Elements=1, ZONETYPE=FEQuadrilateral
DATAPACKING=POINT
DT=(SINGLE SINGLE SINGLE SINGLE)
0.22316400000000000126  0.16849000000000000088  0.77118299999999995187 -1
0.28361799999999998123  0.18584500000000001019  0.74157399999999995543 -1
0.23926000000000000045  0.18513399999999999301  0.72347700000000003673 -1
0.23926000000000000045  0.18513399999999999301  0.72347700000000003673 -1
1  2  3  4
  
ZONE T=F_1395_S_1
STRANDID=0, SOLUTIONTIME=0
Nodes=4, Elements=1, ZONETYPE=FEQuadrilateral
DATAPACKING=POINT
DT=(SINGLE SINGLE SINGLE SINGLE)
0.22316400000000000126  0.16849000000000000088  0.77118299999999995187 -1
0.23926000000000000045  0.18513399999999999301  0.72347700000000003673 -1
0.19229899999999999771  0.18419199999999999462  0.69593199999999999505 -1
0.19229899999999999771  0.18419199999999999462  0.69593199999999999505 -1
1  2  3  4
  
ZONE T=F_1396_S_1
STRANDID=0, SOLUTIONTIME=0
Nodes=4, Elements=1, ZONETYPE=FEQuadrilateral
DATAPACKING=POINT
DT=(SINGLE SINGLE SINGLE SINGLE)
0.28361799999999998123  0.18584500000000001019  0.74157399999999995543 -1
0.22316400000000000126  0.16849000000000000088  0.77118299999999995187 -1
0.28522500000000000631  0.1643050000000000066  0.80912300000000003664 -1
0.28522500000000000631  0.1643050000000000066  0.80912300000000003664 -1
1  2  3  4
  
ZONE T=F_1397_S_1
STRANDID=0, SOLUTIONTIME=0
Nodes=4, Elements=1, ZONETYPE=FEQuadrilateral
DATAPACKING=POINT
DT=(SINGLE SINGLE SINGLE SINGLE)
0.28522500000000000631  0.1643050000000000066  0.80912300000000003664 -1
0.33775199999999999667  0.18428700000000000636  0.77045900000000000496 -1
0.28361799999999998123  0.18584500000000001019  0.74157399999999995543 -1
0.28361799999999998123  0.18584500000000001019  0.74157399999999995543 -1
1  2  3  4
  
ZONE T=F_1400_S_1
STRANDID=0, SOLUTIONTIME=0
Nodes=4, Elements=1, ZONETYPE=FEQuadrilateral
DATAPACKING=POINT
DT=(SINGLE SINGLE SINGLE SINGLE)
0.068357500000000001594  -0.1780920000000000003  0.47574699999999997546 1
0.12758300000000000196  -0.17620800000000000352  0.52509700000000003595 1
0.059653200000000003445  -0.17425199999999999023  0.52273800000000003596 1
0.059653200000000003445  -0.17425199999999999023  0.52273800000000003596 1
1  2  3  4
  
ZONE T=F_1406_S_1
STRANDID=0, SOLUTIONTIME=0
Nodes=4, Elements=1, ZONETYPE=FEQuadrilateral
DATAPACKING=POINT
DT=(SINGLE SINGLE SINGLE SINGLE)
0.22316400000000000126  0.16849000000000000088  0.77118299999999995187 -1
0.19229899999999999771  0.18419199999999999462  0.69593199999999999505 -1
0.15790399999999998881  0.1633979999999999877  0.73677899999999996172 -1
0.15790399999999998881  0.1633979999999999877  0.73677899999999996172 -1
1  2  3  4
  
ZONE T=F_1414_S_1
STRANDID=0, SOLUTIONTIME=0
Nodes=4, Elements=1, ZONETYPE=FEQuadrilateral
DATAPACKING=POINT
DT=(SINGLE SINGLE SINGLE SINGLE)
0.41022199999999997555  0.18692900000000001182  0.75514400000000003743 1
0.35194371855814177152  0.1848043798872721355  0.76745988078214510963 1
0.34350121280662226919  0.17928383676695983096  0.78649145308126433562 1
0.35587699999999999889  0.16851399999999999713  0.82100300000000003831 1
1  2  3  4
  
ZONE T=F_1414_S_2
STRANDID=0, SOLUTIONTIME=0
Nodes=4, Elements=1, ZONETYPE=FEQuadrilateral
DATAPACKING=POINT
DT=(SINGLE SINGLE SINGLE SINGLE)
0.35194371855814177152  0.1848043798872721355  0.76745988078214510963 -1
0.33775199999999999667  0.18428700000000000636  0.77045900000000000496 -1
0.34350121280662226919  0.17928383676695983096  0.78649145308126433562 -1
0.34350121280662226919  0.17928383676695983096  0.78649145308126433562 -1
1  2  3  4
  
ZONE T=F_1416_S_1
STRANDID=0, SOLUTIONTIME=0
Nodes=4, Elements=1, ZONETYPE=FEQuadrilateral
DATAPACKING=POINT
DT=(SINGLE SINGLE SINGLE SINGLE)
0.41022199999999997555  0.18692900000000001182  0.75514400000000003743 1
0.35587699999999999889  0.16851399999999999713  0.82100300000000003831 1
0.40761999999999998234  0.16647000000000000686  0.83278399999999996872 1
0.40761999999999998234  0.16647000000000000686  0.83278399999999996872 1
1  2  3  4
  
ZONE T=F_1417_S_1
STRANDID=0, SOLUTIONTIME=0
Nodes=4, Elements=1, ZONETYPE=FEQuadrilateral
DATAPACKING=POINT
DT=(SINGLE SINGLE SINGLE SINGLE)
0.40761999999999998234  0.16647000000000000686  0.83278399999999996872 1
0.44670599999999999197  0.18344099999999999295  0.79047699999999998521 1
0.41022199999999997555  0.18692900000000001182  0.75514400000000003743 1
0.41022199999999997555  0.18692900000000001182  0.75514400000000003743 1
1  2  3  4
  
ZONE T=F_1420_S_1
STRANDID=0, SOLUTIONTIME=0
Nodes=4, Elements=1, ZONETYPE=FEQuadrilateral
DATAPACKING=POINT
DT=(SINGLE SINGLE SINGLE SINGLE)
0.13704900000000000415  -0.17759099999999999886  0.61704899999999995863 1
0.074942300000000003357  -0.17084399999999999586  0.58184100000000005259 1
0.12758300000000000196  -0.17620800000000000352  0.52509700000000003595 1
0.12758300000000000196  -0.17620800000000000352  0.52509700000000003595 1
1  2  3  4
  
ZONE T=F_1424_S_1
STRANDID=0, SOLUTIONTIME=0
Nodes=4, Elements=1, ZONETYPE=FEQuadrilateral
DATAPACKING=POINT
DT=(SINGLE SINGLE SINGLE SINGLE)
0.28522500000000000631  0.1643050000000000066  0.80912300000000003664 -1
0.32059427333595702514  0.16641207795208973197  0.81507027632949058393 -1
0.34350121280662226919  0.17928383676695983096  0.78649145308126433562 -1
0.33775199999999999667  0.18428700000000000636  0.77045900000000000496 -1
1  2  3  4
  
ZONE T=F_1424_S_2
STRANDID=0, SOLUTIONTIME=0
Nodes=4, Elements=1, ZONETYPE=FEQuadrilateral
DATAPACKING=POINT
DT=(SINGLE SINGLE SINGLE SINGLE)
0.32059427333595702514  0.16641207795208973197  0.81507027632949058393 1
0.35587699999999999889  0.16851399999999999713  0.82100300000000003831 1
0.34350121280662226919  0.17928383676695983096  0.78649145308126433562 1
0.34350121280662226919  0.17928383676695983096  0.78649145308126433562 1
1  2  3  4
  
ZONE T=F_1432_S_1
STRANDID=0, SOLUTIONTIME=0
Nodes=4, Elements=1, ZONETYPE=FEQuadrilateral
DATAPACKING=POINT
DT=(SINGLE SINGLE SINGLE SINGLE)
0.40761999999999998234  0.16647000000000000686  0.83278399999999996872 1
0.46624900000000002454  0.1643050000000000066  0.83779300000000000992 1
0.44670599999999999197  0.18344099999999999295  0.79047699999999998521 1
0.44670599999999999197  0.18344099999999999295  0.79047699999999998521 1
1  2  3  4
  
ZONE T=F_1437_S_1
STRANDID=0, SOLUTIONTIME=0
Nodes=4, Elements=1, ZONETYPE=FEQuadrilateral
DATAPACKING=POINT
DT=(SINGLE SINGLE SINGLE SINGLE)
0.49141899999999999471  0.18584500000000001019  0.77380000000000004334 1
0.46624900000000002454  0.1643050000000000066  0.83779300000000000992 1
0.53754299999999999304  0.16851399999999999713  0.82100300000000003831 1
0.53754299999999999304  0.16851399999999999713  0.82100300000000003831 1
1  2  3  4
  
ZONE T=F_1438_S_1
STRANDID=0, SOLUTIONTIME=0
Nodes=4, Elements=1, ZONETYPE=FEQuadrilateral
DATAPACKING=POINT
DT=(SINGLE SINGLE SINGLE SINGLE)
0.46624900000000002454  0.1643050000000000066  0.83779300000000000992 1
0.49141899999999999471  0.18584500000000001019  0.77380000000000004334 1
0.44670599999999999197  0.18344099999999999295  0.79047699999999998521 1
0.44670599999999999197  0.18344099999999999295  0.79047699999999998521 1
1  2  3  4
  
ZONE T=F_1439_S_1
STRANDID=0, SOLUTIONTIME=0
Nodes=4, Elements=1, ZONETYPE=FEQuadrilateral
DATAPACKING=POINT
DT=(SINGLE SINGLE SINGLE SINGLE)
0.53754299999999999304  0.16851399999999999713  0.82100300000000003831 1
0.55566800000000005078  0.18428700000000000636  0.77045900000000000496 1
0.49141899999999999471  0.18584500000000001019  0.77380000000000004334 1
0.49141899999999999471  0.18584500000000001019  0.77380000000000004334 1
1  2  3  4
  
ZONE T=F_1450_S_1
STRANDID=0, SOLUTIONTIME=0
Nodes=4, Elements=1, ZONETYPE=FEQuadrilateral
DATAPACKING=POINT
DT=(SINGLE SINGLE SINGLE SINGLE)
0.22440099999999998936  -0.17756700000000000261  0.70504299999999997528 -1
0.156244999999999995  -0.17240099999999999869  0.68221799999999999109 -1
0.18915399999999998881  -0.17868400000000000949  0.6409899999999999487 -1
0.18915399999999998881  -0.17868400000000000949  0.6409899999999999487 -1
1  2  3  4
  
ZONE T=F_1451_S_1
STRANDID=0, SOLUTIONTIME=0
Nodes=4, Elements=1, ZONETYPE=FEQuadrilateral
DATAPACKING=POINT
DT=(SINGLE SINGLE SINGLE SINGLE)
0.18915399999999998881  -0.17868400000000000949  0.6409899999999999487 -1
0.26447500000000001563  -0.17619199999999998751  0.66540799999999999947 -1
0.22440099999999998936  -0.17756700000000000261  0.70504299999999997528 -1
0.22440099999999998936  -0.17756700000000000261  0.70504299999999997528 -1
1  2  3  4
  
ZONE T=F_1452_S_1
STRANDID=0, SOLUTIONTIME=0
Nodes=4, Elements=1, ZONETYPE=FEQuadrilateral
DATAPACKING=POINT
DT=(SINGLE SINGLE SINGLE SINGLE)
0.53754299999999999304  0.16851399999999999713  0.82100300000000003831 1
0.60819500000000004114  0.1643050000000000066  0.80912300000000003664 1
0.55566800000000005078  0.18428700000000000636  0.77045900000000000496 1
0.55566800000000005078  0.18428700000000000636  0.77045900000000000496 1
1  2  3  4
  
ZONE T=F_1457_S_1
STRANDID=0, SOLUTIONTIME=0
Nodes=4, Elements=1, ZONETYPE=FEQuadrilateral
DATAPACKING=POINT
DT=(SINGLE SINGLE SINGLE SINGLE)
0.61175500000000004874  0.18584500000000001019  0.7405789999999999873 -1
0.61007016261757540665  0.17565078729847563577  0.77301874537666137588 -1
0.62949914847212162794  0.16575106687608509581  0.79610118324129808265 -1
0.67020400000000002194  0.16851399999999999713  0.77122100000000004538 -1
1  2  3  4
  
ZONE T=F_1457_S_2
STRANDID=0, SOLUTIONTIME=0
Nodes=4, Elements=1, ZONETYPE=FEQuadrilateral
DATAPACKING=POINT
DT=(SINGLE SINGLE SINGLE SINGLE)
0.61007016261757540665  0.17565078729847563577  0.77301874537666137588 1
0.60819500000000004114  0.1643050000000000066  0.80912300000000003664 1
0.62949914847212162794  0.16575106687608509581  0.79610118324129808265 1
0.62949914847212162794  0.16575106687608509581  0.79610118324129808265 1
1  2  3  4
  
ZONE T=F_1458_S_1
STRANDID=0, SOLUTIONTIME=0
Nodes=4, Elements=1, ZONETYPE=FEQuadrilateral
DATAPACKING=POINT
DT=(SINGLE SINGLE SINGLE SINGLE)
0.60819500000000004114  0.1643050000000000066  0.80912300000000003664 1
0.61007016261757540665  0.17565078729847563577  0.77301874537666137588 1
0.59629995392873935689  0.18541568551038523083  0.74881257955692537287 1
0.55566800000000005078  0.18428700000000000636  0.77045900000000000496 1
1  2  3  4
  
ZONE T=F_1458_S_2
STRANDID=0, SOLUTIONTIME=0
Nodes=4, Elements=1, ZONETYPE=FEQuadrilateral
DATAPACKING=POINT
DT=(SINGLE SINGLE SINGLE SINGLE)
0.61007016261757540665  0.17565078729847563577  0.77301874537666137588 -1
0.61175500000000004874  0.18584500000000001019  0.7405789999999999873 -1
0.59629995392873935689  0.18541568551038523083  0.74881257955692537287 -1
0.59629995392873935689  0.18541568551038523083  0.74881257955692537287 -1
1  2  3  4
  
ZONE T=F_1459_S_1
STRANDID=0, SOLUTIONTIME=0
Nodes=4, Elements=1, ZONETYPE=FEQuadrilateral
DATAPACKING=POINT
DT=(SINGLE SINGLE SINGLE SINGLE)
0.67020400000000002194  0.16851399999999999713  0.77122100000000004538 -1
0.67129808405238788893  0.17920606180812517771  0.73483626548208214047 -1
0.65913106388839792782  0.18461609189454200597  0.7224111948696957386 -1
0.61175500000000004874  0.18584500000000001019  0.7405789999999999873 -1
1  2  3  4
  
ZONE T=F_1459_S_2
STRANDID=0, SOLUTIONTIME=0
Nodes=4, Elements=1, ZONETYPE=FEQuadrilateral
DATAPACKING=POINT
DT=(SINGLE SINGLE SINGLE SINGLE)
0.67129808405238788893  0.17920606180812517771  0.73483626548208214047 -1
0.67181800000000002626  0.18428700000000000636  0.71754600000000001714 -1
0.65913106388839792782  0.18461609189454200597  0.7224111948696957386 -1
0.65913106388839792782  0.18461609189454200597  0.7224111948696957386 -1
1  2  3  4
  
ZONE T=F_1470_S_1
STRANDID=0, SOLUTIONTIME=0
Nodes=4, Elements=1, ZONETYPE=FEQuadrilateral
DATAPACKING=POINT
DT=(SINGLE SINGLE SINGLE SINGLE)
0.26801199999999997248  -0.17394000000000001127  0.75109499999999995712 -1
0.26447500000000001563  -0.17619199999999998751  0.66540799999999999947 -1
0.33496900000000001674  -0.17667800000000000171  0.7085190000000000099 -1
0.33496900000000001674  -0.17667800000000000171  0.7085190000000000099 -1
1  2  3  4
  
ZONE T=F_1471_S_1
STRANDID=0, SOLUTIONTIME=0
Nodes=4, Elements=1, ZONETYPE=FEQuadrilateral
DATAPACKING=POINT
DT=(SINGLE SINGLE SINGLE SINGLE)
0.26801199999999997248  -0.17394000000000001127  0.75109499999999995712 -1
0.22440099999999998936  -0.17756700000000000261  0.70504299999999997528 -1
0.26447500000000001563  -0.17619199999999998751  0.66540799999999999947 -1
0.26447500000000001563  -0.17619199999999998751  0.66540799999999999947 -1
1  2  3  4
  
ZONE T=F_1472_S_1
STRANDID=0, SOLUTIONTIME=0
Nodes=4, Elements=1, ZONETYPE=FEQuadrilateral
DATAPACKING=POINT
DT=(SINGLE SINGLE SINGLE SINGLE)
0.67181800000000002626  0.18428700000000000636  0.71754600000000001714 -1
0.67129808405238788893  0.17920606180812517771  0.73483626548208214047 -1
0.69704727640513708398  0.16675586000670336584  0.75706899644264913363 -1
0.73446699999999998099  0.1643050000000000066  0.73734100000000002417 -1
1  2  3  4
  
ZONE T=F_1472_S_2
STRANDID=0, SOLUTIONTIME=0
Nodes=4, Elements=1, ZONETYPE=FEQuadrilateral
DATAPACKING=POINT
DT=(SINGLE SINGLE SINGLE SINGLE)
0.67129808405238788893  0.17920606180812517771  0.73483626548208214047 -1
0.67020400000000002194  0.16851399999999999713  0.77122100000000004538 -1
0.69704727640513708398  0.16675586000670336584  0.75706899644264913363 -1
0.69704727640513708398  0.16675586000670336584  0.75706899644264913363 -1
1  2  3  4
  
ZONE T=F_1476_S_1
STRANDID=0, SOLUTIONTIME=0
Nodes=4, Elements=1, ZONETYPE=FEQuadrilateral
DATAPACKING=POINT
DT=(SINGLE SINGLE SINGLE SINGLE)
0.33496900000000001674  -0.17667800000000000171  0.7085190000000000099 -1
0.31308288748554863323  -0.17064341970870927634  0.78058106965595031035 -1
0.31183060041202004253  -0.17038853783191740265  0.78368155446777898465 -1
0.26801199999999997248  -0.17394000000000001127  0.75109499999999995712 -1
1  2  3  4
  
ZONE T=F_1476_S_2
STRANDID=0, SOLUTIONTIME=0
Nodes=4, Elements=1, ZONETYPE=FEQuadrilateral
DATAPACKING=POINT
DT=(SINGLE SINGLE SINGLE SINGLE)
0.31308288748554863323  -0.17064341970870927634  0.78058106965595031035 1
0.31208399999999997254  -0.17036799999999999167  0.7838699999999999557 1
0.31183060041202004253  -0.17038853783191740265  0.78368155446777898465 1
0.31183060041202004253  -0.17038853783191740265  0.78368155446777898465 1
1  2  3  4
  
ZONE T=F_1478_S_1
STRANDID=0, SOLUTIONTIME=0
Nodes=4, Elements=1, ZONETYPE=FEQuadrilateral
DATAPACKING=POINT
DT=(SINGLE SINGLE SINGLE SINGLE)
0.71592699999999998006  0.18584500000000001019  0.67179900000000003502 -1
0.71989656473406860027  0.18123311087530544206  0.6858320750701361046 -1
0.75864976319462806842  0.16431295670384588048  0.71325886570695218314 -1
0.78613500000000002821  0.16432199999999999585  0.68588800000000005319 -1
1  2  3  4
  
ZONE T=F_1478_S_2
STRANDID=0, SOLUTIONTIME=0
Nodes=4, Elements=1, ZONETYPE=FEQuadrilateral
DATAPACKING=POINT
DT=(SINGLE SINGLE SINGLE SINGLE)
0.71989656473406860027  0.18123311087530544206  0.6858320750701361046 -1
0.73446699999999998099  0.1643050000000000066  0.73734100000000002417 -1
0.75864976319462806842  0.16431295670384588048  0.71325886570695218314 -1
0.75864976319462806842  0.16431295670384588048  0.71325886570695218314 -1
1  2  3  4
  
ZONE T=F_1479_S_1
STRANDID=0, SOLUTIONTIME=0
Nodes=4, Elements=1, ZONETYPE=FEQuadrilateral
DATAPACKING=POINT
DT=(SINGLE SINGLE SINGLE SINGLE)
0.73446699999999998099  0.1643050000000000066  0.73734100000000002417 -1
0.71989656473406860027  0.18123311087530544206  0.6858320750701361046 -1
0.70989455401537326917  0.18563192441805417832  0.678055462546390042 -1
0.67181800000000002626  0.18428700000000000636  0.71754600000000001714 -1
1  2  3  4
  
ZONE T=F_1479_S_2
STRANDID=0, SOLUTIONTIME=0
Nodes=4, Elements=1, ZONETYPE=FEQuadrilateral
DATAPACKING=POINT
DT=(SINGLE SINGLE SINGLE SINGLE)
0.71989656473406860027  0.18123311087530544206  0.6858320750701361046 -1
0.71592699999999998006  0.18584500000000001019  0.67179900000000003502 -1
0.70989455401537326917  0.18563192441805417832  0.678055462546390042 -1
0.70989455401537326917  0.18563192441805417832  0.678055462546390042 -1
1  2  3  4
  
ZONE T=F_1480_S_1
STRANDID=0, SOLUTIONTIME=0
Nodes=4, Elements=1, ZONETYPE=FEQuadrilateral
DATAPACKING=POINT
DT=(SINGLE SINGLE SINGLE SINGLE)
0.78613500000000002821  0.16432199999999999585  0.68588800000000005319 -1
0.77275112325044625905  0.17755017323291291675  0.64974026911755422553 -1
0.75547511455271787462  0.18461287789007491122  0.63979545857224073835 -1
0.71592699999999998006  0.18584500000000001019  0.67179900000000003502 -1
1  2  3  4
  
ZONE T=F_1480_S_2
STRANDID=0, SOLUTIONTIME=0
Nodes=4, Elements=1, ZONETYPE=FEQuadrilateral
DATAPACKING=POINT
DT=(SINGLE SINGLE SINGLE SINGLE)
0.77275112325044625905  0.17755017323291291675  0.64974026911755422553 -1
0.76593500000000003247  0.18428700000000000636  0.63133099999999997554 -1
0.75547511455271787462  0.18461287789007491122  0.63979545857224073835 -1
0.75547511455271787462  0.18461287789007491122  0.63979545857224073835 -1
1  2  3  4
  
ZONE T=F_1486_S_1
STRANDID=0, SOLUTIONTIME=0
Nodes=4, Elements=1, ZONETYPE=FEQuadrilateral
DATAPACKING=POINT
DT=(SINGLE SINGLE SINGLE SINGLE)
0.31208399999999997254  -0.17036799999999999167  0.7838699999999999557 1
0.31308288748554863323  -0.17064341970870927634  0.78058106965595031035 1
0.33971418324201646533  -0.17666468725106593274  0.7184525836131797627 1
0.36419699999999999296  -0.17659600000000000297  0.76970499999999997254 1
1  2  3  4
  
ZONE T=F_1486_S_2
STRANDID=0, SOLUTIONTIME=0
Nodes=4, Elements=1, ZONETYPE=FEQuadrilateral
DATAPACKING=POINT
DT=(SINGLE SINGLE SINGLE SINGLE)
0.31308288748554863323  -0.17064341970870927634  0.78058106965595031035 -1
0.33496900000000001674  -0.17667800000000000171  0.7085190000000000099 -1
0.33971418324201646533  -0.17666468725106593274  0.7184525836131797627 -1
0.33971418324201646533  -0.17666468725106593274  0.7184525836131797627 -1
1  2  3  4
  
ZONE T=F_1492_S_1
STRANDID=0, SOLUTIONTIME=0
Nodes=4, Elements=1, ZONETYPE=FEQuadrilateral
DATAPACKING=POINT
DT=(SINGLE SINGLE SINGLE SINGLE)
0.36419699999999999296  -0.17659600000000000297  0.76970499999999997254 1
0.33971418324201646533  -0.17666468725106593274  0.7184525836131797627 1
0.34185488570441818768  -0.17693718917285988779  0.71134944118741350039 1
0.40135999999999999455  -0.17917700000000000293  0.73580900000000004635 1
1  2  3  4
  
ZONE T=F_1492_S_2
STRANDID=0, SOLUTIONTIME=0
Nodes=4, Elements=1, ZONETYPE=FEQuadrilateral
DATAPACKING=POINT
DT=(SINGLE SINGLE SINGLE SINGLE)
0.33971418324201646533  -0.17666468725106593274  0.7184525836131797627 -1
0.33496900000000001674  -0.17667800000000000171  0.7085190000000000099 -1
0.34185488570441818768  -0.17693718917285988779  0.71134944118741350039 -1
0.34185488570441818768  -0.17693718917285988779  0.71134944118741350039 -1
1  2  3  4
  
ZONE T=F_1493_S_1
STRANDID=0, SOLUTIONTIME=0
Nodes=4, Elements=1, ZONETYPE=FEQuadrilateral
DATAPACKING=POINT
DT=(SINGLE SINGLE SINGLE SINGLE)
0.76593500000000003247  0.18428700000000000636  0.63133099999999997554 -1
0.77275112325044625905  0.17755017323291291675  0.64974026911755422553 -1
0.80510684688190981007  0.16431495096828710456  0.66294132852985787618 -1
0.83188899999999998958  0.1643050000000000066  0.63054799999999999738 -1
1  2  3  4
  
ZONE T=F_1493_S_2
STRANDID=0, SOLUTIONTIME=0
Nodes=4, Elements=1, ZONETYPE=FEQuadrilateral
DATAPACKING=POINT
DT=(SINGLE SINGLE SINGLE SINGLE)
0.77275112325044625905  0.17755017323291291675  0.64974026911755422553 -1
0.78613500000000002821  0.16432199999999999585  0.68588800000000005319 -1
0.80510684688190981007  0.16431495096828710456  0.66294132852985787618 -1
0.80510684688190981007  0.16431495096828710456  0.66294132852985787618 -1
1  2  3  4
  
ZONE T=F_1497_S_1
STRANDID=0, SOLUTIONTIME=0
Nodes=4, Elements=1, ZONETYPE=FEQuadrilateral
DATAPACKING=POINT
DT=(SINGLE SINGLE SINGLE SINGLE)
0.36419699999999999296  -0.17659600000000000297  0.76970499999999997254 1
0.40135999999999999455  -0.17917700000000000293  0.73580900000000004635 1
0.42757000000000000561  -0.17491100000000001091  0.78598199999999995846 1
0.42757000000000000561  -0.17491100000000001091  0.78598199999999995846 1
1  2  3  4
  
ZONE T=F_1498_S_1
STRANDID=0, SOLUTIONTIME=0
Nodes=4, Elements=1, ZONETYPE=FEQuadrilateral
DATAPACKING=POINT
DT=(SINGLE SINGLE SINGLE SINGLE)
0.40135999999999999455  -0.17917700000000000293  0.73580900000000004635 1
0.46026000000000000245  -0.1785690000000000055  0.73203799999999996651 1
0.42757000000000000561  -0.17491100000000001091  0.78598199999999995846 1
0.42757000000000000561  -0.17491100000000001091  0.78598199999999995846 1
1  2  3  4
  
ZONE T=F_1499_S_1
STRANDID=0, SOLUTIONTIME=0
Nodes=4, Elements=1, ZONETYPE=FEQuadrilateral
DATAPACKING=POINT
DT=(SINGLE SINGLE SINGLE SINGLE)
0.79374500000000003386  0.18584500000000001019  0.57419299999999995343 -1
0.83188899999999998958  0.1643050000000000066  0.63054799999999999738 -1
0.86487300000000000288  0.16432199999999999585  0.56589699999999998337 -1
0.86487300000000000288  0.16432199999999999585  0.56589699999999998337 -1
1  2  3  4
  
ZONE T=F_1500_S_1
STRANDID=0, SOLUTIONTIME=0
Nodes=4, Elements=1, ZONETYPE=FEQuadrilateral
DATAPACKING=POINT
DT=(SINGLE SINGLE SINGLE SINGLE)
0.83188899999999998958  0.1643050000000000066  0.63054799999999999738 -1
0.79374500000000003386  0.18584500000000001019  0.57419299999999995343 -1
0.76593500000000003247  0.18428700000000000636  0.63133099999999997554 -1
0.76593500000000003247  0.18428700000000000636  0.63133099999999997554 -1
1  2  3  4
  
ZONE T=F_1501_S_1
STRANDID=0, SOLUTIONTIME=0
Nodes=4, Elements=1, ZONETYPE=FEQuadrilateral
DATAPACKING=POINT
DT=(SINGLE SINGLE SINGLE SINGLE)
0.86487300000000000288  0.16432199999999999585  0.56589699999999998337 -1
0.82893899999999998141  0.18428700000000000636  0.51941199999999998482 -1
0.79374500000000003386  0.18584500000000001019  0.57419299999999995343 -1
0.79374500000000003386  0.18584500000000001019  0.57419299999999995343 -1
1  2  3  4
  
ZONE T=F_1511_S_1
STRANDID=0, SOLUTIONTIME=0
Nodes=4, Elements=1, ZONETYPE=FEQuadrilateral
DATAPACKING=POINT
DT=(SINGLE SINGLE SINGLE SINGLE)
0.42757000000000000561  -0.17491100000000001091  0.78598199999999995846 1
0.46026000000000000245  -0.1785690000000000055  0.73203799999999996651 1
0.48497000000000001219  -0.1728270000000000084  0.79443699999999994876 1
0.48497000000000001219  -0.1728270000000000084  0.79443699999999994876 1
1  2  3  4
  
ZONE T=F_1512_S_1
STRANDID=0, SOLUTIONTIME=0
Nodes=4, Elements=1, ZONETYPE=FEQuadrilateral
DATAPACKING=POINT
DT=(SINGLE SINGLE SINGLE SINGLE)
0.5330019999999999758  -0.17394000000000001127  0.78297200000000000131 1
0.48497000000000001219  -0.1728270000000000084  0.79443699999999994876 1
0.46026000000000000245  -0.1785690000000000055  0.73203799999999996651 1
0.46026000000000000245  -0.1785690000000000055  0.73203799999999996651 1
1  2  3  4
  
ZONE T=F_1514_S_1
STRANDID=0, SOLUTIONTIME=0
Nodes=4, Elements=1, ZONETYPE=FEQuadrilateral
DATAPACKING=POINT
DT=(SINGLE SINGLE SINGLE SINGLE)
0.86487300000000000288  0.16432199999999999585  0.56589699999999998337 -1
0.89121200000000000419  0.1643050000000000066  0.49961200000000000054 -1
0.82893899999999998141  0.18428700000000000636  0.51941199999999998482 -1
0.82893899999999998141  0.18428700000000000636  0.51941199999999998482 -1
1  2  3  4
  
ZONE T=F_1515_S_1
STRANDID=0, SOLUTIONTIME=0
Nodes=4, Elements=1, ZONETYPE=FEQuadrilateral
DATAPACKING=POINT
DT=(SINGLE SINGLE SINGLE SINGLE)
0.5330019999999999758  -0.17394000000000001127  0.78297200000000000131 1
0.46026000000000000245  -0.1785690000000000055  0.73203799999999996651 1
0.51983299999999998953  -0.17905999999999999694  0.73069499999999998341 1
0.51983299999999998953  -0.17905999999999999694  0.73069499999999998341 1
1  2  3  4
  
ZONE T=F_1516_S_1
STRANDID=0, SOLUTIONTIME=0
Nodes=4, Elements=1, ZONETYPE=FEQuadrilateral
DATAPACKING=POINT
DT=(SINGLE SINGLE SINGLE SINGLE)
0.90901299999999995993  0.16139500000000001068  0.42933100000000001817 -1
0.85260100000000005327  0.18293000000000000926  0.45141199999999997994 -1
0.89121200000000000419  0.1643050000000000066  0.49961200000000000054 -1
0.89121200000000000419  0.1643050000000000066  0.49961200000000000054 -1
1  2  3  4
  
ZONE T=F_1517_S_1
STRANDID=0, SOLUTIONTIME=0
Nodes=4, Elements=1, ZONETYPE=FEQuadrilateral
DATAPACKING=POINT
DT=(SINGLE SINGLE SINGLE SINGLE)
0.89121200000000000419  0.1643050000000000066  0.49961200000000000054 -1
0.85260100000000005327  0.18293000000000000926  0.45141199999999997994 -1
0.82893899999999998141  0.18428700000000000636  0.51941199999999998482 -1
0.82893899999999998141  0.18428700000000000636  0.51941199999999998482 -1
1  2  3  4
  
ZONE T=F_1518_S_1
STRANDID=0, SOLUTIONTIME=0
Nodes=4, Elements=1, ZONETYPE=FEQuadrilateral
DATAPACKING=POINT
DT=(SINGLE SINGLE SINGLE SINGLE)
0.82442899999999996741  0.18714900000000000979  0.40332200000000001383 -1
0.85260100000000005327  0.18293000000000000926  0.45141199999999997994 -1
0.90901299999999995993  0.16139500000000001068  0.42933100000000001817 -1
0.90901299999999995993  0.16139500000000001068  0.42933100000000001817 -1
1  2  3  4
  
ZONE T=F_1526_S_1
STRANDID=0, SOLUTIONTIME=0
Nodes=4, Elements=1, ZONETYPE=FEQuadrilateral
DATAPACKING=POINT
DT=(SINGLE SINGLE SINGLE SINGLE)
0.5896169999999999467  -0.17491100000000001091  0.76126499999999996948 1
0.5330019999999999758  -0.17394000000000001127  0.78297200000000000131 1
0.51983299999999998953  -0.17905999999999999694  0.73069499999999998341 1
0.51983299999999998953  -0.17905999999999999694  0.73069499999999998341 1
1  2  3  4
  
ZONE T=F_1527_S_1
STRANDID=0, SOLUTIONTIME=0
Nodes=4, Elements=1, ZONETYPE=FEQuadrilateral
DATAPACKING=POINT
DT=(SINGLE SINGLE SINGLE SINGLE)
0.51983299999999998953  -0.17905999999999999694  0.73069499999999998341 1
0.57151499999999999524  -0.17917500000000000093  0.71676499999999998547 1
0.5896169999999999467  -0.17491100000000001091  0.76126499999999996948 1
0.5896169999999999467  -0.17491100000000001091  0.76126499999999996948 1
1  2  3  4
  
ZONE T=F_1528_S_1
STRANDID=0, SOLUTIONTIME=0
Nodes=4, Elements=1, ZONETYPE=FEQuadrilateral
DATAPACKING=POINT
DT=(SINGLE SINGLE SINGLE SINGLE)
-0.011112300000000000302  -0.044111499999999997934  0.73611599999999999255 -1
-0.0019856100000000000659  0.015902900000000001063  0.74120200000000002749 -1
-0.063428300000000006897  0.031584500000000001463  0.77176400000000000556 -1
-0.063428300000000006897  0.031584500000000001463  0.77176400000000000556 -1
1  2  3  4
  
ZONE T=F_1532_S_1
STRANDID=0, SOLUTIONTIME=0
Nodes=4, Elements=1, ZONETYPE=FEQuadrilateral
DATAPACKING=POINT
DT=(SINGLE SINGLE SINGLE SINGLE)
0.90901299999999995993  0.16139500000000001068  0.42933100000000001817 -1
0.90803199999999995029  0.1643050000000000066  0.36193799999999998196 -1
0.82442899999999996741  0.18714900000000000979  0.40332200000000001383 -1
0.82442899999999996741  0.18714900000000000979  0.40332200000000001383 -1
1  2  3  4
  
ZONE T=F_1534_S_1
STRANDID=0, SOLUTIONTIME=0
Nodes=4, Elements=1, ZONETYPE=FEQuadrilateral
DATAPACKING=POINT
DT=(SINGLE SINGLE SINGLE SINGLE)
0.57151499999999999524  -0.17917500000000000093  0.71676499999999998547 1
0.62636919302434568291  -0.17865832360783900912  0.70656389440247469036 1
0.63135512984019281912  -0.17770777653509925442  0.71620253226659635892 1
0.5896169999999999467  -0.17491100000000001091  0.76126499999999996948 1
1  2  3  4
  
ZONE T=F_1534_S_2
STRANDID=0, SOLUTIONTIME=0
Nodes=4, Elements=1, ZONETYPE=FEQuadrilateral
DATAPACKING=POINT
DT=(SINGLE SINGLE SINGLE SINGLE)
0.62636919302434568291  -0.17865832360783900912  0.70656389440247469036 -1
0.64317800000000002747  -0.17849999999999999201  0.70343800000000000772 -1
0.63135512984019281912  -0.17770777653509925442  0.71620253226659635892 -1
0.63135512984019281912  -0.17770777653509925442  0.71620253226659635892 -1
1  2  3  4
  
ZONE T=F_1536_S_1
STRANDID=0, SOLUTIONTIME=0
Nodes=4, Elements=1, ZONETYPE=FEQuadrilateral
DATAPACKING=POINT
DT=(SINGLE SINGLE SINGLE SINGLE)
0.90400400000000002976  0.16139500000000001068  0.29365200000000002412 -1
0.85744299999999995521  0.18293000000000000926  0.33378400000000002512 -1
0.90803199999999995029  0.1643050000000000066  0.36193799999999998196 -1
0.90803199999999995029  0.1643050000000000066  0.36193799999999998196 -1
1  2  3  4
  
ZONE T=F_1537_S_1
STRANDID=0, SOLUTIONTIME=0
Nodes=4, Elements=1, ZONETYPE=FEQuadrilateral
DATAPACKING=POINT
DT=(SINGLE SINGLE SINGLE SINGLE)
0.90803199999999995029  0.1643050000000000066  0.36193799999999998196 -1
0.85744299999999995521  0.18293000000000000926  0.33378400000000002512 -1
0.82442899999999996741  0.18714900000000000979  0.40332200000000001383 -1
0.82442899999999996741  0.18714900000000000979  0.40332200000000001383 -1
1  2  3  4
  
ZONE T=F_1539_S_1
STRANDID=0, SOLUTIONTIME=0
Nodes=4, Elements=1, ZONETYPE=FEQuadrilateral
DATAPACKING=POINT
DT=(SINGLE SINGLE SINGLE SINGLE)
0.83968799999999998995  0.18428700000000000636  0.26904099999999997461 -1
0.85744299999999995521  0.18293000000000000926  0.33378400000000002512 -1
0.90400400000000002976  0.16139500000000001068  0.29365200000000002412 -1
0.90400400000000002976  0.16139500000000001068  0.29365200000000002412 -1
1  2  3  4
  
ZONE T=F_1540_S_1
STRANDID=0, SOLUTIONTIME=0
Nodes=4, Elements=1, ZONETYPE=FEQuadrilateral
DATAPACKING=POINT
DT=(SINGLE SINGLE SINGLE SINGLE)
0.5875660000000000327  -0.17160300000000000553  0.66625000000000000888 1
0.61805289426266807329  -0.17538398449488637465  0.68663672631518557488 1
0.62636919302434568291  -0.17865832360783900912  0.70656389440247469036 1
0.57151499999999999524  -0.17917500000000000093  0.71676499999999998547 1
1  2  3  4
  
ZONE T=F_1540_S_2
STRANDID=0, SOLUTIONTIME=0
Nodes=4, Elements=1, ZONETYPE=FEQuadrilateral
DATAPACKING=POINT
DT=(SINGLE SINGLE SINGLE SINGLE)
0.61805289426266807329  -0.17538398449488637465  0.68663672631518557488 -1
0.64317800000000002747  -0.17849999999999999201  0.70343800000000000772 -1
0.62636919302434568291  -0.17865832360783900912  0.70656389440247469036 -1
0.62636919302434568291  -0.17865832360783900912  0.70656389440247469036 -1
1  2  3  4
  
ZONE T=F_1543_S_1
STRANDID=0, SOLUTIONTIME=0
Nodes=4, Elements=1, ZONETYPE=FEQuadrilateral
DATAPACKING=POINT
DT=(SINGLE SINGLE SINGLE SINGLE)
0.90400400000000002976  0.16139500000000001068  0.29365200000000002412 -1
0.87841199999999997061  0.1643050000000000066  0.21628700000000000703 -1
0.83968799999999998995  0.18428700000000000636  0.26904099999999997461 -1
0.83968799999999998995  0.18428700000000000636  0.26904099999999997461 -1
1  2  3  4
  
ZONE T=F_1546_S_1
STRANDID=0, SOLUTIONTIME=0
Nodes=4, Elements=1, ZONETYPE=FEQuadrilateral
DATAPACKING=POINT
DT=(SINGLE SINGLE SINGLE SINGLE)
0.84531500000000003858  0.16543800000000000172  0.14884000000000000008 1
0.86722106123126918575  0.16468809616052729194  0.19348145124529150807 1
0.89245629254349623238  0.14273838449625808611  0.18626016876810211342 1
0.90696799999999999642  0.12045400000000000551  0.15523400000000001087 1
1  2  3  4
  
ZONE T=F_1546_S_2
STRANDID=0, SOLUTIONTIME=0
Nodes=4, Elements=1, ZONETYPE=FEQuadrilateral
DATAPACKING=POINT
DT=(SINGLE SINGLE SINGLE SINGLE)
0.86722106123126918575  0.16468809616052729194  0.19348145124529150807 -1
0.87841199999999997061  0.1643050000000000066  0.21628700000000000703 -1
0.89245629254349623238  0.14273838449625808611  0.18626016876810211342 -1
0.89245629254349623238  0.14273838449625808611  0.18626016876810211342 -1
1  2  3  4
  
ZONE T=F_1547_S_1
STRANDID=0, SOLUTIONTIME=0
Nodes=4, Elements=1, ZONETYPE=FEQuadrilateral
DATAPACKING=POINT
DT=(SINGLE SINGLE SINGLE SINGLE)
0.84531500000000003858  0.16543800000000000172  0.14884000000000000008 1
0.90696799999999999642  0.12045400000000000551  0.15523400000000001087 1
0.86813899999999999402  0.12871699999999999808  0.098372500000000001608 1
0.86813899999999999402  0.12871699999999999808  0.098372500000000001608 1
1  2  3  4
  
ZONE T=F_1548_S_1
STRANDID=0, SOLUTIONTIME=0
Nodes=4, Elements=1, ZONETYPE=FEQuadrilateral
DATAPACKING=POINT
DT=(SINGLE SINGLE SINGLE SINGLE)
0.86813899999999999402  0.12871699999999999808  0.098372500000000001608 1
0.80707300000000004037  0.1643050000000000066  0.089907299999999995554 1
0.84531500000000003858  0.16543800000000000172  0.14884000000000000008 1
0.84531500000000003858  0.16543800000000000172  0.14884000000000000008 1
1  2  3  4
  
ZONE T=F_1556_S_1
STRANDID=0, SOLUTIONTIME=0
Nodes=4, Elements=1, ZONETYPE=FEQuadrilateral
DATAPACKING=POINT
DT=(SINGLE SINGLE SINGLE SINGLE)
0.93148200000000003218  0.12544199999999999795  0.22122900000000000897 -1
0.9202003656637235407  0.12314646307949142501  0.19085731614495518582 -1
0.89245629254349623238  0.14273838449625808611  0.18626016876810211342 -1
0.87841199999999997061  0.1643050000000000066  0.21628700000000000703 -1
1  2  3  4
  
ZONE T=F_1556_S_2
STRANDID=0, SOLUTIONTIME=0
Nodes=4, Elements=1, ZONETYPE=FEQuadrilateral
DATAPACKING=POINT
DT=(SINGLE SINGLE SINGLE SINGLE)
0.9202003656637235407  0.12314646307949142501  0.19085731614495518582 1
0.90696799999999999642  0.12045400000000000551  0.15523400000000001087 1
0.89245629254349623238  0.14273838449625808611  0.18626016876810211342 1
0.89245629254349623238  0.14273838449625808611  0.18626016876810211342 1
1  2  3  4
  
ZONE T=F_1561_S_1
STRANDID=0, SOLUTIONTIME=0
Nodes=4, Elements=1, ZONETYPE=FEQuadrilateral
DATAPACKING=POINT
DT=(SINGLE SINGLE SINGLE SINGLE)
0.7125259999999999927  -0.16851199999999999513  0.71524399999999999089 -1
0.68477721039319594531  -0.17250858116445691448  0.7105199674381679209 -1
0.66023655670136138784  -0.17867220490940222133  0.68201612009718459717 -1
0.69300499999999998213  -0.17900299999999999545  0.64086600000000004673 -1
1  2  3  4
  
ZONE T=F_1561_S_2
STRANDID=0, SOLUTIONTIME=0
Nodes=4, Elements=1, ZONETYPE=FEQuadrilateral
DATAPACKING=POINT
DT=(SINGLE SINGLE SINGLE SINGLE)
0.68477721039319594531  -0.17250858116445691448  0.7105199674381679209 -1
0.64317800000000002747  -0.17849999999999999201  0.70343800000000000772 -1
0.66023655670136138784  -0.17867220490940222133  0.68201612009718459717 -1
0.66023655670136138784  -0.17867220490940222133  0.68201612009718459717 -1
1  2  3  4
  
ZONE T=F_1562_S_1
STRANDID=0, SOLUTIONTIME=0
Nodes=4, Elements=1, ZONETYPE=FEQuadrilateral
DATAPACKING=POINT
DT=(SINGLE SINGLE SINGLE SINGLE)
0.69300499999999998213  -0.17900299999999999545  0.64086600000000004673 -1
0.69847663838635742906  -0.17828123110204577295  0.64244043641510728548 -1
0.73654815151305952359  -0.16897385861031102849  0.69061918491797447128 -1
0.7125259999999999927  -0.16851199999999999513  0.71524399999999999089 -1
1  2  3  4
  
ZONE T=F_1562_S_2
STRANDID=0, SOLUTIONTIME=0
Nodes=4, Elements=1, ZONETYPE=FEQuadrilateral
DATAPACKING=POINT
DT=(SINGLE SINGLE SINGLE SINGLE)
0.69847663838635742906  -0.17828123110204577295  0.64244043641510728548 -1
0.76490199999999997083  -0.16951900000000000301  0.6615539999999999754 -1
0.73654815151305952359  -0.16897385861031102849  0.69061918491797447128 -1
0.73654815151305952359  -0.16897385861031102849  0.69061918491797447128 -1
1  2  3  4
  
ZONE T=F_1569_S_1
STRANDID=0, SOLUTIONTIME=0
Nodes=4, Elements=1, ZONETYPE=FEQuadrilateral
DATAPACKING=POINT
DT=(SINGLE SINGLE SINGLE SINGLE)
0.81493999999999999773  0.13517100000000001336  0.040773400000000001309 1
0.75519499999999994966  0.16543800000000000172  0.036847699999999997122 1
0.80707300000000004037  0.1643050000000000066  0.089907299999999995554 1
0.80707300000000004037  0.1643050000000000066  0.089907299999999995554 1
1  2  3  4
  
ZONE T=F_1570_S_1
STRANDID=0, SOLUTIONTIME=0
Nodes=4, Elements=1, ZONETYPE=FEQuadrilateral
DATAPACKING=POINT
DT=(SINGLE SINGLE SINGLE SINGLE)
0.75519499999999994966  0.16543800000000000172  0.036847699999999997122 1
0.81493999999999999773  0.13517100000000001336  0.040773400000000001309 1
0.77546899999999996389  0.13199299999999999922  -0.0025022899999999998963 1
0.77546899999999996389  0.13199299999999999922  -0.0025022899999999998963 1
1  2  3  4
  
ZONE T=F_1571_S_1
STRANDID=0, SOLUTIONTIME=0
Nodes=4, Elements=1, ZONETYPE=FEQuadrilateral
DATAPACKING=POINT
DT=(SINGLE SINGLE SINGLE SINGLE)
0.77546899999999996389  0.13199299999999999922  -0.0025022899999999998963 1
0.705420000000000047  0.1643050000000000066  -0.0049388799999999996593 1
0.75519499999999994966  0.16543800000000000172  0.036847699999999997122 1
0.75519499999999994966  0.16543800000000000172  0.036847699999999997122 1
1  2  3  4
  
ZONE T=F_1575_S_1
STRANDID=0, SOLUTIONTIME=0
Nodes=4, Elements=1, ZONETYPE=FEQuadrilateral
DATAPACKING=POINT
DT=(SINGLE SINGLE SINGLE SINGLE)
0.81493999999999999773  0.13517100000000001336  0.040773400000000001309 1
0.80707300000000004037  0.1643050000000000066  0.089907299999999995554 1
0.86813899999999999402  0.12871699999999999808  0.098372500000000001608 1
0.86813899999999999402  0.12871699999999999808  0.098372500000000001608 1
1  2  3  4
  
ZONE T=F_1581_S_1
STRANDID=0, SOLUTIONTIME=0
Nodes=4, Elements=1, ZONETYPE=FEQuadrilateral
DATAPACKING=POINT
DT=(SINGLE SINGLE SINGLE SINGLE)
0.77551499999999995438  -0.17673099999999999921  0.6084829999999999961 -1
0.76649987423772791839  -0.17060482577993912878  0.65356372546212559982 -1
0.74987618934490629652  -0.17176121438611544057  0.63855715078271246821 -1
0.71791899999999997384  -0.17652999999999999248  0.58964700000000003222 -1
1  2  3  4
  
ZONE T=F_1581_S_2
STRANDID=0, SOLUTIONTIME=0
Nodes=4, Elements=1, ZONETYPE=FEQuadrilateral
DATAPACKING=POINT
DT=(SINGLE SINGLE SINGLE SINGLE)
0.76649987423772791839  -0.17060482577993912878  0.65356372546212559982 -1
0.76490199999999997083  -0.16951900000000000301  0.6615539999999999754 -1
0.74987618934490629652  -0.17176121438611544057  0.63855715078271246821 -1
0.74987618934490629652  -0.17176121438611544057  0.63855715078271246821 -1
1  2  3  4
  
ZONE T=F_1586_S_1
STRANDID=0, SOLUTIONTIME=0
Nodes=4, Elements=1, ZONETYPE=FEQuadrilateral
DATAPACKING=POINT
DT=(SINGLE SINGLE SINGLE SINGLE)
0.77546899999999996389  0.13199299999999999922  -0.0025022899999999998963 1
0.73086200000000001165  0.12871699999999999808  -0.041218100000000000571 1
0.705420000000000047  0.1643050000000000066  -0.0049388799999999996593 1
0.705420000000000047  0.1643050000000000066  -0.0049388799999999996593 1
1  2  3  4
  
ZONE T=F_1587_S_1
STRANDID=0, SOLUTIONTIME=0
Nodes=4, Elements=1, ZONETYPE=FEQuadrilateral
DATAPACKING=POINT
DT=(SINGLE SINGLE SINGLE SINGLE)
0.705420000000000047  0.1643050000000000066  -0.0049388799999999996593 1
0.73086200000000001165  0.12871699999999999808  -0.041218100000000000571 1
0.66871800000000003461  0.15629199999999998649  -0.041039600000000002467 1
0.66871800000000003461  0.15629199999999998649  -0.041039600000000002467 1
1  2  3  4
  
ZONE T=F_1588_S_1
STRANDID=0, SOLUTIONTIME=0
Nodes=4, Elements=1, ZONETYPE=FEQuadrilateral
DATAPACKING=POINT
DT=(SINGLE SINGLE SINGLE SINGLE)
0.68857000000000001538  0.11538099999999999745  -0.078465800000000002212 1
0.66871800000000003461  0.15629199999999998649  -0.041039600000000002467 1
0.73086200000000001165  0.12871699999999999808  -0.041218100000000000571 1
0.73086200000000001165  0.12871699999999999808  -0.041218100000000000571 1
1  2  3  4
  
ZONE T=F_1589_S_1
STRANDID=0, SOLUTIONTIME=0
Nodes=4, Elements=1, ZONETYPE=FEQuadrilateral
DATAPACKING=POINT
DT=(SINGLE SINGLE SINGLE SINGLE)
0.60907000000000000028  0.16408600000000000962  -0.053822299999999996534 1
0.66871800000000003461  0.15629199999999998649  -0.041039600000000002467 1
0.62542299999999995119  0.12882499999999999507  -0.093907199999999996232 1
0.62542299999999995119  0.12882499999999999507  -0.093907199999999996232 1
1  2  3  4
  
ZONE T=F_1590_S_1
STRANDID=0, SOLUTIONTIME=0
Nodes=4, Elements=1, ZONETYPE=FEQuadrilateral
DATAPACKING=POINT
DT=(SINGLE SINGLE SINGLE SINGLE)
0.68857000000000001538  0.11538099999999999745  -0.078465800000000002212 1
0.62542299999999995119  0.12882499999999999507  -0.093907199999999996232 1
0.66871800000000003461  0.15629199999999998649  -0.041039600000000002467 1
0.66871800000000003461  0.15629199999999998649  -0.041039600000000002467 1
1  2  3  4
  
ZONE T=F_1599_S_1
STRANDID=0, SOLUTIONTIME=0
Nodes=4, Elements=1, ZONETYPE=FEQuadrilateral
DATAPACKING=POINT
DT=(SINGLE SINGLE SINGLE SINGLE)
0.82044600000000000861  -0.17394000000000001127  0.55608699999999999797 -1
0.77551499999999995438  -0.17673099999999999921  0.6084829999999999961 -1
0.76840900000000000869  -0.17894499999999999296  0.53683300000000000463 -1
0.76840900000000000869  -0.17894499999999999296  0.53683300000000000463 -1
1  2  3  4
  
ZONE T=F_1600_S_1
STRANDID=0, SOLUTIONTIME=0
Nodes=4, Elements=1, ZONETYPE=FEQuadrilateral
DATAPACKING=POINT
DT=(SINGLE SINGLE SINGLE SINGLE)
0.77551499999999995438  -0.17673099999999999921  0.6084829999999999961 -1
0.71791899999999997384  -0.17652999999999999248  0.58964700000000003222 -1
0.76840900000000000869  -0.17894499999999999296  0.53683300000000000463 -1
0.76840900000000000869  -0.17894499999999999296  0.53683300000000000463 -1
1  2  3  4
  
ZONE T=F_1602_S_1
STRANDID=0, SOLUTIONTIME=0
Nodes=4, Elements=1, ZONETYPE=FEQuadrilateral
DATAPACKING=POINT
DT=(SINGLE SINGLE SINGLE SINGLE)
0.80054899999999995508  -0.17918200000000000793  0.4794399999999999773 -1
0.82044600000000000861  -0.17394000000000001127  0.55608699999999999797 -1
0.76840900000000000869  -0.17894499999999999296  0.53683300000000000463 -1
0.76840900000000000869  -0.17894499999999999296  0.53683300000000000463 -1
1  2  3  4
  
ZONE T=F_1603_S_1
STRANDID=0, SOLUTIONTIME=0
Nodes=4, Elements=1, ZONETYPE=FEQuadrilateral
DATAPACKING=POINT
DT=(SINGLE SINGLE SINGLE SINGLE)
0.82044600000000000861  -0.17394000000000001127  0.55608699999999999797 -1
0.80054899999999995508  -0.17918200000000000793  0.4794399999999999773 -1
0.85325700000000004319  -0.17036799999999999167  0.51194200000000000816 -1
0.85325700000000004319  -0.17036799999999999167  0.51194200000000000816 -1
1  2  3  4
  
ZONE T=F_1607_S_1
STRANDID=0, SOLUTIONTIME=0
Nodes=4, Elements=1, ZONETYPE=FEQuadrilateral
DATAPACKING=POINT
DT=(SINGLE SINGLE SINGLE SINGLE)
0.84198799999999995869  -0.17575599999999999556  0.45315499999999997449 -1
0.85325700000000004319  -0.17036799999999999167  0.51194200000000000816 -1
0.80054899999999995508  -0.17918200000000000793  0.4794399999999999773 -1
0.80054899999999995508  -0.17918200000000000793  0.4794399999999999773 -1
1  2  3  4
  
ZONE T=F_1615_S_1
STRANDID=0, SOLUTIONTIME=0
Nodes=4, Elements=1, ZONETYPE=FEQuadrilateral
DATAPACKING=POINT
DT=(SINGLE SINGLE SINGLE SINGLE)
0.62542299999999995119  0.12882499999999999507  -0.093907199999999996232 1
0.5978010000000000268  0.097359899999999999221  -0.12981100000000000971 1
0.55781800000000003603  0.15201300000000000923  -0.089274500000000006628 1
0.55781800000000003603  0.15201300000000000923  -0.089274500000000006628 1
1  2  3  4
  
ZONE T=F_1616_S_1
STRANDID=0, SOLUTIONTIME=0
Nodes=4, Elements=1, ZONETYPE=FEQuadrilateral
DATAPACKING=POINT
DT=(SINGLE SINGLE SINGLE SINGLE)
0.53750500000000001055  0.12234799999999999842  -0.13100500000000001033 1
0.55781800000000003603  0.15201300000000000923  -0.089274500000000006628 1
0.5978010000000000268  0.097359899999999999221  -0.12981100000000000971 1
0.5978010000000000268  0.097359899999999999221  -0.12981100000000000971 1
1  2  3  4
  
ZONE T=F_1617_S_1
STRANDID=0, SOLUTIONTIME=0
Nodes=4, Elements=1, ZONETYPE=FEQuadrilateral
DATAPACKING=POINT
DT=(SINGLE SINGLE SINGLE SINGLE)
0.55781800000000003603  0.15201300000000000923  -0.089274500000000006628 1
0.60907000000000000028  0.16408600000000000962  -0.053822299999999996534 1
0.62542299999999995119  0.12882499999999999507  -0.093907199999999996232 1
0.62542299999999995119  0.12882499999999999507  -0.093907199999999996232 1
1  2  3  4
  
ZONE T=F_1618_S_1
STRANDID=0, SOLUTIONTIME=0
Nodes=4, Elements=1, ZONETYPE=FEQuadrilateral
DATAPACKING=POINT
DT=(SINGLE SINGLE SINGLE SINGLE)
0.84198799999999995869  -0.17575599999999999556  0.45315499999999997449 -1
0.7718709999999999738  -0.1731709999999999916  0.42353099999999999081 -1
0.81420099999999995255  -0.17898900000000000921  0.39300099999999998923 -1
0.81420099999999995255  -0.17898900000000000921  0.39300099999999998923 -1
1  2  3  4
  
ZONE T=F_1620_S_1
STRANDID=0, SOLUTIONTIME=0
Nodes=4, Elements=1, ZONETYPE=FEQuadrilateral
DATAPACKING=POINT
DT=(SINGLE SINGLE SINGLE SINGLE)
0.84198799999999995869  -0.17575599999999999556  0.45315499999999997449 -1
0.80054899999999995508  -0.17918200000000000793  0.4794399999999999773 -1
0.7718709999999999738  -0.1731709999999999916  0.42353099999999999081 -1
0.7718709999999999738  -0.1731709999999999916  0.42353099999999999081 -1
1  2  3  4
  
ZONE T=F_1623_S_1
STRANDID=0, SOLUTIONTIME=0
Nodes=4, Elements=1, ZONETYPE=FEQuadrilateral
DATAPACKING=POINT
DT=(SINGLE SINGLE SINGLE SINGLE)
0.53750500000000001055  0.12234799999999999842  -0.13100500000000001033 1
0.5978010000000000268  0.097359899999999999221  -0.12981100000000000971 1
0.5643120000000000358  0.071071999999999996289  -0.16333000000000000296 1
0.5643120000000000358  0.071071999999999996289  -0.16333000000000000296 1
1  2  3  4
  
ZONE T=F_1624_S_1
STRANDID=0, SOLUTIONTIME=0
Nodes=4, Elements=1, ZONETYPE=FEQuadrilateral
DATAPACKING=POINT
DT=(SINGLE SINGLE SINGLE SINGLE)
0.84198799999999995869  -0.17575599999999999556  0.45315499999999997449 -1
0.81420099999999995255  -0.17898900000000000921  0.39300099999999998923 -1
0.86239900000000002667  -0.17381099999999999328  0.39645599999999997509 -1
0.86239900000000002667  -0.17381099999999999328  0.39645599999999997509 -1
1  2  3  4
  
ZONE T=F_1634_S_1
STRANDID=0, SOLUTIONTIME=0
Nodes=4, Elements=1, ZONETYPE=FEQuadrilateral
DATAPACKING=POINT
DT=(SINGLE SINGLE SINGLE SINGLE)
0.11702300000000000202  0.16954500000000000126  0.67874100000000003874 -1
0.07214254641752282371  0.16132908065893589167  0.65496215697004223077 -1
0.071863977300071921195  0.16125012380622641417  0.65486947429166453283 -1
0.055957300000000001483  0.13040499999999999314  0.70129699999999994819 -1
1  2  3  4
  
ZONE T=F_1634_S_2
STRANDID=0, SOLUTIONTIME=0
Nodes=4, Elements=1, ZONETYPE=FEQuadrilateral
DATAPACKING=POINT
DT=(SINGLE SINGLE SINGLE SINGLE)
0.07214254641752282371  0.16132908065893589167  0.65496215697004223077 1
0.071879899999999996574  0.16128100000000000769  0.65482300000000004392 1
0.071863977300071921195  0.16125012380622641417  0.65486947429166453283 1
0.071863977300071921195  0.16125012380622641417  0.65486947429166453283 1
1  2  3  4
  
ZONE T=F_1636_S_1
STRANDID=0, SOLUTIONTIME=0
Nodes=4, Elements=1, ZONETYPE=FEQuadrilateral
DATAPACKING=POINT
DT=(SINGLE SINGLE SINGLE SINGLE)
0.10585200000000000164  0.12783600000000000518  0.74929900000000004834 -1
0.15790399999999998881  0.1633979999999999877  0.73677899999999996172 -1
0.11702300000000000202  0.16954500000000000126  0.67874100000000003874 -1
0.11702300000000000202  0.16954500000000000126  0.67874100000000003874 -1
1  2  3  4
  
ZONE T=F_1640_S_1
STRANDID=0, SOLUTIONTIME=0
Nodes=4, Elements=1, ZONETYPE=FEQuadrilateral
DATAPACKING=POINT
DT=(SINGLE SINGLE SINGLE SINGLE)
0.8108220000000000427  -0.1781429999999999958  0.33203700000000002657 -1
0.86239900000000002667  -0.17381099999999999328  0.39645599999999997509 -1
0.81420099999999995255  -0.17898900000000000921  0.39300099999999998923 -1
0.81420099999999995255  -0.17898900000000000921  0.39300099999999998923 -1
1  2  3  4
  
ZONE T=F_1641_S_1
STRANDID=0, SOLUTIONTIME=0
Nodes=4, Elements=1, ZONETYPE=FEQuadrilateral
DATAPACKING=POINT
DT=(SINGLE SINGLE SINGLE SINGLE)
0.11702300000000000202  0.16954500000000000126  0.67874100000000003874 -1
0.055957300000000001483  0.13040499999999999314  0.70129699999999994819 -1
0.10585200000000000164  0.12783600000000000518  0.74929900000000004834 -1
0.10585200000000000164  0.12783600000000000518  0.74929900000000004834 -1
1  2  3  4
  
ZONE T=F_1643_S_1
STRANDID=0, SOLUTIONTIME=0
Nodes=4, Elements=1, ZONETYPE=FEQuadrilateral
DATAPACKING=POINT
DT=(SINGLE SINGLE SINGLE SINGLE)
0.055957300000000001483  0.13040499999999999314  0.70129699999999994819 -1
0.041407499999999999862  0.080827399999999993696  0.73755300000000001415 -1
0.10585200000000000164  0.12783600000000000518  0.74929900000000004834 -1
0.10585200000000000164  0.12783600000000000518  0.74929900000000004834 -1
1  2  3  4
  
ZONE T=F_1647_S_1
STRANDID=0, SOLUTIONTIME=0
Nodes=4, Elements=1, ZONETYPE=FEQuadrilateral
DATAPACKING=POINT
DT=(SINGLE SINGLE SINGLE SINGLE)
0.10585200000000000164  0.12783600000000000518  0.74929900000000004834 -1
0.16748299999999999299  0.12783100000000000018  0.79907600000000000851 -1
0.15790399999999998881  0.1633979999999999877  0.73677899999999996172 -1
0.15790399999999998881  0.1633979999999999877  0.73677899999999996172 -1
1  2  3  4
  
ZONE T=F_1655_S_1
STRANDID=0, SOLUTIONTIME=0
Nodes=4, Elements=1, ZONETYPE=FEQuadrilateral
DATAPACKING=POINT
DT=(SINGLE SINGLE SINGLE SINGLE)
0.8108220000000000427  -0.1781429999999999958  0.33203700000000002657 -1
0.80054899999999995508  -0.17918200000000000793  0.27520499999999997742 -1
0.85907199999999994677  -0.17239999999999999769  0.2897730000000000028 -1
0.85907199999999994677  -0.17239999999999999769  0.2897730000000000028 -1
1  2  3  4
  
ZONE T=F_1656_S_1
STRANDID=0, SOLUTIONTIME=0
Nodes=4, Elements=1, ZONETYPE=FEQuadrilateral
DATAPACKING=POINT
DT=(SINGLE SINGLE SINGLE SINGLE)
0.85907199999999994677  -0.17239999999999999769  0.2897730000000000028 -1
0.80054899999999995508  -0.17918200000000000793  0.27520499999999997742 -1
0.85325700000000004319  -0.17036799999999999167  0.24270300000000000207 -1
0.85325700000000004319  -0.17036799999999999167  0.24270300000000000207 -1
1  2  3  4
  
ZONE T=F_1657_S_1
STRANDID=0, SOLUTIONTIME=0
Nodes=4, Elements=1, ZONETYPE=FEQuadrilateral
DATAPACKING=POINT
DT=(SINGLE SINGLE SINGLE SINGLE)
0.22316400000000000126  0.16849000000000000088  0.77118299999999995187 -1
0.16748299999999999299  0.12783100000000000018  0.79907600000000000851 -1
0.24040600000000000858  0.13516100000000000336  0.83151699999999995061 -1
0.24040600000000000858  0.13516100000000000336  0.83151699999999995061 -1
1  2  3  4
  
ZONE T=F_1658_S_1
STRANDID=0, SOLUTIONTIME=0
Nodes=4, Elements=1, ZONETYPE=FEQuadrilateral
DATAPACKING=POINT
DT=(SINGLE SINGLE SINGLE SINGLE)
0.16748299999999999299  0.12783100000000000018  0.79907600000000000851 -1
0.22316400000000000126  0.16849000000000000088  0.77118299999999995187 -1
0.15790399999999998881  0.1633979999999999877  0.73677899999999996172 -1
0.15790399999999998881  0.1633979999999999877  0.73677899999999996172 -1
1  2  3  4
  
ZONE T=F_1659_S_1
STRANDID=0, SOLUTIONTIME=0
Nodes=4, Elements=1, ZONETYPE=FEQuadrilateral
DATAPACKING=POINT
DT=(SINGLE SINGLE SINGLE SINGLE)
0.24040600000000000858  0.13516100000000000336  0.83151699999999995061 -1
0.28522500000000000631  0.1643050000000000066  0.80912300000000003664 -1
0.22316400000000000126  0.16849000000000000088  0.77118299999999995187 -1
0.22316400000000000126  0.16849000000000000088  0.77118299999999995187 -1
1  2  3  4
  
ZONE T=F_1663_S_1
STRANDID=0, SOLUTIONTIME=0
Nodes=4, Elements=1, ZONETYPE=FEQuadrilateral
DATAPACKING=POINT
DT=(SINGLE SINGLE SINGLE SINGLE)
-0.8468849999999999989  -0.0091001799999999993807  0.75964299999999995716 1
-0.88396900000000000475  0.010865899999999999517  0.7174110000000000209 1
-0.86510399999999998411  -0.045395299999999999541  0.73014500000000004398 1
-0.86510399999999998411  -0.045395299999999999541  0.73014500000000004398 1
1  2  3  4
  
ZONE T=F_1666_S_1
STRANDID=0, SOLUTIONTIME=0
Nodes=4, Elements=1, ZONETYPE=FEQuadrilateral
DATAPACKING=POINT
DT=(SINGLE SINGLE SINGLE SINGLE)
0.24040600000000000858  0.13516100000000000336  0.83151699999999995061 -1
0.29060999999999997945  0.12544199999999999795  0.86209499999999994468 -1
0.28522500000000000631  0.1643050000000000066  0.80912300000000003664 -1
0.28522500000000000631  0.1643050000000000066  0.80912300000000003664 -1
1  2  3  4
  
ZONE T=F_1675_S_1
STRANDID=0, SOLUTIONTIME=0
Nodes=4, Elements=1, ZONETYPE=FEQuadrilateral
DATAPACKING=POINT
DT=(SINGLE SINGLE SINGLE SINGLE)
0.76840900000000000869  -0.17894499999999999296  0.21781200000000000561 1
0.73807278205150350647  -0.16634914004482220795  0.26398049935911710451 1
0.72479672148879026317  -0.16284061274787098306  0.27170590574595965272 1
0.72184099999999995489  -0.16849800000000000888  0.23332800000000000762 1
1  2  3  4
  
ZONE T=F_1675_S_2
STRANDID=0, SOLUTIONTIME=0
Nodes=4, Elements=1, ZONETYPE=FEQuadrilateral
DATAPACKING=POINT
DT=(SINGLE SINGLE SINGLE SINGLE)
0.73807278205150350647  -0.16634914004482220795  0.26398049935911710451 -1
0.72565699999999999648  -0.16119400000000000395  0.28287600000000001632 -1
0.72479672148879026317  -0.16284061274787098306  0.27170590574595965272 -1
0.72479672148879026317  -0.16284061274787098306  0.27170590574595965272 -1
1  2  3  4
  
ZONE T=F_1676_S_1
STRANDID=0, SOLUTIONTIME=0
Nodes=4, Elements=1, ZONETYPE=FEQuadrilateral
DATAPACKING=POINT
DT=(SINGLE SINGLE SINGLE SINGLE)
0.72565699999999999648  -0.16119400000000000395  0.28287600000000001632 -1
0.73807278205150350647  -0.16634914004482220795  0.26398049935911710451 -1
0.78990580216252059831  -0.17910351717836084373  0.25619924226862317296 -1
0.80054899999999995508  -0.17918200000000000793  0.27520499999999997742 -1
1  2  3  4
  
ZONE T=F_1676_S_2
STRANDID=0, SOLUTIONTIME=0
Nodes=4, Elements=1, ZONETYPE=FEQuadrilateral
DATAPACKING=POINT
DT=(SINGLE SINGLE SINGLE SINGLE)
0.73807278205150350647  -0.16634914004482220795  0.26398049935911710451 1
0.76840900000000000869  -0.17894499999999999296  0.21781200000000000561 1
0.78990580216252059831  -0.17910351717836084373  0.25619924226862317296 1
0.78990580216252059831  -0.17910351717836084373  0.25619924226862317296 1
1  2  3  4
  
ZONE T=F_1677_S_1
STRANDID=0, SOLUTIONTIME=0
Nodes=4, Elements=1, ZONETYPE=FEQuadrilateral
DATAPACKING=POINT
DT=(SINGLE SINGLE SINGLE SINGLE)
0.35587699999999999889  0.16851399999999999713  0.82100300000000003831 1
0.32059427333595702514  0.16641207795208973197  0.81507027632949058393 1
0.31203170397259366586  0.15268023609339353985  0.83219776133449074873 1
0.35240799999999999903  0.13517100000000001336  0.86695299999999997365 1
1  2  3  4
  
ZONE T=F_1677_S_2
STRANDID=0, SOLUTIONTIME=0
Nodes=4, Elements=1, ZONETYPE=FEQuadrilateral
DATAPACKING=POINT
DT=(SINGLE SINGLE SINGLE SINGLE)
0.32059427333595702514  0.16641207795208973197  0.81507027632949058393 -1
0.28522500000000000631  0.1643050000000000066  0.80912300000000003664 -1
0.31203170397259366586  0.15268023609339353985  0.83219776133449074873 -1
0.31203170397259366586  0.15268023609339353985  0.83219776133449074873 -1
1  2  3  4
  
ZONE T=F_1678_S_1
STRANDID=0, SOLUTIONTIME=0
Nodes=4, Elements=1, ZONETYPE=FEQuadrilateral
DATAPACKING=POINT
DT=(SINGLE SINGLE SINGLE SINGLE)
0.40761999999999998234  0.16647000000000000686  0.83278399999999996872 1
0.35240799999999999903  0.13517100000000001336  0.86695299999999997365 1
0.4281510000000000038  0.12871699999999999808  0.88277700000000003389 1
0.4281510000000000038  0.12871699999999999808  0.88277700000000003389 1
1  2  3  4
  
ZONE T=F_1679_S_1
STRANDID=0, SOLUTIONTIME=0
Nodes=4, Elements=1, ZONETYPE=FEQuadrilateral
DATAPACKING=POINT
DT=(SINGLE SINGLE SINGLE SINGLE)
0.4281510000000000038  0.12871699999999999808  0.88277700000000003389 1
0.46624900000000002454  0.1643050000000000066  0.83779300000000000992 1
0.40761999999999998234  0.16647000000000000686  0.83278399999999996872 1
0.40761999999999998234  0.16647000000000000686  0.83278399999999996872 1
1  2  3  4
  
ZONE T=F_1680_S_1
STRANDID=0, SOLUTIONTIME=0
Nodes=4, Elements=1, ZONETYPE=FEQuadrilateral
DATAPACKING=POINT
DT=(SINGLE SINGLE SINGLE SINGLE)
0.35240799999999999903  0.13517100000000001336  0.86695299999999997365 1
0.40761999999999998234  0.16647000000000000686  0.83278399999999996872 1
0.35587699999999999889  0.16851399999999999713  0.82100300000000003831 1
0.35587699999999999889  0.16851399999999999713  0.82100300000000003831 1
1  2  3  4
  
ZONE T=F_1681_S_1
STRANDID=0, SOLUTIONTIME=0
Nodes=4, Elements=1, ZONETYPE=FEQuadrilateral
DATAPACKING=POINT
DT=(SINGLE SINGLE SINGLE SINGLE)
0.29060999999999997945  0.12544199999999999795  0.86209499999999994468 -1
0.2933425841069533524  0.12587219694450546559  0.86230981105523762942 -1
0.31203170397259366586  0.15268023609339353985  0.83219776133449074873 -1
0.28522500000000000631  0.1643050000000000066  0.80912300000000003664 -1
1  2  3  4
  
ZONE T=F_1681_S_2
STRANDID=0, SOLUTIONTIME=0
Nodes=4, Elements=1, ZONETYPE=FEQuadrilateral
DATAPACKING=POINT
DT=(SINGLE SINGLE SINGLE SINGLE)
0.2933425841069533524  0.12587219694450546559  0.86230981105523762942 1
0.35240799999999999903  0.13517100000000001336  0.86695299999999997365 1
0.31203170397259366586  0.15268023609339353985  0.83219776133449074873 1
0.31203170397259366586  0.15268023609339353985  0.83219776133449074873 1
1  2  3  4
  
ZONE T=F_1682_S_1
STRANDID=0, SOLUTIONTIME=0
Nodes=4, Elements=1, ZONETYPE=FEQuadrilateral
DATAPACKING=POINT
DT=(SINGLE SINGLE SINGLE SINGLE)
0.68178899999999997839  -0.16618499999999999939  0.18303099999999999925 1
0.76840900000000000869  -0.17894499999999999296  0.21781200000000000561 1
0.72184099999999995489  -0.16849800000000000888  0.23332800000000000762 1
0.72184099999999995489  -0.16849800000000000888  0.23332800000000000762 1
1  2  3  4
  
ZONE T=F_1683_S_1
STRANDID=0, SOLUTIONTIME=0
Nodes=4, Elements=1, ZONETYPE=FEQuadrilateral
DATAPACKING=POINT
DT=(SINGLE SINGLE SINGLE SINGLE)
0.76840900000000000869  -0.17894499999999999296  0.21781200000000000561 1
0.68178899999999997839  -0.16618499999999999939  0.18303099999999999925 1
0.75321800000000005415  -0.17795300000000000007  0.1500239999999999907 1
0.75321800000000005415  -0.17795300000000000007  0.1500239999999999907 1
1  2  3  4
  
ZONE T=F_1686_S_1
STRANDID=0, SOLUTIONTIME=0
Nodes=4, Elements=1, ZONETYPE=FEQuadrilateral
DATAPACKING=POINT
DT=(SINGLE SINGLE SINGLE SINGLE)
-0.72285699999999997178  -0.066452200000000002933  0.83874300000000001631 1
-0.78794600000000003526  -0.030118300000000000627  0.80781000000000002803 1
-0.75951000000000001844  -0.078977599999999995029  0.81066899999999997295 1
-0.75951000000000001844  -0.078977599999999995029  0.81066899999999997295 1
1  2  3  4
  
ZONE T=F_1693_S_1
STRANDID=0, SOLUTIONTIME=0
Nodes=4, Elements=1, ZONETYPE=FEQuadrilateral
DATAPACKING=POINT
DT=(SINGLE SINGLE SINGLE SINGLE)
0.50254500000000001947  0.13517100000000001336  0.87304700000000001747 1
0.53754299999999999304  0.16851399999999999713  0.82100300000000003831 1
0.46624900000000002454  0.1643050000000000066  0.83779300000000000992 1
0.46624900000000002454  0.1643050000000000066  0.83779300000000000992 1
1  2  3  4
  
ZONE T=F_1696_S_1
STRANDID=0, SOLUTIONTIME=0
Nodes=4, Elements=1, ZONETYPE=FEQuadrilateral
DATAPACKING=POINT
DT=(SINGLE SINGLE SINGLE SINGLE)
0.53754299999999999304  0.16851399999999999713  0.82100300000000003831 1
0.50254500000000001947  0.13517100000000001336  0.87304700000000001747 1
0.58178099999999999259  0.12871699999999999808  0.86431999999999997719 1
0.58178099999999999259  0.12871699999999999808  0.86431999999999997719 1
1  2  3  4
  
ZONE T=F_1697_S_1
STRANDID=0, SOLUTIONTIME=0
Nodes=4, Elements=1, ZONETYPE=FEQuadrilateral
DATAPACKING=POINT
DT=(SINGLE SINGLE SINGLE SINGLE)
0.58178099999999999259  0.12871699999999999808  0.86431999999999997719 1
0.60819500000000004114  0.1643050000000000066  0.80912300000000003664 1
0.53754299999999999304  0.16851399999999999713  0.82100300000000003831 1
0.53754299999999999304  0.16851399999999999713  0.82100300000000003831 1
1  2  3  4
  
ZONE T=F_1698_S_1
STRANDID=0, SOLUTIONTIME=0
Nodes=4, Elements=1, ZONETYPE=FEQuadrilateral
DATAPACKING=POINT
DT=(SINGLE SINGLE SINGLE SINGLE)
0.69300499999999998213  -0.17900299999999999545  0.11377800000000000413 1
0.75321800000000005415  -0.17795300000000000007  0.1500239999999999907 1
0.68178899999999997839  -0.16618499999999999939  0.18303099999999999925 1
0.68178899999999997839  -0.16618499999999999939  0.18303099999999999925 1
1  2  3  4
  
ZONE T=F_1699_S_1
STRANDID=0, SOLUTIONTIME=0
Nodes=4, Elements=1, ZONETYPE=FEQuadrilateral
DATAPACKING=POINT
DT=(SINGLE SINGLE SINGLE SINGLE)
0.50254500000000001947  0.13517100000000001336  0.87304700000000001747 1
0.46624900000000002454  0.1643050000000000066  0.83779300000000000992 1
0.4281510000000000038  0.12871699999999999808  0.88277700000000003389 1
0.4281510000000000038  0.12871699999999999808  0.88277700000000003389 1
1  2  3  4
  
ZONE T=F_1700_S_1
STRANDID=0, SOLUTIONTIME=0
Nodes=4, Elements=1, ZONETYPE=FEQuadrilateral
DATAPACKING=POINT
DT=(SINGLE SINGLE SINGLE SINGLE)
0.69300499999999998213  -0.17900299999999999545  0.11377800000000000413 1
0.68178899999999997839  -0.16618499999999999939  0.18303099999999999925 1
0.64038700000000003953  -0.16897799999999998932  0.13065299999999999137 1
0.64038700000000003953  -0.16897799999999998932  0.13065299999999999137 1
1  2  3  4
  
ZONE T=F_1703_S_1
STRANDID=0, SOLUTIONTIME=0
Nodes=4, Elements=1, ZONETYPE=FEQuadrilateral
DATAPACKING=POINT
DT=(SINGLE SINGLE SINGLE SINGLE)
0.69300499999999998213  -0.17900299999999999545  0.11377800000000000413 1
0.64038700000000003953  -0.16897799999999998932  0.13065299999999999137 1
0.6499439999999999662  -0.17916199999999998793  0.070531800000000005602 1
0.6499439999999999662  -0.17916199999999998793  0.070531800000000005602 1
1  2  3  4
  
ZONE T=F_1709_S_1
STRANDID=0, SOLUTIONTIME=0
Nodes=4, Elements=1, ZONETYPE=FEQuadrilateral
DATAPACKING=POINT
DT=(SINGLE SINGLE SINGLE SINGLE)
0.67020400000000002194  0.16851399999999999713  0.77122100000000004538 -1
0.62949914847212162794  0.16575106687608509581  0.79610118324129808265 -1
0.64718619285765555116  0.13895080366228601543  0.82863165035019337168 -1
0.65299899999999999611  0.13517100000000001336  0.83153999999999994586 -1
1  2  3  4
  
ZONE T=F_1709_S_2
STRANDID=0, SOLUTIONTIME=0
Nodes=4, Elements=1, ZONETYPE=FEQuadrilateral
DATAPACKING=POINT
DT=(SINGLE SINGLE SINGLE SINGLE)
0.62949914847212162794  0.16575106687608509581  0.79610118324129808265 1
0.60819500000000004114  0.1643050000000000066  0.80912300000000003664 1
0.64718619285765555116  0.13895080366228601543  0.82863165035019337168 1
0.64718619285765555116  0.13895080366228601543  0.82863165035019337168 1
1  2  3  4
  
ZONE T=F_1714_S_1
STRANDID=0, SOLUTIONTIME=0
Nodes=4, Elements=1, ZONETYPE=FEQuadrilateral
DATAPACKING=POINT
DT=(SINGLE SINGLE SINGLE SINGLE)
0.67020400000000002194  0.16851399999999999713  0.77122100000000004538 -1
0.65299899999999999611  0.13517100000000001336  0.83153999999999994586 -1
0.72640400000000004965  0.12871699999999999808  0.79799699999999995637 -1
0.72640400000000004965  0.12871699999999999808  0.79799699999999995637 -1
1  2  3  4
  
ZONE T=F_1715_S_1
STRANDID=0, SOLUTIONTIME=0
Nodes=4, Elements=1, ZONETYPE=FEQuadrilateral
DATAPACKING=POINT
DT=(SINGLE SINGLE SINGLE SINGLE)
0.72640400000000004965  0.12871699999999999808  0.79799699999999995637 -1
0.72718656343555654331  0.13217103293372001183  0.79210996443667180955 -1
0.69704727640513708398  0.16675586000670336584  0.75706899644264913363 -1
0.67020400000000002194  0.16851399999999999713  0.77122100000000004538 -1
1  2  3  4
  
ZONE T=F_1715_S_2
STRANDID=0, SOLUTIONTIME=0
Nodes=4, Elements=1, ZONETYPE=FEQuadrilateral
DATAPACKING=POINT
DT=(SINGLE SINGLE SINGLE SINGLE)
0.72718656343555654331  0.13217103293372001183  0.79210996443667180955 -1
0.73446699999999998099  0.1643050000000000066  0.73734100000000002417 -1
0.69704727640513708398  0.16675586000670336584  0.75706899644264913363 -1
0.69704727640513708398  0.16675586000670336584  0.75706899644264913363 -1
1  2  3  4
  
ZONE T=F_1716_S_1
STRANDID=0, SOLUTIONTIME=0
Nodes=4, Elements=1, ZONETYPE=FEQuadrilateral
DATAPACKING=POINT
DT=(SINGLE SINGLE SINGLE SINGLE)
0.58178099999999999259  0.12871699999999999808  0.86431999999999997719 1
0.6492476624898237958  0.13483104195160386385  0.83326665398612109747 1
0.64718619285765555116  0.13895080366228601543  0.82863165035019337168 1
0.60819500000000004114  0.1643050000000000066  0.80912300000000003664 1
1  2  3  4
  
ZONE T=F_1716_S_2
STRANDID=0, SOLUTIONTIME=0
Nodes=4, Elements=1, ZONETYPE=FEQuadrilateral
DATAPACKING=POINT
DT=(SINGLE SINGLE SINGLE SINGLE)
0.6492476624898237958  0.13483104195160386385  0.83326665398612109747 -1
0.65299899999999999611  0.13517100000000001336  0.83153999999999994586 -1
0.64718619285765555116  0.13895080366228601543  0.82863165035019337168 -1
0.64718619285765555116  0.13895080366228601543  0.82863165035019337168 -1
1  2  3  4
  
ZONE T=F_1723_S_1
STRANDID=0, SOLUTIONTIME=0
Nodes=4, Elements=1, ZONETYPE=FEQuadrilateral
DATAPACKING=POINT
DT=(SINGLE SINGLE SINGLE SINGLE)
0.64038700000000003953  -0.16897799999999998932  0.13065299999999999137 1
0.58073200000000002596  -0.16685800000000000631  0.10192400000000000071 1
0.6499439999999999662  -0.17916199999999998793  0.070531800000000005602 1
0.6499439999999999662  -0.17916199999999998793  0.070531800000000005602 1
1  2  3  4
  
ZONE T=F_1724_S_1
STRANDID=0, SOLUTIONTIME=0
Nodes=4, Elements=1, ZONETYPE=FEQuadrilateral
DATAPACKING=POINT
DT=(SINGLE SINGLE SINGLE SINGLE)
0.59386399999999994748  -0.17869899999999999674  0.055136400000000002075 1
0.6499439999999999662  -0.17916199999999998793  0.070531800000000005602 1
0.58073200000000002596  -0.16685800000000000631  0.10192400000000000071 1
0.58073200000000002596  -0.16685800000000000631  0.10192400000000000071 1
1  2  3  4
  
ZONE T=F_1730_S_1
STRANDID=0, SOLUTIONTIME=0
Nodes=4, Elements=1, ZONETYPE=FEQuadrilateral
DATAPACKING=POINT
DT=(SINGLE SINGLE SINGLE SINGLE)
0.77743799999999996242  0.13199299999999999922  0.75517599999999995841 -1
0.77979265138613484964  0.14074584864463071665  0.7364167628788649278 -1
0.75864976319462806842  0.16431295670384588048  0.71325886570695218314 -1
0.73446699999999998099  0.1643050000000000066  0.73734100000000002417 -1
1  2  3  4
  
ZONE T=F_1730_S_2
STRANDID=0, SOLUTIONTIME=0
Nodes=4, Elements=1, ZONETYPE=FEQuadrilateral
DATAPACKING=POINT
DT=(SINGLE SINGLE SINGLE SINGLE)
0.77979265138613484964  0.14074584864463071665  0.7364167628788649278 -1
0.78613500000000002821  0.16432199999999999585  0.68588800000000005319 -1
0.75864976319462806842  0.16431295670384588048  0.71325886570695218314 -1
0.75864976319462806842  0.16431295670384588048  0.71325886570695218314 -1
1  2  3  4
  
ZONE T=F_1731_S_1
STRANDID=0, SOLUTIONTIME=0
Nodes=4, Elements=1, ZONETYPE=FEQuadrilateral
DATAPACKING=POINT
DT=(SINGLE SINGLE SINGLE SINGLE)
0.78613500000000002821  0.16432199999999999585  0.68588800000000005319 -1
0.77979265138613484964  0.14074584864463071665  0.7364167628788649278 -1
0.79059015583081204692  0.12701523489737526207  0.74851435786876963085 -1
0.81678799999999995851  0.11709999999999999576  0.73524500000000003741 -1
1  2  3  4
  
ZONE T=F_1731_S_2
STRANDID=0, SOLUTIONTIME=0
Nodes=4, Elements=1, ZONETYPE=FEQuadrilateral
DATAPACKING=POINT
DT=(SINGLE SINGLE SINGLE SINGLE)
0.77979265138613484964  0.14074584864463071665  0.7364167628788649278 -1
0.77743799999999996242  0.13199299999999999922  0.75517599999999995841 -1
0.79059015583081204692  0.12701523489737526207  0.74851435786876963085 -1
0.79059015583081204692  0.12701523489737526207  0.74851435786876963085 -1
1  2  3  4
  
ZONE T=F_1733_S_1
STRANDID=0, SOLUTIONTIME=0
Nodes=4, Elements=1, ZONETYPE=FEQuadrilateral
DATAPACKING=POINT
DT=(SINGLE SINGLE SINGLE SINGLE)
0.59386399999999994748  -0.17869899999999999674  0.055136400000000002075 1
0.58073200000000002596  -0.16685800000000000631  0.10192400000000000071 1
0.54717499999999996696  -0.17869299999999999073  0.0091313399999999999429 1
0.54717499999999996696  -0.17869299999999999073  0.0091313399999999999429 1
1  2  3  4
  
ZONE T=F_1734_S_1
STRANDID=0, SOLUTIONTIME=0
Nodes=4, Elements=1, ZONETYPE=FEQuadrilateral
DATAPACKING=POINT
DT=(SINGLE SINGLE SINGLE SINGLE)
0.73446699999999998099  0.1643050000000000066  0.73734100000000002417 -1
0.72718656343555654331  0.13217103293372001183  0.79210996443667180955 -1
0.72974661550397412757  0.12893157084279144309  0.79519231805275547575 -1
0.77743799999999996242  0.13199299999999999922  0.75517599999999995841 -1
1  2  3  4
  
ZONE T=F_1734_S_2
STRANDID=0, SOLUTIONTIME=0
Nodes=4, Elements=1, ZONETYPE=FEQuadrilateral
DATAPACKING=POINT
DT=(SINGLE SINGLE SINGLE SINGLE)
0.72718656343555654331  0.13217103293372001183  0.79210996443667180955 -1
0.72640400000000004965  0.12871699999999999808  0.79799699999999995637 -1
0.72974661550397412757  0.12893157084279144309  0.79519231805275547575 -1
0.72974661550397412757  0.12893157084279144309  0.79519231805275547575 -1
1  2  3  4
  
ZONE T=F_1742_S_1
STRANDID=0, SOLUTIONTIME=0
Nodes=4, Elements=1, ZONETYPE=FEQuadrilateral
DATAPACKING=POINT
DT=(SINGLE SINGLE SINGLE SINGLE)
0.81678799999999995851  0.11709999999999999576  0.73524500000000003741 -1
0.84226463535573381503  0.12202235267693777032  0.70120299687443854442 -1
0.83119326471917787114  0.13559400164811596934  0.68929718259220595922 -1
0.78613500000000002821  0.16432199999999999585  0.68588800000000005319 -1
1  2  3  4
  
ZONE T=F_1742_S_2
STRANDID=0, SOLUTIONTIME=0
Nodes=4, Elements=1, ZONETYPE=FEQuadrilateral
DATAPACKING=POINT
DT=(SINGLE SINGLE SINGLE SINGLE)
0.84226463535573381503  0.12202235267693777032  0.70120299687443854442 -1
0.85010399999999997078  0.12353699999999999404  0.69072800000000000864 -1
0.83119326471917787114  0.13559400164811596934  0.68929718259220595922 -1
0.83119326471917787114  0.13559400164811596934  0.68929718259220595922 -1
1  2  3  4
  
ZONE T=F_1743_S_1
STRANDID=0, SOLUTIONTIME=0
Nodes=4, Elements=1, ZONETYPE=FEQuadrilateral
DATAPACKING=POINT
DT=(SINGLE SINGLE SINGLE SINGLE)
0.83188899999999998958  0.1643050000000000066  0.63054799999999999738 -1
0.80510684688190981007  0.16431495096828710456  0.66294132852985787618 -1
0.83119326471917787114  0.13559400164811596934  0.68929718259220595922 -1
0.85010399999999997078  0.12353699999999999404  0.69072800000000000864 -1
1  2  3  4
  
ZONE T=F_1743_S_2
STRANDID=0, SOLUTIONTIME=0
Nodes=4, Elements=1, ZONETYPE=FEQuadrilateral
DATAPACKING=POINT
DT=(SINGLE SINGLE SINGLE SINGLE)
0.80510684688190981007  0.16431495096828710456  0.66294132852985787618 -1
0.78613500000000002821  0.16432199999999999585  0.68588800000000005319 -1
0.83119326471917787114  0.13559400164811596934  0.68929718259220595922 -1
0.83119326471917787114  0.13559400164811596934  0.68929718259220595922 -1
1  2  3  4
  
ZONE T=F_1747_S_1
STRANDID=0, SOLUTIONTIME=0
Nodes=4, Elements=1, ZONETYPE=FEQuadrilateral
DATAPACKING=POINT
DT=(SINGLE SINGLE SINGLE SINGLE)
0.83188899999999998958  0.1643050000000000066  0.63054799999999999738 -1
0.89210900000000004084  0.12454600000000000393  0.62193399999999998684 -1
0.86487300000000000288  0.16432199999999999585  0.56589699999999998337 -1
0.86487300000000000288  0.16432199999999999585  0.56589699999999998337 -1
1  2  3  4
  
ZONE T=F_1754_S_1
STRANDID=0, SOLUTIONTIME=0
Nodes=4, Elements=1, ZONETYPE=FEQuadrilateral
DATAPACKING=POINT
DT=(SINGLE SINGLE SINGLE SINGLE)
0.58073200000000002596  -0.16685800000000000631  0.10192400000000000071 1
0.52614155243343208035  -0.17226681742988564361  0.065188580407504789771 1
0.52116336552541597804  -0.17736287264446948253  0.023864146477885143927 1
0.54717499999999996696  -0.17869299999999999073  0.0091313399999999999429 1
1  2  3  4
  
ZONE T=F_1754_S_2
STRANDID=0, SOLUTIONTIME=0
Nodes=4, Elements=1, ZONETYPE=FEQuadrilateral
DATAPACKING=POINT
DT=(SINGLE SINGLE SINGLE SINGLE)
0.52614155243343208035  -0.17226681742988564361  0.065188580407504789771 -1
0.49052200000000001356  -0.17579600000000000781  0.041219199999999997508 -1
0.52116336552541597804  -0.17736287264446948253  0.023864146477885143927 -1
0.52116336552541597804  -0.17736287264446948253  0.023864146477885143927 -1
1  2  3  4
  
ZONE T=F_1755_S_1
STRANDID=0, SOLUTIONTIME=0
Nodes=4, Elements=1, ZONETYPE=FEQuadrilateral
DATAPACKING=POINT
DT=(SINGLE SINGLE SINGLE SINGLE)
0.89210900000000004084  0.12454600000000000393  0.62193399999999998684 -1
0.83188899999999998958  0.1643050000000000066  0.63054799999999999738 -1
0.85010399999999997078  0.12353699999999999404  0.69072800000000000864 -1
0.85010399999999997078  0.12353699999999999404  0.69072800000000000864 -1
1  2  3  4
  
ZONE T=F_1756_S_1
STRANDID=0, SOLUTIONTIME=0
Nodes=4, Elements=1, ZONETYPE=FEQuadrilateral
DATAPACKING=POINT
DT=(SINGLE SINGLE SINGLE SINGLE)
0.49052200000000001356  -0.17579600000000000781  0.041219199999999997508 -1
0.52614155243343208035  -0.17226681742988564361  0.065188580407504789771 -1
0.53457767586083215772  -0.15232060239607636554  0.11474362888956667061 -1
0.52524800000000004818  -0.14938199999999998702  0.11733499999999999486 -1
1  2  3  4
  
ZONE T=F_1756_S_2
STRANDID=0, SOLUTIONTIME=0
Nodes=4, Elements=1, ZONETYPE=FEQuadrilateral
DATAPACKING=POINT
DT=(SINGLE SINGLE SINGLE SINGLE)
0.52614155243343208035  -0.17226681742988564361  0.065188580407504789771 1
0.58073200000000002596  -0.16685800000000000631  0.10192400000000000071 1
0.53457767586083215772  -0.15232060239607636554  0.11474362888956667061 1
0.53457767586083215772  -0.15232060239607636554  0.11474362888956667061 1
1  2  3  4
  
ZONE T=F_1757_S_1
STRANDID=0, SOLUTIONTIME=0
Nodes=4, Elements=1, ZONETYPE=FEQuadrilateral
DATAPACKING=POINT
DT=(SINGLE SINGLE SINGLE SINGLE)
0.52524800000000004818  -0.14938199999999998702  0.11733499999999999486 -1
0.4720322055755163948  -0.14905780248672492738  0.10711896922267141741 -1
0.46838824394103090176  -0.15472008993276259448  0.091592174470811638098 -1
0.49052200000000001356  -0.17579600000000000781  0.041219199999999997508 -1
1  2  3  4
  
ZONE T=F_1757_S_2
STRANDID=0, SOLUTIONTIME=0
Nodes=4, Elements=1, ZONETYPE=FEQuadrilateral
DATAPACKING=POINT
DT=(SINGLE SINGLE SINGLE SINGLE)
0.4720322055755163948  -0.14905780248672492738  0.10711896922267141741 1
0.46238000000000001322  -0.14899899999999999256  0.10526599999999999846 1
0.46838824394103090176  -0.15472008993276259448  0.091592174470811638098 1
0.46838824394103090176  -0.15472008993276259448  0.091592174470811638098 1
1  2  3  4
  
ZONE T=F_1760_S_1
STRANDID=0, SOLUTIONTIME=0
Nodes=4, Elements=1, ZONETYPE=FEQuadrilateral
DATAPACKING=POINT
DT=(SINGLE SINGLE SINGLE SINGLE)
0.42469699999999999118  -0.17514499999999999513  0.042986299999999998123 1
0.44409798577894310512  -0.17533687302304734601  0.042465472321003103207 1
0.46838824394103090176  -0.15472008993276259448  0.091592174470811638098 1
0.46238000000000001322  -0.14899899999999999256  0.10526599999999999846 1
1  2  3  4
  
ZONE T=F_1760_S_2
STRANDID=0, SOLUTIONTIME=0
Nodes=4, Elements=1, ZONETYPE=FEQuadrilateral
DATAPACKING=POINT
DT=(SINGLE SINGLE SINGLE SINGLE)
0.44409798577894310512  -0.17533687302304734601  0.042465472321003103207 -1
0.49052200000000001356  -0.17579600000000000781  0.041219199999999997508 -1
0.46838824394103090176  -0.15472008993276259448  0.091592174470811638098 -1
0.46838824394103090176  -0.15472008993276259448  0.091592174470811638098 -1
1  2  3  4
  
ZONE T=F_1761_S_1
STRANDID=0, SOLUTIONTIME=0
Nodes=4, Elements=1, ZONETYPE=FEQuadrilateral
DATAPACKING=POINT
DT=(SINGLE SINGLE SINGLE SINGLE)
0.49052200000000001356  -0.17579600000000000781  0.041219199999999997508 -1
0.44409798577894310512  -0.17533687302304734601  0.042465472321003103207 -1
0.42855126385829528379  -0.17787644525518855887  0.010119873461782729826 -1
0.43020300000000000207  -0.1790470000000000117  -0.0039649600000000000122 -1
1  2  3  4
  
ZONE T=F_1761_S_2
STRANDID=0, SOLUTIONTIME=0
Nodes=4, Elements=1, ZONETYPE=FEQuadrilateral
DATAPACKING=POINT
DT=(SINGLE SINGLE SINGLE SINGLE)
0.44409798577894310512  -0.17533687302304734601  0.042465472321003103207 1
0.42469699999999999118  -0.17514499999999999513  0.042986299999999998123 1
0.42855126385829528379  -0.17787644525518855887  0.010119873461782729826 1
0.42855126385829528379  -0.17787644525518855887  0.010119873461782729826 1
1  2  3  4
  
ZONE T=F_1762_S_1
STRANDID=0, SOLUTIONTIME=0
Nodes=4, Elements=1, ZONETYPE=FEQuadrilateral
DATAPACKING=POINT
DT=(SINGLE SINGLE SINGLE SINGLE)
0.89210900000000004084  0.12454600000000000393  0.62193399999999998684 -1
0.92619499999999999051  0.12353699999999999404  0.55344800000000005102 -1
0.86487300000000000288  0.16432199999999999585  0.56589699999999998337 -1
0.86487300000000000288  0.16432199999999999585  0.56589699999999998337 -1
1  2  3  4
  
ZONE T=F_1763_S_1
STRANDID=0, SOLUTIONTIME=0
Nodes=4, Elements=1, ZONETYPE=FEQuadrilateral
DATAPACKING=POINT
DT=(SINGLE SINGLE SINGLE SINGLE)
0.86487300000000000288  0.16432199999999999585  0.56589699999999998337 -1
0.92619499999999999051  0.12353699999999999404  0.55344800000000005102 -1
0.89121200000000000419  0.1643050000000000066  0.49961200000000000054 -1
0.89121200000000000419  0.1643050000000000066  0.49961200000000000054 -1
1  2  3  4
  
ZONE T=F_1769_S_1
STRANDID=0, SOLUTIONTIME=0
Nodes=4, Elements=1, ZONETYPE=FEQuadrilateral
DATAPACKING=POINT
DT=(SINGLE SINGLE SINGLE SINGLE)
0.89121200000000000419  0.1643050000000000066  0.49961200000000000054 -1
0.94435000000000002274  0.12454600000000000393  0.48208400000000001251 -1
0.90901299999999995993  0.16139500000000001068  0.42933100000000001817 -1
0.90901299999999995993  0.16139500000000001068  0.42933100000000001817 -1
1  2  3  4
  
ZONE T=F_1770_S_1
STRANDID=0, SOLUTIONTIME=0
Nodes=4, Elements=1, ZONETYPE=FEQuadrilateral
DATAPACKING=POINT
DT=(SINGLE SINGLE SINGLE SINGLE)
0.94435000000000002274  0.12454600000000000393  0.48208400000000001251 -1
0.94698999999999999844  0.13199299999999999922  0.42152200000000000779 -1
0.90901299999999995993  0.16139500000000001068  0.42933100000000001817 -1
0.90901299999999995993  0.16139500000000001068  0.42933100000000001817 -1
1  2  3  4
  
ZONE T=F_1771_S_1
STRANDID=0, SOLUTIONTIME=0
Nodes=4, Elements=1, ZONETYPE=FEQuadrilateral
DATAPACKING=POINT
DT=(SINGLE SINGLE SINGLE SINGLE)
0.94698999999999999844  0.13199299999999999922  0.42152200000000000779 -1
0.90803199999999995029  0.1643050000000000066  0.36193799999999998196 -1
0.90901299999999995993  0.16139500000000001068  0.42933100000000001817 -1
0.90901299999999995993  0.16139500000000001068  0.42933100000000001817 -1
1  2  3  4
  
ZONE T=F_1773_S_1
STRANDID=0, SOLUTIONTIME=0
Nodes=4, Elements=1, ZONETYPE=FEQuadrilateral
DATAPACKING=POINT
DT=(SINGLE SINGLE SINGLE SINGLE)
0.94435000000000002274  0.12454600000000000393  0.48208400000000001251 -1
0.89121200000000000419  0.1643050000000000066  0.49961200000000000054 -1
0.92619499999999999051  0.12353699999999999404  0.55344800000000005102 -1
0.92619499999999999051  0.12353699999999999404  0.55344800000000005102 -1
1  2  3  4
  
ZONE T=F_1779_S_1
STRANDID=0, SOLUTIONTIME=0
Nodes=4, Elements=1, ZONETYPE=FEQuadrilateral
DATAPACKING=POINT
DT=(SINGLE SINGLE SINGLE SINGLE)
0.94698999999999999844  0.13199299999999999922  0.42152200000000000779 -1
0.95209600000000005338  0.12871699999999999808  0.36045100000000002138 -1
0.90803199999999995029  0.1643050000000000066  0.36193799999999998196 -1
0.90803199999999995029  0.1643050000000000066  0.36193799999999998196 -1
1  2  3  4
  
ZONE T=F_1785_S_1
STRANDID=0, SOLUTIONTIME=0
Nodes=4, Elements=1, ZONETYPE=FEQuadrilateral
DATAPACKING=POINT
DT=(SINGLE SINGLE SINGLE SINGLE)
0.42469699999999999118  -0.17514499999999999513  0.042986299999999998123 1
0.46238000000000001322  -0.14899899999999999256  0.10526599999999999846 1
0.39887800000000001033  -0.16370899999999999341  0.0830420000000000047 1
0.39887800000000001033  -0.16370899999999999341  0.0830420000000000047 1
1  2  3  4
  
ZONE T=F_1786_S_1
STRANDID=0, SOLUTIONTIME=0
Nodes=4, Elements=1, ZONETYPE=FEQuadrilateral
DATAPACKING=POINT
DT=(SINGLE SINGLE SINGLE SINGLE)
0.90803199999999995029  0.1643050000000000066  0.36193799999999998196 -1
0.95209600000000005338  0.12871699999999999808  0.36045100000000002138 -1
0.90400400000000002976  0.16139500000000001068  0.29365200000000002412 -1
0.90400400000000002976  0.16139500000000001068  0.29365200000000002412 -1
1  2  3  4
  
ZONE T=F_1787_S_1
STRANDID=0, SOLUTIONTIME=0
Nodes=4, Elements=1, ZONETYPE=FEQuadrilateral
DATAPACKING=POINT
DT=(SINGLE SINGLE SINGLE SINGLE)
0.94590399999999996705  0.12454600000000000393  0.28232000000000001538 -1
0.90400400000000002976  0.16139500000000001068  0.29365200000000002412 -1
0.95209600000000005338  0.12871699999999999808  0.36045100000000002138 -1
0.95209600000000005338  0.12871699999999999808  0.36045100000000002138 -1
1  2  3  4
  
ZONE T=F_1788_S_1
STRANDID=0, SOLUTIONTIME=0
Nodes=4, Elements=1, ZONETYPE=FEQuadrilateral
DATAPACKING=POINT
DT=(SINGLE SINGLE SINGLE SINGLE)
0.94590399999999996705  0.12454600000000000393  0.28232000000000001538 -1
0.87841199999999997061  0.1643050000000000066  0.21628700000000000703 -1
0.90400400000000002976  0.16139500000000001068  0.29365200000000002412 -1
0.90400400000000002976  0.16139500000000001068  0.29365200000000002412 -1
1  2  3  4
  
ZONE T=F_1790_S_1
STRANDID=0, SOLUTIONTIME=0
Nodes=4, Elements=1, ZONETYPE=FEQuadrilateral
DATAPACKING=POINT
DT=(SINGLE SINGLE SINGLE SINGLE)
0.39887800000000001033  -0.16370899999999999341  0.0830420000000000047 1
0.39449301604750036665  -0.16451889275293635206  0.081174758992099180221 1
0.34869313936744888993  -0.17818699169604865218  0.01902958892750497219 1
0.35721199999999997399  -0.17973700000000000787  -0.0029120100000000000325 1
1  2  3  4
  
ZONE T=F_1790_S_2
STRANDID=0, SOLUTIONTIME=0
Nodes=4, Elements=1, ZONETYPE=FEQuadrilateral
DATAPACKING=POINT
DT=(SINGLE SINGLE SINGLE SINGLE)
0.39449301604750036665  -0.16451889275293635206  0.081174758992099180221 -1
0.33448600000000000554  -0.17560200000000000808  0.055622199999999996645 -1
0.34869313936744888993  -0.17818699169604865218  0.01902958892750497219 -1
0.34869313936744888993  -0.17818699169604865218  0.01902958892750497219 -1
1  2  3  4
  
ZONE T=F_1791_S_1
STRANDID=0, SOLUTIONTIME=0
Nodes=4, Elements=1, ZONETYPE=FEQuadrilateral
DATAPACKING=POINT
DT=(SINGLE SINGLE SINGLE SINGLE)
0.42469699999999999118  -0.17514499999999999513  0.042986299999999998123 1
0.39887800000000001033  -0.16370899999999999341  0.0830420000000000047 1
0.35721199999999997399  -0.17973700000000000787  -0.0029120100000000000325 1
0.35721199999999997399  -0.17973700000000000787  -0.0029120100000000000325 1
1  2  3  4
  
ZONE T=F_1800_S_1
STRANDID=0, SOLUTIONTIME=0
Nodes=4, Elements=1, ZONETYPE=FEQuadrilateral
DATAPACKING=POINT
DT=(SINGLE SINGLE SINGLE SINGLE)
0.94590399999999996705  0.12454600000000000393  0.28232000000000001538 -1
0.93148200000000003218  0.12544199999999999795  0.22122900000000000897 -1
0.87841199999999997061  0.1643050000000000066  0.21628700000000000703 -1
0.87841199999999997061  0.1643050000000000066  0.21628700000000000703 -1
1  2  3  4
  
ZONE T=F_1804_S_1
STRANDID=0, SOLUTIONTIME=0
Nodes=4, Elements=1, ZONETYPE=FEQuadrilateral
DATAPACKING=POINT
DT=(SINGLE SINGLE SINGLE SINGLE)
0.90696799999999999642  0.12045400000000000551  0.15523400000000001087 1
0.9202003656637235407  0.12314646307949142501  0.19085731614495518582 1
0.93473962260140330827  0.083403219237310935452  0.16224460137275448224 1
0.93540400000000001324  0.074829599999999996118  0.15021499999999998742 1
1  2  3  4
  
ZONE T=F_1804_S_2
STRANDID=0, SOLUTIONTIME=0
Nodes=4, Elements=1, ZONETYPE=FEQuadrilateral
DATAPACKING=POINT
DT=(SINGLE SINGLE SINGLE SINGLE)
0.9202003656637235407  0.12314646307949142501  0.19085731614495518582 -1
0.93148200000000003218  0.12544199999999999795  0.22122900000000000897 -1
0.93473962260140330827  0.083403219237310935452  0.16224460137275448224 -1
0.93473962260140330827  0.083403219237310935452  0.16224460137275448224 -1
1  2  3  4
  
ZONE T=F_1806_S_1
STRANDID=0, SOLUTIONTIME=0
Nodes=4, Elements=1, ZONETYPE=FEQuadrilateral
DATAPACKING=POINT
DT=(SINGLE SINGLE SINGLE SINGLE)
0.86813899999999999402  0.12871699999999999808  0.098372500000000001608 1
0.90696799999999999642  0.12045400000000000551  0.15523400000000001087 1
0.89536800000000005273  0.083229700000000003679  0.084445699999999998542 1
0.89536800000000005273  0.083229700000000003679  0.084445699999999998542 1
1  2  3  4
  
ZONE T=F_1807_S_1
STRANDID=0, SOLUTIONTIME=0
Nodes=4, Elements=1, ZONETYPE=FEQuadrilateral
DATAPACKING=POINT
DT=(SINGLE SINGLE SINGLE SINGLE)
0.93540400000000001324  0.074829599999999996118  0.15021499999999998742 1
0.89536800000000005273  0.083229700000000003679  0.084445699999999998542 1
0.90696799999999999642  0.12045400000000000551  0.15523400000000001087 1
0.90696799999999999642  0.12045400000000000551  0.15523400000000001087 1
1  2  3  4
  
ZONE T=F_1809_S_1
STRANDID=0, SOLUTIONTIME=0
Nodes=4, Elements=1, ZONETYPE=FEQuadrilateral
DATAPACKING=POINT
DT=(SINGLE SINGLE SINGLE SINGLE)
0.26035700000000000509  -0.17382500000000000728  0.10935699999999999588 1
0.31075041715060175429  -0.16457229322400976357  0.10787099012822207178 1
0.31564929814234643501  -0.16105363412116813215  0.1138867948948341785 1
0.283513000000000015  -0.14583599999999999342  0.16450400000000001133 1
1  2  3  4
  
ZONE T=F_1809_S_2
STRANDID=0, SOLUTIONTIME=0
Nodes=4, Elements=1, ZONETYPE=FEQuadrilateral
DATAPACKING=POINT
DT=(SINGLE SINGLE SINGLE SINGLE)
0.31075041715060175429  -0.16457229322400976357  0.10787099012822207178 -1
0.31963500000000000245  -0.1629410000000000025  0.10760899999999999632 -1
0.31564929814234643501  -0.16105363412116813215  0.1138867948948341785 -1
0.31564929814234643501  -0.16105363412116813215  0.1138867948948341785 -1
1  2  3  4
  
ZONE T=F_1810_S_1
STRANDID=0, SOLUTIONTIME=0
Nodes=4, Elements=1, ZONETYPE=FEQuadrilateral
DATAPACKING=POINT
DT=(SINGLE SINGLE SINGLE SINGLE)
0.31963500000000000245  -0.1629410000000000025  0.10760899999999999632 -1
0.31075041715060175429  -0.16457229322400976357  0.10787099012822207178 -1
0.26811685697147069618  -0.17867362925694271758  0.064948662769488907376 -1
0.2686839999999999784  -0.1790279999999999927  0.061703000000000000902 -1
1  2  3  4
  
ZONE T=F_1810_S_2
STRANDID=0, SOLUTIONTIME=0
Nodes=4, Elements=1, ZONETYPE=FEQuadrilateral
DATAPACKING=POINT
DT=(SINGLE SINGLE SINGLE SINGLE)
0.31075041715060175429  -0.16457229322400976357  0.10787099012822207178 1
0.26035700000000000509  -0.17382500000000000728  0.10935699999999999588 1
0.26811685697147069618  -0.17867362925694271758  0.064948662769488907376 1
0.26811685697147069618  -0.17867362925694271758  0.064948662769488907376 1
1  2  3  4
  
ZONE T=F_1811_S_1
STRANDID=0, SOLUTIONTIME=0
Nodes=4, Elements=1, ZONETYPE=FEQuadrilateral
DATAPACKING=POINT
DT=(SINGLE SINGLE SINGLE SINGLE)
0.2686839999999999784  -0.1790279999999999927  0.061703000000000000902 -1
0.33448600000000000554  -0.17560200000000000808  0.055622199999999996645 -1
0.31963500000000000245  -0.1629410000000000025  0.10760899999999999632 -1
0.31963500000000000245  -0.1629410000000000025  0.10760899999999999632 -1
1  2  3  4
  
ZONE T=F_1812_S_1
STRANDID=0, SOLUTIONTIME=0
Nodes=4, Elements=1, ZONETYPE=FEQuadrilateral
DATAPACKING=POINT
DT=(SINGLE SINGLE SINGLE SINGLE)
0.33448600000000000554  -0.17560200000000000808  0.055622199999999996645 -1
0.39449301604750036665  -0.16451889275293635206  0.081174758992099180221 -1
0.39607257887339375468  -0.1636818106782272908  0.083911739671861690359 -1
0.31963500000000000245  -0.1629410000000000025  0.10760899999999999632 -1
1  2  3  4
  
ZONE T=F_1812_S_2
STRANDID=0, SOLUTIONTIME=0
Nodes=4, Elements=1, ZONETYPE=FEQuadrilateral
DATAPACKING=POINT
DT=(SINGLE SINGLE SINGLE SINGLE)
0.39449301604750036665  -0.16451889275293635206  0.081174758992099180221 1
0.39887800000000001033  -0.16370899999999999341  0.0830420000000000047 1
0.39607257887339375468  -0.1636818106782272908  0.083911739671861690359 1
0.39607257887339375468  -0.1636818106782272908  0.083911739671861690359 1
1  2  3  4
  
ZONE T=F_1813_S_1
STRANDID=0, SOLUTIONTIME=0
Nodes=4, Elements=1, ZONETYPE=FEQuadrilateral
DATAPACKING=POINT
DT=(SINGLE SINGLE SINGLE SINGLE)
0.9638550000000000173  0.083229600000000000803  0.23730899999999999217 -1
0.93814732324671812336  0.075639550977906991336  0.15861284172259901282 -1
0.93473962260140330827  0.083403219237310935452  0.16224460137275448224 -1
0.93148200000000003218  0.12544199999999999795  0.22122900000000000897 -1
1  2  3  4
  
ZONE T=F_1813_S_2
STRANDID=0, SOLUTIONTIME=0
Nodes=4, Elements=1, ZONETYPE=FEQuadrilateral
DATAPACKING=POINT
DT=(SINGLE SINGLE SINGLE SINGLE)
0.93814732324671812336  0.075639550977906991336  0.15861284172259901282 1
0.93540400000000001324  0.074829599999999996118  0.15021499999999998742 1
0.93473962260140330827  0.083403219237310935452  0.16224460137275448224 1
0.93473962260140330827  0.083403219237310935452  0.16224460137275448224 1
1  2  3  4
  
ZONE T=F_1824_S_1
STRANDID=0, SOLUTIONTIME=0
Nodes=4, Elements=1, ZONETYPE=FEQuadrilateral
DATAPACKING=POINT
DT=(SINGLE SINGLE SINGLE SINGLE)
0.81493999999999999773  0.13517100000000001336  0.040773400000000001309 1
0.85216300000000000381  0.085528300000000001546  0.028422400000000000442 1
0.80405599999999999294  0.094811400000000004007  -0.0137246999999999994 1
0.80405599999999999294  0.094811400000000004007  -0.0137246999999999994 1
1  2  3  4
  
ZONE T=F_1825_S_1
STRANDID=0, SOLUTIONTIME=0
Nodes=4, Elements=1, ZONETYPE=FEQuadrilateral
DATAPACKING=POINT
DT=(SINGLE SINGLE SINGLE SINGLE)
0.85216300000000000381  0.085528300000000001546  0.028422400000000000442 1
0.81493999999999999773  0.13517100000000001336  0.040773400000000001309 1
0.86813899999999999402  0.12871699999999999808  0.098372500000000001608 1
0.86813899999999999402  0.12871699999999999808  0.098372500000000001608 1
1  2  3  4
  
ZONE T=F_1827_S_1
STRANDID=0, SOLUTIONTIME=0
Nodes=4, Elements=1, ZONETYPE=FEQuadrilateral
DATAPACKING=POINT
DT=(SINGLE SINGLE SINGLE SINGLE)
0.80405599999999999294  0.094811400000000004007  -0.0137246999999999994 1
0.73086200000000001165  0.12871699999999999808  -0.041218100000000000571 1
0.77546899999999996389  0.13199299999999999922  -0.0025022899999999998963 1
0.77546899999999996389  0.13199299999999999922  -0.0025022899999999998963 1
1  2  3  4
  
ZONE T=F_1828_S_1
STRANDID=0, SOLUTIONTIME=0
Nodes=4, Elements=1, ZONETYPE=FEQuadrilateral
DATAPACKING=POINT
DT=(SINGLE SINGLE SINGLE SINGLE)
0.80405599999999999294  0.094811400000000004007  -0.0137246999999999994 1
0.77546899999999996389  0.13199299999999999922  -0.0025022899999999998963 1
0.81493999999999999773  0.13517100000000001336  0.040773400000000001309 1
0.81493999999999999773  0.13517100000000001336  0.040773400000000001309 1
1  2  3  4
  
ZONE T=F_1830_S_1
STRANDID=0, SOLUTIONTIME=0
Nodes=4, Elements=1, ZONETYPE=FEQuadrilateral
DATAPACKING=POINT
DT=(SINGLE SINGLE SINGLE SINGLE)
0.85216300000000000381  0.085528300000000001546  0.028422400000000000442 1
0.86813899999999999402  0.12871699999999999808  0.098372500000000001608 1
0.89536800000000005273  0.083229700000000003679  0.084445699999999998542 1
0.89536800000000005273  0.083229700000000003679  0.084445699999999998542 1
1  2  3  4
  
ZONE T=F_1835_S_1
STRANDID=0, SOLUTIONTIME=0
Nodes=4, Elements=1, ZONETYPE=FEQuadrilateral
DATAPACKING=POINT
DT=(SINGLE SINGLE SINGLE SINGLE)
0.283513000000000015  -0.14583599999999999342  0.16450400000000001133 1
0.21961230930241670833  -0.16591810256728733997  0.17600447251724465891 1
0.21850296708901828513  -0.1666337170564599901  0.17515316246511977716 1
0.26035700000000000509  -0.17382500000000000728  0.10935699999999999588 1
1  2  3  4
  
ZONE T=F_1835_S_2
STRANDID=0, SOLUTIONTIME=0
Nodes=4, Elements=1, ZONETYPE=FEQuadrilateral
DATAPACKING=POINT
DT=(SINGLE SINGLE SINGLE SINGLE)
0.21961230930241670833  -0.16591810256728733997  0.17600447251724465891 -1
0.21774799999999999711  -0.1665040000000000131  0.17633999999999999675 -1
0.21850296708901828513  -0.1666337170564599901  0.17515316246511977716 -1
0.21850296708901828513  -0.1666337170564599901  0.17515316246511977716 -1
1  2  3  4
  
ZONE T=F_1838_S_1
STRANDID=0, SOLUTIONTIME=0
Nodes=4, Elements=1, ZONETYPE=FEQuadrilateral
DATAPACKING=POINT
DT=(SINGLE SINGLE SINGLE SINGLE)
0.73949799999999998867  0.083228899999999994552  -0.071528800000000003489 1
0.80405599999999999294  0.094811400000000004007  -0.0137246999999999994 1
0.80873300000000003518  0.049717100000000000182  -0.034277099999999997848 1
0.80873300000000003518  0.049717100000000000182  -0.034277099999999997848 1
1  2  3  4
  
ZONE T=F_1839_S_1
STRANDID=0, SOLUTIONTIME=0
Nodes=4, Elements=1, ZONETYPE=FEQuadrilateral
DATAPACKING=POINT
DT=(SINGLE SINGLE SINGLE SINGLE)
0.80405599999999999294  0.094811400000000004007  -0.0137246999999999994 1
0.73949799999999998867  0.083228899999999994552  -0.071528800000000003489 1
0.73086200000000001165  0.12871699999999999808  -0.041218100000000000571 1
0.73086200000000001165  0.12871699999999999808  -0.041218100000000000571 1
1  2  3  4
  
ZONE T=F_1845_S_1
STRANDID=0, SOLUTIONTIME=0
Nodes=4, Elements=1, ZONETYPE=FEQuadrilateral
DATAPACKING=POINT
DT=(SINGLE SINGLE SINGLE SINGLE)
0.73086200000000001165  0.12871699999999999808  -0.041218100000000000571 1
0.73949799999999998867  0.083228899999999994552  -0.071528800000000003489 1
0.68857000000000001538  0.11538099999999999745  -0.078465800000000002212 1
0.68857000000000001538  0.11538099999999999745  -0.078465800000000002212 1
1  2  3  4
  
ZONE T=F_1846_S_1
STRANDID=0, SOLUTIONTIME=0
Nodes=4, Elements=1, ZONETYPE=FEQuadrilateral
DATAPACKING=POINT
DT=(SINGLE SINGLE SINGLE SINGLE)
0.69962800000000002765  0.056807000000000003326  -0.105999999999999997 1
0.68857000000000001538  0.11538099999999999745  -0.078465800000000002212 1
0.73949799999999998867  0.083228899999999994552  -0.071528800000000003489 1
0.73949799999999998867  0.083228899999999994552  -0.071528800000000003489 1
1  2  3  4
  
ZONE T=F_1847_S_1
STRANDID=0, SOLUTIONTIME=0
Nodes=4, Elements=1, ZONETYPE=FEQuadrilateral
DATAPACKING=POINT
DT=(SINGLE SINGLE SINGLE SINGLE)
0.62542299999999995119  0.12882499999999999507  -0.093907199999999996232 1
0.68857000000000001538  0.11538099999999999745  -0.078465800000000002212 1
0.65766800000000003035  0.074017399999999997084  -0.11996999999999999331 1
0.65766800000000003035  0.074017399999999997084  -0.11996999999999999331 1
1  2  3  4
  
ZONE T=F_1848_S_1
STRANDID=0, SOLUTIONTIME=0
Nodes=4, Elements=1, ZONETYPE=FEQuadrilateral
DATAPACKING=POINT
DT=(SINGLE SINGLE SINGLE SINGLE)
0.69962800000000002765  0.056807000000000003326  -0.105999999999999997 1
0.65766800000000003035  0.074017399999999997084  -0.11996999999999999331 1
0.68857000000000001538  0.11538099999999999745  -0.078465800000000002212 1
0.68857000000000001538  0.11538099999999999745  -0.078465800000000002212 1
1  2  3  4
  
ZONE T=F_1849_S_1
STRANDID=0, SOLUTIONTIME=0
Nodes=4, Elements=1, ZONETYPE=FEQuadrilateral
DATAPACKING=POINT
DT=(SINGLE SINGLE SINGLE SINGLE)
0.65766800000000003035  0.074017399999999997084  -0.11996999999999999331 1
0.5978010000000000268  0.097359899999999999221  -0.12981100000000000971 1
0.62542299999999995119  0.12882499999999999507  -0.093907199999999996232 1
0.62542299999999995119  0.12882499999999999507  -0.093907199999999996232 1
1  2  3  4
  
ZONE T=F_1861_S_1
STRANDID=0, SOLUTIONTIME=0
Nodes=4, Elements=1, ZONETYPE=FEQuadrilateral
DATAPACKING=POINT
DT=(SINGLE SINGLE SINGLE SINGLE)
0.65766800000000003035  0.074017399999999997084  -0.11996999999999999331 1
0.59974000000000005084  0.024536900000000000377  -0.1598600000000000021 1
0.5978010000000000268  0.097359899999999999221  -0.12981100000000000971 1
0.5978010000000000268  0.097359899999999999221  -0.12981100000000000971 1
1  2  3  4
  
ZONE T=F_1864_S_1
STRANDID=0, SOLUTIONTIME=0
Nodes=4, Elements=1, ZONETYPE=FEQuadrilateral
DATAPACKING=POINT
DT=(SINGLE SINGLE SINGLE SINGLE)
0.19407900000000000151  -0.15193899999999999073  0.26434299999999999464 -1
0.18802846685047536202  -0.15416569156756332326  0.26349860623419751882 -1
0.13957702584173820037  -0.1760177717003300335  0.22939273286569505927 -1
0.1513349999999999973  -0.17563500000000001333  0.20421200000000000463 -1
1  2  3  4
  
ZONE T=F_1864_S_2
STRANDID=0, SOLUTIONTIME=0
Nodes=4, Elements=1, ZONETYPE=FEQuadrilateral
DATAPACKING=POINT
DT=(SINGLE SINGLE SINGLE SINGLE)
0.18802846685047536202  -0.15416569156756332326  0.26349860623419751882 1
0.12759000000000000896  -0.17640800000000000924  0.25506400000000001294 1
0.13957702584173820037  -0.1760177717003300335  0.22939273286569505927 1
0.13957702584173820037  -0.1760177717003300335  0.22939273286569505927 1
1  2  3  4
  
ZONE T=F_1865_S_1
STRANDID=0, SOLUTIONTIME=0
Nodes=4, Elements=1, ZONETYPE=FEQuadrilateral
DATAPACKING=POINT
DT=(SINGLE SINGLE SINGLE SINGLE)
0.1513349999999999973  -0.17563500000000001333  0.20421200000000000463 -1
0.21774799999999999711  -0.1665040000000000131  0.17633999999999999675 -1
0.19407900000000000151  -0.15193899999999999073  0.26434299999999999464 -1
0.19407900000000000151  -0.15193899999999999073  0.26434299999999999464 -1
1  2  3  4
  
ZONE T=F_1874_S_1
STRANDID=0, SOLUTIONTIME=0
Nodes=4, Elements=1, ZONETYPE=FEQuadrilateral
DATAPACKING=POINT
DT=(SINGLE SINGLE SINGLE SINGLE)
0.5643120000000000358  0.071071999999999996289  -0.16333000000000000296 1
0.5978010000000000268  0.097359899999999999221  -0.12981100000000000971 1
0.59974000000000005084  0.024536900000000000377  -0.1598600000000000021 1
0.59974000000000005084  0.024536900000000000377  -0.1598600000000000021 1
1  2  3  4
  
ZONE T=F_1880_S_1
STRANDID=0, SOLUTIONTIME=0
Nodes=4, Elements=1, ZONETYPE=FEQuadrilateral
DATAPACKING=POINT
DT=(SINGLE SINGLE SINGLE SINGLE)
0.5643120000000000358  0.071071999999999996289  -0.16333000000000000296 1
0.59974000000000005084  0.024536900000000000377  -0.1598600000000000021 1
0.54783899999999996488  0.027533100000000001323  -0.19515899999999999914 1
0.54783899999999996488  0.027533100000000001323  -0.19515899999999999914 1
1  2  3  4
  
ZONE T=F_1887_S_1
STRANDID=0, SOLUTIONTIME=0
Nodes=4, Elements=1, ZONETYPE=FEQuadrilateral
DATAPACKING=POINT
DT=(SINGLE SINGLE SINGLE SINGLE)
0.12759000000000000896  -0.17640800000000000924  0.25506400000000001294 1
0.13715399999999999814  -0.16949100000000000277  0.32337199999999999278 1
0.079769599999999996065  -0.17925299999999999567  0.31363000000000001988 1
0.079769599999999996065  -0.17925299999999999567  0.31363000000000001988 1
1  2  3  4
  
ZONE T=F_1888_S_1
STRANDID=0, SOLUTIONTIME=0
Nodes=4, Elements=1, ZONETYPE=FEQuadrilateral
DATAPACKING=POINT
DT=(SINGLE SINGLE SINGLE SINGLE)
0.12759000000000000896  -0.17640800000000000924  0.25506400000000001294 1
0.18802846685047536202  -0.15416569156756332326  0.26349860623419751882 1
0.19190089336251675567  -0.15261058766273349896  0.26660161144846722392 1
0.13715399999999999814  -0.16949100000000000277  0.32337199999999999278 1
1  2  3  4
  
ZONE T=F_1888_S_2
STRANDID=0, SOLUTIONTIME=0
Nodes=4, Elements=1, ZONETYPE=FEQuadrilateral
DATAPACKING=POINT
DT=(SINGLE SINGLE SINGLE SINGLE)
0.18802846685047536202  -0.15416569156756332326  0.26349860623419751882 -1
0.19407900000000000151  -0.15193899999999999073  0.26434299999999999464 -1
0.19190089336251675567  -0.15261058766273349896  0.26660161144846722392 -1
0.19190089336251675567  -0.15261058766273349896  0.26660161144846722392 -1
1  2  3  4
  
ZONE T=F_1893_S_1
STRANDID=0, SOLUTIONTIME=0
Nodes=4, Elements=1, ZONETYPE=FEQuadrilateral
DATAPACKING=POINT
DT=(SINGLE SINGLE SINGLE SINGLE)
0.10585200000000000164  0.12783600000000000518  0.74929900000000004834 -1
0.075930300000000006122  0.069759000000000001562  0.76953899999999997306 -1
0.11869000000000000383  0.074290599999999998304  0.80566800000000005078 -1
0.11869000000000000383  0.074290599999999998304  0.80566800000000005078 -1
1  2  3  4
  
ZONE T=F_1894_S_1
STRANDID=0, SOLUTIONTIME=0
Nodes=4, Elements=1, ZONETYPE=FEQuadrilateral
DATAPACKING=POINT
DT=(SINGLE SINGLE SINGLE SINGLE)
0.11869000000000000383  0.074290599999999998304  0.80566800000000005078 -1
0.16748299999999999299  0.12783100000000000018  0.79907600000000000851 -1
0.10585200000000000164  0.12783600000000000518  0.74929900000000004834 -1
0.10585200000000000164  0.12783600000000000518  0.74929900000000004834 -1
1  2  3  4
  
ZONE T=F_1895_S_1
STRANDID=0, SOLUTIONTIME=0
Nodes=4, Elements=1, ZONETYPE=FEQuadrilateral
DATAPACKING=POINT
DT=(SINGLE SINGLE SINGLE SINGLE)
0.10452500000000000679  -0.17584500000000000131  0.38587300000000002154 1
0.079769599999999996065  -0.17925299999999999567  0.31363000000000001988 1
0.13715399999999999814  -0.16949100000000000277  0.32337199999999999278 1
0.13715399999999999814  -0.16949100000000000277  0.32337199999999999278 1
1  2  3  4
  
ZONE T=F_1896_S_1
STRANDID=0, SOLUTIONTIME=0
Nodes=4, Elements=1, ZONETYPE=FEQuadrilateral
DATAPACKING=POINT
DT=(SINGLE SINGLE SINGLE SINGLE)
0.13715399999999999814  -0.16949100000000000277  0.32337199999999999278 1
0.17169999999999999152  -0.15100600000000000134  0.36261900000000002464 1
0.10452500000000000679  -0.17584500000000000131  0.38587300000000002154 1
0.10452500000000000679  -0.17584500000000000131  0.38587300000000002154 1
1  2  3  4
  
ZONE T=F_1897_S_1
STRANDID=0, SOLUTIONTIME=0
Nodes=4, Elements=1, ZONETYPE=FEQuadrilateral
DATAPACKING=POINT
DT=(SINGLE SINGLE SINGLE SINGLE)
0.10585200000000000164  0.12783600000000000518  0.74929900000000004834 -1
0.041407499999999999862  0.080827399999999993696  0.73755300000000001415 -1
0.075930300000000006122  0.069759000000000001562  0.76953899999999997306 -1
0.075930300000000006122  0.069759000000000001562  0.76953899999999997306 -1
1  2  3  4
  
ZONE T=F_1903_S_1
STRANDID=0, SOLUTIONTIME=0
Nodes=4, Elements=1, ZONETYPE=FEQuadrilateral
DATAPACKING=POINT
DT=(SINGLE SINGLE SINGLE SINGLE)
0.17041799999999998616  0.077281799999999997719  0.83858500000000002483 -1
0.24040600000000000858  0.13516100000000000336  0.83151699999999995061 -1
0.16748299999999999299  0.12783100000000000018  0.79907600000000000851 -1
0.16748299999999999299  0.12783100000000000018  0.79907600000000000851 -1
1  2  3  4
  
ZONE T=F_1904_S_1
STRANDID=0, SOLUTIONTIME=0
Nodes=4, Elements=1, ZONETYPE=FEQuadrilateral
DATAPACKING=POINT
DT=(SINGLE SINGLE SINGLE SINGLE)
0.24040600000000000858  0.13516100000000000336  0.83151699999999995061 -1
0.17041799999999998616  0.077281799999999997719  0.83858500000000002483 -1
0.2401719999999999966  0.085528300000000001546  0.87074700000000004874 -1
0.2401719999999999966  0.085528300000000001546  0.87074700000000004874 -1
1  2  3  4
  
ZONE T=F_1905_S_1
STRANDID=0, SOLUTIONTIME=0
Nodes=4, Elements=1, ZONETYPE=FEQuadrilateral
DATAPACKING=POINT
DT=(SINGLE SINGLE SINGLE SINGLE)
0.2401719999999999966  0.085528300000000001546  0.87074700000000004874 -1
0.29060999999999997945  0.12544199999999999795  0.86209499999999994468 -1
0.24040600000000000858  0.13516100000000000336  0.83151699999999995061 -1
0.24040600000000000858  0.13516100000000000336  0.83151699999999995061 -1
1  2  3  4
  
ZONE T=F_1909_S_1
STRANDID=0, SOLUTIONTIME=0
Nodes=4, Elements=1, ZONETYPE=FEQuadrilateral
DATAPACKING=POINT
DT=(SINGLE SINGLE SINGLE SINGLE)
0.17041799999999998616  0.077281799999999997719  0.83858500000000002483 -1
0.16748299999999999299  0.12783100000000000018  0.79907600000000000851 -1
0.11869000000000000383  0.074290599999999998304  0.80566800000000005078 -1
0.11869000000000000383  0.074290599999999998304  0.80566800000000005078 -1
1  2  3  4
  
ZONE T=F_1910_S_1
STRANDID=0, SOLUTIONTIME=0
Nodes=4, Elements=1, ZONETYPE=FEQuadrilateral
DATAPACKING=POINT
DT=(SINGLE SINGLE SINGLE SINGLE)
0.11457900000000000029  -0.1749509999999999954  0.43360500000000001819 1
0.16615599999999999814  -0.15557000000000001383  0.40877599999999997271 1
0.18358700000000000019  -0.15508600000000000163  0.48356799999999999784 1
0.18358700000000000019  -0.15508600000000000163  0.48356799999999999784 1
1  2  3  4
  
ZONE T=F_1911_S_1
STRANDID=0, SOLUTIONTIME=0
Nodes=4, Elements=1, ZONETYPE=FEQuadrilateral
DATAPACKING=POINT
DT=(SINGLE SINGLE SINGLE SINGLE)
0.16615599999999999814  -0.15557000000000001383  0.40877599999999997271 1
0.11457900000000000029  -0.1749509999999999954  0.43360500000000001819 1
0.10452500000000000679  -0.17584500000000000131  0.38587300000000002154 1
0.10452500000000000679  -0.17584500000000000131  0.38587300000000002154 1
1  2  3  4
  
ZONE T=F_1912_S_1
STRANDID=0, SOLUTIONTIME=0
Nodes=4, Elements=1, ZONETYPE=FEQuadrilateral
DATAPACKING=POINT
DT=(SINGLE SINGLE SINGLE SINGLE)
0.10452500000000000679  -0.17584500000000000131  0.38587300000000002154 1
0.17169999999999999152  -0.15100600000000000134  0.36261900000000002464 1
0.16615599999999999814  -0.15557000000000001383  0.40877599999999997271 1
0.16615599999999999814  -0.15557000000000001383  0.40877599999999997271 1
1  2  3  4
  
ZONE T=F_1914_S_1
STRANDID=0, SOLUTIONTIME=0
Nodes=4, Elements=1, ZONETYPE=FEQuadrilateral
DATAPACKING=POINT
DT=(SINGLE SINGLE SINGLE SINGLE)
0.12758300000000000196  -0.17620800000000000352  0.52509700000000003595 1
0.068357500000000001594  -0.1780920000000000003  0.47574699999999997546 1
0.11457900000000000029  -0.1749509999999999954  0.43360500000000001819 1
0.11457900000000000029  -0.1749509999999999954  0.43360500000000001819 1
1  2  3  4
  
ZONE T=F_1915_S_1
STRANDID=0, SOLUTIONTIME=0
Nodes=4, Elements=1, ZONETYPE=FEQuadrilateral
DATAPACKING=POINT
DT=(SINGLE SINGLE SINGLE SINGLE)
0.11457900000000000029  -0.1749509999999999954  0.43360500000000001819 1
0.18358700000000000019  -0.15508600000000000163  0.48356799999999999784 1
0.12758300000000000196  -0.17620800000000000352  0.52509700000000003595 1
0.12758300000000000196  -0.17620800000000000352  0.52509700000000003595 1
1  2  3  4
  
ZONE T=F_1917_S_1
STRANDID=0, SOLUTIONTIME=0
Nodes=4, Elements=1, ZONETYPE=FEQuadrilateral
DATAPACKING=POINT
DT=(SINGLE SINGLE SINGLE SINGLE)
0.2401719999999999966  0.085528300000000001546  0.87074700000000004874 -1
0.28117721839789205918  0.072288046804949171453  0.89181324016961249779 -1
0.29104442008831721278  0.11549285493676926528  0.86835089362215900355 -1
0.29060999999999997945  0.12544199999999999795  0.86209499999999994468 -1
1  2  3  4
  
ZONE T=F_1917_S_2
STRANDID=0, SOLUTIONTIME=0
Nodes=4, Elements=1, ZONETYPE=FEQuadrilateral
DATAPACKING=POINT
DT=(SINGLE SINGLE SINGLE SINGLE)
0.28117721839789205918  0.072288046804949171453  0.89181324016961249779 1
0.29309899999999999842  0.06843860000000000221  0.89793800000000001393 1
0.29104442008831721278  0.11549285493676926528  0.86835089362215900355 1
0.29104442008831721278  0.11549285493676926528  0.86835089362215900355 1
1  2  3  4
  
ZONE T=F_1920_S_1
STRANDID=0, SOLUTIONTIME=0
Nodes=4, Elements=1, ZONETYPE=FEQuadrilateral
DATAPACKING=POINT
DT=(SINGLE SINGLE SINGLE SINGLE)
0.35240799999999999903  0.13517100000000001336  0.86695299999999997365 1
0.2933425841069533524  0.12587219694450546559  0.86230981105523762942 1
0.29227130298880082959  0.12441138314270858145  0.86324288886614541916 1
0.33998499999999998167  0.094811400000000004007  0.89621099999999997987 1
1  2  3  4
  
ZONE T=F_1920_S_2
STRANDID=0, SOLUTIONTIME=0
Nodes=4, Elements=1, ZONETYPE=FEQuadrilateral
DATAPACKING=POINT
DT=(SINGLE SINGLE SINGLE SINGLE)
0.2933425841069533524  0.12587219694450546559  0.86230981105523762942 -1
0.29060999999999997945  0.12544199999999999795  0.86209499999999994468 -1
0.29227130298880082959  0.12441138314270858145  0.86324288886614541916 -1
0.29227130298880082959  0.12441138314270858145  0.86324288886614541916 -1
1  2  3  4
  
ZONE T=F_1922_S_1
STRANDID=0, SOLUTIONTIME=0
Nodes=4, Elements=1, ZONETYPE=FEQuadrilateral
DATAPACKING=POINT
DT=(SINGLE SINGLE SINGLE SINGLE)
0.4281510000000000038  0.12871699999999999808  0.88277700000000003389 1
0.33998499999999998167  0.094811400000000004007  0.89621099999999997987 1
0.40174399999999999  0.085527699999999998171  0.91024799999999994604 1
0.40174399999999999  0.085527699999999998171  0.91024799999999994604 1
1  2  3  4
  
ZONE T=F_1923_S_1
STRANDID=0, SOLUTIONTIME=0
Nodes=4, Elements=1, ZONETYPE=FEQuadrilateral
DATAPACKING=POINT
DT=(SINGLE SINGLE SINGLE SINGLE)
0.33998499999999998167  0.094811400000000004007  0.89621099999999997987 1
0.4281510000000000038  0.12871699999999999808  0.88277700000000003389 1
0.35240799999999999903  0.13517100000000001336  0.86695299999999997365 1
0.35240799999999999903  0.13517100000000001336  0.86695299999999997365 1
1  2  3  4
  
ZONE T=F_1930_S_1
STRANDID=0, SOLUTIONTIME=0
Nodes=4, Elements=1, ZONETYPE=FEQuadrilateral
DATAPACKING=POINT
DT=(SINGLE SINGLE SINGLE SINGLE)
0.33998499999999998167  0.094811400000000004007  0.89621099999999997987 1
0.29227130298880082959  0.12441138314270858145  0.86324288886614541916 1
0.29104442008831721278  0.11549285493676926528  0.86835089362215900355 1
0.29309899999999999842  0.06843860000000000221  0.89793800000000001393 1
1  2  3  4
  
ZONE T=F_1930_S_2
STRANDID=0, SOLUTIONTIME=0
Nodes=4, Elements=1, ZONETYPE=FEQuadrilateral
DATAPACKING=POINT
DT=(SINGLE SINGLE SINGLE SINGLE)
0.29227130298880082959  0.12441138314270858145  0.86324288886614541916 -1
0.29060999999999997945  0.12544199999999999795  0.86209499999999994468 -1
0.29104442008831721278  0.11549285493676926528  0.86835089362215900355 -1
0.29104442008831721278  0.11549285493676926528  0.86835089362215900355 -1
1  2  3  4
  
ZONE T=F_1935_S_1
STRANDID=0, SOLUTIONTIME=0
Nodes=4, Elements=1, ZONETYPE=FEQuadrilateral
DATAPACKING=POINT
DT=(SINGLE SINGLE SINGLE SINGLE)
0.12758300000000000196  -0.17620800000000000352  0.52509700000000003595 1
0.18358700000000000019  -0.15508600000000000163  0.48356799999999999784 1
0.19740499999999999714  -0.16751099999999999324  0.56247999999999998 1
0.19740499999999999714  -0.16751099999999999324  0.56247999999999998 1
1  2  3  4
  
ZONE T=F_1936_S_1
STRANDID=0, SOLUTIONTIME=0
Nodes=4, Elements=1, ZONETYPE=FEQuadrilateral
DATAPACKING=POINT
DT=(SINGLE SINGLE SINGLE SINGLE)
0.40174399999999999  0.085527699999999998171  0.91024799999999994604 1
0.44670599999999999197  0.077163700000000001733  0.91662900000000002709 1
0.4281510000000000038  0.12871699999999999808  0.88277700000000003389 1
0.4281510000000000038  0.12871699999999999808  0.88277700000000003389 1
1  2  3  4
  
ZONE T=F_1941_S_1
STRANDID=0, SOLUTIONTIME=0
Nodes=4, Elements=1, ZONETYPE=FEQuadrilateral
DATAPACKING=POINT
DT=(SINGLE SINGLE SINGLE SINGLE)
0.50254500000000001947  0.13517100000000001336  0.87304700000000001747 1
0.49167600000000000193  0.085527699999999998171  0.91024799999999994604 1
0.55342800000000003102  0.094811400000000004007  0.89621099999999997987 1
0.55342800000000003102  0.094811400000000004007  0.89621099999999997987 1
1  2  3  4
  
ZONE T=F_1942_S_1
STRANDID=0, SOLUTIONTIME=0
Nodes=4, Elements=1, ZONETYPE=FEQuadrilateral
DATAPACKING=POINT
DT=(SINGLE SINGLE SINGLE SINGLE)
0.49167600000000000193  0.085527699999999998171  0.91024799999999994604 1
0.50254500000000001947  0.13517100000000001336  0.87304700000000001747 1
0.4281510000000000038  0.12871699999999999808  0.88277700000000003389 1
0.4281510000000000038  0.12871699999999999808  0.88277700000000003389 1
1  2  3  4
  
ZONE T=F_1943_S_1
STRANDID=0, SOLUTIONTIME=0
Nodes=4, Elements=1, ZONETYPE=FEQuadrilateral
DATAPACKING=POINT
DT=(SINGLE SINGLE SINGLE SINGLE)
0.55342800000000003102  0.094811400000000004007  0.89621099999999997987 1
0.58178099999999999259  0.12871699999999999808  0.86431999999999997719 1
0.50254500000000001947  0.13517100000000001336  0.87304700000000001747 1
0.50254500000000001947  0.13517100000000001336  0.87304700000000001747 1
1  2  3  4
  
ZONE T=F_1947_S_1
STRANDID=0, SOLUTIONTIME=0
Nodes=4, Elements=1, ZONETYPE=FEQuadrilateral
DATAPACKING=POINT
DT=(SINGLE SINGLE SINGLE SINGLE)
0.12758300000000000196  -0.17620800000000000352  0.52509700000000003595 1
0.19740499999999999714  -0.16751099999999999324  0.56247999999999998 1
0.13704900000000000415  -0.17759099999999999886  0.61704899999999995863 1
0.13704900000000000415  -0.17759099999999999886  0.61704899999999995863 1
1  2  3  4
  
ZONE T=F_1948_S_1
STRANDID=0, SOLUTIONTIME=0
Nodes=4, Elements=1, ZONETYPE=FEQuadrilateral
DATAPACKING=POINT
DT=(SINGLE SINGLE SINGLE SINGLE)
0.49167600000000000193  0.085527699999999998171  0.91024799999999994604 1
0.4281510000000000038  0.12871699999999999808  0.88277700000000003389 1
0.44670599999999999197  0.077163700000000001733  0.91662900000000002709 1
0.44670599999999999197  0.077163700000000001733  0.91662900000000002709 1
1  2  3  4
  
ZONE T=F_1954_S_1
STRANDID=0, SOLUTIONTIME=0
Nodes=4, Elements=1, ZONETYPE=FEQuadrilateral
DATAPACKING=POINT
DT=(SINGLE SINGLE SINGLE SINGLE)
0.19740499999999999714  -0.16751099999999999324  0.56247999999999998 1
0.19194323728842857535  -0.17490698530800963262  0.61444982068664066865 1
0.15318684976761132166  -0.17792952163508299335  0.62446395559517087204 1
0.13704900000000000415  -0.17759099999999999886  0.61704899999999995863 1
1  2  3  4
  
ZONE T=F_1954_S_2
STRANDID=0, SOLUTIONTIME=0
Nodes=4, Elements=1, ZONETYPE=FEQuadrilateral
DATAPACKING=POINT
DT=(SINGLE SINGLE SINGLE SINGLE)
0.19194323728842857535  -0.17490698530800963262  0.61444982068664066865 -1
0.18915399999999998881  -0.17868400000000000949  0.6409899999999999487 -1
0.15318684976761132166  -0.17792952163508299335  0.62446395559517087204 -1
0.15318684976761132166  -0.17792952163508299335  0.62446395559517087204 -1
1  2  3  4
  
ZONE T=F_1955_S_1
STRANDID=0, SOLUTIONTIME=0
Nodes=4, Elements=1, ZONETYPE=FEQuadrilateral
DATAPACKING=POINT
DT=(SINGLE SINGLE SINGLE SINGLE)
0.55342800000000003102  0.094811400000000004007  0.89621099999999997987 1
0.60031299999999998551  0.06843860000000000221  0.89793800000000001393 1
0.58178099999999999259  0.12871699999999999808  0.86431999999999997719 1
0.58178099999999999259  0.12871699999999999808  0.86431999999999997719 1
1  2  3  4
  
ZONE T=F_1961_S_1
STRANDID=0, SOLUTIONTIME=0
Nodes=4, Elements=1, ZONETYPE=FEQuadrilateral
DATAPACKING=POINT
DT=(SINGLE SINGLE SINGLE SINGLE)
0.65299899999999999611  0.13517100000000001336  0.83153999999999994586 -1
0.65302871065688083974  0.12924763764523111709  0.83621817559970390565 -1
0.68481784803944922846  0.090862495888953814793  0.85194104476374488133 -1
0.70818899999999995742  0.094811400000000004007  0.83801899999999995838 -1
1  2  3  4
  
ZONE T=F_1961_S_2
STRANDID=0, SOLUTIONTIME=0
Nodes=4, Elements=1, ZONETYPE=FEQuadrilateral
DATAPACKING=POINT
DT=(SINGLE SINGLE SINGLE SINGLE)
0.65302871065688083974  0.12924763764523111709  0.83621817559970390565 1
0.65324800000000005085  0.085528300000000001546  0.87074700000000004874 1
0.68481784803944922846  0.090862495888953814793  0.85194104476374488133 1
0.68481784803944922846  0.090862495888953814793  0.85194104476374488133 1
1  2  3  4
  
ZONE T=F_1962_S_1
STRANDID=0, SOLUTIONTIME=0
Nodes=4, Elements=1, ZONETYPE=FEQuadrilateral
DATAPACKING=POINT
DT=(SINGLE SINGLE SINGLE SINGLE)
0.65324800000000005085  0.085528300000000001546  0.87074700000000004874 1
0.65302871065688083974  0.12924763764523111709  0.83621817559970390565 1
0.6492476624898237958  0.13483104195160386385  0.83326665398612109747 1
0.58178099999999999259  0.12871699999999999808  0.86431999999999997719 1
1  2  3  4
  
ZONE T=F_1962_S_2
STRANDID=0, SOLUTIONTIME=0
Nodes=4, Elements=1, ZONETYPE=FEQuadrilateral
DATAPACKING=POINT
DT=(SINGLE SINGLE SINGLE SINGLE)
0.65302871065688083974  0.12924763764523111709  0.83621817559970390565 -1
0.65299899999999999611  0.13517100000000001336  0.83153999999999994586 -1
0.6492476624898237958  0.13483104195160386385  0.83326665398612109747 -1
0.6492476624898237958  0.13483104195160386385  0.83326665398612109747 -1
1  2  3  4
  
ZONE T=F_1963_S_1
STRANDID=0, SOLUTIONTIME=0
Nodes=4, Elements=1, ZONETYPE=FEQuadrilateral
DATAPACKING=POINT
DT=(SINGLE SINGLE SINGLE SINGLE)
0.70818899999999995742  0.094811400000000004007  0.83801899999999995838 -1
0.72640400000000004965  0.12871699999999999808  0.79799699999999995637 -1
0.65299899999999999611  0.13517100000000001336  0.83153999999999994586 -1
0.65299899999999999611  0.13517100000000001336  0.83153999999999994586 -1
1  2  3  4
  
ZONE T=F_1968_S_1
STRANDID=0, SOLUTIONTIME=0
Nodes=4, Elements=1, ZONETYPE=FEQuadrilateral
DATAPACKING=POINT
DT=(SINGLE SINGLE SINGLE SINGLE)
0.18915399999999998881  -0.17868400000000000949  0.6409899999999999487 -1
0.19194323728842857535  -0.17490698530800963262  0.61444982068664066865 -1
0.22563268628211710642  -0.16851873730722660705  0.59624766507991655562 -1
0.23575199999999998934  -0.16888000000000000234  0.60835300000000003262 -1
1  2  3  4
  
ZONE T=F_1968_S_2
STRANDID=0, SOLUTIONTIME=0
Nodes=4, Elements=1, ZONETYPE=FEQuadrilateral
DATAPACKING=POINT
DT=(SINGLE SINGLE SINGLE SINGLE)
0.19194323728842857535  -0.17490698530800963262  0.61444982068664066865 1
0.19740499999999999714  -0.16751099999999999324  0.56247999999999998 1
0.22563268628211710642  -0.16851873730722660705  0.59624766507991655562 1
0.22563268628211710642  -0.16851873730722660705  0.59624766507991655562 1
1  2  3  4
  
ZONE T=F_1969_S_1
STRANDID=0, SOLUTIONTIME=0
Nodes=4, Elements=1, ZONETYPE=FEQuadrilateral
DATAPACKING=POINT
DT=(SINGLE SINGLE SINGLE SINGLE)
0.65324800000000005085  0.085528300000000001546  0.87074700000000004874 1
0.58178099999999999259  0.12871699999999999808  0.86431999999999997719 1
0.60031299999999998551  0.06843860000000000221  0.89793800000000001393 1
0.60031299999999998551  0.06843860000000000221  0.89793800000000001393 1
1  2  3  4
  
ZONE T=F_1974_S_1
STRANDID=0, SOLUTIONTIME=0
Nodes=4, Elements=1, ZONETYPE=FEQuadrilateral
DATAPACKING=POINT
DT=(SINGLE SINGLE SINGLE SINGLE)
0.26447500000000001563  -0.17619199999999998751  0.66540799999999999947 -1
0.18915399999999998881  -0.17868400000000000949  0.6409899999999999487 -1
0.23575199999999998934  -0.16888000000000000234  0.60835300000000003262 -1
0.23575199999999998934  -0.16888000000000000234  0.60835300000000003262 -1
1  2  3  4
  
ZONE T=F_1975_S_1
STRANDID=0, SOLUTIONTIME=0
Nodes=4, Elements=1, ZONETYPE=FEQuadrilateral
DATAPACKING=POINT
DT=(SINGLE SINGLE SINGLE SINGLE)
0.23575199999999998934  -0.16888000000000000234  0.60835300000000003262 -1
0.30554500000000001103  -0.15105799999999999783  0.61370000000000002327 -1
0.26447500000000001563  -0.17619199999999998751  0.66540799999999999947 -1
0.26447500000000001563  -0.17619199999999998751  0.66540799999999999947 -1
1  2  3  4
  
ZONE T=F_1976_S_1
STRANDID=0, SOLUTIONTIME=0
Nodes=4, Elements=1, ZONETYPE=FEQuadrilateral
DATAPACKING=POINT
DT=(SINGLE SINGLE SINGLE SINGLE)
0.70818899999999995742  0.094811400000000004007  0.83801899999999995838 -1
0.75179300000000004456  0.06843710000000000071  0.82586000000000003851 -1
0.72640400000000004965  0.12871699999999999808  0.79799699999999995637 -1
0.72640400000000004965  0.12871699999999999808  0.79799699999999995637 -1
1  2  3  4
  
ZONE T=F_1982_S_1
STRANDID=0, SOLUTIONTIME=0
Nodes=4, Elements=1, ZONETYPE=FEQuadrilateral
DATAPACKING=POINT
DT=(SINGLE SINGLE SINGLE SINGLE)
0.79733600000000004471  0.085527699999999998171  0.78104099999999998527 -1
0.80690903938302871445  0.10106558151926788025  0.75850311641038525856 -1
0.79059015583081204692  0.12701523489737526207  0.74851435786876963085 -1
0.77743799999999996242  0.13199299999999999922  0.75517599999999995841 -1
1  2  3  4
  
ZONE T=F_1982_S_2
STRANDID=0, SOLUTIONTIME=0
Nodes=4, Elements=1, ZONETYPE=FEQuadrilateral
DATAPACKING=POINT
DT=(SINGLE SINGLE SINGLE SINGLE)
0.80690903938302871445  0.10106558151926788025  0.75850311641038525856 -1
0.81678799999999995851  0.11709999999999999576  0.73524500000000003741 -1
0.79059015583081204692  0.12701523489737526207  0.74851435786876963085 -1
0.79059015583081204692  0.12701523489737526207  0.74851435786876963085 -1
1  2  3  4
  
ZONE T=F_1983_S_1
STRANDID=0, SOLUTIONTIME=0
Nodes=4, Elements=1, ZONETYPE=FEQuadrilateral
DATAPACKING=POINT
DT=(SINGLE SINGLE SINGLE SINGLE)
0.81678799999999995851  0.11709999999999999576  0.73524500000000003741 -1
0.80690903938302871445  0.10106558151926788025  0.75850311641038525856 -1
0.81638630973649006783  0.081374130682622530797  0.76599458372816797702 -1
0.83430999999999999606  0.077466199999999998949  0.7518380000000000063 -1
1  2  3  4
  
ZONE T=F_1983_S_2
STRANDID=0, SOLUTIONTIME=0
Nodes=4, Elements=1, ZONETYPE=FEQuadrilateral
DATAPACKING=POINT
DT=(SINGLE SINGLE SINGLE SINGLE)
0.80690903938302871445  0.10106558151926788025  0.75850311641038525856 -1
0.79733600000000004471  0.085527699999999998171  0.78104099999999998527 -1
0.81638630973649006783  0.081374130682622530797  0.76599458372816797702 -1
0.81638630973649006783  0.081374130682622530797  0.76599458372816797702 -1
1  2  3  4
  
ZONE T=F_1984_S_1
STRANDID=0, SOLUTIONTIME=0
Nodes=4, Elements=1, ZONETYPE=FEQuadrilateral
DATAPACKING=POINT
DT=(SINGLE SINGLE SINGLE SINGLE)
0.77743799999999996242  0.13199299999999999922  0.75517599999999995841 -1
0.72974661550397412757  0.12893157084279144309  0.79519231805275547575 -1
0.7321668123185486321  0.12520812064978439904  0.79661942364978688413 -1
0.79733600000000004471  0.085527699999999998171  0.78104099999999998527 -1
1  2  3  4
  
ZONE T=F_1984_S_2
STRANDID=0, SOLUTIONTIME=0
Nodes=4, Elements=1, ZONETYPE=FEQuadrilateral
DATAPACKING=POINT
DT=(SINGLE SINGLE SINGLE SINGLE)
0.72974661550397412757  0.12893157084279144309  0.79519231805275547575 -1
0.72640400000000004965  0.12871699999999999808  0.79799699999999995637 -1
0.7321668123185486321  0.12520812064978439904  0.79661942364978688413 -1
0.7321668123185486321  0.12520812064978439904  0.79661942364978688413 -1
1  2  3  4
  
ZONE T=F_1985_S_1
STRANDID=0, SOLUTIONTIME=0
Nodes=4, Elements=1, ZONETYPE=FEQuadrilateral
DATAPACKING=POINT
DT=(SINGLE SINGLE SINGLE SINGLE)
0.87112599999999995593  0.081346299999999996388  0.70734200000000002628 -1
0.86236913341213028428  0.098921142124861263789  0.7004213177865632467 -1
0.84226463535573381503  0.12202235267693777032  0.70120299687443854442 -1
0.81678799999999995851  0.11709999999999999576  0.73524500000000003741 -1
1  2  3  4
  
ZONE T=F_1985_S_2
STRANDID=0, SOLUTIONTIME=0
Nodes=4, Elements=1, ZONETYPE=FEQuadrilateral
DATAPACKING=POINT
DT=(SINGLE SINGLE SINGLE SINGLE)
0.86236913341213028428  0.098921142124861263789  0.7004213177865632467 -1
0.85010399999999997078  0.12353699999999999404  0.69072800000000000864 -1
0.84226463535573381503  0.12202235267693777032  0.70120299687443854442 -1
0.84226463535573381503  0.12202235267693777032  0.70120299687443854442 -1
1  2  3  4
  
ZONE T=F_1986_S_1
STRANDID=0, SOLUTIONTIME=0
Nodes=4, Elements=1, ZONETYPE=FEQuadrilateral
DATAPACKING=POINT
DT=(SINGLE SINGLE SINGLE SINGLE)
0.83430999999999999606  0.077466199999999998949  0.7518380000000000063 -1
0.87112599999999995593  0.081346299999999996388  0.70734200000000002628 -1
0.81678799999999995851  0.11709999999999999576  0.73524500000000003741 -1
0.81678799999999995851  0.11709999999999999576  0.73524500000000003741 -1
1  2  3  4
  
ZONE T=F_1987_S_1
STRANDID=0, SOLUTIONTIME=0
Nodes=4, Elements=1, ZONETYPE=FEQuadrilateral
DATAPACKING=POINT
DT=(SINGLE SINGLE SINGLE SINGLE)
0.75179300000000004456  0.06843710000000000071  0.82586000000000003851 -1
0.76713543420752283719  0.07419454694172733511  0.8107614654557898648 -1
0.7321668123185486321  0.12520812064978439904  0.79661942364978688413 -1
0.72640400000000004965  0.12871699999999999808  0.79799699999999995637 -1
1  2  3  4
  
ZONE T=F_1987_S_2
STRANDID=0, SOLUTIONTIME=0
Nodes=4, Elements=1, ZONETYPE=FEQuadrilateral
DATAPACKING=POINT
DT=(SINGLE SINGLE SINGLE SINGLE)
0.76713543420752283719  0.07419454694172733511  0.8107614654557898648 -1
0.79733600000000004471  0.085527699999999998171  0.78104099999999998527 -1
0.7321668123185486321  0.12520812064978439904  0.79661942364978688413 -1
0.7321668123185486321  0.12520812064978439904  0.79661942364978688413 -1
1  2  3  4
  
ZONE T=F_1988_S_1
STRANDID=0, SOLUTIONTIME=0
Nodes=4, Elements=1, ZONETYPE=FEQuadrilateral
DATAPACKING=POINT
DT=(SINGLE SINGLE SINGLE SINGLE)
0.26447500000000001563  -0.17619199999999998751  0.66540799999999999947 -1
0.30554500000000001103  -0.15105799999999999783  0.61370000000000002327 -1
0.37100800000000000445  -0.15836400000000000476  0.65373000000000003329 -1
0.37100800000000000445  -0.15836400000000000476  0.65373000000000003329 -1
1  2  3  4
  
ZONE T=F_1992_S_1
STRANDID=0, SOLUTIONTIME=0
Nodes=4, Elements=1, ZONETYPE=FEQuadrilateral
DATAPACKING=POINT
DT=(SINGLE SINGLE SINGLE SINGLE)
0.26447500000000001563  -0.17619199999999998751  0.66540799999999999947 -1
0.37100800000000000445  -0.15836400000000000476  0.65373000000000003329 -1
0.33496900000000001674  -0.17667800000000000171  0.7085190000000000099 -1
0.33496900000000001674  -0.17667800000000000171  0.7085190000000000099 -1
1  2  3  4
  
ZONE T=F_1997_S_1
STRANDID=0, SOLUTIONTIME=0
Nodes=4, Elements=1, ZONETYPE=FEQuadrilateral
DATAPACKING=POINT
DT=(SINGLE SINGLE SINGLE SINGLE)
0.93540400000000001324  0.074829599999999996118  0.60442899999999999405 -1
0.89210900000000004084  0.12454600000000000393  0.62193399999999998684 -1
0.90149299999999998878  0.078866900000000003668  0.66413400000000000212 -1
0.90149299999999998878  0.078866900000000003668  0.66413400000000000212 -1
1  2  3  4
  
ZONE T=F_1998_S_1
STRANDID=0, SOLUTIONTIME=0
Nodes=4, Elements=1, ZONETYPE=FEQuadrilateral
DATAPACKING=POINT
DT=(SINGLE SINGLE SINGLE SINGLE)
0.90149299999999998878  0.078866900000000003668  0.66413400000000000212 -1
0.89210900000000004084  0.12454600000000000393  0.62193399999999998684 -1
0.85010399999999997078  0.12353699999999999404  0.69072800000000000864 -1
0.85010399999999997078  0.12353699999999999404  0.69072800000000000864 -1
1  2  3  4
  
ZONE T=F_2000_S_1
STRANDID=0, SOLUTIONTIME=0
Nodes=4, Elements=1, ZONETYPE=FEQuadrilateral
DATAPACKING=POINT
DT=(SINGLE SINGLE SINGLE SINGLE)
0.92619499999999999051  0.12353699999999999404  0.55344800000000005102 -1
0.89210900000000004084  0.12454600000000000393  0.62193399999999998684 -1
0.93540400000000001324  0.074829599999999996118  0.60442899999999999405 -1
0.93540400000000001324  0.074829599999999996118  0.60442899999999999405 -1
1  2  3  4
  
ZONE T=F_2006_S_1
STRANDID=0, SOLUTIONTIME=0
Nodes=4, Elements=1, ZONETYPE=FEQuadrilateral
DATAPACKING=POINT
DT=(SINGLE SINGLE SINGLE SINGLE)
0.85010399999999997078  0.12353699999999999404  0.69072800000000000864 -1
0.86236913341213028428  0.098921142124861263789  0.7004213177865632467 -1
0.87652852992293017742  0.080905195093657150673  0.69965495442717517971 -1
0.90149299999999998878  0.078866900000000003668  0.66413400000000000212 -1
1  2  3  4
  
ZONE T=F_2006_S_2
STRANDID=0, SOLUTIONTIME=0
Nodes=4, Elements=1, ZONETYPE=FEQuadrilateral
DATAPACKING=POINT
DT=(SINGLE SINGLE SINGLE SINGLE)
0.86236913341213028428  0.098921142124861263789  0.7004213177865632467 -1
0.87112599999999995593  0.081346299999999996388  0.70734200000000002628 -1
0.87652852992293017742  0.080905195093657150673  0.69965495442717517971 -1
0.87652852992293017742  0.080905195093657150673  0.69965495442717517971 -1
1  2  3  4
  
ZONE T=F_2008_S_1
STRANDID=0, SOLUTIONTIME=0
Nodes=4, Elements=1, ZONETYPE=FEQuadrilateral
DATAPACKING=POINT
DT=(SINGLE SINGLE SINGLE SINGLE)
0.37100800000000000445  -0.15836400000000000476  0.65373000000000003329 -1
0.38895563815767614235  -0.16303807313506865628  0.66773176647619691959 -1
0.34332040532418500733  -0.17605053424327238298  0.70664671988165084215 -1
0.33496900000000001674  -0.17667800000000000171  0.7085190000000000099 -1
1  2  3  4
  
ZONE T=F_2008_S_2
STRANDID=0, SOLUTIONTIME=0
Nodes=4, Elements=1, ZONETYPE=FEQuadrilateral
DATAPACKING=POINT
DT=(SINGLE SINGLE SINGLE SINGLE)
0.38895563815767614235  -0.16303807313506865628  0.66773176647619691959 1
0.41751599999999999824  -0.17047599999999998865  0.69001299999999998747 1
0.34332040532418500733  -0.17605053424327238298  0.70664671988165084215 1
0.34332040532418500733  -0.17605053424327238298  0.70664671988165084215 1
1  2  3  4
  
ZONE T=F_2009_S_1
STRANDID=0, SOLUTIONTIME=0
Nodes=4, Elements=1, ZONETYPE=FEQuadrilateral
DATAPACKING=POINT
DT=(SINGLE SINGLE SINGLE SINGLE)
0.40135999999999999455  -0.17917700000000000293  0.73580900000000004635 1
0.34185488570441818768  -0.17693718917285988779  0.71134944118741350039 1
0.34332040532418500733  -0.17605053424327238298  0.70664671988165084215 1
0.41751599999999999824  -0.17047599999999998865  0.69001299999999998747 1
1  2  3  4
  
ZONE T=F_2009_S_2
STRANDID=0, SOLUTIONTIME=0
Nodes=4, Elements=1, ZONETYPE=FEQuadrilateral
DATAPACKING=POINT
DT=(SINGLE SINGLE SINGLE SINGLE)
0.34185488570441818768  -0.17693718917285988779  0.71134944118741350039 -1
0.33496900000000001674  -0.17667800000000000171  0.7085190000000000099 -1
0.34332040532418500733  -0.17605053424327238298  0.70664671988165084215 -1
0.34332040532418500733  -0.17605053424327238298  0.70664671988165084215 -1
1  2  3  4
  
ZONE T=F_2010_S_1
STRANDID=0, SOLUTIONTIME=0
Nodes=4, Elements=1, ZONETYPE=FEQuadrilateral
DATAPACKING=POINT
DT=(SINGLE SINGLE SINGLE SINGLE)
0.93540400000000001324  0.074829599999999996118  0.60442899999999999405 -1
0.96253599999999994719  0.081346100000000004515  0.52793400000000001437 -1
0.92619499999999999051  0.12353699999999999404  0.55344800000000005102 -1
0.92619499999999999051  0.12353699999999999404  0.55344800000000005102 -1
1  2  3  4
  
ZONE T=F_2018_S_1
STRANDID=0, SOLUTIONTIME=0
Nodes=4, Elements=1, ZONETYPE=FEQuadrilateral
DATAPACKING=POINT
DT=(SINGLE SINGLE SINGLE SINGLE)
0.97752300000000003077  0.077466199999999998949  0.47076000000000001178 -1
0.94435000000000002274  0.12454600000000000393  0.48208400000000001251 -1
0.96253599999999994719  0.081346100000000004515  0.52793400000000001437 -1
0.96253599999999994719  0.081346100000000004515  0.52793400000000001437 -1
1  2  3  4
  
ZONE T=F_2019_S_1
STRANDID=0, SOLUTIONTIME=0
Nodes=4, Elements=1, ZONETYPE=FEQuadrilateral
DATAPACKING=POINT
DT=(SINGLE SINGLE SINGLE SINGLE)
0.96253599999999994719  0.081346100000000004515  0.52793400000000001437 -1
0.94435000000000002274  0.12454600000000000393  0.48208400000000001251 -1
0.92619499999999999051  0.12353699999999999404  0.55344800000000005102 -1
0.92619499999999999051  0.12353699999999999404  0.55344800000000005102 -1
1  2  3  4
  
ZONE T=F_2020_S_1
STRANDID=0, SOLUTIONTIME=0
Nodes=4, Elements=1, ZONETYPE=FEQuadrilateral
DATAPACKING=POINT
DT=(SINGLE SINGLE SINGLE SINGLE)
0.94698999999999999844  0.13199299999999999922  0.42152200000000000779 -1
0.94435000000000002274  0.12454600000000000393  0.48208400000000001251 -1
0.9794159999999999533  0.085527699999999998171  0.42368299999999997629 -1
0.9794159999999999533  0.085527699999999998171  0.42368299999999997629 -1
1  2  3  4
  
ZONE T=F_2021_S_1
STRANDID=0, SOLUTIONTIME=0
Nodes=4, Elements=1, ZONETYPE=FEQuadrilateral
DATAPACKING=POINT
DT=(SINGLE SINGLE SINGLE SINGLE)
0.97752300000000003077  0.077466199999999998949  0.47076000000000001178 -1
0.9794159999999999533  0.085527699999999998171  0.42368299999999997629 -1
0.94435000000000002274  0.12454600000000000393  0.48208400000000001251 -1
0.94435000000000002274  0.12454600000000000393  0.48208400000000001251 -1
1  2  3  4
  
ZONE T=F_2022_S_1
STRANDID=0, SOLUTIONTIME=0
Nodes=4, Elements=1, ZONETYPE=FEQuadrilateral
DATAPACKING=POINT
DT=(SINGLE SINGLE SINGLE SINGLE)
0.9794159999999999533  0.085527699999999998171  0.42368299999999997629 -1
0.95209600000000005338  0.12871699999999999808  0.36045100000000002138 -1
0.94698999999999999844  0.13199299999999999922  0.42152200000000000779 -1
0.94698999999999999844  0.13199299999999999922  0.42152200000000000779 -1
1  2  3  4
  
ZONE T=F_2023_S_1
STRANDID=0, SOLUTIONTIME=0
Nodes=4, Elements=1, ZONETYPE=FEQuadrilateral
DATAPACKING=POINT
DT=(SINGLE SINGLE SINGLE SINGLE)
0.46026000000000000245  -0.1785690000000000055  0.73203799999999996651 1
0.40135999999999999455  -0.17917700000000000293  0.73580900000000004635 1
0.41751599999999999824  -0.17047599999999998865  0.69001299999999998747 1
0.41751599999999999824  -0.17047599999999998865  0.69001299999999998747 1
1  2  3  4
  
ZONE T=F_2024_S_1
STRANDID=0, SOLUTIONTIME=0
Nodes=4, Elements=1, ZONETYPE=FEQuadrilateral
DATAPACKING=POINT
DT=(SINGLE SINGLE SINGLE SINGLE)
0.51983299999999998953  -0.17905999999999999694  0.73069499999999998341 1
0.46026000000000000245  -0.1785690000000000055  0.73203799999999996651 1
0.48239100000000001423  -0.16856799999999999562  0.68395300000000003315 1
0.48239100000000001423  -0.16856799999999999562  0.68395300000000003315 1
1  2  3  4
  
ZONE T=F_2025_S_1
STRANDID=0, SOLUTIONTIME=0
Nodes=4, Elements=1, ZONETYPE=FEQuadrilateral
DATAPACKING=POINT
DT=(SINGLE SINGLE SINGLE SINGLE)
0.48239100000000001423  -0.16856799999999999562  0.68395300000000003315 1
0.46026000000000000245  -0.1785690000000000055  0.73203799999999996651 1
0.41751599999999999824  -0.17047599999999998865  0.69001299999999998747 1
0.41751599999999999824  -0.17047599999999998865  0.69001299999999998747 1
1  2  3  4
  
ZONE T=F_2026_S_1
STRANDID=0, SOLUTIONTIME=0
Nodes=4, Elements=1, ZONETYPE=FEQuadrilateral
DATAPACKING=POINT
DT=(SINGLE SINGLE SINGLE SINGLE)
0.9794159999999999533  0.085527699999999998171  0.42368299999999997629 -1
0.98602299999999998281  0.077163700000000001733  0.37732199999999999074 -1
0.95209600000000005338  0.12871699999999999808  0.36045100000000002138 -1
0.95209600000000005338  0.12871699999999999808  0.36045100000000002138 -1
1  2  3  4
  
ZONE T=F_2030_S_1
STRANDID=0, SOLUTIONTIME=0
Nodes=4, Elements=1, ZONETYPE=FEQuadrilateral
DATAPACKING=POINT
DT=(SINGLE SINGLE SINGLE SINGLE)
0.51983299999999998953  -0.17905999999999999694  0.73069499999999998341 1
0.48239100000000001423  -0.16856799999999999562  0.68395300000000003315 1
0.53675799999999995737  -0.16938900000000001178  0.67810999999999999055 1
0.53675799999999995737  -0.16938900000000001178  0.67810999999999999055 1
1  2  3  4
  
ZONE T=F_2031_S_1
STRANDID=0, SOLUTIONTIME=0
Nodes=4, Elements=1, ZONETYPE=FEQuadrilateral
DATAPACKING=POINT
DT=(SINGLE SINGLE SINGLE SINGLE)
0.95209600000000005338  0.12871699999999999808  0.36045100000000002138 -1
0.97964200000000001278  0.085527699999999998171  0.33235599999999998477 -1
0.94590399999999996705  0.12454600000000000393  0.28232000000000001538 -1
0.94590399999999996705  0.12454600000000000393  0.28232000000000001538 -1
1  2  3  4
  
ZONE T=F_2032_S_1
STRANDID=0, SOLUTIONTIME=0
Nodes=4, Elements=1, ZONETYPE=FEQuadrilateral
DATAPACKING=POINT
DT=(SINGLE SINGLE SINGLE SINGLE)
0.9776960000000000095  0.077466199999999998949  0.28497800000000000908 -1
0.94590399999999996705  0.12454600000000000393  0.28232000000000001538 -1
0.97964200000000001278  0.085527699999999998171  0.33235599999999998477 -1
0.97964200000000001278  0.085527699999999998171  0.33235599999999998477 -1
1  2  3  4
  
ZONE T=F_2033_S_1
STRANDID=0, SOLUTIONTIME=0
Nodes=4, Elements=1, ZONETYPE=FEQuadrilateral
DATAPACKING=POINT
DT=(SINGLE SINGLE SINGLE SINGLE)
0.9776960000000000095  0.077466199999999998949  0.28497800000000000908 -1
0.9638550000000000173  0.083229600000000000803  0.23730899999999999217 -1
0.94590399999999996705  0.12454600000000000393  0.28232000000000001538 -1
0.94590399999999996705  0.12454600000000000393  0.28232000000000001538 -1
1  2  3  4
  
ZONE T=F_2034_S_1
STRANDID=0, SOLUTIONTIME=0
Nodes=4, Elements=1, ZONETYPE=FEQuadrilateral
DATAPACKING=POINT
DT=(SINGLE SINGLE SINGLE SINGLE)
0.9638550000000000173  0.083229600000000000803  0.23730899999999999217 -1
0.93148200000000003218  0.12544199999999999795  0.22122900000000000897 -1
0.94590399999999996705  0.12454600000000000393  0.28232000000000001538 -1
0.94590399999999996705  0.12454600000000000393  0.28232000000000001538 -1
1  2  3  4
  
ZONE T=F_2035_S_1
STRANDID=0, SOLUTIONTIME=0
Nodes=4, Elements=1, ZONETYPE=FEQuadrilateral
DATAPACKING=POINT
DT=(SINGLE SINGLE SINGLE SINGLE)
0.51983299999999998953  -0.17905999999999999694  0.73069499999999998341 1
0.53675799999999995737  -0.16938900000000001178  0.67810999999999999055 1
0.57151499999999999524  -0.17917500000000000093  0.71676499999999998547 1
0.57151499999999999524  -0.17917500000000000093  0.71676499999999998547 1
1  2  3  4
  
ZONE T=F_2036_S_1
STRANDID=0, SOLUTIONTIME=0
Nodes=4, Elements=1, ZONETYPE=FEQuadrilateral
DATAPACKING=POINT
DT=(SINGLE SINGLE SINGLE SINGLE)
0.97964200000000001278  0.085527699999999998171  0.33235599999999998477 -1
0.95209600000000005338  0.12871699999999999808  0.36045100000000002138 -1
0.98602299999999998281  0.077163700000000001733  0.37732199999999999074 -1
0.98602299999999998281  0.077163700000000001733  0.37732199999999999074 -1
1  2  3  4
  
ZONE T=F_2042_S_1
STRANDID=0, SOLUTIONTIME=0
Nodes=4, Elements=1, ZONETYPE=FEQuadrilateral
DATAPACKING=POINT
DT=(SINGLE SINGLE SINGLE SINGLE)
0.53675799999999995737  -0.16938900000000001178  0.67810999999999999055 1
0.5875660000000000327  -0.17160300000000000553  0.66625000000000000888 1
0.57151499999999999524  -0.17917500000000000093  0.71676499999999998547 1
0.57151499999999999524  -0.17917500000000000093  0.71676499999999998547 1
1  2  3  4
  
ZONE T=F_2043_S_1
STRANDID=0, SOLUTIONTIME=0
Nodes=4, Elements=1, ZONETYPE=FEQuadrilateral
DATAPACKING=POINT
DT=(SINGLE SINGLE SINGLE SINGLE)
0.94932099999999997042  -0.0087612799999999997624  0.14935399999999998677 -1
0.94030821180845569618  0.045373008724926153223  0.14991159219895949795 -1
0.93813404331123595448  0.075635630150588092913  0.15857218927801428054 -1
0.9638550000000000173  0.083229600000000000803  0.23730899999999999217 -1
1  2  3  4
  
ZONE T=F_2043_S_2
STRANDID=0, SOLUTIONTIME=0
Nodes=4, Elements=1, ZONETYPE=FEQuadrilateral
DATAPACKING=POINT
DT=(SINGLE SINGLE SINGLE SINGLE)
0.94030821180845569618  0.045373008724926153223  0.14991159219895949795 1
0.93540400000000001324  0.074829599999999996118  0.15021499999999998742 1
0.93813404331123595448  0.075635630150588092913  0.15857218927801428054 1
0.93813404331123595448  0.075635630150588092913  0.15857218927801428054 1
1  2  3  4
  
ZONE T=F_2046_S_1
STRANDID=0, SOLUTIONTIME=0
Nodes=4, Elements=1, ZONETYPE=FEQuadrilateral
DATAPACKING=POINT
DT=(SINGLE SINGLE SINGLE SINGLE)
0.92274800000000001265  0.015241799999999999793  0.096215999999999995973 1
0.89536800000000005273  0.083229700000000003679  0.084445699999999998542 1
0.93540400000000001324  0.074829599999999996118  0.15021499999999998742 1
0.93540400000000001324  0.074829599999999996118  0.15021499999999998742 1
1  2  3  4
  
ZONE T=F_2048_S_1
STRANDID=0, SOLUTIONTIME=0
Nodes=4, Elements=1, ZONETYPE=FEQuadrilateral
DATAPACKING=POINT
DT=(SINGLE SINGLE SINGLE SINGLE)
0.93540400000000001324  0.074829599999999996118  0.15021499999999998742 1
0.94030821180845569618  0.045373008724926153223  0.14991159219895949795 1
0.94275019354212452605  -0.0028259474040228174663  0.13621436527457994603 1
0.92274800000000001265  0.015241799999999999793  0.096215999999999995973 1
1  2  3  4
  
ZONE T=F_2048_S_2
STRANDID=0, SOLUTIONTIME=0
Nodes=4, Elements=1, ZONETYPE=FEQuadrilateral
DATAPACKING=POINT
DT=(SINGLE SINGLE SINGLE SINGLE)
0.94030821180845569618  0.045373008724926153223  0.14991159219895949795 -1
0.94932099999999997042  -0.0087612799999999997624  0.14935399999999998677 -1
0.94275019354212452605  -0.0028259474040228174663  0.13621436527457994603 -1
0.94275019354212452605  -0.0028259474040228174663  0.13621436527457994603 -1
1  2  3  4
  
ZONE T=F_2049_S_1
STRANDID=0, SOLUTIONTIME=0
Nodes=4, Elements=1, ZONETYPE=FEQuadrilateral
DATAPACKING=POINT
DT=(SINGLE SINGLE SINGLE SINGLE)
0.94932099999999997042  -0.0087612799999999997624  0.14935399999999998677 -1
0.9638550000000000173  0.083229600000000000803  0.23730899999999999217 -1
0.97391700000000003268  -0.010173599999999999657  0.21408299999999999552 -1
0.97391700000000003268  -0.010173599999999999657  0.21408299999999999552 -1
1  2  3  4
  
ZONE T=F_2052_S_1
STRANDID=0, SOLUTIONTIME=0
Nodes=4, Elements=1, ZONETYPE=FEQuadrilateral
DATAPACKING=POINT
DT=(SINGLE SINGLE SINGLE SINGLE)
0.88421199999999999797  0.025627400000000001568  0.039327000000000000846 1
0.89536800000000005273  0.083229700000000003679  0.084445699999999998542 1
0.92274800000000001265  0.015241799999999999793  0.096215999999999995973 1
0.92274800000000001265  0.015241799999999999793  0.096215999999999995973 1
1  2  3  4
  
ZONE T=F_2056_S_1
STRANDID=0, SOLUTIONTIME=0
Nodes=4, Elements=1, ZONETYPE=FEQuadrilateral
DATAPACKING=POINT
DT=(SINGLE SINGLE SINGLE SINGLE)
0.85216300000000000381  0.085528300000000001546  0.028422400000000000442 1
0.88421199999999999797  0.025627400000000001568  0.039327000000000000846 1
0.8490860000000000074  0.036577999999999999403  0.00078993800000000001169 1
0.8490860000000000074  0.036577999999999999403  0.00078993800000000001169 1
1  2  3  4
  
ZONE T=F_2057_S_1
STRANDID=0, SOLUTIONTIME=0
Nodes=4, Elements=1, ZONETYPE=FEQuadrilateral
DATAPACKING=POINT
DT=(SINGLE SINGLE SINGLE SINGLE)
0.8490860000000000074  0.036577999999999999403  0.00078993800000000001169 1
0.80405599999999999294  0.094811400000000004007  -0.0137246999999999994 1
0.85216300000000000381  0.085528300000000001546  0.028422400000000000442 1
0.85216300000000000381  0.085528300000000001546  0.028422400000000000442 1
1  2  3  4
  
ZONE T=F_2058_S_1
STRANDID=0, SOLUTIONTIME=0
Nodes=4, Elements=1, ZONETYPE=FEQuadrilateral
DATAPACKING=POINT
DT=(SINGLE SINGLE SINGLE SINGLE)
0.88421199999999999797  0.025627400000000001568  0.039327000000000000846 1
0.85216300000000000381  0.085528300000000001546  0.028422400000000000442 1
0.89536800000000005273  0.083229700000000003679  0.084445699999999998542 1
0.89536800000000005273  0.083229700000000003679  0.084445699999999998542 1
1  2  3  4
  
ZONE T=F_2062_S_1
STRANDID=0, SOLUTIONTIME=0
Nodes=4, Elements=1, ZONETYPE=FEQuadrilateral
DATAPACKING=POINT
DT=(SINGLE SINGLE SINGLE SINGLE)
0.69300499999999998213  -0.17900299999999999545  0.64086600000000004673 -1
0.66023655670136138784  -0.17867220490940222133  0.68201612009718459717 -1
0.64092843428787060756  -0.17110163705252376398  0.64139334958129512465 -1
0.64030399999999998428  -0.16904800000000000382  0.62417100000000003135 -1
1  2  3  4
  
ZONE T=F_2062_S_2
STRANDID=0, SOLUTIONTIME=0
Nodes=4, Elements=1, ZONETYPE=FEQuadrilateral
DATAPACKING=POINT
DT=(SINGLE SINGLE SINGLE SINGLE)
0.66023655670136138784  -0.17867220490940222133  0.68201612009718459717 -1
0.64317800000000002747  -0.17849999999999999201  0.70343800000000000772 -1
0.64092843428787060756  -0.17110163705252376398  0.64139334958129512465 -1
0.64092843428787060756  -0.17110163705252376398  0.64139334958129512465 -1
1  2  3  4
  
ZONE T=F_2063_S_1
STRANDID=0, SOLUTIONTIME=0
Nodes=4, Elements=1, ZONETYPE=FEQuadrilateral
DATAPACKING=POINT
DT=(SINGLE SINGLE SINGLE SINGLE)
0.80405599999999999294  0.094811400000000004007  -0.0137246999999999994 1
0.8490860000000000074  0.036577999999999999403  0.00078993800000000001169 1
0.80873300000000003518  0.049717100000000000182  -0.034277099999999997848 1
0.80873300000000003518  0.049717100000000000182  -0.034277099999999997848 1
1  2  3  4
  
ZONE T=F_2066_S_1
STRANDID=0, SOLUTIONTIME=0
Nodes=4, Elements=1, ZONETYPE=FEQuadrilateral
DATAPACKING=POINT
DT=(SINGLE SINGLE SINGLE SINGLE)
0.87719000000000002526  -0.030118300000000000627  0.036759899999999998133 1
0.8490860000000000074  0.036577999999999999403  0.00078993800000000001169 1
0.88421199999999999797  0.025627400000000001568  0.039327000000000000846 1
0.88421199999999999797  0.025627400000000001568  0.039327000000000000846 1
1  2  3  4
  
ZONE T=F_2067_S_1
STRANDID=0, SOLUTIONTIME=0
Nodes=4, Elements=1, ZONETYPE=FEQuadrilateral
DATAPACKING=POINT
DT=(SINGLE SINGLE SINGLE SINGLE)
0.8490860000000000074  0.036577999999999999403  0.00078993800000000001169 1
0.87719000000000002526  -0.030118300000000000627  0.036759899999999998133 1
0.80723199999999994958  -0.024325499999999999901  -0.0378394000000000022 1
0.80723199999999994958  -0.024325499999999999901  -0.0378394000000000022 1
1  2  3  4
  
ZONE T=F_2069_S_1
STRANDID=0, SOLUTIONTIME=0
Nodes=4, Elements=1, ZONETYPE=FEQuadrilateral
DATAPACKING=POINT
DT=(SINGLE SINGLE SINGLE SINGLE)
0.71791899999999997384  -0.17652999999999999248  0.58964700000000003222 -1
0.68805376084839109385  -0.1670889066317902405  0.58323117578925176563 -1
0.66707884802154371329  -0.1586130904504460537  0.56524682809949633455 -1
0.70672500000000004761  -0.16585700000000000442  0.53512800000000004808 -1
1  2  3  4
  
ZONE T=F_2069_S_2
STRANDID=0, SOLUTIONTIME=0
Nodes=4, Elements=1, ZONETYPE=FEQuadrilateral
DATAPACKING=POINT
DT=(SINGLE SINGLE SINGLE SINGLE)
0.68805376084839109385  -0.1670889066317902405  0.58323117578925176563 -1
0.65324800000000005085  -0.15608600000000000252  0.57575399999999998801 -1
0.66707884802154371329  -0.1586130904504460537  0.56524682809949633455 -1
0.66707884802154371329  -0.1586130904504460537  0.56524682809949633455 -1
1  2  3  4
  
ZONE T=F_2070_S_1
STRANDID=0, SOLUTIONTIME=0
Nodes=4, Elements=1, ZONETYPE=FEQuadrilateral
DATAPACKING=POINT
DT=(SINGLE SINGLE SINGLE SINGLE)
0.80723199999999994958  -0.024325499999999999901  -0.0378394000000000022 1
0.80873300000000003518  0.049717100000000000182  -0.034277099999999997848 1
0.8490860000000000074  0.036577999999999999403  0.00078993800000000001169 1
0.8490860000000000074  0.036577999999999999403  0.00078993800000000001169 1
1  2  3  4
  
ZONE T=F_2071_S_1
STRANDID=0, SOLUTIONTIME=0
Nodes=4, Elements=1, ZONETYPE=FEQuadrilateral
DATAPACKING=POINT
DT=(SINGLE SINGLE SINGLE SINGLE)
0.64030399999999998428  -0.16904800000000000382  0.62417100000000003135 -1
0.64818879687440689175  -0.16115223848222640091  0.59467793678398050972 -1
0.68899602281561622696  -0.17669211813933335953  0.63430030031366557708 -1
0.69300499999999998213  -0.17900299999999999545  0.64086600000000004673 -1
1  2  3  4
  
ZONE T=F_2071_S_2
STRANDID=0, SOLUTIONTIME=0
Nodes=4, Elements=1, ZONETYPE=FEQuadrilateral
DATAPACKING=POINT
DT=(SINGLE SINGLE SINGLE SINGLE)
0.64818879687440689175  -0.16115223848222640091  0.59467793678398050972 -1
0.65324800000000005085  -0.15608600000000000252  0.57575399999999998801 -1
0.68899602281561622696  -0.17669211813933335953  0.63430030031366557708 -1
0.68899602281561622696  -0.17669211813933335953  0.63430030031366557708 -1
1  2  3  4
  
ZONE T=F_2072_S_1
STRANDID=0, SOLUTIONTIME=0
Nodes=4, Elements=1, ZONETYPE=FEQuadrilateral
DATAPACKING=POINT
DT=(SINGLE SINGLE SINGLE SINGLE)
0.75401799999999996604  0.010865500000000000158  -0.082331399999999999029 1
0.80873300000000003518  0.049717100000000000182  -0.034277099999999997848 1
0.80723199999999994958  -0.024325499999999999901  -0.0378394000000000022 1
0.80723199999999994958  -0.024325499999999999901  -0.0378394000000000022 1
1  2  3  4
  
ZONE T=F_2073_S_1
STRANDID=0, SOLUTIONTIME=0
Nodes=4, Elements=1, ZONETYPE=FEQuadrilateral
DATAPACKING=POINT
DT=(SINGLE SINGLE SINGLE SINGLE)
0.80873300000000003518  0.049717100000000000182  -0.034277099999999997848 1
0.75401799999999996604  0.010865500000000000158  -0.082331399999999999029 1
0.73949799999999998867  0.083228899999999994552  -0.071528800000000003489 1
0.73949799999999998867  0.083228899999999994552  -0.071528800000000003489 1
1  2  3  4
  
ZONE T=F_2080_S_1
STRANDID=0, SOLUTIONTIME=0
Nodes=4, Elements=1, ZONETYPE=FEQuadrilateral
DATAPACKING=POINT
DT=(SINGLE SINGLE SINGLE SINGLE)
0.65766800000000003035  0.074017399999999997084  -0.11996999999999999331 1
0.69962800000000002765  0.056807000000000003326  -0.105999999999999997 1
0.65115800000000001457  0.00066232300000000003497  -0.13897499999999998743 1
0.65115800000000001457  0.00066232300000000003497  -0.13897499999999998743 1
1  2  3  4
  
ZONE T=F_2081_S_1
STRANDID=0, SOLUTIONTIME=0
Nodes=4, Elements=1, ZONETYPE=FEQuadrilateral
DATAPACKING=POINT
DT=(SINGLE SINGLE SINGLE SINGLE)
0.65115800000000001457  0.00066232300000000003497  -0.13897499999999998743 1
0.59974000000000005084  0.024536900000000000377  -0.1598600000000000021 1
0.65766800000000003035  0.074017399999999997084  -0.11996999999999999331 1
0.65766800000000003035  0.074017399999999997084  -0.11996999999999999331 1
1  2  3  4
  
ZONE T=F_2084_S_1
STRANDID=0, SOLUTIONTIME=0
Nodes=4, Elements=1, ZONETYPE=FEQuadrilateral
DATAPACKING=POINT
DT=(SINGLE SINGLE SINGLE SINGLE)
0.69962800000000002765  0.056807000000000003326  -0.105999999999999997 1
0.73949799999999998867  0.083228899999999994552  -0.071528800000000003489 1
0.75401799999999996604  0.010865500000000000158  -0.082331399999999999029 1
0.75401799999999996604  0.010865500000000000158  -0.082331399999999999029 1
1  2  3  4
  
ZONE T=F_2085_S_1
STRANDID=0, SOLUTIONTIME=0
Nodes=4, Elements=1, ZONETYPE=FEQuadrilateral
DATAPACKING=POINT
DT=(SINGLE SINGLE SINGLE SINGLE)
0.69962800000000002765  0.056807000000000003326  -0.105999999999999997 1
0.75401799999999996604  0.010865500000000000158  -0.082331399999999999029 1
0.69806599999999996431  -0.00861442999999999931  -0.11548600000000000532 1
0.69806599999999996431  -0.00861442999999999931  -0.11548600000000000532 1
1  2  3  4
  
ZONE T=F_2086_S_1
STRANDID=0, SOLUTIONTIME=0
Nodes=4, Elements=1, ZONETYPE=FEQuadrilateral
DATAPACKING=POINT
DT=(SINGLE SINGLE SINGLE SINGLE)
0.71791899999999997384  -0.17652999999999999248  0.58964700000000003222 -1
0.70672500000000004761  -0.16585700000000000442  0.53512800000000004808 -1
0.76840900000000000869  -0.17894499999999999296  0.53683300000000000463 -1
0.76840900000000000869  -0.17894499999999999296  0.53683300000000000463 -1
1  2  3  4
  
ZONE T=F_2087_S_1
STRANDID=0, SOLUTIONTIME=0
Nodes=4, Elements=1, ZONETYPE=FEQuadrilateral
DATAPACKING=POINT
DT=(SINGLE SINGLE SINGLE SINGLE)
0.69962800000000002765  0.056807000000000003326  -0.105999999999999997 1
0.69806599999999996431  -0.00861442999999999931  -0.11548600000000000532 1
0.65115800000000001457  0.00066232300000000003497  -0.13897499999999998743 1
0.65115800000000001457  0.00066232300000000003497  -0.13897499999999998743 1
1  2  3  4
  
ZONE T=F_2098_S_1
STRANDID=0, SOLUTIONTIME=0
Nodes=4, Elements=1, ZONETYPE=FEQuadrilateral
DATAPACKING=POINT
DT=(SINGLE SINGLE SINGLE SINGLE)
0.73955099999999995841  -0.16841300000000000714  0.47917500000000001759 -1
0.76840900000000000869  -0.17894499999999999296  0.53683300000000000463 -1
0.70672500000000004761  -0.16585700000000000442  0.53512800000000004808 -1
0.70672500000000004761  -0.16585700000000000442  0.53512800000000004808 -1
1  2  3  4
  
ZONE T=F_2099_S_1
STRANDID=0, SOLUTIONTIME=0
Nodes=4, Elements=1, ZONETYPE=FEQuadrilateral
DATAPACKING=POINT
DT=(SINGLE SINGLE SINGLE SINGLE)
0.76840900000000000869  -0.17894499999999999296  0.53683300000000000463 -1
0.73955099999999995841  -0.16841300000000000714  0.47917500000000001759 -1
0.80054899999999995508  -0.17918200000000000793  0.4794399999999999773 -1
0.80054899999999995508  -0.17918200000000000793  0.4794399999999999773 -1
1  2  3  4
  
ZONE T=F_2102_S_1
STRANDID=0, SOLUTIONTIME=0
Nodes=4, Elements=1, ZONETYPE=FEQuadrilateral
DATAPACKING=POINT
DT=(SINGLE SINGLE SINGLE SINGLE)
0.56314299999999994917  -0.017239500000000001351  -0.17892500000000000071 1
0.54783899999999996488  0.027533100000000001323  -0.19515899999999999914 1
0.59974000000000005084  0.024536900000000000377  -0.1598600000000000021 1
0.59974000000000005084  0.024536900000000000377  -0.1598600000000000021 1
1  2  3  4
  
ZONE T=F_2109_S_1
STRANDID=0, SOLUTIONTIME=0
Nodes=4, Elements=1, ZONETYPE=FEQuadrilateral
DATAPACKING=POINT
DT=(SINGLE SINGLE SINGLE SINGLE)
0.075930300000000006122  0.069759000000000001562  0.76953899999999997306 -1
0.054214900000000003366  -0.0068865499999999999631  0.76633300000000004193 -1
0.099192000000000002391  0.0050990100000000001743  0.8057809999999999695 -1
0.099192000000000002391  0.0050990100000000001743  0.8057809999999999695 -1
1  2  3  4
  
ZONE T=F_2110_S_1
STRANDID=0, SOLUTIONTIME=0
Nodes=4, Elements=1, ZONETYPE=FEQuadrilateral
DATAPACKING=POINT
DT=(SINGLE SINGLE SINGLE SINGLE)
-0.011112300000000000302  -0.044111499999999997934  0.73611599999999999255 -1
0.054214900000000003366  -0.0068865499999999999631  0.76633300000000004193 -1
-0.0019856100000000000659  0.015902900000000001063  0.74120200000000002749 -1
-0.0019856100000000000659  0.015902900000000001063  0.74120200000000002749 -1
1  2  3  4
  
ZONE T=F_2112_S_1
STRANDID=0, SOLUTIONTIME=0
Nodes=4, Elements=1, ZONETYPE=FEQuadrilateral
DATAPACKING=POINT
DT=(SINGLE SINGLE SINGLE SINGLE)
0.7718709999999999738  -0.1731709999999999916  0.42353099999999999081 -1
0.80054899999999995508  -0.17918200000000000793  0.4794399999999999773 -1
0.73955099999999995841  -0.16841300000000000714  0.47917500000000001759 -1
0.73955099999999995841  -0.16841300000000000714  0.47917500000000001759 -1
1  2  3  4
  
ZONE T=F_2113_S_1
STRANDID=0, SOLUTIONTIME=0
Nodes=4, Elements=1, ZONETYPE=FEQuadrilateral
DATAPACKING=POINT
DT=(SINGLE SINGLE SINGLE SINGLE)
0.075930300000000006122  0.069759000000000001562  0.76953899999999997306 -1
0.099192000000000002391  0.0050990100000000001743  0.8057809999999999695 -1
0.11869000000000000383  0.074290599999999998304  0.80566800000000005078 -1
0.11869000000000000383  0.074290599999999998304  0.80566800000000005078 -1
1  2  3  4
  
ZONE T=F_2114_S_1
STRANDID=0, SOLUTIONTIME=0
Nodes=4, Elements=1, ZONETYPE=FEQuadrilateral
DATAPACKING=POINT
DT=(SINGLE SINGLE SINGLE SINGLE)
0.041407499999999999862  0.080827399999999993696  0.73755300000000001415 -1
-0.0019856100000000000659  0.015902900000000001063  0.74120200000000002749 -1
0.054214900000000003366  -0.0068865499999999999631  0.76633300000000004193 -1
0.054214900000000003366  -0.0068865499999999999631  0.76633300000000004193 -1
1  2  3  4
  
ZONE T=F_2115_S_1
STRANDID=0, SOLUTIONTIME=0
Nodes=4, Elements=1, ZONETYPE=FEQuadrilateral
DATAPACKING=POINT
DT=(SINGLE SINGLE SINGLE SINGLE)
0.054214900000000003366  -0.0068865499999999999631  0.76633300000000004193 -1
0.075930300000000006122  0.069759000000000001562  0.76953899999999997306 -1
0.041407499999999999862  0.080827399999999993696  0.73755300000000001415 -1
0.041407499999999999862  0.080827399999999993696  0.73755300000000001415 -1
1  2  3  4
  
ZONE T=F_2120_S_1
STRANDID=0, SOLUTIONTIME=0
Nodes=4, Elements=1, ZONETYPE=FEQuadrilateral
DATAPACKING=POINT
DT=(SINGLE SINGLE SINGLE SINGLE)
0.73070299999999999141  -0.15540799999999999059  0.34992400000000001281 -1
0.81420099999999995255  -0.17898900000000000921  0.39300099999999998923 -1
0.7718709999999999738  -0.1731709999999999916  0.42353099999999999081 -1
0.7718709999999999738  -0.1731709999999999916  0.42353099999999999081 -1
1  2  3  4
  
ZONE T=F_2123_S_1
STRANDID=0, SOLUTIONTIME=0
Nodes=4, Elements=1, ZONETYPE=FEQuadrilateral
DATAPACKING=POINT
DT=(SINGLE SINGLE SINGLE SINGLE)
0.2401719999999999966  0.085528300000000001546  0.87074700000000004874 -1
0.19575300000000001033  0.038046599999999999864  0.86748099999999994658 -1
0.26124700000000000699  0.033451700000000000879  0.8978850000000000442 -1
0.26124700000000000699  0.033451700000000000879  0.8978850000000000442 -1
1  2  3  4
  
ZONE T=F_2124_S_1
STRANDID=0, SOLUTIONTIME=0
Nodes=4, Elements=1, ZONETYPE=FEQuadrilateral
DATAPACKING=POINT
DT=(SINGLE SINGLE SINGLE SINGLE)
0.26124700000000000699  0.033451700000000000879  0.8978850000000000442 -1
0.28248273729308004398  0.056777475998344276165  0.89792033511479762975 -1
0.28117721839789205918  0.072288046804949171453  0.89181324016961249779 -1
0.2401719999999999966  0.085528300000000001546  0.87074700000000004874 -1
1  2  3  4
  
ZONE T=F_2124_S_2
STRANDID=0, SOLUTIONTIME=0
Nodes=4, Elements=1, ZONETYPE=FEQuadrilateral
DATAPACKING=POINT
DT=(SINGLE SINGLE SINGLE SINGLE)
0.28248273729308004398  0.056777475998344276165  0.89792033511479762975 1
0.29309899999999999842  0.06843860000000000221  0.89793800000000001393 1
0.28117721839789205918  0.072288046804949171453  0.89181324016961249779 1
0.28117721839789205918  0.072288046804949171453  0.89181324016961249779 1
1  2  3  4
  
ZONE T=F_2125_S_1
STRANDID=0, SOLUTIONTIME=0
Nodes=4, Elements=1, ZONETYPE=FEQuadrilateral
DATAPACKING=POINT
DT=(SINGLE SINGLE SINGLE SINGLE)
0.19575300000000001033  0.038046599999999999864  0.86748099999999994658 -1
0.2401719999999999966  0.085528300000000001546  0.87074700000000004874 -1
0.17041799999999998616  0.077281799999999997719  0.83858500000000002483 -1
0.17041799999999998616  0.077281799999999997719  0.83858500000000002483 -1
1  2  3  4
  
ZONE T=F_2127_S_1
STRANDID=0, SOLUTIONTIME=0
Nodes=4, Elements=1, ZONETYPE=FEQuadrilateral
DATAPACKING=POINT
DT=(SINGLE SINGLE SINGLE SINGLE)
0.099192000000000002391  0.0050990100000000001743  0.8057809999999999695 -1
0.15696899999999999742  0.0025971000000000001896  0.84865400000000001945 -1
0.17041799999999998616  0.077281799999999997719  0.83858500000000002483 -1
0.17041799999999998616  0.077281799999999997719  0.83858500000000002483 -1
1  2  3  4
  
ZONE T=F_2128_S_1
STRANDID=0, SOLUTIONTIME=0
Nodes=4, Elements=1, ZONETYPE=FEQuadrilateral
DATAPACKING=POINT
DT=(SINGLE SINGLE SINGLE SINGLE)
0.19575300000000001033  0.038046599999999999864  0.86748099999999994658 -1
0.17041799999999998616  0.077281799999999997719  0.83858500000000002483 -1
0.15696899999999999742  0.0025971000000000001896  0.84865400000000001945 -1
0.15696899999999999742  0.0025971000000000001896  0.84865400000000001945 -1
1  2  3  4
  
ZONE T=F_2129_S_1
STRANDID=0, SOLUTIONTIME=0
Nodes=4, Elements=1, ZONETYPE=FEQuadrilateral
DATAPACKING=POINT
DT=(SINGLE SINGLE SINGLE SINGLE)
0.17041799999999998616  0.077281799999999997719  0.83858500000000002483 -1
0.11869000000000000383  0.074290599999999998304  0.80566800000000005078 -1
0.099192000000000002391  0.0050990100000000001743  0.8057809999999999695 -1
0.099192000000000002391  0.0050990100000000001743  0.8057809999999999695 -1
1  2  3  4
  
ZONE T=F_2130_S_1
STRANDID=0, SOLUTIONTIME=0
Nodes=4, Elements=1, ZONETYPE=FEQuadrilateral
DATAPACKING=POINT
DT=(SINGLE SINGLE SINGLE SINGLE)
0.263365999999999989  -0.013367099999999999815  0.89842800000000000438 -1
0.26124700000000000699  0.033451700000000000879  0.8978850000000000442 -1
0.19575300000000001033  0.038046599999999999864  0.86748099999999994658 -1
0.19575300000000001033  0.038046599999999999864  0.86748099999999994658 -1
1  2  3  4
  
ZONE T=F_2131_S_1
STRANDID=0, SOLUTIONTIME=0
Nodes=4, Elements=1, ZONETYPE=FEQuadrilateral
DATAPACKING=POINT
DT=(SINGLE SINGLE SINGLE SINGLE)
0.19575300000000001033  0.038046599999999999864  0.86748099999999994658 -1
0.19627400000000000402  -0.0091010799999999992399  0.87019599999999996953 -1
0.263365999999999989  -0.013367099999999999815  0.89842800000000000438 -1
0.263365999999999989  -0.013367099999999999815  0.89842800000000000438 -1
1  2  3  4
  
ZONE T=F_2132_S_1
STRANDID=0, SOLUTIONTIME=0
Nodes=4, Elements=1, ZONETYPE=FEQuadrilateral
DATAPACKING=POINT
DT=(SINGLE SINGLE SINGLE SINGLE)
0.19575300000000001033  0.038046599999999999864  0.86748099999999994658 -1
0.15696899999999999742  0.0025971000000000001896  0.84865400000000001945 -1
0.19627400000000000402  -0.0091010799999999992399  0.87019599999999996953 -1
0.19627400000000000402  -0.0091010799999999992399  0.87019599999999996953 -1
1  2  3  4
  
ZONE T=F_2137_S_1
STRANDID=0, SOLUTIONTIME=0
Nodes=4, Elements=1, ZONETYPE=FEQuadrilateral
DATAPACKING=POINT
DT=(SINGLE SINGLE SINGLE SINGLE)
0.8108220000000000427  -0.1781429999999999958  0.33203700000000002657 -1
0.81420099999999995255  -0.17898900000000000921  0.39300099999999998923 -1
0.73070299999999999141  -0.15540799999999999059  0.34992400000000001281 -1
0.73070299999999999141  -0.15540799999999999059  0.34992400000000001281 -1
1  2  3  4
  
ZONE T=F_2142_S_1
STRANDID=0, SOLUTIONTIME=0
Nodes=4, Elements=1, ZONETYPE=FEQuadrilateral
DATAPACKING=POINT
DT=(SINGLE SINGLE SINGLE SINGLE)
0.8108220000000000427  -0.1781429999999999958  0.33203700000000002657 -1
0.73070299999999999141  -0.15540799999999999059  0.34992400000000001281 -1
0.72565699999999999648  -0.16119400000000000395  0.28287600000000001632 -1
0.72565699999999999648  -0.16119400000000000395  0.28287600000000001632 -1
1  2  3  4
  
ZONE T=F_2143_S_1
STRANDID=0, SOLUTIONTIME=0
Nodes=4, Elements=1, ZONETYPE=FEQuadrilateral
DATAPACKING=POINT
DT=(SINGLE SINGLE SINGLE SINGLE)
0.34871900000000000119  0.0050884499999999995706  0.92165200000000002678 1
0.33998499999999998167  0.094811400000000004007  0.89621099999999997987 1
0.29309899999999999842  0.06843860000000000221  0.89793800000000001393 1
0.29309899999999999842  0.06843860000000000221  0.89793800000000001393 1
1  2  3  4
  
ZONE T=F_2146_S_1
STRANDID=0, SOLUTIONTIME=0
Nodes=4, Elements=1, ZONETYPE=FEQuadrilateral
DATAPACKING=POINT
DT=(SINGLE SINGLE SINGLE SINGLE)
0.39111699999999999244  0.035915299999999997227  0.92546099999999997809 1
0.44670599999999999197  0.077163700000000001733  0.91662900000000002709 1
0.40174399999999999  0.085527699999999998171  0.91024799999999994604 1
0.40174399999999999  0.085527699999999998171  0.91024799999999994604 1
1  2  3  4
  
ZONE T=F_2147_S_1
STRANDID=0, SOLUTIONTIME=0
Nodes=4, Elements=1, ZONETYPE=FEQuadrilateral
DATAPACKING=POINT
DT=(SINGLE SINGLE SINGLE SINGLE)
0.39111699999999999244  0.035915299999999997227  0.92546099999999997809 1
0.40174399999999999  0.085527699999999998171  0.91024799999999994604 1
0.33998499999999998167  0.094811400000000004007  0.89621099999999997987 1
0.33998499999999998167  0.094811400000000004007  0.89621099999999997987 1
1  2  3  4
  
ZONE T=F_2148_S_1
STRANDID=0, SOLUTIONTIME=0
Nodes=4, Elements=1, ZONETYPE=FEQuadrilateral
DATAPACKING=POINT
DT=(SINGLE SINGLE SINGLE SINGLE)
0.33998499999999998167  0.094811400000000004007  0.89621099999999997987 1
0.34871900000000000119  0.0050884499999999995706  0.92165200000000002678 1
0.39111699999999999244  0.035915299999999997227  0.92546099999999997809 1
0.39111699999999999244  0.035915299999999997227  0.92546099999999997809 1
1  2  3  4
  
ZONE T=F_2149_S_1
STRANDID=0, SOLUTIONTIME=0
Nodes=4, Elements=1, ZONETYPE=FEQuadrilateral
DATAPACKING=POINT
DT=(SINGLE SINGLE SINGLE SINGLE)
0.8108220000000000427  -0.1781429999999999958  0.33203700000000002657 -1
0.72565699999999999648  -0.16119400000000000395  0.28287600000000001632 -1
0.80054899999999995508  -0.17918200000000000793  0.27520499999999997742 -1
0.80054899999999995508  -0.17918200000000000793  0.27520499999999997742 -1
1  2  3  4
  
ZONE T=F_2150_S_1
STRANDID=0, SOLUTIONTIME=0
Nodes=4, Elements=1, ZONETYPE=FEQuadrilateral
DATAPACKING=POINT
DT=(SINGLE SINGLE SINGLE SINGLE)
0.263365999999999989  -0.013367099999999999815  0.89842800000000000438 -1
0.27654940424169632829  0.02290497521524698793  0.89821073742715396016 -1
0.28248273729308004398  0.056777475998344276165  0.89792033511479762975 -1
0.26124700000000000699  0.033451700000000000879  0.8978850000000000442 -1
1  2  3  4
  
ZONE T=F_2150_S_2
STRANDID=0, SOLUTIONTIME=0
Nodes=4, Elements=1, ZONETYPE=FEQuadrilateral
DATAPACKING=POINT
DT=(SINGLE SINGLE SINGLE SINGLE)
0.27654940424169632829  0.02290497521524698793  0.89821073742715396016 1
0.29309899999999999842  0.06843860000000000221  0.89793800000000001393 1
0.28248273729308004398  0.056777475998344276165  0.89792033511479762975 1
0.28248273729308004398  0.056777475998344276165  0.89792033511479762975 1
1  2  3  4
  
ZONE T=F_2151_S_1
STRANDID=0, SOLUTIONTIME=0
Nodes=4, Elements=1, ZONETYPE=FEQuadrilateral
DATAPACKING=POINT
DT=(SINGLE SINGLE SINGLE SINGLE)
0.29309899999999999842  0.06843860000000000221  0.89793800000000001393 1
0.27654940424169632829  0.02290497521524698793  0.89821073742715396016 1
0.27372390066742358083  -0.011127451087100989624  0.90124631786932207778 1
0.34871900000000000119  0.0050884499999999995706  0.92165200000000002678 1
1  2  3  4
  
ZONE T=F_2151_S_2
STRANDID=0, SOLUTIONTIME=0
Nodes=4, Elements=1, ZONETYPE=FEQuadrilateral
DATAPACKING=POINT
DT=(SINGLE SINGLE SINGLE SINGLE)
0.27654940424169632829  0.02290497521524698793  0.89821073742715396016 -1
0.263365999999999989  -0.013367099999999999815  0.89842800000000000438 -1
0.27372390066742358083  -0.011127451087100989624  0.90124631786932207778 -1
0.27372390066742358083  -0.011127451087100989624  0.90124631786932207778 -1
1  2  3  4
  
ZONE T=F_2152_S_1
STRANDID=0, SOLUTIONTIME=0
Nodes=4, Elements=1, ZONETYPE=FEQuadrilateral
DATAPACKING=POINT
DT=(SINGLE SINGLE SINGLE SINGLE)
0.40081699999999997885  -0.012650099999999999192  0.92792799999999997507 1
0.39111699999999999244  0.035915299999999997227  0.92546099999999997809 1
0.34871900000000000119  0.0050884499999999995706  0.92165200000000002678 1
0.34871900000000000119  0.0050884499999999995706  0.92165200000000002678 1
1  2  3  4
  
ZONE T=F_2153_S_1
STRANDID=0, SOLUTIONTIME=0
Nodes=4, Elements=1, ZONETYPE=FEQuadrilateral
DATAPACKING=POINT
DT=(SINGLE SINGLE SINGLE SINGLE)
0.39111699999999999244  0.035915299999999997227  0.92546099999999997809 1
0.40081699999999997885  -0.012650099999999999192  0.92792799999999997507 1
[truncated: 2,016,458 more chars]
