# Supplementary material for: High genus surface parameterization using the Euclidean Ricci flow method
Source: Sci Rep. 2025 May 22;15:17784. doi: 10.1038/s41598-025-97421-5 (PMC12098817; doi:10.1038/s41598-025-97421-5)
Supplement: Supplementary file 1 — Supplementary Information. [file 41598_2025_97421_MOESM1_ESM.zip › Supplementary_materials_2025_3_13/Divided_Triangles_or_Quadrilaterals_on_initial_surface_output_for_connecting_rod.dat]

TITLE     = '3D DATASET'
VARIABLES = 'X'
'Y'
'Z'
'Value'
ZONE T='face1'
STRANDID=0, SOLUTIONTIME=0
Nodes=4, Elements=1, ZONETYPE=FEQuadrilateral
DATAPACKING=POINT
DT=(SINGLE SINGLE SINGLE SINGLE)
0.066713499999999995027  0.018789600000000000052  -0.04552160000000000234  -1
0.07008940946826715257  0.010222183105720237389  -0.046890889072267044613  -1
0.06802859444215594853  0.0098080462733728373398  -0.042479895148887461542  -1
0.064199699999999998434  0.010168200000000000502  -0.035000000000000003331  -1
1  2  3  4
  
ZONE T='face2'
STRANDID=0, SOLUTIONTIME=0
Nodes=4, Elements=1, ZONETYPE=FEQuadrilateral
DATAPACKING=POINT
DT=(SINGLE SINGLE SINGLE SINGLE)
0.07008940946826715257  0.010222183105720237389  -0.046890889072267044613  1
0.070338200000000003498  0.0095908000000000000196  -0.046991800000000000237  1
0.06802859444215594853  0.0098080462733728373398  -0.042479895148887461542  1
0.06802859444215594853  0.0098080462733728373398  -0.042479895148887461542  1
1  2  3  4
  
ZONE T='face3'
STRANDID=0, SOLUTIONTIME=0
Nodes=4, Elements=1, ZONETYPE=FEQuadrilateral
DATAPACKING=POINT
DT=(SINGLE SINGLE SINGLE SINGLE)
0.069393399999999993977  8.4999999999999994526e-18  -0.045606599999999997141  1
0.064826409587327535333  0.0089412310903856859201  -0.03627986943969583461  1
0.06802859444215594853  0.0098080462733728373398  -0.042479895148887461542  1
0.070338200000000003498  0.0095908000000000000196  -0.046991800000000000237  1
1  2  3  4
  
ZONE T='face4'
STRANDID=0, SOLUTIONTIME=0
Nodes=4, Elements=1, ZONETYPE=FEQuadrilateral
DATAPACKING=POINT
DT=(SINGLE SINGLE SINGLE SINGLE)
0.064826409587327535333  0.0089412310903856859201  -0.03627986943969583461  -1
0.064199699999999998434  0.010168200000000000502  -0.035000000000000003331  -1
0.06802859444215594853  0.0098080462733728373398  -0.042479895148887461542  -1
0.06802859444215594853  0.0098080462733728373398  -0.042479895148887461542  -1
1  2  3  4
  
ZONE T='face5'
STRANDID=0, SOLUTIONTIME=0
Nodes=4, Elements=1, ZONETYPE=FEQuadrilateral
DATAPACKING=POINT
DT=(SINGLE SINGLE SINGLE SINGLE)
0.077486700000000005573  0.019895199999999998303  -0.050000000000000002776  1
0.079012509513542106276  0.011896553952515109137  -0.050000000000000002776  1
0.074517193873352802203  0.011193474101786421437  -0.048472017563385011441  1
0.074709814152245729302  0.01589238227186135638  -0.048831443238831311049  1
1  2  3  4
  
ZONE T='face6'
STRANDID=0, SOLUTIONTIME=0
Nodes=4, Elements=1, ZONETYPE=FEQuadrilateral
DATAPACKING=POINT
DT=(SINGLE SINGLE SINGLE SINGLE)
0.079369200000000000861  0.010026699999999999502  -0.050000000000000002776  -1
0.074459650857487291731  0.0097897303984917187492  -0.048364643369448928611  -1
0.074517193873352802203  0.011193474101786421437  -0.048472017563385011441  -1
0.079012509513542106276  0.011896553952515109137  -0.050000000000000002776  -1
1  2  3  4
  
ZONE T='face7'
STRANDID=0, SOLUTIONTIME=0
Nodes=4, Elements=1, ZONETYPE=FEQuadrilateral
DATAPACKING=POINT
DT=(SINGLE SINGLE SINGLE SINGLE)
0.070338200000000003498  0.0095908000000000000196  -0.046991800000000000237  1
0.071076731400472659139  0.010655376199626555994  -0.04730258550169991888  1
0.074517193873352802203  0.011193474101786421437  -0.048472017563385011441  1
0.074459650857487291731  0.0097897303984917187492  -0.048364643369448928611  1
1  2  3  4
  
ZONE T='face8'
STRANDID=0, SOLUTIONTIME=0
Nodes=4, Elements=1, ZONETYPE=FEQuadrilateral
DATAPACKING=POINT
DT=(SINGLE SINGLE SINGLE SINGLE)
0.071076731400472659139  0.010655376199626555994  -0.04730258550169991888  -1
0.074709814152245729302  0.01589238227186135638  -0.048831443238831311049  -1
0.074517193873352802203  0.011193474101786421437  -0.048472017563385011441  -1
0.074517193873352802203  0.011193474101786421437  -0.048472017563385011441  -1
1  2  3  4
  
ZONE T='face9'
STRANDID=0, SOLUTIONTIME=0
Nodes=4, Elements=1, ZONETYPE=FEQuadrilateral
DATAPACKING=POINT
DT=(SINGLE SINGLE SINGLE SINGLE)
0.080000000000000001665  9.8000000000000002389e-18  -0.050000000000000002776  -1
0.076396079838443833876  0.0035774366562600070849  -0.048877919991099666452  -1
0.074459650857487291731  0.0097897303984917187492  -0.048364643369448928611  -1
0.079369200000000000861  0.010026699999999999502  -0.050000000000000002776  -1
1  2  3  4
  
ZONE T='face10'
STRANDID=0, SOLUTIONTIME=0
Nodes=4, Elements=1, ZONETYPE=FEQuadrilateral
DATAPACKING=POINT
DT=(SINGLE SINGLE SINGLE SINGLE)
0.076396079838443833876  0.0035774366562600070849  -0.048877919991099666452  1
0.070338200000000003498  0.0095908000000000000196  -0.046991800000000000237  1
0.074459650857487291731  0.0097897303984917187492  -0.048364643369448928611  1
0.074459650857487291731  0.0097897303984917187492  -0.048364643369448928611  1
1  2  3  4
  
ZONE T='face11'
STRANDID=0, SOLUTIONTIME=0
Nodes=4, Elements=1, ZONETYPE=FEQuadrilateral
DATAPACKING=POINT
DT=(SINGLE SINGLE SINGLE SINGLE)
0.061818699999999997263  0.020086099999999999094  -0.035000000000000003331  -1
0.059596662885236781348  0.025450515326402849137  -0.035000000000000003331  -1
0.062545474431740216703  0.028304250780398297616  -0.044012779755511870217  -1
0.063291000000000000036  0.028110199999999998383  -0.04546399999999999747  -1
1  2  3  4
  
ZONE T='face12'
STRANDID=0, SOLUTIONTIME=0
Nodes=4, Elements=1, ZONETYPE=FEQuadrilateral
DATAPACKING=POINT
DT=(SINGLE SINGLE SINGLE SINGLE)
0.059596662885236781348  0.025450515326402849137  -0.035000000000000003331  1
0.057915399999999998826  0.029509400000000001602  -0.035000000000000003331  1
0.062545474431740216703  0.028304250780398297616  -0.044012779755511870217  1
0.062545474431740216703  0.028304250780398297616  -0.044012779755511870217  1
1  2  3  4
  
ZONE T='face13'
STRANDID=0, SOLUTIONTIME=0
Nodes=4, Elements=1, ZONETYPE=FEQuadrilateral
DATAPACKING=POINT
DT=(SINGLE SINGLE SINGLE SINGLE)
0.063291000000000000036  0.028110199999999998383  -0.04546399999999999747  -1
0.07275255674195384159  0.029253151891414714419  -0.049333554992877406975  -1
0.073139222449087340494  0.027722230675253714538  -0.049274169623659172523  -1
0.066713499999999995027  0.018789600000000000052  -0.04552160000000000234  -1
1  2  3  4
  
ZONE T='face14'
STRANDID=0, SOLUTIONTIME=0
Nodes=4, Elements=1, ZONETYPE=FEQuadrilateral
DATAPACKING=POINT
DT=(SINGLE SINGLE SINGLE SINGLE)
0.07275255674195384159  0.029253151891414714419  -0.049333554992877406975  1
0.074382100000000006546  0.029450000000000000483  -0.050000000000000002776  1
0.073139222449087340494  0.027722230675253714538  -0.049274169623659172523  1
0.073139222449087340494  0.027722230675253714538  -0.049274169623659172523  1
1  2  3  4
  
ZONE T='face15'
STRANDID=0, SOLUTIONTIME=0
Nodes=4, Elements=1, ZONETYPE=FEQuadrilateral
DATAPACKING=POINT
DT=(SINGLE SINGLE SINGLE SINGLE)
0.053021999999999999686  0.044553000000000002323  -0.045466699999999998782  1
0.058701799999999998425  0.036747000000000001885  -0.045466300000000001158  1
0.052586099999999996735  0.038205999999999996908  -0.035000000000000003331  1
0.052586099999999996735  0.038205999999999996908  -0.035000000000000003331  1
1  2  3  4
  
ZONE T='face16'
STRANDID=0, SOLUTIONTIME=0
Nodes=4, Elements=1, ZONETYPE=FEQuadrilateral
DATAPACKING=POINT
DT=(SINGLE SINGLE SINGLE SINGLE)
0.058701799999999998425  0.036747000000000001885  -0.045466300000000001158  1
0.062943326149390438351  0.028764516550367089098  -0.045464174246024662007  1
0.062545474431740216703  0.028304250780398297616  -0.044012779755511870217  1
0.057915399999999998826  0.029509400000000001602  -0.035000000000000003331  1
1  2  3  4
  
ZONE T='face17'
STRANDID=0, SOLUTIONTIME=0
Nodes=4, Elements=1, ZONETYPE=FEQuadrilateral
DATAPACKING=POINT
DT=(SINGLE SINGLE SINGLE SINGLE)
0.062943326149390438351  0.028764516550367089098  -0.045464174246024662007  -1
0.063291000000000000036  0.028110199999999998383  -0.04546399999999999747  -1
0.062545474431740216703  0.028304250780398297616  -0.044012779755511870217  -1
0.062545474431740216703  0.028304250780398297616  -0.044012779755511870217  -1
1  2  3  4
  
ZONE T='face18'
STRANDID=0, SOLUTIONTIME=0
Nodes=4, Elements=1, ZONETYPE=FEQuadrilateral
DATAPACKING=POINT
DT=(SINGLE SINGLE SINGLE SINGLE)
0.070104500000000000148  0.038540299999999999558  -0.050000000000000002776  -1
0.067794501331087247964  0.038177007041932067843  -0.049081547268168962406  -1
0.064031765273589918985  0.04584564279269097431  -0.049480597222552095971  -1
0.064721399999999998376  0.047022899999999999421  -0.050000000000000002776  -1
1  2  3  4
  
ZONE T='face19'
STRANDID=0, SOLUTIONTIME=0
Nodes=4, Elements=1, ZONETYPE=FEQuadrilateral
DATAPACKING=POINT
DT=(SINGLE SINGLE SINGLE SINGLE)
0.067794501331087247964  0.038177007041932067843  -0.049081547268168962406  1
0.058701799999999998425  0.036747000000000001885  -0.045466300000000001158  1
0.064031765273589918985  0.04584564279269097431  -0.049480597222552095971  1
0.064031765273589918985  0.04584564279269097431  -0.049480597222552095971  1
1  2  3  4
  
ZONE T='face20'
STRANDID=0, SOLUTIONTIME=0
Nodes=4, Elements=1, ZONETYPE=FEQuadrilateral
DATAPACKING=POINT
DT=(SINGLE SINGLE SINGLE SINGLE)
0.070104500000000000148  0.038540299999999999558  -0.050000000000000002776  -1
0.071906524375173100361  0.034710829694773695508  -0.050000000000000002776  -1
0.070284409035756334472  0.033645517397077759347  -0.049178282329599254385  -1
0.068722616754594137434  0.036424914304262465126  -0.049080029001077128681  -1
1  2  3  4
  
ZONE T='face21'
STRANDID=0, SOLUTIONTIME=0
Nodes=4, Elements=1, ZONETYPE=FEQuadrilateral
DATAPACKING=POINT
DT=(SINGLE SINGLE SINGLE SINGLE)
0.074382100000000006546  0.029450000000000000483  -0.050000000000000002776  1
0.07275255674195384159  0.029253151891414714419  -0.049333554992877406975  1
0.070284409035756334472  0.033645517397077759347  -0.049178282329599254385  1
0.071906524375173100361  0.034710829694773695508  -0.050000000000000002776  1
1  2  3  4
  
ZONE T='face22'
STRANDID=0, SOLUTIONTIME=0
Nodes=4, Elements=1, ZONETYPE=FEQuadrilateral
DATAPACKING=POINT
DT=(SINGLE SINGLE SINGLE SINGLE)
0.063291000000000000036  0.028110199999999998383  -0.04546399999999999747  -1
0.064369245528803353817  0.029760777337634380935  -0.046181828094026856901  -1
0.070284409035756334472  0.033645517397077759347  -0.049178282329599254385  -1
0.07275255674195384159  0.029253151891414714419  -0.049333554992877406975  -1
1  2  3  4
  
ZONE T='face23'
STRANDID=0, SOLUTIONTIME=0
Nodes=4, Elements=1, ZONETYPE=FEQuadrilateral
DATAPACKING=POINT
DT=(SINGLE SINGLE SINGLE SINGLE)
0.064369245528803353817  0.029760777337634380935  -0.046181828094026856901  1
0.068722616754594137434  0.036424914304262465126  -0.049080029001077128681  1
0.070284409035756334472  0.033645517397077759347  -0.049178282329599254385  1
0.070284409035756334472  0.033645517397077759347  -0.049178282329599254385  1
1  2  3  4
  
ZONE T='face24'
STRANDID=0, SOLUTIONTIME=0
Nodes=4, Elements=1, ZONETYPE=FEQuadrilateral
DATAPACKING=POINT
DT=(SINGLE SINGLE SINGLE SINGLE)
0.039167000000000000426  0.057114600000000001478  -0.045465400000000003033  -1
0.046401699999999997115  0.051411699999999997679  -0.045466600000000002846  -1
0.038205999999999996908  0.052586099999999996735  -0.035000000000000003331  -1
0.038205999999999996908  0.052586099999999996735  -0.035000000000000003331  -1
1  2  3  4
  
ZONE T='face25'
STRANDID=0, SOLUTIONTIME=0
Nodes=4, Elements=1, ZONETYPE=FEQuadrilateral
DATAPACKING=POINT
DT=(SINGLE SINGLE SINGLE SINGLE)
0.046401699999999997115  0.051411699999999997679  -0.045466600000000002846  -1
0.05029598142104324543  0.047377183742049557014  -0.045466658823337627315  -1
0.049000322324147915776  0.045355558275025568971  -0.039504504885222446742  -1
0.045961899999999999977  0.045961899999999999977  -0.035000000000000003331  -1
1  2  3  4
  
ZONE T='face26'
STRANDID=0, SOLUTIONTIME=0
Nodes=4, Elements=1, ZONETYPE=FEQuadrilateral
DATAPACKING=POINT
DT=(SINGLE SINGLE SINGLE SINGLE)
0.05029598142104324543  0.047377183742049557014  -0.045466658823337627315  1
0.053021999999999999686  0.044553000000000002323  -0.045466699999999998782  1
0.049000322324147915776  0.045355558275025568971  -0.039504504885222446742  1
0.049000322324147915776  0.045355558275025568971  -0.039504504885222446742  1
1  2  3  4
  
ZONE T='face27'
STRANDID=0, SOLUTIONTIME=0
Nodes=4, Elements=1, ZONETYPE=FEQuadrilateral
DATAPACKING=POINT
DT=(SINGLE SINGLE SINGLE SINGLE)
0.050993900000000001727  0.061641099999999997283  -0.050000000000000002776  1
0.057915967498163627158  0.055140863121262671809  -0.050000000000000002776  1
0.057423585651420756826  0.054512327980675033545  -0.04965990774368073124  1
0.049475338602942064981  0.058258413715634241314  -0.048500882749570484176  1
1  2  3  4
  
ZONE T='face28'
STRANDID=0, SOLUTIONTIME=0
Nodes=4, Elements=1, ZONETYPE=FEQuadrilateral
DATAPACKING=POINT
DT=(SINGLE SINGLE SINGLE SINGLE)
0.046401699999999997115  0.051411699999999997679  -0.045466600000000002846  -1
0.049475338602942064981  0.058258413715634241314  -0.048500882749570484176  -1
0.055846548969583284516  0.054068683016745847092  -0.049059919652789482636  -1
0.055846548969583284516  0.054068683016745847092  -0.049059919652789482636  -1
1  2  3  4
  
ZONE T='face29'
STRANDID=0, SOLUTIONTIME=0
Nodes=4, Elements=1, ZONETYPE=FEQuadrilateral
DATAPACKING=POINT
DT=(SINGLE SINGLE SINGLE SINGLE)
0.055846548969583284516  0.054068683016745847092  -0.049059919652789482636  1
0.049475338602942064981  0.058258413715634241314  -0.048500882749570484176  1
0.057423585651420756826  0.054512327980675033545  -0.04965990774368073124  1
0.057423585651420756826  0.054512327980675033545  -0.04965990774368073124  1
1  2  3  4
  
ZONE T='face30'
STRANDID=0, SOLUTIONTIME=0
Nodes=4, Elements=1, ZONETYPE=FEQuadrilateral
DATAPACKING=POINT
DT=(SINGLE SINGLE SINGLE SINGLE)
0.058317500000000001281  0.054763800000000001367  -0.050000000000000002776  -1
0.057423585651420756826  0.054512327980675033545  -0.04965990774368073124  -1
0.057915967498163627158  0.055140863121262671809  -0.050000000000000002776  -1
0.057915967498163627158  0.055140863121262671809  -0.050000000000000002776  -1
1  2  3  4
  
ZONE T='face31'
STRANDID=0, SOLUTIONTIME=0
Nodes=4, Elements=1, ZONETYPE=FEQuadrilateral
DATAPACKING=POINT
DT=(SINGLE SINGLE SINGLE SINGLE)
0.064721399999999998376  0.047022899999999999421  -0.050000000000000002776  -1
0.063287694646628242512  0.046720225601971650253  -0.049444465829150199832  -1
0.057418812009212213954  0.053030946948100100846  -0.049230663342717730091  -1
0.058317500000000001281  0.054763800000000001367  -0.050000000000000002776  -1
1  2  3  4
  
ZONE T='face32'
STRANDID=0, SOLUTIONTIME=0
Nodes=4, Elements=1, ZONETYPE=FEQuadrilateral
DATAPACKING=POINT
DT=(SINGLE SINGLE SINGLE SINGLE)
0.063287694646628242512  0.046720225601971650253  -0.049444465829150199832  1
0.053021999999999999686  0.044553000000000002323  -0.045466699999999998782  1
0.057418812009212213954  0.053030946948100100846  -0.049230663342717730091  1
0.057418812009212213954  0.053030946948100100846  -0.049230663342717730091  1
1  2  3  4
  
ZONE T='face33'
STRANDID=0, SOLUTIONTIME=0
Nodes=4, Elements=1, ZONETYPE=FEQuadrilateral
DATAPACKING=POINT
DT=(SINGLE SINGLE SINGLE SINGLE)
0.033226800000000000779  0.062336200000000001331  -0.04672029999999999933  1
0.032961005409685883993  0.062020112216909492608  -0.045882297004126923468  1
0.025783396161486536041  0.063704865664432355765  -0.04423862920921955294  1
0.025287299999999998668  0.064475699999999996903  -0.045468700000000000783  1
1  2  3  4
  
ZONE T='face34'
STRANDID=0, SOLUTIONTIME=0
Nodes=4, Elements=1, ZONETYPE=FEQuadrilateral
DATAPACKING=POINT
DT=(SINGLE SINGLE SINGLE SINGLE)
0.032961005409685883993  0.062020112216909492608  -0.045882297004126923468  -1
0.029509400000000001602  0.057915399999999998826  -0.035000000000000003331  -1
0.025783396161486536041  0.063704865664432355765  -0.04423862920921955294  -1
0.025783396161486536041  0.063704865664432355765  -0.04423862920921955294  -1
1  2  3  4
  
ZONE T='face35'
STRANDID=0, SOLUTIONTIME=0
Nodes=4, Elements=1, ZONETYPE=FEQuadrilateral
DATAPACKING=POINT
DT=(SINGLE SINGLE SINGLE SINGLE)
0.029509400000000001602  0.057915399999999998826  -0.035000000000000003331  -1
0.032961005409685883993  0.062020112216909492608  -0.045882297004126923468  -1
0.03423394715403729055  0.061450889811871467483  -0.046507534611022964544  -1
0.039167000000000000426  0.057114600000000001478  -0.045465400000000003033  -1
1  2  3  4
  
ZONE T='face36'
STRANDID=0, SOLUTIONTIME=0
Nodes=4, Elements=1, ZONETYPE=FEQuadrilateral
DATAPACKING=POINT
DT=(SINGLE SINGLE SINGLE SINGLE)
0.032961005409685883993  0.062020112216909492608  -0.045882297004126923468  1
0.033226800000000000779  0.062336200000000001331  -0.04672029999999999933  1
0.03423394715403729055  0.061450889811871467483  -0.046507534611022964544  1
0.03423394715403729055  0.061450889811871467483  -0.046507534611022964544  1
1  2  3  4
  
ZONE T='face37'
STRANDID=0, SOLUTIONTIME=0
Nodes=4, Elements=1, ZONETYPE=FEQuadrilateral
DATAPACKING=POINT
DT=(SINGLE SINGLE SINGLE SINGLE)
0.034062399999999999622  0.072386199999999997767  -0.050000000000000002776  1
0.042866200000000000137  0.067546300000000003561  -0.050000000000000002776  1
0.033226800000000000779  0.062336200000000001331  -0.04672029999999999933  1
0.033226800000000000779  0.062336200000000001331  -0.04672029999999999933  1
1  2  3  4
  
ZONE T='face38'
STRANDID=0, SOLUTIONTIME=0
Nodes=4, Elements=1, ZONETYPE=FEQuadrilateral
DATAPACKING=POINT
DT=(SINGLE SINGLE SINGLE SINGLE)
0.050993900000000001727  0.061641099999999997283  -0.050000000000000002776  1
0.045282286305012034444  0.059455098647966664327  -0.047810086881491145605  1
0.040587901461975585404  0.061121525221910326386  -0.0472071873511771406  1
0.042866200000000000137  0.067546300000000003561  -0.050000000000000002776  1
1  2  3  4
  
ZONE T='face39'
STRANDID=0, SOLUTIONTIME=0
Nodes=4, Elements=1, ZONETYPE=FEQuadrilateral
DATAPACKING=POINT
DT=(SINGLE SINGLE SINGLE SINGLE)
0.045282286305012034444  0.059455098647966664327  -0.047810086881491145605  -1
0.039167000000000000426  0.057114600000000001478  -0.045465400000000003033  -1
0.040587901461975585404  0.061121525221910326386  -0.0472071873511771406  -1
0.040587901461975585404  0.061121525221910326386  -0.0472071873511771406  -1
1  2  3  4
  
ZONE T='face40'
STRANDID=0, SOLUTIONTIME=0
Nodes=4, Elements=1, ZONETYPE=FEQuadrilateral
DATAPACKING=POINT
DT=(SINGLE SINGLE SINGLE SINGLE)
0.016545100000000000084  0.067253199999999999092  -0.045469999999999996532  1
0.012473185929514164771  0.065303414114345759156  -0.038784472499492433917  1
0.0095385586863714361822  0.065222969281926848617  -0.037293137982299932875  1
0.0072942099999999997564  0.068870399999999998286  -0.04546700000000000047  1
1  2  3  4
  
ZONE T='face41'
STRANDID=0, SOLUTIONTIME=0
Nodes=4, Elements=1, ZONETYPE=FEQuadrilateral
DATAPACKING=POINT
DT=(SINGLE SINGLE SINGLE SINGLE)
0.012473185929514164771  0.065303414114345759156  -0.038784472499492433917  -1
0.010168200000000000502  0.064199699999999998434  -0.035000000000000003331  -1
0.0095385586863714361822  0.065222969281926848617  -0.037293137982299932875  -1
0.0095385586863714361822  0.065222969281926848617  -0.037293137982299932875  -1
1  2  3  4
  
ZONE T='face42'
STRANDID=0, SOLUTIONTIME=0
Nodes=4, Elements=1, ZONETYPE=FEQuadrilateral
DATAPACKING=POINT
DT=(SINGLE SINGLE SINGLE SINGLE)
0.025287299999999998668  0.064475699999999996903  -0.045468700000000000783  1
0.024363424800144212884  0.064003744219407673888  -0.04360917290918821243  1
0.017961499997847154425  0.065079400003304047062  -0.041282000006365511535  1
0.016545100000000000084  0.067253199999999999092  -0.045469999999999996532  1
1  2  3  4
  
ZONE T='face43'
STRANDID=0, SOLUTIONTIME=0
Nodes=4, Elements=1, ZONETYPE=FEQuadrilateral
DATAPACKING=POINT
DT=(SINGLE SINGLE SINGLE SINGLE)
0.024363424800144212884  0.064003744219407673888  -0.04360917290918821243  -1
0.020086099999999999094  0.061818699999999997263  -0.035000000000000003331  -1
0.017961499997847154425  0.065079400003304047062  -0.041282000006365511535  -1
0.017961499997847154425  0.065079400003304047062  -0.041282000006365511535  -1
1  2  3  4
  
ZONE T='face44'
STRANDID=0, SOLUTIONTIME=0
Nodes=4, Elements=1, ZONETYPE=FEQuadrilateral
DATAPACKING=POINT
DT=(SINGLE SINGLE SINGLE SINGLE)
0.014990500000000000352  0.078583000000000000074  -0.050000000000000002776  1
0.024721400000000001013  0.076084499999999999353  -0.050000000000000002776  1
0.016545100000000000084  0.067253199999999999092  -0.045469999999999996532  1
0.016545100000000000084  0.067253199999999999092  -0.045469999999999996532  1
1  2  3  4
  
ZONE T='face45'
STRANDID=0, SOLUTIONTIME=0
Nodes=4, Elements=1, ZONETYPE=FEQuadrilateral
DATAPACKING=POINT
DT=(SINGLE SINGLE SINGLE SINGLE)
0.024721400000000001013  0.076084499999999999353  -0.050000000000000002776  1
0.034062399999999999622  0.072386199999999997767  -0.050000000000000002776  1
0.025287299999999998668  0.064475699999999996903  -0.045468700000000000783  1
0.025287299999999998668  0.064475699999999996903  -0.045468700000000000783  1
1  2  3  4
  
ZONE T='face46'
STRANDID=0, SOLUTIONTIME=0
Nodes=4, Elements=1, ZONETYPE=FEQuadrilateral
DATAPACKING=POINT
DT=(SINGLE SINGLE SINGLE SINGLE)
3.9799999999999996222e-18  0.06500000000000000222  -0.035000000000000003331  -1
-0.010168200000000000502  0.064199699999999998434  -0.035000000000000003331  -1
-0.0018870600000000000828  0.069228399999999995496  -0.04546549999999999897  -1
-0.0018870600000000000828  0.069228399999999995496  -0.04546549999999999897  -1
1  2  3  4
  
ZONE T='face47'
STRANDID=0, SOLUTIONTIME=0
Nodes=4, Elements=1, ZONETYPE=FEQuadrilateral
DATAPACKING=POINT
DT=(SINGLE SINGLE SINGLE SINGLE)
0.0072942099999999997564  0.068870399999999998286  -0.04546700000000000047  1
0.003440294903367505791  0.069020673502967935797  -0.045466370362417733719  1
0.0026764290532640374123  0.076237641293942934317  -0.048460035854018750079  1
0.0050232399999999999968  0.079842200000000002058  -0.050000000000000002776  1
1  2  3  4
  
ZONE T='face48'
STRANDID=0, SOLUTIONTIME=0
Nodes=4, Elements=1, ZONETYPE=FEQuadrilateral
DATAPACKING=POINT
DT=(SINGLE SINGLE SINGLE SINGLE)
0.003440294903367505791  0.069020673502967935797  -0.045466370362417733719  -1
-0.0018870600000000000828  0.069228399999999995496  -0.04546549999999999897  -1
0.0026764290532640374123  0.076237641293942934317  -0.048460035854018750079  -1
0.0026764290532640374123  0.076237641293942934317  -0.048460035854018750079  -1
1  2  3  4
  
ZONE T='face49'
STRANDID=0, SOLUTIONTIME=0
Nodes=4, Elements=1, ZONETYPE=FEQuadrilateral
DATAPACKING=POINT
DT=(SINGLE SINGLE SINGLE SINGLE)
-0.010168200000000000502  0.064199699999999998434  -0.035000000000000003331  -1
-0.011404311759184162026  0.064680049378297341245  -0.036779543328112881961  -1
-0.012227760892589915886  0.069017728547348819457  -0.046318062417774905071  -1
-0.0097593699999999998507  0.069961200000000001165  -0.04672029999999999933  -1
1  2  3  4
  
ZONE T='face50'
STRANDID=0, SOLUTIONTIME=0
Nodes=4, Elements=1, ZONETYPE=FEQuadrilateral
DATAPACKING=POINT
DT=(SINGLE SINGLE SINGLE SINGLE)
-0.011404311759184162026  0.064680049378297341245  -0.036779543328112881961  1
-0.017440000000000000641  0.067025500000000001743  -0.045468700000000000783  1
-0.012227760892589915886  0.069017728547348819457  -0.046318062417774905071  1
-0.012227760892589915886  0.069017728547348819457  -0.046318062417774905071  1
1  2  3  4
  
ZONE T='face51'
STRANDID=0, SOLUTIONTIME=0
Nodes=4, Elements=1, ZONETYPE=FEQuadrilateral
DATAPACKING=POINT
DT=(SINGLE SINGLE SINGLE SINGLE)
-0.0097593699999999998507  0.069961200000000001165  -0.04672029999999999933  -1
-0.0018870600000000000828  0.069228399999999995496  -0.04546549999999999897  -1
-0.010168200000000000502  0.064199699999999998434  -0.035000000000000003331  -1
-0.010168200000000000502  0.064199699999999998434  -0.035000000000000003331  -1
1  2  3  4
  
ZONE T='face52'
STRANDID=0, SOLUTIONTIME=0
Nodes=4, Elements=1, ZONETYPE=FEQuadrilateral
DATAPACKING=POINT
DT=(SINGLE SINGLE SINGLE SINGLE)
-0.0097593699999999998507  0.069961200000000001165  -0.04672029999999999933  -1
-0.013223146800412546864  0.075670098616130151981  -0.048891943368127542546  -1
-0.013646810898622033226  0.078752753103305733751  -0.050000000000000002776  -1
-0.0050232399999999999968  0.079842200000000002058  -0.050000000000000002776  -1
1  2  3  4
  
ZONE T='face53'
STRANDID=0, SOLUTIONTIME=0
Nodes=4, Elements=1, ZONETYPE=FEQuadrilateral
DATAPACKING=POINT
DT=(SINGLE SINGLE SINGLE SINGLE)
-0.013223146800412546864  0.075670098616130151981  -0.048891943368127542546  1
-0.014990500000000000352  0.078583000000000000074  -0.050000000000000002776  1
-0.013646810898622033226  0.078752753103305733751  -0.050000000000000002776  1
-0.013646810898622033226  0.078752753103305733751  -0.050000000000000002776  1
1  2  3  4
  
ZONE T='face54'
STRANDID=0, SOLUTIONTIME=0
Nodes=4, Elements=1, ZONETYPE=FEQuadrilateral
DATAPACKING=POINT
DT=(SINGLE SINGLE SINGLE SINGLE)
-0.0050232399999999999968  0.079842200000000002058  -0.050000000000000002776  -1
0.0022374063169589551194  0.079842200000000002058  -0.050000000000000002776  -1
0.0026764290532640374123  0.076237641293942934317  -0.048460035854018750079  -1
-0.0018870600000000000828  0.069228399999999995496  -0.04546549999999999897  -1
1  2  3  4
  
ZONE T='face55'
STRANDID=0, SOLUTIONTIME=0
Nodes=4, Elements=1, ZONETYPE=FEQuadrilateral
DATAPACKING=POINT
DT=(SINGLE SINGLE SINGLE SINGLE)
0.0022374063169589551194  0.079842200000000002058  -0.050000000000000002776  1
0.0050232399999999999968  0.079842200000000002058  -0.050000000000000002776  1
0.0026764290532640374123  0.076237641293942934317  -0.048460035854018750079  1
0.0026764290532640374123  0.076237641293942934317  -0.048460035854018750079  1
1  2  3  4
  
ZONE T='face56'
STRANDID=0, SOLUTIONTIME=0
Nodes=4, Elements=1, ZONETYPE=FEQuadrilateral
DATAPACKING=POINT
DT=(SINGLE SINGLE SINGLE SINGLE)
-0.020086099999999999094  0.061818699999999997263  -0.035000000000000003331  1
-0.029509400000000001602  0.057915399999999998826  -0.035000000000000003331  1
-0.026145200000000000384  0.064133999999999996566  -0.045469999999999996532  1
-0.026145200000000000384  0.064133999999999996566  -0.045469999999999996532  1
1  2  3  4
  
ZONE T='face57'
STRANDID=0, SOLUTIONTIME=0
Nodes=4, Elements=1, ZONETYPE=FEQuadrilateral
DATAPACKING=POINT
DT=(SINGLE SINGLE SINGLE SINGLE)
-0.017440000000000000641  0.067025500000000001743  -0.045468700000000000783  1
-0.026145200000000000384  0.064133999999999996566  -0.045469999999999996532  1
-0.024721400000000001013  0.076084499999999999353  -0.050000000000000002776  1
-0.024721400000000001013  0.076084499999999999353  -0.050000000000000002776  1
1  2  3  4
  
ZONE T='face58'
STRANDID=0, SOLUTIONTIME=0
Nodes=4, Elements=1, ZONETYPE=FEQuadrilateral
DATAPACKING=POINT
DT=(SINGLE SINGLE SINGLE SINGLE)
-0.042219399999999997208  0.054896899999999998476  -0.04546549999999999897  -1
-0.034579899999999996751  0.060004700000000001092  -0.04546700000000000047  -1
-0.038205999999999996908  0.052586099999999996735  -0.035000000000000003331  -1
-0.038205999999999996908  0.052586099999999996735  -0.035000000000000003331  -1
1  2  3  4
  
ZONE T='face59'
STRANDID=0, SOLUTIONTIME=0
Nodes=4, Elements=1, ZONETYPE=FEQuadrilateral
DATAPACKING=POINT
DT=(SINGLE SINGLE SINGLE SINGLE)
-0.029509400000000001602  0.057915399999999998826  -0.035000000000000003331  1
-0.033544215480588612799  0.059577946096754520744  -0.043329043217694707124  1
-0.033829796521932506415  0.060371921394001458461  -0.045467266791994288833  1
-0.026145200000000000384  0.064133999999999996566  -0.045469999999999996532  1
1  2  3  4
  
ZONE T='face60'
STRANDID=0, SOLUTIONTIME=0
Nodes=4, Elements=1, ZONETYPE=FEQuadrilateral
DATAPACKING=POINT
DT=(SINGLE SINGLE SINGLE SINGLE)
-0.033544215480588612799  0.059577946096754520744  -0.043329043217694707124  -1
-0.034579899999999996751  0.060004700000000001092  -0.04546700000000000047  -1
-0.033829796521932506415  0.060371921394001458461  -0.045467266791994288833  -1
-0.033829796521932506415  0.060371921394001458461  -0.045467266791994288833  -1
1  2  3  4
  
ZONE T='face61'
STRANDID=0, SOLUTIONTIME=0
Nodes=4, Elements=1, ZONETYPE=FEQuadrilateral
DATAPACKING=POINT
DT=(SINGLE SINGLE SINGLE SINGLE)
-0.042866200000000000137  0.067546300000000003561  -0.050000000000000002776  -1
-0.038399692421974662704  0.07000176809637710662  -0.050000000000000002776  -1
-0.034501206592664118711  0.061887487290684342622  -0.046156308628895699464  -1
-0.034579899999999996751  0.060004700000000001092  -0.04546700000000000047  -1
1  2  3  4
  
ZONE T='face62'
STRANDID=0, SOLUTIONTIME=0
Nodes=4, Elements=1, ZONETYPE=FEQuadrilateral
DATAPACKING=POINT
DT=(SINGLE SINGLE SINGLE SINGLE)
-0.038399692421974662704  0.07000176809637710662  -0.050000000000000002776  1
-0.034062399999999999622  0.072386199999999997767  -0.050000000000000002776  1
-0.034501206592664118711  0.061887487290684342622  -0.046156308628895699464  1
-0.034501206592664118711  0.061887487290684342622  -0.046156308628895699464  1
1  2  3  4
  
ZONE T='face63'
STRANDID=0, SOLUTIONTIME=0
Nodes=4, Elements=1, ZONETYPE=FEQuadrilateral
DATAPACKING=POINT
DT=(SINGLE SINGLE SINGLE SINGLE)
-0.034062399999999999622  0.072386199999999997767  -0.050000000000000002776  1
-0.024721400000000001013  0.076084499999999999353  -0.050000000000000002776  1
-0.026145200000000000384  0.064133999999999996566  -0.045469999999999996532  1
-0.026145200000000000384  0.064133999999999996566  -0.045469999999999996532  1
1  2  3  4
  
ZONE T='face64'
STRANDID=0, SOLUTIONTIME=0
Nodes=4, Elements=1, ZONETYPE=FEQuadrilateral
DATAPACKING=POINT
DT=(SINGLE SINGLE SINGLE SINGLE)
-0.045961899999999999977  0.045961899999999999977  -0.035000000000000003331  -1
-0.051754982693283130279  0.044334492331422642453  -0.042893338135091670094  -1
-0.052522672142762120984  0.045514479581211610137  -0.045771053943233878936  -1
-0.049030700000000003447  0.050838599999999997681  -0.046713200000000003331  -1
1  2  3  4
  
ZONE T='face65'
STRANDID=0, SOLUTIONTIME=0
Nodes=4, Elements=1, ZONETYPE=FEQuadrilateral
DATAPACKING=POINT
DT=(SINGLE SINGLE SINGLE SINGLE)
-0.051754982693283130279  0.044334492331422642453  -0.042893338135091670094  1
-0.053644799999999999429  0.043803599999999998094  -0.045468300000000003158  1
-0.052522672142762120984  0.045514479581211610137  -0.045771053943233878936  1
-0.052522672142762120984  0.045514479581211610137  -0.045771053943233878936  1
1  2  3  4
  
ZONE T='face66'
STRANDID=0, SOLUTIONTIME=0
Nodes=4, Elements=1, ZONETYPE=FEQuadrilateral
DATAPACKING=POINT
DT=(SINGLE SINGLE SINGLE SINGLE)
-0.049030700000000003447  0.050838599999999997681  -0.046713200000000003331  -1
-0.042219399999999997208  0.054896899999999998476  -0.04546549999999999897  -1
-0.045961899999999999977  0.045961899999999999977  -0.035000000000000003331  -1
-0.045961899999999999977  0.045961899999999999977  -0.035000000000000003331  -1
1  2  3  4
  
ZONE T='face67'
STRANDID=0, SOLUTIONTIME=0
Nodes=4, Elements=1, ZONETYPE=FEQuadrilateral
DATAPACKING=POINT
DT=(SINGLE SINGLE SINGLE SINGLE)
-0.058317500000000001281  0.054763800000000001367  -0.050000000000000002776  -1
-0.050993900000000001727  0.061641099999999997283  -0.050000000000000002776  -1
-0.049030700000000003447  0.050838599999999997681  -0.046713200000000003331  -1
-0.049030700000000003447  0.050838599999999997681  -0.046713200000000003331  -1
1  2  3  4
  
ZONE T='face68'
STRANDID=0, SOLUTIONTIME=0
Nodes=4, Elements=1, ZONETYPE=FEQuadrilateral
DATAPACKING=POINT
DT=(SINGLE SINGLE SINGLE SINGLE)
-0.050993900000000001727  0.061641099999999997283  -0.050000000000000002776  -1
-0.042866200000000000137  0.067546300000000003561  -0.050000000000000002776  -1
-0.042219399999999997208  0.054896899999999998476  -0.04546549999999999897  -1
-0.042219399999999997208  0.054896899999999998476  -0.04546549999999999897  -1
1  2  3  4
  
ZONE T='face69'
STRANDID=0, SOLUTIONTIME=0
Nodes=4, Elements=1, ZONETYPE=FEQuadrilateral
DATAPACKING=POINT
DT=(SINGLE SINGLE SINGLE SINGLE)
-0.052586099999999996735  0.038205999999999996908  -0.035000000000000003331  1
-0.057915399999999998826  0.029509400000000001602  -0.035000000000000003331  1
-0.059313699999999996981  0.035810799999999996801  -0.045497999999999996779  1
-0.059313699999999996981  0.035810799999999996801  -0.045497999999999996779  1
1  2  3  4
  
ZONE T='face70'
STRANDID=0, SOLUTIONTIME=0
Nodes=4, Elements=1, ZONETYPE=FEQuadrilateral
DATAPACKING=POINT
DT=(SINGLE SINGLE SINGLE SINGLE)
-0.053644799999999999429  0.043803599999999998094  -0.045468300000000003158  1
-0.059313699999999996981  0.035810799999999996801  -0.045497999999999996779  1
-0.064721399999999998376  0.047022799999999996545  -0.050000000000000002776  1
-0.064721399999999998376  0.047022799999999996545  -0.050000000000000002776  1
1  2  3  4
  
ZONE T='face71'
STRANDID=0, SOLUTIONTIME=0
Nodes=4, Elements=1, ZONETYPE=FEQuadrilateral
DATAPACKING=POINT
DT=(SINGLE SINGLE SINGLE SINGLE)
-0.057915399999999998826  0.029509400000000001602  -0.035000000000000003331  1
-0.060137848294169723995  0.024143992009210260563  -0.035000000000000003331  1
-0.064713173047161329232  0.026108399725021044085  -0.045895591826582267381  1
-0.064752199999999995872  0.026189600000000000379  -0.046042500000000000093  1
1  2  3  4
  
ZONE T='face72'
STRANDID=0, SOLUTIONTIME=0
Nodes=4, Elements=1, ZONETYPE=FEQuadrilateral
DATAPACKING=POINT
DT=(SINGLE SINGLE SINGLE SINGLE)
-0.060137848294169723995  0.024143992009210260563  -0.035000000000000003331  -1
-0.061818699999999997263  0.020086099999999999094  -0.035000000000000003331  -1
-0.064713173047161329232  0.026108399725021044085  -0.045895591826582267381  -1
-0.064713173047161329232  0.026108399725021044085  -0.045895591826582267381  -1
1  2  3  4
  
ZONE T='face73'
STRANDID=0, SOLUTIONTIME=0
Nodes=4, Elements=1, ZONETYPE=FEQuadrilateral
DATAPACKING=POINT
DT=(SINGLE SINGLE SINGLE SINGLE)
-0.067485799999999998566  0.015686499999999999055  -0.045497000000000002717  -1
-0.0647677142005885359  0.026129990986171545975  -0.046039404083837776049  -1
-0.064713173047161329232  0.026108399725021044085  -0.045895591826582267381  -1
-0.061818699999999997263  0.020086099999999999094  -0.035000000000000003331  -1
1  2  3  4
  
ZONE T='face74'
STRANDID=0, SOLUTIONTIME=0
Nodes=4, Elements=1, ZONETYPE=FEQuadrilateral
DATAPACKING=POINT
DT=(SINGLE SINGLE SINGLE SINGLE)
-0.0647677142005885359  0.026129990986171545975  -0.046039404083837776049  1
-0.064752199999999995872  0.026189600000000000379  -0.046042500000000000093  1
-0.064713173047161329232  0.026108399725021044085  -0.045895591826582267381  1
-0.064713173047161329232  0.026108399725021044085  -0.045895591826582267381  1
1  2  3  4
  
ZONE T='face75'
STRANDID=0, SOLUTIONTIME=0
Nodes=4, Elements=1, ZONETYPE=FEQuadrilateral
DATAPACKING=POINT
DT=(SINGLE SINGLE SINGLE SINGLE)
-0.077486700000000005573  0.019895199999999998303  -0.050000000000000002776  -1
-0.064852823901661665884  0.026139863686315191471  -0.046073770885454952417  -1
-0.0647677142005885359  0.026129990986171545975  -0.046039404083837776049  -1
-0.067485799999999998566  0.015686499999999999055  -0.045497000000000002717  -1
1  2  3  4
  
ZONE T='face76'
STRANDID=0, SOLUTIONTIME=0
Nodes=4, Elements=1, ZONETYPE=FEQuadrilateral
DATAPACKING=POINT
DT=(SINGLE SINGLE SINGLE SINGLE)
-0.064852823901661665884  0.026139863686315191471  -0.046073770885454952417  1
-0.064752199999999995872  0.026189600000000000379  -0.046042500000000000093  1
-0.0647677142005885359  0.026129990986171545975  -0.046039404083837776049  1
-0.0647677142005885359  0.026129990986171545975  -0.046039404083837776049  1
1  2  3  4
  
ZONE T='face77'
STRANDID=0, SOLUTIONTIME=0
Nodes=4, Elements=1, ZONETYPE=FEQuadrilateral
DATAPACKING=POINT
DT=(SINGLE SINGLE SINGLE SINGLE)
-0.079369200000000000861  0.010026699999999999502  -0.050000000000000002776  -1
-0.077486700000000005573  0.019895199999999998303  -0.050000000000000002776  -1
-0.067485799999999998566  0.015686499999999999055  -0.045497000000000002717  -1
-0.067485799999999998566  0.015686499999999999055  -0.045497000000000002717  -1
1  2  3  4
  
ZONE T='face78'
STRANDID=0, SOLUTIONTIME=0
Nodes=4, Elements=1, ZONETYPE=FEQuadrilateral
DATAPACKING=POINT
DT=(SINGLE SINGLE SINGLE SINGLE)
-0.064752199999999995872  0.026189600000000000379  -0.046042500000000000093  1
-0.06536224257975357943  0.026396142417577400652  -0.046293202863931591506  1
-0.073893494922775193601  0.030488331478748992298  -0.050000000000000002776  1
-0.070104500000000000148  0.038540299999999999558  -0.050000000000000002776  1
1  2  3  4
  
ZONE T='face79'
STRANDID=0, SOLUTIONTIME=0
Nodes=4, Elements=1, ZONETYPE=FEQuadrilateral
DATAPACKING=POINT
DT=(SINGLE SINGLE SINGLE SINGLE)
-0.06536224257975357943  0.026396142417577400652  -0.046293202863931591506  -1
-0.074382100000000006546  0.029450000000000000483  -0.050000000000000002776  -1
-0.073893494922775193601  0.030488331478748992298  -0.050000000000000002776  -1
-0.073893494922775193601  0.030488331478748992298  -0.050000000000000002776  -1
1  2  3  4
  
ZONE T='face80'
STRANDID=0, SOLUTIONTIME=0
Nodes=4, Elements=1, ZONETYPE=FEQuadrilateral
DATAPACKING=POINT
DT=(SINGLE SINGLE SINGLE SINGLE)
-0.070104500000000000148  0.038540299999999999558  -0.050000000000000002776  1
-0.064721399999999998376  0.047022799999999996545  -0.050000000000000002776  1
-0.059313699999999996981  0.035810799999999996801  -0.045497999999999996779  1
-0.059313699999999996981  0.035810799999999996801  -0.045497999999999996779  1
1  2  3  4
  
ZONE T='face81'
STRANDID=0, SOLUTIONTIME=0
Nodes=4, Elements=1, ZONETYPE=FEQuadrilateral
DATAPACKING=POINT
DT=(SINGLE SINGLE SINGLE SINGLE)
-0.069393399999999993977  0  -0.045606599999999997141  1
-0.069098379147449873194  0.0043612243430808965081  -0.045517542117049523964  1
-0.067395352198697314194  0.0039798629706306451123  -0.041351580057242071087  1
-0.065912153104860080055  6.3073531400085910261e-18  -0.037202131179043328169  1
1  2  3  4
  
ZONE T='face82'
STRANDID=0, SOLUTIONTIME=0
Nodes=4, Elements=1, ZONETYPE=FEQuadrilateral
DATAPACKING=POINT
DT=(SINGLE SINGLE SINGLE SINGLE)
-0.06500000000000000222  7.9599999999999992444e-18  -0.035000000000000003331  -1
-0.065912153104860080055  6.3073531400085910261e-18  -0.037202131179043328169  -1
-0.065842787556270335192  0.0014002863500126340457  -0.03723475806096891022  -1
-0.065842787556270335192  0.0014002863500126340457  -0.03723475806096891022  -1
1  2  3  4
  
ZONE T='face83'
STRANDID=0, SOLUTIONTIME=0
Nodes=4, Elements=1, ZONETYPE=FEQuadrilateral
DATAPACKING=POINT
DT=(SINGLE SINGLE SINGLE SINGLE)
-0.065842787556270335192  0.0014002863500126340457  -0.03723475806096891022  1
-0.065912153104860080055  6.3073531400085910261e-18  -0.037202131179043328169  1
-0.067395352198697314194  0.0039798629706306451123  -0.041351580057242071087  1
-0.067395352198697314194  0.0039798629706306451123  -0.041351580057242071087  1
1  2  3  4
  
ZONE T='face84'
STRANDID=0, SOLUTIONTIME=0
Nodes=4, Elements=1, ZONETYPE=FEQuadrilateral
DATAPACKING=POINT
DT=(SINGLE SINGLE SINGLE SINGLE)
-0.068949499999999996902  0.0065620699999999997087  -0.045472600000000001907  -1
-0.067395352198697314194  0.0039798629706306451123  -0.041351580057242071087  -1
-0.069098379147449873194  0.0043612243430808965081  -0.045517542117049523964  -1
-0.069098379147449873194  0.0043612243430808965081  -0.045517542117049523964  -1
1  2  3  4
  
ZONE T='face85'
STRANDID=0, SOLUTIONTIME=0
Nodes=4, Elements=1, ZONETYPE=FEQuadrilateral
DATAPACKING=POINT
DT=(SINGLE SINGLE SINGLE SINGLE)
-0.067485799999999998566  0.015686499999999999055  -0.045497000000000002717  -1
-0.064255730313073175508  0.010262290890913754529  -0.035178981222826179176  -1
-0.064292387383895227559  0.010097830141124652242  -0.035204361846094836541  -1
-0.068949499999999996902  0.0065620699999999997087  -0.045472600000000001907  -1
1  2  3  4
  
ZONE T='face86'
STRANDID=0, SOLUTIONTIME=0
Nodes=4, Elements=1, ZONETYPE=FEQuadrilateral
DATAPACKING=POINT
DT=(SINGLE SINGLE SINGLE SINGLE)
-0.064255730313073175508  0.010262290890913754529  -0.035178981222826179176  1
-0.064199699999999998434  0.010168200000000000502  -0.035000000000000003331  1
-0.064292387383895227559  0.010097830141124652242  -0.035204361846094836541  1
-0.064292387383895227559  0.010097830141124652242  -0.035204361846094836541  1
1  2  3  4
  
ZONE T='face87'
STRANDID=0, SOLUTIONTIME=0
Nodes=4, Elements=1, ZONETYPE=FEQuadrilateral
DATAPACKING=POINT
DT=(SINGLE SINGLE SINGLE SINGLE)
-0.068949499999999996902  0.0065620699999999997087  -0.045472600000000001907  -1
-0.075367167493215300733  0.0027510946299078437027  -0.048101924266665131713  -1
-0.079862710329931627107  0.0021822484699977710843  -0.050000000000000002776  -1
-0.079369200000000000861  0.010026699999999999502  -0.050000000000000002776  -1
1  2  3  4
  
ZONE T='face88'
STRANDID=0, SOLUTIONTIME=0
Nodes=4, Elements=1, ZONETYPE=FEQuadrilateral
DATAPACKING=POINT
DT=(SINGLE SINGLE SINGLE SINGLE)
-0.075367167493215300733  0.0027510946299078437027  -0.048101924266665131713  1
-0.080000000000000001665  0  -0.050000000000000002776  1
-0.079862710329931627107  0.0021822484699977710843  -0.050000000000000002776  1
-0.079862710329931627107  0.0021822484699977710843  -0.050000000000000002776  1
1  2  3  4
  
ZONE T='face89'
STRANDID=0, SOLUTIONTIME=0
Nodes=4, Elements=1, ZONETYPE=FEQuadrilateral
DATAPACKING=POINT
DT=(SINGLE SINGLE SINGLE SINGLE)
-0.067485799999999998566  0.015686499999999999055  -0.045497000000000002717  -1
-0.068949499999999996902  0.0065620699999999997087  -0.045472600000000001907  -1
-0.079369200000000000861  0.010026699999999999502  -0.050000000000000002776  -1
-0.079369200000000000861  0.010026699999999999502  -0.050000000000000002776  -1
1  2  3  4
  
ZONE T='face90'
STRANDID=0, SOLUTIONTIME=0
Nodes=4, Elements=1, ZONETYPE=FEQuadrilateral
DATAPACKING=POINT
DT=(SINGLE SINGLE SINGLE SINGLE)
-0.080000000000000001665  0  -0.050000000000000002776  1
-0.075367167493215300733  0.0027510946299078437027  -0.048101924266665131713  1
-0.069098379147449873194  0.0043612243430808965081  -0.045517542117049523964  1
-0.069393399999999993977  0  -0.045606599999999997141  1
1  2  3  4
  
ZONE T='face91'
STRANDID=0, SOLUTIONTIME=0
Nodes=4, Elements=1, ZONETYPE=FEQuadrilateral
DATAPACKING=POINT
DT=(SINGLE SINGLE SINGLE SINGLE)
-0.075367167493215300733  0.0027510946299078437027  -0.048101924266665131713  -1
-0.068949499999999996902  0.0065620699999999997087  -0.045472600000000001907  -1
-0.069098379147449873194  0.0043612243430808965081  -0.045517542117049523964  -1
-0.069098379147449873194  0.0043612243430808965081  -0.045517542117049523964  -1
1  2  3  4
  
ZONE T='face92'
STRANDID=0, SOLUTIONTIME=0
Nodes=4, Elements=1, ZONETYPE=FEQuadrilateral
DATAPACKING=POINT
DT=(SINGLE SINGLE SINGLE SINGLE)
-0.061818699999999997263  0.020086099999999999094  -0.035000000000000003331  -1
-0.063982686556024320756  0.011072155328016114462  -0.035000000000000003331  -1
-0.064255730313073175508  0.010262290890913754529  -0.035178981222826179176  -1
-0.067485799999999998566  0.015686499999999999055  -0.045497000000000002717  -1
1  2  3  4
  
ZONE T='face93'
STRANDID=0, SOLUTIONTIME=0
Nodes=4, Elements=1, ZONETYPE=FEQuadrilateral
DATAPACKING=POINT
DT=(SINGLE SINGLE SINGLE SINGLE)
-0.063982686556024320756  0.011072155328016114462  -0.035000000000000003331  1
-0.064199699999999998434  0.010168200000000000502  -0.035000000000000003331  1
-0.064255730313073175508  0.010262290890913754529  -0.035178981222826179176  1
-0.064255730313073175508  0.010262290890913754529  -0.035178981222826179176  1
1  2  3  4
  
ZONE T='face94'
STRANDID=0, SOLUTIONTIME=0
Nodes=4, Elements=1, ZONETYPE=FEQuadrilateral
DATAPACKING=POINT
DT=(SINGLE SINGLE SINGLE SINGLE)
-0.068949499999999996902  0.0065620699999999997087  -0.045472600000000001907  -1
-0.064292387383895227559  0.010097830141124652242  -0.035204361846094836541  -1
-0.065442109742612039613  0.0036480369942733931188  -0.036710032443700552074  -1
-0.067395352198697314194  0.0039798629706306451123  -0.041351580057242071087  -1
1  2  3  4
  
ZONE T='face95'
STRANDID=0, SOLUTIONTIME=0
Nodes=4, Elements=1, ZONETYPE=FEQuadrilateral
DATAPACKING=POINT
DT=(SINGLE SINGLE SINGLE SINGLE)
-0.064199699999999998434  0.010168200000000000502  -0.035000000000000003331  1
-0.064722498904139863507  0.0035257861338561548303  -0.035000000000000003331  1
-0.065442109742612039613  0.0036480369942733931188  -0.036710032443700552074  1
-0.064292387383895227559  0.010097830141124652242  -0.035204361846094836541  1
1  2  3  4
  
ZONE T='face96'
STRANDID=0, SOLUTIONTIME=0
Nodes=4, Elements=1, ZONETYPE=FEQuadrilateral
DATAPACKING=POINT
DT=(SINGLE SINGLE SINGLE SINGLE)
-0.06500000000000000222  7.9599999999999992444e-18  -0.035000000000000003331  -1
-0.065842787556270335192  0.0014002863500126340457  -0.03723475806096891022  -1
-0.065442109742612039613  0.0036480369942733931188  -0.036710032443700552074  -1
-0.064722498904139863507  0.0035257861338561548303  -0.035000000000000003331  -1
1  2  3  4
  
ZONE T='face97'
STRANDID=0, SOLUTIONTIME=0
Nodes=4, Elements=1, ZONETYPE=FEQuadrilateral
DATAPACKING=POINT
DT=(SINGLE SINGLE SINGLE SINGLE)
-0.065842787556270335192  0.0014002863500126340457  -0.03723475806096891022  1
-0.067395352198697314194  0.0039798629706306451123  -0.041351580057242071087  1
-0.065442109742612039613  0.0036480369942733931188  -0.036710032443700552074  1
-0.065442109742612039613  0.0036480369942733931188  -0.036710032443700552074  1
1  2  3  4
  
ZONE T='face98'
STRANDID=0, SOLUTIONTIME=0
Nodes=4, Elements=1, ZONETYPE=FEQuadrilateral
DATAPACKING=POINT
DT=(SINGLE SINGLE SINGLE SINGLE)
-0.070104500000000000148  0.038540299999999999558  -0.050000000000000002776  1
-0.059313699999999996981  0.035810799999999996801  -0.045497999999999996779  1
-0.064752199999999995872  0.026189600000000000379  -0.046042500000000000093  1
-0.064752199999999995872  0.026189600000000000379  -0.046042500000000000093  1
1  2  3  4
  
ZONE T='face99'
STRANDID=0, SOLUTIONTIME=0
Nodes=4, Elements=1, ZONETYPE=FEQuadrilateral
DATAPACKING=POINT
DT=(SINGLE SINGLE SINGLE SINGLE)
-0.074382100000000006546  0.029450000000000000483  -0.050000000000000002776  -1
-0.06536224257975357943  0.026396142417577400652  -0.046293202863931591506  -1
-0.064852823901661665884  0.026139863686315191471  -0.046073770885454952417  -1
-0.077486700000000005573  0.019895199999999998303  -0.050000000000000002776  -1
1  2  3  4
  
ZONE T='face100'
STRANDID=0, SOLUTIONTIME=0
Nodes=4, Elements=1, ZONETYPE=FEQuadrilateral
DATAPACKING=POINT
DT=(SINGLE SINGLE SINGLE SINGLE)
-0.06536224257975357943  0.026396142417577400652  -0.046293202863931591506  1
-0.064752199999999995872  0.026189600000000000379  -0.046042500000000000093  1
-0.064852823901661665884  0.026139863686315191471  -0.046073770885454952417  1
-0.064852823901661665884  0.026139863686315191471  -0.046073770885454952417  1
1  2  3  4
  
ZONE T='face101'
STRANDID=0, SOLUTIONTIME=0
Nodes=4, Elements=1, ZONETYPE=FEQuadrilateral
DATAPACKING=POINT
DT=(SINGLE SINGLE SINGLE SINGLE)
-0.064752199999999995872  0.026189600000000000379  -0.046042500000000000093  1
-0.059313699999999996981  0.035810799999999996801  -0.045497999999999996779  1
-0.057915399999999998826  0.029509400000000001602  -0.035000000000000003331  1
-0.057915399999999998826  0.029509400000000001602  -0.035000000000000003331  1
1  2  3  4
  
ZONE T='face102'
STRANDID=0, SOLUTIONTIME=0
Nodes=4, Elements=1, ZONETYPE=FEQuadrilateral
DATAPACKING=POINT
DT=(SINGLE SINGLE SINGLE SINGLE)
-0.064721399999999998376  0.047022799999999996545  -0.050000000000000002776  1
-0.059700853463445627267  0.053091609747102141981  -0.050000000000000002776  1
-0.056033461908463415291  0.049406401859554589795  -0.047784883382323638246  1
-0.053644799999999999429  0.043803599999999998094  -0.045468300000000003158  1
1  2  3  4
  
ZONE T='face103'
STRANDID=0, SOLUTIONTIME=0
Nodes=4, Elements=1, ZONETYPE=FEQuadrilateral
DATAPACKING=POINT
DT=(SINGLE SINGLE SINGLE SINGLE)
-0.059700853463445627267  0.053091609747102141981  -0.050000000000000002776  -1
-0.058317500000000001281  0.054763800000000001367  -0.050000000000000002776  -1
-0.056033461908463415291  0.049406401859554589795  -0.047784883382323638246  -1
-0.056033461908463415291  0.049406401859554589795  -0.047784883382323638246  -1
1  2  3  4
  
ZONE T='face104'
STRANDID=0, SOLUTIONTIME=0
Nodes=4, Elements=1, ZONETYPE=FEQuadrilateral
DATAPACKING=POINT
DT=(SINGLE SINGLE SINGLE SINGLE)
-0.059313699999999996981  0.035810799999999996801  -0.045497999999999996779  1
-0.053644799999999999429  0.043803599999999998094  -0.045468300000000003158  1
-0.052586099999999996735  0.038205999999999996908  -0.035000000000000003331  1
-0.052586099999999996735  0.038205999999999996908  -0.035000000000000003331  1
1  2  3  4
  
ZONE T='face105'
STRANDID=0, SOLUTIONTIME=0
Nodes=4, Elements=1, ZONETYPE=FEQuadrilateral
DATAPACKING=POINT
DT=(SINGLE SINGLE SINGLE SINGLE)
-0.042219399999999997208  0.054896899999999998476  -0.04546549999999999897  -1
-0.049030700000000003447  0.050838599999999997681  -0.046713200000000003331  -1
-0.050993900000000001727  0.061641099999999997283  -0.050000000000000002776  -1
-0.050993900000000001727  0.061641099999999997283  -0.050000000000000002776  -1
1  2  3  4
  
ZONE T='face106'
STRANDID=0, SOLUTIONTIME=0
Nodes=4, Elements=1, ZONETYPE=FEQuadrilateral
DATAPACKING=POINT
DT=(SINGLE SINGLE SINGLE SINGLE)
-0.049030700000000003447  0.050838599999999997681  -0.046713200000000003331  -1
-0.052522672142762120984  0.045514479581211610137  -0.045771053943233878936  -1
-0.056033461908463415291  0.049406401859554589795  -0.047784883382323638246  -1
-0.058317500000000001281  0.054763800000000001367  -0.050000000000000002776  -1
1  2  3  4
  
ZONE T='face107'
STRANDID=0, SOLUTIONTIME=0
Nodes=4, Elements=1, ZONETYPE=FEQuadrilateral
DATAPACKING=POINT
DT=(SINGLE SINGLE SINGLE SINGLE)
-0.052522672142762120984  0.045514479581211610137  -0.045771053943233878936  1
-0.053644799999999999429  0.043803599999999998094  -0.045468300000000003158  1
-0.056033461908463415291  0.049406401859554589795  -0.047784883382323638246  1
-0.056033461908463415291  0.049406401859554589795  -0.047784883382323638246  1
1  2  3  4
  
ZONE T='face108'
STRANDID=0, SOLUTIONTIME=0
Nodes=4, Elements=1, ZONETYPE=FEQuadrilateral
DATAPACKING=POINT
DT=(SINGLE SINGLE SINGLE SINGLE)
-0.053644799999999999429  0.043803599999999998094  -0.045468300000000003158  1
-0.051754982693283130279  0.044334492331422642453  -0.042893338135091670094  1
-0.049231168926766044613  0.042134098473913111915  -0.035000000000000003331  1
-0.052586099999999996735  0.038205999999999996908  -0.035000000000000003331  1
1  2  3  4
  
ZONE T='face109'
STRANDID=0, SOLUTIONTIME=0
Nodes=4, Elements=1, ZONETYPE=FEQuadrilateral
DATAPACKING=POINT
DT=(SINGLE SINGLE SINGLE SINGLE)
-0.051754982693283130279  0.044334492331422642453  -0.042893338135091670094  -1
-0.045961899999999999977  0.045961899999999999977  -0.035000000000000003331  -1
-0.049231168926766044613  0.042134098473913111915  -0.035000000000000003331  -1
-0.049231168926766044613  0.042134098473913111915  -0.035000000000000003331  -1
1  2  3  4
  
ZONE T='face110'
STRANDID=0, SOLUTIONTIME=0
Nodes=4, Elements=1, ZONETYPE=FEQuadrilateral
DATAPACKING=POINT
DT=(SINGLE SINGLE SINGLE SINGLE)
-0.026145200000000000384  0.064133999999999996566  -0.045469999999999996532  1
-0.033829796521932506415  0.060371921394001458461  -0.045467266791994288833  1
-0.034501206592664118711  0.061887487290684342622  -0.046156308628895699464  1
-0.034062399999999999622  0.072386199999999997767  -0.050000000000000002776  1
1  2  3  4
  
ZONE T='face111'
STRANDID=0, SOLUTIONTIME=0
Nodes=4, Elements=1, ZONETYPE=FEQuadrilateral
DATAPACKING=POINT
DT=(SINGLE SINGLE SINGLE SINGLE)
-0.033829796521932506415  0.060371921394001458461  -0.045467266791994288833  -1
-0.034579899999999996751  0.060004700000000001092  -0.04546700000000000047  -1
-0.034501206592664118711  0.061887487290684342622  -0.046156308628895699464  -1
-0.034501206592664118711  0.061887487290684342622  -0.046156308628895699464  -1
1  2  3  4
  
ZONE T='face112'
STRANDID=0, SOLUTIONTIME=0
Nodes=4, Elements=1, ZONETYPE=FEQuadrilateral
DATAPACKING=POINT
DT=(SINGLE SINGLE SINGLE SINGLE)
-0.034579899999999996751  0.060004700000000001092  -0.04546700000000000047  -1
-0.042219399999999997208  0.054896899999999998476  -0.04546549999999999897  -1
-0.042866200000000000137  0.067546300000000003561  -0.050000000000000002776  -1
-0.042866200000000000137  0.067546300000000003561  -0.050000000000000002776  -1
1  2  3  4
  
ZONE T='face113'
STRANDID=0, SOLUTIONTIME=0
Nodes=4, Elements=1, ZONETYPE=FEQuadrilateral
DATAPACKING=POINT
DT=(SINGLE SINGLE SINGLE SINGLE)
-0.034579899999999996751  0.060004700000000001092  -0.04546700000000000047  -1
-0.033544215480588612799  0.059577946096754520744  -0.043329043217694707124  -1
-0.032377458562765054628  0.056157845956058251302  -0.035000000000000003331  -1
-0.038205999999999996908  0.052586099999999996735  -0.035000000000000003331  -1
1  2  3  4
  
ZONE T='face114'
STRANDID=0, SOLUTIONTIME=0
Nodes=4, Elements=1, ZONETYPE=FEQuadrilateral
DATAPACKING=POINT
DT=(SINGLE SINGLE SINGLE SINGLE)
-0.033544215480588612799  0.059577946096754520744  -0.043329043217694707124  1
-0.029509400000000001602  0.057915399999999998826  -0.035000000000000003331  1
-0.032377458562765054628  0.056157845956058251302  -0.035000000000000003331  1
-0.032377458562765054628  0.056157845956058251302  -0.035000000000000003331  1
1  2  3  4
  
ZONE T='face115'
STRANDID=0, SOLUTIONTIME=0
Nodes=4, Elements=1, ZONETYPE=FEQuadrilateral
DATAPACKING=POINT
DT=(SINGLE SINGLE SINGLE SINGLE)
-0.038205999999999996908  0.052586099999999996735  -0.035000000000000003331  -1
-0.045961899999999999977  0.045961899999999999977  -0.035000000000000003331  -1
-0.042219399999999997208  0.054896899999999998476  -0.04546549999999999897  -1
-0.042219399999999997208  0.054896899999999998476  -0.04546549999999999897  -1
1  2  3  4
  
ZONE T='face116'
STRANDID=0, SOLUTIONTIME=0
Nodes=4, Elements=1, ZONETYPE=FEQuadrilateral
DATAPACKING=POINT
DT=(SINGLE SINGLE SINGLE SINGLE)
-0.024721400000000001013  0.076084499999999999353  -0.050000000000000002776  1
-0.014990500000000000352  0.078583000000000000074  -0.050000000000000002776  1
-0.017440000000000000641  0.067025500000000001743  -0.045468700000000000783  1
-0.017440000000000000641  0.067025500000000001743  -0.045468700000000000783  1
1  2  3  4
  
ZONE T='face117'
STRANDID=0, SOLUTIONTIME=0
Nodes=4, Elements=1, ZONETYPE=FEQuadrilateral
DATAPACKING=POINT
DT=(SINGLE SINGLE SINGLE SINGLE)
-0.026145200000000000384  0.064133999999999996566  -0.045469999999999996532  1
-0.017440000000000000641  0.067025500000000001743  -0.045468700000000000783  1
-0.020086099999999999094  0.061818699999999997263  -0.035000000000000003331  1
-0.020086099999999999094  0.061818699999999997263  -0.035000000000000003331  1
1  2  3  4
  
ZONE T='face118'
STRANDID=0, SOLUTIONTIME=0
Nodes=4, Elements=1, ZONETYPE=FEQuadrilateral
DATAPACKING=POINT
DT=(SINGLE SINGLE SINGLE SINGLE)
-0.0018870600000000000828  0.069228399999999995496  -0.04546549999999999897  -1
-0.0097593699999999998507  0.069961200000000001165  -0.04672029999999999933  -1
-0.0050232399999999999968  0.079842200000000002058  -0.050000000000000002776  -1
-0.0050232399999999999968  0.079842200000000002058  -0.050000000000000002776  -1
1  2  3  4
  
ZONE T='face119'
STRANDID=0, SOLUTIONTIME=0
Nodes=4, Elements=1, ZONETYPE=FEQuadrilateral
DATAPACKING=POINT
DT=(SINGLE SINGLE SINGLE SINGLE)
-0.014990500000000000352  0.078583000000000000074  -0.050000000000000002776  1
-0.013223146800412546864  0.075670098616130151981  -0.048891943368127542546  1
-0.012227760892589915886  0.069017728547348819457  -0.046318062417774905071  1
-0.017440000000000000641  0.067025500000000001743  -0.045468700000000000783  1
1  2  3  4
  
ZONE T='face120'
STRANDID=0, SOLUTIONTIME=0
Nodes=4, Elements=1, ZONETYPE=FEQuadrilateral
DATAPACKING=POINT
DT=(SINGLE SINGLE SINGLE SINGLE)
-0.013223146800412546864  0.075670098616130151981  -0.048891943368127542546  -1
-0.0097593699999999998507  0.069961200000000001165  -0.04672029999999999933  -1
-0.012227760892589915886  0.069017728547348819457  -0.046318062417774905071  -1
-0.012227760892589915886  0.069017728547348819457  -0.046318062417774905071  -1
1  2  3  4
  
ZONE T='face121'
STRANDID=0, SOLUTIONTIME=0
Nodes=4, Elements=1, ZONETYPE=FEQuadrilateral
DATAPACKING=POINT
DT=(SINGLE SINGLE SINGLE SINGLE)
-0.017440000000000000641  0.067025500000000001743  -0.045468700000000000783  1
-0.011404311759184162026  0.064680049378297341245  -0.036779543328112881961  1
-0.011162334912881793914  0.063961037054459962681  -0.035000000000000003331  1
-0.020086099999999999094  0.061818699999999997263  -0.035000000000000003331  1
1  2  3  4
  
ZONE T='face122'
STRANDID=0, SOLUTIONTIME=0
Nodes=4, Elements=1, ZONETYPE=FEQuadrilateral
DATAPACKING=POINT
DT=(SINGLE SINGLE SINGLE SINGLE)
-0.011404311759184162026  0.064680049378297341245  -0.036779543328112881961  -1
-0.010168200000000000502  0.064199699999999998434  -0.035000000000000003331  -1
-0.011162334912881793914  0.063961037054459962681  -0.035000000000000003331  -1
-0.011162334912881793914  0.063961037054459962681  -0.035000000000000003331  -1
1  2  3  4
  
ZONE T='face123'
STRANDID=0, SOLUTIONTIME=0
Nodes=4, Elements=1, ZONETYPE=FEQuadrilateral
DATAPACKING=POINT
DT=(SINGLE SINGLE SINGLE SINGLE)
0.0050232399999999999968  0.079842200000000002058  -0.050000000000000002776  1
0.014990500000000000352  0.078583000000000000074  -0.050000000000000002776  1
0.0072942099999999997564  0.068870399999999998286  -0.04546700000000000047  1
0.0072942099999999997564  0.068870399999999998286  -0.04546700000000000047  1
1  2  3  4
  
ZONE T='face124'
STRANDID=0, SOLUTIONTIME=0
Nodes=4, Elements=1, ZONETYPE=FEQuadrilateral
DATAPACKING=POINT
DT=(SINGLE SINGLE SINGLE SINGLE)
-0.0018870600000000000828  0.069228399999999995496  -0.04546549999999999897  -1
0.003440294903367505791  0.069020673502967935797  -0.045466370362417733719  -1
0.0037638946256774948908  0.066997170051208032593  -0.04040109004908911533  -1
3.9799999999999996222e-18  0.06500000000000000222  -0.035000000000000003331  -1
1  2  3  4
  
ZONE T='face125'
STRANDID=0, SOLUTIONTIME=0
Nodes=4, Elements=1, ZONETYPE=FEQuadrilateral
DATAPACKING=POINT
DT=(SINGLE SINGLE SINGLE SINGLE)
0.003440294903367505791  0.069020673502967935797  -0.045466370362417733719  1
0.0072942099999999997564  0.068870399999999998286  -0.04546700000000000047  1
0.0037638946256774948908  0.066997170051208032593  -0.04040109004908911533  1
0.0037638946256774948908  0.066997170051208032593  -0.04040109004908911533  1
1  2  3  4
  
ZONE T='face126'
STRANDID=0, SOLUTIONTIME=0
Nodes=4, Elements=1, ZONETYPE=FEQuadrilateral
DATAPACKING=POINT
DT=(SINGLE SINGLE SINGLE SINGLE)
0.025287299999999998668  0.064475699999999996903  -0.045468700000000000783  1
0.016545100000000000084  0.067253199999999999092  -0.045469999999999996532  1
0.024721400000000001013  0.076084499999999999353  -0.050000000000000002776  1
0.024721400000000001013  0.076084499999999999353  -0.050000000000000002776  1
1  2  3  4
  
ZONE T='face127'
STRANDID=0, SOLUTIONTIME=0
Nodes=4, Elements=1, ZONETYPE=FEQuadrilateral
DATAPACKING=POINT
DT=(SINGLE SINGLE SINGLE SINGLE)
0.016545100000000000084  0.067253199999999999092  -0.045469999999999996532  1
0.0072942099999999997564  0.068870399999999998286  -0.04546700000000000047  1
0.014990500000000000352  0.078583000000000000074  -0.050000000000000002776  1
0.014990500000000000352  0.078583000000000000074  -0.050000000000000002776  1
1  2  3  4
  
ZONE T='face128'
STRANDID=0, SOLUTIONTIME=0
Nodes=4, Elements=1, ZONETYPE=FEQuadrilateral
DATAPACKING=POINT
DT=(SINGLE SINGLE SINGLE SINGLE)
0.010168200000000000502  0.064199699999999998434  -0.035000000000000003331  -1
0.012473185929514164771  0.065303414114345759156  -0.038784472499492433917  -1
0.017961500014193110264  0.065079399978217322698  -0.041281999958033929743  -1
0.020086099999999999094  0.061818699999999997263  -0.035000000000000003331  -1
1  2  3  4
  
ZONE T='face129'
STRANDID=0, SOLUTIONTIME=0
Nodes=4, Elements=1, ZONETYPE=FEQuadrilateral
DATAPACKING=POINT
DT=(SINGLE SINGLE SINGLE SINGLE)
0.012473185929514164771  0.065303414114345759156  -0.038784472499492433917  1
0.016545100000000000084  0.067253199999999999092  -0.045469999999999996532  1
0.017961500014193110264  0.065079399978217322698  -0.041281999958033929743  1
0.017961500014193110264  0.065079399978217322698  -0.041281999958033929743  1
1  2  3  4
  
ZONE T='face130'
STRANDID=0, SOLUTIONTIME=0
Nodes=4, Elements=1, ZONETYPE=FEQuadrilateral
DATAPACKING=POINT
DT=(SINGLE SINGLE SINGLE SINGLE)
3.9799999999999996222e-18  0.06500000000000000222  -0.035000000000000003331  -1
0.0037638946256774948908  0.066997170051208032593  -0.04040109004908911533  -1
0.0045241628642541283079  0.064807358653103802615  -0.035384904352448745546  -1
0.0035127233497855114668  0.064723527025743660124  -0.035000000000000003331  -1
1  2  3  4
  
ZONE T='face131'
STRANDID=0, SOLUTIONTIME=0
Nodes=4, Elements=1, ZONETYPE=FEQuadrilateral
DATAPACKING=POINT
DT=(SINGLE SINGLE SINGLE SINGLE)
0.0072942099999999997564  0.068870399999999998286  -0.04546700000000000047  1
0.0095385586863714361822  0.065222969281926848617  -0.037293137982299932875  1
0.0045241628642541283079  0.064807358653103802615  -0.035384904352448745546  1
0.0037638946256774948908  0.066997170051208032593  -0.04040109004908911533  1
1  2  3  4
  
ZONE T='face132'
STRANDID=0, SOLUTIONTIME=0
Nodes=4, Elements=1, ZONETYPE=FEQuadrilateral
DATAPACKING=POINT
DT=(SINGLE SINGLE SINGLE SINGLE)
0.010168200000000000502  0.064199699999999998434  -0.035000000000000003331  -1
0.00458250012588596288  0.064639329001126399898  -0.035000000000000003331  -1
0.0045241628642541283079  0.064807358653103802615  -0.035384904352448745546  -1
0.0095385586863714361822  0.065222969281926848617  -0.037293137982299932875  -1
1  2  3  4
  
ZONE T='face133'
STRANDID=0, SOLUTIONTIME=0
Nodes=4, Elements=1, ZONETYPE=FEQuadrilateral
DATAPACKING=POINT
DT=(SINGLE SINGLE SINGLE SINGLE)
0.00458250012588596288  0.064639329001126399898  -0.035000000000000003331  1
0.0035127233497855114668  0.064723527025743660124  -0.035000000000000003331  1
0.0045241628642541283079  0.064807358653103802615  -0.035384904352448745546  1
0.0045241628642541283079  0.064807358653103802615  -0.035384904352448745546  1
1  2  3  4
  
ZONE T='face134'
STRANDID=0, SOLUTIONTIME=0
Nodes=4, Elements=1, ZONETYPE=FEQuadrilateral
DATAPACKING=POINT
DT=(SINGLE SINGLE SINGLE SINGLE)
0.042866200000000000137  0.067546300000000003561  -0.050000000000000002776  1
0.040587901461975585404  0.061121525221910326386  -0.0472071873511771406  1
0.03423394715403729055  0.061450889811871467483  -0.046507534611022964544  1
0.033226800000000000779  0.062336200000000001331  -0.04672029999999999933  1
1  2  3  4
  
ZONE T='face135'
STRANDID=0, SOLUTIONTIME=0
Nodes=4, Elements=1, ZONETYPE=FEQuadrilateral
DATAPACKING=POINT
DT=(SINGLE SINGLE SINGLE SINGLE)
0.040587901461975585404  0.061121525221910326386  -0.0472071873511771406  -1
0.039167000000000000426  0.057114600000000001478  -0.045465400000000003033  -1
0.03423394715403729055  0.061450889811871467483  -0.046507534611022964544  -1
0.03423394715403729055  0.061450889811871467483  -0.046507534611022964544  -1
1  2  3  4
  
ZONE T='face136'
STRANDID=0, SOLUTIONTIME=0
Nodes=4, Elements=1, ZONETYPE=FEQuadrilateral
DATAPACKING=POINT
DT=(SINGLE SINGLE SINGLE SINGLE)
0.033226800000000000779  0.062336200000000001331  -0.04672029999999999933  1
0.025287299999999998668  0.064475699999999996903  -0.045468700000000000783  1
0.034062399999999999622  0.072386199999999997767  -0.050000000000000002776  1
0.034062399999999999622  0.072386199999999997767  -0.050000000000000002776  1
1  2  3  4
  
ZONE T='face137'
STRANDID=0, SOLUTIONTIME=0
Nodes=4, Elements=1, ZONETYPE=FEQuadrilateral
DATAPACKING=POINT
DT=(SINGLE SINGLE SINGLE SINGLE)
0.020086099999999999094  0.061818699999999997263  -0.035000000000000003331  -1
0.024363424800144212884  0.064003744219407673888  -0.04360917290918821243  -1
0.025783396161486536041  0.063704865664432355765  -0.04423862920921955294  -1
0.029509400000000001602  0.057915399999999998826  -0.035000000000000003331  -1
1  2  3  4
  
ZONE T='face138'
STRANDID=0, SOLUTIONTIME=0
Nodes=4, Elements=1, ZONETYPE=FEQuadrilateral
DATAPACKING=POINT
DT=(SINGLE SINGLE SINGLE SINGLE)
0.024363424800144212884  0.064003744219407673888  -0.04360917290918821243  1
0.025287299999999998668  0.064475699999999996903  -0.045468700000000000783  1
0.025783396161486536041  0.063704865664432355765  -0.04423862920921955294  1
0.025783396161486536041  0.063704865664432355765  -0.04423862920921955294  1
1  2  3  4
  
ZONE T='face139'
STRANDID=0, SOLUTIONTIME=0
Nodes=4, Elements=1, ZONETYPE=FEQuadrilateral
DATAPACKING=POINT
DT=(SINGLE SINGLE SINGLE SINGLE)
0.058317500000000001281  0.054763800000000001367  -0.050000000000000002776  -1
0.057418812009212213954  0.053030946948100100846  -0.049230663342717730091  -1
0.056529873490464205288  0.053617670367901548723  -0.049134126921212634143  -1
0.057423585651420756826  0.054512327980675033545  -0.04965990774368073124  -1
1  2  3  4
  
ZONE T='face140'
STRANDID=0, SOLUTIONTIME=0
Nodes=4, Elements=1, ZONETYPE=FEQuadrilateral
DATAPACKING=POINT
DT=(SINGLE SINGLE SINGLE SINGLE)
0.053021999999999999686  0.044553000000000002323  -0.045466699999999998782  1
0.05029598142104324543  0.047377183742049557014  -0.045466658823337627315  1
0.056529873490464205288  0.053617670367901548723  -0.049134126921212634143  1
0.057418812009212213954  0.053030946948100100846  -0.049230663342717730091  1
1  2  3  4
  
ZONE T='face141'
STRANDID=0, SOLUTIONTIME=0
Nodes=4, Elements=1, ZONETYPE=FEQuadrilateral
DATAPACKING=POINT
DT=(SINGLE SINGLE SINGLE SINGLE)
0.046401699999999997115  0.051411699999999997679  -0.045466600000000002846  -1
0.055846548969583284516  0.054068683016745847092  -0.049059919652789482636  -1
0.056529873490464205288  0.053617670367901548723  -0.049134126921212634143  -1
0.05029598142104324543  0.047377183742049557014  -0.045466658823337627315  -1
1  2  3  4
  
ZONE T='face142'
STRANDID=0, SOLUTIONTIME=0
Nodes=4, Elements=1, ZONETYPE=FEQuadrilateral
DATAPACKING=POINT
DT=(SINGLE SINGLE SINGLE SINGLE)
0.055846548969583284516  0.054068683016745847092  -0.049059919652789482636  1
0.057423585651420756826  0.054512327980675033545  -0.04965990774368073124  1
0.056529873490464205288  0.053617670367901548723  -0.049134126921212634143  1
0.056529873490464205288  0.053617670367901548723  -0.049134126921212634143  1
1  2  3  4
  
ZONE T='face143'
STRANDID=0, SOLUTIONTIME=0
Nodes=4, Elements=1, ZONETYPE=FEQuadrilateral
DATAPACKING=POINT
DT=(SINGLE SINGLE SINGLE SINGLE)
0.039167000000000000426  0.057114600000000001478  -0.045465400000000003033  -1
0.045282286305012034444  0.059455098647966664327  -0.047810086881491145605  -1
0.049475338602942064981  0.058258413715634241314  -0.048500882749570484176  -1
0.046401699999999997115  0.051411699999999997679  -0.045466600000000002846  -1
1  2  3  4
  
ZONE T='face144'
STRANDID=0, SOLUTIONTIME=0
Nodes=4, Elements=1, ZONETYPE=FEQuadrilateral
DATAPACKING=POINT
DT=(SINGLE SINGLE SINGLE SINGLE)
0.045282286305012034444  0.059455098647966664327  -0.047810086881491145605  1
0.050993900000000001727  0.061641099999999997283  -0.050000000000000002776  1
0.049475338602942064981  0.058258413715634241314  -0.048500882749570484176  1
0.049475338602942064981  0.058258413715634241314  -0.048500882749570484176  1
1  2  3  4
  
ZONE T='face145'
STRANDID=0, SOLUTIONTIME=0
Nodes=4, Elements=1, ZONETYPE=FEQuadrilateral
DATAPACKING=POINT
DT=(SINGLE SINGLE SINGLE SINGLE)
0.045961899999999999977  0.045961899999999999977  -0.035000000000000003331  -1
0.038205999999999996908  0.052586099999999996735  -0.035000000000000003331  -1
0.046401699999999997115  0.051411699999999997679  -0.045466600000000002846  -1
0.046401699999999997115  0.051411699999999997679  -0.045466600000000002846  -1
1  2  3  4
  
ZONE T='face146'
STRANDID=0, SOLUTIONTIME=0
Nodes=4, Elements=1, ZONETYPE=FEQuadrilateral
DATAPACKING=POINT
DT=(SINGLE SINGLE SINGLE SINGLE)
0.038205999999999996908  0.052586099999999996735  -0.035000000000000003331  -1
0.029509400000000001602  0.057915399999999998826  -0.035000000000000003331  -1
0.039167000000000000426  0.057114600000000001478  -0.045465400000000003033  -1
0.039167000000000000426  0.057114600000000001478  -0.045465400000000003033  -1
1  2  3  4
  
ZONE T='face147'
STRANDID=0, SOLUTIONTIME=0
Nodes=4, Elements=1, ZONETYPE=FEQuadrilateral
DATAPACKING=POINT
DT=(SINGLE SINGLE SINGLE SINGLE)
0.058701799999999998425  0.036747000000000001885  -0.045466300000000001158  1
0.067794501331087247964  0.038177007041932067843  -0.049081547268168962406  1
0.068722616754594137434  0.036424914304262465126  -0.049080029001077128681  1
0.062943326149390438351  0.028764516550367089098  -0.045464174246024662007  1
1  2  3  4
  
ZONE T='face148'
STRANDID=0, SOLUTIONTIME=0
Nodes=4, Elements=1, ZONETYPE=FEQuadrilateral
DATAPACKING=POINT
DT=(SINGLE SINGLE SINGLE SINGLE)
0.063291000000000000036  0.028110199999999998383  -0.04546399999999999747  -1
0.062943326149390438351  0.028764516550367089098  -0.045464174246024662007  -1
0.064369245528803353817  0.029760777337634380935  -0.046181828094026856901  -1
0.064369245528803353817  0.029760777337634380935  -0.046181828094026856901  -1
1  2  3  4
  
ZONE T='face149'
STRANDID=0, SOLUTIONTIME=0
Nodes=4, Elements=1, ZONETYPE=FEQuadrilateral
DATAPACKING=POINT
DT=(SINGLE SINGLE SINGLE SINGLE)
0.064369245528803353817  0.029760777337634380935  -0.046181828094026856901  1
0.062943326149390438351  0.028764516550367089098  -0.045464174246024662007  1
0.068722616754594137434  0.036424914304262465126  -0.049080029001077128681  1
0.068722616754594137434  0.036424914304262465126  -0.049080029001077128681  1
1  2  3  4
  
ZONE T='face150'
STRANDID=0, SOLUTIONTIME=0
Nodes=4, Elements=1, ZONETYPE=FEQuadrilateral
DATAPACKING=POINT
DT=(SINGLE SINGLE SINGLE SINGLE)
0.070104500000000000148  0.038540299999999999558  -0.050000000000000002776  -1
0.068722616754594137434  0.036424914304262465126  -0.049080029001077128681  -1
0.067794501331087247964  0.038177007041932067843  -0.049081547268168962406  -1
0.067794501331087247964  0.038177007041932067843  -0.049081547268168962406  -1
1  2  3  4
  
ZONE T='face151'
STRANDID=0, SOLUTIONTIME=0
Nodes=4, Elements=1, ZONETYPE=FEQuadrilateral
DATAPACKING=POINT
DT=(SINGLE SINGLE SINGLE SINGLE)
0.053021999999999999686  0.044553000000000002323  -0.045466699999999998782  1
0.063287694646628242512  0.046720225601971650253  -0.049444465829150199832  1
0.064031765273589918985  0.04584564279269097431  -0.049480597222552095971  1
0.058701799999999998425  0.036747000000000001885  -0.045466300000000001158  1
1  2  3  4
  
ZONE T='face152'
STRANDID=0, SOLUTIONTIME=0
Nodes=4, Elements=1, ZONETYPE=FEQuadrilateral
DATAPACKING=POINT
DT=(SINGLE SINGLE SINGLE SINGLE)
0.063287694646628242512  0.046720225601971650253  -0.049444465829150199832  -1
0.064721399999999998376  0.047022899999999999421  -0.050000000000000002776  -1
0.064031765273589918985  0.04584564279269097431  -0.049480597222552095971  -1
0.064031765273589918985  0.04584564279269097431  -0.049480597222552095971  -1
1  2  3  4
  
ZONE T='face153'
STRANDID=0, SOLUTIONTIME=0
Nodes=4, Elements=1, ZONETYPE=FEQuadrilateral
DATAPACKING=POINT
DT=(SINGLE SINGLE SINGLE SINGLE)
0.057915399999999998826  0.029509400000000001602  -0.035000000000000003331  1
0.052586099999999996735  0.038205999999999996908  -0.035000000000000003331  1
0.058701799999999998425  0.036747000000000001885  -0.045466300000000001158  1
0.058701799999999998425  0.036747000000000001885  -0.045466300000000001158  1
1  2  3  4
  
ZONE T='face154'
STRANDID=0, SOLUTIONTIME=0
Nodes=4, Elements=1, ZONETYPE=FEQuadrilateral
DATAPACKING=POINT
DT=(SINGLE SINGLE SINGLE SINGLE)
0.052586099999999996735  0.038205999999999996908  -0.035000000000000003331  1
0.04778028766475162642  0.043832853037491750769  -0.035000000000000003331  1
0.049000322324147915776  0.045355558275025568971  -0.039504504885222446742  1
0.053021999999999999686  0.044553000000000002323  -0.045466699999999998782  1
1  2  3  4
  
ZONE T='face155'
STRANDID=0, SOLUTIONTIME=0
Nodes=4, Elements=1, ZONETYPE=FEQuadrilateral
DATAPACKING=POINT
DT=(SINGLE SINGLE SINGLE SINGLE)
0.04778028766475162642  0.043832853037491750769  -0.035000000000000003331  -1
0.045961899999999999977  0.045961899999999999977  -0.035000000000000003331  -1
0.049000322324147915776  0.045355558275025568971  -0.039504504885222446742  -1
0.049000322324147915776  0.045355558275025568971  -0.039504504885222446742  -1
1  2  3  4
  
ZONE T='face156'
STRANDID=0, SOLUTIONTIME=0
Nodes=4, Elements=1, ZONETYPE=FEQuadrilateral
DATAPACKING=POINT
DT=(SINGLE SINGLE SINGLE SINGLE)
0.077486700000000005573  0.019895199999999998303  -0.050000000000000002776  1
0.074668876261568886687  0.019606020747297975282  -0.04882863570432277589  1
0.073139222449087340494  0.027722230675253714538  -0.049274169623659172523  1
0.074382100000000006546  0.029450000000000000483  -0.050000000000000002776  1
1  2  3  4
  
ZONE T='face157'
STRANDID=0, SOLUTIONTIME=0
Nodes=4, Elements=1, ZONETYPE=FEQuadrilateral
DATAPACKING=POINT
DT=(SINGLE SINGLE SINGLE SINGLE)
0.074668876261568886687  0.019606020747297975282  -0.04882863570432277589  -1
0.066713499999999995027  0.018789600000000000052  -0.04552160000000000234  -1
0.073139222449087340494  0.027722230675253714538  -0.049274169623659172523  -1
0.073139222449087340494  0.027722230675253714538  -0.049274169623659172523  -1
1  2  3  4
  
ZONE T='face158'
STRANDID=0, SOLUTIONTIME=0
Nodes=4, Elements=1, ZONETYPE=FEQuadrilateral
DATAPACKING=POINT
DT=(SINGLE SINGLE SINGLE SINGLE)
0.063291000000000000036  0.028110199999999998383  -0.04546399999999999747  -1
0.066713499999999995027  0.018789600000000000052  -0.04552160000000000234  -1
0.061818699999999997263  0.020086099999999999094  -0.035000000000000003331  -1
0.061818699999999997263  0.020086099999999999094  -0.035000000000000003331  -1
1  2  3  4
  
ZONE T='face159'
STRANDID=0, SOLUTIONTIME=0
Nodes=4, Elements=1, ZONETYPE=FEQuadrilateral
DATAPACKING=POINT
DT=(SINGLE SINGLE SINGLE SINGLE)
0.070338200000000003498  0.0095908000000000000196  -0.046991800000000000237  1
0.076396079838443833876  0.0035774366562600070849  -0.048877919991099666452  1
0.077851989778356944782  9.5367287077728986815e-18  -0.049110264542099581198  1
0.069393399999999993977  8.4999999999999994526e-18  -0.045606599999999997141  1
1  2  3  4
  
ZONE T='face160'
STRANDID=0, SOLUTIONTIME=0
Nodes=4, Elements=1, ZONETYPE=FEQuadrilateral
DATAPACKING=POINT
DT=(SINGLE SINGLE SINGLE SINGLE)
0.076396079838443833876  0.0035774366562600070849  -0.048877919991099666452  -1
0.080000000000000001665  9.8000000000000002389e-18  -0.050000000000000002776  -1
0.077851989778356944782  9.5367287077728986815e-18  -0.049110264542099581198  -1
0.077851989778356944782  9.5367287077728986815e-18  -0.049110264542099581198  -1
1  2  3  4
  
ZONE T='face161'
STRANDID=0, SOLUTIONTIME=0
Nodes=4, Elements=1, ZONETYPE=FEQuadrilateral
DATAPACKING=POINT
DT=(SINGLE SINGLE SINGLE SINGLE)
0.066713499999999995027  0.018789600000000000052  -0.04552160000000000234  -1
0.074668876261568886687  0.019606020747297975282  -0.04882863570432277589  -1
0.074709814152245729302  0.01589238227186135638  -0.048831443238831311049  -1
0.07008940946826715257  0.010222183105720237389  -0.046890889072267044613  -1
1  2  3  4
  
ZONE T='face162'
STRANDID=0, SOLUTIONTIME=0
Nodes=4, Elements=1, ZONETYPE=FEQuadrilateral
DATAPACKING=POINT
DT=(SINGLE SINGLE SINGLE SINGLE)
0.070338200000000003498  0.0095908000000000000196  -0.046991800000000000237  1
0.07008940946826715257  0.010222183105720237389  -0.046890889072267044613  1
0.071076731400472659139  0.010655376199626555994  -0.04730258550169991888  1
0.071076731400472659139  0.010655376199626555994  -0.04730258550169991888  1
1  2  3  4
  
ZONE T='face163'
STRANDID=0, SOLUTIONTIME=0
Nodes=4, Elements=1, ZONETYPE=FEQuadrilateral
DATAPACKING=POINT
DT=(SINGLE SINGLE SINGLE SINGLE)
0.071076731400472659139  0.010655376199626555994  -0.04730258550169991888  -1
0.07008940946826715257  0.010222183105720237389  -0.046890889072267044613  -1
0.074709814152245729302  0.01589238227186135638  -0.048831443238831311049  -1
0.074709814152245729302  0.01589238227186135638  -0.048831443238831311049  -1
1  2  3  4
  
ZONE T='face164'
STRANDID=0, SOLUTIONTIME=0
Nodes=4, Elements=1, ZONETYPE=FEQuadrilateral
DATAPACKING=POINT
DT=(SINGLE SINGLE SINGLE SINGLE)
0.077486700000000005573  0.019895199999999998303  -0.050000000000000002776  1
0.074709814152245729302  0.01589238227186135638  -0.048831443238831311049  1
0.074668876261568886687  0.019606020747297975282  -0.04882863570432277589  1
0.074668876261568886687  0.019606020747297975282  -0.04882863570432277589  1
1  2  3  4
  
ZONE T='face165'
STRANDID=0, SOLUTIONTIME=0
Nodes=4, Elements=1, ZONETYPE=FEQuadrilateral
DATAPACKING=POINT
DT=(SINGLE SINGLE SINGLE SINGLE)
0.06500000000000000222  -1.5900000000000000136e-17  -0.035000000000000003331  1
0.064268675330353686181  0.0092918349442679144118  -0.035000000000000003331  1
0.064826409587327535333  0.0089412310903856859201  -0.03627986943969583461  1
0.069393399999999993977  8.4999999999999994526e-18  -0.045606599999999997141  1
1  2  3  4
  
ZONE T='face166'
STRANDID=0, SOLUTIONTIME=0
Nodes=4, Elements=1, ZONETYPE=FEQuadrilateral
DATAPACKING=POINT
DT=(SINGLE SINGLE SINGLE SINGLE)
0.064268675330353686181  0.0092918349442679144118  -0.035000000000000003331  -1
0.064199699999999998434  0.010168200000000000502  -0.035000000000000003331  -1
0.064826409587327535333  0.0089412310903856859201  -0.03627986943969583461  -1
0.064826409587327535333  0.0089412310903856859201  -0.03627986943969583461  -1
1  2  3  4
  
ZONE T='face167'
STRANDID=0, SOLUTIONTIME=0
Nodes=4, Elements=1, ZONETYPE=FEQuadrilateral
DATAPACKING=POINT
DT=(SINGLE SINGLE SINGLE SINGLE)
0.064199699999999998434  0.010168200000000000502  -0.035000000000000003331  -1
0.061818699999999997263  0.020086099999999999094  -0.035000000000000003331  -1
0.066713499999999995027  0.018789600000000000052  -0.04552160000000000234  -1
0.066713499999999995027  0.018789600000000000052  -0.04552160000000000234  -1
1  2  3  4
  
ZONE T='face168'
STRANDID=0, SOLUTIONTIME=0
Nodes=4, Elements=1, ZONETYPE=FEQuadrilateral
DATAPACKING=POINT
DT=(SINGLE SINGLE SINGLE SINGLE)
-0.066713499999999995027  0.018789600000000000052  0.04552160000000000234  -1
-0.070338200000000003498  0.0095908000000000000196  0.046991800000000000237  -1
-0.064199699999999998434  0.010168200000000000502  0.035000000000000003331  -1
-0.064199699999999998434  0.010168200000000000502  0.035000000000000003331  -1
1  2  3  4
  
ZONE T='face169'
STRANDID=0, SOLUTIONTIME=0
Nodes=4, Elements=1, ZONETYPE=FEQuadrilateral
DATAPACKING=POINT
DT=(SINGLE SINGLE SINGLE SINGLE)
-0.070338200000000003498  0.0095908000000000000196  0.046991800000000000237  -1
-0.069393399999999993977  0  0.045606599999999997141  -1
-0.064199699999999998434  0.010168200000000000502  0.035000000000000003331  -1
-0.064199699999999998434  0.010168200000000000502  0.035000000000000003331  -1
1  2  3  4
  
ZONE T='face170'
STRANDID=0, SOLUTIONTIME=0
Nodes=4, Elements=1, ZONETYPE=FEQuadrilateral
DATAPACKING=POINT
DT=(SINGLE SINGLE SINGLE SINGLE)
-0.077486700000000005573  0.019895199999999998303  0.050000000000000002776  -1
-0.079369200000000000861  0.010026699999999999502  0.050000000000000002776  -1
-0.070338200000000003498  0.0095908000000000000196  0.046991800000000000237  -1
-0.070338200000000003498  0.0095908000000000000196  0.046991800000000000237  -1
1  2  3  4
  
ZONE T='face171'
STRANDID=0, SOLUTIONTIME=0
Nodes=4, Elements=1, ZONETYPE=FEQuadrilateral
DATAPACKING=POINT
DT=(SINGLE SINGLE SINGLE SINGLE)
-0.079369200000000000861  0.010026699999999999502  0.050000000000000002776  -1
-0.079915019399794076649  0.001350784692588411157  0.050000000000000002776  -1
-0.078747250889890804681  0.0012435432492118730918  0.049609956749981323765  -1
-0.070338200000000003498  0.0095908000000000000196  0.046991800000000000237  -1
1  2  3  4
  
ZONE T='face172'
STRANDID=0, SOLUTIONTIME=0
Nodes=4, Elements=1, ZONETYPE=FEQuadrilateral
DATAPACKING=POINT
DT=(SINGLE SINGLE SINGLE SINGLE)
-0.079915019399794076649  0.001350784692588411157  0.050000000000000002776  1
-0.080000000000000001665  0  0.050000000000000002776  1
-0.078747250889890804681  0.0012435432492118730918  0.049609956749981323765  1
-0.078747250889890804681  0.0012435432492118730918  0.049609956749981323765  1
1  2  3  4
  
ZONE T='face173'
STRANDID=0, SOLUTIONTIME=0
Nodes=4, Elements=1, ZONETYPE=FEQuadrilateral
DATAPACKING=POINT
DT=(SINGLE SINGLE SINGLE SINGLE)
-0.063291000000000000036  0.028110199999999998383  0.04546399999999999747  1
-0.063048613988281293485  0.026789185535127300192  0.043741302705546047935  1
-0.059849778718443713554  0.024839446120587548028  0.035000000000000003331  1
-0.057915399999999998826  0.029509400000000001602  0.035000000000000003331  1
1  2  3  4
  
ZONE T='face174'
STRANDID=0, SOLUTIONTIME=0
Nodes=4, Elements=1, ZONETYPE=FEQuadrilateral
DATAPACKING=POINT
DT=(SINGLE SINGLE SINGLE SINGLE)
-0.063048613988281293485  0.026789185535127300192  0.043741302705546047935  -1
-0.061818699999999997263  0.020086099999999999094  0.035000000000000003331  -1
-0.059849778718443713554  0.024839446120587548028  0.035000000000000003331  -1
-0.059849778718443713554  0.024839446120587548028  0.035000000000000003331  -1
1  2  3  4
  
ZONE T='face175'
STRANDID=0, SOLUTIONTIME=0
Nodes=4, Elements=1, ZONETYPE=FEQuadrilateral
DATAPACKING=POINT
DT=(SINGLE SINGLE SINGLE SINGLE)
-0.066713499999999995027  0.018789600000000000052  0.04552160000000000234  -1
-0.063651816647218889544  0.027127576875947884139  0.045470072473010901548  -1
-0.066217793346786041342  0.028463755348524844707  0.046660989894692271596  -1
-0.074382100000000006546  0.029450000000000000483  0.050000000000000002776  -1
1  2  3  4
  
ZONE T='face176'
STRANDID=0, SOLUTIONTIME=0
Nodes=4, Elements=1, ZONETYPE=FEQuadrilateral
DATAPACKING=POINT
DT=(SINGLE SINGLE SINGLE SINGLE)
-0.063651816647218889544  0.027127576875947884139  0.045470072473010901548  1
-0.063291000000000000036  0.028110199999999998383  0.04546399999999999747  1
-0.066217793346786041342  0.028463755348524844707  0.046660989894692271596  1
-0.066217793346786041342  0.028463755348524844707  0.046660989894692271596  1
1  2  3  4
  
ZONE T='face177'
STRANDID=0, SOLUTIONTIME=0
Nodes=4, Elements=1, ZONETYPE=FEQuadrilateral
DATAPACKING=POINT
DT=(SINGLE SINGLE SINGLE SINGLE)
-0.053021999999999999686  0.044553000000000002323  0.045466699999999998782  1
-0.058701799999999998425  0.036747000000000001885  0.045466300000000001158  1
-0.052586099999999996735  0.038205999999999996908  0.035000000000000003331  1
-0.052586099999999996735  0.038205999999999996908  0.035000000000000003331  1
1  2  3  4
  
ZONE T='face178'
STRANDID=0, SOLUTIONTIME=0
Nodes=4, Elements=1, ZONETYPE=FEQuadrilateral
DATAPACKING=POINT
DT=(SINGLE SINGLE SINGLE SINGLE)
-0.058701799999999998425  0.036747000000000001885  0.045466300000000001158  1
-0.063291000000000000036  0.028110199999999998383  0.04546399999999999747  1
-0.057915399999999998826  0.029509400000000001602  0.035000000000000003331  1
-0.057915399999999998826  0.029509400000000001602  0.035000000000000003331  1
1  2  3  4
  
ZONE T='face179'
STRANDID=0, SOLUTIONTIME=0
Nodes=4, Elements=1, ZONETYPE=FEQuadrilateral
DATAPACKING=POINT
DT=(SINGLE SINGLE SINGLE SINGLE)
-0.064721399999999998376  0.047022899999999999421  0.050000000000000002776  1
-0.070104500000000000148  0.038540299999999999558  0.050000000000000002776  1
-0.058701799999999998425  0.036747000000000001885  0.045466300000000001158  1
-0.058701799999999998425  0.036747000000000001885  0.045466300000000001158  1
1  2  3  4
  
ZONE T='face180'
STRANDID=0, SOLUTIONTIME=0
Nodes=4, Elements=1, ZONETYPE=FEQuadrilateral
DATAPACKING=POINT
DT=(SINGLE SINGLE SINGLE SINGLE)
-0.070104500000000000148  0.038540299999999999558  0.050000000000000002776  1
-0.073133656611039377093  0.032103058943956618021  0.050000000000000002776  1
-0.066217793346786041342  0.028463755348524844707  0.046660989894692271596  1
-0.063291000000000000036  0.028110199999999998383  0.04546399999999999747  1
1  2  3  4
  
ZONE T='face181'
STRANDID=0, SOLUTIONTIME=0
Nodes=4, Elements=1, ZONETYPE=FEQuadrilateral
DATAPACKING=POINT
DT=(SINGLE SINGLE SINGLE SINGLE)
-0.073133656611039377093  0.032103058943956618021  0.050000000000000002776  -1
-0.074382100000000006546  0.029450000000000000483  0.050000000000000002776  -1
-0.066217793346786041342  0.028463755348524844707  0.046660989894692271596  -1
-0.066217793346786041342  0.028463755348524844707  0.046660989894692271596  -1
1  2  3  4
  
ZONE T='face182'
STRANDID=0, SOLUTIONTIME=0
Nodes=4, Elements=1, ZONETYPE=FEQuadrilateral
DATAPACKING=POINT
DT=(SINGLE SINGLE SINGLE SINGLE)
-0.039167000000000000426  0.057114600000000001478  0.045465400000000003033  -1
-0.046401699999999997115  0.051411699999999997679  0.045466600000000002846  -1
-0.038205999999999996908  0.052586099999999996735  0.035000000000000003331  -1
-0.038205999999999996908  0.052586099999999996735  0.035000000000000003331  -1
1  2  3  4
  
ZONE T='face183'
STRANDID=0, SOLUTIONTIME=0
Nodes=4, Elements=1, ZONETYPE=FEQuadrilateral
DATAPACKING=POINT
DT=(SINGLE SINGLE SINGLE SINGLE)
-0.046401699999999997115  0.051411699999999997679  0.045466600000000002846  -1
-0.050448561097521243957  0.047219109602348992294  0.045466661128062135777  -1
-0.047471796072120882315  0.045660588038978044967  0.03723844268750692299  -1
-0.045961899999999999977  0.045961899999999999977  0.035000000000000003331  -1
1  2  3  4
  
ZONE T='face184'
STRANDID=0, SOLUTIONTIME=0
Nodes=4, Elements=1, ZONETYPE=FEQuadrilateral
DATAPACKING=POINT
DT=(SINGLE SINGLE SINGLE SINGLE)
-0.050448561097521243957  0.047219109602348992294  0.045466661128062135777  1
-0.053021999999999999686  0.044553000000000002323  0.045466699999999998782  1
-0.047471796072120882315  0.045660588038978044967  0.03723844268750692299  1
-0.047471796072120882315  0.045660588038978044967  0.03723844268750692299  1
1  2  3  4
  
ZONE T='face185'
STRANDID=0, SOLUTIONTIME=0
Nodes=4, Elements=1, ZONETYPE=FEQuadrilateral
DATAPACKING=POINT
DT=(SINGLE SINGLE SINGLE SINGLE)
-0.050993900000000001727  0.061641099999999997283  0.050000000000000002776  -1
-0.058317500000000001281  0.054763800000000001367  0.050000000000000002776  -1
-0.046401699999999997115  0.051411699999999997679  0.045466600000000002846  -1
-0.046401699999999997115  0.051411699999999997679  0.045466600000000002846  -1
1  2  3  4
  
ZONE T='face186'
STRANDID=0, SOLUTIONTIME=0
Nodes=4, Elements=1, ZONETYPE=FEQuadrilateral
DATAPACKING=POINT
DT=(SINGLE SINGLE SINGLE SINGLE)
-0.053021999999999999686  0.044553000000000002323  0.045466699999999998782  1
-0.056929654216573713499  0.05208775133124178558  0.048811911757151098257  1
-0.059259149780437322952  0.053625553496246466945  0.050000000000000002776  1
-0.064721399999999998376  0.047022899999999999421  0.050000000000000002776  1
1  2  3  4
  
ZONE T='face187'
STRANDID=0, SOLUTIONTIME=0
Nodes=4, Elements=1, ZONETYPE=FEQuadrilateral
DATAPACKING=POINT
DT=(SINGLE SINGLE SINGLE SINGLE)
-0.056929654216573713499  0.05208775133124178558  0.048811911757151098257  -1
-0.058317500000000001281  0.054763800000000001367  0.050000000000000002776  -1
-0.059259149780437322952  0.053625553496246466945  0.050000000000000002776  -1
-0.059259149780437322952  0.053625553496246466945  0.050000000000000002776  -1
1  2  3  4
  
ZONE T='face188'
STRANDID=0, SOLUTIONTIME=0
Nodes=4, Elements=1, ZONETYPE=FEQuadrilateral
DATAPACKING=POINT
DT=(SINGLE SINGLE SINGLE SINGLE)
-0.029509400000000001602  0.057915399999999998826  0.035000000000000003331  -1
-0.027754604787475375266  0.060642001225154611166  0.03935101599710014858  -1
-0.030073712374800380676  0.063185879573539216469  0.046223240428024454929  -1
-0.033226800000000000779  0.062336200000000001331  0.04672029999999999933  -1
1  2  3  4
  
ZONE T='face189'
STRANDID=0, SOLUTIONTIME=0
Nodes=4, Elements=1, ZONETYPE=FEQuadrilateral
DATAPACKING=POINT
DT=(SINGLE SINGLE SINGLE SINGLE)
-0.027754604787475375266  0.060642001225154611166  0.03935101599710014858  1
-0.025287299999999998668  0.064475699999999996903  0.045468700000000000783  1
-0.030073712374800380676  0.063185879573539216469  0.046223240428024454929  1
-0.030073712374800380676  0.063185879573539216469  0.046223240428024454929  1
1  2  3  4
  
ZONE T='face190'
STRANDID=0, SOLUTIONTIME=0
Nodes=4, Elements=1, ZONETYPE=FEQuadrilateral
DATAPACKING=POINT
DT=(SINGLE SINGLE SINGLE SINGLE)
-0.033226800000000000779  0.062336200000000001331  0.04672029999999999933  -1
-0.039167000000000000426  0.057114600000000001478  0.045465400000000003033  -1
-0.029509400000000001602  0.057915399999999998826  0.035000000000000003331  -1
-0.029509400000000001602  0.057915399999999998826  0.035000000000000003331  -1
1  2  3  4
  
ZONE T='face191'
STRANDID=0, SOLUTIONTIME=0
Nodes=4, Elements=1, ZONETYPE=FEQuadrilateral
DATAPACKING=POINT
DT=(SINGLE SINGLE SINGLE SINGLE)
-0.034062399999999999622  0.072386199999999997767  0.050000000000000002776  -1
-0.035636356208238989529  0.071520915616863633968  0.050000000000000002776  -1
-0.034276999814294127622  0.069627101313874339983  0.049175774892124622661  -1
-0.033842580695095603183  0.069742370399366662714  0.049137217120278887939  -1
1  2  3  4
  
ZONE T='face192'
STRANDID=0, SOLUTIONTIME=0
Nodes=4, Elements=1, ZONETYPE=FEQuadrilateral
DATAPACKING=POINT
DT=(SINGLE SINGLE SINGLE SINGLE)
-0.042866200000000000137  0.067546300000000003561  0.050000000000000002776  1
-0.042620166980469602336  0.067413319043191977098  0.049916289966786958621  1
-0.034276999814294127622  0.069627101313874339983  0.049175774892124622661  1
-0.035636356208238989529  0.071520915616863633968  0.050000000000000002776  1
1  2  3  4
  
ZONE T='face193'
STRANDID=0, SOLUTIONTIME=0
Nodes=4, Elements=1, ZONETYPE=FEQuadrilateral
DATAPACKING=POINT
DT=(SINGLE SINGLE SINGLE SINGLE)
-0.033226800000000000779  0.062336200000000001331  0.04672029999999999933  -1
-0.033774828123707106853  0.068927490860766382763  0.048871290710055276252  -1
-0.034276999814294127622  0.069627101313874339983  0.049175774892124622661  -1
-0.042620166980469602336  0.067413319043191977098  0.049916289966786958621  -1
1  2  3  4
  
ZONE T='face194'
STRANDID=0, SOLUTIONTIME=0
Nodes=4, Elements=1, ZONETYPE=FEQuadrilateral
DATAPACKING=POINT
DT=(SINGLE SINGLE SINGLE SINGLE)
-0.033774828123707106853  0.068927490860766382763  0.048871290710055276252  1
-0.033842580695095603183  0.069742370399366662714  0.049137217120278887939  1
-0.034276999814294127622  0.069627101313874339983  0.049175774892124622661  1
-0.034276999814294127622  0.069627101313874339983  0.049175774892124622661  1
1  2  3  4
  
ZONE T='face195'
STRANDID=0, SOLUTIONTIME=0
Nodes=4, Elements=1, ZONETYPE=FEQuadrilateral
DATAPACKING=POINT
DT=(SINGLE SINGLE SINGLE SINGLE)
-0.039167000000000000426  0.057114600000000001478  0.045465400000000003033  -1
-0.042802881852494721604  0.067367743577170527414  0.049922382549827691578  -1
-0.043564118119965002107  0.067039225909910876711  0.050000000000000002776  -1
-0.050993900000000001727  0.061641099999999997283  0.050000000000000002776  -1
1  2  3  4
  
ZONE T='face196'
STRANDID=0, SOLUTIONTIME=0
Nodes=4, Elements=1, ZONETYPE=FEQuadrilateral
DATAPACKING=POINT
DT=(SINGLE SINGLE SINGLE SINGLE)
-0.042802881852494721604  0.067367743577170527414  0.049922382549827691578  1
-0.042866200000000000137  0.067546300000000003561  0.050000000000000002776  1
-0.043564118119965002107  0.067039225909910876711  0.050000000000000002776  1
-0.043564118119965002107  0.067039225909910876711  0.050000000000000002776  1
1  2  3  4
  
ZONE T='face197'
STRANDID=0, SOLUTIONTIME=0
Nodes=4, Elements=1, ZONETYPE=FEQuadrilateral
DATAPACKING=POINT
DT=(SINGLE SINGLE SINGLE SINGLE)
-0.0072942099999999997564  0.068870399999999998286  0.04546700000000000047  1
-0.016545100000000000084  0.067253199999999999092  0.045469999999999996532  1
-0.010168200000000000502  0.064199699999999998434  0.035000000000000003331  1
-0.010168200000000000502  0.064199699999999998434  0.035000000000000003331  1
1  2  3  4
  
ZONE T='face198'
STRANDID=0, SOLUTIONTIME=0
Nodes=4, Elements=1, ZONETYPE=FEQuadrilateral
DATAPACKING=POINT
DT=(SINGLE SINGLE SINGLE SINGLE)
-0.016545100000000000084  0.067253199999999999092  0.045469999999999996532  1
-0.025287299999999998668  0.064475699999999996903  0.045468700000000000783  1
-0.020086099999999999094  0.061818699999999997263  0.035000000000000003331  1
-0.020086099999999999094  0.061818699999999997263  0.035000000000000003331  1
1  2  3  4
  
ZONE T='face199'
STRANDID=0, SOLUTIONTIME=0
Nodes=4, Elements=1, ZONETYPE=FEQuadrilateral
DATAPACKING=POINT
DT=(SINGLE SINGLE SINGLE SINGLE)
-0.024721400000000001013  0.076084499999999999353  0.050000000000000002776  -1
-0.024024278430721954236  0.075331532311098514665  0.04961376653145927601  -1
-0.015098435977518510909  0.077796371260717075979  0.049685481810009743397  -1
-0.014990500000000000352  0.078583000000000000074  0.050000000000000002776  -1
1  2  3  4
  
ZONE T='face200'
STRANDID=0, SOLUTIONTIME=0
Nodes=4, Elements=1, ZONETYPE=FEQuadrilateral
DATAPACKING=POINT
DT=(SINGLE SINGLE SINGLE SINGLE)
-0.024024278430721954236  0.075331532311098514665  0.04961376653145927601  1
-0.016545100000000000084  0.067253199999999999092  0.045469999999999996532  1
-0.015098435977518510909  0.077796371260717075979  0.049685481810009743397  1
-0.015098435977518510909  0.077796371260717075979  0.049685481810009743397  1
1  2  3  4
  
ZONE T='face201'
STRANDID=0, SOLUTIONTIME=0
Nodes=4, Elements=1, ZONETYPE=FEQuadrilateral
DATAPACKING=POINT
DT=(SINGLE SINGLE SINGLE SINGLE)
-0.034062399999999999622  0.072386199999999997767  0.050000000000000002776  -1
-0.032097516720041505134  0.070614914295436898017  0.048985370467974624631  -1
-0.024772594103852213498  0.075034310721329641747  0.049590076262969559617  -1
-0.024721400000000001013  0.076084499999999999353  0.050000000000000002776  -1
1  2  3  4
  
ZONE T='face202'
STRANDID=0, SOLUTIONTIME=0
Nodes=4, Elements=1, ZONETYPE=FEQuadrilateral
DATAPACKING=POINT
DT=(SINGLE SINGLE SINGLE SINGLE)
-0.032097516720041505134  0.070614914295436898017  0.048985370467974624631  1
-0.025287299999999998668  0.064475699999999996903  0.045468700000000000783  1
-0.024772594103852213498  0.075034310721329641747  0.049590076262969559617  1
-0.024772594103852213498  0.075034310721329641747  0.049590076262969559617  1
1  2  3  4
  
ZONE T='face203'
STRANDID=0, SOLUTIONTIME=0
Nodes=4, Elements=1, ZONETYPE=FEQuadrilateral
DATAPACKING=POINT
DT=(SINGLE SINGLE SINGLE SINGLE)
-3.9799999999999996222e-18  0.06500000000000000222  0.035000000000000003331  -1
0.010168200000000000502  0.064199699999999998434  0.035000000000000003331  -1
0.0018870600000000000828  0.069228399999999995496  0.04546549999999999897  -1
0.0018870600000000000828  0.069228399999999995496  0.04546549999999999897  -1
1  2  3  4
  
ZONE T='face204'
STRANDID=0, SOLUTIONTIME=0
Nodes=4, Elements=1, ZONETYPE=FEQuadrilateral
DATAPACKING=POINT
DT=(SINGLE SINGLE SINGLE SINGLE)
0.0018870600000000000828  0.069228399999999995496  0.04546549999999999897  -1
-0.0036727453911104246918  0.077767922518583540437  0.049113813032139012893  -1
-0.0054378165963079308151  0.077839244655204004042  0.049172478847777006949  -1
-0.0041761672334215344318  0.068991980054876403394  0.045466490586362248716  -1
1  2  3  4
  
ZONE T='face205'
STRANDID=0, SOLUTIONTIME=0
Nodes=4, Elements=1, ZONETYPE=FEQuadrilateral
DATAPACKING=POINT
DT=(SINGLE SINGLE SINGLE SINGLE)
-0.0072942099999999997564  0.068870399999999998286  0.04546700000000000047  1
-0.0041761672334215344318  0.068991980054876403394  0.045466490586362248716  1
-0.0060239529944496328362  0.075007427707762558411  0.048002513461718923637  1
-0.0060239529944496328362  0.075007427707762558411  0.048002513461718923637  1
1  2  3  4
  
ZONE T='face206'
STRANDID=0, SOLUTIONTIME=0
Nodes=4, Elements=1, ZONETYPE=FEQuadrilateral
DATAPACKING=POINT
DT=(SINGLE SINGLE SINGLE SINGLE)
-0.0060239529944496328362  0.075007427707762558411  0.048002513461718923637  -1
-0.0041761672334215344318  0.068991980054876403394  0.045466490586362248716  -1
-0.0054378165963079308151  0.077839244655204004042  0.049172478847777006949  -1
-0.0054378165963079308151  0.077839244655204004042  0.049172478847777006949  -1
1  2  3  4
  
ZONE T='face207'
STRANDID=0, SOLUTIONTIME=0
Nodes=4, Elements=1, ZONETYPE=FEQuadrilateral
DATAPACKING=POINT
DT=(SINGLE SINGLE SINGLE SINGLE)
-0.0050232399999999999968  0.079842200000000002058  0.050000000000000002776  1
-0.0054378165963079308151  0.077839244655204004042  0.049172478847777006949  1
-0.0036727453911104246918  0.077767922518583540437  0.049113813032139012893  1
-0.0036727453911104246918  0.077767922518583540437  0.049113813032139012893  1
1  2  3  4
  
ZONE T='face208'
STRANDID=0, SOLUTIONTIME=0
Nodes=4, Elements=1, ZONETYPE=FEQuadrilateral
DATAPACKING=POINT
DT=(SINGLE SINGLE SINGLE SINGLE)
0.017440000000000000641  0.067025500000000001743  0.045468700000000000783  -1
0.0097593699999999998507  0.069961200000000001165  0.04672029999999999933  -1
0.010168200000000000502  0.064199699999999998434  0.035000000000000003331  -1
0.010168200000000000502  0.064199699999999998434  0.035000000000000003331  -1
1  2  3  4
  
ZONE T='face209'
STRANDID=0, SOLUTIONTIME=0
Nodes=4, Elements=1, ZONETYPE=FEQuadrilateral
DATAPACKING=POINT
DT=(SINGLE SINGLE SINGLE SINGLE)
0.0097593699999999998507  0.069961200000000001165  0.04672029999999999933  -1
0.0018870600000000000828  0.069228399999999995496  0.04546549999999999897  -1
0.010168200000000000502  0.064199699999999998434  0.035000000000000003331  -1
0.010168200000000000502  0.064199699999999998434  0.035000000000000003331  -1
1  2  3  4
  
ZONE T='face210'
STRANDID=0, SOLUTIONTIME=0
Nodes=4, Elements=1, ZONETYPE=FEQuadrilateral
DATAPACKING=POINT
DT=(SINGLE SINGLE SINGLE SINGLE)
0.014990500000000000352  0.078583000000000000074  0.050000000000000002776  -1
0.0098535825447175102998  0.079231965358553077539  0.050000000000000002776  -1
0.005436017692880610111  0.078981020855138417414  0.049714157550713233835  -1
0.0097593699999999998507  0.069961200000000001165  0.04672029999999999933  -1
1  2  3  4
  
ZONE T='face211'
STRANDID=0, SOLUTIONTIME=0
Nodes=4, Elements=1, ZONETYPE=FEQuadrilateral
DATAPACKING=POINT
DT=(SINGLE SINGLE SINGLE SINGLE)
0.0098535825447175102998  0.079231965358553077539  0.050000000000000002776  1
0.0050232399999999999968  0.079842200000000002058  0.050000000000000002776  1
0.005436017692880610111  0.078981020855138417414  0.049714157550713233835  1
0.005436017692880610111  0.078981020855138417414  0.049714157550713233835  1
1  2  3  4
  
ZONE T='face212'
STRANDID=0, SOLUTIONTIME=0
Nodes=4, Elements=1, ZONETYPE=FEQuadrilateral
DATAPACKING=POINT
DT=(SINGLE SINGLE SINGLE SINGLE)
-0.0050232399999999999968  0.079842200000000002058  0.050000000000000002776  1
-0.0036727453911104246918  0.077767922518583540437  0.049113813032139012893  1
0.0047916509098845337655  0.079058431120449870755  0.049665152915607975459  1
0.0050232399999999999968  0.079842200000000002058  0.050000000000000002776  1
1  2  3  4
  
ZONE T='face213'
STRANDID=0, SOLUTIONTIME=0
Nodes=4, Elements=1, ZONETYPE=FEQuadrilateral
DATAPACKING=POINT
DT=(SINGLE SINGLE SINGLE SINGLE)
-0.0036727453911104246918  0.077767922518583540437  0.049113813032139012893  -1
0.0018870600000000000828  0.069228399999999995496  0.04546549999999999897  -1
0.0047916509098845337655  0.079058431120449870755  0.049665152915607975459  -1
0.0047916509098845337655  0.079058431120449870755  0.049665152915607975459  -1
1  2  3  4
  
ZONE T='face214'
STRANDID=0, SOLUTIONTIME=0
Nodes=4, Elements=1, ZONETYPE=FEQuadrilateral
DATAPACKING=POINT
DT=(SINGLE SINGLE SINGLE SINGLE)
0.020086099999999999094  0.061818699999999997263  0.035000000000000003331  1
0.029509400000000001602  0.057915399999999998826  0.035000000000000003331  1
0.026145200000000000384  0.064133999999999996566  0.045469999999999996532  1
0.026145200000000000384  0.064133999999999996566  0.045469999999999996532  1
1  2  3  4
  
ZONE T='face215'
STRANDID=0, SOLUTIONTIME=0
Nodes=4, Elements=1, ZONETYPE=FEQuadrilateral
DATAPACKING=POINT
DT=(SINGLE SINGLE SINGLE SINGLE)
0.024721400000000001013  0.076084499999999999353  0.050000000000000002776  1
0.017470300516700211502  0.067063197747793998338  0.045487556364342526805  1
0.017469073318574428882  0.067015843070732675213  0.045468704341693949589  1
0.026145200000000000384  0.064133999999999996566  0.045469999999999996532  1
1  2  3  4
  
ZONE T='face216'
STRANDID=0, SOLUTIONTIME=0
Nodes=4, Elements=1, ZONETYPE=FEQuadrilateral
DATAPACKING=POINT
DT=(SINGLE SINGLE SINGLE SINGLE)
0.017470300516700211502  0.067063197747793998338  0.045487556364342526805  -1
0.017440000000000000641  0.067025500000000001743  0.045468700000000000783  -1
0.017469073318574428882  0.067015843070732675213  0.045468704341693949589  -1
0.017469073318574428882  0.067015843070732675213  0.045468704341693949589  -1
1  2  3  4
  
ZONE T='face217'
STRANDID=0, SOLUTIONTIME=0
Nodes=4, Elements=1, ZONETYPE=FEQuadrilateral
DATAPACKING=POINT
DT=(SINGLE SINGLE SINGLE SINGLE)
0.042219399999999997208  0.054896899999999998476  0.04546549999999999897  1
0.034579899999999996751  0.060004700000000001092  0.04546700000000000047  1
0.038205999999999996908  0.052586099999999996735  0.035000000000000003331  1
0.038205999999999996908  0.052586099999999996735  0.035000000000000003331  1
1  2  3  4
  
ZONE T='face218'
STRANDID=0, SOLUTIONTIME=0
Nodes=4, Elements=1, ZONETYPE=FEQuadrilateral
DATAPACKING=POINT
DT=(SINGLE SINGLE SINGLE SINGLE)
0.034579899999999996751  0.060004700000000001092  0.04546700000000000047  1
0.026145200000000000384  0.064133999999999996566  0.045469999999999996532  1
0.029509400000000001602  0.057915399999999998826  0.035000000000000003331  1
0.029509400000000001602  0.057915399999999998826  0.035000000000000003331  1
1  2  3  4
  
ZONE T='face219'
STRANDID=0, SOLUTIONTIME=0
Nodes=4, Elements=1, ZONETYPE=FEQuadrilateral
DATAPACKING=POINT
DT=(SINGLE SINGLE SINGLE SINGLE)
0.042866200000000000137  0.067546300000000003561  0.050000000000000002776  1
0.034062399999999999622  0.072386199999999997767  0.050000000000000002776  1
0.034579899999999996751  0.060004700000000001092  0.04546700000000000047  1
0.034579899999999996751  0.060004700000000001092  0.04546700000000000047  1
1  2  3  4
  
ZONE T='face220'
STRANDID=0, SOLUTIONTIME=0
Nodes=4, Elements=1, ZONETYPE=FEQuadrilateral
DATAPACKING=POINT
DT=(SINGLE SINGLE SINGLE SINGLE)
0.034062399999999999622  0.072386199999999997767  0.050000000000000002776  1
0.024721400000000001013  0.076084499999999999353  0.050000000000000002776  1
0.026145200000000000384  0.064133999999999996566  0.045469999999999996532  1
0.026145200000000000384  0.064133999999999996566  0.045469999999999996532  1
1  2  3  4
  
ZONE T='face221'
STRANDID=0, SOLUTIONTIME=0
Nodes=4, Elements=1, ZONETYPE=FEQuadrilateral
DATAPACKING=POINT
DT=(SINGLE SINGLE SINGLE SINGLE)
0.053644799999999999429  0.043803599999999998094  0.045468300000000003158  1
0.049030700000000003447  0.050838599999999997681  0.046713200000000003331  1
0.045961899999999999977  0.045961899999999999977  0.035000000000000003331  1
0.045961899999999999977  0.045961899999999999977  0.035000000000000003331  1
1  2  3  4
  
ZONE T='face222'
STRANDID=0, SOLUTIONTIME=0
Nodes=4, Elements=1, ZONETYPE=FEQuadrilateral
DATAPACKING=POINT
DT=(SINGLE SINGLE SINGLE SINGLE)
0.049030700000000003447  0.050838599999999997681  0.046713200000000003331  1
0.042219399999999997208  0.054896899999999998476  0.04546549999999999897  1
0.045961899999999999977  0.045961899999999999977  0.035000000000000003331  1
0.045961899999999999977  0.045961899999999999977  0.035000000000000003331  1
1  2  3  4
  
ZONE T='face223'
STRANDID=0, SOLUTIONTIME=0
Nodes=4, Elements=1, ZONETYPE=FEQuadrilateral
DATAPACKING=POINT
DT=(SINGLE SINGLE SINGLE SINGLE)
0.058317500000000001281  0.054763800000000001367  0.050000000000000002776  1
0.050993900000000001727  0.061641099999999997283  0.050000000000000002776  1
0.049030700000000003447  0.050838599999999997681  0.046713200000000003331  1
0.049030700000000003447  0.050838599999999997681  0.046713200000000003331  1
1  2  3  4
  
ZONE T='face224'
STRANDID=0, SOLUTIONTIME=0
Nodes=4, Elements=1, ZONETYPE=FEQuadrilateral
DATAPACKING=POINT
DT=(SINGLE SINGLE SINGLE SINGLE)
0.050993900000000001727  0.061641099999999997283  0.050000000000000002776  1
0.042866200000000000137  0.067546300000000003561  0.050000000000000002776  1
0.042219399999999997208  0.054896899999999998476  0.04546549999999999897  1
0.042219399999999997208  0.054896899999999998476  0.04546549999999999897  1
1  2  3  4
  
ZONE T='face225'
STRANDID=0, SOLUTIONTIME=0
Nodes=4, Elements=1, ZONETYPE=FEQuadrilateral
DATAPACKING=POINT
DT=(SINGLE SINGLE SINGLE SINGLE)
0.059313699999999996981  0.035810799999999996801  0.045497999999999996779  -1
0.056725978810333484159  0.036732095825181221294  0.041460022556466046006  -1
0.055001968605084543273  0.034263673069450342745  0.035000000000000003331  -1
0.057915399999999998826  0.029509400000000001602  0.035000000000000003331  -1
1  2  3  4
  
ZONE T='face226'
STRANDID=0, SOLUTIONTIME=0
Nodes=4, Elements=1, ZONETYPE=FEQuadrilateral
DATAPACKING=POINT
DT=(SINGLE SINGLE SINGLE SINGLE)
0.056725978810333484159  0.036732095825181221294  0.041460022556466046006  1
0.052586099999999996735  0.038205999999999996908  0.035000000000000003331  1
0.055001968605084543273  0.034263673069450342745  0.035000000000000003331  1
0.055001968605084543273  0.034263673069450342745  0.035000000000000003331  1
1  2  3  4
  
ZONE T='face227'
STRANDID=0, SOLUTIONTIME=0
Nodes=4, Elements=1, ZONETYPE=FEQuadrilateral
DATAPACKING=POINT
DT=(SINGLE SINGLE SINGLE SINGLE)
0.064721399999999998376  0.047022899999999999421  0.050000000000000002776  -1
0.062944818604231803083  0.04650655486815480355  0.049273158377913559014  -1
0.057188569122168714243  0.038807103706244572283  0.045486866202072429033  -1
0.059313699999999996981  0.035810799999999996801  0.045497999999999996779  -1
1  2  3  4
  
ZONE T='face228'
STRANDID=0, SOLUTIONTIME=0
Nodes=4, Elements=1, ZONETYPE=FEQuadrilateral
DATAPACKING=POINT
DT=(SINGLE SINGLE SINGLE SINGLE)
0.062944818604231803083  0.04650655486815480355  0.049273158377913559014  1
0.053644799999999999429  0.043803599999999998094  0.045468300000000003158  1
0.057188569122168714243  0.038807103706244572283  0.045486866202072429033  1
0.057188569122168714243  0.038807103706244572283  0.045486866202072429033  1
1  2  3  4
  
ZONE T='face229'
STRANDID=0, SOLUTIONTIME=0
Nodes=4, Elements=1, ZONETYPE=FEQuadrilateral
DATAPACKING=POINT
DT=(SINGLE SINGLE SINGLE SINGLE)
0.057915399999999998826  0.029509400000000001602  0.035000000000000003331  -1
0.061434244687648673078  0.021014247399605522071  0.035000000000000003331  -1
0.062770703164982441513  0.022066857224295341466  0.038583601482638049673  -1
0.064752199999999995872  0.026189600000000000379  0.046042500000000000093  -1
1  2  3  4
  
ZONE T='face230'
STRANDID=0, SOLUTIONTIME=0
Nodes=4, Elements=1, ZONETYPE=FEQuadrilateral
DATAPACKING=POINT
DT=(SINGLE SINGLE SINGLE SINGLE)
0.061434244687648673078  0.021014247399605522071  0.035000000000000003331  1
0.061818699999999997263  0.020086099999999999094  0.035000000000000003331  1
0.062770703164982441513  0.022066857224295341466  0.038583601482638049673  1
0.062770703164982441513  0.022066857224295341466  0.038583601482638049673  1
1  2  3  4
  
ZONE T='face231'
STRANDID=0, SOLUTIONTIME=0
Nodes=4, Elements=1, ZONETYPE=FEQuadrilateral
DATAPACKING=POINT
DT=(SINGLE SINGLE SINGLE SINGLE)
0.067485799999999998566  0.015686499999999999055  0.045497000000000002717  1
0.065359529250891570951  0.023856105759789556636  0.045921305199604425806  1
0.062770703164982441513  0.022066857224295341466  0.038583601482638049673  1
0.061818699999999997263  0.020086099999999999094  0.035000000000000003331  1
1  2  3  4
  
ZONE T='face232'
STRANDID=0, SOLUTIONTIME=0
Nodes=4, Elements=1, ZONETYPE=FEQuadrilateral
DATAPACKING=POINT
DT=(SINGLE SINGLE SINGLE SINGLE)
0.065359529250891570951  0.023856105759789556636  0.045921305199604425806  -1
0.064752199999999995872  0.026189600000000000379  0.046042500000000000093  -1
0.062770703164982441513  0.022066857224295341466  0.038583601482638049673  -1
0.062770703164982441513  0.022066857224295341466  0.038583601482638049673  -1
1  2  3  4
  
ZONE T='face233'
STRANDID=0, SOLUTIONTIME=0
Nodes=4, Elements=1, ZONETYPE=FEQuadrilateral
DATAPACKING=POINT
DT=(SINGLE SINGLE SINGLE SINGLE)
0.077486700000000005573  0.019895199999999998303  0.050000000000000002776  1
0.06829454871873631705  0.024438690284250347978  0.047143355554155955134  1
0.065359529250891570951  0.023856105759789556636  0.045921305199604425806  1
0.067485799999999998566  0.015686499999999999055  0.045497000000000002717  1
1  2  3  4
  
ZONE T='face234'
STRANDID=0, SOLUTIONTIME=0
Nodes=4, Elements=1, ZONETYPE=FEQuadrilateral
DATAPACKING=POINT
DT=(SINGLE SINGLE SINGLE SINGLE)
0.06829454871873631705  0.024438690284250347978  0.047143355554155955134  -1
0.064752199999999995872  0.026189600000000000379  0.046042500000000000093  -1
0.065359529250891570951  0.023856105759789556636  0.045921305199604425806  -1
0.065359529250891570951  0.023856105759789556636  0.045921305199604425806  -1
1  2  3  4
  
ZONE T='face235'
STRANDID=0, SOLUTIONTIME=0
Nodes=4, Elements=1, ZONETYPE=FEQuadrilateral
DATAPACKING=POINT
DT=(SINGLE SINGLE SINGLE SINGLE)
0.079369200000000000861  0.010026699999999999502  0.050000000000000002776  1
0.077486700000000005573  0.019895199999999998303  0.050000000000000002776  1
0.067485799999999998566  0.015686499999999999055  0.045497000000000002717  1
0.067485799999999998566  0.015686499999999999055  0.045497000000000002717  1
1  2  3  4
  
ZONE T='face236'
STRANDID=0, SOLUTIONTIME=0
Nodes=4, Elements=1, ZONETYPE=FEQuadrilateral
DATAPACKING=POINT
DT=(SINGLE SINGLE SINGLE SINGLE)
0.064752199999999995872  0.026189600000000000379  0.046042500000000000093  -1
0.074134687666228493708  0.029366233483937673188  0.049898323522476792369  -1
0.07434631001046443366  0.029526057074498610056  0.050000000000000002776  -1
0.070104500000000000148  0.038540299999999999558  0.050000000000000002776  -1
1  2  3  4
  
ZONE T='face237'
STRANDID=0, SOLUTIONTIME=0
Nodes=4, Elements=1, ZONETYPE=FEQuadrilateral
DATAPACKING=POINT
DT=(SINGLE SINGLE SINGLE SINGLE)
0.074134687666228493708  0.029366233483937673188  0.049898323522476792369  1
0.074382100000000006546  0.029450000000000000483  0.050000000000000002776  1
0.07434631001046443366  0.029526057074498610056  0.050000000000000002776  1
0.07434631001046443366  0.029526057074498610056  0.050000000000000002776  1
1  2  3  4
  
ZONE T='face238'
STRANDID=0, SOLUTIONTIME=0
Nodes=4, Elements=1, ZONETYPE=FEQuadrilateral
DATAPACKING=POINT
DT=(SINGLE SINGLE SINGLE SINGLE)
0.070104500000000000148  0.038540299999999999558  0.050000000000000002776  -1
0.064721399999999998376  0.047022899999999999421  0.050000000000000002776  -1
0.059313699999999996981  0.035810799999999996801  0.045497999999999996779  -1
0.059313699999999996981  0.035810799999999996801  0.045497999999999996779  -1
1  2  3  4
  
ZONE T='face239'
STRANDID=0, SOLUTIONTIME=0
Nodes=4, Elements=1, ZONETYPE=FEQuadrilateral
DATAPACKING=POINT
DT=(SINGLE SINGLE SINGLE SINGLE)
0.069393399999999993977  8.4999999999999994526e-18  0.045606599999999997141  -1
0.068949499999999996902  0.0065620699999999997087  0.045472600000000001907  -1
0.06500000000000000222  7.9599999999999992444e-18  0.035000000000000003331  -1
0.06500000000000000222  7.9599999999999992444e-18  0.035000000000000003331  -1
1  2  3  4
  
ZONE T='face240'
STRANDID=0, SOLUTIONTIME=0
Nodes=4, Elements=1, ZONETYPE=FEQuadrilateral
DATAPACKING=POINT
DT=(SINGLE SINGLE SINGLE SINGLE)
0.064199699999999998434  0.010168200000000000502  0.035000000000000003331  1
0.066841391583677689514  0.0081625822327997740735  0.040824535618178239837  1
0.068556560066228428019  0.0090115835068000742225  0.045479150341179226669  1
0.067485799999999998566  0.015686499999999999055  0.045497000000000002717  1
1  2  3  4
  
ZONE T='face241'
STRANDID=0, SOLUTIONTIME=0
Nodes=4, Elements=1, ZONETYPE=FEQuadrilateral
DATAPACKING=POINT
DT=(SINGLE SINGLE SINGLE SINGLE)
0.066841391583677689514  0.0081625822327997740735  0.040824535618178239837  -1
0.068949499999999996902  0.0065620699999999997087  0.045472600000000001907  -1
0.068556560066228428019  0.0090115835068000742225  0.045479150341179226669  -1
0.068556560066228428019  0.0090115835068000742225  0.045479150341179226669  -1
1  2  3  4
  
ZONE T='face242'
STRANDID=0, SOLUTIONTIME=0
Nodes=4, Elements=1, ZONETYPE=FEQuadrilateral
DATAPACKING=POINT
DT=(SINGLE SINGLE SINGLE SINGLE)
0.080000000000000001665  9.8000000000000002389e-18  0.050000000000000002776  -1
0.079454761733427053949  0.0086666780714123609758  0.050000000000000002776  -1
0.076010106564217777558  0.0089097757228697414822  0.048540460894156221838  -1
0.068949499999999996902  0.0065620699999999997087  0.045472600000000001907  -1
1  2  3  4
  
ZONE T='face243'
STRANDID=0, SOLUTIONTIME=0
Nodes=4, Elements=1, ZONETYPE=FEQuadrilateral
DATAPACKING=POINT
DT=(SINGLE SINGLE SINGLE SINGLE)
0.079454761733427053949  0.0086666780714123609758  0.050000000000000002776  1
0.079369200000000000861  0.010026699999999999502  0.050000000000000002776  1
0.076010106564217777558  0.0089097757228697414822  0.048540460894156221838  1
0.076010106564217777558  0.0089097757228697414822  0.048540460894156221838  1
1  2  3  4
  
ZONE T='face244'
STRANDID=0, SOLUTIONTIME=0
Nodes=4, Elements=1, ZONETYPE=FEQuadrilateral
DATAPACKING=POINT
DT=(SINGLE SINGLE SINGLE SINGLE)
0.067485799999999998566  0.015686499999999999055  0.045497000000000002717  1
0.068556560066228428019  0.0090115835068000742225  0.045479150341179226669  1
0.076010106564217777558  0.0089097757228697414822  0.048540460894156221838  1
0.079369200000000000861  0.010026699999999999502  0.050000000000000002776  1
1  2  3  4
  
ZONE T='face245'
STRANDID=0, SOLUTIONTIME=0
Nodes=4, Elements=1, ZONETYPE=FEQuadrilateral
DATAPACKING=POINT
DT=(SINGLE SINGLE SINGLE SINGLE)
0.068556560066228428019  0.0090115835068000742225  0.045479150341179226669  -1
0.068949499999999996902  0.0065620699999999997087  0.045472600000000001907  -1
0.076010106564217777558  0.0089097757228697414822  0.048540460894156221838  -1
0.076010106564217777558  0.0089097757228697414822  0.048540460894156221838  -1
1  2  3  4
  
ZONE T='face246'
STRANDID=0, SOLUTIONTIME=0
Nodes=4, Elements=1, ZONETYPE=FEQuadrilateral
DATAPACKING=POINT
DT=(SINGLE SINGLE SINGLE SINGLE)
0.068949499999999996902  0.0065620699999999997087  0.045472600000000001907  -1
0.069393399999999993977  8.4999999999999994526e-18  0.045606599999999997141  -1
0.080000000000000001665  9.8000000000000002389e-18  0.050000000000000002776  -1
0.080000000000000001665  9.8000000000000002389e-18  0.050000000000000002776  -1
1  2  3  4
  
ZONE T='face247'
STRANDID=0, SOLUTIONTIME=0
Nodes=4, Elements=1, ZONETYPE=FEQuadrilateral
DATAPACKING=POINT
DT=(SINGLE SINGLE SINGLE SINGLE)
0.067485799999999998566  0.015686499999999999055  0.045497000000000002717  1
0.061818699999999997263  0.020086099999999999094  0.035000000000000003331  1
0.064199699999999998434  0.010168200000000000502  0.035000000000000003331  1
0.064199699999999998434  0.010168200000000000502  0.035000000000000003331  1
1  2  3  4
  
ZONE T='face248'
STRANDID=0, SOLUTIONTIME=0
Nodes=4, Elements=1, ZONETYPE=FEQuadrilateral
DATAPACKING=POINT
DT=(SINGLE SINGLE SINGLE SINGLE)
0.068949499999999996902  0.0065620699999999997087  0.045472600000000001907  -1
0.066841391583677689514  0.0081625822327997740735  0.040824535618178239837  -1
0.064409645173364768467  0.0075007446559943640255  0.035000000000000003331  -1
0.06500000000000000222  7.9599999999999992444e-18  0.035000000000000003331  -1
1  2  3  4
  
ZONE T='face249'
STRANDID=0, SOLUTIONTIME=0
Nodes=4, Elements=1, ZONETYPE=FEQuadrilateral
DATAPACKING=POINT
DT=(SINGLE SINGLE SINGLE SINGLE)
0.066841391583677689514  0.0081625822327997740735  0.040824535618178239837  1
0.064199699999999998434  0.010168200000000000502  0.035000000000000003331  1
0.064409645173364768467  0.0075007446559943640255  0.035000000000000003331  1
0.064409645173364768467  0.0075007446559943640255  0.035000000000000003331  1
1  2  3  4
  
ZONE T='face250'
STRANDID=0, SOLUTIONTIME=0
Nodes=4, Elements=1, ZONETYPE=FEQuadrilateral
DATAPACKING=POINT
DT=(SINGLE SINGLE SINGLE SINGLE)
0.070104500000000000148  0.038540299999999999558  0.050000000000000002776  -1
0.059313699999999996981  0.035810799999999996801  0.045497999999999996779  -1
0.064752199999999995872  0.026189600000000000379  0.046042500000000000093  -1
0.064752199999999995872  0.026189600000000000379  0.046042500000000000093  -1
1  2  3  4
  
ZONE T='face251'
STRANDID=0, SOLUTIONTIME=0
Nodes=4, Elements=1, ZONETYPE=FEQuadrilateral
DATAPACKING=POINT
DT=(SINGLE SINGLE SINGLE SINGLE)
0.074382100000000006546  0.029450000000000000483  0.050000000000000002776  1
0.074134687666228493708  0.029366233483937673188  0.049898323522476792369  1
0.06829454871873631705  0.024438690284250347978  0.047143355554155955134  1
0.077486700000000005573  0.019895199999999998303  0.050000000000000002776  1
1  2  3  4
  
ZONE T='face252'
STRANDID=0, SOLUTIONTIME=0
Nodes=4, Elements=1, ZONETYPE=FEQuadrilateral
DATAPACKING=POINT
DT=(SINGLE SINGLE SINGLE SINGLE)
0.074134687666228493708  0.029366233483937673188  0.049898323522476792369  -1
0.064752199999999995872  0.026189600000000000379  0.046042500000000000093  -1
0.06829454871873631705  0.024438690284250347978  0.047143355554155955134  -1
0.06829454871873631705  0.024438690284250347978  0.047143355554155955134  -1
1  2  3  4
  
ZONE T='face253'
STRANDID=0, SOLUTIONTIME=0
Nodes=4, Elements=1, ZONETYPE=FEQuadrilateral
DATAPACKING=POINT
DT=(SINGLE SINGLE SINGLE SINGLE)
0.064752199999999995872  0.026189600000000000379  0.046042500000000000093  -1
0.059313699999999996981  0.035810799999999996801  0.045497999999999996779  -1
0.057915399999999998826  0.029509400000000001602  0.035000000000000003331  -1
0.057915399999999998826  0.029509400000000001602  0.035000000000000003331  -1
1  2  3  4
  
ZONE T='face254'
STRANDID=0, SOLUTIONTIME=0
Nodes=4, Elements=1, ZONETYPE=FEQuadrilateral
DATAPACKING=POINT
DT=(SINGLE SINGLE SINGLE SINGLE)
0.053644799999999999429  0.043803599999999998094  0.045468300000000003158  1
0.062944818604231803083  0.04650655486815480355  0.049273158377913559014  1
0.063691996502801398461  0.048267221355965055085  0.050000000000000002776  1
0.058317500000000001281  0.054763800000000001367  0.050000000000000002776  1
1  2  3  4
  
ZONE T='face255'
STRANDID=0, SOLUTIONTIME=0
Nodes=4, Elements=1, ZONETYPE=FEQuadrilateral
DATAPACKING=POINT
DT=(SINGLE SINGLE SINGLE SINGLE)
0.062944818604231803083  0.04650655486815480355  0.049273158377913559014  -1
0.064721399999999998376  0.047022899999999999421  0.050000000000000002776  -1
0.063691996502801398461  0.048267221355965055085  0.050000000000000002776  -1
0.063691996502801398461  0.048267221355965055085  0.050000000000000002776  -1
1  2  3  4
  
ZONE T='face256'
STRANDID=0, SOLUTIONTIME=0
Nodes=4, Elements=1, ZONETYPE=FEQuadrilateral
DATAPACKING=POINT
DT=(SINGLE SINGLE SINGLE SINGLE)
0.052586099999999996735  0.038205999999999996908  0.035000000000000003331  1
0.056725978810333484159  0.036732095825181221294  0.041460022556466046006  1
0.057188569122168714243  0.038807103706244572283  0.045486866202072429033  1
0.053644799999999999429  0.043803599999999998094  0.045468300000000003158  1
1  2  3  4
  
ZONE T='face257'
STRANDID=0, SOLUTIONTIME=0
Nodes=4, Elements=1, ZONETYPE=FEQuadrilateral
DATAPACKING=POINT
DT=(SINGLE SINGLE SINGLE SINGLE)
0.056725978810333484159  0.036732095825181221294  0.041460022556466046006  -1
0.059313699999999996981  0.035810799999999996801  0.045497999999999996779  -1
0.057188569122168714243  0.038807103706244572283  0.045486866202072429033  -1
0.057188569122168714243  0.038807103706244572283  0.045486866202072429033  -1
1  2  3  4
  
ZONE T='face258'
STRANDID=0, SOLUTIONTIME=0
Nodes=4, Elements=1, ZONETYPE=FEQuadrilateral
DATAPACKING=POINT
DT=(SINGLE SINGLE SINGLE SINGLE)
0.042219399999999997208  0.054896899999999998476  0.04546549999999999897  1
0.049030700000000003447  0.050838599999999997681  0.046713200000000003331  1
0.050993900000000001727  0.061641099999999997283  0.050000000000000002776  1
0.050993900000000001727  0.061641099999999997283  0.050000000000000002776  1
1  2  3  4
  
ZONE T='face259'
STRANDID=0, SOLUTIONTIME=0
Nodes=4, Elements=1, ZONETYPE=FEQuadrilateral
DATAPACKING=POINT
DT=(SINGLE SINGLE SINGLE SINGLE)
0.049030700000000003447  0.050838599999999997681  0.046713200000000003331  1
0.053644799999999999429  0.043803599999999998094  0.045468300000000003158  1
0.058317500000000001281  0.054763800000000001367  0.050000000000000002776  1
0.058317500000000001281  0.054763800000000001367  0.050000000000000002776  1
1  2  3  4
  
ZONE T='face260'
STRANDID=0, SOLUTIONTIME=0
Nodes=4, Elements=1, ZONETYPE=FEQuadrilateral
DATAPACKING=POINT
DT=(SINGLE SINGLE SINGLE SINGLE)
0.045961899999999999977  0.045961899999999999977  0.035000000000000003331  1
0.052586099999999996735  0.038205999999999996908  0.035000000000000003331  1
0.053644799999999999429  0.043803599999999998094  0.045468300000000003158  1
0.053644799999999999429  0.043803599999999998094  0.045468300000000003158  1
1  2  3  4
  
ZONE T='face261'
STRANDID=0, SOLUTIONTIME=0
Nodes=4, Elements=1, ZONETYPE=FEQuadrilateral
DATAPACKING=POINT
DT=(SINGLE SINGLE SINGLE SINGLE)
0.026145200000000000384  0.064133999999999996566  0.045469999999999996532  1
0.034579899999999996751  0.060004700000000001092  0.04546700000000000047  1
0.034062399999999999622  0.072386199999999997767  0.050000000000000002776  1
0.034062399999999999622  0.072386199999999997767  0.050000000000000002776  1
1  2  3  4
  
ZONE T='face262'
STRANDID=0, SOLUTIONTIME=0
Nodes=4, Elements=1, ZONETYPE=FEQuadrilateral
DATAPACKING=POINT
DT=(SINGLE SINGLE SINGLE SINGLE)
0.034579899999999996751  0.060004700000000001092  0.04546700000000000047  1
0.042219399999999997208  0.054896899999999998476  0.04546549999999999897  1
0.042866200000000000137  0.067546300000000003561  0.050000000000000002776  1
0.042866200000000000137  0.067546300000000003561  0.050000000000000002776  1
1  2  3  4
  
ZONE T='face263'
STRANDID=0, SOLUTIONTIME=0
Nodes=4, Elements=1, ZONETYPE=FEQuadrilateral
DATAPACKING=POINT
DT=(SINGLE SINGLE SINGLE SINGLE)
0.029509400000000001602  0.057915399999999998826  0.035000000000000003331  1
0.038205999999999996908  0.052586099999999996735  0.035000000000000003331  1
0.034579899999999996751  0.060004700000000001092  0.04546700000000000047  1
0.034579899999999996751  0.060004700000000001092  0.04546700000000000047  1
1  2  3  4
  
ZONE T='face264'
STRANDID=0, SOLUTIONTIME=0
Nodes=4, Elements=1, ZONETYPE=FEQuadrilateral
DATAPACKING=POINT
DT=(SINGLE SINGLE SINGLE SINGLE)
0.038205999999999996908  0.052586099999999996735  0.035000000000000003331  1
0.045961899999999999977  0.045961899999999999977  0.035000000000000003331  1
0.042219399999999997208  0.054896899999999998476  0.04546549999999999897  1
0.042219399999999997208  0.054896899999999998476  0.04546549999999999897  1
1  2  3  4
  
ZONE T='face265'
STRANDID=0, SOLUTIONTIME=0
Nodes=4, Elements=1, ZONETYPE=FEQuadrilateral
DATAPACKING=POINT
DT=(SINGLE SINGLE SINGLE SINGLE)
0.017440000000000000641  0.067025500000000001743  0.045468700000000000783  -1
0.017470300516700211502  0.067063197747793998338  0.045487556364342526805  -1
0.016659588160257830791  0.078154445933222599363  0.050000000000000002776  -1
0.014990500000000000352  0.078583000000000000074  0.050000000000000002776  -1
1  2  3  4
  
ZONE T='face266'
STRANDID=0, SOLUTIONTIME=0
Nodes=4, Elements=1, ZONETYPE=FEQuadrilateral
DATAPACKING=POINT
DT=(SINGLE SINGLE SINGLE SINGLE)
0.017470300516700211502  0.067063197747793998338  0.045487556364342526805  1
0.024721400000000001013  0.076084499999999999353  0.050000000000000002776  1
0.016659588160257830791  0.078154445933222599363  0.050000000000000002776  1
0.016659588160257830791  0.078154445933222599363  0.050000000000000002776  1
1  2  3  4
  
ZONE T='face267'
STRANDID=0, SOLUTIONTIME=0
Nodes=4, Elements=1, ZONETYPE=FEQuadrilateral
DATAPACKING=POINT
DT=(SINGLE SINGLE SINGLE SINGLE)
0.026145200000000000384  0.064133999999999996566  0.045469999999999996532  1
0.017469073318574428882  0.067015843070732675213  0.045468704341693949589  1
0.017484961756191824689  0.06693702757940381276  0.045290818915745684192  1
0.020086099999999999094  0.061818699999999997263  0.035000000000000003331  1
1  2  3  4
  
ZONE T='face268'
STRANDID=0, SOLUTIONTIME=0
Nodes=4, Elements=1, ZONETYPE=FEQuadrilateral
DATAPACKING=POINT
DT=(SINGLE SINGLE SINGLE SINGLE)
0.017469073318574428882  0.067015843070732675213  0.045468704341693949589  -1
0.017440000000000000641  0.067025500000000001743  0.045468700000000000783  -1
0.017484961756191824689  0.06693702757940381276  0.045290818915745684192  -1
0.017484961756191824689  0.06693702757940381276  0.045290818915745684192  -1
1  2  3  4
  
ZONE T='face269'
STRANDID=0, SOLUTIONTIME=0
Nodes=4, Elements=1, ZONETYPE=FEQuadrilateral
DATAPACKING=POINT
DT=(SINGLE SINGLE SINGLE SINGLE)
0.0097593699999999998507  0.069961200000000001165  0.04672029999999999933  -1
0.005436017692880610111  0.078981020855138417414  0.049714157550713233835  -1
0.0047916509098845337655  0.079058431120449870755  0.049665152915607975459  -1
0.0018870600000000000828  0.069228399999999995496  0.04546549999999999897  -1
1  2  3  4
  
ZONE T='face270'
STRANDID=0, SOLUTIONTIME=0
Nodes=4, Elements=1, ZONETYPE=FEQuadrilateral
DATAPACKING=POINT
DT=(SINGLE SINGLE SINGLE SINGLE)
0.005436017692880610111  0.078981020855138417414  0.049714157550713233835  1
0.0050232399999999999968  0.079842200000000002058  0.050000000000000002776  1
0.0047916509098845337655  0.079058431120449870755  0.049665152915607975459  1
0.0047916509098845337655  0.079058431120449870755  0.049665152915607975459  1
1  2  3  4
  
ZONE T='face271'
STRANDID=0, SOLUTIONTIME=0
Nodes=4, Elements=1, ZONETYPE=FEQuadrilateral
DATAPACKING=POINT
DT=(SINGLE SINGLE SINGLE SINGLE)
0.0097593699999999998507  0.069961200000000001165  0.04672029999999999933  -1
0.017440000000000000641  0.067025500000000001743  0.045468700000000000783  -1
0.014990500000000000352  0.078583000000000000074  0.050000000000000002776  -1
0.014990500000000000352  0.078583000000000000074  0.050000000000000002776  -1
1  2  3  4
  
ZONE T='face272'
STRANDID=0, SOLUTIONTIME=0
Nodes=4, Elements=1, ZONETYPE=FEQuadrilateral
DATAPACKING=POINT
DT=(SINGLE SINGLE SINGLE SINGLE)
0.010168200000000000502  0.064199699999999998434  0.035000000000000003331  -1
0.01856875262095972548  0.062182971076487451867  0.035000000000000003331  -1
0.017484961756191824689  0.06693702757940381276  0.045290818915745684192  -1
0.017440000000000000641  0.067025500000000001743  0.045468700000000000783  -1
1  2  3  4
  
ZONE T='face273'
STRANDID=0, SOLUTIONTIME=0
Nodes=4, Elements=1, ZONETYPE=FEQuadrilateral
DATAPACKING=POINT
DT=(SINGLE SINGLE SINGLE SINGLE)
0.01856875262095972548  0.062182971076487451867  0.035000000000000003331  1
0.020086099999999999094  0.061818699999999997263  0.035000000000000003331  1
0.017484961756191824689  0.06693702757940381276  0.045290818915745684192  1
0.017484961756191824689  0.06693702757940381276  0.045290818915745684192  1
1  2  3  4
  
ZONE T='face274'
STRANDID=0, SOLUTIONTIME=0
Nodes=4, Elements=1, ZONETYPE=FEQuadrilateral
DATAPACKING=POINT
DT=(SINGLE SINGLE SINGLE SINGLE)
-0.0050232399999999999968  0.079842200000000002058  0.050000000000000002776  1
-0.0075838801641752925931  0.079518705068120074109  0.050000000000000002776  1
-0.0070055409331210224955  0.077846159889479682459  0.049259436693241120953  1
-0.0054378165963079308151  0.077839244655204004042  0.049172478847777006949  1
1  2  3  4
  
ZONE T='face275'
STRANDID=0, SOLUTIONTIME=0
Nodes=4, Elements=1, ZONETYPE=FEQuadrilateral
DATAPACKING=POINT
DT=(SINGLE SINGLE SINGLE SINGLE)
-0.014990500000000000352  0.078583000000000000074  0.050000000000000002776  -1
-0.014432585804028326068  0.077878920837209292261  0.049671396861300759484  -1
-0.0070055409331210224955  0.077846159889479682459  0.049259436693241120953  -1
-0.0075838801641752925931  0.079518705068120074109  0.050000000000000002776  -1
1  2  3  4
  
ZONE T='face276'
STRANDID=0, SOLUTIONTIME=0
Nodes=4, Elements=1, ZONETYPE=FEQuadrilateral
DATAPACKING=POINT
DT=(SINGLE SINGLE SINGLE SINGLE)
-0.0072942099999999997564  0.068870399999999998286  0.04546700000000000047  1
-0.0060239529944496328362  0.075007427707762558411  0.048002513461718923637  1
-0.0070055409331210224955  0.077846159889479682459  0.049259436693241120953  1
-0.014432585804028326068  0.077878920837209292261  0.049671396861300759484  1
1  2  3  4
  
ZONE T='face277'
STRANDID=0, SOLUTIONTIME=0
Nodes=4, Elements=1, ZONETYPE=FEQuadrilateral
DATAPACKING=POINT
DT=(SINGLE SINGLE SINGLE SINGLE)
-0.0060239529944496328362  0.075007427707762558411  0.048002513461718923637  -1
-0.0054378165963079308151  0.077839244655204004042  0.049172478847777006949  -1
-0.0070055409331210224955  0.077846159889479682459  0.049259436693241120953  -1
-0.0070055409331210224955  0.077846159889479682459  0.049259436693241120953  -1
1  2  3  4
  
ZONE T='face278'
STRANDID=0, SOLUTIONTIME=0
Nodes=4, Elements=1, ZONETYPE=FEQuadrilateral
DATAPACKING=POINT
DT=(SINGLE SINGLE SINGLE SINGLE)
0.0018870600000000000828  0.069228399999999995496  0.04546549999999999897  -1
-0.0041761672334215344318  0.068991980054876403394  0.045466490586362248716  -1
-0.0021442700075892571175  0.066137776762305103273  0.038076971209964720344  -1
-3.9799999999999996222e-18  0.06500000000000000222  0.035000000000000003331  -1
1  2  3  4
  
ZONE T='face279'
STRANDID=0, SOLUTIONTIME=0
Nodes=4, Elements=1, ZONETYPE=FEQuadrilateral
DATAPACKING=POINT
DT=(SINGLE SINGLE SINGLE SINGLE)
-0.0041761672334215344318  0.068991980054876403394  0.045466490586362248716  1
-0.0072942099999999997564  0.068870399999999998286  0.04546700000000000047  1
-0.0021442700075892571175  0.066137776762305103273  0.038076971209964720344  1
-0.0021442700075892571175  0.066137776762305103273  0.038076971209964720344  1
1  2  3  4
  
ZONE T='face280'
STRANDID=0, SOLUTIONTIME=0
Nodes=4, Elements=1, ZONETYPE=FEQuadrilateral
DATAPACKING=POINT
DT=(SINGLE SINGLE SINGLE SINGLE)
-0.016545100000000000084  0.067253199999999999092  0.045469999999999996532  1
-0.024024278430721954236  0.075331532311098514665  0.04961376653145927601  1
-0.024772594103852213498  0.075034310721329641747  0.049590076262969559617  1
-0.025287299999999998668  0.064475699999999996903  0.045468700000000000783  1
1  2  3  4
  
ZONE T='face281'
STRANDID=0, SOLUTIONTIME=0
Nodes=4, Elements=1, ZONETYPE=FEQuadrilateral
DATAPACKING=POINT
DT=(SINGLE SINGLE SINGLE SINGLE)
-0.024024278430721954236  0.075331532311098514665  0.04961376653145927601  -1
-0.024721400000000001013  0.076084499999999999353  0.050000000000000002776  -1
-0.024772594103852213498  0.075034310721329641747  0.049590076262969559617  -1
-0.024772594103852213498  0.075034310721329641747  0.049590076262969559617  -1
1  2  3  4
  
ZONE T='face282'
STRANDID=0, SOLUTIONTIME=0
Nodes=4, Elements=1, ZONETYPE=FEQuadrilateral
DATAPACKING=POINT
DT=(SINGLE SINGLE SINGLE SINGLE)
-0.0072942099999999997564  0.068870399999999998286  0.04546700000000000047  1
-0.014432585804028326068  0.077878920837209292261  0.049671396861300759484  1
-0.015098435977518510909  0.077796371260717075979  0.049685481810009743397  1
-0.016545100000000000084  0.067253199999999999092  0.045469999999999996532  1
1  2  3  4
  
ZONE T='face283'
STRANDID=0, SOLUTIONTIME=0
Nodes=4, Elements=1, ZONETYPE=FEQuadrilateral
DATAPACKING=POINT
DT=(SINGLE SINGLE SINGLE SINGLE)
-0.014432585804028326068  0.077878920837209292261  0.049671396861300759484  -1
-0.014990500000000000352  0.078583000000000000074  0.050000000000000002776  -1
-0.015098435977518510909  0.077796371260717075979  0.049685481810009743397  -1
-0.015098435977518510909  0.077796371260717075979  0.049685481810009743397  -1
1  2  3  4
  
ZONE T='face284'
STRANDID=0, SOLUTIONTIME=0
Nodes=4, Elements=1, ZONETYPE=FEQuadrilateral
DATAPACKING=POINT
DT=(SINGLE SINGLE SINGLE SINGLE)
-0.020086099999999999094  0.061818699999999997263  0.035000000000000003331  1
-0.010168200000000000502  0.064199699999999998434  0.035000000000000003331  1
-0.016545100000000000084  0.067253199999999999092  0.045469999999999996532  1
-0.016545100000000000084  0.067253199999999999092  0.045469999999999996532  1
1  2  3  4
  
ZONE T='face285'
STRANDID=0, SOLUTIONTIME=0
Nodes=4, Elements=1, ZONETYPE=FEQuadrilateral
DATAPACKING=POINT
DT=(SINGLE SINGLE SINGLE SINGLE)
-0.010168200000000000502  0.064199699999999998434  0.035000000000000003331  1
-0.001321779373463278888  0.064895967818042271658  0.035000000000000003331  1
-0.0021442700075892571175  0.066137776762305103273  0.038076971209964720344  1
-0.0072942099999999997564  0.068870399999999998286  0.04546700000000000047  1
1  2  3  4
  
ZONE T='face286'
STRANDID=0, SOLUTIONTIME=0
Nodes=4, Elements=1, ZONETYPE=FEQuadrilateral
DATAPACKING=POINT
DT=(SINGLE SINGLE SINGLE SINGLE)
-0.001321779373463278888  0.064895967818042271658  0.035000000000000003331  -1
-3.9799999999999996222e-18  0.06500000000000000222  0.035000000000000003331  -1
-0.0021442700075892571175  0.066137776762305103273  0.038076971209964720344  -1
-0.0021442700075892571175  0.066137776762305103273  0.038076971209964720344  -1
1  2  3  4
  
ZONE T='face287'
STRANDID=0, SOLUTIONTIME=0
Nodes=4, Elements=1, ZONETYPE=FEQuadrilateral
DATAPACKING=POINT
DT=(SINGLE SINGLE SINGLE SINGLE)
-0.033226800000000000779  0.062336200000000001331  0.04672029999999999933  -1
-0.042620166980469602336  0.067413319043191977098  0.049916289966786958621  -1
-0.042802881852494721604  0.067367743577170527414  0.049922382549827691578  -1
-0.039167000000000000426  0.057114600000000001478  0.045465400000000003033  -1
1  2  3  4
  
ZONE T='face288'
STRANDID=0, SOLUTIONTIME=0
Nodes=4, Elements=1, ZONETYPE=FEQuadrilateral
DATAPACKING=POINT
DT=(SINGLE SINGLE SINGLE SINGLE)
-0.042620166980469602336  0.067413319043191977098  0.049916289966786958621  1
-0.042866200000000000137  0.067546300000000003561  0.050000000000000002776  1
-0.042802881852494721604  0.067367743577170527414  0.049922382549827691578  1
-0.042802881852494721604  0.067367743577170527414  0.049922382549827691578  1
1  2  3  4
  
ZONE T='face289'
STRANDID=0, SOLUTIONTIME=0
Nodes=4, Elements=1, ZONETYPE=FEQuadrilateral
DATAPACKING=POINT
DT=(SINGLE SINGLE SINGLE SINGLE)
-0.025287299999999998668  0.064475699999999996903  0.045468700000000000783  1
-0.032097516720041505134  0.070614914295436898017  0.048985370467974624631  1
-0.033842580695095603183  0.069742370399366662714  0.049137217120278887939  1
-0.030073712374800380676  0.063185879573539216469  0.046223240428024454929  1
1  2  3  4
  
ZONE T='face290'
STRANDID=0, SOLUTIONTIME=0
Nodes=4, Elements=1, ZONETYPE=FEQuadrilateral
DATAPACKING=POINT
DT=(SINGLE SINGLE SINGLE SINGLE)
-0.033226800000000000779  0.062336200000000001331  0.04672029999999999933  -1
-0.030073712374800380676  0.063185879573539216469  0.046223240428024454929  -1
-0.033774828123707106853  0.068927490860766382763  0.048871290710055276252  -1
-0.033774828123707106853  0.068927490860766382763  0.048871290710055276252  -1
1  2  3  4
  
ZONE T='face291'
STRANDID=0, SOLUTIONTIME=0
Nodes=4, Elements=1, ZONETYPE=FEQuadrilateral
DATAPACKING=POINT
DT=(SINGLE SINGLE SINGLE SINGLE)
-0.033774828123707106853  0.068927490860766382763  0.048871290710055276252  1
-0.030073712374800380676  0.063185879573539216469  0.046223240428024454929  1
-0.033842580695095603183  0.069742370399366662714  0.049137217120278887939  1
-0.033842580695095603183  0.069742370399366662714  0.049137217120278887939  1
1  2  3  4
  
ZONE T='face292'
STRANDID=0, SOLUTIONTIME=0
Nodes=4, Elements=1, ZONETYPE=FEQuadrilateral
DATAPACKING=POINT
DT=(SINGLE SINGLE SINGLE SINGLE)
-0.034062399999999999622  0.072386199999999997767  0.050000000000000002776  -1
-0.033842580695095603183  0.069742370399366662714  0.049137217120278887939  -1
-0.032097516720041505134  0.070614914295436898017  0.048985370467974624631  -1
-0.032097516720041505134  0.070614914295436898017  0.048985370467974624631  -1
1  2  3  4
  
ZONE T='face293'
STRANDID=0, SOLUTIONTIME=0
Nodes=4, Elements=1, ZONETYPE=FEQuadrilateral
DATAPACKING=POINT
DT=(SINGLE SINGLE SINGLE SINGLE)
-0.025287299999999998668  0.064475699999999996903  0.045468700000000000783  1
-0.027754604787475375266  0.060642001225154611166  0.03935101599710014858  1
-0.026715274214065210662  0.059072777052650266016  0.035000000000000003331  1
-0.020086099999999999094  0.061818699999999997263  0.035000000000000003331  1
1  2  3  4
  
ZONE T='face294'
STRANDID=0, SOLUTIONTIME=0
Nodes=4, Elements=1, ZONETYPE=FEQuadrilateral
DATAPACKING=POINT
DT=(SINGLE SINGLE SINGLE SINGLE)
-0.027754604787475375266  0.060642001225154611166  0.03935101599710014858  -1
-0.029509400000000001602  0.057915399999999998826  0.035000000000000003331  -1
-0.026715274214065210662  0.059072777052650266016  0.035000000000000003331  -1
-0.026715274214065210662  0.059072777052650266016  0.035000000000000003331  -1
1  2  3  4
  
ZONE T='face295'
STRANDID=0, SOLUTIONTIME=0
Nodes=4, Elements=1, ZONETYPE=FEQuadrilateral
DATAPACKING=POINT
DT=(SINGLE SINGLE SINGLE SINGLE)
-0.058317500000000001281  0.054763800000000001367  0.050000000000000002776  -1
-0.056929654216573713499  0.05208775133124178558  0.048811911757151098257  -1
-0.050448561097521243957  0.047219109602348992294  0.045466661128062135777  -1
-0.046401699999999997115  0.051411699999999997679  0.045466600000000002846  -1
1  2  3  4
  
ZONE T='face296'
STRANDID=0, SOLUTIONTIME=0
Nodes=4, Elements=1, ZONETYPE=FEQuadrilateral
DATAPACKING=POINT
DT=(SINGLE SINGLE SINGLE SINGLE)
-0.056929654216573713499  0.05208775133124178558  0.048811911757151098257  1
-0.053021999999999999686  0.044553000000000002323  0.045466699999999998782  1
-0.050448561097521243957  0.047219109602348992294  0.045466661128062135777  1
-0.050448561097521243957  0.047219109602348992294  0.045466661128062135777  1
1  2  3  4
  
ZONE T='face297'
STRANDID=0, SOLUTIONTIME=0
Nodes=4, Elements=1, ZONETYPE=FEQuadrilateral
DATAPACKING=POINT
DT=(SINGLE SINGLE SINGLE SINGLE)
-0.046401699999999997115  0.051411699999999997679  0.045466600000000002846  -1
-0.039167000000000000426  0.057114600000000001478  0.045465400000000003033  -1
-0.050993900000000001727  0.061641099999999997283  0.050000000000000002776  -1
-0.050993900000000001727  0.061641099999999997283  0.050000000000000002776  -1
1  2  3  4
  
ZONE T='face298'
STRANDID=0, SOLUTIONTIME=0
Nodes=4, Elements=1, ZONETYPE=FEQuadrilateral
DATAPACKING=POINT
DT=(SINGLE SINGLE SINGLE SINGLE)
-0.045961899999999999977  0.045961899999999999977  0.035000000000000003331  -1
-0.038205999999999996908  0.052586099999999996735  0.035000000000000003331  -1
-0.046401699999999997115  0.051411699999999997679  0.045466600000000002846  -1
-0.046401699999999997115  0.051411699999999997679  0.045466600000000002846  -1
1  2  3  4
  
ZONE T='face299'
STRANDID=0, SOLUTIONTIME=0
Nodes=4, Elements=1, ZONETYPE=FEQuadrilateral
DATAPACKING=POINT
DT=(SINGLE SINGLE SINGLE SINGLE)
-0.038205999999999996908  0.052586099999999996735  0.035000000000000003331  -1
-0.029509400000000001602  0.057915399999999998826  0.035000000000000003331  -1
-0.039167000000000000426  0.057114600000000001478  0.045465400000000003033  -1
-0.039167000000000000426  0.057114600000000001478  0.045465400000000003033  -1
1  2  3  4
  
ZONE T='face300'
STRANDID=0, SOLUTIONTIME=0
Nodes=4, Elements=1, ZONETYPE=FEQuadrilateral
DATAPACKING=POINT
DT=(SINGLE SINGLE SINGLE SINGLE)
-0.063291000000000000036  0.028110199999999998383  0.04546399999999999747  1
-0.058701799999999998425  0.036747000000000001885  0.045466300000000001158  1
-0.070104500000000000148  0.038540299999999999558  0.050000000000000002776  1
-0.070104500000000000148  0.038540299999999999558  0.050000000000000002776  1
1  2  3  4
  
ZONE T='face301'
STRANDID=0, SOLUTIONTIME=0
Nodes=4, Elements=1, ZONETYPE=FEQuadrilateral
DATAPACKING=POINT
DT=(SINGLE SINGLE SINGLE SINGLE)
-0.058701799999999998425  0.036747000000000001885  0.045466300000000001158  1
-0.053021999999999999686  0.044553000000000002323  0.045466699999999998782  1
-0.064721399999999998376  0.047022899999999999421  0.050000000000000002776  1
-0.064721399999999998376  0.047022899999999999421  0.050000000000000002776  1
1  2  3  4
  
ZONE T='face302'
STRANDID=0, SOLUTIONTIME=0
Nodes=4, Elements=1, ZONETYPE=FEQuadrilateral
DATAPACKING=POINT
DT=(SINGLE SINGLE SINGLE SINGLE)
-0.057915399999999998826  0.029509400000000001602  0.035000000000000003331  1
-0.052586099999999996735  0.038205999999999996908  0.035000000000000003331  1
-0.058701799999999998425  0.036747000000000001885  0.045466300000000001158  1
-0.058701799999999998425  0.036747000000000001885  0.045466300000000001158  1
1  2  3  4
  
ZONE T='face303'
STRANDID=0, SOLUTIONTIME=0
Nodes=4, Elements=1, ZONETYPE=FEQuadrilateral
DATAPACKING=POINT
DT=(SINGLE SINGLE SINGLE SINGLE)
-0.052586099999999996735  0.038205999999999996908  0.035000000000000003331  1
-0.046616211116136757608  0.045195804232111787269  0.035000000000000003331  1
-0.047471796072120882315  0.045660588038978044967  0.03723844268750692299  1
-0.053021999999999999686  0.044553000000000002323  0.045466699999999998782  1
1  2  3  4
  
ZONE T='face304'
STRANDID=0, SOLUTIONTIME=0
Nodes=4, Elements=1, ZONETYPE=FEQuadrilateral
DATAPACKING=POINT
DT=(SINGLE SINGLE SINGLE SINGLE)
-0.046616211116136757608  0.045195804232111787269  0.035000000000000003331  -1
-0.045961899999999999977  0.045961899999999999977  0.035000000000000003331  -1
-0.047471796072120882315  0.045660588038978044967  0.03723844268750692299  -1
-0.047471796072120882315  0.045660588038978044967  0.03723844268750692299  -1
1  2  3  4
  
ZONE T='face305'
STRANDID=0, SOLUTIONTIME=0
Nodes=4, Elements=1, ZONETYPE=FEQuadrilateral
DATAPACKING=POINT
DT=(SINGLE SINGLE SINGLE SINGLE)
-0.074382100000000006546  0.029450000000000000483  0.050000000000000002776  -1
-0.077486700000000005573  0.019895199999999998303  0.050000000000000002776  -1
-0.066713499999999995027  0.018789600000000000052  0.04552160000000000234  -1
-0.066713499999999995027  0.018789600000000000052  0.04552160000000000234  -1
1  2  3  4
  
ZONE T='face306'
STRANDID=0, SOLUTIONTIME=0
Nodes=4, Elements=1, ZONETYPE=FEQuadrilateral
DATAPACKING=POINT
DT=(SINGLE SINGLE SINGLE SINGLE)
-0.061818699999999997263  0.020086099999999999094  0.035000000000000003331  -1
-0.063048613988281293485  0.026789185535127300192  0.043741302705546047935  -1
-0.063651816647218889544  0.027127576875947884139  0.045470072473010901548  -1
-0.066713499999999995027  0.018789600000000000052  0.04552160000000000234  -1
1  2  3  4
  
ZONE T='face307'
STRANDID=0, SOLUTIONTIME=0
Nodes=4, Elements=1, ZONETYPE=FEQuadrilateral
DATAPACKING=POINT
DT=(SINGLE SINGLE SINGLE SINGLE)
-0.063048613988281293485  0.026789185535127300192  0.043741302705546047935  1
-0.063291000000000000036  0.028110199999999998383  0.04546399999999999747  1
-0.063651816647218889544  0.027127576875947884139  0.045470072473010901548  1
-0.063651816647218889544  0.027127576875947884139  0.045470072473010901548  1
1  2  3  4
  
ZONE T='face308'
STRANDID=0, SOLUTIONTIME=0
Nodes=4, Elements=1, ZONETYPE=FEQuadrilateral
DATAPACKING=POINT
DT=(SINGLE SINGLE SINGLE SINGLE)
-0.070338200000000003498  0.0095908000000000000196  0.046991800000000000237  -1
-0.078747250889890804681  0.0012435432492118730918  0.049609956749981323765  -1
-0.074252131899178300256  0  0.047619153761417419568  -1
-0.069393399999999993977  0  0.045606599999999997141  -1
1  2  3  4
  
ZONE T='face309'
STRANDID=0, SOLUTIONTIME=0
Nodes=4, Elements=1, ZONETYPE=FEQuadrilateral
DATAPACKING=POINT
DT=(SINGLE SINGLE SINGLE SINGLE)
-0.078747250889890804681  0.0012435432492118730918  0.049609956749981323765  1
-0.080000000000000001665  0  0.050000000000000002776  1
-0.074252131899178300256  0  0.047619153761417419568  1
-0.074252131899178300256  0  0.047619153761417419568  1
1  2  3  4
  
ZONE T='face310'
STRANDID=0, SOLUTIONTIME=0
Nodes=4, Elements=1, ZONETYPE=FEQuadrilateral
DATAPACKING=POINT
DT=(SINGLE SINGLE SINGLE SINGLE)
-0.070338200000000003498  0.0095908000000000000196  0.046991800000000000237  -1
-0.066713499999999995027  0.018789600000000000052  0.04552160000000000234  -1
-0.077486700000000005573  0.019895199999999998303  0.050000000000000002776  -1
-0.077486700000000005573  0.019895199999999998303  0.050000000000000002776  -1
1  2  3  4
  
ZONE T='face311'
STRANDID=0, SOLUTIONTIME=0
Nodes=4, Elements=1, ZONETYPE=FEQuadrilateral
DATAPACKING=POINT
DT=(SINGLE SINGLE SINGLE SINGLE)
-0.069393399999999993977  0  0.045606599999999997141  -1
-0.06821715210260735629  0  0.042766887943623453638  -1
-0.064811604031732528153  0.0023936622323346016042  0.035000000000000003331  -1
-0.064199699999999998434  0.010168200000000000502  0.035000000000000003331  -1
1  2  3  4
  
ZONE T='face312'
STRANDID=0, SOLUTIONTIME=0
Nodes=4, Elements=1, ZONETYPE=FEQuadrilateral
DATAPACKING=POINT
DT=(SINGLE SINGLE SINGLE SINGLE)
-0.06821715210260735629  0  0.042766887943623453638  1
-0.06500000000000000222  0  0.035000000000000003331  1
-0.064811604031732528153  0.0023936622323346016042  0.035000000000000003331  1
-0.064811604031732528153  0.0023936622323346016042  0.035000000000000003331  1
1  2  3  4
  
ZONE T='face313'
STRANDID=0, SOLUTIONTIME=0
Nodes=4, Elements=1, ZONETYPE=FEQuadrilateral
DATAPACKING=POINT
DT=(SINGLE SINGLE SINGLE SINGLE)
-0.064199699999999998434  0.010168200000000000502  0.035000000000000003331  -1
-0.061818699999999997263  0.020086099999999999094  0.035000000000000003331  -1
-0.066713499999999995027  0.018789600000000000052  0.04552160000000000234  -1
-0.066713499999999995027  0.018789600000000000052  0.04552160000000000234  -1
1  2  3  4
  
ZONE T='face314'
STRANDID=0, SOLUTIONTIME=0
Nodes=4, Elements=1, ZONETYPE=FEQuadrilateral
DATAPACKING=POINT
DT=(SINGLE SINGLE SINGLE SINGLE)
-0.099486900000000003108  -0.63488299999999997514  0.035000000000000003331  1
-0.10383000000000000562  -0.63525799999999998935  0.04549820000000000253  1
-0.10000000000000000555  -0.64500000000000001776  0.035000000000000003331  1
-0.10000000000000000555  -0.64500000000000001776  0.035000000000000003331  1
1  2  3  4
  
ZONE T='face315'
STRANDID=0, SOLUTIONTIME=0
Nodes=4, Elements=1, ZONETYPE=FEQuadrilateral
DATAPACKING=POINT
DT=(SINGLE SINGLE SINGLE SINGLE)
-0.10246500000000000052  -0.62558400000000002894  0.045501100000000002654  1
-0.10383000000000000562  -0.63525799999999998935  0.04549820000000000253  1
-0.099486900000000003108  -0.63488299999999997514  0.035000000000000003331  1
-0.099486900000000003108  -0.63488299999999997514  0.035000000000000003331  1
1  2  3  4
  
ZONE T='face316'
STRANDID=0, SOLUTIONTIME=0
Nodes=4, Elements=1, ZONETYPE=FEQuadrilateral
DATAPACKING=POINT
DT=(SINGLE SINGLE SINGLE SINGLE)
-0.11108099999999999918  -0.61523600000000000509  0.050000000000000002776  1
-0.11325300000000000644  -0.62502999999999997449  0.050000000000000002776  1
-0.10246500000000000052  -0.62558400000000002894  0.045501100000000002654  1
-0.10246500000000000052  -0.62558400000000002894  0.045501100000000002654  1
1  2  3  4
  
ZONE T='face317'
STRANDID=0, SOLUTIONTIME=0
Nodes=4, Elements=1, ZONETYPE=FEQuadrilateral
DATAPACKING=POINT
DT=(SINGLE SINGLE SINGLE SINGLE)
-0.10383000000000000562  -0.63525799999999998935  0.04549820000000000253  1
-0.11456199999999999717  -0.63497700000000001364  0.050000000000000002776  1
-0.10439299999999999968  -0.64500000000000001776  0.045606599999999997141  1
-0.10439299999999999968  -0.64500000000000001776  0.045606599999999997141  1
1  2  3  4
  
ZONE T='face318'
STRANDID=0, SOLUTIONTIME=0
Nodes=4, Elements=1, ZONETYPE=FEQuadrilateral
DATAPACKING=POINT
DT=(SINGLE SINGLE SINGLE SINGLE)
-0.11325300000000000644  -0.62502999999999997449  0.050000000000000002776  1
-0.11456199999999999717  -0.63497700000000001364  0.050000000000000002776  1
-0.10383000000000000562  -0.63525799999999998935  0.04549820000000000253  1
-0.10383000000000000562  -0.63525799999999998935  0.04549820000000000253  1
1  2  3  4
  
ZONE T='face319'
STRANDID=0, SOLUTIONTIME=0
Nodes=4, Elements=1, ZONETYPE=FEQuadrilateral
DATAPACKING=POINT
DT=(SINGLE SINGLE SINGLE SINGLE)
-0.097062999999999996503  -0.60683500000000001329  0.045509099999999996777  -1
-0.1002050000000000024  -0.61608499999999999375  0.04550549999999999734  -1
-0.095413899999999995938  -0.61506400000000005512  0.035000000000000003331  -1
-0.095413899999999995938  -0.61506400000000005512  0.035000000000000003331  -1
1  2  3  4
  
ZONE T='face320'
STRANDID=0, SOLUTIONTIME=0
Nodes=4, Elements=1, ZONETYPE=FEQuadrilateral
DATAPACKING=POINT
DT=(SINGLE SINGLE SINGLE SINGLE)
-0.097952999999999998404  -0.62487000000000003652  0.035000000000000003331  1
-0.099077604398096860705  -0.6204829442107989701  0.040246239566699155976  1
-0.10087208691867569077  -0.61888883125685856257  0.045504201246707003115  1
-0.10246500000000000052  -0.62558400000000002894  0.045501100000000002654  1
1  2  3  4
  
ZONE T='face321'
STRANDID=0, SOLUTIONTIME=0
Nodes=4, Elements=1, ZONETYPE=FEQuadrilateral
DATAPACKING=POINT
DT=(SINGLE SINGLE SINGLE SINGLE)
-0.099077604398096860705  -0.6204829442107989701  0.040246239566699155976  -1
-0.1002050000000000024  -0.61608499999999999375  0.04550549999999999734  -1
-0.10087208691867569077  -0.61888883125685856257  0.045504201246707003115  -1
-0.10087208691867569077  -0.61888883125685856257  0.045504201246707003115  -1
1  2  3  4
  
ZONE T='face322'
STRANDID=0, SOLUTIONTIME=0
Nodes=4, Elements=1, ZONETYPE=FEQuadrilateral
DATAPACKING=POINT
DT=(SINGLE SINGLE SINGLE SINGLE)
-0.1042249999999999982  -0.59639900000000001246  0.050000000000000002776  -1
-0.1080649999999999944  -0.60566799999999998416  0.050000000000000002776  -1
-0.097062999999999996503  -0.60683500000000001329  0.045509099999999996777  -1
-0.097062999999999996503  -0.60683500000000001329  0.045509099999999996777  -1
1  2  3  4
  
ZONE T='face323'
STRANDID=0, SOLUTIONTIME=0
Nodes=4, Elements=1, ZONETYPE=FEQuadrilateral
DATAPACKING=POINT
DT=(SINGLE SINGLE SINGLE SINGLE)
-0.1080649999999999944  -0.60566799999999998416  0.050000000000000002776  -1
-0.11073114502426351091  -0.61412611524938776064  0.050000000000000002776  -1
-0.10797859025312793457  -0.61547817965015583219  0.048717931168874906156  -1
-0.1002050000000000024  -0.61608499999999999375  0.04550549999999999734  -1
1  2  3  4
  
ZONE T='face324'
STRANDID=0, SOLUTIONTIME=0
Nodes=4, Elements=1, ZONETYPE=FEQuadrilateral
DATAPACKING=POINT
DT=(SINGLE SINGLE SINGLE SINGLE)
-0.11073114502426351091  -0.61412611524938776064  0.050000000000000002776  1
-0.11108099999999999918  -0.61523600000000000509  0.050000000000000002776  1
-0.10797859025312793457  -0.61547817965015583219  0.048717931168874906156  1
-0.10797859025312793457  -0.61547817965015583219  0.048717931168874906156  1
1  2  3  4
  
ZONE T='face325'
STRANDID=0, SOLUTIONTIME=0
Nodes=4, Elements=1, ZONETYPE=FEQuadrilateral
DATAPACKING=POINT
DT=(SINGLE SINGLE SINGLE SINGLE)
-0.088262400000000004741  -0.58942600000000000549  0.045513400000000002465  -1
-0.093066800000000005078  -0.59791600000000000303  0.045511700000000002153  -1
-0.087434700000000004083  -0.59646999999999994468  0.035000000000000003331  -1
-0.087434700000000004083  -0.59646999999999994468  0.035000000000000003331  -1
1  2  3  4
  
ZONE T='face326'
STRANDID=0, SOLUTIONTIME=0
Nodes=4, Elements=1, ZONETYPE=FEQuadrilateral
DATAPACKING=POINT
DT=(SINGLE SINGLE SINGLE SINGLE)
-0.093066800000000005078  -0.59791600000000000303  0.045511700000000002153  -1
-0.097062999999999996503  -0.60683500000000001329  0.045509099999999996777  -1
-0.091895799999999999708  -0.60556399999999999118  0.035000000000000003331  -1
-0.091895799999999999708  -0.60556399999999999118  0.035000000000000003331  -1
1  2  3  4
  
ZONE T='face327'
STRANDID=0, SOLUTIONTIME=0
Nodes=4, Elements=1, ZONETYPE=FEQuadrilateral
DATAPACKING=POINT
DT=(SINGLE SINGLE SINGLE SINGLE)
-0.094202499999999994573  -0.57903899999999997039  0.050000000000000002776  -1
-0.099592899999999998095  -0.5875000000000000222  0.050000000000000002776  -1
-0.088262400000000004741  -0.58942600000000000549  0.045513400000000002465  -1
-0.088262400000000004741  -0.58942600000000000549  0.045513400000000002465  -1
1  2  3  4
  
ZONE T='face328'
STRANDID=0, SOLUTIONTIME=0
Nodes=4, Elements=1, ZONETYPE=FEQuadrilateral
DATAPACKING=POINT
DT=(SINGLE SINGLE SINGLE SINGLE)
-0.099592899999999998095  -0.5875000000000000222  0.050000000000000002776  -1
-0.1042249999999999982  -0.59639900000000001246  0.050000000000000002776  -1
-0.093066800000000005078  -0.59791600000000000303  0.045511700000000002153  -1
-0.093066800000000005078  -0.59791600000000000303  0.045511700000000002153  -1
1  2  3  4
  
ZONE T='face329'
STRANDID=0, SOLUTIONTIME=0
Nodes=4, Elements=1, ZONETYPE=FEQuadrilateral
DATAPACKING=POINT
DT=(SINGLE SINGLE SINGLE SINGLE)
-0.076774200000000000776  -0.57439799999999996416  0.045514499999999999402  1
-0.082132699536765996218  -0.58077111183376228798  0.045515932562367800163  1
-0.081403252701101116995  -0.58119041738071253178  0.043444799707991837989  1
-0.075875799999999993251  -0.57986300000000001731  0.035000000000000003331  1
1  2  3  4
  
ZONE T='face330'
STRANDID=0, SOLUTIONTIME=0
Nodes=4, Elements=1, ZONETYPE=FEQuadrilateral
DATAPACKING=POINT
DT=(SINGLE SINGLE SINGLE SINGLE)
-0.082132699536765996218  -0.58077111183376228798  0.045515932562367800163  -1
-0.082758999999999999231  -0.58151600000000003288  0.045516099999999996839  -1
-0.081403252701101116995  -0.58119041738071253178  0.043444799707991837989  -1
-0.081403252701101116995  -0.58119041738071253178  0.043444799707991837989  -1
1  2  3  4
  
ZONE T='face331'
STRANDID=0, SOLUTIONTIME=0
Nodes=4, Elements=1, ZONETYPE=FEQuadrilateral
DATAPACKING=POINT
DT=(SINGLE SINGLE SINGLE SINGLE)
-0.082758999999999999231  -0.58151600000000003288  0.045516099999999996839  -1
-0.088262400000000004741  -0.58942600000000000549  0.045513400000000002465  -1
-0.082076300000000004808  -0.5878729999999999789  0.035000000000000003331  -1
-0.082076300000000004808  -0.5878729999999999789  0.035000000000000003331  -1
1  2  3  4
  
ZONE T='face332'
STRANDID=0, SOLUTIONTIME=0
Nodes=4, Elements=1, ZONETYPE=FEQuadrilateral
DATAPACKING=POINT
DT=(SINGLE SINGLE SINGLE SINGLE)
-0.081317299999999995141  -0.56368300000000004513  0.050000000000000002776  1
-0.088095099999999995632  -0.57107900000000000329  0.050000000000000002776  1
-0.076774200000000000776  -0.57439799999999996416  0.045514499999999999402  1
-0.076774200000000000776  -0.57439799999999996416  0.045514499999999999402  1
1  2  3  4
  
ZONE T='face333'
STRANDID=0, SOLUTIONTIME=0
Nodes=4, Elements=1, ZONETYPE=FEQuadrilateral
DATAPACKING=POINT
DT=(SINGLE SINGLE SINGLE SINGLE)
-0.082758999999999999231  -0.58151600000000003288  0.045516099999999996839  -1
-0.083906666543261912428  -0.57927125276662272402  0.046480478855968232477  -1
-0.090500765367933125316  -0.57421439252853057056  0.050000000000000002776  -1
-0.094202499999999994573  -0.57903899999999997039  0.050000000000000002776  -1
1  2  3  4
  
ZONE T='face334'
STRANDID=0, SOLUTIONTIME=0
Nodes=4, Elements=1, ZONETYPE=FEQuadrilateral
DATAPACKING=POINT
DT=(SINGLE SINGLE SINGLE SINGLE)
-0.083906666543261912428  -0.57927125276662272402  0.046480478855968232477  1
-0.088095099999999995632  -0.57107900000000000329  0.050000000000000002776  1
-0.090500765367933125316  -0.57421439252853057056  0.050000000000000002776  1
-0.090500765367933125316  -0.57421439252853057056  0.050000000000000002776  1
1  2  3  4
  
ZONE T='face335'
STRANDID=0, SOLUTIONTIME=0
Nodes=4, Elements=1, ZONETYPE=FEQuadrilateral
DATAPACKING=POINT
DT=(SINGLE SINGLE SINGLE SINGLE)
-0.06889670000000000516  -0.57252099999999994662  0.035000000000000003331  1
-0.071983800000000000563  -0.56765200000000004543  0.046738300000000003454  1
-0.076774200000000000776  -0.57439799999999996416  0.045514499999999999402  1
-0.076774200000000000776  -0.57439799999999996416  0.045514499999999999402  1
1  2  3  4
  
ZONE T='face336'
STRANDID=0, SOLUTIONTIME=0
Nodes=4, Elements=1, ZONETYPE=FEQuadrilateral
DATAPACKING=POINT
DT=(SINGLE SINGLE SINGLE SINGLE)
-0.065125900000000000456  -0.56353200000000003289  0.045512099999999999778  1
-0.071983800000000000563  -0.56765200000000004543  0.046738300000000003454  1
-0.06889670000000000516  -0.57252099999999994662  0.035000000000000003331  1
-0.06889670000000000516  -0.57252099999999994662  0.035000000000000003331  1
1  2  3  4
  
ZONE T='face337'
STRANDID=0, SOLUTIONTIME=0
Nodes=4, Elements=1, ZONETYPE=FEQuadrilateral
DATAPACKING=POINT
DT=(SINGLE SINGLE SINGLE SINGLE)
-0.065961300000000000487  -0.55079800000000000981  0.050000000000000002776  1
-0.073920600000000002971  -0.55690499999999998337  0.050000000000000002776  1
-0.065125900000000000456  -0.56353200000000003289  0.045512099999999999778  1
-0.065125900000000000456  -0.56353200000000003289  0.045512099999999999778  1
1  2  3  4
  
ZONE T='face338'
STRANDID=0, SOLUTIONTIME=0
Nodes=4, Elements=1, ZONETYPE=FEQuadrilateral
DATAPACKING=POINT
DT=(SINGLE SINGLE SINGLE SINGLE)
-0.073920600000000002971  -0.55690499999999998337  0.050000000000000002776  1
-0.081317299999999995141  -0.56368300000000004513  0.050000000000000002776  1
-0.071983800000000000563  -0.56765200000000004543  0.046738300000000003454  1
-0.071983800000000000563  -0.56765200000000004543  0.046738300000000003454  1
1  2  3  4
  
ZONE T='face339'
STRANDID=0, SOLUTIONTIME=0
Nodes=4, Elements=1, ZONETYPE=FEQuadrilateral
DATAPACKING=POINT
DT=(SINGLE SINGLE SINGLE SINGLE)
-0.06889670000000000516  -0.57252099999999994662  0.035000000000000003331  1
-0.061210599999999996956  -0.56592200000000003612  0.035000000000000003331  1
-0.065125900000000000456  -0.56353200000000003289  0.045512099999999999778  1
-0.065125900000000000456  -0.56353200000000003289  0.045512099999999999778  1
1  2  3  4
  
ZONE T='face340'
STRANDID=0, SOLUTIONTIME=0
Nodes=4, Elements=1, ZONETYPE=FEQuadrilateral
DATAPACKING=POINT
DT=(SINGLE SINGLE SINGLE SINGLE)
-0.065125900000000000456  -0.56353200000000003289  0.045512099999999999778  1
-0.057600300000000000111  -0.5580479999999999885  0.04551179999999999809  1
-0.065961300000000000487  -0.55079800000000000981  0.050000000000000002776  1
-0.065961300000000000487  -0.55079800000000000981  0.050000000000000002776  1
1  2  3  4
  
ZONE T='face341'
STRANDID=0, SOLUTIONTIME=0
Nodes=4, Elements=1, ZONETYPE=FEQuadrilateral
DATAPACKING=POINT
DT=(SINGLE SINGLE SINGLE SINGLE)
-0.040547699999999999021  -0.54890300000000002978  0.045513199999999996714  -1
-0.049327400000000000413  -0.5531030000000000113  0.045511700000000002153  -1
-0.04403939999999999938  -0.55522000000000004682  0.035000000000000003331  -1
-0.04403939999999999938  -0.55522000000000004682  0.035000000000000003331  -1
1  2  3  4
  
ZONE T='face342'
STRANDID=0, SOLUTIONTIME=0
Nodes=4, Elements=1, ZONETYPE=FEQuadrilateral
DATAPACKING=POINT
DT=(SINGLE SINGLE SINGLE SINGLE)
-0.052896400000000003139  -0.56013599999999996726  0.035000000000000003331  1
-0.050005083659987042966  -0.55443842986289970654  0.043515732690197317378  1
-0.050388349537254045751  -0.55373716643035952867  0.045511712824396977073  1
-0.057600300000000000111  -0.5580479999999999885  0.04551179999999999809  1
1  2  3  4
  
ZONE T='face343'
STRANDID=0, SOLUTIONTIME=0
Nodes=4, Elements=1, ZONETYPE=FEQuadrilateral
DATAPACKING=POINT
DT=(SINGLE SINGLE SINGLE SINGLE)
-0.050005083659987042966  -0.55443842986289970654  0.043515732690197317378  -1
-0.049327400000000000413  -0.5531030000000000113  0.045511700000000002153  -1
-0.050388349537254045751  -0.55373716643035952867  0.045511712824396977073  -1
-0.050388349537254045751  -0.55373716643035952867  0.045511712824396977073  -1
1  2  3  4
  
ZONE T='face344'
STRANDID=0, SOLUTIONTIME=0
Nodes=4, Elements=1, ZONETYPE=FEQuadrilateral
DATAPACKING=POINT
DT=(SINGLE SINGLE SINGLE SINGLE)
-0.039332300000000000595  -0.53693500000000005112  0.050000000000000002776  -1
-0.048601100000000001244  -0.54077500000000000568  0.050000000000000002776  -1
-0.040547699999999999021  -0.54890300000000002978  0.045513199999999996714  -1
-0.040547699999999999021  -0.54890300000000002978  0.045513199999999996714  -1
1  2  3  4
  
ZONE T='face345'
STRANDID=0, SOLUTIONTIME=0
Nodes=4, Elements=1, ZONETYPE=FEQuadrilateral
DATAPACKING=POINT
DT=(SINGLE SINGLE SINGLE SINGLE)
-0.048601100000000001244  -0.54077500000000000568  0.050000000000000002776  -1
-0.055834826423989208921  -0.54454025422197327444  0.050000000000000002776  -1
-0.052728464435721572601  -0.54990027480883518773  0.047379526335174747265  -1
-0.049327400000000000413  -0.5531030000000000113  0.045511700000000002153  -1
1  2  3  4
  
ZONE T='face346'
STRANDID=0, SOLUTIONTIME=0
Nodes=4, Elements=1, ZONETYPE=FEQuadrilateral
DATAPACKING=POINT
DT=(SINGLE SINGLE SINGLE SINGLE)
-0.055834826423989208921  -0.54454025422197327444  0.050000000000000002776  1
-0.057500000000000002498  -0.54540699999999997516  0.050000000000000002776  1
-0.052728464435721572601  -0.54990027480883518773  0.047379526335174747265  1
-0.052728464435721572601  -0.54990027480883518773  0.047379526335174747265  1
1  2  3  4
  
ZONE T='face347'
STRANDID=0, SOLUTIONTIME=0
Nodes=4, Elements=1, ZONETYPE=FEQuadrilateral
DATAPACKING=POINT
DT=(SINGLE SINGLE SINGLE SINGLE)
-0.022528300000000001102  -0.54315999999999997616  0.045514699999999998214  -1
-0.031509599999999998721  -0.5455699999999999994  0.045516099999999996839  -1
-0.025065299999999998692  -0.54819200000000001261  0.035000000000000003331  -1
-0.025065299999999998692  -0.54819200000000001261  0.035000000000000003331  -1
1  2  3  4
  
ZONE T='face348'
STRANDID=0, SOLUTIONTIME=0
Nodes=4, Elements=1, ZONETYPE=FEQuadrilateral
DATAPACKING=POINT
DT=(SINGLE SINGLE SINGLE SINGLE)
-0.031509599999999998721  -0.5455699999999999994  0.045516099999999996839  -1
-0.040547699999999999021  -0.54890300000000002978  0.045513199999999996714  -1
-0.034730499999999997485  -0.55122499999999996501  0.035000000000000003331  -1
-0.034730499999999997485  -0.55122499999999996501  0.035000000000000003331  -1
1  2  3  4
  
ZONE T='face349'
STRANDID=0, SOLUTIONTIME=0
Nodes=4, Elements=1, ZONETYPE=FEQuadrilateral
DATAPACKING=POINT
DT=(SINGLE SINGLE SINGLE SINGLE)
-0.019969500000000001139  -0.53174699999999996969  0.050000000000000002776  -1
-0.029764200000000001073  -0.53391900000000003246  0.050000000000000002776  -1
-0.022528300000000001102  -0.54315999999999997616  0.045514699999999998214  -1
-0.022528300000000001102  -0.54315999999999997616  0.045514699999999998214  -1
1  2  3  4
  
ZONE T='face350'
STRANDID=0, SOLUTIONTIME=0
Nodes=4, Elements=1, ZONETYPE=FEQuadrilateral
DATAPACKING=POINT
DT=(SINGLE SINGLE SINGLE SINGLE)
-0.029764200000000001073  -0.53391900000000003246  0.050000000000000002776  -1
-0.039332300000000000595  -0.53693500000000005112  0.050000000000000002776  -1
-0.031509599999999998721  -0.5455699999999999994  0.045516099999999996839  -1
-0.031509599999999998721  -0.5455699999999999994  0.045516099999999996839  -1
1  2  3  4
  
ZONE T='face351'
STRANDID=0, SOLUTIONTIME=0
Nodes=4, Elements=1, ZONETYPE=FEQuadrilateral
DATAPACKING=POINT
DT=(SINGLE SINGLE SINGLE SINGLE)
-0.015142799999999999663  -0.54615299999999999958  0.035000000000000003331  -1
-0.01471710000000000032  -0.54036899999999998823  0.04673789999999999889  -1
-0.022528300000000001102  -0.54315999999999997616  0.045514699999999998214  -1
-0.022528300000000001102  -0.54315999999999997616  0.045514699999999998214  -1
1  2  3  4
  
ZONE T='face352'
STRANDID=0, SOLUTIONTIME=0
Nodes=4, Elements=1, ZONETYPE=FEQuadrilateral
DATAPACKING=POINT
DT=(SINGLE SINGLE SINGLE SINGLE)
-0.0067567099999999999729  -0.54091999999999995641  0.04551129999999999759  -1
-0.01471710000000000032  -0.54036899999999998823  0.04673789999999999889  -1
-0.015142799999999999663  -0.54615299999999999958  0.035000000000000003331  -1
-0.015142799999999999663  -0.54615299999999999958  0.035000000000000003331  -1
1  2  3  4
  
ZONE T='face353'
STRANDID=0, SOLUTIONTIME=0
Nodes=4, Elements=1, ZONETYPE=FEQuadrilateral
DATAPACKING=POINT
DT=(SINGLE SINGLE SINGLE SINGLE)
-7.0399999999999995176e-18  -0.53000000000000002665  0.050000000000000002776  -1
-0.010022899999999999518  -0.53043799999999996508  0.050000000000000002776  -1
-0.0067567099999999999729  -0.54091999999999995641  0.04551129999999999759  -1
-0.0067567099999999999729  -0.54091999999999995641  0.04551129999999999759  -1
1  2  3  4
  
ZONE T='face354'
STRANDID=0, SOLUTIONTIME=0
Nodes=4, Elements=1, ZONETYPE=FEQuadrilateral
DATAPACKING=POINT
DT=(SINGLE SINGLE SINGLE SINGLE)
-0.010022899999999999518  -0.53043799999999996508  0.050000000000000002776  -1
-0.019969500000000001139  -0.53174699999999996969  0.050000000000000002776  -1
-0.01471710000000000032  -0.54036899999999998823  0.04673789999999999889  -1
-0.01471710000000000032  -0.54036899999999998823  0.04673789999999999889  -1
1  2  3  4
  
ZONE T='face355'
STRANDID=0, SOLUTIONTIME=0
Nodes=4, Elements=1, ZONETYPE=FEQuadrilateral
DATAPACKING=POINT
DT=(SINGLE SINGLE SINGLE SINGLE)
-0.015142799999999999663  -0.54615299999999999958  0.035000000000000003331  -1
-0.0050649199999999996655  -0.54512799999999994593  0.035000000000000003331  -1
-0.0067567099999999999729  -0.54091999999999995641  0.04551129999999999759  -1
-0.0067567099999999999729  -0.54091999999999995641  0.04551129999999999759  -1
1  2  3  4
  
ZONE T='face356'
STRANDID=0, SOLUTIONTIME=0
Nodes=4, Elements=1, ZONETYPE=FEQuadrilateral
DATAPACKING=POINT
DT=(SINGLE SINGLE SINGLE SINGLE)
-0.0067567099999999999729  -0.54091999999999995641  0.04551129999999999759  -1
0.0016566488295956206464  -0.54075011293214292341  0.045511209634538377089  -1
0.0019005900028243075898  -0.5379874109749577249  0.046659160418897678568  -1
-7.0399999999999995176e-18  -0.53000000000000002665  0.050000000000000002776  -1
1  2  3  4
  
ZONE T='face357'
STRANDID=0, SOLUTIONTIME=0
Nodes=4, Elements=1, ZONETYPE=FEQuadrilateral
DATAPACKING=POINT
DT=(SINGLE SINGLE SINGLE SINGLE)
0.0016566488295956206464  -0.54075011293214292341  0.045511209634538377089  1
0.0025536600000000001312  -0.54073199999999999044  0.045511200000000001653  1
0.0019005900028243075898  -0.5379874109749577249  0.046659160418897678568  1
0.0019005900028243075898  -0.5379874109749577249  0.046659160418897678568  1
1  2  3  4
  
ZONE T='face358'
STRANDID=0, SOLUTIONTIME=0
Nodes=4, Elements=1, ZONETYPE=FEQuadrilateral
DATAPACKING=POINT
DT=(SINGLE SINGLE SINGLE SINGLE)
0.021770799999999999874  -0.54299699999999995192  0.045512999999999997902  1
0.01216829999999999995  -0.54141300000000003312  0.045511200000000001653  1
0.015142799999999999663  -0.54615299999999999958  0.035000000000000003331  1
0.015142799999999999663  -0.54615299999999999958  0.035000000000000003331  1
1  2  3  4
  
ZONE T='face359'
STRANDID=0, SOLUTIONTIME=0
Nodes=4, Elements=1, ZONETYPE=FEQuadrilateral
DATAPACKING=POINT
DT=(SINGLE SINGLE SINGLE SINGLE)
0.01216829999999999995  -0.54141300000000003312  0.045511200000000001653  1
0.0025536600000000001312  -0.54073199999999999044  0.045511200000000001653  1
0.0050649199999999996655  -0.54512799999999994593  0.035000000000000003331  1
0.0050649199999999996655  -0.54512799999999994593  0.035000000000000003331  1
1  2  3  4
  
ZONE T='face360'
STRANDID=0, SOLUTIONTIME=0
Nodes=4, Elements=1, ZONETYPE=FEQuadrilateral
DATAPACKING=POINT
DT=(SINGLE SINGLE SINGLE SINGLE)
0.029764200000000001073  -0.53391900000000003246  0.050000000000000002776  1
0.019969500000000001139  -0.53174699999999996969  0.050000000000000002776  1
0.021770799999999999874  -0.54299699999999995192  0.045512999999999997902  1
0.021770799999999999874  -0.54299699999999995192  0.045512999999999997902  1
1  2  3  4
  
ZONE T='face361'
STRANDID=0, SOLUTIONTIME=0
Nodes=4, Elements=1, ZONETYPE=FEQuadrilateral
DATAPACKING=POINT
DT=(SINGLE SINGLE SINGLE SINGLE)
0.019969500000000001139  -0.53174699999999996969  0.050000000000000002776  1
0.010022899999999999518  -0.53043799999999996508  0.050000000000000002776  1
0.01216829999999999995  -0.54141300000000003312  0.045511200000000001653  1
0.01216829999999999995  -0.54141300000000003312  0.045511200000000001653  1
1  2  3  4
  
ZONE T='face362'
STRANDID=0, SOLUTIONTIME=0
Nodes=4, Elements=1, ZONETYPE=FEQuadrilateral
DATAPACKING=POINT
DT=(SINGLE SINGLE SINGLE SINGLE)
0.039832100000000002227  -0.5486029999999999518  0.045514899999999997027  1
0.031089399999999999674  -0.54543699999999994965  0.045516099999999996839  1
0.034730499999999997485  -0.55122499999999996501  0.035000000000000003331  1
0.034730499999999997485  -0.55122499999999996501  0.035000000000000003331  1
1  2  3  4
  
ZONE T='face363'
STRANDID=0, SOLUTIONTIME=0
Nodes=4, Elements=1, ZONETYPE=FEQuadrilateral
DATAPACKING=POINT
DT=(SINGLE SINGLE SINGLE SINGLE)
0.031089399999999999674  -0.54543699999999994965  0.045516099999999996839  1
0.021770799999999999874  -0.54299699999999995192  0.045512999999999997902  1
0.025065299999999998692  -0.54819200000000001261  0.035000000000000003331  1
0.025065299999999998692  -0.54819200000000001261  0.035000000000000003331  1
1  2  3  4
  
ZONE T='face364'
STRANDID=0, SOLUTIONTIME=0
Nodes=4, Elements=1, ZONETYPE=FEQuadrilateral
DATAPACKING=POINT
DT=(SINGLE SINGLE SINGLE SINGLE)
0.039832100000000002227  -0.5486029999999999518  0.045514899999999997027  1
0.040512060261823808205  -0.54799600616609001058  0.045862680792599606894  1
0.045722690775154756215  -0.53958249488354415035  0.050000000000000002776  1
0.039332300000000000595  -0.53693500000000005112  0.050000000000000002776  1
1  2  3  4
  
ZONE T='face365'
STRANDID=0, SOLUTIONTIME=0
Nodes=4, Elements=1, ZONETYPE=FEQuadrilateral
DATAPACKING=POINT
DT=(SINGLE SINGLE SINGLE SINGLE)
0.040512060261823808205  -0.54799600616609001058  0.045862680792599606894  -1
0.048601100000000001244  -0.54077500000000000568  0.050000000000000002776  -1
0.045722690775154756215  -0.53958249488354415035  0.050000000000000002776  -1
0.045722690775154756215  -0.53958249488354415035  0.050000000000000002776  -1
1  2  3  4
  
ZONE T='face366'
STRANDID=0, SOLUTIONTIME=0
Nodes=4, Elements=1, ZONETYPE=FEQuadrilateral
DATAPACKING=POINT
DT=(SINGLE SINGLE SINGLE SINGLE)
0.039332300000000000595  -0.53693500000000005112  0.050000000000000002776  1
0.029764200000000001073  -0.53391900000000003246  0.050000000000000002776  1
0.031089399999999999674  -0.54543699999999994965  0.045516099999999996839  1
0.031089399999999999674  -0.54543699999999994965  0.045516099999999996839  1
1  2  3  4
  
ZONE T='face367'
STRANDID=0, SOLUTIONTIME=0
Nodes=4, Elements=1, ZONETYPE=FEQuadrilateral
DATAPACKING=POINT
DT=(SINGLE SINGLE SINGLE SINGLE)
0.047853300000000001391  -0.55079699999999998106  0.04673739999999999839  -1
0.040063517236435412794  -0.54866629843623637708  0.045550169980993149288  -1
0.039946206538075935966  -0.54878246021497123497  0.045229724510442645413  -1
0.04403939999999999938  -0.55522000000000004682  0.035000000000000003331  -1
1  2  3  4
  
ZONE T='face368'
STRANDID=0, SOLUTIONTIME=0
Nodes=4, Elements=1, ZONETYPE=FEQuadrilateral
DATAPACKING=POINT
DT=(SINGLE SINGLE SINGLE SINGLE)
0.040063517236435412794  -0.54866629843623637708  0.045550169980993149288  1
0.039832100000000002227  -0.5486029999999999518  0.045514899999999997027  1
0.039946206538075935966  -0.54878246021497123497  0.045229724510442645413  1
0.039946206538075935966  -0.54878246021497123497  0.045229724510442645413  1
1  2  3  4
  
ZONE T='face369'
STRANDID=0, SOLUTIONTIME=0
Nodes=4, Elements=1, ZONETYPE=FEQuadrilateral
DATAPACKING=POINT
DT=(SINGLE SINGLE SINGLE SINGLE)
0.054045299999999997509  -0.5557969999999999855  0.045510500000000002341  -1
0.047853300000000001391  -0.55079699999999998106  0.04673739999999999839  -1
0.04403939999999999938  -0.55522000000000004682  0.035000000000000003331  -1
0.04403939999999999938  -0.55522000000000004682  0.035000000000000003331  -1
1  2  3  4
  
ZONE T='face370'
STRANDID=0, SOLUTIONTIME=0
Nodes=4, Elements=1, ZONETYPE=FEQuadrilateral
DATAPACKING=POINT
DT=(SINGLE SINGLE SINGLE SINGLE)
0.065961300000000000487  -0.55079800000000000981  0.050000000000000002776  -1
0.057500000000000002498  -0.54540699999999997516  0.050000000000000002776  -1
0.054045299999999997509  -0.5557969999999999855  0.045510500000000002341  -1
0.054045299999999997509  -0.5557969999999999855  0.045510500000000002341  -1
1  2  3  4
  
ZONE T='face371'
STRANDID=0, SOLUTIONTIME=0
Nodes=4, Elements=1, ZONETYPE=FEQuadrilateral
DATAPACKING=POINT
DT=(SINGLE SINGLE SINGLE SINGLE)
0.057500000000000002498  -0.54540699999999997516  0.050000000000000002776  -1
0.048601100000000001244  -0.54077500000000000568  0.050000000000000002776  -1
0.047853300000000001391  -0.55079699999999998106  0.04673739999999999839  -1
0.047853300000000001391  -0.55079699999999998106  0.04673739999999999839  -1
1  2  3  4
  
ZONE T='face372'
STRANDID=0, SOLUTIONTIME=0
Nodes=4, Elements=1, ZONETYPE=FEQuadrilateral
DATAPACKING=POINT
DT=(SINGLE SINGLE SINGLE SINGLE)
0.04403939999999999938  -0.55522000000000004682  0.035000000000000003331  -1
0.052896400000000003139  -0.56013599999999996726  0.035000000000000003331  -1
0.054045299999999997509  -0.5557969999999999855  0.045510500000000002341  -1
0.054045299999999997509  -0.5557969999999999855  0.045510500000000002341  -1
1  2  3  4
  
ZONE T='face373'
STRANDID=0, SOLUTIONTIME=0
Nodes=4, Elements=1, ZONETYPE=FEQuadrilateral
DATAPACKING=POINT
DT=(SINGLE SINGLE SINGLE SINGLE)
0.054045299999999997509  -0.5557969999999999855  0.045510500000000002341  -1
0.061787099999999997579  -0.56097300000000005493  0.045510399999999999465  -1
0.065961300000000000487  -0.55079800000000000981  0.050000000000000002776  -1
0.065961300000000000487  -0.55079800000000000981  0.050000000000000002776  -1
1  2  3  4
  
ZONE T='face374'
STRANDID=0, SOLUTIONTIME=0
Nodes=4, Elements=1, ZONETYPE=FEQuadrilateral
DATAPACKING=POINT
DT=(SINGLE SINGLE SINGLE SINGLE)
0.07624709999999999821  -0.57383200000000000873  0.045512700000000003153  1
0.069919857060428497464  -0.56765970031043433419  0.04551088354923791407  1
0.069212038111003390539  -0.56801440922654078403  0.043635811056079720771  1
0.06889670000000000516  -0.57252099999999994662  0.035000000000000003331  1
1  2  3  4
  
ZONE T='face375'
STRANDID=0, SOLUTIONTIME=0
Nodes=4, Elements=1, ZONETYPE=FEQuadrilateral
DATAPACKING=POINT
DT=(SINGLE SINGLE SINGLE SINGLE)
0.069919857060428497464  -0.56765970031043433419  0.04551088354923791407  -1
0.069280499999999994865  -0.56703599999999998449  0.045510700000000001153  -1
0.069212038111003390539  -0.56801440922654078403  0.043635811056079720771  -1
0.069212038111003390539  -0.56801440922654078403  0.043635811056079720771  -1
1  2  3  4
  
ZONE T='face376'
STRANDID=0, SOLUTIONTIME=0
Nodes=4, Elements=1, ZONETYPE=FEQuadrilateral
DATAPACKING=POINT
DT=(SINGLE SINGLE SINGLE SINGLE)
0.069280499999999994865  -0.56703599999999998449  0.045510700000000001153  -1
0.061787099999999997579  -0.56097300000000005493  0.045510399999999999465  -1
0.061210599999999996956  -0.56592200000000003612  0.035000000000000003331  -1
0.061210599999999996956  -0.56592200000000003612  0.035000000000000003331  -1
1  2  3  4
  
ZONE T='face377'
STRANDID=0, SOLUTIONTIME=0
Nodes=4, Elements=1, ZONETYPE=FEQuadrilateral
DATAPACKING=POINT
DT=(SINGLE SINGLE SINGLE SINGLE)
0.088095099999999995632  -0.57107900000000000329  0.050000000000000002776  1
0.081317299999999995141  -0.56368300000000004513  0.050000000000000002776  1
0.07624709999999999821  -0.57383200000000000873  0.045512700000000003153  1
0.07624709999999999821  -0.57383200000000000873  0.045512700000000003153  1
1  2  3  4
  
ZONE T='face378'
STRANDID=0, SOLUTIONTIME=0
Nodes=4, Elements=1, ZONETYPE=FEQuadrilateral
DATAPACKING=POINT
DT=(SINGLE SINGLE SINGLE SINGLE)
0.069280499999999994865  -0.56703599999999998449  0.045510700000000001153  -1
0.071591815592716948058  -0.56639215436142664739  0.04637273883842750466  -1
0.078352950740205776214  -0.56096660494776251493  0.050000000000000002776  -1
0.073920600000000002971  -0.55690499999999998337  0.050000000000000002776  -1
1  2  3  4
  
ZONE T='face379'
STRANDID=0, SOLUTIONTIME=0
Nodes=4, Elements=1, ZONETYPE=FEQuadrilateral
DATAPACKING=POINT
DT=(SINGLE SINGLE SINGLE SINGLE)
0.071591815592716948058  -0.56639215436142664739  0.04637273883842750466  1
0.081317299999999995141  -0.56368300000000004513  0.050000000000000002776  1
0.078352950740205776214  -0.56096660494776251493  0.050000000000000002776  1
0.078352950740205776214  -0.56096660494776251493  0.050000000000000002776  1
1  2  3  4
  
ZONE T='face380'
STRANDID=0, SOLUTIONTIME=0
Nodes=4, Elements=1, ZONETYPE=FEQuadrilateral
DATAPACKING=POINT
DT=(SINGLE SINGLE SINGLE SINGLE)
0.087845699999999998786  -0.58876700000000004032  0.045514999999999999902  1
0.08249009999999999676  -0.58116699999999998916  0.045516000000000000902  1
0.082076300000000004808  -0.5878729999999999789  0.035000000000000003331  1
0.082076300000000004808  -0.5878729999999999789  0.035000000000000003331  1
1  2  3  4
  
ZONE T='face381'
STRANDID=0, SOLUTIONTIME=0
Nodes=4, Elements=1, ZONETYPE=FEQuadrilateral
DATAPACKING=POINT
DT=(SINGLE SINGLE SINGLE SINGLE)
0.08249009999999999676  -0.58116699999999998916  0.045516000000000000902  1
0.07624709999999999821  -0.57383200000000000873  0.045512700000000003153  1
0.075875799999999993251  -0.57986300000000001731  0.035000000000000003331  1
0.075875799999999993251  -0.57986300000000001731  0.035000000000000003331  1
1  2  3  4
  
ZONE T='face382'
STRANDID=0, SOLUTIONTIME=0
Nodes=4, Elements=1, ZONETYPE=FEQuadrilateral
DATAPACKING=POINT
DT=(SINGLE SINGLE SINGLE SINGLE)
0.099592899999999998095  -0.5875000000000000222  0.050000000000000002776  1
0.094202499999999994573  -0.57903899999999997039  0.050000000000000002776  1
0.087845699999999998786  -0.58876700000000004032  0.045514999999999999902  1
0.087845699999999998786  -0.58876700000000004032  0.045514999999999999902  1
1  2  3  4
  
ZONE T='face383'
STRANDID=0, SOLUTIONTIME=0
Nodes=4, Elements=1, ZONETYPE=FEQuadrilateral
DATAPACKING=POINT
DT=(SINGLE SINGLE SINGLE SINGLE)
0.094202499999999994573  -0.57903899999999997039  0.050000000000000002776  1
0.088095099999999995632  -0.57107900000000000329  0.050000000000000002776  1
0.08249009999999999676  -0.58116699999999998916  0.045516000000000000902  1
0.08249009999999999676  -0.58116699999999998916  0.045516000000000000902  1
1  2  3  4
  
ZONE T='face384'
STRANDID=0, SOLUTIONTIME=0
Nodes=4, Elements=1, ZONETYPE=FEQuadrilateral
DATAPACKING=POINT
DT=(SINGLE SINGLE SINGLE SINGLE)
0.093175599999999997314  -0.59517799999999998484  0.04673689999999999789  -1
0.09101171899552291944  -0.59257520424028542472  0.046240821987397408288  -1
0.087590718905228168167  -0.59354587925310808849  0.038991578560764475481  -1
0.087434700000000004083  -0.59646999999999994468  0.035000000000000003331  -1
1  2  3  4
  
ZONE T='face385'
STRANDID=0, SOLUTIONTIME=0
Nodes=4, Elements=1, ZONETYPE=FEQuadrilateral
DATAPACKING=POINT
DT=(SINGLE SINGLE SINGLE SINGLE)
0.09101171899552291944  -0.59257520424028542472  0.046240821987397408288  1
0.087845699999999998786  -0.58876700000000004032  0.045514999999999999902  1
0.087590718905228168167  -0.59354587925310808849  0.038991578560764475481  1
0.087590718905228168167  -0.59354587925310808849  0.038991578560764475481  1
1  2  3  4
  
ZONE T='face386'
STRANDID=0, SOLUTIONTIME=0
Nodes=4, Elements=1, ZONETYPE=FEQuadrilateral
DATAPACKING=POINT
DT=(SINGLE SINGLE SINGLE SINGLE)
0.095379199999999997317  -0.60280100000000003124  0.045509700000000000153  -1
0.093175599999999997314  -0.59517799999999998484  0.04673689999999999789  -1
0.087434700000000004083  -0.59646999999999994468  0.035000000000000003331  -1
0.087434700000000004083  -0.59646999999999994468  0.035000000000000003331  -1
1  2  3  4
  
ZONE T='face387'
STRANDID=0, SOLUTIONTIME=0
Nodes=4, Elements=1, ZONETYPE=FEQuadrilateral
DATAPACKING=POINT
DT=(SINGLE SINGLE SINGLE SINGLE)
0.1080649999999999944  -0.60566799999999998416  0.050000000000000002776  -1
0.1042249999999999982  -0.59639900000000001246  0.050000000000000002776  -1
0.095379199999999997317  -0.60280100000000003124  0.045509700000000000153  -1
0.095379199999999997317  -0.60280100000000003124  0.045509700000000000153  -1
1  2  3  4
  
ZONE T='face388'
STRANDID=0, SOLUTIONTIME=0
Nodes=4, Elements=1, ZONETYPE=FEQuadrilateral
DATAPACKING=POINT
DT=(SINGLE SINGLE SINGLE SINGLE)
0.1042249999999999982  -0.59639900000000001246  0.050000000000000002776  -1
0.099987642564814446788  -0.58825836317961266442  0.050000000000000002776  -1
0.098424472658191805574  -0.58889796879223399451  0.049405872367030638503  -1
0.093175599999999997314  -0.59517799999999998484  0.04673689999999999789  -1
1  2  3  4
  
ZONE T='face389'
STRANDID=0, SOLUTIONTIME=0
Nodes=4, Elements=1, ZONETYPE=FEQuadrilateral
DATAPACKING=POINT
DT=(SINGLE SINGLE SINGLE SINGLE)
0.099987642564814446788  -0.58825836317961266442  0.050000000000000002776  1
0.099592899999999998095  -0.5875000000000000222  0.050000000000000002776  1
0.098424472658191805574  -0.58889796879223399451  0.049405872367030638503  1
0.098424472658191805574  -0.58889796879223399451  0.049405872367030638503  1
1  2  3  4
  
ZONE T='face390'
STRANDID=0, SOLUTIONTIME=0
Nodes=4, Elements=1, ZONETYPE=FEQuadrilateral
DATAPACKING=POINT
DT=(SINGLE SINGLE SINGLE SINGLE)
0.087434700000000004083  -0.59646999999999994468  0.035000000000000003331  -1
0.091895799999999999708  -0.60556399999999999118  0.035000000000000003331  -1
0.095379199999999997317  -0.60280100000000003124  0.045509700000000000153  -1
0.095379199999999997317  -0.60280100000000003124  0.045509700000000000153  -1
1  2  3  4
  
ZONE T='face391'
STRANDID=0, SOLUTIONTIME=0
Nodes=4, Elements=1, ZONETYPE=FEQuadrilateral
DATAPACKING=POINT
DT=(SINGLE SINGLE SINGLE SINGLE)
0.095379199999999997317  -0.60280100000000003124  0.045509700000000000153  -1
0.098758899999999996688  -0.61146400000000000752  0.045509899999999998965  -1
0.1080649999999999944  -0.60566799999999998416  0.050000000000000002776  -1
0.1080649999999999944  -0.60566799999999998416  0.050000000000000002776  -1
1  2  3  4
  
ZONE T='face392'
STRANDID=0, SOLUTIONTIME=0
Nodes=4, Elements=1, ZONETYPE=FEQuadrilateral
DATAPACKING=POINT
DT=(SINGLE SINGLE SINGLE SINGLE)
0.11456199999999999717  -0.63497700000000001364  0.050000000000000002776  1
0.10410700000000000509  -0.63856800000000002449  0.045518000000000002903  1
0.115000000000000005  -0.64500000000000001776  0.050000000000000002776  1
0.115000000000000005  -0.64500000000000001776  0.050000000000000002776  1
1  2  3  4
  
ZONE T='face393'
STRANDID=0, SOLUTIONTIME=0
Nodes=4, Elements=1, ZONETYPE=FEQuadrilateral
DATAPACKING=POINT
DT=(SINGLE SINGLE SINGLE SINGLE)
0.10320600000000000607  -0.62990800000000002346  0.045515600000000003278  1
0.10410700000000000509  -0.63856800000000002449  0.045518000000000002903  1
0.11456199999999999717  -0.63497700000000001364  0.050000000000000002776  1
0.11456199999999999717  -0.63497700000000001364  0.050000000000000002776  1
1  2  3  4
  
ZONE T='face394'
STRANDID=0, SOLUTIONTIME=0
Nodes=4, Elements=1, ZONETYPE=FEQuadrilateral
DATAPACKING=POINT
DT=(SINGLE SINGLE SINGLE SINGLE)
0.097952999999999998404  -0.62487000000000003652  0.035000000000000003331  1
0.099486900000000003108  -0.63488299999999997514  0.035000000000000003331  1
0.10320600000000000607  -0.62990800000000002346  0.045515600000000003278  1
0.10320600000000000607  -0.62990800000000002346  0.045515600000000003278  1
1  2  3  4
  
ZONE T='face395'
STRANDID=0, SOLUTIONTIME=0
Nodes=4, Elements=1, ZONETYPE=FEQuadrilateral
DATAPACKING=POINT
DT=(SINGLE SINGLE SINGLE SINGLE)
0.099486900000000003108  -0.63488299999999997514  0.035000000000000003331  1
0.10000000000000000555  -0.64500000000000001776  0.035000000000000003331  1
0.10410700000000000509  -0.63856800000000002449  0.045518000000000002903  1
0.10410700000000000509  -0.63856800000000002449  0.045518000000000002903  1
1  2  3  4
  
ZONE T='face396'
STRANDID=0, SOLUTIONTIME=0
Nodes=4, Elements=1, ZONETYPE=FEQuadrilateral
DATAPACKING=POINT
DT=(SINGLE SINGLE SINGLE SINGLE)
0.098758899999999996688  -0.61146400000000000752  0.045509899999999998965  -1
0.1013775496724425712  -0.62051617095599720386  0.045510983266759313937  -1
0.10171572333869928484  -0.62048900626143532744  0.045649309020741088427  -1
0.11108099999999999918  -0.61523600000000000509  0.050000000000000002776  -1
1  2  3  4
  
ZONE T='face397'
STRANDID=0, SOLUTIONTIME=0
Nodes=4, Elements=1, ZONETYPE=FEQuadrilateral
DATAPACKING=POINT
DT=(SINGLE SINGLE SINGLE SINGLE)
0.1013775496724425712  -0.62051617095599720386  0.045510983266759313937  1
0.10141799999999999427  -0.62065599999999998548  0.045511000000000002841  1
0.10171572333869928484  -0.62048900626143532744  0.045649309020741088427  1
0.10171572333869928484  -0.62048900626143532744  0.045649309020741088427  1
1  2  3  4
  
ZONE T='face398'
STRANDID=0, SOLUTIONTIME=0
Nodes=4, Elements=1, ZONETYPE=FEQuadrilateral
DATAPACKING=POINT
DT=(SINGLE SINGLE SINGLE SINGLE)
0.10141799999999999427  -0.62065599999999998548  0.045511000000000002841  1
0.10320600000000000607  -0.62990800000000002346  0.045515600000000003278  1
0.11325300000000000644  -0.62502999999999997449  0.050000000000000002776  1
0.11325300000000000644  -0.62502999999999997449  0.050000000000000002776  1
1  2  3  4
  
ZONE T='face399'
STRANDID=0, SOLUTIONTIME=0
Nodes=4, Elements=1, ZONETYPE=FEQuadrilateral
DATAPACKING=POINT
DT=(SINGLE SINGLE SINGLE SINGLE)
0.091895799999999999708  -0.60556399999999999118  0.035000000000000003331  -1
0.095413899999999995938  -0.61506400000000005512  0.035000000000000003331  -1
0.098758899999999996688  -0.61146400000000000752  0.045509899999999998965  -1
0.098758899999999996688  -0.61146400000000000752  0.045509899999999998965  -1
1  2  3  4
  
ZONE T='face400'
STRANDID=0, SOLUTIONTIME=0
Nodes=4, Elements=1, ZONETYPE=FEQuadrilateral
DATAPACKING=POINT
DT=(SINGLE SINGLE SINGLE SINGLE)
0.10141799999999999427  -0.62065599999999998548  0.045511000000000002841  1
0.10125660891476359615  -0.62050568622297397336  0.045228462784277445596  1
0.096767879665124234556  -0.62029306722705224164  0.035000000000000003331  1
0.097952999999999998404  -0.62487000000000003652  0.035000000000000003331  1
1  2  3  4
  
ZONE T='face401'
STRANDID=0, SOLUTIONTIME=0
Nodes=4, Elements=1, ZONETYPE=FEQuadrilateral
DATAPACKING=POINT
DT=(SINGLE SINGLE SINGLE SINGLE)
0.10125660891476359615  -0.62050568622297397336  0.045228462784277445596  -1
0.095413899999999995938  -0.61506400000000005512  0.035000000000000003331  -1
0.096767879665124234556  -0.62029306722705224164  0.035000000000000003331  -1
0.096767879665124234556  -0.62029306722705224164  0.035000000000000003331  -1
1  2  3  4
  
ZONE T='face402'
STRANDID=0, SOLUTIONTIME=0
Nodes=4, Elements=1, ZONETYPE=FEQuadrilateral
DATAPACKING=POINT
DT=(SINGLE SINGLE SINGLE SINGLE)
0.097952999999999998404  -0.62487000000000003652  0.035000000000000003331  1
0.10320600000000000607  -0.62990800000000002346  0.045515600000000003278  1
0.10141799999999999427  -0.62065599999999998548  0.045511000000000002841  1
0.10141799999999999427  -0.62065599999999998548  0.045511000000000002841  1
1  2  3  4
  
ZONE T='face403'
STRANDID=0, SOLUTIONTIME=0
Nodes=4, Elements=1, ZONETYPE=FEQuadrilateral
DATAPACKING=POINT
DT=(SINGLE SINGLE SINGLE SINGLE)
0.095413899999999995938  -0.61506400000000005512  0.035000000000000003331  -1
0.10125660891476359615  -0.62050568622297397336  0.045228462784277445596  -1
0.1013775496724425712  -0.62051617095599720386  0.045510983266759313937  -1
0.098758899999999996688  -0.61146400000000000752  0.045509899999999998965  -1
1  2  3  4
  
ZONE T='face404'
STRANDID=0, SOLUTIONTIME=0
Nodes=4, Elements=1, ZONETYPE=FEQuadrilateral
DATAPACKING=POINT
DT=(SINGLE SINGLE SINGLE SINGLE)
0.10125660891476359615  -0.62050568622297397336  0.045228462784277445596  1
0.10141799999999999427  -0.62065599999999998548  0.045511000000000002841  1
0.1013775496724425712  -0.62051617095599720386  0.045510983266759313937  1
0.1013775496724425712  -0.62051617095599720386  0.045510983266759313937  1
1  2  3  4
  
ZONE T='face405'
STRANDID=0, SOLUTIONTIME=0
Nodes=4, Elements=1, ZONETYPE=FEQuadrilateral
DATAPACKING=POINT
DT=(SINGLE SINGLE SINGLE SINGLE)
0.10320600000000000607  -0.62990800000000002346  0.045515600000000003278  1
0.11456199999999999717  -0.63497700000000001364  0.050000000000000002776  1
0.11325300000000000644  -0.62502999999999997449  0.050000000000000002776  1
0.11325300000000000644  -0.62502999999999997449  0.050000000000000002776  1
1  2  3  4
  
ZONE T='face406'
STRANDID=0, SOLUTIONTIME=0
Nodes=4, Elements=1, ZONETYPE=FEQuadrilateral
DATAPACKING=POINT
DT=(SINGLE SINGLE SINGLE SINGLE)
0.11325300000000000644  -0.62502999999999997449  0.050000000000000002776  1
0.11206742149093043559  -0.61968397978000577808  0.050000000000000002776  1
0.10171572333869928484  -0.62048900626143532744  0.045649309020741088427  1
0.10141799999999999427  -0.62065599999999998548  0.045511000000000002841  1
1  2  3  4
  
ZONE T='face407'
STRANDID=0, SOLUTIONTIME=0
Nodes=4, Elements=1, ZONETYPE=FEQuadrilateral
DATAPACKING=POINT
DT=(SINGLE SINGLE SINGLE SINGLE)
0.11206742149093043559  -0.61968397978000577808  0.050000000000000002776  -1
0.11108099999999999918  -0.61523600000000000509  0.050000000000000002776  -1
0.10171572333869928484  -0.62048900626143532744  0.045649309020741088427  -1
0.10171572333869928484  -0.62048900626143532744  0.045649309020741088427  -1
1  2  3  4
  
ZONE T='face408'
STRANDID=0, SOLUTIONTIME=0
Nodes=4, Elements=1, ZONETYPE=FEQuadrilateral
DATAPACKING=POINT
DT=(SINGLE SINGLE SINGLE SINGLE)
0.10000000000000000555  -0.64500000000000001776  0.035000000000000003331  1
0.10439299999999999968  -0.64500000000000001776  0.045606599999999997141  1
0.10410700000000000509  -0.63856800000000002449  0.045518000000000002903  1
0.10410700000000000509  -0.63856800000000002449  0.045518000000000002903  1
1  2  3  4
  
ZONE T='face409'
STRANDID=0, SOLUTIONTIME=0
Nodes=4, Elements=1, ZONETYPE=FEQuadrilateral
DATAPACKING=POINT
DT=(SINGLE SINGLE SINGLE SINGLE)
0.099486900000000003108  -0.63488299999999997514  0.035000000000000003331  1
0.10410700000000000509  -0.63856800000000002449  0.045518000000000002903  1
0.10320600000000000607  -0.62990800000000002346  0.045515600000000003278  1
0.10320600000000000607  -0.62990800000000002346  0.045515600000000003278  1
1  2  3  4
  
ZONE T='face410'
STRANDID=0, SOLUTIONTIME=0
Nodes=4, Elements=1, ZONETYPE=FEQuadrilateral
DATAPACKING=POINT
DT=(SINGLE SINGLE SINGLE SINGLE)
0.10410700000000000509  -0.63856800000000002449  0.045518000000000002903  1
0.10439299999999999968  -0.64500000000000001776  0.045606599999999997141  1
0.115000000000000005  -0.64500000000000001776  0.050000000000000002776  1
0.115000000000000005  -0.64500000000000001776  0.050000000000000002776  1
1  2  3  4
  
ZONE T='face411'
STRANDID=0, SOLUTIONTIME=0
Nodes=4, Elements=1, ZONETYPE=FEQuadrilateral
DATAPACKING=POINT
DT=(SINGLE SINGLE SINGLE SINGLE)
0.098758899999999996688  -0.61146400000000000752  0.045509899999999998965  -1
0.11108099999999999918  -0.61523600000000000509  0.050000000000000002776  -1
0.1080649999999999944  -0.60566799999999998416  0.050000000000000002776  -1
0.1080649999999999944  -0.60566799999999998416  0.050000000000000002776  -1
1  2  3  4
  
ZONE T='face412'
STRANDID=0, SOLUTIONTIME=0
Nodes=4, Elements=1, ZONETYPE=FEQuadrilateral
DATAPACKING=POINT
DT=(SINGLE SINGLE SINGLE SINGLE)
0.091895799999999999708  -0.60556399999999999118  0.035000000000000003331  -1
0.098758899999999996688  -0.61146400000000000752  0.045509899999999998965  -1
0.095379199999999997317  -0.60280100000000003124  0.045509700000000000153  -1
0.095379199999999997317  -0.60280100000000003124  0.045509700000000000153  -1
1  2  3  4
  
ZONE T='face413'
STRANDID=0, SOLUTIONTIME=0
Nodes=4, Elements=1, ZONETYPE=FEQuadrilateral
DATAPACKING=POINT
DT=(SINGLE SINGLE SINGLE SINGLE)
0.087845699999999998786  -0.58876700000000004032  0.045514999999999999902  1
0.09101171899552291944  -0.59257520424028542472  0.046240821987397408288  1
0.098424472658191805574  -0.58889796879223399451  0.049405872367030638503  1
0.099592899999999998095  -0.5875000000000000222  0.050000000000000002776  1
1  2  3  4
  
ZONE T='face414'
STRANDID=0, SOLUTIONTIME=0
Nodes=4, Elements=1, ZONETYPE=FEQuadrilateral
DATAPACKING=POINT
DT=(SINGLE SINGLE SINGLE SINGLE)
0.09101171899552291944  -0.59257520424028542472  0.046240821987397408288  -1
0.093175599999999997314  -0.59517799999999998484  0.04673689999999999789  -1
0.098424472658191805574  -0.58889796879223399451  0.049405872367030638503  -1
0.098424472658191805574  -0.58889796879223399451  0.049405872367030638503  -1
1  2  3  4
  
ZONE T='face415'
STRANDID=0, SOLUTIONTIME=0
Nodes=4, Elements=1, ZONETYPE=FEQuadrilateral
DATAPACKING=POINT
DT=(SINGLE SINGLE SINGLE SINGLE)
0.1042249999999999982  -0.59639900000000001246  0.050000000000000002776  -1
0.093175599999999997314  -0.59517799999999998484  0.04673689999999999789  -1
0.095379199999999997317  -0.60280100000000003124  0.045509700000000000153  -1
0.095379199999999997317  -0.60280100000000003124  0.045509700000000000153  -1
1  2  3  4
  
ZONE T='face416'
STRANDID=0, SOLUTIONTIME=0
Nodes=4, Elements=1, ZONETYPE=FEQuadrilateral
DATAPACKING=POINT
DT=(SINGLE SINGLE SINGLE SINGLE)
0.082076300000000004808  -0.5878729999999999789  0.035000000000000003331  1
0.086073758505361960824  -0.59428650977355113039  0.035000000000000003331  1
0.087590718905228168167  -0.59354587925310808849  0.038991578560764475481  1
0.087845699999999998786  -0.58876700000000004032  0.045514999999999999902  1
1  2  3  4
  
ZONE T='face417'
STRANDID=0, SOLUTIONTIME=0
Nodes=4, Elements=1, ZONETYPE=FEQuadrilateral
DATAPACKING=POINT
DT=(SINGLE SINGLE SINGLE SINGLE)
0.086073758505361960824  -0.59428650977355113039  0.035000000000000003331  -1
0.087434700000000004083  -0.59646999999999994468  0.035000000000000003331  -1
0.087590718905228168167  -0.59354587925310808849  0.038991578560764475481  -1
0.087590718905228168167  -0.59354587925310808849  0.038991578560764475481  -1
1  2  3  4
  
ZONE T='face418'
STRANDID=0, SOLUTIONTIME=0
Nodes=4, Elements=1, ZONETYPE=FEQuadrilateral
DATAPACKING=POINT
DT=(SINGLE SINGLE SINGLE SINGLE)
0.088095099999999995632  -0.57107900000000000329  0.050000000000000002776  1
0.07624709999999999821  -0.57383200000000000873  0.045512700000000003153  1
0.08249009999999999676  -0.58116699999999998916  0.045516000000000000902  1
0.08249009999999999676  -0.58116699999999998916  0.045516000000000000902  1
1  2  3  4
  
ZONE T='face419'
STRANDID=0, SOLUTIONTIME=0
Nodes=4, Elements=1, ZONETYPE=FEQuadrilateral
DATAPACKING=POINT
DT=(SINGLE SINGLE SINGLE SINGLE)
0.094202499999999994573  -0.57903899999999997039  0.050000000000000002776  1
0.08249009999999999676  -0.58116699999999998916  0.045516000000000000902  1
0.087845699999999998786  -0.58876700000000004032  0.045514999999999999902  1
0.087845699999999998786  -0.58876700000000004032  0.045514999999999999902  1
1  2  3  4
  
ZONE T='face420'
STRANDID=0, SOLUTIONTIME=0
Nodes=4, Elements=1, ZONETYPE=FEQuadrilateral
DATAPACKING=POINT
DT=(SINGLE SINGLE SINGLE SINGLE)
0.07624709999999999821  -0.57383200000000000873  0.045512700000000003153  1
0.06889670000000000516  -0.57252099999999994662  0.035000000000000003331  1
0.075875799999999993251  -0.57986300000000001731  0.035000000000000003331  1
0.075875799999999993251  -0.57986300000000001731  0.035000000000000003331  1
1  2  3  4
  
ZONE T='face421'
STRANDID=0, SOLUTIONTIME=0
Nodes=4, Elements=1, ZONETYPE=FEQuadrilateral
DATAPACKING=POINT
DT=(SINGLE SINGLE SINGLE SINGLE)
0.08249009999999999676  -0.58116699999999998916  0.045516000000000000902  1
0.075875799999999993251  -0.57986300000000001731  0.035000000000000003331  1
0.082076300000000004808  -0.5878729999999999789  0.035000000000000003331  1
0.082076300000000004808  -0.5878729999999999789  0.035000000000000003331  1
1  2  3  4
  
ZONE T='face422'
STRANDID=0, SOLUTIONTIME=0
Nodes=4, Elements=1, ZONETYPE=FEQuadrilateral
DATAPACKING=POINT
DT=(SINGLE SINGLE SINGLE SINGLE)
0.073920600000000002971  -0.55690499999999998337  0.050000000000000002776  -1
0.061787099999999997579  -0.56097300000000005493  0.045510399999999999465  -1
0.069280499999999994865  -0.56703599999999998449  0.045510700000000001153  -1
0.069280499999999994865  -0.56703599999999998449  0.045510700000000001153  -1
1  2  3  4
  
ZONE T='face423'
STRANDID=0, SOLUTIONTIME=0
Nodes=4, Elements=1, ZONETYPE=FEQuadrilateral
DATAPACKING=POINT
DT=(SINGLE SINGLE SINGLE SINGLE)
0.081317299999999995141  -0.56368300000000004513  0.050000000000000002776  1
0.071591815592716948058  -0.56639215436142664739  0.04637273883842750466  1
0.069919857060428497464  -0.56765970031043433419  0.04551088354923791407  1
0.07624709999999999821  -0.57383200000000000873  0.045512700000000003153  1
1  2  3  4
  
ZONE T='face424'
STRANDID=0, SOLUTIONTIME=0
Nodes=4, Elements=1, ZONETYPE=FEQuadrilateral
DATAPACKING=POINT
DT=(SINGLE SINGLE SINGLE SINGLE)
0.071591815592716948058  -0.56639215436142664739  0.04637273883842750466  -1
0.069280499999999994865  -0.56703599999999998449  0.045510700000000001153  -1
0.069919857060428497464  -0.56765970031043433419  0.04551088354923791407  -1
0.069919857060428497464  -0.56765970031043433419  0.04551088354923791407  -1
1  2  3  4
  
ZONE T='face425'
STRANDID=0, SOLUTIONTIME=0
Nodes=4, Elements=1, ZONETYPE=FEQuadrilateral
DATAPACKING=POINT
DT=(SINGLE SINGLE SINGLE SINGLE)
0.061787099999999997579  -0.56097300000000005493  0.045510399999999999465  -1
0.052896400000000003139  -0.56013599999999996726  0.035000000000000003331  -1
0.061210599999999996956  -0.56592200000000003612  0.035000000000000003331  -1
0.061210599999999996956  -0.56592200000000003612  0.035000000000000003331  -1
1  2  3  4
  
ZONE T='face426'
STRANDID=0, SOLUTIONTIME=0
Nodes=4, Elements=1, ZONETYPE=FEQuadrilateral
DATAPACKING=POINT
DT=(SINGLE SINGLE SINGLE SINGLE)
0.061210599999999996956  -0.56592200000000003612  0.035000000000000003331  -1
0.06574620606047347493  -0.56981610291214845887  0.035000000000000003331  -1
0.069212038111003390539  -0.56801440922654078403  0.043635811056079720771  -1
0.069280499999999994865  -0.56703599999999998449  0.045510700000000001153  -1
1  2  3  4
  
ZONE T='face427'
STRANDID=0, SOLUTIONTIME=0
Nodes=4, Elements=1, ZONETYPE=FEQuadrilateral
DATAPACKING=POINT
DT=(SINGLE SINGLE SINGLE SINGLE)
0.06574620606047347493  -0.56981610291214845887  0.035000000000000003331  1
0.06889670000000000516  -0.57252099999999994662  0.035000000000000003331  1
0.069212038111003390539  -0.56801440922654078403  0.043635811056079720771  1
0.069212038111003390539  -0.56801440922654078403  0.043635811056079720771  1
1  2  3  4
  
ZONE T='face428'
STRANDID=0, SOLUTIONTIME=0
Nodes=4, Elements=1, ZONETYPE=FEQuadrilateral
DATAPACKING=POINT
DT=(SINGLE SINGLE SINGLE SINGLE)
0.061787099999999997579  -0.56097300000000005493  0.045510399999999999465  -1
0.073920600000000002971  -0.55690499999999998337  0.050000000000000002776  -1
0.065961300000000000487  -0.55079800000000000981  0.050000000000000002776  -1
0.065961300000000000487  -0.55079800000000000981  0.050000000000000002776  -1
1  2  3  4
  
ZONE T='face429'
STRANDID=0, SOLUTIONTIME=0
Nodes=4, Elements=1, ZONETYPE=FEQuadrilateral
DATAPACKING=POINT
DT=(SINGLE SINGLE SINGLE SINGLE)
0.052896400000000003139  -0.56013599999999996726  0.035000000000000003331  -1
0.061787099999999997579  -0.56097300000000005493  0.045510399999999999465  -1
0.054045299999999997509  -0.5557969999999999855  0.045510500000000002341  -1
0.054045299999999997509  -0.5557969999999999855  0.045510500000000002341  -1
1  2  3  4
  
ZONE T='face430'
STRANDID=0, SOLUTIONTIME=0
Nodes=4, Elements=1, ZONETYPE=FEQuadrilateral
DATAPACKING=POINT
DT=(SINGLE SINGLE SINGLE SINGLE)
0.048601100000000001244  -0.54077500000000000568  0.050000000000000002776  -1
0.040512060261823808205  -0.54799600616609001058  0.045862680792599606894  -1
0.040063517236435412794  -0.54866629843623637708  0.045550169980993149288  -1
0.047853300000000001391  -0.55079699999999998106  0.04673739999999999839  -1
1  2  3  4
  
ZONE T='face431'
STRANDID=0, SOLUTIONTIME=0
Nodes=4, Elements=1, ZONETYPE=FEQuadrilateral
DATAPACKING=POINT
DT=(SINGLE SINGLE SINGLE SINGLE)
0.040512060261823808205  -0.54799600616609001058  0.045862680792599606894  1
0.039832100000000002227  -0.5486029999999999518  0.045514899999999997027  1
0.040063517236435412794  -0.54866629843623637708  0.045550169980993149288  1
0.040063517236435412794  -0.54866629843623637708  0.045550169980993149288  1
1  2  3  4
  
ZONE T='face432'
STRANDID=0, SOLUTIONTIME=0
Nodes=4, Elements=1, ZONETYPE=FEQuadrilateral
DATAPACKING=POINT
DT=(SINGLE SINGLE SINGLE SINGLE)
0.057500000000000002498  -0.54540699999999997516  0.050000000000000002776  -1
0.047853300000000001391  -0.55079699999999998106  0.04673739999999999839  -1
0.054045299999999997509  -0.5557969999999999855  0.045510500000000002341  -1
0.054045299999999997509  -0.5557969999999999855  0.045510500000000002341  -1
1  2  3  4
  
ZONE T='face433'
STRANDID=0, SOLUTIONTIME=0
Nodes=4, Elements=1, ZONETYPE=FEQuadrilateral
DATAPACKING=POINT
DT=(SINGLE SINGLE SINGLE SINGLE)
0.034730499999999997485  -0.55122499999999996501  0.035000000000000003331  1
0.037630292118416147629  -0.55246947244175703684  0.035000000000000003331  1
0.039946206538075935966  -0.54878246021497123497  0.045229724510442645413  1
0.039832100000000002227  -0.5486029999999999518  0.045514899999999997027  1
1  2  3  4
  
ZONE T='face434'
STRANDID=0, SOLUTIONTIME=0
Nodes=4, Elements=1, ZONETYPE=FEQuadrilateral
DATAPACKING=POINT
DT=(SINGLE SINGLE SINGLE SINGLE)
0.037630292118416147629  -0.55246947244175703684  0.035000000000000003331  -1
0.04403939999999999938  -0.55522000000000004682  0.035000000000000003331  -1
0.039946206538075935966  -0.54878246021497123497  0.045229724510442645413  -1
0.039946206538075935966  -0.54878246021497123497  0.045229724510442645413  -1
1  2  3  4
  
ZONE T='face435'
STRANDID=0, SOLUTIONTIME=0
Nodes=4, Elements=1, ZONETYPE=FEQuadrilateral
DATAPACKING=POINT
DT=(SINGLE SINGLE SINGLE SINGLE)
0.029764200000000001073  -0.53391900000000003246  0.050000000000000002776  1
0.021770799999999999874  -0.54299699999999995192  0.045512999999999997902  1
0.031089399999999999674  -0.54543699999999994965  0.045516099999999996839  1
0.031089399999999999674  -0.54543699999999994965  0.045516099999999996839  1
1  2  3  4
  
ZONE T='face436'
STRANDID=0, SOLUTIONTIME=0
Nodes=4, Elements=1, ZONETYPE=FEQuadrilateral
DATAPACKING=POINT
DT=(SINGLE SINGLE SINGLE SINGLE)
0.039332300000000000595  -0.53693500000000005112  0.050000000000000002776  1
0.031089399999999999674  -0.54543699999999994965  0.045516099999999996839  1
0.039832100000000002227  -0.5486029999999999518  0.045514899999999997027  1
0.039832100000000002227  -0.5486029999999999518  0.045514899999999997027  1
1  2  3  4
  
ZONE T='face437'
STRANDID=0, SOLUTIONTIME=0
Nodes=4, Elements=1, ZONETYPE=FEQuadrilateral
DATAPACKING=POINT
DT=(SINGLE SINGLE SINGLE SINGLE)
0.021770799999999999874  -0.54299699999999995192  0.045512999999999997902  1
0.015142799999999999663  -0.54615299999999999958  0.035000000000000003331  1
0.025065299999999998692  -0.54819200000000001261  0.035000000000000003331  1
0.025065299999999998692  -0.54819200000000001261  0.035000000000000003331  1
1  2  3  4
  
ZONE T='face438'
STRANDID=0, SOLUTIONTIME=0
Nodes=4, Elements=1, ZONETYPE=FEQuadrilateral
DATAPACKING=POINT
DT=(SINGLE SINGLE SINGLE SINGLE)
0.031089399999999999674  -0.54543699999999994965  0.045516099999999996839  1
0.025065299999999998692  -0.54819200000000001261  0.035000000000000003331  1
0.034730499999999997485  -0.55122499999999996501  0.035000000000000003331  1
0.034730499999999997485  -0.55122499999999996501  0.035000000000000003331  1
1  2  3  4
  
ZONE T='face439'
STRANDID=0, SOLUTIONTIME=0
Nodes=4, Elements=1, ZONETYPE=FEQuadrilateral
DATAPACKING=POINT
DT=(SINGLE SINGLE SINGLE SINGLE)
0.010022899999999999518  -0.53043799999999996508  0.050000000000000002776  1
0.0025536600000000001312  -0.54073199999999999044  0.045511200000000001653  1
0.01216829999999999995  -0.54141300000000003312  0.045511200000000001653  1
0.01216829999999999995  -0.54141300000000003312  0.045511200000000001653  1
1  2  3  4
  
ZONE T='face440'
STRANDID=0, SOLUTIONTIME=0
Nodes=4, Elements=1, ZONETYPE=FEQuadrilateral
DATAPACKING=POINT
DT=(SINGLE SINGLE SINGLE SINGLE)
0.019969500000000001139  -0.53174699999999996969  0.050000000000000002776  1
0.01216829999999999995  -0.54141300000000003312  0.045511200000000001653  1
0.021770799999999999874  -0.54299699999999995192  0.045512999999999997902  1
0.021770799999999999874  -0.54299699999999995192  0.045512999999999997902  1
1  2  3  4
  
ZONE T='face441'
STRANDID=0, SOLUTIONTIME=0
Nodes=4, Elements=1, ZONETYPE=FEQuadrilateral
DATAPACKING=POINT
DT=(SINGLE SINGLE SINGLE SINGLE)
0.0025536600000000001312  -0.54073199999999999044  0.045511200000000001653  1
0.0014639639080949702968  -0.54136076599313975866  0.044007768446976715249  1
0.00027809921586749875716  -0.54512799999999994593  0.035000000000000003331  1
0.0050649199999999996655  -0.54512799999999994593  0.035000000000000003331  1
1  2  3  4
  
ZONE T='face442'
STRANDID=0, SOLUTIONTIME=0
Nodes=4, Elements=1, ZONETYPE=FEQuadrilateral
DATAPACKING=POINT
DT=(SINGLE SINGLE SINGLE SINGLE)
0.0014639639080949702968  -0.54136076599313975866  0.044007768446976715249  -1
-0.0050649199999999996655  -0.54512799999999994593  0.035000000000000003331  -1
0.00027809921586749875716  -0.54512799999999994593  0.035000000000000003331  -1
0.00027809921586749875716  -0.54512799999999994593  0.035000000000000003331  -1
1  2  3  4
  
ZONE T='face443'
STRANDID=0, SOLUTIONTIME=0
Nodes=4, Elements=1, ZONETYPE=FEQuadrilateral
DATAPACKING=POINT
DT=(SINGLE SINGLE SINGLE SINGLE)
0.01216829999999999995  -0.54141300000000003312  0.045511200000000001653  1
0.0050649199999999996655  -0.54512799999999994593  0.035000000000000003331  1
0.015142799999999999663  -0.54615299999999999958  0.035000000000000003331  1
0.015142799999999999663  -0.54615299999999999958  0.035000000000000003331  1
1  2  3  4
  
ZONE T='face444'
STRANDID=0, SOLUTIONTIME=0
Nodes=4, Elements=1, ZONETYPE=FEQuadrilateral
DATAPACKING=POINT
DT=(SINGLE SINGLE SINGLE SINGLE)
0.010022899999999999518  -0.53043799999999996508  0.050000000000000002776  1
0.0028531033550199635766  -0.53012468040881366438  0.050000000000000002776  1
0.0019005900028243075898  -0.5379874109749577249  0.046659160418897678568  1
0.0025536600000000001312  -0.54073199999999999044  0.045511200000000001653  1
1  2  3  4
  
ZONE T='face445'
STRANDID=0, SOLUTIONTIME=0
Nodes=4, Elements=1, ZONETYPE=FEQuadrilateral
DATAPACKING=POINT
DT=(SINGLE SINGLE SINGLE SINGLE)
0.0028531033550199635766  -0.53012468040881366438  0.050000000000000002776  -1
-7.0399999999999995176e-18  -0.53000000000000002665  0.050000000000000002776  -1
0.0019005900028243075898  -0.5379874109749577249  0.046659160418897678568  -1
0.0019005900028243075898  -0.5379874109749577249  0.046659160418897678568  -1
1  2  3  4
  
ZONE T='face446'
STRANDID=0, SOLUTIONTIME=0
Nodes=4, Elements=1, ZONETYPE=FEQuadrilateral
DATAPACKING=POINT
DT=(SINGLE SINGLE SINGLE SINGLE)
-0.0050649199999999996655  -0.54512799999999994593  0.035000000000000003331  -1
0.0014639639080949702968  -0.54136076599313975866  0.044007768446976715249  -1
0.0016566488295956206464  -0.54075011293214292341  0.045511209634538377089  -1
-0.0067567099999999999729  -0.54091999999999995641  0.04551129999999999759  -1
1  2  3  4
  
ZONE T='face447'
STRANDID=0, SOLUTIONTIME=0
Nodes=4, Elements=1, ZONETYPE=FEQuadrilateral
DATAPACKING=POINT
DT=(SINGLE SINGLE SINGLE SINGLE)
0.0014639639080949702968  -0.54136076599313975866  0.044007768446976715249  1
0.0025536600000000001312  -0.54073199999999999044  0.045511200000000001653  1
0.0016566488295956206464  -0.54075011293214292341  0.045511209634538377089  1
0.0016566488295956206464  -0.54075011293214292341  0.045511209634538377089  1
1  2  3  4
  
ZONE T='face448'
STRANDID=0, SOLUTIONTIME=0
Nodes=4, Elements=1, ZONETYPE=FEQuadrilateral
DATAPACKING=POINT
DT=(SINGLE SINGLE SINGLE SINGLE)
-0.019969500000000001139  -0.53174699999999996969  0.050000000000000002776  -1
-0.022528300000000001102  -0.54315999999999997616  0.045514699999999998214  -1
-0.01471710000000000032  -0.54036899999999998823  0.04673789999999999889  -1
-0.01471710000000000032  -0.54036899999999998823  0.04673789999999999889  -1
1  2  3  4
  
ZONE T='face449'
STRANDID=0, SOLUTIONTIME=0
Nodes=4, Elements=1, ZONETYPE=FEQuadrilateral
DATAPACKING=POINT
DT=(SINGLE SINGLE SINGLE SINGLE)
-0.010022899999999999518  -0.53043799999999996508  0.050000000000000002776  -1
-0.01471710000000000032  -0.54036899999999998823  0.04673789999999999889  -1
-0.0067567099999999999729  -0.54091999999999995641  0.04551129999999999759  -1
-0.0067567099999999999729  -0.54091999999999995641  0.04551129999999999759  -1
1  2  3  4
  
ZONE T='face450'
STRANDID=0, SOLUTIONTIME=0
Nodes=4, Elements=1, ZONETYPE=FEQuadrilateral
DATAPACKING=POINT
DT=(SINGLE SINGLE SINGLE SINGLE)
-0.022528300000000001102  -0.54315999999999997616  0.045514699999999998214  -1
-0.025065299999999998692  -0.54819200000000001261  0.035000000000000003331  -1
-0.015142799999999999663  -0.54615299999999999958  0.035000000000000003331  -1
-0.015142799999999999663  -0.54615299999999999958  0.035000000000000003331  -1
1  2  3  4
  
ZONE T='face451'
STRANDID=0, SOLUTIONTIME=0
Nodes=4, Elements=1, ZONETYPE=FEQuadrilateral
DATAPACKING=POINT
DT=(SINGLE SINGLE SINGLE SINGLE)
-0.039332300000000000595  -0.53693500000000005112  0.050000000000000002776  -1
-0.040547699999999999021  -0.54890300000000002978  0.045513199999999996714  -1
-0.031509599999999998721  -0.5455699999999999994  0.045516099999999996839  -1
-0.031509599999999998721  -0.5455699999999999994  0.045516099999999996839  -1
1  2  3  4
  
ZONE T='face452'
STRANDID=0, SOLUTIONTIME=0
Nodes=4, Elements=1, ZONETYPE=FEQuadrilateral
DATAPACKING=POINT
DT=(SINGLE SINGLE SINGLE SINGLE)
-0.029764200000000001073  -0.53391900000000003246  0.050000000000000002776  -1
-0.031509599999999998721  -0.5455699999999999994  0.045516099999999996839  -1
-0.022528300000000001102  -0.54315999999999997616  0.045514699999999998214  -1
-0.022528300000000001102  -0.54315999999999997616  0.045514699999999998214  -1
1  2  3  4
  
ZONE T='face453'
STRANDID=0, SOLUTIONTIME=0
Nodes=4, Elements=1, ZONETYPE=FEQuadrilateral
DATAPACKING=POINT
DT=(SINGLE SINGLE SINGLE SINGLE)
-0.040547699999999999021  -0.54890300000000002978  0.045513199999999996714  -1
-0.04403939999999999938  -0.55522000000000004682  0.035000000000000003331  -1
-0.034730499999999997485  -0.55122499999999996501  0.035000000000000003331  -1
-0.034730499999999997485  -0.55122499999999996501  0.035000000000000003331  -1
1  2  3  4
  
ZONE T='face454'
STRANDID=0, SOLUTIONTIME=0
Nodes=4, Elements=1, ZONETYPE=FEQuadrilateral
DATAPACKING=POINT
DT=(SINGLE SINGLE SINGLE SINGLE)
-0.031509599999999998721  -0.5455699999999999994  0.045516099999999996839  -1
-0.034730499999999997485  -0.55122499999999996501  0.035000000000000003331  -1
-0.025065299999999998692  -0.54819200000000001261  0.035000000000000003331  -1
-0.025065299999999998692  -0.54819200000000001261  0.035000000000000003331  -1
1  2  3  4
  
ZONE T='face455'
STRANDID=0, SOLUTIONTIME=0
Nodes=4, Elements=1, ZONETYPE=FEQuadrilateral
DATAPACKING=POINT
DT=(SINGLE SINGLE SINGLE SINGLE)
-0.057600300000000000111  -0.5580479999999999885  0.04551179999999999809  1
-0.050388349537254045751  -0.55373716643035952867  0.045511712824396977073  1
-0.052728464435721572601  -0.54990027480883518773  0.047379526335174747265  1
-0.057500000000000002498  -0.54540699999999997516  0.050000000000000002776  1
1  2  3  4
  
ZONE T='face456'
STRANDID=0, SOLUTIONTIME=0
Nodes=4, Elements=1, ZONETYPE=FEQuadrilateral
DATAPACKING=POINT
DT=(SINGLE SINGLE SINGLE SINGLE)
-0.050388349537254045751  -0.55373716643035952867  0.045511712824396977073  -1
-0.049327400000000000413  -0.5531030000000000113  0.045511700000000002153  -1
-0.052728464435721572601  -0.54990027480883518773  0.047379526335174747265  -1
-0.052728464435721572601  -0.54990027480883518773  0.047379526335174747265  -1
1  2  3  4
  
ZONE T='face457'
STRANDID=0, SOLUTIONTIME=0
Nodes=4, Elements=1, ZONETYPE=FEQuadrilateral
DATAPACKING=POINT
DT=(SINGLE SINGLE SINGLE SINGLE)
-0.048601100000000001244  -0.54077500000000000568  0.050000000000000002776  -1
-0.049327400000000000413  -0.5531030000000000113  0.045511700000000002153  -1
-0.040547699999999999021  -0.54890300000000002978  0.045513199999999996714  -1
-0.040547699999999999021  -0.54890300000000002978  0.045513199999999996714  -1
1  2  3  4
  
ZONE T='face458'
STRANDID=0, SOLUTIONTIME=0
Nodes=4, Elements=1, ZONETYPE=FEQuadrilateral
DATAPACKING=POINT
DT=(SINGLE SINGLE SINGLE SINGLE)
-0.057600300000000000111  -0.5580479999999999885  0.04551179999999999809  1
-0.061210599999999996956  -0.56592200000000003612  0.035000000000000003331  1
-0.052896400000000003139  -0.56013599999999996726  0.035000000000000003331  1
-0.052896400000000003139  -0.56013599999999996726  0.035000000000000003331  1
1  2  3  4
  
ZONE T='face459'
STRANDID=0, SOLUTIONTIME=0
Nodes=4, Elements=1, ZONETYPE=FEQuadrilateral
DATAPACKING=POINT
DT=(SINGLE SINGLE SINGLE SINGLE)
-0.049327400000000000413  -0.5531030000000000113  0.045511700000000002153  -1
-0.050005083659987042966  -0.55443842986289970654  0.043515732690197317378  -1
-0.048179309026931550763  -0.55751782011701433994  0.035000000000000003331  -1
-0.04403939999999999938  -0.55522000000000004682  0.035000000000000003331  -1
1  2  3  4
  
ZONE T='face460'
STRANDID=0, SOLUTIONTIME=0
Nodes=4, Elements=1, ZONETYPE=FEQuadrilateral
DATAPACKING=POINT
DT=(SINGLE SINGLE SINGLE SINGLE)
-0.050005083659987042966  -0.55443842986289970654  0.043515732690197317378  1
-0.052896400000000003139  -0.56013599999999996726  0.035000000000000003331  1
-0.048179309026931550763  -0.55751782011701433994  0.035000000000000003331  1
-0.048179309026931550763  -0.55751782011701433994  0.035000000000000003331  1
1  2  3  4
  
ZONE T='face461'
STRANDID=0, SOLUTIONTIME=0
Nodes=4, Elements=1, ZONETYPE=FEQuadrilateral
DATAPACKING=POINT
DT=(SINGLE SINGLE SINGLE SINGLE)
-0.057600300000000000111  -0.5580479999999999885  0.04551179999999999809  1
-0.057500000000000002498  -0.54540699999999997516  0.050000000000000002776  1
-0.065961300000000000487  -0.55079800000000000981  0.050000000000000002776  1
-0.065961300000000000487  -0.55079800000000000981  0.050000000000000002776  1
1  2  3  4
  
ZONE T='face462'
STRANDID=0, SOLUTIONTIME=0
Nodes=4, Elements=1, ZONETYPE=FEQuadrilateral
DATAPACKING=POINT
DT=(SINGLE SINGLE SINGLE SINGLE)
-0.061210599999999996956  -0.56592200000000003612  0.035000000000000003331  1
-0.057600300000000000111  -0.5580479999999999885  0.04551179999999999809  1
-0.065125900000000000456  -0.56353200000000003289  0.045512099999999999778  1
-0.065125900000000000456  -0.56353200000000003289  0.045512099999999999778  1
1  2  3  4
  
ZONE T='face463'
STRANDID=0, SOLUTIONTIME=0
Nodes=4, Elements=1, ZONETYPE=FEQuadrilateral
DATAPACKING=POINT
DT=(SINGLE SINGLE SINGLE SINGLE)
-0.081317299999999995141  -0.56368300000000004513  0.050000000000000002776  1
-0.076774200000000000776  -0.57439799999999996416  0.045514499999999999402  1
-0.071983800000000000563  -0.56765200000000004543  0.046738300000000003454  1
-0.071983800000000000563  -0.56765200000000004543  0.046738300000000003454  1
1  2  3  4
  
ZONE T='face464'
STRANDID=0, SOLUTIONTIME=0
Nodes=4, Elements=1, ZONETYPE=FEQuadrilateral
DATAPACKING=POINT
DT=(SINGLE SINGLE SINGLE SINGLE)
-0.073920600000000002971  -0.55690499999999998337  0.050000000000000002776  1
-0.071983800000000000563  -0.56765200000000004543  0.046738300000000003454  1
-0.065125900000000000456  -0.56353200000000003289  0.045512099999999999778  1
-0.065125900000000000456  -0.56353200000000003289  0.045512099999999999778  1
1  2  3  4
  
ZONE T='face465'
STRANDID=0, SOLUTIONTIME=0
Nodes=4, Elements=1, ZONETYPE=FEQuadrilateral
DATAPACKING=POINT
DT=(SINGLE SINGLE SINGLE SINGLE)
-0.076774200000000000776  -0.57439799999999996416  0.045514499999999999402  1
-0.075875799999999993251  -0.57986300000000001731  0.035000000000000003331  1
-0.06889670000000000516  -0.57252099999999994662  0.035000000000000003331  1
-0.06889670000000000516  -0.57252099999999994662  0.035000000000000003331  1
1  2  3  4
  
ZONE T='face466'
STRANDID=0, SOLUTIONTIME=0
Nodes=4, Elements=1, ZONETYPE=FEQuadrilateral
DATAPACKING=POINT
DT=(SINGLE SINGLE SINGLE SINGLE)
-0.094202499999999994573  -0.57903899999999997039  0.050000000000000002776  -1
-0.088262400000000004741  -0.58942600000000000549  0.045513400000000002465  -1
-0.082758999999999999231  -0.58151600000000003288  0.045516099999999996839  -1
-0.082758999999999999231  -0.58151600000000003288  0.045516099999999996839  -1
1  2  3  4
  
ZONE T='face467'
STRANDID=0, SOLUTIONTIME=0
Nodes=4, Elements=1, ZONETYPE=FEQuadrilateral
DATAPACKING=POINT
DT=(SINGLE SINGLE SINGLE SINGLE)
-0.088095099999999995632  -0.57107900000000000329  0.050000000000000002776  1
-0.083906666543261912428  -0.57927125276662272402  0.046480478855968232477  1
-0.082132699536765996218  -0.58077111183376228798  0.045515932562367800163  1
-0.076774200000000000776  -0.57439799999999996416  0.045514499999999999402  1
1  2  3  4
  
ZONE T='face468'
STRANDID=0, SOLUTIONTIME=0
Nodes=4, Elements=1, ZONETYPE=FEQuadrilateral
DATAPACKING=POINT
DT=(SINGLE SINGLE SINGLE SINGLE)
-0.083906666543261912428  -0.57927125276662272402  0.046480478855968232477  -1
-0.082758999999999999231  -0.58151600000000003288  0.045516099999999996839  -1
-0.082132699536765996218  -0.58077111183376228798  0.045515932562367800163  -1
-0.082132699536765996218  -0.58077111183376228798  0.045515932562367800163  -1
1  2  3  4
  
ZONE T='face469'
STRANDID=0, SOLUTIONTIME=0
Nodes=4, Elements=1, ZONETYPE=FEQuadrilateral
DATAPACKING=POINT
DT=(SINGLE SINGLE SINGLE SINGLE)
-0.088262400000000004741  -0.58942600000000000549  0.045513400000000002465  -1
-0.087434700000000004083  -0.59646999999999994468  0.035000000000000003331  -1
-0.082076300000000004808  -0.5878729999999999789  0.035000000000000003331  -1
-0.082076300000000004808  -0.5878729999999999789  0.035000000000000003331  -1
1  2  3  4
  
ZONE T='face470'
STRANDID=0, SOLUTIONTIME=0
Nodes=4, Elements=1, ZONETYPE=FEQuadrilateral
DATAPACKING=POINT
DT=(SINGLE SINGLE SINGLE SINGLE)
-0.082076300000000004808  -0.5878729999999999789  0.035000000000000003331  -1
-0.078375628893568527467  -0.5830923572191732962  0.035000000000000003331  -1
-0.081403252701101116995  -0.58119041738071253178  0.043444799707991837989  -1
-0.082758999999999999231  -0.58151600000000003288  0.045516099999999996839  -1
1  2  3  4
  
ZONE T='face471'
STRANDID=0, SOLUTIONTIME=0
Nodes=4, Elements=1, ZONETYPE=FEQuadrilateral
DATAPACKING=POINT
DT=(SINGLE SINGLE SINGLE SINGLE)
-0.078375628893568527467  -0.5830923572191732962  0.035000000000000003331  1
-0.075875799999999993251  -0.57986300000000001731  0.035000000000000003331  1
-0.081403252701101116995  -0.58119041738071253178  0.043444799707991837989  1
-0.081403252701101116995  -0.58119041738071253178  0.043444799707991837989  1
1  2  3  4
  
ZONE T='face472'
STRANDID=0, SOLUTIONTIME=0
Nodes=4, Elements=1, ZONETYPE=FEQuadrilateral
DATAPACKING=POINT
DT=(SINGLE SINGLE SINGLE SINGLE)
-0.1042249999999999982  -0.59639900000000001246  0.050000000000000002776  -1
-0.097062999999999996503  -0.60683500000000001329  0.045509099999999996777  -1
-0.093066800000000005078  -0.59791600000000000303  0.045511700000000002153  -1
-0.093066800000000005078  -0.59791600000000000303  0.045511700000000002153  -1
1  2  3  4
  
ZONE T='face473'
STRANDID=0, SOLUTIONTIME=0
Nodes=4, Elements=1, ZONETYPE=FEQuadrilateral
DATAPACKING=POINT
DT=(SINGLE SINGLE SINGLE SINGLE)
-0.099592899999999998095  -0.5875000000000000222  0.050000000000000002776  -1
-0.093066800000000005078  -0.59791600000000000303  0.045511700000000002153  -1
-0.088262400000000004741  -0.58942600000000000549  0.045513400000000002465  -1
-0.088262400000000004741  -0.58942600000000000549  0.045513400000000002465  -1
1  2  3  4
  
ZONE T='face474'
STRANDID=0, SOLUTIONTIME=0
Nodes=4, Elements=1, ZONETYPE=FEQuadrilateral
DATAPACKING=POINT
DT=(SINGLE SINGLE SINGLE SINGLE)
-0.097062999999999996503  -0.60683500000000001329  0.045509099999999996777  -1
-0.095413899999999995938  -0.61506400000000005512  0.035000000000000003331  -1
-0.091895799999999999708  -0.60556399999999999118  0.035000000000000003331  -1
-0.091895799999999999708  -0.60556399999999999118  0.035000000000000003331  -1
1  2  3  4
  
ZONE T='face475'
STRANDID=0, SOLUTIONTIME=0
Nodes=4, Elements=1, ZONETYPE=FEQuadrilateral
DATAPACKING=POINT
DT=(SINGLE SINGLE SINGLE SINGLE)
-0.093066800000000005078  -0.59791600000000000303  0.045511700000000002153  -1
-0.091895799999999999708  -0.60556399999999999118  0.035000000000000003331  -1
-0.087434700000000004083  -0.59646999999999994468  0.035000000000000003331  -1
-0.087434700000000004083  -0.59646999999999994468  0.035000000000000003331  -1
1  2  3  4
  
ZONE T='face476'
STRANDID=0, SOLUTIONTIME=0
Nodes=4, Elements=1, ZONETYPE=FEQuadrilateral
DATAPACKING=POINT
DT=(SINGLE SINGLE SINGLE SINGLE)
-0.10246500000000000052  -0.62558400000000002894  0.045501100000000002654  1
-0.10087208691867569077  -0.61888883125685856257  0.045504201246707003115  1
-0.10797859025312793457  -0.61547817965015583219  0.048717931168874906156  1
-0.11108099999999999918  -0.61523600000000000509  0.050000000000000002776  1
1  2  3  4
  
ZONE T='face477'
STRANDID=0, SOLUTIONTIME=0
Nodes=4, Elements=1, ZONETYPE=FEQuadrilateral
DATAPACKING=POINT
DT=(SINGLE SINGLE SINGLE SINGLE)
-0.10087208691867569077  -0.61888883125685856257  0.045504201246707003115  -1
-0.1002050000000000024  -0.61608499999999999375  0.04550549999999999734  -1
-0.10797859025312793457  -0.61547817965015583219  0.048717931168874906156  -1
-0.10797859025312793457  -0.61547817965015583219  0.048717931168874906156  -1
1  2  3  4
  
ZONE T='face478'
STRANDID=0, SOLUTIONTIME=0
Nodes=4, Elements=1, ZONETYPE=FEQuadrilateral
DATAPACKING=POINT
DT=(SINGLE SINGLE SINGLE SINGLE)
-0.1080649999999999944  -0.60566799999999998416  0.050000000000000002776  -1
-0.1002050000000000024  -0.61608499999999999375  0.04550549999999999734  -1
-0.097062999999999996503  -0.60683500000000001329  0.045509099999999996777  -1
-0.097062999999999996503  -0.60683500000000001329  0.045509099999999996777  -1
1  2  3  4
  
ZONE T='face479'
STRANDID=0, SOLUTIONTIME=0
Nodes=4, Elements=1, ZONETYPE=FEQuadrilateral
DATAPACKING=POINT
DT=(SINGLE SINGLE SINGLE SINGLE)
-0.10246500000000000052  -0.62558400000000002894  0.045501100000000002654  1
-0.099486900000000003108  -0.63488299999999997514  0.035000000000000003331  1
-0.097952999999999998404  -0.62487000000000003652  0.035000000000000003331  1
-0.097952999999999998404  -0.62487000000000003652  0.035000000000000003331  1
1  2  3  4
  
ZONE T='face480'
STRANDID=0, SOLUTIONTIME=0
Nodes=4, Elements=1, ZONETYPE=FEQuadrilateral
DATAPACKING=POINT
DT=(SINGLE SINGLE SINGLE SINGLE)
-0.1002050000000000024  -0.61608499999999999375  0.04550549999999999734  -1
-0.099077604398096860705  -0.6204829442107989701  0.040246239566699155976  -1
-0.097207243324631514847  -0.62198988895330498128  0.035000000000000003331  -1
-0.095413899999999995938  -0.61506400000000005512  0.035000000000000003331  -1
1  2  3  4
  
ZONE T='face481'
STRANDID=0, SOLUTIONTIME=0
Nodes=4, Elements=1, ZONETYPE=FEQuadrilateral
DATAPACKING=POINT
DT=(SINGLE SINGLE SINGLE SINGLE)
-0.099077604398096860705  -0.6204829442107989701  0.040246239566699155976  1
-0.097952999999999998404  -0.62487000000000003652  0.035000000000000003331  1
-0.097207243324631514847  -0.62198988895330498128  0.035000000000000003331  1
-0.097207243324631514847  -0.62198988895330498128  0.035000000000000003331  1
1  2  3  4
  
ZONE T='face482'
STRANDID=0, SOLUTIONTIME=0
Nodes=4, Elements=1, ZONETYPE=FEQuadrilateral
DATAPACKING=POINT
DT=(SINGLE SINGLE SINGLE SINGLE)
-0.11456199999999999717  -0.63497700000000001364  0.050000000000000002776  1
-0.115000000000000005  -0.64500000000000001776  0.050000000000000002776  1
-0.10439299999999999968  -0.64500000000000001776  0.045606599999999997141  1
-0.10439299999999999968  -0.64500000000000001776  0.045606599999999997141  1
1  2  3  4
  
ZONE T='face483'
STRANDID=0, SOLUTIONTIME=0
Nodes=4, Elements=1, ZONETYPE=FEQuadrilateral
DATAPACKING=POINT
DT=(SINGLE SINGLE SINGLE SINGLE)
-0.11325300000000000644  -0.62502999999999997449  0.050000000000000002776  1
-0.10383000000000000562  -0.63525799999999998935  0.04549820000000000253  1
-0.10246500000000000052  -0.62558400000000002894  0.045501100000000002654  1
-0.10246500000000000052  -0.62558400000000002894  0.045501100000000002654  1
1  2  3  4
  
ZONE T='face484'
STRANDID=0, SOLUTIONTIME=0
Nodes=4, Elements=1, ZONETYPE=FEQuadrilateral
DATAPACKING=POINT
DT=(SINGLE SINGLE SINGLE SINGLE)
-0.10383000000000000562  -0.63525799999999998935  0.04549820000000000253  1
-0.10439299999999999968  -0.64500000000000001776  0.045606599999999997141  1
-0.10000000000000000555  -0.64500000000000001776  0.035000000000000003331  1
-0.10000000000000000555  -0.64500000000000001776  0.035000000000000003331  1
1  2  3  4
  
ZONE T='face485'
STRANDID=0, SOLUTIONTIME=0
Nodes=4, Elements=1, ZONETYPE=FEQuadrilateral
DATAPACKING=POINT
DT=(SINGLE SINGLE SINGLE SINGLE)
0.099486900000000003108  -0.63488299999999997514  -0.035000000000000003331  -1
0.10383000000000000562  -0.63525799999999998935  -0.04549820000000000253  -1
0.10000000000000000555  -0.64500000000000001776  -0.035000000000000003331  -1
0.10000000000000000555  -0.64500000000000001776  -0.035000000000000003331  -1
1  2  3  4
  
ZONE T='face486'
STRANDID=0, SOLUTIONTIME=0
Nodes=4, Elements=1, ZONETYPE=FEQuadrilateral
DATAPACKING=POINT
DT=(SINGLE SINGLE SINGLE SINGLE)
0.10246500000000000052  -0.62558400000000002894  -0.045501100000000002654  -1
0.10383000000000000562  -0.63525799999999998935  -0.04549820000000000253  -1
0.099486900000000003108  -0.63488299999999997514  -0.035000000000000003331  -1
0.099486900000000003108  -0.63488299999999997514  -0.035000000000000003331  -1
1  2  3  4
  
ZONE T='face487'
STRANDID=0, SOLUTIONTIME=0
Nodes=4, Elements=1, ZONETYPE=FEQuadrilateral
DATAPACKING=POINT
DT=(SINGLE SINGLE SINGLE SINGLE)
0.11325300000000000644  -0.62502999999999997449  -0.050000000000000002776  1
0.10749655975538371933  -0.62532561252275842278  -0.047599402204625128332  1
0.10591847286635022729  -0.62143678667506185853  -0.047304143875875948044  1
0.11108200000000000018  -0.61523600000000000509  -0.050000000000000002776  1
1  2  3  4
  
ZONE T='face488'
STRANDID=0, SOLUTIONTIME=0
Nodes=4, Elements=1, ZONETYPE=FEQuadrilateral
DATAPACKING=POINT
DT=(SINGLE SINGLE SINGLE SINGLE)
0.10749655975538371933  -0.62532561252275842278  -0.047599402204625128332  -1
0.10246500000000000052  -0.62558400000000002894  -0.045501100000000002654  -1
0.10591847286635022729  -0.62143678667506185853  -0.047304143875875948044  -1
0.10591847286635022729  -0.62143678667506185853  -0.047304143875875948044  -1
1  2  3  4
  
ZONE T='face489'
STRANDID=0, SOLUTIONTIME=0
Nodes=4, Elements=1, ZONETYPE=FEQuadrilateral
DATAPACKING=POINT
DT=(SINGLE SINGLE SINGLE SINGLE)
0.10383000000000000562  -0.63525799999999998935  -0.04549820000000000253  -1
0.10880131633615704179  -0.63512783415109386187  -0.047583540279734604095  -1
0.10768017400210273815  -0.64176002114041941216  -0.04702678588463350684  -1
0.10439299999999999968  -0.64500000000000001776  -0.045606599999999997141  -1
1  2  3  4
  
ZONE T='face490'
STRANDID=0, SOLUTIONTIME=0
Nodes=4, Elements=1, ZONETYPE=FEQuadrilateral
DATAPACKING=POINT
DT=(SINGLE SINGLE SINGLE SINGLE)
0.10880131633615704179  -0.63512783415109386187  -0.047583540279734604095  1
0.11456199999999999717  -0.63497700000000001364  -0.050000000000000002776  1
0.10768017400210273815  -0.64176002114041941216  -0.04702678588463350684  1
0.10768017400210273815  -0.64176002114041941216  -0.04702678588463350684  1
1  2  3  4
  
ZONE T='face491'
STRANDID=0, SOLUTIONTIME=0
Nodes=4, Elements=1, ZONETYPE=FEQuadrilateral
DATAPACKING=POINT
DT=(SINGLE SINGLE SINGLE SINGLE)
0.11456199999999999717  -0.63497700000000001364  -0.050000000000000002776  1
0.10880131633615704179  -0.63512783415109386187  -0.047583540279734604095  1
0.10813585356127941584  -0.6305843005173760174  -0.047555304060508084285  1
0.11325300000000000644  -0.62502999999999997449  -0.050000000000000002776  1
1  2  3  4
  
ZONE T='face492'
STRANDID=0, SOLUTIONTIME=0
Nodes=4, Elements=1, ZONETYPE=FEQuadrilateral
DATAPACKING=POINT
DT=(SINGLE SINGLE SINGLE SINGLE)
0.10880131633615704179  -0.63512783415109386187  -0.047583540279734604095  -1
0.10383000000000000562  -0.63525799999999998935  -0.04549820000000000253  -1
0.10813585356127941584  -0.6305843005173760174  -0.047555304060508084285  -1
0.10813585356127941584  -0.6305843005173760174  -0.047555304060508084285  -1
1  2  3  4
  
ZONE T='face493'
STRANDID=0, SOLUTIONTIME=0
Nodes=4, Elements=1, ZONETYPE=FEQuadrilateral
DATAPACKING=POINT
DT=(SINGLE SINGLE SINGLE SINGLE)
0.097062999999999996503  -0.60683500000000001329  -0.045509199999999999653  1
0.1002050000000000024  -0.61608499999999999375  -0.045505600000000000216  1
0.095413899999999995938  -0.61506400000000005512  -0.035000000000000003331  1
0.095413899999999995938  -0.61506400000000005512  -0.035000000000000003331  1
1  2  3  4
  
ZONE T='face494'
STRANDID=0, SOLUTIONTIME=0
Nodes=4, Elements=1, ZONETYPE=FEQuadrilateral
DATAPACKING=POINT
DT=(SINGLE SINGLE SINGLE SINGLE)
0.097952999999999998404  -0.62487000000000003652  -0.035000000000000003331  -1
0.099805841671113684765  -0.61764210742418579336  -0.043643522850822312475  -1
0.10044049939941621097  -0.6170748269004666664  -0.045505131085266652124  -1
0.10246500000000000052  -0.62558400000000002894  -0.045501100000000002654  -1
1  2  3  4
  
ZONE T='face495'
STRANDID=0, SOLUTIONTIME=0
Nodes=4, Elements=1, ZONETYPE=FEQuadrilateral
DATAPACKING=POINT
DT=(SINGLE SINGLE SINGLE SINGLE)
0.099805841671113684765  -0.61764210742418579336  -0.043643522850822312475  1
0.1002050000000000024  -0.61608499999999999375  -0.045505600000000000216  1
0.10044049939941621097  -0.6170748269004666664  -0.045505131085266652124  1
0.10044049939941621097  -0.6170748269004666664  -0.045505131085266652124  1
1  2  3  4
  
ZONE T='face496'
STRANDID=0, SOLUTIONTIME=0
Nodes=4, Elements=1, ZONETYPE=FEQuadrilateral
DATAPACKING=POINT
DT=(SINGLE SINGLE SINGLE SINGLE)
0.1080649999999999944  -0.60566799999999998416  -0.050000000000000002776  -1
0.10191375028581593776  -0.60632047304276071031  -0.04748918085652992227  -1
0.10022367643023610828  -0.60222946813376931896  -0.04749104385826645458  -1
0.1042249999999999982  -0.59639900000000001246  -0.050000000000000002776  -1
1  2  3  4
  
ZONE T='face497'
STRANDID=0, SOLUTIONTIME=0
Nodes=4, Elements=1, ZONETYPE=FEQuadrilateral
DATAPACKING=POINT
DT=(SINGLE SINGLE SINGLE SINGLE)
0.10191375028581593776  -0.60632047304276071031  -0.04748918085652992227  1
0.097062999999999996503  -0.60683500000000001329  -0.045509199999999999653  1
0.10022367643023610828  -0.60222946813376931896  -0.04749104385826645458  1
0.10022367643023610828  -0.60222946813376931896  -0.04749104385826645458  1
1  2  3  4
  
ZONE T='face498'
STRANDID=0, SOLUTIONTIME=0
Nodes=4, Elements=1, ZONETYPE=FEQuadrilateral
DATAPACKING=POINT
DT=(SINGLE SINGLE SINGLE SINGLE)
0.1002050000000000024  -0.61608499999999999375  -0.045505600000000000216  1
0.10364954203888974982  -0.61151988620621955395  -0.047475211926155988507  1
0.10439397273015177392  -0.61513013268338534445  -0.047316337438100139479  1
0.10290240952469241476  -0.61587445474979640725  -0.046620175468215278858  1
1  2  3  4
  
ZONE T='face499'
STRANDID=0, SOLUTIONTIME=0
Nodes=4, Elements=1, ZONETYPE=FEQuadrilateral
DATAPACKING=POINT
DT=(SINGLE SINGLE SINGLE SINGLE)
0.1080649999999999944  -0.60566799999999998416  -0.050000000000000002776  -1
0.11014385925201441996  -0.61226081581812197285  -0.050000000000000002776  -1
0.10439397273015177392  -0.61513013268338534445  -0.047316337438100139479  -1
0.10364954203888974982  -0.61151988620621955395  -0.047475211926155988507  -1
1  2  3  4
  
ZONE T='face500'
STRANDID=0, SOLUTIONTIME=0
Nodes=4, Elements=1, ZONETYPE=FEQuadrilateral
DATAPACKING=POINT
DT=(SINGLE SINGLE SINGLE SINGLE)
0.11108200000000000018  -0.61523600000000000509  -0.050000000000000002776  1
0.1045213942143856517  -0.6157480855302001066  -0.047289143454733374716  1
0.10439397273015177392  -0.61513013268338534445  -0.047316337438100139479  1
0.11014385925201441996  -0.61226081581812197285  -0.050000000000000002776  1
1  2  3  4
  
ZONE T='face501'
STRANDID=0, SOLUTIONTIME=0
Nodes=4, Elements=1, ZONETYPE=FEQuadrilateral
DATAPACKING=POINT
DT=(SINGLE SINGLE SINGLE SINGLE)
0.1045213942143856517  -0.6157480855302001066  -0.047289143454733374716  -1
0.10290240952469241476  -0.61587445474979640725  -0.046620175468215278858  -1
0.10439397273015177392  -0.61513013268338534445  -0.047316337438100139479  -1
0.10439397273015177392  -0.61513013268338534445  -0.047316337438100139479  -1
1  2  3  4
  
ZONE T='face502'
STRANDID=0, SOLUTIONTIME=0
Nodes=4, Elements=1, ZONETYPE=FEQuadrilateral
DATAPACKING=POINT
DT=(SINGLE SINGLE SINGLE SINGLE)
0.087434700000000004083  -0.59646999999999994468  -0.035000000000000003331  1
0.088164718048036022635  -0.59025730562961731263  -0.044272649204085946784  1
0.088573572873217015777  -0.58997588296012248854  -0.045513289893871357317  1
0.093066800000000005078  -0.59791600000000000303  -0.045511700000000002153  1
1  2  3  4
  
ZONE T='face503'
STRANDID=0, SOLUTIONTIME=0
Nodes=4, Elements=1, ZONETYPE=FEQuadrilateral
DATAPACKING=POINT
DT=(SINGLE SINGLE SINGLE SINGLE)
0.088164718048036022635  -0.59025730562961731263  -0.044272649204085946784  -1
0.088262400000000004741  -0.58942600000000000549  -0.045513400000000002465  -1
0.088573572873217015777  -0.58997588296012248854  -0.045513289893871357317  -1
0.088573572873217015777  -0.58997588296012248854  -0.045513289893871357317  -1
1  2  3  4
  
ZONE T='face504'
STRANDID=0, SOLUTIONTIME=0
Nodes=4, Elements=1, ZONETYPE=FEQuadrilateral
DATAPACKING=POINT
DT=(SINGLE SINGLE SINGLE SINGLE)
0.093066800000000005078  -0.59791600000000000303  -0.045511700000000002153  1
0.097062999999999996503  -0.60683500000000001329  -0.045509199999999999653  1
0.091895799999999999708  -0.60556399999999999118  -0.035000000000000003331  1
0.091895799999999999708  -0.60556399999999999118  -0.035000000000000003331  1
1  2  3  4
  
ZONE T='face505'
STRANDID=0, SOLUTIONTIME=0
Nodes=4, Elements=1, ZONETYPE=FEQuadrilateral
DATAPACKING=POINT
DT=(SINGLE SINGLE SINGLE SINGLE)
0.088262400000000004741  -0.58942600000000000549  -0.045513400000000002465  -1
0.090281841677155999504  -0.58589475630029475006  -0.047038698737180882625  -1
0.091792528403272469206  -0.58788093701442167838  -0.047126336590880023303  -1
0.089886251083145934926  -0.58914997426560478111  -0.046156399511909571021  -1
1  2  3  4
  
ZONE T='face506'
STRANDID=0, SOLUTIONTIME=0
Nodes=4, Elements=1, ZONETYPE=FEQuadrilateral
DATAPACKING=POINT
DT=(SINGLE SINGLE SINGLE SINGLE)
0.094202499999999994573  -0.57903899999999997039  -0.050000000000000002776  1
0.097440316687287309438  -0.58412111983881609412  -0.050000000000000002776  1
0.091792528403272469206  -0.58788093701442167838  -0.047126336590880023303  1
0.090281841677155999504  -0.58589475630029475006  -0.047038698737180882625  1
1  2  3  4
  
ZONE T='face507'
STRANDID=0, SOLUTIONTIME=0
Nodes=4, Elements=1, ZONETYPE=FEQuadrilateral
DATAPACKING=POINT
DT=(SINGLE SINGLE SINGLE SINGLE)
0.099593000000000000971  -0.5875000000000000222  -0.050000000000000002776  -1
0.092429008084176283999  -0.58871775090726674584  -0.047163260010102320274  -1
0.091792528403272469206  -0.58788093701442167838  -0.047126336590880023303  -1
0.097440316687287309438  -0.58412111983881609412  -0.050000000000000002776  -1
1  2  3  4
  
ZONE T='face508'
STRANDID=0, SOLUTIONTIME=0
Nodes=4, Elements=1, ZONETYPE=FEQuadrilateral
DATAPACKING=POINT
DT=(SINGLE SINGLE SINGLE SINGLE)
0.092429008084176283999  -0.58871775090726674584  -0.047163260010102320274  1
0.089886251083145934926  -0.58914997426560478111  -0.046156399511909571021  1
0.091792528403272469206  -0.58788093701442167838  -0.047126336590880023303  1
0.091792528403272469206  -0.58788093701442167838  -0.047126336590880023303  1
1  2  3  4
  
ZONE T='face509'
STRANDID=0, SOLUTIONTIME=0
Nodes=4, Elements=1, ZONETYPE=FEQuadrilateral
DATAPACKING=POINT
DT=(SINGLE SINGLE SINGLE SINGLE)
0.1042249999999999982  -0.59639900000000001246  -0.050000000000000002776  -1
0.09780490717522105637  -0.59727183619357870903  -0.047417567114278712237  -1
0.095724903554468138145  -0.5936735914585302698  -0.047339772413275617302  -1
0.099593000000000000971  -0.5875000000000000222  -0.050000000000000002776  -1
1  2  3  4
  
ZONE T='face510'
STRANDID=0, SOLUTIONTIME=0
Nodes=4, Elements=1, ZONETYPE=FEQuadrilateral
DATAPACKING=POINT
DT=(SINGLE SINGLE SINGLE SINGLE)
0.09780490717522105637  -0.59727183619357870903  -0.047417567114278712237  1
0.093066800000000005078  -0.59791600000000000303  -0.045511700000000002153  1
0.095724903554468138145  -0.5936735914585302698  -0.047339772413275617302  1
0.095724903554468138145  -0.5936735914585302698  -0.047339772413275617302  1
1  2  3  4
  
ZONE T='face511'
STRANDID=0, SOLUTIONTIME=0
Nodes=4, Elements=1, ZONETYPE=FEQuadrilateral
DATAPACKING=POINT
DT=(SINGLE SINGLE SINGLE SINGLE)
0.076774200000000000776  -0.57439799999999996416  -0.045514499999999999402  -1
0.082758999999999999231  -0.58151600000000003288  -0.045516099999999996839  -1
0.075875799999999993251  -0.57986300000000001731  -0.035000000000000003331  -1
0.075875799999999993251  -0.57986300000000001731  -0.035000000000000003331  -1
1  2  3  4
  
ZONE T='face512'
STRANDID=0, SOLUTIONTIME=0
Nodes=4, Elements=1, ZONETYPE=FEQuadrilateral
DATAPACKING=POINT
DT=(SINGLE SINGLE SINGLE SINGLE)
0.082758999999999999231  -0.58151600000000003288  -0.045516099999999996839  -1
0.088262400000000004741  -0.58942600000000000549  -0.045513400000000002465  -1
0.082076300000000004808  -0.5878729999999999789  -0.035000000000000003331  -1
0.082076300000000004808  -0.5878729999999999789  -0.035000000000000003331  -1
1  2  3  4
  
ZONE T='face513'
STRANDID=0, SOLUTIONTIME=0
Nodes=4, Elements=1, ZONETYPE=FEQuadrilateral
DATAPACKING=POINT
DT=(SINGLE SINGLE SINGLE SINGLE)
0.088095099999999995632  -0.57107900000000000329  -0.050000000000000002776  1
0.077871911114037350998  -0.57407617901514096381  -0.045949428601260902671  1
0.077134950834461868396  -0.57354716132348859681  -0.045870677030657197593  1
0.081317299999999995141  -0.56368300000000004513  -0.050000000000000002776  1
1  2  3  4
  
ZONE T='face514'
STRANDID=0, SOLUTIONTIME=0
Nodes=4, Elements=1, ZONETYPE=FEQuadrilateral
DATAPACKING=POINT
DT=(SINGLE SINGLE SINGLE SINGLE)
0.077871911114037350998  -0.57407617901514096381  -0.045949428601260902671  -1
0.076774200000000000776  -0.57439799999999996416  -0.045514499999999999402  -1
0.077134950834461868396  -0.57354716132348859681  -0.045870677030657197593  -1
0.077134950834461868396  -0.57354716132348859681  -0.045870677030657197593  -1
1  2  3  4
  
ZONE T='face515'
STRANDID=0, SOLUTIONTIME=0
Nodes=4, Elements=1, ZONETYPE=FEQuadrilateral
DATAPACKING=POINT
DT=(SINGLE SINGLE SINGLE SINGLE)
0.094202499999999994573  -0.57903899999999997039  -0.050000000000000002776  1
0.085801831048450585837  -0.58085736474793447925  -0.046708370733442354517  1
0.084008658106021580347  -0.57907176513698255249  -0.046566181891566908735  1
0.088095099999999995632  -0.57107900000000000329  -0.050000000000000002776  1
1  2  3  4
  
ZONE T='face516'
STRANDID=0, SOLUTIONTIME=0
Nodes=4, Elements=1, ZONETYPE=FEQuadrilateral
DATAPACKING=POINT
DT=(SINGLE SINGLE SINGLE SINGLE)
0.085801831048450585837  -0.58085736474793447925  -0.046708370733442354517  -1
0.082758999999999999231  -0.58151600000000003288  -0.045516099999999996839  -1
0.084008658106021580347  -0.57907176513698255249  -0.046566181891566908735  -1
0.084008658106021580347  -0.57907176513698255249  -0.046566181891566908735  -1
1  2  3  4
  
ZONE T='face517'
STRANDID=0, SOLUTIONTIME=0
Nodes=4, Elements=1, ZONETYPE=FEQuadrilateral
DATAPACKING=POINT
DT=(SINGLE SINGLE SINGLE SINGLE)
0.06889670000000000516  -0.57252099999999994662  -0.035000000000000003331  -1
0.071639169352814127678  -0.56819555434587420972  -0.045427886367185421612  -1
0.074833961415423672081  -0.57166569173940551263  -0.046010171338469546543  -1
0.076774200000000000776  -0.57439799999999996416  -0.045514499999999999402  -1
1  2  3  4
  
ZONE T='face518'
STRANDID=0, SOLUTIONTIME=0
Nodes=4, Elements=1, ZONETYPE=FEQuadrilateral
DATAPACKING=POINT
DT=(SINGLE SINGLE SINGLE SINGLE)
0.071639169352814127678  -0.56819555434587420972  -0.045427886367185421612  1
0.071983800000000000563  -0.56765200000000004543  -0.046738300000000003454  1
0.074833961415423672081  -0.57166569173940551263  -0.046010171338469546543  1
0.074833961415423672081  -0.57166569173940551263  -0.046010171338469546543  1
1  2  3  4
  
ZONE T='face519'
STRANDID=0, SOLUTIONTIME=0
Nodes=4, Elements=1, ZONETYPE=FEQuadrilateral
DATAPACKING=POINT
DT=(SINGLE SINGLE SINGLE SINGLE)
0.06889670000000000516  -0.57252099999999994662  -0.035000000000000003331  -1
0.066255885352905372065  -0.56622570911670377924  -0.042361967659839669387  -1
0.06751865053530377303  -0.56496948555759807231  -0.045939926405516189056  -1
0.071639169352814127678  -0.56819555434587420972  -0.045427886367185421612  -1
1  2  3  4
  
ZONE T='face520'
STRANDID=0, SOLUTIONTIME=0
Nodes=4, Elements=1, ZONETYPE=FEQuadrilateral
DATAPACKING=POINT
DT=(SINGLE SINGLE SINGLE SINGLE)
0.071983800000000000563  -0.56765200000000004543  -0.046738300000000003454  1
0.071639169352814127678  -0.56819555434587420972  -0.045427886367185421612  1
0.068721328653280969179  -0.56569201488086995333  -0.04615496656478705606  1
0.068721328653280969179  -0.56569201488086995333  -0.04615496656478705606  1
1  2  3  4
  
ZONE T='face521'
STRANDID=0, SOLUTIONTIME=0
Nodes=4, Elements=1, ZONETYPE=FEQuadrilateral
DATAPACKING=POINT
DT=(SINGLE SINGLE SINGLE SINGLE)
0.068721328653280969179  -0.56569201488086995333  -0.04615496656478705606  -1
0.071639169352814127678  -0.56819555434587420972  -0.045427886367185421612  -1
0.06751865053530377303  -0.56496948555759807231  -0.045939926405516189056  -1
0.06751865053530377303  -0.56496948555759807231  -0.045939926405516189056  -1
1  2  3  4
  
ZONE T='face522'
STRANDID=0, SOLUTIONTIME=0
Nodes=4, Elements=1, ZONETYPE=FEQuadrilateral
DATAPACKING=POINT
DT=(SINGLE SINGLE SINGLE SINGLE)
0.065125900000000000456  -0.56353200000000003289  -0.045512099999999999778  1
0.06751865053530377303  -0.56496948555759807231  -0.045939926405516189056  1
0.066255885352905372065  -0.56622570911670377924  -0.042361967659839669387  1
0.066255885352905372065  -0.56622570911670377924  -0.042361967659839669387  1
1  2  3  4
  
ZONE T='face523'
STRANDID=0, SOLUTIONTIME=0
Nodes=4, Elements=1, ZONETYPE=FEQuadrilateral
DATAPACKING=POINT
DT=(SINGLE SINGLE SINGLE SINGLE)
0.073920600000000002971  -0.55690499999999998337  -0.050000000000000002776  -1
0.066438278212301943304  -0.56254309413477154855  -0.046181801317724299749  -1
0.065264602536614160777  -0.5614175915683728979  -0.046257231809996031402  -1
0.065961300000000000487  -0.55079699999999998106  -0.050000000000000002776  -1
1  2  3  4
  
ZONE T='face524'
STRANDID=0, SOLUTIONTIME=0
Nodes=4, Elements=1, ZONETYPE=FEQuadrilateral
DATAPACKING=POINT
DT=(SINGLE SINGLE SINGLE SINGLE)
0.066438278212301943304  -0.56254309413477154855  -0.046181801317724299749  1
0.065125900000000000456  -0.56353200000000003289  -0.045512099999999999778  1
0.065264602536614160777  -0.5614175915683728979  -0.046257231809996031402  1
0.065264602536614160777  -0.5614175915683728979  -0.046257231809996031402  1
1  2  3  4
  
ZONE T='face525'
STRANDID=0, SOLUTIONTIME=0
Nodes=4, Elements=1, ZONETYPE=FEQuadrilateral
DATAPACKING=POINT
DT=(SINGLE SINGLE SINGLE SINGLE)
0.071983800000000000563  -0.56765200000000004543  -0.046738300000000003454  1
0.073751141382081802922  -0.55784529934260995709  -0.049714620418182670081  1
0.074310060593901577919  -0.55726188400306420068  -0.050000000000000002776  1
0.081317299999999995141  -0.56368300000000004513  -0.050000000000000002776  1
1  2  3  4
  
ZONE T='face526'
STRANDID=0, SOLUTIONTIME=0
Nodes=4, Elements=1, ZONETYPE=FEQuadrilateral
DATAPACKING=POINT
DT=(SINGLE SINGLE SINGLE SINGLE)
0.073751141382081802922  -0.55784529934260995709  -0.049714620418182670081  -1
0.073920600000000002971  -0.55690499999999998337  -0.050000000000000002776  -1
0.074310060593901577919  -0.55726188400306420068  -0.050000000000000002776  -1
0.074310060593901577919  -0.55726188400306420068  -0.050000000000000002776  -1
1  2  3  4
  
ZONE T='face527'
STRANDID=0, SOLUTIONTIME=0
Nodes=4, Elements=1, ZONETYPE=FEQuadrilateral
DATAPACKING=POINT
DT=(SINGLE SINGLE SINGLE SINGLE)
0.065125900000000000456  -0.56353200000000003289  -0.045512099999999999778  1
0.066255885352905372065  -0.56622570911670377924  -0.042361967659839669387  1
0.064693015504835207907  -0.56891187261633435757  -0.035000000000000003331  1
0.061210599999999996956  -0.56592200000000003612  -0.035000000000000003331  1
1  2  3  4
  
ZONE T='face528'
STRANDID=0, SOLUTIONTIME=0
Nodes=4, Elements=1, ZONETYPE=FEQuadrilateral
DATAPACKING=POINT
DT=(SINGLE SINGLE SINGLE SINGLE)
0.066255885352905372065  -0.56622570911670377924  -0.042361967659839669387  -1
0.06889670000000000516  -0.57252099999999994662  -0.035000000000000003331  -1
0.064693015504835207907  -0.56891187261633435757  -0.035000000000000003331  -1
0.064693015504835207907  -0.56891187261633435757  -0.035000000000000003331  -1
1  2  3  4
  
ZONE T='face529'
STRANDID=0, SOLUTIONTIME=0
Nodes=4, Elements=1, ZONETYPE=FEQuadrilateral
DATAPACKING=POINT
DT=(SINGLE SINGLE SINGLE SINGLE)
0.057600300000000000111  -0.5580479999999999885  -0.04551179999999999809  1
0.059981937126911577529  -0.5559825472064063856  -0.046790267139457546175  1
0.065264602536614160777  -0.5614175915683728979  -0.046257231809996031402  1
0.065125900000000000456  -0.56353200000000003289  -0.045512099999999999778  1
1  2  3  4
  
ZONE T='face530'
STRANDID=0, SOLUTIONTIME=0
Nodes=4, Elements=1, ZONETYPE=FEQuadrilateral
DATAPACKING=POINT
DT=(SINGLE SINGLE SINGLE SINGLE)
0.059981937126911577529  -0.5559825472064063856  -0.046790267139457546175  -1
0.065961300000000000487  -0.55079699999999998106  -0.050000000000000002776  -1
0.065264602536614160777  -0.5614175915683728979  -0.046257231809996031402  -1
0.065264602536614160777  -0.5614175915683728979  -0.046257231809996031402  -1
1  2  3  4
  
ZONE T='face531'
STRANDID=0, SOLUTIONTIME=0
Nodes=4, Elements=1, ZONETYPE=FEQuadrilateral
DATAPACKING=POINT
DT=(SINGLE SINGLE SINGLE SINGLE)
0.040547699999999999021  -0.54890300000000002978  -0.04551329999999999959  1
0.049327400000000000413  -0.55310199999999998255  -0.045511700000000002153  1
0.04403939999999999938  -0.55522000000000004682  -0.035000000000000003331  1
0.04403939999999999938  -0.55522000000000004682  -0.035000000000000003331  1
1  2  3  4
  
ZONE T='face532'
STRANDID=0, SOLUTIONTIME=0
Nodes=4, Elements=1, ZONETYPE=FEQuadrilateral
DATAPACKING=POINT
DT=(SINGLE SINGLE SINGLE SINGLE)
0.049327400000000000413  -0.55310199999999998255  -0.045511700000000002153  1
0.057600300000000000111  -0.5580479999999999885  -0.04551179999999999809  1
0.052896400000000003139  -0.56013599999999996726  -0.035000000000000003331  1
0.052896400000000003139  -0.56013599999999996726  -0.035000000000000003331  1
1  2  3  4
  
ZONE T='face533'
STRANDID=0, SOLUTIONTIME=0
Nodes=4, Elements=1, ZONETYPE=FEQuadrilateral
DATAPACKING=POINT
DT=(SINGLE SINGLE SINGLE SINGLE)
0.048601100000000001244  -0.54077500000000000568  -0.050000000000000002776  -1
0.044303587025646629094  -0.54511232156052658038  -0.047605775018994309078  -1
0.039938023022087543179  -0.54289953276974145524  -0.047763948096758122863  -1
0.041567405146463093368  -0.53786098866761811177  -0.050000000000000002776  -1
1  2  3  4
  
ZONE T='face534'
STRANDID=0, SOLUTIONTIME=0
Nodes=4, Elements=1, ZONETYPE=FEQuadrilateral
DATAPACKING=POINT
DT=(SINGLE SINGLE SINGLE SINGLE)
0.039332300000000000595  -0.53693500000000005112  -0.050000000000000002776  1
0.041567405146463093368  -0.53786098866761811177  -0.050000000000000002776  1
0.039799592676478735831  -0.54153641414521769271  -0.048274969514927476566  1
0.039799592676478735831  -0.54153641414521769271  -0.048274969514927476566  1
1  2  3  4
  
ZONE T='face535'
STRANDID=0, SOLUTIONTIME=0
Nodes=4, Elements=1, ZONETYPE=FEQuadrilateral
DATAPACKING=POINT
DT=(SINGLE SINGLE SINGLE SINGLE)
0.039799592676478735831  -0.54153641414521769271  -0.048274969514927476566  -1
0.041567405146463093368  -0.53786098866761811177  -0.050000000000000002776  -1
0.039938023022087543179  -0.54289953276974145524  -0.047763948096758122863  -1
0.039938023022087543179  -0.54289953276974145524  -0.047763948096758122863  -1
1  2  3  4
  
ZONE T='face536'
STRANDID=0, SOLUTIONTIME=0
Nodes=4, Elements=1, ZONETYPE=FEQuadrilateral
DATAPACKING=POINT
DT=(SINGLE SINGLE SINGLE SINGLE)
0.040547699999999999021  -0.54890300000000002978  -0.04551329999999999959  1
0.039938023022087543179  -0.54289953276974145524  -0.047763948096758122863  1
0.044303587025646629094  -0.54511232156052658038  -0.047605775018994309078  1
0.044303587025646629094  -0.54511232156052658038  -0.047605775018994309078  1
1  2  3  4
  
ZONE T='face537'
STRANDID=0, SOLUTIONTIME=0
Nodes=4, Elements=1, ZONETYPE=FEQuadrilateral
DATAPACKING=POINT
DT=(SINGLE SINGLE SINGLE SINGLE)
0.057500000000000002498  -0.54540699999999997516  -0.050000000000000002776  -1
0.05243759300513083782  -0.55017356410756890206  -0.047219783017023807259  -1
0.049012916780231126357  -0.54776448843440594949  -0.047455104977679546385  -1
0.048601100000000001244  -0.54077500000000000568  -0.050000000000000002776  -1
1  2  3  4
  
ZONE T='face538'
STRANDID=0, SOLUTIONTIME=0
Nodes=4, Elements=1, ZONETYPE=FEQuadrilateral
DATAPACKING=POINT
DT=(SINGLE SINGLE SINGLE SINGLE)
0.05243759300513083782  -0.55017356410756890206  -0.047219783017023807259  1
0.049327400000000000413  -0.55310199999999998255  -0.045511700000000002153  1
0.049012916780231126357  -0.54776448843440594949  -0.047455104977679546385  1
0.049012916780231126357  -0.54776448843440594949  -0.047455104977679546385  1
1  2  3  4
  
ZONE T='face539'
STRANDID=0, SOLUTIONTIME=0
Nodes=4, Elements=1, ZONETYPE=FEQuadrilateral
DATAPACKING=POINT
DT=(SINGLE SINGLE SINGLE SINGLE)
0.022528300000000001102  -0.54315999999999997616  -0.04551480000000000109  -1
0.031509599999999998721  -0.5455699999999999994  -0.045516099999999996839  -1
0.025065299999999998692  -0.54819200000000001261  -0.035000000000000003331  -1
0.025065299999999998692  -0.54819200000000001261  -0.035000000000000003331  -1
1  2  3  4
  
ZONE T='face540'
STRANDID=0, SOLUTIONTIME=0
Nodes=4, Elements=1, ZONETYPE=FEQuadrilateral
DATAPACKING=POINT
DT=(SINGLE SINGLE SINGLE SINGLE)
0.031509599999999998721  -0.5455699999999999994  -0.045516099999999996839  -1
0.037165908924089344212  -0.54765588947278631693  -0.04551434767761061706  -1
0.035408876099560268602  -0.55095421864416227464  -0.036226014482484192314  -1
0.034730499999999997485  -0.55122499999999996501  -0.035000000000000003331  -1
1  2  3  4
  
ZONE T='face541'
STRANDID=0, SOLUTIONTIME=0
Nodes=4, Elements=1, ZONETYPE=FEQuadrilateral
DATAPACKING=POINT
DT=(SINGLE SINGLE SINGLE SINGLE)
0.037165908924089344212  -0.54765588947278631693  -0.04551434767761061706  1
0.040547699999999999021  -0.54890300000000002978  -0.04551329999999999959  1
0.035408876099560268602  -0.55095421864416227464  -0.036226014482484192314  1
0.035408876099560268602  -0.55095421864416227464  -0.036226014482484192314  1
1  2  3  4
  
ZONE T='face542'
STRANDID=0, SOLUTIONTIME=0
Nodes=4, Elements=1, ZONETYPE=FEQuadrilateral
DATAPACKING=POINT
DT=(SINGLE SINGLE SINGLE SINGLE)
0.029764200000000001073  -0.5339180000000000037  -0.050000000000000002776  1
0.025928653596548782018  -0.53881692340423392729  -0.047622522045805026902  1
0.02136569688688990179  -0.53797444844070441139  -0.047552672238127806359  1
0.019969500000000001139  -0.53174699999999996969  -0.050000000000000002776  1
1  2  3  4
  
ZONE T='face543'
STRANDID=0, SOLUTIONTIME=0
Nodes=4, Elements=1, ZONETYPE=FEQuadrilateral
DATAPACKING=POINT
DT=(SINGLE SINGLE SINGLE SINGLE)
0.025928653596548782018  -0.53881692340423392729  -0.047622522045805026902  -1
0.022528300000000001102  -0.54315999999999997616  -0.04551480000000000109  -1
0.02136569688688990179  -0.53797444844070441139  -0.047552672238127806359  -1
0.02136569688688990179  -0.53797444844070441139  -0.047552672238127806359  -1
1  2  3  4
  
ZONE T='face544'
STRANDID=0, SOLUTIONTIME=0
Nodes=4, Elements=1, ZONETYPE=FEQuadrilateral
DATAPACKING=POINT
DT=(SINGLE SINGLE SINGLE SINGLE)
0.039332300000000000595  -0.53693500000000005112  -0.050000000000000002776  1
0.035449706754734952585  -0.54122075717755557811  -0.047774533108460769115  1
0.030615601363070600593  -0.53960181384353078649  -0.04781276580046277952  1
0.029764200000000001073  -0.5339180000000000037  -0.050000000000000002776  1
1  2  3  4
  
ZONE T='face545'
STRANDID=0, SOLUTIONTIME=0
Nodes=4, Elements=1, ZONETYPE=FEQuadrilateral
DATAPACKING=POINT
DT=(SINGLE SINGLE SINGLE SINGLE)
0.035449706754734952585  -0.54122075717755557811  -0.047774533108460769115  -1
0.031509599999999998721  -0.5455699999999999994  -0.045516099999999996839  -1
0.030615601363070600593  -0.53960181384353078649  -0.04781276580046277952  -1
0.030615601363070600593  -0.53960181384353078649  -0.04781276580046277952  -1
1  2  3  4
  
ZONE T='face546'
STRANDID=0, SOLUTIONTIME=0
Nodes=4, Elements=1, ZONETYPE=FEQuadrilateral
DATAPACKING=POINT
DT=(SINGLE SINGLE SINGLE SINGLE)
0.015142799999999999663  -0.54615299999999999958  -0.035000000000000003331  -1
0.01471710000000000032  -0.54036899999999998823  -0.04673789999999999889  -1
0.022528300000000001102  -0.54315999999999997616  -0.04551480000000000109  -1
0.022528300000000001102  -0.54315999999999997616  -0.04551480000000000109  -1
1  2  3  4
  
ZONE T='face547'
STRANDID=0, SOLUTIONTIME=0
Nodes=4, Elements=1, ZONETYPE=FEQuadrilateral
DATAPACKING=POINT
DT=(SINGLE SINGLE SINGLE SINGLE)
0.0067567099999999999729  -0.54091999999999995641  -0.04551129999999999759  -1
0.01471710000000000032  -0.54036899999999998823  -0.04673789999999999889  -1
0.015142799999999999663  -0.54615299999999999958  -0.035000000000000003331  -1
0.015142799999999999663  -0.54615299999999999958  -0.035000000000000003331  -1
1  2  3  4
  
ZONE T='face548'
STRANDID=0, SOLUTIONTIME=0
Nodes=4, Elements=1, ZONETYPE=FEQuadrilateral
DATAPACKING=POINT
DT=(SINGLE SINGLE SINGLE SINGLE)
0.010022899999999999518  -0.53043799999999996508  -0.050000000000000002776  1
0.008251419390439693885  -0.53612311315918881327  -0.047565467712492738583  1
0.0034451723883509454034  -0.53556798833763652468  -0.047711261057587064927  1
-1.3900000000000001534e-17  -0.53000000000000002665  -0.050000000000000002776  1
1  2  3  4
  
ZONE T='face549'
STRANDID=0, SOLUTIONTIME=0
Nodes=4, Elements=1, ZONETYPE=FEQuadrilateral
DATAPACKING=POINT
DT=(SINGLE SINGLE SINGLE SINGLE)
0.008251419390439693885  -0.53612311315918881327  -0.047565467712492738583  -1
0.0067567099999999999729  -0.54091999999999995641  -0.04551129999999999759  -1
0.0034451723883509454034  -0.53556798833763652468  -0.047711261057587064927  -1
0.0034451723883509454034  -0.53556798833763652468  -0.047711261057587064927  -1
1  2  3  4
  
ZONE T='face550'
STRANDID=0, SOLUTIONTIME=0
Nodes=4, Elements=1, ZONETYPE=FEQuadrilateral
DATAPACKING=POINT
DT=(SINGLE SINGLE SINGLE SINGLE)
0.019969500000000001139  -0.53174699999999996969  -0.050000000000000002776  1
0.016259567096890796545  -0.53783698581421968132  -0.047695877670544409299  1
0.013335767419580155449  -0.53744666736480128932  -0.047697817560092788114  1
0.010022899999999999518  -0.53043799999999996508  -0.050000000000000002776  1
1  2  3  4
  
ZONE T='face551'
STRANDID=0, SOLUTIONTIME=0
Nodes=4, Elements=1, ZONETYPE=FEQuadrilateral
DATAPACKING=POINT
DT=(SINGLE SINGLE SINGLE SINGLE)
0.016259567096890796545  -0.53783698581421968132  -0.047695877670544409299  -1
0.01471710000000000032  -0.54036899999999998823  -0.04673789999999999889  -1
0.013335767419580155449  -0.53744666736480128932  -0.047697817560092788114  -1
0.013335767419580155449  -0.53744666736480128932  -0.047697817560092788114  -1
1  2  3  4
  
ZONE T='face552'
STRANDID=0, SOLUTIONTIME=0
Nodes=4, Elements=1, ZONETYPE=FEQuadrilateral
DATAPACKING=POINT
DT=(SINGLE SINGLE SINGLE SINGLE)
0.015142799999999999663  -0.54615299999999999958  -0.035000000000000003331  -1
0.0050649199999999996655  -0.54512799999999994593  -0.035000000000000003331  -1
0.0067567099999999999729  -0.54091999999999995641  -0.04551129999999999759  -1
0.0067567099999999999729  -0.54091999999999995641  -0.04551129999999999759  -1
1  2  3  4
  
ZONE T='face553'
STRANDID=0, SOLUTIONTIME=0
Nodes=4, Elements=1, ZONETYPE=FEQuadrilateral
DATAPACKING=POINT
DT=(SINGLE SINGLE SINGLE SINGLE)
0.0067567099999999999729  -0.54091999999999995641  -0.04551129999999999759  -1
-0.0018400148666539114552  -0.54074641049291960471  -0.045511207665155810342  -1
-0.002021693195329575185  -0.5384963254344833361  -0.046446300259941425415  -1
0.0034451723883509454034  -0.53556798833763652468  -0.047711261057587064927  -1
1  2  3  4
  
ZONE T='face554'
STRANDID=0, SOLUTIONTIME=0
Nodes=4, Elements=1, ZONETYPE=FEQuadrilateral
DATAPACKING=POINT
DT=(SINGLE SINGLE SINGLE SINGLE)
-1.3900000000000001534e-17  -0.53000000000000002665  -0.050000000000000002776  1
0.0034451723883509454034  -0.53556798833763652468  -0.047711261057587064927  1
-0.0011805920394378083271  -0.53496153135183732719  -0.047924774326115596179  1
-0.0011805920394378083271  -0.53496153135183732719  -0.047924774326115596179  1
1  2  3  4
  
ZONE T='face555'
STRANDID=0, SOLUTIONTIME=0
Nodes=4, Elements=1, ZONETYPE=FEQuadrilateral
DATAPACKING=POINT
DT=(SINGLE SINGLE SINGLE SINGLE)
-0.0011805920394378083271  -0.53496153135183732719  -0.047924774326115596179  -1
0.0034451723883509454034  -0.53556798833763652468  -0.047711261057587064927  -1
-0.002021693195329575185  -0.5384963254344833361  -0.046446300259941425415  -1
-0.002021693195329575185  -0.5384963254344833361  -0.046446300259941425415  -1
1  2  3  4
  
ZONE T='face556'
STRANDID=0, SOLUTIONTIME=0
Nodes=4, Elements=1, ZONETYPE=FEQuadrilateral
DATAPACKING=POINT
DT=(SINGLE SINGLE SINGLE SINGLE)
-0.0025536700000000000718  -0.54073199999999999044  -0.045511200000000001653  1
-0.002021693195329575185  -0.5384963254344833361  -0.046446300259941425415  1
-0.0018400148666539114552  -0.54074641049291960471  -0.045511207665155810342  1
-0.0018400148666539114552  -0.54074641049291960471  -0.045511207665155810342  1
1  2  3  4
  
ZONE T='face557'
STRANDID=0, SOLUTIONTIME=0
Nodes=4, Elements=1, ZONETYPE=FEQuadrilateral
DATAPACKING=POINT
DT=(SINGLE SINGLE SINGLE SINGLE)
-0.021770799999999999874  -0.54299699999999995192  -0.045512999999999997902  1
-0.01216829999999999995  -0.54141300000000003312  -0.045511200000000001653  1
-0.015142799999999999663  -0.54615299999999999958  -0.035000000000000003331  1
-0.015142799999999999663  -0.54615299999999999958  -0.035000000000000003331  1
1  2  3  4
  
ZONE T='face558'
STRANDID=0, SOLUTIONTIME=0
Nodes=4, Elements=1, ZONETYPE=FEQuadrilateral
DATAPACKING=POINT
DT=(SINGLE SINGLE SINGLE SINGLE)
-0.01216829999999999995  -0.54141300000000003312  -0.045511200000000001653  1
-0.0025536700000000000718  -0.54073199999999999044  -0.045511200000000001653  1
-0.0050649199999999996655  -0.54512799999999994593  -0.035000000000000003331  1
-0.0050649199999999996655  -0.54512799999999994593  -0.035000000000000003331  1
1  2  3  4
  
ZONE T='face559'
STRANDID=0, SOLUTIONTIME=0
Nodes=4, Elements=1, ZONETYPE=FEQuadrilateral
DATAPACKING=POINT
DT=(SINGLE SINGLE SINGLE SINGLE)
-0.019969500000000001139  -0.53174699999999996969  -0.050000000000000002776  -1
-0.020758184576753969941  -0.53667272113944486378  -0.048035403488649826287  -1
-0.025950279158004876251  -0.53824989723077454329  -0.047859100905993427755  -1
-0.029764200000000001073  -0.5339180000000000037  -0.050000000000000002776  -1
1  2  3  4
  
ZONE T='face560'
STRANDID=0, SOLUTIONTIME=0
Nodes=4, Elements=1, ZONETYPE=FEQuadrilateral
DATAPACKING=POINT
DT=(SINGLE SINGLE SINGLE SINGLE)
-0.020758184576753969941  -0.53667272113944486378  -0.048035403488649826287  1
-0.021770799999999999874  -0.54299699999999995192  -0.045512999999999997902  1
-0.025950279158004876251  -0.53824989723077454329  -0.047859100905993427755  1
-0.025950279158004876251  -0.53824989723077454329  -0.047859100905993427755  1
1  2  3  4
  
ZONE T='face561'
STRANDID=0, SOLUTIONTIME=0
Nodes=4, Elements=1, ZONETYPE=FEQuadrilateral
DATAPACKING=POINT
DT=(SINGLE SINGLE SINGLE SINGLE)
-0.010022899999999999518  -0.53043799999999996508  -0.050000000000000002776  -1
-0.010951494323783627499  -0.5351883135562250926  -0.048057110934744129427  -1
-0.016742002385835248052  -0.53574599912045794969  -0.048142902208575255596  -1
-0.019969500000000001139  -0.53174699999999996969  -0.050000000000000002776  -1
1  2  3  4
  
ZONE T='face562'
STRANDID=0, SOLUTIONTIME=0
Nodes=4, Elements=1, ZONETYPE=FEQuadrilateral
DATAPACKING=POINT
DT=(SINGLE SINGLE SINGLE SINGLE)
-0.010951494323783627499  -0.5351883135562250926  -0.048057110934744129427  1
-0.01216829999999999995  -0.54141300000000003312  -0.045511200000000001653  1
-0.016742002385835248052  -0.53574599912045794969  -0.048142902208575255596  1
-0.016742002385835248052  -0.53574599912045794969  -0.048142902208575255596  1
1  2  3  4
  
ZONE T='face563'
STRANDID=0, SOLUTIONTIME=0
Nodes=4, Elements=1, ZONETYPE=FEQuadrilateral
DATAPACKING=POINT
DT=(SINGLE SINGLE SINGLE SINGLE)
-0.039832100000000002227  -0.5486029999999999518  -0.045514899999999997027  1
-0.031089399999999999674  -0.54543699999999994965  -0.045516099999999996839  1
-0.034730499999999997485  -0.55122499999999996501  -0.035000000000000003331  1
-0.034730499999999997485  -0.55122499999999996501  -0.035000000000000003331  1
1  2  3  4
  
ZONE T='face564'
STRANDID=0, SOLUTIONTIME=0
Nodes=4, Elements=1, ZONETYPE=FEQuadrilateral
DATAPACKING=POINT
DT=(SINGLE SINGLE SINGLE SINGLE)
-0.031089399999999999674  -0.54543699999999994965  -0.045516099999999996839  1
-0.021770799999999999874  -0.54299699999999995192  -0.045512999999999997902  1
-0.025065299999999998692  -0.54819200000000001261  -0.035000000000000003331  1
-0.025065299999999998692  -0.54819200000000001261  -0.035000000000000003331  1
1  2  3  4
  
ZONE T='face565'
STRANDID=0, SOLUTIONTIME=0
Nodes=4, Elements=1, ZONETYPE=FEQuadrilateral
DATAPACKING=POINT
DT=(SINGLE SINGLE SINGLE SINGLE)
-0.039332300000000000595  -0.53693500000000005112  -0.050000000000000002776  -1
-0.039786719016040347774  -0.5475435655845513061  -0.045922139398074122985  -1
-0.040405745122327169083  -0.54809091264481957229  -0.045808303550935063064  -1
-0.048601100000000001244  -0.54077500000000000568  -0.050000000000000002776  -1
1  2  3  4
  
ZONE T='face566'
STRANDID=0, SOLUTIONTIME=0
Nodes=4, Elements=1, ZONETYPE=FEQuadrilateral
DATAPACKING=POINT
DT=(SINGLE SINGLE SINGLE SINGLE)
-0.039786719016040347774  -0.5475435655845513061  -0.045922139398074122985  1
-0.039832100000000002227  -0.5486029999999999518  -0.045514899999999997027  1
-0.040405745122327169083  -0.54809091264481957229  -0.045808303550935063064  1
-0.040405745122327169083  -0.54809091264481957229  -0.045808303550935063064  1
1  2  3  4
  
ZONE T='face567'
STRANDID=0, SOLUTIONTIME=0
Nodes=4, Elements=1, ZONETYPE=FEQuadrilateral
DATAPACKING=POINT
DT=(SINGLE SINGLE SINGLE SINGLE)
-0.029764200000000001073  -0.5339180000000000037  -0.050000000000000002776  -1
-0.030519440417875874638  -0.54048275579045590433  -0.047444595148118301475  -1
-0.033843114437785343229  -0.54259672774750988822  -0.047014041278868566598  -1
-0.039332300000000000595  -0.53693500000000005112  -0.050000000000000002776  -1
1  2  3  4
  
ZONE T='face568'
STRANDID=0, SOLUTIONTIME=0
Nodes=4, Elements=1, ZONETYPE=FEQuadrilateral
DATAPACKING=POINT
DT=(SINGLE SINGLE SINGLE SINGLE)
-0.030519440417875874638  -0.54048275579045590433  -0.047444595148118301475  1
-0.031089399999999999674  -0.54543699999999994965  -0.045516099999999996839  1
-0.033843114437785343229  -0.54259672774750988822  -0.047014041278868566598  1
-0.033843114437785343229  -0.54259672774750988822  -0.047014041278868566598  1
1  2  3  4
  
ZONE T='face569'
STRANDID=0, SOLUTIONTIME=0
Nodes=4, Elements=1, ZONETYPE=FEQuadrilateral
DATAPACKING=POINT
DT=(SINGLE SINGLE SINGLE SINGLE)
-0.04403939999999999938  -0.55522000000000004682  -0.035000000000000003331  1
-0.046802356041970125111  -0.55201586927801948868  -0.043502863200582109204  1
-0.041229327506281172877  -0.54898517211035380292  -0.045727846857296035321  1
-0.039832100000000002227  -0.5486029999999999518  -0.045514899999999997027  1
1  2  3  4
  
ZONE T='face570'
STRANDID=0, SOLUTIONTIME=0
Nodes=4, Elements=1, ZONETYPE=FEQuadrilateral
DATAPACKING=POINT
DT=(SINGLE SINGLE SINGLE SINGLE)
-0.046802356041970125111  -0.55201586927801948868  -0.043502863200582109204  -1
-0.047853399999999997327  -0.55079699999999998106  -0.04673739999999999839  -1
-0.041229327506281172877  -0.54898517211035380292  -0.045727846857296035321  -1
-0.041229327506281172877  -0.54898517211035380292  -0.045727846857296035321  -1
1  2  3  4
  
ZONE T='face571'
STRANDID=0, SOLUTIONTIME=0
Nodes=4, Elements=1, ZONETYPE=FEQuadrilateral
DATAPACKING=POINT
DT=(SINGLE SINGLE SINGLE SINGLE)
-0.054045299999999997509  -0.5557969999999999855  -0.045510599999999998277  1
-0.051551400345280114224  -0.55378315961601454198  -0.046004715876614664383  1
-0.050605267508134529897  -0.5548425741249863874  -0.043155965911820352854  1
-0.051707973577881365113  -0.55566221578812879933  -0.043055378271587750605  1
1  2  3  4
  
ZONE T='face572'
STRANDID=0, SOLUTIONTIME=0
Nodes=4, Elements=1, ZONETYPE=FEQuadrilateral
DATAPACKING=POINT
DT=(SINGLE SINGLE SINGLE SINGLE)
-0.047853399999999997327  -0.55079699999999998106  -0.04673739999999999839  -1
-0.046802356041970125111  -0.55201586927801948868  -0.043502863200582109204  -1
-0.050605267508134529897  -0.5548425741249863874  -0.043155965911820352854  -1
-0.051551400345280114224  -0.55378315961601454198  -0.046004715876614664383  -1
1  2  3  4
  
ZONE T='face573'
STRANDID=0, SOLUTIONTIME=0
Nodes=4, Elements=1, ZONETYPE=FEQuadrilateral
DATAPACKING=POINT
DT=(SINGLE SINGLE SINGLE SINGLE)
-0.04403939999999999938  -0.55522000000000004682  -0.035000000000000003331  1
-0.049963128163044143171  -0.5555615975724399469  -0.041222522434812641778  1
-0.050605267508134529897  -0.5548425741249863874  -0.043155965911820352854  1
-0.046802356041970125111  -0.55201586927801948868  -0.043502863200582109204  1
1  2  3  4
  
ZONE T='face574'
STRANDID=0, SOLUTIONTIME=0
Nodes=4, Elements=1, ZONETYPE=FEQuadrilateral
DATAPACKING=POINT
DT=(SINGLE SINGLE SINGLE SINGLE)
-0.049963128163044143171  -0.5555615975724399469  -0.041222522434812641778  -1
-0.051707973577881365113  -0.55566221578812879933  -0.043055378271587750605  -1
-0.050605267508134529897  -0.5548425741249863874  -0.043155965911820352854  -1
-0.050605267508134529897  -0.5548425741249863874  -0.043155965911820352854  -1
1  2  3  4
  
ZONE T='face575'
STRANDID=0, SOLUTIONTIME=0
Nodes=4, Elements=1, ZONETYPE=FEQuadrilateral
DATAPACKING=POINT
DT=(SINGLE SINGLE SINGLE SINGLE)
-0.065961300000000000487  -0.55079699999999998106  -0.050000000000000002776  1
-0.0581302780594278104  -0.54580849843881151795  -0.050000000000000002776  1
-0.056885004426671992306  -0.54725659736210896522  -0.049200810163864079627  1
-0.054045299999999997509  -0.5557969999999999855  -0.045510599999999998277  1
1  2  3  4
  
ZONE T='face576'
STRANDID=0, SOLUTIONTIME=0
Nodes=4, Elements=1, ZONETYPE=FEQuadrilateral
DATAPACKING=POINT
DT=(SINGLE SINGLE SINGLE SINGLE)
-0.0581302780594278104  -0.54580849843881151795  -0.050000000000000002776  -1
-0.057500000000000002498  -0.54540699999999997516  -0.050000000000000002776  -1
-0.056885004426671992306  -0.54725659736210896522  -0.049200810163864079627  -1
-0.056885004426671992306  -0.54725659736210896522  -0.049200810163864079627  -1
1  2  3  4
  
ZONE T='face577'
STRANDID=0, SOLUTIONTIME=0
Nodes=4, Elements=1, ZONETYPE=FEQuadrilateral
DATAPACKING=POINT
DT=(SINGLE SINGLE SINGLE SINGLE)
-0.057500000000000002498  -0.54540699999999997516  -0.050000000000000002776  -1
-0.048601100000000001244  -0.54077500000000000568  -0.050000000000000002776  -1
-0.047853399999999997327  -0.55079699999999998106  -0.04673739999999999839  -1
-0.047853399999999997327  -0.55079699999999998106  -0.04673739999999999839  -1
1  2  3  4
  
ZONE T='face578'
STRANDID=0, SOLUTIONTIME=0
Nodes=4, Elements=1, ZONETYPE=FEQuadrilateral
DATAPACKING=POINT
DT=(SINGLE SINGLE SINGLE SINGLE)
-0.052896400000000003139  -0.56013599999999996726  -0.035000000000000003331  -1
-0.053772583833245804485  -0.55682695512885926892  -0.04301568265098214966  -1
-0.051707973577881365113  -0.55566221578812879933  -0.043055378271587750605  -1
-0.047581890339408620949  -0.55718622812561058311  -0.035000000000000003331  -1
1  2  3  4
  
ZONE T='face579'
STRANDID=0, SOLUTIONTIME=0
Nodes=4, Elements=1, ZONETYPE=FEQuadrilateral
DATAPACKING=POINT
DT=(SINGLE SINGLE SINGLE SINGLE)
-0.04403939999999999938  -0.55522000000000004682  -0.035000000000000003331  1
-0.047581890339408620949  -0.55718622812561058311  -0.035000000000000003331  1
-0.049963128163044143171  -0.5555615975724399469  -0.041222522434812641778  1
-0.049963128163044143171  -0.5555615975724399469  -0.041222522434812641778  1
1  2  3  4
  
ZONE T='face580'
STRANDID=0, SOLUTIONTIME=0
Nodes=4, Elements=1, ZONETYPE=FEQuadrilateral
DATAPACKING=POINT
DT=(SINGLE SINGLE SINGLE SINGLE)
-0.049963128163044143171  -0.5555615975724399469  -0.041222522434812641778  -1
-0.047581890339408620949  -0.55718622812561058311  -0.035000000000000003331  -1
-0.051707973577881365113  -0.55566221578812879933  -0.043055378271587750605  -1
-0.051707973577881365113  -0.55566221578812879933  -0.043055378271587750605  -1
1  2  3  4
  
ZONE T='face581'
STRANDID=0, SOLUTIONTIME=0
Nodes=4, Elements=1, ZONETYPE=FEQuadrilateral
DATAPACKING=POINT
DT=(SINGLE SINGLE SINGLE SINGLE)
-0.054045299999999997509  -0.5557969999999999855  -0.045510599999999998277  1
-0.051707973577881365113  -0.55566221578812879933  -0.043055378271587750605  1
-0.053772583833245804485  -0.55682695512885926892  -0.04301568265098214966  1
-0.053772583833245804485  -0.55682695512885926892  -0.04301568265098214966  1
1  2  3  4
  
ZONE T='face582'
STRANDID=0, SOLUTIONTIME=0
Nodes=4, Elements=1, ZONETYPE=FEQuadrilateral
DATAPACKING=POINT
DT=(SINGLE SINGLE SINGLE SINGLE)
-0.054045299999999997509  -0.5557969999999999855  -0.045510599999999998277  1
-0.061787099999999997579  -0.56097300000000005493  -0.045510500000000002341  1
-0.065961300000000000487  -0.55079699999999998106  -0.050000000000000002776  1
-0.065961300000000000487  -0.55079699999999998106  -0.050000000000000002776  1
1  2  3  4
  
ZONE T='face583'
STRANDID=0, SOLUTIONTIME=0
Nodes=4, Elements=1, ZONETYPE=FEQuadrilateral
DATAPACKING=POINT
DT=(SINGLE SINGLE SINGLE SINGLE)
-0.069280499999999994865  -0.56703599999999998449  -0.045510700000000001153  1
-0.069108362590830252348  -0.56949606693406984448  -0.040796565902656595215  1
-0.072334562280170336401  -0.57313416900431313206  -0.039916904494006678894  1
-0.07624709999999999821  -0.57383200000000000873  -0.045512700000000003153  1
1  2  3  4
  
ZONE T='face584'
STRANDID=0, SOLUTIONTIME=0
Nodes=4, Elements=1, ZONETYPE=FEQuadrilateral
DATAPACKING=POINT
DT=(SINGLE SINGLE SINGLE SINGLE)
-0.069108362590830252348  -0.56949606693406984448  -0.040796565902656595215  -1
-0.06889670000000000516  -0.57252099999999994662  -0.035000000000000003331  -1
-0.072334562280170336401  -0.57313416900431313206  -0.039916904494006678894  -1
-0.072334562280170336401  -0.57313416900431313206  -0.039916904494006678894  -1
1  2  3  4
  
ZONE T='face585'
STRANDID=0, SOLUTIONTIME=0
Nodes=4, Elements=1, ZONETYPE=FEQuadrilateral
DATAPACKING=POINT
DT=(SINGLE SINGLE SINGLE SINGLE)
-0.061787099999999997579  -0.56097300000000005493  -0.045510500000000002341  1
-0.061605109842300394274  -0.56253530579437183157  -0.042192533733735111678  1
-0.066125635100322349702  -0.56660049032847481509  -0.041401623245512116089  1
-0.069280499999999994865  -0.56703599999999998449  -0.045510700000000001153  1
1  2  3  4
  
ZONE T='face586'
STRANDID=0, SOLUTIONTIME=0
Nodes=4, Elements=1, ZONETYPE=FEQuadrilateral
DATAPACKING=POINT
DT=(SINGLE SINGLE SINGLE SINGLE)
-0.061605109842300394274  -0.56253530579437183157  -0.042192533733735111678  -1
-0.061210599999999996956  -0.56592200000000003612  -0.035000000000000003331  -1
-0.066125635100322349702  -0.56660049032847481509  -0.041401623245512116089  -1
-0.066125635100322349702  -0.56660049032847481509  -0.041401623245512116089  -1
1  2  3  4
  
ZONE T='face587'
STRANDID=0, SOLUTIONTIME=0
Nodes=4, Elements=1, ZONETYPE=FEQuadrilateral
DATAPACKING=POINT
DT=(SINGLE SINGLE SINGLE SINGLE)
-0.088095099999999995632  -0.57107900000000000329  -0.050000000000000002776  1
-0.081317299999999995141  -0.56368300000000004513  -0.050000000000000002776  1
-0.07624709999999999821  -0.57383200000000000873  -0.045512700000000003153  1
-0.07624709999999999821  -0.57383200000000000873  -0.045512700000000003153  1
1  2  3  4
  
ZONE T='face588'
STRANDID=0, SOLUTIONTIME=0
Nodes=4, Elements=1, ZONETYPE=FEQuadrilateral
DATAPACKING=POINT
DT=(SINGLE SINGLE SINGLE SINGLE)
-0.081317299999999995141  -0.56368300000000004513  -0.050000000000000002776  1
-0.073920600000000002971  -0.55690499999999998337  -0.050000000000000002776  1
-0.069280499999999994865  -0.56703599999999998449  -0.045510700000000001153  1
-0.069280499999999994865  -0.56703599999999998449  -0.045510700000000001153  1
1  2  3  4
  
ZONE T='face589'
STRANDID=0, SOLUTIONTIME=0
Nodes=4, Elements=1, ZONETYPE=FEQuadrilateral
DATAPACKING=POINT
DT=(SINGLE SINGLE SINGLE SINGLE)
-0.087845800000000001662  -0.58876700000000004032  -0.045514999999999999902  -1
-0.083981842538284223743  -0.58328385555407513685  -0.045515793613011910901  -1
-0.082298114464121399636  -0.58427829773707551375  -0.040637078506880343343  -1
-0.082472381036073558191  -0.58793437385323676914  -0.035721863609379220228  -1
1  2  3  4
  
ZONE T='face590'
STRANDID=0, SOLUTIONTIME=0
Nodes=4, Elements=1, ZONETYPE=FEQuadrilateral
DATAPACKING=POINT
DT=(SINGLE SINGLE SINGLE SINGLE)
-0.082076300000000004808  -0.5878729999999999789  -0.035000000000000003331  1
-0.082472381036073558191  -0.58793437385323676914  -0.035721863609379220228  1
-0.082113856429892509436  -0.5872643643816840564  -0.035954439759285986011  1
-0.082113856429892509436  -0.5872643643816840564  -0.035954439759285986011  1
1  2  3  4
  
ZONE T='face591'
STRANDID=0, SOLUTIONTIME=0
Nodes=4, Elements=1, ZONETYPE=FEQuadrilateral
DATAPACKING=POINT
DT=(SINGLE SINGLE SINGLE SINGLE)
-0.082113856429892509436  -0.5872643643816840564  -0.035954439759285986011  -1
-0.082472381036073558191  -0.58793437385323676914  -0.035721863609379220228  -1
-0.082298114464121399636  -0.58427829773707551375  -0.040637078506880343343  -1
-0.082298114464121399636  -0.58427829773707551375  -0.040637078506880343343  -1
1  2  3  4
  
ZONE T='face592'
STRANDID=0, SOLUTIONTIME=0
Nodes=4, Elements=1, ZONETYPE=FEQuadrilateral
DATAPACKING=POINT
DT=(SINGLE SINGLE SINGLE SINGLE)
-0.08249009999999999676  -0.58116699999999998916  -0.045516099999999996839  1
-0.082298114464121399636  -0.58427829773707551375  -0.040637078506880343343  1
-0.083981842538284223743  -0.58328385555407513685  -0.045515793613011910901  1
-0.083981842538284223743  -0.58328385555407513685  -0.045515793613011910901  1
1  2  3  4
  
ZONE T='face593'
STRANDID=0, SOLUTIONTIME=0
Nodes=4, Elements=1, ZONETYPE=FEQuadrilateral
DATAPACKING=POINT
DT=(SINGLE SINGLE SINGLE SINGLE)
-0.07624709999999999821  -0.57383200000000000873  -0.045512700000000003153  1
-0.076008914096749244371  -0.57770083701186447644  -0.038768889213293404594  1
-0.077728851506332491406  -0.58022832651440936491  -0.03794617343418701938  1
-0.08249009999999999676  -0.58116699999999998916  -0.045516099999999996839  1
1  2  3  4
  
ZONE T='face594'
STRANDID=0, SOLUTIONTIME=0
Nodes=4, Elements=1, ZONETYPE=FEQuadrilateral
DATAPACKING=POINT
DT=(SINGLE SINGLE SINGLE SINGLE)
-0.076008914096749244371  -0.57770083701186447644  -0.038768889213293404594  -1
-0.075875799999999993251  -0.57986300000000001731  -0.035000000000000003331  -1
-0.077728851506332491406  -0.58022832651440936491  -0.03794617343418701938  -1
-0.077728851506332491406  -0.58022832651440936491  -0.03794617343418701938  -1
1  2  3  4
  
ZONE T='face595'
STRANDID=0, SOLUTIONTIME=0
Nodes=4, Elements=1, ZONETYPE=FEQuadrilateral
DATAPACKING=POINT
DT=(SINGLE SINGLE SINGLE SINGLE)
-0.099593000000000000971  -0.5875000000000000222  -0.050000000000000002776  -1
-0.094202499999999994573  -0.57903899999999997039  -0.050000000000000002776  -1
-0.087845800000000001662  -0.58876700000000004032  -0.045514999999999999902  -1
-0.087845800000000001662  -0.58876700000000004032  -0.045514999999999999902  -1
1  2  3  4
  
ZONE T='face596'
STRANDID=0, SOLUTIONTIME=0
Nodes=4, Elements=1, ZONETYPE=FEQuadrilateral
DATAPACKING=POINT
DT=(SINGLE SINGLE SINGLE SINGLE)
-0.08249009999999999676  -0.58116699999999998916  -0.045516099999999996839  1
-0.090499940652151500409  -0.5797117098026212112  -0.048582535956779325514  1
-0.093400305106073500117  -0.57799346976525933783  -0.050000000000000002776  1
-0.088095099999999995632  -0.57107900000000000329  -0.050000000000000002776  1
1  2  3  4
  
ZONE T='face597'
STRANDID=0, SOLUTIONTIME=0
Nodes=4, Elements=1, ZONETYPE=FEQuadrilateral
DATAPACKING=POINT
DT=(SINGLE SINGLE SINGLE SINGLE)
-0.090499940652151500409  -0.5797117098026212112  -0.048582535956779325514  -1
-0.094202499999999994573  -0.57903899999999997039  -0.050000000000000002776  -1
-0.093400305106073500117  -0.57799346976525933783  -0.050000000000000002776  -1
-0.093400305106073500117  -0.57799346976525933783  -0.050000000000000002776  -1
1  2  3  4
  
ZONE T='face598'
STRANDID=0, SOLUTIONTIME=0
Nodes=4, Elements=1, ZONETYPE=FEQuadrilateral
DATAPACKING=POINT
DT=(SINGLE SINGLE SINGLE SINGLE)
-0.087434700000000004083  -0.59646999999999994468  -0.035000000000000003331  -1
-0.093175599999999997314  -0.59517799999999998484  -0.04673689999999999789  -1
-0.087845800000000001662  -0.58876700000000004032  -0.045514999999999999902  -1
-0.087845800000000001662  -0.58876700000000004032  -0.045514999999999999902  -1
1  2  3  4
  
ZONE T='face599'
STRANDID=0, SOLUTIONTIME=0
Nodes=4, Elements=1, ZONETYPE=FEQuadrilateral
DATAPACKING=POINT
DT=(SINGLE SINGLE SINGLE SINGLE)
-0.095379199999999997317  -0.60280100000000003124  -0.045509700000000000153  -1
-0.093175599999999997314  -0.59517799999999998484  -0.04673689999999999789  -1
-0.087434700000000004083  -0.59646999999999994468  -0.035000000000000003331  -1
-0.087434700000000004083  -0.59646999999999994468  -0.035000000000000003331  -1
1  2  3  4
  
ZONE T='face600'
STRANDID=0, SOLUTIONTIME=0
Nodes=4, Elements=1, ZONETYPE=FEQuadrilateral
DATAPACKING=POINT
DT=(SINGLE SINGLE SINGLE SINGLE)
-0.1080649999999999944  -0.60566799999999998416  -0.050000000000000002776  -1
-0.1042249999999999982  -0.59639900000000001246  -0.050000000000000002776  -1
-0.095379199999999997317  -0.60280100000000003124  -0.045509700000000000153  -1
-0.095379199999999997317  -0.60280100000000003124  -0.045509700000000000153  -1
1  2  3  4
  
ZONE T='face601'
STRANDID=0, SOLUTIONTIME=0
Nodes=4, Elements=1, ZONETYPE=FEQuadrilateral
DATAPACKING=POINT
DT=(SINGLE SINGLE SINGLE SINGLE)
-0.1042249999999999982  -0.59639900000000001246  -0.050000000000000002776  -1
-0.099593000000000000971  -0.5875000000000000222  -0.050000000000000002776  -1
-0.093175599999999997314  -0.59517799999999998484  -0.04673689999999999789  -1
-0.093175599999999997314  -0.59517799999999998484  -0.04673689999999999789  -1
1  2  3  4
  
ZONE T='face602'
STRANDID=0, SOLUTIONTIME=0
Nodes=4, Elements=1, ZONETYPE=FEQuadrilateral
DATAPACKING=POINT
DT=(SINGLE SINGLE SINGLE SINGLE)
-0.087434700000000004083  -0.59646999999999994468  -0.035000000000000003331  -1
-0.091895799999999999708  -0.60556399999999999118  -0.035000000000000003331  -1
-0.095379199999999997317  -0.60280100000000003124  -0.045509700000000000153  -1
-0.095379199999999997317  -0.60280100000000003124  -0.045509700000000000153  -1
1  2  3  4
  
ZONE T='face603'
STRANDID=0, SOLUTIONTIME=0
Nodes=4, Elements=1, ZONETYPE=FEQuadrilateral
DATAPACKING=POINT
DT=(SINGLE SINGLE SINGLE SINGLE)
-0.095379199999999997317  -0.60280100000000003124  -0.045509700000000000153  -1
-0.098758899999999996688  -0.61146400000000000752  -0.045509899999999998965  -1
-0.1080649999999999944  -0.60566799999999998416  -0.050000000000000002776  -1
-0.1080649999999999944  -0.60566799999999998416  -0.050000000000000002776  -1
1  2  3  4
  
ZONE T='face604'
STRANDID=0, SOLUTIONTIME=0
Nodes=4, Elements=1, ZONETYPE=FEQuadrilateral
DATAPACKING=POINT
DT=(SINGLE SINGLE SINGLE SINGLE)
-0.11456199999999999717  -0.63497700000000001364  -0.050000000000000002776  1
-0.10410700000000000509  -0.63856800000000002449  -0.045518000000000002903  1
-0.115000000000000005  -0.64500000000000001776  -0.050000000000000002776  1
-0.115000000000000005  -0.64500000000000001776  -0.050000000000000002776  1
1  2  3  4
  
ZONE T='face605'
STRANDID=0, SOLUTIONTIME=0
Nodes=4, Elements=1, ZONETYPE=FEQuadrilateral
DATAPACKING=POINT
DT=(SINGLE SINGLE SINGLE SINGLE)
-0.10320600000000000607  -0.62990800000000002346  -0.045515600000000003278  1
-0.10410700000000000509  -0.63856800000000002449  -0.045518000000000002903  1
-0.11456199999999999717  -0.63497700000000001364  -0.050000000000000002776  1
-0.11456199999999999717  -0.63497700000000001364  -0.050000000000000002776  1
1  2  3  4
  
ZONE T='face606'
STRANDID=0, SOLUTIONTIME=0
Nodes=4, Elements=1, ZONETYPE=FEQuadrilateral
DATAPACKING=POINT
DT=(SINGLE SINGLE SINGLE SINGLE)
-0.097952999999999998404  -0.62487000000000003652  -0.035000000000000003331  1
-0.099486900000000003108  -0.63488299999999997514  -0.035000000000000003331  1
-0.10320600000000000607  -0.62990800000000002346  -0.045515600000000003278  1
-0.10320600000000000607  -0.62990800000000002346  -0.045515600000000003278  1
1  2  3  4
  
ZONE T='face607'
STRANDID=0, SOLUTIONTIME=0
Nodes=4, Elements=1, ZONETYPE=FEQuadrilateral
DATAPACKING=POINT
DT=(SINGLE SINGLE SINGLE SINGLE)
-0.099486900000000003108  -0.63488299999999997514  -0.035000000000000003331  1
-0.10000000000000000555  -0.64500000000000001776  -0.035000000000000003331  1
-0.10410700000000000509  -0.63856800000000002449  -0.045518000000000002903  1
-0.10410700000000000509  -0.63856800000000002449  -0.045518000000000002903  1
1  2  3  4
  
ZONE T='face608'
STRANDID=0, SOLUTIONTIME=0
Nodes=4, Elements=1, ZONETYPE=FEQuadrilateral
DATAPACKING=POINT
DT=(SINGLE SINGLE SINGLE SINGLE)
-0.098758899999999996688  -0.61146400000000000752  -0.045509899999999998965  -1
-0.10141799999999999427  -0.62065599999999998548  -0.045511099999999998778  -1
-0.11108200000000000018  -0.61523600000000000509  -0.050000000000000002776  -1
-0.11108200000000000018  -0.61523600000000000509  -0.050000000000000002776  -1
1  2  3  4
  
ZONE T='face609'
STRANDID=0, SOLUTIONTIME=0
Nodes=4, Elements=1, ZONETYPE=FEQuadrilateral
DATAPACKING=POINT
DT=(SINGLE SINGLE SINGLE SINGLE)
-0.11325300000000000644  -0.62502999999999997449  -0.050000000000000002776  1
-0.10448855472689548562  -0.62179082098651805577  -0.046675731441788013976  1
-0.10167457134565160981  -0.62198362756709657528  -0.045511745733252478852  1
-0.10320600000000000607  -0.62990800000000002346  -0.045515600000000003278  1
1  2  3  4
  
ZONE T='face610'
STRANDID=0, SOLUTIONTIME=0
Nodes=4, Elements=1, ZONETYPE=FEQuadrilateral
DATAPACKING=POINT
DT=(SINGLE SINGLE SINGLE SINGLE)
-0.10448855472689548562  -0.62179082098651805577  -0.046675731441788013976  -1
-0.10141799999999999427  -0.62065599999999998548  -0.045511099999999998778  -1
-0.10167457134565160981  -0.62198362756709657528  -0.045511745733252478852  -1
-0.10167457134565160981  -0.62198362756709657528  -0.045511745733252478852  -1
1  2  3  4
  
ZONE T='face611'
STRANDID=0, SOLUTIONTIME=0
Nodes=4, Elements=1, ZONETYPE=FEQuadrilateral
DATAPACKING=POINT
DT=(SINGLE SINGLE SINGLE SINGLE)
-0.091895799999999999708  -0.60556399999999999118  -0.035000000000000003331  -1
-0.095413899999999995938  -0.61506400000000005512  -0.035000000000000003331  -1
-0.098758899999999996688  -0.61146400000000000752  -0.045509899999999998965  -1
-0.098758899999999996688  -0.61146400000000000752  -0.045509899999999998965  -1
1  2  3  4
  
ZONE T='face612'
STRANDID=0, SOLUTIONTIME=0
Nodes=4, Elements=1, ZONETYPE=FEQuadrilateral
DATAPACKING=POINT
DT=(SINGLE SINGLE SINGLE SINGLE)
-0.095413899999999995938  -0.61506400000000005512  -0.035000000000000003331  -1
-0.097189818308136458058  -0.62192259356842427565  -0.035000000000000003331  -1
-0.10029939808193916173  -0.62201640071651032038  -0.042117813817913636598  -1
-0.10141799999999999427  -0.62065599999999998548  -0.045511099999999998778  -1
1  2  3  4
  
ZONE T='face613'
STRANDID=0, SOLUTIONTIME=0
Nodes=4, Elements=1, ZONETYPE=FEQuadrilateral
DATAPACKING=POINT
DT=(SINGLE SINGLE SINGLE SINGLE)
-0.097189818308136458058  -0.62192259356842427565  -0.035000000000000003331  1
-0.097952999999999998404  -0.62487000000000003652  -0.035000000000000003331  1
-0.10029939808193916173  -0.62201640071651032038  -0.042117813817913636598  1
-0.10029939808193916173  -0.62201640071651032038  -0.042117813817913636598  1
1  2  3  4
  
ZONE T='face614'
STRANDID=0, SOLUTIONTIME=0
Nodes=4, Elements=1, ZONETYPE=FEQuadrilateral
DATAPACKING=POINT
DT=(SINGLE SINGLE SINGLE SINGLE)
-0.10320600000000000607  -0.62990800000000002346  -0.045515600000000003278  1
-0.10167457134565160981  -0.62198362756709657528  -0.045511745733252478852  1
-0.10029939808193916173  -0.62201640071651032038  -0.042117813817913636598  1
-0.097952999999999998404  -0.62487000000000003652  -0.035000000000000003331  1
1  2  3  4
  
ZONE T='face615'
STRANDID=0, SOLUTIONTIME=0
Nodes=4, Elements=1, ZONETYPE=FEQuadrilateral
DATAPACKING=POINT
DT=(SINGLE SINGLE SINGLE SINGLE)
-0.10167457134565160981  -0.62198362756709657528  -0.045511745733252478852  -1
-0.10141799999999999427  -0.62065599999999998548  -0.045511099999999998778  -1
-0.10029939808193916173  -0.62201640071651032038  -0.042117813817913636598  -1
-0.10029939808193916173  -0.62201640071651032038  -0.042117813817913636598  -1
1  2  3  4
  
ZONE T='face616'
STRANDID=0, SOLUTIONTIME=0
Nodes=4, Elements=1, ZONETYPE=FEQuadrilateral
DATAPACKING=POINT
DT=(SINGLE SINGLE SINGLE SINGLE)
-0.095413899999999995938  -0.61506400000000005512  -0.035000000000000003331  -1
-0.10141799999999999427  -0.62065599999999998548  -0.045511099999999998778  -1
-0.098758899999999996688  -0.61146400000000000752  -0.045509899999999998965  -1
-0.098758899999999996688  -0.61146400000000000752  -0.045509899999999998965  -1
1  2  3  4
  
ZONE T='face617'
STRANDID=0, SOLUTIONTIME=0
Nodes=4, Elements=1, ZONETYPE=FEQuadrilateral
DATAPACKING=POINT
DT=(SINGLE SINGLE SINGLE SINGLE)
-0.10320600000000000607  -0.62990800000000002346  -0.045515600000000003278  1
-0.11456199999999999717  -0.63497700000000001364  -0.050000000000000002776  1
-0.11325300000000000644  -0.62502999999999997449  -0.050000000000000002776  1
-0.11325300000000000644  -0.62502999999999997449  -0.050000000000000002776  1
1  2  3  4
  
ZONE T='face618'
STRANDID=0, SOLUTIONTIME=0
Nodes=4, Elements=1, ZONETYPE=FEQuadrilateral
DATAPACKING=POINT
DT=(SINGLE SINGLE SINGLE SINGLE)
-0.10141799999999999427  -0.62065599999999998548  -0.045511099999999998778  -1
-0.10448855472689548562  -0.62179082098651805577  -0.046675731441788013976  -1
-0.11238340746986553997  -0.62110702015654672969  -0.050000000000000002776  -1
-0.11108200000000000018  -0.61523600000000000509  -0.050000000000000002776  -1
1  2  3  4
  
ZONE T='face619'
STRANDID=0, SOLUTIONTIME=0
Nodes=4, Elements=1, ZONETYPE=FEQuadrilateral
DATAPACKING=POINT
DT=(SINGLE SINGLE SINGLE SINGLE)
-0.10448855472689548562  -0.62179082098651805577  -0.046675731441788013976  1
-0.11325300000000000644  -0.62502999999999997449  -0.050000000000000002776  1
-0.11238340746986553997  -0.62110702015654672969  -0.050000000000000002776  1
-0.11238340746986553997  -0.62110702015654672969  -0.050000000000000002776  1
1  2  3  4
  
ZONE T='face620'
STRANDID=0, SOLUTIONTIME=0
Nodes=4, Elements=1, ZONETYPE=FEQuadrilateral
DATAPACKING=POINT
DT=(SINGLE SINGLE SINGLE SINGLE)
-0.10000000000000000555  -0.64500000000000001776  -0.035000000000000003331  1
-0.10439299999999999968  -0.64500000000000001776  -0.045606599999999997141  1
-0.10410700000000000509  -0.63856800000000002449  -0.045518000000000002903  1
-0.10410700000000000509  -0.63856800000000002449  -0.045518000000000002903  1
1  2  3  4
  
ZONE T='face621'
STRANDID=0, SOLUTIONTIME=0
Nodes=4, Elements=1, ZONETYPE=FEQuadrilateral
DATAPACKING=POINT
DT=(SINGLE SINGLE SINGLE SINGLE)
-0.099486900000000003108  -0.63488299999999997514  -0.035000000000000003331  1
-0.10410700000000000509  -0.63856800000000002449  -0.045518000000000002903  1
-0.10320600000000000607  -0.62990800000000002346  -0.045515600000000003278  1
-0.10320600000000000607  -0.62990800000000002346  -0.045515600000000003278  1
1  2  3  4
  
ZONE T='face622'
STRANDID=0, SOLUTIONTIME=0
Nodes=4, Elements=1, ZONETYPE=FEQuadrilateral
DATAPACKING=POINT
DT=(SINGLE SINGLE SINGLE SINGLE)
-0.10410700000000000509  -0.63856800000000002449  -0.045518000000000002903  1
-0.10439299999999999968  -0.64500000000000001776  -0.045606599999999997141  1
-0.115000000000000005  -0.64500000000000001776  -0.050000000000000002776  1
-0.115000000000000005  -0.64500000000000001776  -0.050000000000000002776  1
1  2  3  4
  
ZONE T='face623'
STRANDID=0, SOLUTIONTIME=0
Nodes=4, Elements=1, ZONETYPE=FEQuadrilateral
DATAPACKING=POINT
DT=(SINGLE SINGLE SINGLE SINGLE)
-0.098758899999999996688  -0.61146400000000000752  -0.045509899999999998965  -1
-0.11108200000000000018  -0.61523600000000000509  -0.050000000000000002776  -1
-0.1080649999999999944  -0.60566799999999998416  -0.050000000000000002776  -1
-0.1080649999999999944  -0.60566799999999998416  -0.050000000000000002776  -1
1  2  3  4
  
ZONE T='face624'
STRANDID=0, SOLUTIONTIME=0
Nodes=4, Elements=1, ZONETYPE=FEQuadrilateral
DATAPACKING=POINT
DT=(SINGLE SINGLE SINGLE SINGLE)
-0.091895799999999999708  -0.60556399999999999118  -0.035000000000000003331  -1
-0.098758899999999996688  -0.61146400000000000752  -0.045509899999999998965  -1
-0.095379199999999997317  -0.60280100000000003124  -0.045509700000000000153  -1
-0.095379199999999997317  -0.60280100000000003124  -0.045509700000000000153  -1
1  2  3  4
  
ZONE T='face625'
STRANDID=0, SOLUTIONTIME=0
Nodes=4, Elements=1, ZONETYPE=FEQuadrilateral
DATAPACKING=POINT
DT=(SINGLE SINGLE SINGLE SINGLE)
-0.099593000000000000971  -0.5875000000000000222  -0.050000000000000002776  -1
-0.087845800000000001662  -0.58876700000000004032  -0.045514999999999999902  -1
-0.093175599999999997314  -0.59517799999999998484  -0.04673689999999999789  -1
-0.093175599999999997314  -0.59517799999999998484  -0.04673689999999999789  -1
1  2  3  4
  
ZONE T='face626'
STRANDID=0, SOLUTIONTIME=0
Nodes=4, Elements=1, ZONETYPE=FEQuadrilateral
DATAPACKING=POINT
DT=(SINGLE SINGLE SINGLE SINGLE)
-0.1042249999999999982  -0.59639900000000001246  -0.050000000000000002776  -1
-0.093175599999999997314  -0.59517799999999998484  -0.04673689999999999789  -1
-0.095379199999999997317  -0.60280100000000003124  -0.045509700000000000153  -1
-0.095379199999999997317  -0.60280100000000003124  -0.045509700000000000153  -1
1  2  3  4
  
ZONE T='face627'
STRANDID=0, SOLUTIONTIME=0
Nodes=4, Elements=1, ZONETYPE=FEQuadrilateral
DATAPACKING=POINT
DT=(SINGLE SINGLE SINGLE SINGLE)
-0.087845800000000001662  -0.58876700000000004032  -0.045514999999999999902  -1
-0.082472381036073558191  -0.58793437385323676914  -0.035721863609379220228  -1
-0.083352809933789073771  -0.58992102849745897686  -0.035000000000000003331  -1
-0.087434700000000004083  -0.59646999999999994468  -0.035000000000000003331  -1
1  2  3  4
  
ZONE T='face628'
STRANDID=0, SOLUTIONTIME=0
Nodes=4, Elements=1, ZONETYPE=FEQuadrilateral
DATAPACKING=POINT
DT=(SINGLE SINGLE SINGLE SINGLE)
-0.082472381036073558191  -0.58793437385323676914  -0.035721863609379220228  1
-0.082076300000000004808  -0.5878729999999999789  -0.035000000000000003331  1
-0.083352809933789073771  -0.58992102849745897686  -0.035000000000000003331  1
-0.083352809933789073771  -0.58992102849745897686  -0.035000000000000003331  1
1  2  3  4
  
ZONE T='face629'
STRANDID=0, SOLUTIONTIME=0
Nodes=4, Elements=1, ZONETYPE=FEQuadrilateral
DATAPACKING=POINT
DT=(SINGLE SINGLE SINGLE SINGLE)
-0.088095099999999995632  -0.57107900000000000329  -0.050000000000000002776  1
-0.07624709999999999821  -0.57383200000000000873  -0.045512700000000003153  1
-0.08249009999999999676  -0.58116699999999998916  -0.045516099999999996839  1
-0.08249009999999999676  -0.58116699999999998916  -0.045516099999999996839  1
1  2  3  4
  
ZONE T='face630'
STRANDID=0, SOLUTIONTIME=0
Nodes=4, Elements=1, ZONETYPE=FEQuadrilateral
DATAPACKING=POINT
DT=(SINGLE SINGLE SINGLE SINGLE)
-0.094202499999999994573  -0.57903899999999997039  -0.050000000000000002776  -1
-0.090499940652151500409  -0.5797117098026212112  -0.048582535956779325514  -1
-0.083981842538284223743  -0.58328385555407513685  -0.045515793613011910901  -1
-0.087845800000000001662  -0.58876700000000004032  -0.045514999999999999902  -1
1  2  3  4
  
ZONE T='face631'
STRANDID=0, SOLUTIONTIME=0
Nodes=4, Elements=1, ZONETYPE=FEQuadrilateral
DATAPACKING=POINT
DT=(SINGLE SINGLE SINGLE SINGLE)
-0.090499940652151500409  -0.5797117098026212112  -0.048582535956779325514  1
-0.08249009999999999676  -0.58116699999999998916  -0.045516099999999996839  1
-0.083981842538284223743  -0.58328385555407513685  -0.045515793613011910901  1
-0.083981842538284223743  -0.58328385555407513685  -0.045515793613011910901  1
1  2  3  4
  
ZONE T='face632'
STRANDID=0, SOLUTIONTIME=0
Nodes=4, Elements=1, ZONETYPE=FEQuadrilateral
DATAPACKING=POINT
DT=(SINGLE SINGLE SINGLE SINGLE)
-0.075875799999999993251  -0.57986300000000001731  -0.035000000000000003331  -1
-0.076008914096749244371  -0.57770083701186447644  -0.038768889213293404594  -1
-0.072334562280170336401  -0.57313416900431313206  -0.039916904494006678894  -1
-0.06889670000000000516  -0.57252099999999994662  -0.035000000000000003331  -1
1  2  3  4
  
ZONE T='face633'
STRANDID=0, SOLUTIONTIME=0
Nodes=4, Elements=1, ZONETYPE=FEQuadrilateral
DATAPACKING=POINT
DT=(SINGLE SINGLE SINGLE SINGLE)
-0.076008914096749244371  -0.57770083701186447644  -0.038768889213293404594  1
-0.07624709999999999821  -0.57383200000000000873  -0.045512700000000003153  1
-0.072334562280170336401  -0.57313416900431313206  -0.039916904494006678894  1
-0.072334562280170336401  -0.57313416900431313206  -0.039916904494006678894  1
1  2  3  4
  
ZONE T='face634'
STRANDID=0, SOLUTIONTIME=0
Nodes=4, Elements=1, ZONETYPE=FEQuadrilateral
DATAPACKING=POINT
DT=(SINGLE SINGLE SINGLE SINGLE)
-0.08249009999999999676  -0.58116699999999998916  -0.045516099999999996839  1
-0.077728851506332491406  -0.58022832651440936491  -0.03794617343418701938  1
-0.080770220860590796752  -0.58510841002468239047  -0.036564738688800106636  1
-0.082298114464121399636  -0.58427829773707551375  -0.040637078506880343343  1
1  2  3  4
  
ZONE T='face635'
STRANDID=0, SOLUTIONTIME=0
Nodes=4, Elements=1, ZONETYPE=FEQuadrilateral
DATAPACKING=POINT
DT=(SINGLE SINGLE SINGLE SINGLE)
-0.075875799999999993251  -0.57986300000000001731  -0.035000000000000003331  -1
-0.080183149464699426945  -0.58542736887545232527  -0.035000000000000003331  -1
-0.080770220860590796752  -0.58510841002468239047  -0.036564738688800106636  -1
-0.077728851506332491406  -0.58022832651440936491  -0.03794617343418701938  -1
1  2  3  4
  
ZONE T='face636'
STRANDID=0, SOLUTIONTIME=0
Nodes=4, Elements=1, ZONETYPE=FEQuadrilateral
DATAPACKING=POINT
DT=(SINGLE SINGLE SINGLE SINGLE)
-0.082076300000000004808  -0.5878729999999999789  -0.035000000000000003331  1
-0.082113856429892509436  -0.5872643643816840564  -0.035954439759285986011  1
-0.080770220860590796752  -0.58510841002468239047  -0.036564738688800106636  1
-0.080183149464699426945  -0.58542736887545232527  -0.035000000000000003331  1
1  2  3  4
  
ZONE T='face637'
STRANDID=0, SOLUTIONTIME=0
Nodes=4, Elements=1, ZONETYPE=FEQuadrilateral
DATAPACKING=POINT
DT=(SINGLE SINGLE SINGLE SINGLE)
-0.082113856429892509436  -0.5872643643816840564  -0.035954439759285986011  -1
-0.082298114464121399636  -0.58427829773707551375  -0.040637078506880343343  -1
-0.080770220860590796752  -0.58510841002468239047  -0.036564738688800106636  -1
-0.080770220860590796752  -0.58510841002468239047  -0.036564738688800106636  -1
1  2  3  4
  
ZONE T='face638'
STRANDID=0, SOLUTIONTIME=0
Nodes=4, Elements=1, ZONETYPE=FEQuadrilateral
DATAPACKING=POINT
DT=(SINGLE SINGLE SINGLE SINGLE)
-0.073920600000000002971  -0.55690499999999998337  -0.050000000000000002776  1
-0.061787099999999997579  -0.56097300000000005493  -0.045510500000000002341  1
-0.069280499999999994865  -0.56703599999999998449  -0.045510700000000001153  1
-0.069280499999999994865  -0.56703599999999998449  -0.045510700000000001153  1
1  2  3  4
  
ZONE T='face639'
STRANDID=0, SOLUTIONTIME=0
Nodes=4, Elements=1, ZONETYPE=FEQuadrilateral
DATAPACKING=POINT
DT=(SINGLE SINGLE SINGLE SINGLE)
-0.081317299999999995141  -0.56368300000000004513  -0.050000000000000002776  1
-0.069280499999999994865  -0.56703599999999998449  -0.045510700000000001153  1
-0.07624709999999999821  -0.57383200000000000873  -0.045512700000000003153  1
-0.07624709999999999821  -0.57383200000000000873  -0.045512700000000003153  1
1  2  3  4
  
ZONE T='face640'
STRANDID=0, SOLUTIONTIME=0
Nodes=4, Elements=1, ZONETYPE=FEQuadrilateral
DATAPACKING=POINT
DT=(SINGLE SINGLE SINGLE SINGLE)
-0.061210599999999996956  -0.56592200000000003612  -0.035000000000000003331  -1
-0.061605109842300394274  -0.56253530579437183157  -0.042192533733735111678  -1
-0.059229201128151415245  -0.56073219091233117428  -0.042486576563986577781  -1
-0.052896400000000003139  -0.56013599999999996726  -0.035000000000000003331  -1
1  2  3  4
  
ZONE T='face641'
STRANDID=0, SOLUTIONTIME=0
Nodes=4, Elements=1, ZONETYPE=FEQuadrilateral
DATAPACKING=POINT
DT=(SINGLE SINGLE SINGLE SINGLE)
-0.061605109842300394274  -0.56253530579437183157  -0.042192533733735111678  1
-0.061787099999999997579  -0.56097300000000005493  -0.045510500000000002341  1
-0.059229201128151415245  -0.56073219091233117428  -0.042486576563986577781  1
-0.059229201128151415245  -0.56073219091233117428  -0.042486576563986577781  1
1  2  3  4
  
ZONE T='face642'
STRANDID=0, SOLUTIONTIME=0
Nodes=4, Elements=1, ZONETYPE=FEQuadrilateral
DATAPACKING=POINT
DT=(SINGLE SINGLE SINGLE SINGLE)
-0.06889670000000000516  -0.57252099999999994662  -0.035000000000000003331  -1
-0.069108362590830252348  -0.56949606693406984448  -0.040796565902656595215  -1
-0.066125635100322349702  -0.56660049032847481509  -0.041401623245512116089  -1
-0.061210599999999996956  -0.56592200000000003612  -0.035000000000000003331  -1
1  2  3  4
  
ZONE T='face643'
STRANDID=0, SOLUTIONTIME=0
Nodes=4, Elements=1, ZONETYPE=FEQuadrilateral
DATAPACKING=POINT
DT=(SINGLE SINGLE SINGLE SINGLE)
-0.069108362590830252348  -0.56949606693406984448  -0.040796565902656595215  1
-0.069280499999999994865  -0.56703599999999998449  -0.045510700000000001153  1
-0.066125635100322349702  -0.56660049032847481509  -0.041401623245512116089  1
-0.066125635100322349702  -0.56660049032847481509  -0.041401623245512116089  1
1  2  3  4
  
ZONE T='face644'
STRANDID=0, SOLUTIONTIME=0
Nodes=4, Elements=1, ZONETYPE=FEQuadrilateral
DATAPACKING=POINT
DT=(SINGLE SINGLE SINGLE SINGLE)
-0.061787099999999997579  -0.56097300000000005493  -0.045510500000000002341  1
-0.073920600000000002971  -0.55690499999999998337  -0.050000000000000002776  1
-0.065961300000000000487  -0.55079699999999998106  -0.050000000000000002776  1
-0.065961300000000000487  -0.55079699999999998106  -0.050000000000000002776  1
1  2  3  4
  
ZONE T='face645'
STRANDID=0, SOLUTIONTIME=0
Nodes=4, Elements=1, ZONETYPE=FEQuadrilateral
DATAPACKING=POINT
DT=(SINGLE SINGLE SINGLE SINGLE)
-0.054045299999999997509  -0.5557969999999999855  -0.045510599999999998277  1
-0.053772583833245804485  -0.55682695512885926892  -0.04301568265098214966  1
-0.059229201128151415245  -0.56073219091233117428  -0.042486576563986577781  1
-0.061787099999999997579  -0.56097300000000005493  -0.045510500000000002341  1
1  2  3  4
  
ZONE T='face646'
STRANDID=0, SOLUTIONTIME=0
Nodes=4, Elements=1, ZONETYPE=FEQuadrilateral
DATAPACKING=POINT
DT=(SINGLE SINGLE SINGLE SINGLE)
-0.053772583833245804485  -0.55682695512885926892  -0.04301568265098214966  -1
-0.052896400000000003139  -0.56013599999999996726  -0.035000000000000003331  -1
-0.059229201128151415245  -0.56073219091233117428  -0.042486576563986577781  -1
-0.059229201128151415245  -0.56073219091233117428  -0.042486576563986577781  -1
1  2  3  4
  
ZONE T='face647'
STRANDID=0, SOLUTIONTIME=0
Nodes=4, Elements=1, ZONETYPE=FEQuadrilateral
DATAPACKING=POINT
DT=(SINGLE SINGLE SINGLE SINGLE)
-0.048601100000000001244  -0.54077500000000000568  -0.050000000000000002776  -1
-0.040405745122327169083  -0.54809091264481957229  -0.045808303550935063064  -1
-0.041229327506281172877  -0.54898517211035380292  -0.045727846857296035321  -1
-0.047853399999999997327  -0.55079699999999998106  -0.04673739999999999839  -1
1  2  3  4
  
ZONE T='face648'
STRANDID=0, SOLUTIONTIME=0
Nodes=4, Elements=1, ZONETYPE=FEQuadrilateral
DATAPACKING=POINT
DT=(SINGLE SINGLE SINGLE SINGLE)
-0.040405745122327169083  -0.54809091264481957229  -0.045808303550935063064  1
-0.039832100000000002227  -0.5486029999999999518  -0.045514899999999997027  1
-0.041229327506281172877  -0.54898517211035380292  -0.045727846857296035321  1
-0.041229327506281172877  -0.54898517211035380292  -0.045727846857296035321  1
1  2  3  4
  
ZONE T='face649'
STRANDID=0, SOLUTIONTIME=0
Nodes=4, Elements=1, ZONETYPE=FEQuadrilateral
DATAPACKING=POINT
DT=(SINGLE SINGLE SINGLE SINGLE)
-0.047853399999999997327  -0.55079699999999998106  -0.04673739999999999839  -1
-0.051551400345280114224  -0.55378315961601454198  -0.046004715876614664383  -1
-0.056885004426671992306  -0.54725659736210896522  -0.049200810163864079627  -1
-0.057500000000000002498  -0.54540699999999997516  -0.050000000000000002776  -1
1  2  3  4
  
ZONE T='face650'
STRANDID=0, SOLUTIONTIME=0
Nodes=4, Elements=1, ZONETYPE=FEQuadrilateral
DATAPACKING=POINT
DT=(SINGLE SINGLE SINGLE SINGLE)
-0.051551400345280114224  -0.55378315961601454198  -0.046004715876614664383  1
-0.054045299999999997509  -0.5557969999999999855  -0.045510599999999998277  1
-0.056885004426671992306  -0.54725659736210896522  -0.049200810163864079627  1
-0.056885004426671992306  -0.54725659736210896522  -0.049200810163864079627  1
1  2  3  4
  
ZONE T='face651'
STRANDID=0, SOLUTIONTIME=0
Nodes=4, Elements=1, ZONETYPE=FEQuadrilateral
DATAPACKING=POINT
DT=(SINGLE SINGLE SINGLE SINGLE)
-0.039832100000000002227  -0.5486029999999999518  -0.045514899999999997027  1
-0.034730499999999997485  -0.55122499999999996501  -0.035000000000000003331  1
-0.04403939999999999938  -0.55522000000000004682  -0.035000000000000003331  1
-0.04403939999999999938  -0.55522000000000004682  -0.035000000000000003331  1
1  2  3  4
  
ZONE T='face652'
STRANDID=0, SOLUTIONTIME=0
Nodes=4, Elements=1, ZONETYPE=FEQuadrilateral
DATAPACKING=POINT
DT=(SINGLE SINGLE SINGLE SINGLE)
-0.031089399999999999674  -0.54543699999999994965  -0.045516099999999996839  1
-0.030519440417875874638  -0.54048275579045590433  -0.047444595148118301475  1
-0.025950279158004876251  -0.53824989723077454329  -0.047859100905993427755  1
-0.021770799999999999874  -0.54299699999999995192  -0.045512999999999997902  1
1  2  3  4
  
ZONE T='face653'
STRANDID=0, SOLUTIONTIME=0
Nodes=4, Elements=1, ZONETYPE=FEQuadrilateral
DATAPACKING=POINT
DT=(SINGLE SINGLE SINGLE SINGLE)
-0.030519440417875874638  -0.54048275579045590433  -0.047444595148118301475  -1
-0.029764200000000001073  -0.5339180000000000037  -0.050000000000000002776  -1
-0.025950279158004876251  -0.53824989723077454329  -0.047859100905993427755  -1
-0.025950279158004876251  -0.53824989723077454329  -0.047859100905993427755  -1
1  2  3  4
  
ZONE T='face654'
STRANDID=0, SOLUTIONTIME=0
Nodes=4, Elements=1, ZONETYPE=FEQuadrilateral
DATAPACKING=POINT
DT=(SINGLE SINGLE SINGLE SINGLE)
-0.039832100000000002227  -0.5486029999999999518  -0.045514899999999997027  1
-0.039786719016040347774  -0.5475435655845513061  -0.045922139398074122985  1
-0.033843114437785343229  -0.54259672774750988822  -0.047014041278868566598  1
-0.031089399999999999674  -0.54543699999999994965  -0.045516099999999996839  1
1  2  3  4
  
ZONE T='face655'
STRANDID=0, SOLUTIONTIME=0
Nodes=4, Elements=1, ZONETYPE=FEQuadrilateral
DATAPACKING=POINT
DT=(SINGLE SINGLE SINGLE SINGLE)
-0.039786719016040347774  -0.5475435655845513061  -0.045922139398074122985  -1
-0.039332300000000000595  -0.53693500000000005112  -0.050000000000000002776  -1
-0.033843114437785343229  -0.54259672774750988822  -0.047014041278868566598  -1
-0.033843114437785343229  -0.54259672774750988822  -0.047014041278868566598  -1
1  2  3  4
  
ZONE T='face656'
STRANDID=0, SOLUTIONTIME=0
Nodes=4, Elements=1, ZONETYPE=FEQuadrilateral
DATAPACKING=POINT
DT=(SINGLE SINGLE SINGLE SINGLE)
-0.021770799999999999874  -0.54299699999999995192  -0.045512999999999997902  1
-0.015142799999999999663  -0.54615299999999999958  -0.035000000000000003331  1
-0.025065299999999998692  -0.54819200000000001261  -0.035000000000000003331  1
-0.025065299999999998692  -0.54819200000000001261  -0.035000000000000003331  1
1  2  3  4
  
ZONE T='face657'
STRANDID=0, SOLUTIONTIME=0
Nodes=4, Elements=1, ZONETYPE=FEQuadrilateral
DATAPACKING=POINT
DT=(SINGLE SINGLE SINGLE SINGLE)
-0.031089399999999999674  -0.54543699999999994965  -0.045516099999999996839  1
-0.025065299999999998692  -0.54819200000000001261  -0.035000000000000003331  1
-0.034730499999999997485  -0.55122499999999996501  -0.035000000000000003331  1
-0.034730499999999997485  -0.55122499999999996501  -0.035000000000000003331  1
1  2  3  4
  
ZONE T='face658'
STRANDID=0, SOLUTIONTIME=0
Nodes=4, Elements=1, ZONETYPE=FEQuadrilateral
DATAPACKING=POINT
DT=(SINGLE SINGLE SINGLE SINGLE)
-0.01216829999999999995  -0.54141300000000003312  -0.045511200000000001653  1
-0.010951494323783627499  -0.5351883135562250926  -0.048057110934744129427  1
-0.0067259426426236612606  -0.53498182567370822227  -0.048018620100627386338  1
-0.0025536700000000000718  -0.54073199999999999044  -0.045511200000000001653  1
1  2  3  4
  
ZONE T='face659'
STRANDID=0, SOLUTIONTIME=0
Nodes=4, Elements=1, ZONETYPE=FEQuadrilateral
DATAPACKING=POINT
DT=(SINGLE SINGLE SINGLE SINGLE)
-0.010951494323783627499  -0.5351883135562250926  -0.048057110934744129427  -1
-0.010022899999999999518  -0.53043799999999996508  -0.050000000000000002776  -1
-0.0067259426426236612606  -0.53498182567370822227  -0.048018620100627386338  -1
-0.0067259426426236612606  -0.53498182567370822227  -0.048018620100627386338  -1
1  2  3  4
  
ZONE T='face660'
STRANDID=0, SOLUTIONTIME=0
Nodes=4, Elements=1, ZONETYPE=FEQuadrilateral
DATAPACKING=POINT
DT=(SINGLE SINGLE SINGLE SINGLE)
-0.021770799999999999874  -0.54299699999999995192  -0.045512999999999997902  1
-0.020758184576753969941  -0.53667272113944486378  -0.048035403488649826287  1
-0.016742002385835248052  -0.53574599912045794969  -0.048142902208575255596  1
-0.01216829999999999995  -0.54141300000000003312  -0.045511200000000001653  1
1  2  3  4
  
ZONE T='face661'
STRANDID=0, SOLUTIONTIME=0
Nodes=4, Elements=1, ZONETYPE=FEQuadrilateral
DATAPACKING=POINT
DT=(SINGLE SINGLE SINGLE SINGLE)
-0.020758184576753969941  -0.53667272113944486378  -0.048035403488649826287  -1
-0.019969500000000001139  -0.53174699999999996969  -0.050000000000000002776  -1
-0.016742002385835248052  -0.53574599912045794969  -0.048142902208575255596  -1
-0.016742002385835248052  -0.53574599912045794969  -0.048142902208575255596  -1
1  2  3  4
  
ZONE T='face662'
STRANDID=0, SOLUTIONTIME=0
Nodes=4, Elements=1, ZONETYPE=FEQuadrilateral
DATAPACKING=POINT
DT=(SINGLE SINGLE SINGLE SINGLE)
-0.0025536700000000000718  -0.54073199999999999044  -0.045511200000000001653  1
-0.0016986492313520798469  -0.54122535524013970498  -0.044331546769755030002  1
-0.00051829598520733519834  -0.54512799999999994593  -0.035000000000000003331  1
-0.0050649199999999996655  -0.54512799999999994593  -0.035000000000000003331  1
1  2  3  4
  
ZONE T='face663'
STRANDID=0, SOLUTIONTIME=0
Nodes=4, Elements=1, ZONETYPE=FEQuadrilateral
DATAPACKING=POINT
DT=(SINGLE SINGLE SINGLE SINGLE)
-0.0016986492313520798469  -0.54122535524013970498  -0.044331546769755030002  -1
0.0050649199999999996655  -0.54512799999999994593  -0.035000000000000003331  -1
-0.00051829598520733519834  -0.54512799999999994593  -0.035000000000000003331  -1
-0.00051829598520733519834  -0.54512799999999994593  -0.035000000000000003331  -1
1  2  3  4
  
ZONE T='face664'
STRANDID=0, SOLUTIONTIME=0
Nodes=4, Elements=1, ZONETYPE=FEQuadrilateral
DATAPACKING=POINT
DT=(SINGLE SINGLE SINGLE SINGLE)
-0.01216829999999999995  -0.54141300000000003312  -0.045511200000000001653  1
-0.0050649199999999996655  -0.54512799999999994593  -0.035000000000000003331  1
-0.015142799999999999663  -0.54615299999999999958  -0.035000000000000003331  1
-0.015142799999999999663  -0.54615299999999999958  -0.035000000000000003331  1
1  2  3  4
  
ZONE T='face665'
STRANDID=0, SOLUTIONTIME=0
Nodes=4, Elements=1, ZONETYPE=FEQuadrilateral
DATAPACKING=POINT
DT=(SINGLE SINGLE SINGLE SINGLE)
-0.0025536700000000000718  -0.54073199999999999044  -0.045511200000000001653  1
-0.0067259426426236612606  -0.53498182567370822227  -0.048018620100627386338  1
-0.0024256410713411500832  -0.53496608786543098368  -0.047945844693406194925  1
-0.002021693195329575185  -0.5384963254344833361  -0.046446300259941425415  1
1  2  3  4
  
ZONE T='face666'
STRANDID=0, SOLUTIONTIME=0
Nodes=4, Elements=1, ZONETYPE=FEQuadrilateral
DATAPACKING=POINT
DT=(SINGLE SINGLE SINGLE SINGLE)
-0.010022899999999999518  -0.53043799999999996508  -0.050000000000000002776  -1
-0.0029789902164553184495  -0.53013018165548964067  -0.050000000000000002776  -1
-0.0024256410713411500832  -0.53496608786543098368  -0.047945844693406194925  -1
-0.0067259426426236612606  -0.53498182567370822227  -0.048018620100627386338  -1
1  2  3  4
  
ZONE T='face667'
STRANDID=0, SOLUTIONTIME=0
Nodes=4, Elements=1, ZONETYPE=FEQuadrilateral
DATAPACKING=POINT
DT=(SINGLE SINGLE SINGLE SINGLE)
-1.3900000000000001534e-17  -0.53000000000000002665  -0.050000000000000002776  1
-0.0011805920394378083271  -0.53496153135183732719  -0.047924774326115596179  1
-0.0024256410713411500832  -0.53496608786543098368  -0.047945844693406194925  1
-0.0029789902164553184495  -0.53013018165548964067  -0.050000000000000002776  1
1  2  3  4
  
ZONE T='face668'
STRANDID=0, SOLUTIONTIME=0
Nodes=4, Elements=1, ZONETYPE=FEQuadrilateral
DATAPACKING=POINT
DT=(SINGLE SINGLE SINGLE SINGLE)
-0.0011805920394378083271  -0.53496153135183732719  -0.047924774326115596179  -1
-0.002021693195329575185  -0.5384963254344833361  -0.046446300259941425415  -1
-0.0024256410713411500832  -0.53496608786543098368  -0.047945844693406194925  -1
-0.0024256410713411500832  -0.53496608786543098368  -0.047945844693406194925  -1
1  2  3  4
  
ZONE T='face669'
STRANDID=0, SOLUTIONTIME=0
Nodes=4, Elements=1, ZONETYPE=FEQuadrilateral
DATAPACKING=POINT
DT=(SINGLE SINGLE SINGLE SINGLE)
0.0050649199999999996655  -0.54512799999999994593  -0.035000000000000003331  -1
-0.0016986492313520798469  -0.54122535524013970498  -0.044331546769755030002  -1
-0.0018400148666539114552  -0.54074641049291960471  -0.045511207665155810342  -1
0.0067567099999999999729  -0.54091999999999995641  -0.04551129999999999759  -1
1  2  3  4
  
ZONE T='face670'
STRANDID=0, SOLUTIONTIME=0
Nodes=4, Elements=1, ZONETYPE=FEQuadrilateral
DATAPACKING=POINT
DT=(SINGLE SINGLE SINGLE SINGLE)
-0.0016986492313520798469  -0.54122535524013970498  -0.044331546769755030002  1
-0.0025536700000000000718  -0.54073199999999999044  -0.045511200000000001653  1
-0.0018400148666539114552  -0.54074641049291960471  -0.045511207665155810342  1
-0.0018400148666539114552  -0.54074641049291960471  -0.045511207665155810342  1
1  2  3  4
  
ZONE T='face671'
STRANDID=0, SOLUTIONTIME=0
Nodes=4, Elements=1, ZONETYPE=FEQuadrilateral
DATAPACKING=POINT
DT=(SINGLE SINGLE SINGLE SINGLE)
0.01471710000000000032  -0.54036899999999998823  -0.04673789999999999889  -1
0.016259567096890796545  -0.53783698581421968132  -0.047695877670544409299  -1
0.02136569688688990179  -0.53797444844070441139  -0.047552672238127806359  -1
0.022528300000000001102  -0.54315999999999997616  -0.04551480000000000109  -1
1  2  3  4
  
ZONE T='face672'
STRANDID=0, SOLUTIONTIME=0
Nodes=4, Elements=1, ZONETYPE=FEQuadrilateral
DATAPACKING=POINT
DT=(SINGLE SINGLE SINGLE SINGLE)
0.016259567096890796545  -0.53783698581421968132  -0.047695877670544409299  1
0.019969500000000001139  -0.53174699999999996969  -0.050000000000000002776  1
0.02136569688688990179  -0.53797444844070441139  -0.047552672238127806359  1
0.02136569688688990179  -0.53797444844070441139  -0.047552672238127806359  1
1  2  3  4
  
ZONE T='face673'
STRANDID=0, SOLUTIONTIME=0
Nodes=4, Elements=1, ZONETYPE=FEQuadrilateral
DATAPACKING=POINT
DT=(SINGLE SINGLE SINGLE SINGLE)
0.0067567099999999999729  -0.54091999999999995641  -0.04551129999999999759  -1
0.008251419390439693885  -0.53612311315918881327  -0.047565467712492738583  -1
0.013335767419580155449  -0.53744666736480128932  -0.047697817560092788114  -1
0.01471710000000000032  -0.54036899999999998823  -0.04673789999999999889  -1
1  2  3  4
  
ZONE T='face674'
STRANDID=0, SOLUTIONTIME=0
Nodes=4, Elements=1, ZONETYPE=FEQuadrilateral
DATAPACKING=POINT
DT=(SINGLE SINGLE SINGLE SINGLE)
0.008251419390439693885  -0.53612311315918881327  -0.047565467712492738583  1
0.010022899999999999518  -0.53043799999999996508  -0.050000000000000002776  1
0.013335767419580155449  -0.53744666736480128932  -0.047697817560092788114  1
0.013335767419580155449  -0.53744666736480128932  -0.047697817560092788114  1
1  2  3  4
  
ZONE T='face675'
STRANDID=0, SOLUTIONTIME=0
Nodes=4, Elements=1, ZONETYPE=FEQuadrilateral
DATAPACKING=POINT
DT=(SINGLE SINGLE SINGLE SINGLE)
0.022528300000000001102  -0.54315999999999997616  -0.04551480000000000109  -1
0.025065299999999998692  -0.54819200000000001261  -0.035000000000000003331  -1
0.015142799999999999663  -0.54615299999999999958  -0.035000000000000003331  -1
0.015142799999999999663  -0.54615299999999999958  -0.035000000000000003331  -1
1  2  3  4
  
ZONE T='face676'
STRANDID=0, SOLUTIONTIME=0
Nodes=4, Elements=1, ZONETYPE=FEQuadrilateral
DATAPACKING=POINT
DT=(SINGLE SINGLE SINGLE SINGLE)
0.040547699999999999021  -0.54890300000000002978  -0.04551329999999999959  1
0.037165908924089344212  -0.54765588947278631693  -0.04551434767761061706  1
0.039313474041721356567  -0.54266593121809736378  -0.047765421005800792753  1
0.039938023022087543179  -0.54289953276974145524  -0.047763948096758122863  1
1  2  3  4
  
ZONE T='face677'
STRANDID=0, SOLUTIONTIME=0
Nodes=4, Elements=1, ZONETYPE=FEQuadrilateral
DATAPACKING=POINT
DT=(SINGLE SINGLE SINGLE SINGLE)
0.031509599999999998721  -0.5455699999999999994  -0.045516099999999996839  -1
0.035449706754734952585  -0.54122075717755557811  -0.047774533108460769115  -1
0.039313474041721356567  -0.54266593121809736378  -0.047765421005800792753  -1
0.037165908924089344212  -0.54765588947278631693  -0.04551434767761061706  -1
1  2  3  4
  
ZONE T='face678'
STRANDID=0, SOLUTIONTIME=0
Nodes=4, Elements=1, ZONETYPE=FEQuadrilateral
DATAPACKING=POINT
DT=(SINGLE SINGLE SINGLE SINGLE)
0.039332300000000000595  -0.53693500000000005112  -0.050000000000000002776  1
0.039799592676478735831  -0.54153641414521769271  -0.048274969514927476566  1
0.039313474041721356567  -0.54266593121809736378  -0.047765421005800792753  1
0.035449706754734952585  -0.54122075717755557811  -0.047774533108460769115  1
1  2  3  4
  
ZONE T='face679'
STRANDID=0, SOLUTIONTIME=0
Nodes=4, Elements=1, ZONETYPE=FEQuadrilateral
DATAPACKING=POINT
DT=(SINGLE SINGLE SINGLE SINGLE)
0.039799592676478735831  -0.54153641414521769271  -0.048274969514927476566  -1
0.039938023022087543179  -0.54289953276974145524  -0.047763948096758122863  -1
0.039313474041721356567  -0.54266593121809736378  -0.047765421005800792753  -1
0.039313474041721356567  -0.54266593121809736378  -0.047765421005800792753  -1
1  2  3  4
  
ZONE T='face680'
STRANDID=0, SOLUTIONTIME=0
Nodes=4, Elements=1, ZONETYPE=FEQuadrilateral
DATAPACKING=POINT
DT=(SINGLE SINGLE SINGLE SINGLE)
0.022528300000000001102  -0.54315999999999997616  -0.04551480000000000109  -1
0.025928653596548782018  -0.53881692340423392729  -0.047622522045805026902  -1
0.030615601363070600593  -0.53960181384353078649  -0.04781276580046277952  -1
0.031509599999999998721  -0.5455699999999999994  -0.045516099999999996839  -1
1  2  3  4
  
ZONE T='face681'
STRANDID=0, SOLUTIONTIME=0
Nodes=4, Elements=1, ZONETYPE=FEQuadrilateral
DATAPACKING=POINT
DT=(SINGLE SINGLE SINGLE SINGLE)
0.025928653596548782018  -0.53881692340423392729  -0.047622522045805026902  1
0.029764200000000001073  -0.5339180000000000037  -0.050000000000000002776  1
0.030615601363070600593  -0.53960181384353078649  -0.04781276580046277952  1
0.030615601363070600593  -0.53960181384353078649  -0.04781276580046277952  1
1  2  3  4
  
ZONE T='face682'
STRANDID=0, SOLUTIONTIME=0
Nodes=4, Elements=1, ZONETYPE=FEQuadrilateral
DATAPACKING=POINT
DT=(SINGLE SINGLE SINGLE SINGLE)
0.04403939999999999938  -0.55522000000000004682  -0.035000000000000003331  1
0.035163721416554868937  -0.55141092095297361553  -0.035000000000000003331  1
0.035408876099560268602  -0.55095421864416227464  -0.036226014482484192314  1
0.040547699999999999021  -0.54890300000000002978  -0.04551329999999999959  1
1  2  3  4
  
ZONE T='face683'
STRANDID=0, SOLUTIONTIME=0
Nodes=4, Elements=1, ZONETYPE=FEQuadrilateral
DATAPACKING=POINT
DT=(SINGLE SINGLE SINGLE SINGLE)
0.035163721416554868937  -0.55141092095297361553  -0.035000000000000003331  -1
0.034730499999999997485  -0.55122499999999996501  -0.035000000000000003331  -1
0.035408876099560268602  -0.55095421864416227464  -0.036226014482484192314  -1
0.035408876099560268602  -0.55095421864416227464  -0.036226014482484192314  -1
1  2  3  4
  
ZONE T='face684'
STRANDID=0, SOLUTIONTIME=0
Nodes=4, Elements=1, ZONETYPE=FEQuadrilateral
DATAPACKING=POINT
DT=(SINGLE SINGLE SINGLE SINGLE)
0.031509599999999998721  -0.5455699999999999994  -0.045516099999999996839  -1
0.034730499999999997485  -0.55122499999999996501  -0.035000000000000003331  -1
0.025065299999999998692  -0.54819200000000001261  -0.035000000000000003331  -1
0.025065299999999998692  -0.54819200000000001261  -0.035000000000000003331  -1
1  2  3  4
  
ZONE T='face685'
STRANDID=0, SOLUTIONTIME=0
Nodes=4, Elements=1, ZONETYPE=FEQuadrilateral
DATAPACKING=POINT
DT=(SINGLE SINGLE SINGLE SINGLE)
0.049327400000000000413  -0.55310199999999998255  -0.045511700000000002153  1
0.05243759300513083782  -0.55017356410756890206  -0.047219783017023807259  1
0.057568470001617133569  -0.55403640469035075888  -0.046936121024346799668  1
0.057600300000000000111  -0.5580479999999999885  -0.04551179999999999809  1
1  2  3  4
  
ZONE T='face686'
STRANDID=0, SOLUTIONTIME=0
Nodes=4, Elements=1, ZONETYPE=FEQuadrilateral
DATAPACKING=POINT
DT=(SINGLE SINGLE SINGLE SINGLE)
0.05243759300513083782  -0.55017356410756890206  -0.047219783017023807259  -1
0.057500000000000002498  -0.54540699999999997516  -0.050000000000000002776  -1
0.057568470001617133569  -0.55403640469035075888  -0.046936121024346799668  -1
0.057568470001617133569  -0.55403640469035075888  -0.046936121024346799668  -1
1  2  3  4
  
ZONE T='face687'
STRANDID=0, SOLUTIONTIME=0
Nodes=4, Elements=1, ZONETYPE=FEQuadrilateral
DATAPACKING=POINT
DT=(SINGLE SINGLE SINGLE SINGLE)
0.040547699999999999021  -0.54890300000000002978  -0.04551329999999999959  1
0.044303587025646629094  -0.54511232156052658038  -0.047605775018994309078  1
0.049012916780231126357  -0.54776448843440594949  -0.047455104977679546385  1
0.049327400000000000413  -0.55310199999999998255  -0.045511700000000002153  1
1  2  3  4
  
ZONE T='face688'
STRANDID=0, SOLUTIONTIME=0
Nodes=4, Elements=1, ZONETYPE=FEQuadrilateral
DATAPACKING=POINT
DT=(SINGLE SINGLE SINGLE SINGLE)
0.044303587025646629094  -0.54511232156052658038  -0.047605775018994309078  -1
0.048601100000000001244  -0.54077500000000000568  -0.050000000000000002776  -1
0.049012916780231126357  -0.54776448843440594949  -0.047455104977679546385  -1
0.049012916780231126357  -0.54776448843440594949  -0.047455104977679546385  -1
1  2  3  4
  
ZONE T='face689'
STRANDID=0, SOLUTIONTIME=0
Nodes=4, Elements=1, ZONETYPE=FEQuadrilateral
DATAPACKING=POINT
DT=(SINGLE SINGLE SINGLE SINGLE)
0.057600300000000000111  -0.5580479999999999885  -0.04551179999999999809  1
0.061210599999999996956  -0.56592200000000003612  -0.035000000000000003331  1
0.052896400000000003139  -0.56013599999999996726  -0.035000000000000003331  1
0.052896400000000003139  -0.56013599999999996726  -0.035000000000000003331  1
1  2  3  4
  
ZONE T='face690'
STRANDID=0, SOLUTIONTIME=0
Nodes=4, Elements=1, ZONETYPE=FEQuadrilateral
DATAPACKING=POINT
DT=(SINGLE SINGLE SINGLE SINGLE)
0.049327400000000000413  -0.55310199999999998255  -0.045511700000000002153  1
0.052896400000000003139  -0.56013599999999996726  -0.035000000000000003331  1
0.04403939999999999938  -0.55522000000000004682  -0.035000000000000003331  1
0.04403939999999999938  -0.55522000000000004682  -0.035000000000000003331  1
1  2  3  4
  
ZONE T='face691'
STRANDID=0, SOLUTIONTIME=0
Nodes=4, Elements=1, ZONETYPE=FEQuadrilateral
DATAPACKING=POINT
DT=(SINGLE SINGLE SINGLE SINGLE)
0.065961300000000000487  -0.55079699999999998106  -0.050000000000000002776  -1
0.059981937126911577529  -0.5559825472064063856  -0.046790267139457546175  -1
0.057568470001617133569  -0.55403640469035075888  -0.046936121024346799668  -1
0.057500000000000002498  -0.54540699999999997516  -0.050000000000000002776  -1
1  2  3  4
  
ZONE T='face692'
STRANDID=0, SOLUTIONTIME=0
Nodes=4, Elements=1, ZONETYPE=FEQuadrilateral
DATAPACKING=POINT
DT=(SINGLE SINGLE SINGLE SINGLE)
0.059981937126911577529  -0.5559825472064063856  -0.046790267139457546175  1
0.057600300000000000111  -0.5580479999999999885  -0.04551179999999999809  1
0.057568470001617133569  -0.55403640469035075888  -0.046936121024346799668  1
0.057568470001617133569  -0.55403640469035075888  -0.046936121024346799668  1
1  2  3  4
  
ZONE T='face693'
STRANDID=0, SOLUTIONTIME=0
Nodes=4, Elements=1, ZONETYPE=FEQuadrilateral
DATAPACKING=POINT
DT=(SINGLE SINGLE SINGLE SINGLE)
0.061210599999999996956  -0.56592200000000003612  -0.035000000000000003331  1
0.057600300000000000111  -0.5580479999999999885  -0.04551179999999999809  1
0.065125900000000000456  -0.56353200000000003289  -0.045512099999999999778  1
0.065125900000000000456  -0.56353200000000003289  -0.045512099999999999778  1
1  2  3  4
  
ZONE T='face694'
STRANDID=0, SOLUTIONTIME=0
Nodes=4, Elements=1, ZONETYPE=FEQuadrilateral
DATAPACKING=POINT
DT=(SINGLE SINGLE SINGLE SINGLE)
0.081317299999999995141  -0.56368300000000004513  -0.050000000000000002776  1
0.077134950834461868396  -0.57354716132348859681  -0.045870677030657197593  1
0.074833961415423672081  -0.57166569173940551263  -0.046010171338469546543  1
0.071983800000000000563  -0.56765200000000004543  -0.046738300000000003454  1
1  2  3  4
  
ZONE T='face695'
STRANDID=0, SOLUTIONTIME=0
Nodes=4, Elements=1, ZONETYPE=FEQuadrilateral
DATAPACKING=POINT
DT=(SINGLE SINGLE SINGLE SINGLE)
0.077134950834461868396  -0.57354716132348859681  -0.045870677030657197593  -1
0.076774200000000000776  -0.57439799999999996416  -0.045514499999999999402  -1
0.074833961415423672081  -0.57166569173940551263  -0.046010171338469546543  -1
0.074833961415423672081  -0.57166569173940551263  -0.046010171338469546543  -1
1  2  3  4
  
ZONE T='face696'
STRANDID=0, SOLUTIONTIME=0
Nodes=4, Elements=1, ZONETYPE=FEQuadrilateral
DATAPACKING=POINT
DT=(SINGLE SINGLE SINGLE SINGLE)
0.065125900000000000456  -0.56353200000000003289  -0.045512099999999999778  1
0.066438278212301943304  -0.56254309413477154855  -0.046181801317724299749  1
0.067889845383809474533  -0.56454518309162582401  -0.046164739728106883587  1
0.06751865053530377303  -0.56496948555759807231  -0.045939926405516189056  1
1  2  3  4
  
ZONE T='face697'
STRANDID=0, SOLUTIONTIME=0
Nodes=4, Elements=1, ZONETYPE=FEQuadrilateral
DATAPACKING=POINT
DT=(SINGLE SINGLE SINGLE SINGLE)
0.073920600000000002971  -0.55690499999999998337  -0.050000000000000002776  -1
0.073751141382081802922  -0.55784529934260995709  -0.049714620418182670081  -1
0.067889845383809474533  -0.56454518309162582401  -0.046164739728106883587  -1
0.066438278212301943304  -0.56254309413477154855  -0.046181801317724299749  -1
1  2  3  4
  
ZONE T='face698'
STRANDID=0, SOLUTIONTIME=0
Nodes=4, Elements=1, ZONETYPE=FEQuadrilateral
DATAPACKING=POINT
DT=(SINGLE SINGLE SINGLE SINGLE)
0.071983800000000000563  -0.56765200000000004543  -0.046738300000000003454  1
0.068721328653280969179  -0.56569201488086995333  -0.04615496656478705606  1
0.067889845383809474533  -0.56454518309162582401  -0.046164739728106883587  1
0.073751141382081802922  -0.55784529934260995709  -0.049714620418182670081  1
1  2  3  4
  
ZONE T='face699'
STRANDID=0, SOLUTIONTIME=0
Nodes=4, Elements=1, ZONETYPE=FEQuadrilateral
DATAPACKING=POINT
DT=(SINGLE SINGLE SINGLE SINGLE)
0.068721328653280969179  -0.56569201488086995333  -0.04615496656478705606  -1
0.06751865053530377303  -0.56496948555759807231  -0.045939926405516189056  -1
0.067889845383809474533  -0.56454518309162582401  -0.046164739728106883587  -1
0.067889845383809474533  -0.56454518309162582401  -0.046164739728106883587  -1
1  2  3  4
  
ZONE T='face700'
STRANDID=0, SOLUTIONTIME=0
Nodes=4, Elements=1, ZONETYPE=FEQuadrilateral
DATAPACKING=POINT
DT=(SINGLE SINGLE SINGLE SINGLE)
0.076774200000000000776  -0.57439799999999996416  -0.045514499999999999402  -1
0.075875799999999993251  -0.57986300000000001731  -0.035000000000000003331  -1
0.06889670000000000516  -0.57252099999999994662  -0.035000000000000003331  -1
0.06889670000000000516  -0.57252099999999994662  -0.035000000000000003331  -1
1  2  3  4
  
ZONE T='face701'
STRANDID=0, SOLUTIONTIME=0
Nodes=4, Elements=1, ZONETYPE=FEQuadrilateral
DATAPACKING=POINT
DT=(SINGLE SINGLE SINGLE SINGLE)
0.082758999999999999231  -0.58151600000000003288  -0.045516099999999996839  -1
0.085801831048450585837  -0.58085736474793447925  -0.046708370733442354517  -1
0.090281841677155999504  -0.58589475630029475006  -0.047038698737180882625  -1
0.088262400000000004741  -0.58942600000000000549  -0.045513400000000002465  -1
1  2  3  4
  
ZONE T='face702'
STRANDID=0, SOLUTIONTIME=0
Nodes=4, Elements=1, ZONETYPE=FEQuadrilateral
DATAPACKING=POINT
DT=(SINGLE SINGLE SINGLE SINGLE)
0.085801831048450585837  -0.58085736474793447925  -0.046708370733442354517  1
0.094202499999999994573  -0.57903899999999997039  -0.050000000000000002776  1
0.090281841677155999504  -0.58589475630029475006  -0.047038698737180882625  1
0.090281841677155999504  -0.58589475630029475006  -0.047038698737180882625  1
1  2  3  4
  
ZONE T='face703'
STRANDID=0, SOLUTIONTIME=0
Nodes=4, Elements=1, ZONETYPE=FEQuadrilateral
DATAPACKING=POINT
DT=(SINGLE SINGLE SINGLE SINGLE)
0.076774200000000000776  -0.57439799999999996416  -0.045514499999999999402  -1
0.077871911114037350998  -0.57407617901514096381  -0.045949428601260902671  -1
0.084008658106021580347  -0.57907176513698255249  -0.046566181891566908735  -1
0.082758999999999999231  -0.58151600000000003288  -0.045516099999999996839  -1
1  2  3  4
  
ZONE T='face704'
STRANDID=0, SOLUTIONTIME=0
Nodes=4, Elements=1, ZONETYPE=FEQuadrilateral
DATAPACKING=POINT
DT=(SINGLE SINGLE SINGLE SINGLE)
0.077871911114037350998  -0.57407617901514096381  -0.045949428601260902671  1
0.088095099999999995632  -0.57107900000000000329  -0.050000000000000002776  1
0.084008658106021580347  -0.57907176513698255249  -0.046566181891566908735  1
0.084008658106021580347  -0.57907176513698255249  -0.046566181891566908735  1
1  2  3  4
  
ZONE T='face705'
STRANDID=0, SOLUTIONTIME=0
Nodes=4, Elements=1, ZONETYPE=FEQuadrilateral
DATAPACKING=POINT
DT=(SINGLE SINGLE SINGLE SINGLE)
0.088262400000000004741  -0.58942600000000000549  -0.045513400000000002465  -1
0.088164718048036022635  -0.59025730562961731263  -0.044272649204085946784  -1
0.084915382132023708994  -0.59242801438657199942  -0.035000000000000003331  -1
0.082076300000000004808  -0.5878729999999999789  -0.035000000000000003331  -1
1  2  3  4
  
ZONE T='face706'
STRANDID=0, SOLUTIONTIME=0
Nodes=4, Elements=1, ZONETYPE=FEQuadrilateral
DATAPACKING=POINT
DT=(SINGLE SINGLE SINGLE SINGLE)
0.088164718048036022635  -0.59025730562961731263  -0.044272649204085946784  1
0.087434700000000004083  -0.59646999999999994468  -0.035000000000000003331  1
0.084915382132023708994  -0.59242801438657199942  -0.035000000000000003331  1
0.084915382132023708994  -0.59242801438657199942  -0.035000000000000003331  1
1  2  3  4
  
ZONE T='face707'
STRANDID=0, SOLUTIONTIME=0
Nodes=4, Elements=1, ZONETYPE=FEQuadrilateral
DATAPACKING=POINT
DT=(SINGLE SINGLE SINGLE SINGLE)
0.082758999999999999231  -0.58151600000000003288  -0.045516099999999996839  -1
0.082076300000000004808  -0.5878729999999999789  -0.035000000000000003331  -1
0.075875799999999993251  -0.57986300000000001731  -0.035000000000000003331  -1
0.075875799999999993251  -0.57986300000000001731  -0.035000000000000003331  -1
1  2  3  4
  
ZONE T='face708'
STRANDID=0, SOLUTIONTIME=0
Nodes=4, Elements=1, ZONETYPE=FEQuadrilateral
DATAPACKING=POINT
DT=(SINGLE SINGLE SINGLE SINGLE)
0.093066800000000005078  -0.59791600000000000303  -0.045511700000000002153  1
0.09780490717522105637  -0.59727183619357870903  -0.047417567114278712237  1
0.10022367643023610828  -0.60222946813376931896  -0.04749104385826645458  1
0.097062999999999996503  -0.60683500000000001329  -0.045509199999999999653  1
1  2  3  4
  
ZONE T='face709'
STRANDID=0, SOLUTIONTIME=0
Nodes=4, Elements=1, ZONETYPE=FEQuadrilateral
DATAPACKING=POINT
DT=(SINGLE SINGLE SINGLE SINGLE)
0.09780490717522105637  -0.59727183619357870903  -0.047417567114278712237  -1
0.1042249999999999982  -0.59639900000000001246  -0.050000000000000002776  -1
0.10022367643023610828  -0.60222946813376931896  -0.04749104385826645458  -1
0.10022367643023610828  -0.60222946813376931896  -0.04749104385826645458  -1
1  2  3  4
  
ZONE T='face710'
STRANDID=0, SOLUTIONTIME=0
Nodes=4, Elements=1, ZONETYPE=FEQuadrilateral
DATAPACKING=POINT
DT=(SINGLE SINGLE SINGLE SINGLE)
0.093066800000000005078  -0.59791600000000000303  -0.045511700000000002153  1
0.088573572873217015777  -0.58997588296012248854  -0.045513289893871357317  1
0.089886251083145934926  -0.58914997426560478111  -0.046156399511909571021  1
0.095724903554468138145  -0.5936735914585302698  -0.047339772413275617302  1
1  2  3  4
  
ZONE T='face711'
STRANDID=0, SOLUTIONTIME=0
Nodes=4, Elements=1, ZONETYPE=FEQuadrilateral
DATAPACKING=POINT
DT=(SINGLE SINGLE SINGLE SINGLE)
0.099593000000000000971  -0.5875000000000000222  -0.050000000000000002776  -1
0.095724903554468138145  -0.5936735914585302698  -0.047339772413275617302  -1
0.092429008084176283999  -0.58871775090726674584  -0.047163260010102320274  -1
0.092429008084176283999  -0.58871775090726674584  -0.047163260010102320274  -1
1  2  3  4
  
ZONE T='face712'
STRANDID=0, SOLUTIONTIME=0
Nodes=4, Elements=1, ZONETYPE=FEQuadrilateral
DATAPACKING=POINT
DT=(SINGLE SINGLE SINGLE SINGLE)
0.092429008084176283999  -0.58871775090726674584  -0.047163260010102320274  1
0.095724903554468138145  -0.5936735914585302698  -0.047339772413275617302  1
0.089886251083145934926  -0.58914997426560478111  -0.046156399511909571021  1
0.089886251083145934926  -0.58914997426560478111  -0.046156399511909571021  1
1  2  3  4
  
ZONE T='face713'
STRANDID=0, SOLUTIONTIME=0
Nodes=4, Elements=1, ZONETYPE=FEQuadrilateral
DATAPACKING=POINT
DT=(SINGLE SINGLE SINGLE SINGLE)
0.088262400000000004741  -0.58942600000000000549  -0.045513400000000002465  -1
0.089886251083145934926  -0.58914997426560478111  -0.046156399511909571021  -1
0.088573572873217015777  -0.58997588296012248854  -0.045513289893871357317  -1
0.088573572873217015777  -0.58997588296012248854  -0.045513289893871357317  -1
1  2  3  4
  
ZONE T='face714'
STRANDID=0, SOLUTIONTIME=0
Nodes=4, Elements=1, ZONETYPE=FEQuadrilateral
DATAPACKING=POINT
DT=(SINGLE SINGLE SINGLE SINGLE)
0.097062999999999996503  -0.60683500000000001329  -0.045509199999999999653  1
0.095413899999999995938  -0.61506400000000005512  -0.035000000000000003331  1
0.091895799999999999708  -0.60556399999999999118  -0.035000000000000003331  1
0.091895799999999999708  -0.60556399999999999118  -0.035000000000000003331  1
1  2  3  4
  
ZONE T='face715'
STRANDID=0, SOLUTIONTIME=0
Nodes=4, Elements=1, ZONETYPE=FEQuadrilateral
DATAPACKING=POINT
DT=(SINGLE SINGLE SINGLE SINGLE)
0.093066800000000005078  -0.59791600000000000303  -0.045511700000000002153  1
0.091895799999999999708  -0.60556399999999999118  -0.035000000000000003331  1
0.087434700000000004083  -0.59646999999999994468  -0.035000000000000003331  1
0.087434700000000004083  -0.59646999999999994468  -0.035000000000000003331  1
1  2  3  4
  
ZONE T='face716'
STRANDID=0, SOLUTIONTIME=0
Nodes=4, Elements=1, ZONETYPE=FEQuadrilateral
DATAPACKING=POINT
DT=(SINGLE SINGLE SINGLE SINGLE)
0.10246500000000000052  -0.62558400000000002894  -0.045501100000000002654  -1
0.10044049939941621097  -0.6170748269004666664  -0.045505131085266652124  -1
0.10290240952469241476  -0.61587445474979640725  -0.046620175468215278858  -1
0.10591847286635022729  -0.62143678667506185853  -0.047304143875875948044  -1
1  2  3  4
  
ZONE T='face717'
STRANDID=0, SOLUTIONTIME=0
Nodes=4, Elements=1, ZONETYPE=FEQuadrilateral
DATAPACKING=POINT
DT=(SINGLE SINGLE SINGLE SINGLE)
0.11108200000000000018  -0.61523600000000000509  -0.050000000000000002776  1
0.10591847286635022729  -0.62143678667506185853  -0.047304143875875948044  1
0.1045213942143856517  -0.6157480855302001066  -0.047289143454733374716  1
0.1045213942143856517  -0.6157480855302001066  -0.047289143454733374716  1
1  2  3  4
  
ZONE T='face718'
STRANDID=0, SOLUTIONTIME=0
Nodes=4, Elements=1, ZONETYPE=FEQuadrilateral
DATAPACKING=POINT
DT=(SINGLE SINGLE SINGLE SINGLE)
0.1045213942143856517  -0.6157480855302001066  -0.047289143454733374716  -1
0.10591847286635022729  -0.62143678667506185853  -0.047304143875875948044  -1
0.10290240952469241476  -0.61587445474979640725  -0.046620175468215278858  -1
0.10290240952469241476  -0.61587445474979640725  -0.046620175468215278858  -1
1  2  3  4
  
ZONE T='face719'
STRANDID=0, SOLUTIONTIME=0
Nodes=4, Elements=1, ZONETYPE=FEQuadrilateral
DATAPACKING=POINT
DT=(SINGLE SINGLE SINGLE SINGLE)
0.1002050000000000024  -0.61608499999999999375  -0.045505600000000000216  1
0.10290240952469241476  -0.61587445474979640725  -0.046620175468215278858  1
0.10044049939941621097  -0.6170748269004666664  -0.045505131085266652124  1
0.10044049939941621097  -0.6170748269004666664  -0.045505131085266652124  1
1  2  3  4
  
ZONE T='face720'
STRANDID=0, SOLUTIONTIME=0
Nodes=4, Elements=1, ZONETYPE=FEQuadrilateral
DATAPACKING=POINT
DT=(SINGLE SINGLE SINGLE SINGLE)
0.097062999999999996503  -0.60683500000000001329  -0.045509199999999999653  1
0.10191375028581593776  -0.60632047304276071031  -0.04748918085652992227  1
0.10364954203888974982  -0.61151988620621955395  -0.047475211926155988507  1
0.1002050000000000024  -0.61608499999999999375  -0.045505600000000000216  1
1  2  3  4
  
ZONE T='face721'
STRANDID=0, SOLUTIONTIME=0
Nodes=4, Elements=1, ZONETYPE=FEQuadrilateral
DATAPACKING=POINT
DT=(SINGLE SINGLE SINGLE SINGLE)
0.10191375028581593776  -0.60632047304276071031  -0.04748918085652992227  -1
0.1080649999999999944  -0.60566799999999998416  -0.050000000000000002776  -1
0.10364954203888974982  -0.61151988620621955395  -0.047475211926155988507  -1
0.10364954203888974982  -0.61151988620621955395  -0.047475211926155988507  -1
1  2  3  4
  
ZONE T='face722'
STRANDID=0, SOLUTIONTIME=0
Nodes=4, Elements=1, ZONETYPE=FEQuadrilateral
DATAPACKING=POINT
DT=(SINGLE SINGLE SINGLE SINGLE)
0.10246500000000000052  -0.62558400000000002894  -0.045501100000000002654  -1
0.099486900000000003108  -0.63488299999999997514  -0.035000000000000003331  -1
0.097952999999999998404  -0.62487000000000003652  -0.035000000000000003331  -1
0.097952999999999998404  -0.62487000000000003652  -0.035000000000000003331  -1
1  2  3  4
  
ZONE T='face723'
STRANDID=0, SOLUTIONTIME=0
Nodes=4, Elements=1, ZONETYPE=FEQuadrilateral
DATAPACKING=POINT
DT=(SINGLE SINGLE SINGLE SINGLE)
0.1002050000000000024  -0.61608499999999999375  -0.045505600000000000216  1
0.099805841671113684765  -0.61764210742418579336  -0.043643522850822312475  1
0.096734713538562805413  -0.62016497970113304561  -0.035000000000000003331  1
0.095413899999999995938  -0.61506400000000005512  -0.035000000000000003331  1
1  2  3  4
  
ZONE T='face724'
STRANDID=0, SOLUTIONTIME=0
Nodes=4, Elements=1, ZONETYPE=FEQuadrilateral
DATAPACKING=POINT
DT=(SINGLE SINGLE SINGLE SINGLE)
0.099805841671113684765  -0.61764210742418579336  -0.043643522850822312475  -1
0.097952999999999998404  -0.62487000000000003652  -0.035000000000000003331  -1
0.096734713538562805413  -0.62016497970113304561  -0.035000000000000003331  -1
0.096734713538562805413  -0.62016497970113304561  -0.035000000000000003331  -1
1  2  3  4
  
ZONE T='face725'
STRANDID=0, SOLUTIONTIME=0
Nodes=4, Elements=1, ZONETYPE=FEQuadrilateral
DATAPACKING=POINT
DT=(SINGLE SINGLE SINGLE SINGLE)
0.115000000000000005  -0.64500000000000001776  -0.050000000000000002776  1
0.10790040428742318779  -0.64500000000000001776  -0.047059360440875365461  1
0.10768017400210273815  -0.64176002114041941216  -0.04702678588463350684  1
0.11456199999999999717  -0.63497700000000001364  -0.050000000000000002776  1
1  2  3  4
  
ZONE T='face726'
STRANDID=0, SOLUTIONTIME=0
Nodes=4, Elements=1, ZONETYPE=FEQuadrilateral
DATAPACKING=POINT
DT=(SINGLE SINGLE SINGLE SINGLE)
0.10790040428742318779  -0.64500000000000001776  -0.047059360440875365461  -1
0.10439299999999999968  -0.64500000000000001776  -0.045606599999999997141  -1
0.10768017400210273815  -0.64176002114041941216  -0.04702678588463350684  -1
0.10768017400210273815  -0.64176002114041941216  -0.04702678588463350684  -1
1  2  3  4
  
ZONE T='face727'
STRANDID=0, SOLUTIONTIME=0
Nodes=4, Elements=1, ZONETYPE=FEQuadrilateral
DATAPACKING=POINT
DT=(SINGLE SINGLE SINGLE SINGLE)
0.10246500000000000052  -0.62558400000000002894  -0.045501100000000002654  -1
0.10749655975538371933  -0.62532561252275842278  -0.047599402204625128332  -1
0.10813585356127941584  -0.6305843005173760174  -0.047555304060508084285  -1
0.10383000000000000562  -0.63525799999999998935  -0.04549820000000000253  -1
1  2  3  4
  
ZONE T='face728'
STRANDID=0, SOLUTIONTIME=0
Nodes=4, Elements=1, ZONETYPE=FEQuadrilateral
DATAPACKING=POINT
DT=(SINGLE SINGLE SINGLE SINGLE)
0.10749655975538371933  -0.62532561252275842278  -0.047599402204625128332  1
0.11325300000000000644  -0.62502999999999997449  -0.050000000000000002776  1
0.10813585356127941584  -0.6305843005173760174  -0.047555304060508084285  1
0.10813585356127941584  -0.6305843005173760174  -0.047555304060508084285  1
1  2  3  4
  
ZONE T='face729'
STRANDID=0, SOLUTIONTIME=0
Nodes=4, Elements=1, ZONETYPE=FEQuadrilateral
DATAPACKING=POINT
DT=(SINGLE SINGLE SINGLE SINGLE)
0.10383000000000000562  -0.63525799999999998935  -0.04549820000000000253  -1
0.10439299999999999968  -0.64500000000000001776  -0.045606599999999997141  -1
0.10000000000000000555  -0.64500000000000001776  -0.035000000000000003331  -1
0.10000000000000000555  -0.64500000000000001776  -0.035000000000000003331  -1
1  2  3  4
  
ZONE T='face730'
STRANDID=0, SOLUTIONTIME=0
Nodes=4, Elements=1, ZONETYPE=FEQuadrilateral
DATAPACKING=POINT
DT=(SINGLE SINGLE SINGLE SINGLE)
-0.031142900000000001137  -0.05705369999999999886  0.014968399999999999761  1
-0.024523484349109024583  -0.060008048692114041023  0.014975458958101381737  1
-0.024659865395449776654  -0.060068208331505855424  0.0095469222163932637715  1
-0.027160799999999998833  -0.059053300000000003012  0.005000830000000000379  1
1  2  3  4
  
ZONE T='face731'
STRANDID=0, SOLUTIONTIME=0
Nodes=4, Elements=1, ZONETYPE=FEQuadrilateral
DATAPACKING=POINT
DT=(SINGLE SINGLE SINGLE SINGLE)
-0.024523484349109024583  -0.060008048692114041023  0.014975458958101381737  -1
-0.021671800000000001479  -0.061280800000000003325  0.014978500000000000494  -1
-0.024659865395449776654  -0.060068208331505855424  0.0095469222163932637715  -1
-0.024659865395449776654  -0.060068208331505855424  0.0095469222163932637715  -1
1  2  3  4
  
ZONE T='face732'
STRANDID=0, SOLUTIONTIME=0
Nodes=4, Elements=1, ZONETYPE=FEQuadrilateral
DATAPACKING=POINT
DT=(SINGLE SINGLE SINGLE SINGLE)
-0.021671800000000001479  -0.061280800000000003325  0.014978500000000000494  -1
-0.011698699999999999377  -0.063938599999999998214  0.014992000000000000118  -1
-0.017429299999999998266  -0.062619599999999997486  0.0050070000000000001658  -1
-0.017429299999999998266  -0.062619599999999997486  0.0050070000000000001658  -1
1  2  3  4
  
ZONE T='face733'
STRANDID=0, SOLUTIONTIME=0
Nodes=4, Elements=1, ZONETYPE=FEQuadrilateral
DATAPACKING=POINT
DT=(SINGLE SINGLE SINGLE SINGLE)
-0.020086099999999999094  -0.061818699999999997263  0.035000000000000003331  -1
-0.010168200000000000502  -0.064199699999999998434  0.035000000000000003331  -1
-0.015976100000000000023  -0.063006099999999995442  0.024976100000000001078  -1
-0.015976100000000000023  -0.063006099999999995442  0.024976100000000001078  -1
1  2  3  4
  
ZONE T='face734'
STRANDID=0, SOLUTIONTIME=0
Nodes=4, Elements=1, ZONETYPE=FEQuadrilateral
DATAPACKING=POINT
DT=(SINGLE SINGLE SINGLE SINGLE)
-0.021671800000000001479  -0.061280800000000003325  0.014978500000000000494  -1
-0.024393796762790364435  -0.060214579139236411309  0.02170055838210307661  -1
-0.024282852621037288171  -0.060183648101656522789  0.024966035654417847306  -1
-0.015976100000000000023  -0.063006099999999995442  0.024976100000000001078  -1
1  2  3  4
  
ZONE T='face735'
STRANDID=0, SOLUTIONTIME=0
Nodes=4, Elements=1, ZONETYPE=FEQuadrilateral
DATAPACKING=POINT
DT=(SINGLE SINGLE SINGLE SINGLE)
-0.024393796762790364435  -0.060214579139236411309  0.02170055838210307661  1
-0.02571539999999999937  -0.059696899999999997188  0.024964299999999998297  1
-0.024282852621037288171  -0.060183648101656522789  0.024966035654417847306  1
-0.024282852621037288171  -0.060183648101656522789  0.024966035654417847306  1
1  2  3  4
  
ZONE T='face736'
STRANDID=0, SOLUTIONTIME=0
Nodes=4, Elements=1, ZONETYPE=FEQuadrilateral
DATAPACKING=POINT
DT=(SINGLE SINGLE SINGLE SINGLE)
-0.010168200000000000502  -0.064199699999999998434  0.035000000000000003331  -1
-1.189999999999999985e-17  -0.06500000000000000222  0.035000000000000003331  -1
-0.0058657199999999996148  -0.064734799999999995124  0.024990100000000001201  -1
-0.0058657199999999996148  -0.064734799999999995124  0.024990100000000001201  -1
1  2  3  4
  
ZONE T='face737'
STRANDID=0, SOLUTIONTIME=0
Nodes=4, Elements=1, ZONETYPE=FEQuadrilateral
DATAPACKING=POINT
DT=(SINGLE SINGLE SINGLE SINGLE)
-0.015976100000000000023  -0.063006099999999995442  0.024976100000000001078  -1
-0.0058657199999999996148  -0.064734799999999995124  0.024990100000000001201  -1
-0.011698699999999999377  -0.063938599999999998214  0.014992000000000000118  -1
-0.011698699999999999377  -0.063938599999999998214  0.014992000000000000118  -1
1  2  3  4
  
ZONE T='face738'
STRANDID=0, SOLUTIONTIME=0
Nodes=4, Elements=1, ZONETYPE=FEQuadrilateral
DATAPACKING=POINT
DT=(SINGLE SINGLE SINGLE SINGLE)
-0.044424299999999999899  -0.047449800000000000311  0.0049903600000000001083  1
-0.046195204671502620997  -0.045676316007218970006  0.010704840560482434958  1
-0.046059167722310528914  -0.04568339963868157938  0.014960687762956604435  1
-0.039841300000000003101  -0.051358300000000002561  0.014963199999999999418  1
1  2  3  4
  
ZONE T='face739'
STRANDID=0, SOLUTIONTIME=0
Nodes=4, Elements=1, ZONETYPE=FEQuadrilateral
DATAPACKING=POINT
DT=(SINGLE SINGLE SINGLE SINGLE)
-0.046195204671502620997  -0.045676316007218970006  0.010704840560482434958  -1
-0.047513899999999997803  -0.044355699999999997907  0.014960100000000000481  -1
-0.046059167722310528914  -0.04568339963868157938  0.014960687762956604435  -1
-0.046059167722310528914  -0.04568339963868157938  0.014960687762956604435  -1
1  2  3  4
  
ZONE T='face740'
STRANDID=0, SOLUTIONTIME=0
Nodes=4, Elements=1, ZONETYPE=FEQuadrilateral
DATAPACKING=POINT
DT=(SINGLE SINGLE SINGLE SINGLE)
-0.039841300000000003101  -0.051358300000000002561  0.014963199999999999418  1
-0.031142900000000001137  -0.05705369999999999886  0.014968399999999999761  1
-0.036249400000000001065  -0.053953500000000001458  0.0049954200000000004156  1
-0.036249400000000001065  -0.053953500000000001458  0.0049954200000000004156  1
1  2  3  4
  
ZONE T='face741'
STRANDID=0, SOLUTIONTIME=0
Nodes=4, Elements=1, ZONETYPE=FEQuadrilateral
DATAPACKING=POINT
DT=(SINGLE SINGLE SINGLE SINGLE)
-0.038205999999999996908  -0.052586099999999996735  0.035000000000000003331  1
-0.029509400000000001602  -0.057915399999999998826  0.035000000000000003331  1
-0.0348262000000000016  -0.054882899999999998353  0.024958500000000001517  1
-0.0348262000000000016  -0.054882899999999998353  0.024958500000000001517  1
1  2  3  4
  
ZONE T='face742'
STRANDID=0, SOLUTIONTIME=0
Nodes=4, Elements=1, ZONETYPE=FEQuadrilateral
DATAPACKING=POINT
DT=(SINGLE SINGLE SINGLE SINGLE)
-0.043062299999999997802  -0.048689200000000001922  0.02495819999999999983  1
-0.0348262000000000016  -0.054882899999999998353  0.024958500000000001517  1
-0.039841300000000003101  -0.051358300000000002561  0.014963199999999999418  1
-0.039841300000000003101  -0.051358300000000002561  0.014963199999999999418  1
1  2  3  4
  
ZONE T='face743'
STRANDID=0, SOLUTIONTIME=0
Nodes=4, Elements=1, ZONETYPE=FEQuadrilateral
DATAPACKING=POINT
DT=(SINGLE SINGLE SINGLE SINGLE)
-0.029509400000000001602  -0.057915399999999998826  0.035000000000000003331  1
-0.0238037991868515382  -0.060278762267354575599  0.035000000000000003331  1
-0.024123247320369276686  -0.060297015388350319598  0.027802728693970834434  1
-0.02571539999999999937  -0.059696899999999997188  0.024964299999999998297  1
1  2  3  4
  
ZONE T='face744'
STRANDID=0, SOLUTIONTIME=0
Nodes=4, Elements=1, ZONETYPE=FEQuadrilateral
DATAPACKING=POINT
DT=(SINGLE SINGLE SINGLE SINGLE)
-0.0238037991868515382  -0.060278762267354575599  0.035000000000000003331  -1
-0.020086099999999999094  -0.061818699999999997263  0.035000000000000003331  -1
-0.024123247320369276686  -0.060297015388350319598  0.027802728693970834434  -1
-0.024123247320369276686  -0.060297015388350319598  0.027802728693970834434  -1
1  2  3  4
  
ZONE T='face745'
STRANDID=0, SOLUTIONTIME=0
Nodes=4, Elements=1, ZONETYPE=FEQuadrilateral
DATAPACKING=POINT
DT=(SINGLE SINGLE SINGLE SINGLE)
-0.0348262000000000016  -0.054882899999999998353  0.024958500000000001517  1
-0.02571539999999999937  -0.059696899999999997188  0.024964299999999998297  1
-0.031142900000000001137  -0.05705369999999999886  0.014968399999999999761  1
-0.031142900000000001137  -0.05705369999999999886  0.014968399999999999761  1
1  2  3  4
  
ZONE T='face746'
STRANDID=0, SOLUTIONTIME=0
Nodes=4, Elements=1, ZONETYPE=FEQuadrilateral
DATAPACKING=POINT
DT=(SINGLE SINGLE SINGLE SINGLE)
-0.058931900000000002338  -0.027423300000000001148  0.014958799999999999528  -1
-0.053933799999999997021  -0.036278699999999997061  0.014957700000000000856  -1
-0.05709720000000000073  -0.031063000000000000334  0.0049585899999999996993  -1
-0.05709720000000000073  -0.031063000000000000334  0.0049585899999999996993  -1
1  2  3  4
  
ZONE T='face747'
STRANDID=0, SOLUTIONTIME=0
Nodes=4, Elements=1, ZONETYPE=FEQuadrilateral
DATAPACKING=POINT
DT=(SINGLE SINGLE SINGLE SINGLE)
-0.053933799999999997021  -0.036278699999999997061  0.014957700000000000856  -1
-0.047513899999999997803  -0.044355699999999997907  0.014960100000000000481  -1
-0.05144109999999999655  -0.039734300000000000175  0.0049799700000000002298  -1
-0.05144109999999999655  -0.039734300000000000175  0.0049799700000000002298  -1
1  2  3  4
  
ZONE T='face748'
STRANDID=0, SOLUTIONTIME=0
Nodes=4, Elements=1, ZONETYPE=FEQuadrilateral
DATAPACKING=POINT
DT=(SINGLE SINGLE SINGLE SINGLE)
-0.052586099999999996735  -0.038205999999999996908  0.035000000000000003331  -1
-0.045961899999999999977  -0.045961899999999999977  0.035000000000000003331  -1
-0.050194200000000001316  -0.041298200000000000187  0.024965700000000000391  -1
-0.050194200000000001316  -0.041298200000000000187  0.024965700000000000391  -1
1  2  3  4
  
ZONE T='face749'
STRANDID=0, SOLUTIONTIME=0
Nodes=4, Elements=1, ZONETYPE=FEQuadrilateral
DATAPACKING=POINT
DT=(SINGLE SINGLE SINGLE SINGLE)
-0.056025100000000001288  -0.032957300000000001872  0.024990300000000000014  -1
-0.050194200000000001316  -0.041298200000000000187  0.024965700000000000391  -1
-0.053933799999999997021  -0.036278699999999997061  0.014957700000000000856  -1
-0.053933799999999997021  -0.036278699999999997061  0.014957700000000000856  -1
1  2  3  4
  
ZONE T='face750'
STRANDID=0, SOLUTIONTIME=0
Nodes=4, Elements=1, ZONETYPE=FEQuadrilateral
DATAPACKING=POINT
DT=(SINGLE SINGLE SINGLE SINGLE)
-0.043062299999999997802  -0.048689200000000001922  0.02495819999999999983  1
-0.045719344713221171661  -0.04619004216913778077  0.034159990454277956717  1
-0.045696434604914577815  -0.046188630085499407518  0.035000000000000003331  1
-0.038205999999999996908  -0.052586099999999996735  0.035000000000000003331  1
1  2  3  4
  
ZONE T='face751'
STRANDID=0, SOLUTIONTIME=0
Nodes=4, Elements=1, ZONETYPE=FEQuadrilateral
DATAPACKING=POINT
DT=(SINGLE SINGLE SINGLE SINGLE)
-0.045719344713221171661  -0.04619004216913778077  0.034159990454277956717  -1
-0.045961899999999999977  -0.045961899999999999977  0.035000000000000003331  -1
-0.045696434604914577815  -0.046188630085499407518  0.035000000000000003331  -1
-0.045696434604914577815  -0.046188630085499407518  0.035000000000000003331  -1
1  2  3  4
  
ZONE T='face752'
STRANDID=0, SOLUTIONTIME=0
Nodes=4, Elements=1, ZONETYPE=FEQuadrilateral
DATAPACKING=POINT
DT=(SINGLE SINGLE SINGLE SINGLE)
-0.050194200000000001316  -0.041298200000000000187  0.024965700000000000391  -1
-0.045747497016682889259  -0.045906450501226429839  0.024961023788559168202  -1
-0.046045794251796084984  -0.045784857215347661563  0.018257401662574695989  -1
-0.047513899999999997803  -0.044355699999999997907  0.014960100000000000481  -1
1  2  3  4
  
ZONE T='face753'
STRANDID=0, SOLUTIONTIME=0
Nodes=4, Elements=1, ZONETYPE=FEQuadrilateral
DATAPACKING=POINT
DT=(SINGLE SINGLE SINGLE SINGLE)
-0.045747497016682889259  -0.045906450501226429839  0.024961023788559168202  1
-0.043062299999999997802  -0.048689200000000001922  0.02495819999999999983  1
-0.046045794251796084984  -0.045784857215347661563  0.018257401662574695989  1
-0.046045794251796084984  -0.045784857215347661563  0.018257401662574695989  1
1  2  3  4
  
ZONE T='face754'
STRANDID=0, SOLUTIONTIME=0
Nodes=4, Elements=1, ZONETYPE=FEQuadrilateral
DATAPACKING=POINT
DT=(SINGLE SINGLE SINGLE SINGLE)
-0.06500000000000000222  7.9599999999999992444e-18  0.014999999999999999445  1
-0.064425599999999999534  -0.0086224999999999999561  0.014570100000000000759  1
-0.06500000000000000222  7.9599999999999992444e-18  0.0050000000000000001041  1
-0.06500000000000000222  7.9599999999999992444e-18  0.0050000000000000001041  1
1  2  3  4
  
ZONE T='face755'
STRANDID=0, SOLUTIONTIME=0
Nodes=4, Elements=1, ZONETYPE=FEQuadrilateral
DATAPACKING=POINT
DT=(SINGLE SINGLE SINGLE SINGLE)
-0.064425599999999999534  -0.0086224999999999999561  0.014570100000000000759  1
-0.062430899999999997507  -0.018093800000000000161  0.014881800000000000583  1
-0.063975299999999998835  -0.011496299999999999228  0.0049530700000000003891  1
-0.063975299999999998835  -0.011496299999999999228  0.0049530700000000003891  1
1  2  3  4
  
ZONE T='face756'
STRANDID=0, SOLUTIONTIME=0
Nodes=4, Elements=1, ZONETYPE=FEQuadrilateral
DATAPACKING=POINT
DT=(SINGLE SINGLE SINGLE SINGLE)
-0.061295599999999998697  -0.021629800000000001109  0.0049559000000000000621  -1
-0.061705716421764401913  -0.02035245333624687708  0.0085415377968741847819  -1
-0.061348245503065133855  -0.020980517670521232898  0.014905625206134320154  -1
-0.058931900000000002338  -0.027423300000000001148  0.014958799999999999528  -1
1  2  3  4
  
ZONE T='face757'
STRANDID=0, SOLUTIONTIME=0
Nodes=4, Elements=1, ZONETYPE=FEQuadrilateral
DATAPACKING=POINT
DT=(SINGLE SINGLE SINGLE SINGLE)
-0.061705716421764401913  -0.02035245333624687708  0.0085415377968741847819  1
-0.062430899999999997507  -0.018093800000000000161  0.014881800000000000583  1
-0.061348245503065133855  -0.020980517670521232898  0.014905625206134320154  1
-0.061348245503065133855  -0.020980517670521232898  0.014905625206134320154  1
1  2  3  4
  
ZONE T='face758'
STRANDID=0, SOLUTIONTIME=0
Nodes=4, Elements=1, ZONETYPE=FEQuadrilateral
DATAPACKING=POINT
DT=(SINGLE SINGLE SINGLE SINGLE)
-0.058931900000000002338  -0.027423300000000001148  0.014958799999999999528  -1
-0.061348245503065133855  -0.020980517670521232898  0.014905625206134320154  -1
-0.061215163983162589056  -0.021643380124751601667  0.020998349347545686161  -1
-0.060414799999999997671  -0.023980200000000000127  0.02502510000000000151  -1
1  2  3  4
  
ZONE T='face759'
STRANDID=0, SOLUTIONTIME=0
Nodes=4, Elements=1, ZONETYPE=FEQuadrilateral
DATAPACKING=POINT
DT=(SINGLE SINGLE SINGLE SINGLE)
-0.061348245503065133855  -0.020980517670521232898  0.014905625206134320154  1
-0.062430899999999997507  -0.018093800000000000161  0.014881800000000000583  1
-0.061215163983162589056  -0.021643380124751601667  0.020998349347545686161  1
-0.061215163983162589056  -0.021643380124751601667  0.020998349347545686161  1
1  2  3  4
  
ZONE T='face760'
STRANDID=0, SOLUTIONTIME=0
Nodes=4, Elements=1, ZONETYPE=FEQuadrilateral
DATAPACKING=POINT
DT=(SINGLE SINGLE SINGLE SINGLE)
-0.056025100000000001288  -0.032957300000000001872  0.024990300000000000014  -1
-0.060414799999999997671  -0.023980200000000000127  0.02502510000000000151  -1
-0.057915399999999998826  -0.029509400000000001602  0.035000000000000003331  -1
-0.057915399999999998826  -0.029509400000000001602  0.035000000000000003331  -1
1  2  3  4
  
ZONE T='face761'
STRANDID=0, SOLUTIONTIME=0
Nodes=4, Elements=1, ZONETYPE=FEQuadrilateral
DATAPACKING=POINT
DT=(SINGLE SINGLE SINGLE SINGLE)
-0.062430899999999997507  -0.018093800000000000161  0.014881800000000000583  1
-0.064425599999999999534  -0.0086224999999999999561  0.014570100000000000759  1
-0.063289200000000003787  -0.014815000000000000044  0.025003399999999998543  1
-0.063289200000000003787  -0.014815000000000000044  0.025003399999999998543  1
1  2  3  4
  
ZONE T='face762'
STRANDID=0, SOLUTIONTIME=0
Nodes=4, Elements=1, ZONETYPE=FEQuadrilateral
DATAPACKING=POINT
DT=(SINGLE SINGLE SINGLE SINGLE)
-0.061818699999999997263  -0.020086099999999999094  0.035000000000000003331  1
-0.060981175612628356342  -0.022409202583420412269  0.029049275581171447175  1
-0.061004104557096594519  -0.022101166418486747206  0.025020651103225370615  1
-0.063289200000000003787  -0.014815000000000000044  0.025003399999999998543  1
1  2  3  4
  
ZONE T='face763'
STRANDID=0, SOLUTIONTIME=0
Nodes=4, Elements=1, ZONETYPE=FEQuadrilateral
DATAPACKING=POINT
DT=(SINGLE SINGLE SINGLE SINGLE)
-0.060981175612628356342  -0.022409202583420412269  0.029049275581171447175  -1
-0.060414799999999997671  -0.023980200000000000127  0.02502510000000000151  -1
-0.061004104557096594519  -0.022101166418486747206  0.025020651103225370615  -1
-0.061004104557096594519  -0.022101166418486747206  0.025020651103225370615  -1
1  2  3  4
  
ZONE T='face764'
STRANDID=0, SOLUTIONTIME=0
Nodes=4, Elements=1, ZONETYPE=FEQuadrilateral
DATAPACKING=POINT
DT=(SINGLE SINGLE SINGLE SINGLE)
-0.06500000000000000222  7.9599999999999992444e-18  0.025000000000000001388  1
-0.064686699999999999755  -0.0063745299999999997798  0.025228299999999998643  1
-0.06500000000000000222  7.9599999999999992444e-18  0.014999999999999999445  1
-0.06500000000000000222  7.9599999999999992444e-18  0.014999999999999999445  1
1  2  3  4
  
ZONE T='face765'
STRANDID=0, SOLUTIONTIME=0
Nodes=4, Elements=1, ZONETYPE=FEQuadrilateral
DATAPACKING=POINT
DT=(SINGLE SINGLE SINGLE SINGLE)
-0.064686699999999999755  -0.0063745299999999997798  0.025228299999999998643  1
-0.063289200000000003787  -0.014815000000000000044  0.025003399999999998543  1
-0.064425599999999999534  -0.0086224999999999999561  0.014570100000000000759  1
-0.064425599999999999534  -0.0086224999999999999561  0.014570100000000000759  1
1  2  3  4
  
ZONE T='face766'
STRANDID=0, SOLUTIONTIME=0
Nodes=4, Elements=1, ZONETYPE=FEQuadrilateral
DATAPACKING=POINT
DT=(SINGLE SINGLE SINGLE SINGLE)
-0.06500000000000000222  0  0.035000000000000003331  1
-0.064199699999999998434  -0.010168200000000000502  0.035000000000000003331  1
-0.064686699999999999755  -0.0063745299999999997798  0.025228299999999998643  1
-0.064686699999999999755  -0.0063745299999999997798  0.025228299999999998643  1
1  2  3  4
  
ZONE T='face767'
STRANDID=0, SOLUTIONTIME=0
Nodes=4, Elements=1, ZONETYPE=FEQuadrilateral
DATAPACKING=POINT
DT=(SINGLE SINGLE SINGLE SINGLE)
-0.064199699999999998434  -0.010168200000000000502  0.035000000000000003331  1
-0.061818699999999997263  -0.020086099999999999094  0.035000000000000003331  1
-0.063289200000000003787  -0.014815000000000000044  0.025003399999999998543  1
-0.063289200000000003787  -0.014815000000000000044  0.025003399999999998543  1
1  2  3  4
  
ZONE T='face768'
STRANDID=0, SOLUTIONTIME=0
Nodes=4, Elements=1, ZONETYPE=FEQuadrilateral
DATAPACKING=POINT
DT=(SINGLE SINGLE SINGLE SINGLE)
-0.05207729999999999998  -0.038896800000000002207  -0.014962700000000000652  1
-0.046304590137131458605  -0.045459730076257857945  -0.014960594093877547031  1
-0.046352363772925286867  -0.045495961628360462314  -0.017866872025749207242  1
-0.04910609999999999975  -0.042586300000000000543  -0.024962399999999999173  1
1  2  3  4
  
ZONE T='face769'
STRANDID=0, SOLUTIONTIME=0
Nodes=4, Elements=1, ZONETYPE=FEQuadrilateral
DATAPACKING=POINT
DT=(SINGLE SINGLE SINGLE SINGLE)
-0.046304590137131458605  -0.045459730076257857945  -0.014960594093877547031  -1
-0.045224300000000001998  -0.046687899999999997458  -0.014960199999999999887  -1
-0.046352363772925286867  -0.045495961628360462314  -0.017866872025749207242  -1
-0.046352363772925286867  -0.045495961628360462314  -0.017866872025749207242  -1
1  2  3  4
  
ZONE T='face770'
STRANDID=0, SOLUTIONTIME=0
Nodes=4, Elements=1, ZONETYPE=FEQuadrilateral
DATAPACKING=POINT
DT=(SINGLE SINGLE SINGLE SINGLE)
-0.055202500000000001568  -0.034317500000000000782  -0.024962399999999999173  1
-0.04910609999999999975  -0.042586300000000000543  -0.024962399999999999173  1
-0.052586099999999996735  -0.038205999999999996908  -0.035000000000000003331  1
-0.052586099999999996735  -0.038205999999999996908  -0.035000000000000003331  1
1  2  3  4
  
ZONE T='face771'
STRANDID=0, SOLUTIONTIME=0
Nodes=4, Elements=1, ZONETYPE=FEQuadrilateral
DATAPACKING=POINT
DT=(SINGLE SINGLE SINGLE SINGLE)
-0.033407600000000002571  -0.055757800000000003193  -0.024970300000000000828  -1
-0.041773799999999999821  -0.049799099999999998922  -0.024964699999999999391  -1
-0.037229999999999999205  -0.053281599999999998407  -0.014961800000000000793  -1
-0.037229999999999999205  -0.053281599999999998407  -0.014961800000000000793  -1
1  2  3  4
  
ZONE T='face772'
STRANDID=0, SOLUTIONTIME=0
Nodes=4, Elements=1, ZONETYPE=FEQuadrilateral
DATAPACKING=POINT
DT=(SINGLE SINGLE SINGLE SINGLE)
-0.041773799999999999821  -0.049799099999999998922  -0.024964699999999999391  -1
-0.046254191482991188766  -0.04539172882199053044  -0.024963294588272316732  -1
-0.046352363772925286867  -0.045495961628360462314  -0.017866872025749207242  -1
-0.045224300000000001998  -0.046687899999999997458  -0.014960199999999999887  -1
1  2  3  4
  
ZONE T='face773'
STRANDID=0, SOLUTIONTIME=0
Nodes=4, Elements=1, ZONETYPE=FEQuadrilateral
DATAPACKING=POINT
DT=(SINGLE SINGLE SINGLE SINGLE)
-0.046254191482991188766  -0.04539172882199053044  -0.024963294588272316732  1
-0.04910609999999999975  -0.042586300000000000543  -0.024962399999999999173  1
-0.046352363772925286867  -0.045495961628360462314  -0.017866872025749207242  1
-0.046352363772925286867  -0.045495961628360462314  -0.017866872025749207242  1
1  2  3  4
  
ZONE T='face774'
STRANDID=0, SOLUTIONTIME=0
Nodes=4, Elements=1, ZONETYPE=FEQuadrilateral
DATAPACKING=POINT
DT=(SINGLE SINGLE SINGLE SINGLE)
-0.038205999999999996908  -0.052586099999999996735  -0.035000000000000003331  -1
-0.045961899999999999977  -0.045961899999999999977  -0.035000000000000003331  -1
-0.041773799999999999821  -0.049799099999999998922  -0.024964699999999999391  -1
-0.041773799999999999821  -0.049799099999999998922  -0.024964699999999999391  -1
1  2  3  4
  
ZONE T='face775'
STRANDID=0, SOLUTIONTIME=0
Nodes=4, Elements=1, ZONETYPE=FEQuadrilateral
DATAPACKING=POINT
DT=(SINGLE SINGLE SINGLE SINGLE)
-0.04910609999999999975  -0.042586300000000000543  -0.024962399999999999173  1
-0.046362424014118962246  -0.045531899089733485209  -0.033721360013955696544  1
-0.046347393660246233305  -0.045510547341640686381  -0.035000000000000003331  1
-0.052586099999999996735  -0.038205999999999996908  -0.035000000000000003331  1
1  2  3  4
  
ZONE T='face776'
STRANDID=0, SOLUTIONTIME=0
Nodes=4, Elements=1, ZONETYPE=FEQuadrilateral
DATAPACKING=POINT
DT=(SINGLE SINGLE SINGLE SINGLE)
-0.046362424014118962246  -0.045531899089733485209  -0.033721360013955696544  -1
-0.045961899999999999977  -0.045961899999999999977  -0.035000000000000003331  -1
-0.046347393660246233305  -0.045510547341640686381  -0.035000000000000003331  -1
-0.046347393660246233305  -0.045510547341640686381  -0.035000000000000003331  -1
1  2  3  4
  
ZONE T='face777'
STRANDID=0, SOLUTIONTIME=0
Nodes=4, Elements=1, ZONETYPE=FEQuadrilateral
DATAPACKING=POINT
DT=(SINGLE SINGLE SINGLE SINGLE)
-0.044424299999999999899  -0.047449800000000000311  0.0049903600000000001083  1
-0.036249400000000001065  -0.053953500000000001458  0.0049954200000000004156  1
-0.040946000000000003227  -0.050481900000000003159  -0.0049774399999999996425  1
-0.040946000000000003227  -0.050481900000000003159  -0.0049774399999999996425  1
1  2  3  4
  
ZONE T='face778'
STRANDID=0, SOLUTIONTIME=0
Nodes=4, Elements=1, ZONETYPE=FEQuadrilateral
DATAPACKING=POINT
DT=(SINGLE SINGLE SINGLE SINGLE)
-0.048495299999999998131  -0.043280600000000002403  -0.0049821600000000002342  -1
-0.046263237198531037553  -0.045409771426783734904  -0.0049807644618146138318  -1
-0.046301477316325986844  -0.045447989219545847916  -0.0075774707363224363954  -1
-0.047679441719345662387  -0.044130454454195514047  -0.007470899394283158669  -1
1  2  3  4
  
ZONE T='face779'
STRANDID=0, SOLUTIONTIME=0
Nodes=4, Elements=1, ZONETYPE=FEQuadrilateral
DATAPACKING=POINT
DT=(SINGLE SINGLE SINGLE SINGLE)
-0.040946000000000003227  -0.050481900000000003159  -0.0049774399999999996425  1
-0.042196357962802473474  -0.049373081518156142211  -0.0078949594485533992894  1
-0.046301477316325986844  -0.045447989219545847916  -0.0075774707363224363954  1
-0.046263237198531037553  -0.045409771426783734904  -0.0049807644618146138318  1
1  2  3  4
  
ZONE T='face780'
STRANDID=0, SOLUTIONTIME=0
Nodes=4, Elements=1, ZONETYPE=FEQuadrilateral
DATAPACKING=POINT
DT=(SINGLE SINGLE SINGLE SINGLE)
-0.045224300000000001998  -0.046687899999999997458  -0.014960199999999999887  -1
-0.046359215433323754108  -0.045505693532264128442  -0.011498190953738380085  -1
-0.046301477316325986844  -0.045447989219545847916  -0.0075774707363224363954  -1
-0.042196357962802473474  -0.049373081518156142211  -0.0078949594485533992894  -1
1  2  3  4
  
ZONE T='face781'
STRANDID=0, SOLUTIONTIME=0
Nodes=4, Elements=1, ZONETYPE=FEQuadrilateral
DATAPACKING=POINT
DT=(SINGLE SINGLE SINGLE SINGLE)
-0.046359215433323754108  -0.045505693532264128442  -0.011498190953738380085  1
-0.047679441719345662387  -0.044130454454195514047  -0.007470899394283158669  1
-0.046301477316325986844  -0.045447989219545847916  -0.0075774707363224363954  1
-0.046301477316325986844  -0.045447989219545847916  -0.0075774707363224363954  1
1  2  3  4
  
ZONE T='face782'
STRANDID=0, SOLUTIONTIME=0
Nodes=4, Elements=1, ZONETYPE=FEQuadrilateral
DATAPACKING=POINT
DT=(SINGLE SINGLE SINGLE SINGLE)
-0.027160799999999998833  -0.059053300000000003012  0.005000830000000000379  1
-0.024847551736706573189  -0.060021146896413274385  -0.00052674472926473366735  1
-0.02486474380493799291  -0.059912606062405282525  -0.0049765236649918255518  1
-0.032357600000000000251  -0.056373600000000002874  -0.0049760200000000002693  1
1  2  3  4
  
ZONE T='face783'
STRANDID=0, SOLUTIONTIME=0
Nodes=4, Elements=1, ZONETYPE=FEQuadrilateral
DATAPACKING=POINT
DT=(SINGLE SINGLE SINGLE SINGLE)
-0.024847551736706573189  -0.060021146896413274385  -0.00052674472926473366735  -1
-0.022985300000000000176  -0.060800300000000001566  -0.0049766499999999999973  -1
-0.02486474380493799291  -0.059912606062405282525  -0.0049765236649918255518  -1
-0.02486474380493799291  -0.059912606062405282525  -0.0049765236649918255518  -1
1  2  3  4
  
ZONE T='face784'
STRANDID=0, SOLUTIONTIME=0
Nodes=4, Elements=1, ZONETYPE=FEQuadrilateral
DATAPACKING=POINT
DT=(SINGLE SINGLE SINGLE SINGLE)
-0.032357600000000000251  -0.056373600000000002874  -0.0049760200000000002693  1
-0.040946000000000003227  -0.050481900000000003159  -0.0049774399999999996425  1
-0.036249400000000001065  -0.053953500000000001458  0.0049954200000000004156  1
-0.036249400000000001065  -0.053953500000000001458  0.0049954200000000004156  1
1  2  3  4
  
ZONE T='face785'
STRANDID=0, SOLUTIONTIME=0
Nodes=4, Elements=1, ZONETYPE=FEQuadrilateral
DATAPACKING=POINT
DT=(SINGLE SINGLE SINGLE SINGLE)
-0.037229999999999999205  -0.053281599999999998407  -0.014961800000000000793  -1
-0.034053116261198744519  -0.055297634094157596674  -0.0084509096582286377664  -1
-0.030862188884485098478  -0.057163453810418832224  -0.0086764662128765088212  -1
-0.028320000000000001422  -0.05850620000000000126  -0.014967199999999999949  -1
1  2  3  4
  
ZONE T='face786'
STRANDID=0, SOLUTIONTIME=0
Nodes=4, Elements=1, ZONETYPE=FEQuadrilateral
DATAPACKING=POINT
DT=(SINGLE SINGLE SINGLE SINGLE)
-0.034053116261198744519  -0.055297634094157596674  -0.0084509096582286377664  1
-0.032357600000000000251  -0.056373600000000002874  -0.0049760200000000002693  1
-0.030862188884485098478  -0.057163453810418832224  -0.0086764662128765088212  1
-0.030862188884485098478  -0.057163453810418832224  -0.0086764662128765088212  1
1  2  3  4
  
ZONE T='face787'
STRANDID=0, SOLUTIONTIME=0
Nodes=4, Elements=1, ZONETYPE=FEQuadrilateral
DATAPACKING=POINT
DT=(SINGLE SINGLE SINGLE SINGLE)
-0.045224300000000001998  -0.046687899999999997458  -0.014960199999999999887  -1
-0.042196357962802473474  -0.049373081518156142211  -0.0078949594485533992894  -1
-0.039797219996850867474  -0.051347411134234834107  -0.0080640474037249956774  -1
-0.037229999999999999205  -0.053281599999999998407  -0.014961800000000000793  -1
1  2  3  4
  
ZONE T='face788'
STRANDID=0, SOLUTIONTIME=0
Nodes=4, Elements=1, ZONETYPE=FEQuadrilateral
DATAPACKING=POINT
DT=(SINGLE SINGLE SINGLE SINGLE)
-0.042196357962802473474  -0.049373081518156142211  -0.0078949594485533992894  1
-0.040946000000000003227  -0.050481900000000003159  -0.0049774399999999996425  1
-0.039797219996850867474  -0.051347411134234834107  -0.0080640474037249956774  1
-0.039797219996850867474  -0.051347411134234834107  -0.0080640474037249956774  1
1  2  3  4
  
ZONE T='face789'
STRANDID=0, SOLUTIONTIME=0
Nodes=4, Elements=1, ZONETYPE=FEQuadrilateral
DATAPACKING=POINT
DT=(SINGLE SINGLE SINGLE SINGLE)
-0.057915399999999998826  -0.029509400000000001602  -0.035000000000000003331  1
-0.061818699999999997263  -0.020086099999999999094  -0.035000000000000003331  1
-0.059886399999999999355  -0.025270799999999999513  -0.024987399999999999889  1
-0.059886399999999999355  -0.025270799999999999513  -0.024987399999999999889  1
1  2  3  4
  
ZONE T='face790'
STRANDID=0, SOLUTIONTIME=0
Nodes=4, Elements=1, ZONETYPE=FEQuadrilateral
DATAPACKING=POINT
DT=(SINGLE SINGLE SINGLE SINGLE)
-0.055202500000000001568  -0.034317500000000000782  -0.024962399999999999173  1
-0.059886399999999999355  -0.025270799999999999513  -0.024987399999999999889  1
-0.057577200000000001989  -0.030163900000000000434  -0.014973800000000000651  1
-0.057577200000000001989  -0.030163900000000000434  -0.014973800000000000651  1
1  2  3  4
  
ZONE T='face791'
STRANDID=0, SOLUTIONTIME=0
Nodes=4, Elements=1, ZONETYPE=FEQuadrilateral
DATAPACKING=POINT
DT=(SINGLE SINGLE SINGLE SINGLE)
-0.063031500000000004191  -0.015875500000000000722  -0.024985500000000000764  -1
-0.062220054152578176121  -0.018692678335384505656  -0.031685882947729102077  -1
-0.062217190798267769936  -0.018426212604729125255  -0.035000000000000003331  -1
-0.064199699999999998434  -0.010168200000000000502  -0.035000000000000003331  -1
1  2  3  4
  
ZONE T='face792'
STRANDID=0, SOLUTIONTIME=0
Nodes=4, Elements=1, ZONETYPE=FEQuadrilateral
DATAPACKING=POINT
DT=(SINGLE SINGLE SINGLE SINGLE)
-0.062220054152578176121  -0.018692678335384505656  -0.031685882947729102077  1
-0.061818699999999997263  -0.020086099999999999094  -0.035000000000000003331  1
-0.062217190798267769936  -0.018426212604729125255  -0.035000000000000003331  1
-0.062217190798267769936  -0.018426212604729125255  -0.035000000000000003331  1
1  2  3  4
  
ZONE T='face793'
STRANDID=0, SOLUTIONTIME=0
Nodes=4, Elements=1, ZONETYPE=FEQuadrilateral
DATAPACKING=POINT
DT=(SINGLE SINGLE SINGLE SINGLE)
-0.059886399999999999355  -0.025270799999999999513  -0.024987399999999999889  1
-0.061925915660581032363  -0.019178191979314827831  -0.02498616789934975102  1
-0.062044215960970844348  -0.019240118811449821029  -0.018010627000902234424  1
-0.061615900000000001224  -0.020699800000000000838  -0.014984700000000000103  1
1  2  3  4
  
ZONE T='face794'
STRANDID=0, SOLUTIONTIME=0
Nodes=4, Elements=1, ZONETYPE=FEQuadrilateral
DATAPACKING=POINT
DT=(SINGLE SINGLE SINGLE SINGLE)
-0.061925915660581032363  -0.019178191979314827831  -0.02498616789934975102  -1
-0.063031500000000004191  -0.015875500000000000722  -0.024985500000000000764  -1
-0.062044215960970844348  -0.019240118811449821029  -0.018010627000902234424  -1
-0.062044215960970844348  -0.019240118811449821029  -0.018010627000902234424  -1
1  2  3  4
  
ZONE T='face795'
STRANDID=0, SOLUTIONTIME=0
Nodes=4, Elements=1, ZONETYPE=FEQuadrilateral
DATAPACKING=POINT
DT=(SINGLE SINGLE SINGLE SINGLE)
-0.06500000000000000222  7.9599999999999992444e-18  -0.025000000000000001388  -1
-0.06463829999999999576  -0.0068478799999999997658  -0.024877300000000001495  -1
-0.06500000000000000222  7.9599999999999992444e-18  -0.035000000000000003331  -1
-0.06500000000000000222  7.9599999999999992444e-18  -0.035000000000000003331  -1
1  2  3  4
  
ZONE T='face796'
STRANDID=0, SOLUTIONTIME=0
Nodes=4, Elements=1, ZONETYPE=FEQuadrilateral
DATAPACKING=POINT
DT=(SINGLE SINGLE SINGLE SINGLE)
-0.06463829999999999576  -0.0068478799999999997658  -0.024877300000000001495  -1
-0.063031500000000004191  -0.015875500000000000722  -0.024985500000000000764  -1
-0.064199699999999998434  -0.010168200000000000502  -0.035000000000000003331  -1
-0.064199699999999998434  -0.010168200000000000502  -0.035000000000000003331  -1
1  2  3  4
  
ZONE T='face797'
STRANDID=0, SOLUTIONTIME=0
Nodes=4, Elements=1, ZONETYPE=FEQuadrilateral
DATAPACKING=POINT
DT=(SINGLE SINGLE SINGLE SINGLE)
-0.06500000000000000222  7.9599999999999992444e-18  -0.014999999999999999445  -1
-0.064098399999999999821  -0.010788799999999999432  -0.01490879999999999983  -1
-0.06463829999999999576  -0.0068478799999999997658  -0.024877300000000001495  -1
-0.06463829999999999576  -0.0068478799999999997658  -0.024877300000000001495  -1
1  2  3  4
  
ZONE T='face798'
STRANDID=0, SOLUTIONTIME=0
Nodes=4, Elements=1, ZONETYPE=FEQuadrilateral
DATAPACKING=POINT
DT=(SINGLE SINGLE SINGLE SINGLE)
-0.064098399999999999821  -0.010788799999999999432  -0.01490879999999999983  -1
-0.061996132691054382791  -0.019181779375210476768  -0.014973074758811268439  -1
-0.062044215960970844348  -0.019240118811449821029  -0.018010627000902234424  -1
-0.063031500000000004191  -0.015875500000000000722  -0.024985500000000000764  -1
1  2  3  4
  
ZONE T='face799'
STRANDID=0, SOLUTIONTIME=0
Nodes=4, Elements=1, ZONETYPE=FEQuadrilateral
DATAPACKING=POINT
DT=(SINGLE SINGLE SINGLE SINGLE)
-0.061996132691054382791  -0.019181779375210476768  -0.014973074758811268439  1
-0.061615900000000001224  -0.020699800000000000838  -0.014984700000000000103  1
-0.062044215960970844348  -0.019240118811449821029  -0.018010627000902234424  1
-0.062044215960970844348  -0.019240118811449821029  -0.018010627000902234424  1
1  2  3  4
  
ZONE T='face800'
STRANDID=0, SOLUTIONTIME=0
Nodes=4, Elements=1, ZONETYPE=FEQuadrilateral
DATAPACKING=POINT
DT=(SINGLE SINGLE SINGLE SINGLE)
-0.054780599999999998739  -0.034986900000000001332  -0.0049984199999999999464  -1
-0.055249725816243266951  -0.034177848361674430244  -0.0066717763201161392472  -1
-0.059405024783471697958  -0.026342988415733001317  -0.0060453515648881597094  -1
-0.059617799999999998573  -0.025898199999999999693  -0.0050060000000000000331  -1
1  2  3  4
  
ZONE T='face801'
STRANDID=0, SOLUTIONTIME=0
Nodes=4, Elements=1, ZONETYPE=FEQuadrilateral
DATAPACKING=POINT
DT=(SINGLE SINGLE SINGLE SINGLE)
-0.055249725816243266951  -0.034177848361674430244  -0.0066717763201161392472  1
-0.057577200000000001989  -0.030163900000000000434  -0.014973800000000000651  1
-0.059405024783471697958  -0.026342988415733001317  -0.0060453515648881597094  1
-0.059405024783471697958  -0.026342988415733001317  -0.0060453515648881597094  1
1  2  3  4
  
ZONE T='face802'
STRANDID=0, SOLUTIONTIME=0
Nodes=4, Elements=1, ZONETYPE=FEQuadrilateral
DATAPACKING=POINT
DT=(SINGLE SINGLE SINGLE SINGLE)
-0.048495299999999998131  -0.043280600000000002403  -0.0049821600000000002342  -1
-0.049332218899990142036  -0.042256343977170075787  -0.0073140702618949256578  -1
-0.054290487629943533221  -0.035695770771162572965  -0.00680495900296165801  -1
-0.054780599999999998739  -0.034986900000000001332  -0.0049984199999999999464  -1
1  2  3  4
  
ZONE T='face803'
STRANDID=0, SOLUTIONTIME=0
Nodes=4, Elements=1, ZONETYPE=FEQuadrilateral
DATAPACKING=POINT
DT=(SINGLE SINGLE SINGLE SINGLE)
-0.049332218899990142036  -0.042256343977170075787  -0.0073140702618949256578  1
-0.05207729999999999998  -0.038896800000000002207  -0.014962700000000000652  1
-0.054290487629943533221  -0.035695770771162572965  -0.00680495900296165801  1
-0.054290487629943533221  -0.035695770771162572965  -0.00680495900296165801  1
1  2  3  4
  
ZONE T='face804'
STRANDID=0, SOLUTIONTIME=0
Nodes=4, Elements=1, ZONETYPE=FEQuadrilateral
DATAPACKING=POINT
DT=(SINGLE SINGLE SINGLE SINGLE)
-0.05709720000000000073  -0.031063000000000000334  0.0049585899999999996993  -1
-0.05144109999999999655  -0.039734300000000000175  0.0049799700000000002298  -1
-0.054780599999999998739  -0.034986900000000001332  -0.0049984199999999999464  -1
-0.054780599999999998739  -0.034986900000000001332  -0.0049984199999999999464  -1
1  2  3  4
  
ZONE T='face805'
STRANDID=0, SOLUTIONTIME=0
Nodes=4, Elements=1, ZONETYPE=FEQuadrilateral
DATAPACKING=POINT
DT=(SINGLE SINGLE SINGLE SINGLE)
-0.05144109999999999655  -0.039734300000000000175  0.0049799700000000002298  -1
-0.046207968742840166421  -0.045488521898104074259  0.0049877188646907264988  -1
-0.046313111546890051162  -0.04551542684812232703  0.00036343518359322705275  -1
-0.048495299999999998131  -0.043280600000000002403  -0.0049821600000000002342  -1
1  2  3  4
  
ZONE T='face806'
STRANDID=0, SOLUTIONTIME=0
Nodes=4, Elements=1, ZONETYPE=FEQuadrilateral
DATAPACKING=POINT
DT=(SINGLE SINGLE SINGLE SINGLE)
-0.046207968742840166421  -0.045488521898104074259  0.0049877188646907264988  1
-0.044424299999999999899  -0.047449800000000000311  0.0049903600000000001083  1
-0.046313111546890051162  -0.04551542684812232703  0.00036343518359322705275  1
-0.046313111546890051162  -0.04551542684812232703  0.00036343518359322705275  1
1  2  3  4
  
ZONE T='face807'
STRANDID=0, SOLUTIONTIME=0
Nodes=4, Elements=1, ZONETYPE=FEQuadrilateral
DATAPACKING=POINT
DT=(SINGLE SINGLE SINGLE SINGLE)
-0.064098399999999999821  -0.010788799999999999432  -0.01490879999999999983  -1
-0.062923995814529148918  -0.016274175746838398515  -0.0051863405369100869235  -1
-0.062866029694747055379  -0.016504079045104331352  -0.0052066991619933548907  -1
-0.061996132691054382791  -0.019181779375210476768  -0.014973074758811268439  -1
1  2  3  4
  
ZONE T='face808'
STRANDID=0, SOLUTIONTIME=0
Nodes=4, Elements=1, ZONETYPE=FEQuadrilateral
DATAPACKING=POINT
DT=(SINGLE SINGLE SINGLE SINGLE)
-0.061615900000000001224  -0.020699800000000000838  -0.014984700000000000103  1
-0.061996132691054382791  -0.019181779375210476768  -0.014973074758811268439  1
-0.062016379602473366284  -0.01935569893019398191  -0.01185231309243081621  1
-0.062016379602473366284  -0.01935569893019398191  -0.01185231309243081621  1
1  2  3  4
  
ZONE T='face809'
STRANDID=0, SOLUTIONTIME=0
Nodes=4, Elements=1, ZONETYPE=FEQuadrilateral
DATAPACKING=POINT
DT=(SINGLE SINGLE SINGLE SINGLE)
-0.062016379602473366284  -0.01935569893019398191  -0.01185231309243081621  -1
-0.061996132691054382791  -0.019181779375210476768  -0.014973074758811268439  -1
-0.062866029694747055379  -0.016504079045104331352  -0.0052066991619933548907  -1
-0.062866029694747055379  -0.016504079045104331352  -0.0052066991619933548907  -1
1  2  3  4
  
ZONE T='face810'
STRANDID=0, SOLUTIONTIME=0
Nodes=4, Elements=1, ZONETYPE=FEQuadrilateral
DATAPACKING=POINT
DT=(SINGLE SINGLE SINGLE SINGLE)
-0.062897099999999997455  -0.016399799999999999101  -0.0049636799999999998284  1
-0.062866029694747055379  -0.016504079045104331352  -0.0052066991619933548907  1
-0.062923995814529148918  -0.016274175746838398515  -0.0051863405369100869235  1
-0.062923995814529148918  -0.016274175746838398515  -0.0051863405369100869235  1
1  2  3  4
  
ZONE T='face811'
STRANDID=0, SOLUTIONTIME=0
Nodes=4, Elements=1, ZONETYPE=FEQuadrilateral
DATAPACKING=POINT
DT=(SINGLE SINGLE SINGLE SINGLE)
-0.059617799999999998573  -0.025898199999999999693  -0.0050060000000000000331  -1
-0.061788310913314735406  -0.019611376330610583857  -0.0049779891373611809616  -1
-0.061842510042423477767  -0.019843762209257070905  0.0015683771035759595802  -1
-0.061295599999999998697  -0.021629800000000001109  0.0049559000000000000621  -1
1  2  3  4
  
ZONE T='face812'
STRANDID=0, SOLUTIONTIME=0
Nodes=4, Elements=1, ZONETYPE=FEQuadrilateral
DATAPACKING=POINT
DT=(SINGLE SINGLE SINGLE SINGLE)
-0.061788310913314735406  -0.019611376330610583857  -0.0049779891373611809616  1
-0.062897099999999997455  -0.016399799999999999101  -0.0049636799999999998284  1
-0.061842510042423477767  -0.019843762209257070905  0.0015683771035759595802  1
-0.061842510042423477767  -0.019843762209257070905  0.0015683771035759595802  1
1  2  3  4
  
ZONE T='face813'
STRANDID=0, SOLUTIONTIME=0
Nodes=4, Elements=1, ZONETYPE=FEQuadrilateral
DATAPACKING=POINT
DT=(SINGLE SINGLE SINGLE SINGLE)
-0.06500000000000000222  7.9599999999999992444e-18  -0.0050000000000000001041  -1
-0.064610100000000003639  -0.007108780000000000307  -0.0048499600000000003819  -1
-0.06500000000000000222  7.9599999999999992444e-18  -0.014999999999999999445  -1
-0.06500000000000000222  7.9599999999999992444e-18  -0.014999999999999999445  -1
1  2  3  4
  
ZONE T='face814'
STRANDID=0, SOLUTIONTIME=0
Nodes=4, Elements=1, ZONETYPE=FEQuadrilateral
DATAPACKING=POINT
DT=(SINGLE SINGLE SINGLE SINGLE)
-0.064610100000000003639  -0.007108780000000000307  -0.0048499600000000003819  -1
-0.063418840414295310492  -0.013569968929348478343  -0.0049290435026773712218  -1
-0.062923995814529148918  -0.016274175746838398515  -0.0051863405369100869235  -1
-0.064098399999999999821  -0.010788799999999999432  -0.01490879999999999983  -1
1  2  3  4
  
ZONE T='face815'
STRANDID=0, SOLUTIONTIME=0
Nodes=4, Elements=1, ZONETYPE=FEQuadrilateral
DATAPACKING=POINT
DT=(SINGLE SINGLE SINGLE SINGLE)
-0.063418840414295310492  -0.013569968929348478343  -0.0049290435026773712218  1
-0.062897099999999997455  -0.016399799999999999101  -0.0049636799999999998284  1
-0.062923995814529148918  -0.016274175746838398515  -0.0051863405369100869235  1
-0.062923995814529148918  -0.016274175746838398515  -0.0051863405369100869235  1
1  2  3  4
  
ZONE T='face816'
STRANDID=0, SOLUTIONTIME=0
Nodes=4, Elements=1, ZONETYPE=FEQuadrilateral
DATAPACKING=POINT
DT=(SINGLE SINGLE SINGLE SINGLE)
-0.063975299999999998835  -0.011496299999999999228  0.0049530700000000003891  1
-0.064577674085603331555  -0.0073328968051884950777  -0.0043492161253813168068  1
-0.064631504283115717713  -0.0067185303469419572694  -0.0043092281905143239515  1
-0.06500000000000000222  7.9599999999999992444e-18  0.0050000000000000001041  1
1  2  3  4
  
ZONE T='face817'
STRANDID=0, SOLUTIONTIME=0
Nodes=4, Elements=1, ZONETYPE=FEQuadrilateral
DATAPACKING=POINT
DT=(SINGLE SINGLE SINGLE SINGLE)
-0.064577674085603331555  -0.0073328968051884950777  -0.0043492161253813168068  -1
-0.064610100000000003639  -0.007108780000000000307  -0.0048499600000000003819  -1
-0.064631504283115717713  -0.0067185303469419572694  -0.0043092281905143239515  -1
-0.064631504283115717713  -0.0067185303469419572694  -0.0043092281905143239515  -1
1  2  3  4
  
ZONE T='face818'
STRANDID=0, SOLUTIONTIME=0
Nodes=4, Elements=1, ZONETYPE=FEQuadrilateral
DATAPACKING=POINT
DT=(SINGLE SINGLE SINGLE SINGLE)
-0.063975299999999998835  -0.011496299999999999228  0.0049530700000000003891  1
-0.06176352165173677744  -0.019860316827303565318  0.0049554058333864184349  1
-0.061842510042423477767  -0.019843762209257070905  0.0015683771035759595802  1
-0.062897099999999997455  -0.016399799999999999101  -0.0049636799999999998284  1
1  2  3  4
  
ZONE T='face819'
STRANDID=0, SOLUTIONTIME=0
Nodes=4, Elements=1, ZONETYPE=FEQuadrilateral
DATAPACKING=POINT
DT=(SINGLE SINGLE SINGLE SINGLE)
-0.06176352165173677744  -0.019860316827303565318  0.0049554058333864184349  -1
-0.061295599999999998697  -0.021629800000000001109  0.0049559000000000000621  -1
-0.061842510042423477767  -0.019843762209257070905  0.0015683771035759595802  -1
-0.061842510042423477767  -0.019843762209257070905  0.0015683771035759595802  -1
1  2  3  4
  
ZONE T='face820'
STRANDID=0, SOLUTIONTIME=0
Nodes=4, Elements=1, ZONETYPE=FEQuadrilateral
DATAPACKING=POINT
DT=(SINGLE SINGLE SINGLE SINGLE)
0.022786299999999998916  -0.060875199999999997369  0.005013410000000000262  -1
0.021607610979154756592  -0.061272134781815236482  0.0078825571525801291922  -1
0.021872889149588063684  -0.061020738210538244539  0.015012020815803052767  -1
0.028149699999999999722  -0.058588300000000002876  0.01502150000000000013  -1
1  2  3  4
  
ZONE T='face821'
STRANDID=0, SOLUTIONTIME=0
Nodes=4, Elements=1, ZONETYPE=FEQuadrilateral
DATAPACKING=POINT
DT=(SINGLE SINGLE SINGLE SINGLE)
0.021607610979154756592  -0.061272134781815236482  0.0078825571525801291922  1
0.018680700000000001471  -0.062257800000000002028  0.015007200000000000054  1
0.021872889149588063684  -0.061020738210538244539  0.015012020815803052767  1
0.021872889149588063684  -0.061020738210538244539  0.015012020815803052767  1
1  2  3  4
  
ZONE T='face822'
STRANDID=0, SOLUTIONTIME=0
Nodes=4, Elements=1, ZONETYPE=FEQuadrilateral
DATAPACKING=POINT
DT=(SINGLE SINGLE SINGLE SINGLE)
0.028149699999999999722  -0.058588300000000002876  0.01502150000000000013  -1
0.036876699999999998369  -0.053526700000000003443  0.015035500000000000254  -1
0.031926099999999998924  -0.056619099999999998596  0.0050176200000000004131  -1
0.031926099999999998924  -0.056619099999999998596  0.0050176200000000004131  -1
1  2  3  4
  
ZONE T='face823'
STRANDID=0, SOLUTIONTIME=0
Nodes=4, Elements=1, ZONETYPE=FEQuadrilateral
DATAPACKING=POINT
DT=(SINGLE SINGLE SINGLE SINGLE)
0.029509400000000001602  -0.057915399999999998826  0.035000000000000003331  -1
0.038205999999999996908  -0.052586099999999996735  0.035000000000000003331  -1
0.033300799999999998458  -0.055821700000000001873  0.025024399999999998728  -1
0.033300799999999998458  -0.055821700000000001873  0.025024399999999998728  -1
1  2  3  4
  
ZONE T='face824'
STRANDID=0, SOLUTIONTIME=0
Nodes=4, Elements=1, ZONETYPE=FEQuadrilateral
DATAPACKING=POINT
DT=(SINGLE SINGLE SINGLE SINGLE)
0.024188199999999999978  -0.06033179999999999793  0.025008400000000000074  -1
0.033300799999999998458  -0.055821700000000001873  0.025024399999999998728  -1
0.028149699999999999722  -0.058588300000000002876  0.01502150000000000013  -1
0.028149699999999999722  -0.058588300000000002876  0.01502150000000000013  -1
1  2  3  4
  
ZONE T='face825'
STRANDID=0, SOLUTIONTIME=0
Nodes=4, Elements=1, ZONETYPE=FEQuadrilateral
DATAPACKING=POINT
DT=(SINGLE SINGLE SINGLE SINGLE)
0.041566999999999999782  -0.049971899999999999653  0.025039900000000000352  1
0.038676477092457528517  -0.052220160929752311441  0.033605772422318887227  1
0.038697462511880408031  -0.05216634910439817141  0.035000000000000003331  1
0.045961899999999999977  -0.045961899999999999977  0.035000000000000003331  1
1  2  3  4
  
ZONE T='face826'
STRANDID=0, SOLUTIONTIME=0
Nodes=4, Elements=1, ZONETYPE=FEQuadrilateral
DATAPACKING=POINT
DT=(SINGLE SINGLE SINGLE SINGLE)
0.038676477092457528517  -0.052220160929752311441  0.033605772422318887227  -1
0.038205999999999996908  -0.052586099999999996735  0.035000000000000003331  -1
0.038697462511880408031  -0.05216634910439817141  0.035000000000000003331  -1
0.038697462511880408031  -0.05216634910439817141  0.035000000000000003331  -1
1  2  3  4
  
ZONE T='face827'
STRANDID=0, SOLUTIONTIME=0
Nodes=4, Elements=1, ZONETYPE=FEQuadrilateral
DATAPACKING=POINT
DT=(SINGLE SINGLE SINGLE SINGLE)
0.033300799999999998458  -0.055821700000000001873  0.025024399999999998728  -1
0.038458377800843927818  -0.052171800575914348275  0.025034071004320375409  -1
0.03824288208708619824  -0.052491264295850159627  0.017949563508100792319  -1
0.036876699999999998369  -0.053526700000000003443  0.015035500000000000254  -1
1  2  3  4
  
ZONE T='face828'
STRANDID=0, SOLUTIONTIME=0
Nodes=4, Elements=1, ZONETYPE=FEQuadrilateral
DATAPACKING=POINT
DT=(SINGLE SINGLE SINGLE SINGLE)
0.038458377800843927818  -0.052171800575914348275  0.025034071004320375409  1
0.041566999999999999782  -0.049971899999999999653  0.025039900000000000352  1
0.03824288208708619824  -0.052491264295850159627  0.017949563508100792319  1
0.03824288208708619824  -0.052491264295850159627  0.017949563508100792319  1
1  2  3  4
  
ZONE T='face829'
STRANDID=0, SOLUTIONTIME=0
Nodes=4, Elements=1, ZONETYPE=FEQuadrilateral
DATAPACKING=POINT
DT=(SINGLE SINGLE SINGLE SINGLE)
-0.011698699999999999377  -0.063938599999999998214  0.014992000000000000118  -1
-0.0014856400000000000942  -0.064982999999999999097  0.014999900000000000039  -1
-0.0073222100000000000034  -0.064586299999999999266  0.0050071500000000001424  -1
-0.0073222100000000000034  -0.064586299999999999266  0.0050071500000000001424  -1
1  2  3  4
  
ZONE T='face830'
STRANDID=0, SOLUTIONTIME=0
Nodes=4, Elements=1, ZONETYPE=FEQuadrilateral
DATAPACKING=POINT
DT=(SINGLE SINGLE SINGLE SINGLE)
0.0029071499999999998384  -0.064935000000000006604  0.0050027400000000003116  1
0.00060153040999388310457  -0.064960193496688967141  0.010249894528312427505  1
0.00087082078438272328413  -0.064851254696138574407  0.015000084711256729195  1
0.0087203899999999997389  -0.06441239999999999466  0.015000700000000000492  1
1  2  3  4
  
ZONE T='face831'
STRANDID=0, SOLUTIONTIME=0
Nodes=4, Elements=1, ZONETYPE=FEQuadrilateral
DATAPACKING=POINT
DT=(SINGLE SINGLE SINGLE SINGLE)
0.00060153040999388310457  -0.064960193496688967141  0.010249894528312427505  -1
-0.0014856400000000000942  -0.064982999999999999097  0.014999900000000000039  -1
0.00087082078438272328413  -0.064851254696138574407  0.015000084711256729195  -1
0.00087082078438272328413  -0.064851254696138574407  0.015000084711256729195  -1
1  2  3  4
  
ZONE T='face832'
STRANDID=0, SOLUTIONTIME=0
Nodes=4, Elements=1, ZONETYPE=FEQuadrilateral
DATAPACKING=POINT
DT=(SINGLE SINGLE SINGLE SINGLE)
0.0087203899999999997389  -0.06441239999999999466  0.015000700000000000492  1
0.018680700000000001471  -0.062257800000000002028  0.015007200000000000054  1
0.013026400000000000479  -0.063681299999999996242  0.0050048399999999999832  1
0.013026400000000000479  -0.063681299999999996242  0.0050048399999999999832  1
1  2  3  4
  
ZONE T='face833'
STRANDID=0, SOLUTIONTIME=0
Nodes=4, Elements=1, ZONETYPE=FEQuadrilateral
DATAPACKING=POINT
DT=(SINGLE SINGLE SINGLE SINGLE)
0.0043623500000000000817  -0.064853499999999994485  0.024998300000000001075  1
0.0016553765326766968751  -0.064944407793497277437  0.031204665039056337511  1
0.0018604775991937338303  -0.064853568948030654306  0.035000000000000003331  1
0.010168200000000000502  -0.064199699999999998434  0.035000000000000003331  1
1  2  3  4
  
ZONE T='face834'
STRANDID=0, SOLUTIONTIME=0
Nodes=4, Elements=1, ZONETYPE=FEQuadrilateral
DATAPACKING=POINT
DT=(SINGLE SINGLE SINGLE SINGLE)
0.0016553765326766968751  -0.064944407793497277437  0.031204665039056337511  -1
-1.189999999999999985e-17  -0.06500000000000000222  0.035000000000000003331  -1
0.0018604775991937338303  -0.064853568948030654306  0.035000000000000003331  -1
0.0018604775991937338303  -0.064853568948030654306  0.035000000000000003331  -1
1  2  3  4
  
ZONE T='face835'
STRANDID=0, SOLUTIONTIME=0
Nodes=4, Elements=1, ZONETYPE=FEQuadrilateral
DATAPACKING=POINT
DT=(SINGLE SINGLE SINGLE SINGLE)
-0.0058657199999999996148  -0.064734799999999995124  0.024990100000000001201  -1
0.0014546494533548602959  -0.064819755211893662072  0.024995968852043203706  -1
0.0011423144912257189153  -0.064924805627811651987  0.019492954910331795892  -1
-0.0014856400000000000942  -0.064982999999999999097  0.014999900000000000039  -1
1  2  3  4
  
ZONE T='face836'
STRANDID=0, SOLUTIONTIME=0
Nodes=4, Elements=1, ZONETYPE=FEQuadrilateral
DATAPACKING=POINT
DT=(SINGLE SINGLE SINGLE SINGLE)
0.0014546494533548602959  -0.064819755211893662072  0.024995968852043203706  1
0.0043623500000000000817  -0.064853499999999994485  0.024998300000000001075  1
0.0011423144912257189153  -0.064924805627811651987  0.019492954910331795892  1
0.0011423144912257189153  -0.064924805627811651987  0.019492954910331795892  1
1  2  3  4
  
ZONE T='face837'
STRANDID=0, SOLUTIONTIME=0
Nodes=4, Elements=1, ZONETYPE=FEQuadrilateral
DATAPACKING=POINT
DT=(SINGLE SINGLE SINGLE SINGLE)
0.020086099999999999094  -0.061818699999999997263  0.035000000000000003331  1
0.022833178671539767352  -0.060822958483042227629  0.028308863446879224679  1
0.022472583672126827253  -0.060867845209819443353  0.025006918237540316785  1
0.014462499999999999661  -0.063370599999999999152  0.025000000000000001388  1
1  2  3  4
  
ZONE T='face838'
STRANDID=0, SOLUTIONTIME=0
Nodes=4, Elements=1, ZONETYPE=FEQuadrilateral
DATAPACKING=POINT
DT=(SINGLE SINGLE SINGLE SINGLE)
0.022833178671539767352  -0.060822958483042227629  0.028308863446879224679  -1
0.024188199999999999978  -0.06033179999999999793  0.025008400000000000074  -1
0.022472583672126827253  -0.060867845209819443353  0.025006918237540316785  -1
0.022472583672126827253  -0.060867845209819443353  0.025006918237540316785  -1
1  2  3  4
  
ZONE T='face839'
STRANDID=0, SOLUTIONTIME=0
Nodes=4, Elements=1, ZONETYPE=FEQuadrilateral
DATAPACKING=POINT
DT=(SINGLE SINGLE SINGLE SINGLE)
0.014462499999999999661  -0.063370599999999999152  0.025000000000000001388  1
0.0043623500000000000817  -0.064853499999999994485  0.024998300000000001075  1
0.010168200000000000502  -0.064199699999999998434  0.035000000000000003331  1
0.010168200000000000502  -0.064199699999999998434  0.035000000000000003331  1
1  2  3  4
  
ZONE T='face840'
STRANDID=0, SOLUTIONTIME=0
Nodes=4, Elements=1, ZONETYPE=FEQuadrilateral
DATAPACKING=POINT
DT=(SINGLE SINGLE SINGLE SINGLE)
0.018680700000000001471  -0.062257800000000002028  0.015007200000000000054  1
0.0087203899999999997389  -0.06441239999999999466  0.015000700000000000492  1
0.014462499999999999661  -0.063370599999999999152  0.025000000000000001388  1
0.014462499999999999661  -0.063370599999999999152  0.025000000000000001388  1
1  2  3  4
  
ZONE T='face841'
STRANDID=0, SOLUTIONTIME=0
Nodes=4, Elements=1, ZONETYPE=FEQuadrilateral
DATAPACKING=POINT
DT=(SINGLE SINGLE SINGLE SINGLE)
0.0087203899999999997389  -0.06441239999999999466  0.015000700000000000492  1
0.00087082078438272328413  -0.064851254696138574407  0.015000084711256729195  1
0.0011423144912257189153  -0.064924805627811651987  0.019492954910331795892  1
0.0043623500000000000817  -0.064853499999999994485  0.024998300000000001075  1
1  2  3  4
  
ZONE T='face842'
STRANDID=0, SOLUTIONTIME=0
Nodes=4, Elements=1, ZONETYPE=FEQuadrilateral
DATAPACKING=POINT
DT=(SINGLE SINGLE SINGLE SINGLE)
0.00087082078438272328413  -0.064851254696138574407  0.015000084711256729195  -1
-0.0014856400000000000942  -0.064982999999999999097  0.014999900000000000039  -1
0.0011423144912257189153  -0.064924805627811651987  0.019492954910331795892  -1
0.0011423144912257189153  -0.064924805627811651987  0.019492954910331795892  -1
1  2  3  4
  
ZONE T='face843'
STRANDID=0, SOLUTIONTIME=0
Nodes=4, Elements=1, ZONETYPE=FEQuadrilateral
DATAPACKING=POINT
DT=(SINGLE SINGLE SINGLE SINGLE)
0.0014543299999999999891  -0.064983700000000005348  -0.014999399999999999539  -1
0.011582800000000000734  -0.063959699999999994335  -0.015000199999999999992  -1
0.0058178700000000001594  -0.064739099999999993873  -0.025001499999999999418  -1
0.0058178700000000001594  -0.064739099999999993873  -0.025001499999999999418  -1
1  2  3  4
  
ZONE T='face844'
STRANDID=0, SOLUTIONTIME=0
Nodes=4, Elements=1, ZONETYPE=FEQuadrilateral
DATAPACKING=POINT
DT=(SINGLE SINGLE SINGLE SINGLE)
-1.189999999999999985e-17  -0.06500000000000000222  -0.035000000000000003331  -1
-0.001557189296998480986  -0.064947556197496439379  -0.031439660386723237984  -1
-0.0013893537063092049888  -0.064819435003310249543  -0.025000439238512629087  -1
0.0058178700000000001594  -0.064739099999999993873  -0.025001499999999999418  -1
1  2  3  4
  
ZONE T='face845'
STRANDID=0, SOLUTIONTIME=0
Nodes=4, Elements=1, ZONETYPE=FEQuadrilateral
DATAPACKING=POINT
DT=(SINGLE SINGLE SINGLE SINGLE)
-0.001557189296998480986  -0.064947556197496439379  -0.031439660386723237984  1
-0.0043737100000000002711  -0.064852699999999999236  -0.025000000000000001388  1
-0.0013893537063092049888  -0.064819435003310249543  -0.025000439238512629087  1
-0.0013893537063092049888  -0.064819435003310249543  -0.025000439238512629087  1
1  2  3  4
  
ZONE T='face846'
STRANDID=0, SOLUTIONTIME=0
Nodes=4, Elements=1, ZONETYPE=FEQuadrilateral
DATAPACKING=POINT
DT=(SINGLE SINGLE SINGLE SINGLE)
0.011582800000000000734  -0.063959699999999994335  -0.015000199999999999992  -1
0.020667645493428095371  -0.06156976547700470509  -0.015008352662636104818  -1
0.020617537902806085115  -0.061610903878002311329  -0.016401567209236689315  -1
0.015849200000000000788  -0.06303809999999999969  -0.025008900000000000574  -1
1  2  3  4
  
ZONE T='face847'
STRANDID=0, SOLUTIONTIME=0
Nodes=4, Elements=1, ZONETYPE=FEQuadrilateral
DATAPACKING=POINT
DT=(SINGLE SINGLE SINGLE SINGLE)
0.020667645493428095371  -0.06156976547700470509  -0.015008352662636104818  1
0.021388999999999998292  -0.061379999999999997062  -0.015008999999999999772  1
0.020617537902806085115  -0.061610903878002311329  -0.016401567209236689315  1
0.020617537902806085115  -0.061610903878002311329  -0.016401567209236689315  1
1  2  3  4
  
ZONE T='face848'
STRANDID=0, SOLUTIONTIME=0
Nodes=4, Elements=1, ZONETYPE=FEQuadrilateral
DATAPACKING=POINT
DT=(SINGLE SINGLE SINGLE SINGLE)
0.0058178700000000001594  -0.064739099999999993873  -0.025001499999999999418  -1
0.015849200000000000788  -0.06303809999999999969  -0.025008900000000000574  -1
0.010168200000000000502  -0.064199699999999998434  -0.035000000000000003331  -1
0.010168200000000000502  -0.064199699999999998434  -0.035000000000000003331  -1
1  2  3  4
  
ZONE T='face849'
STRANDID=0, SOLUTIONTIME=0
Nodes=4, Elements=1, ZONETYPE=FEQuadrilateral
DATAPACKING=POINT
DT=(SINGLE SINGLE SINGLE SINGLE)
0.013026400000000000479  -0.063681299999999996242  0.0050048399999999999832  1
0.021445399182371139429  -0.061260726673874561776  0.0050122325780994599412  1
0.02134887818278813354  -0.061341034270729274946  0.0024141321659701562782  1
0.017251800000000001162  -0.06266879999999999673  -0.0049945800000000002  1
1  2  3  4
  
ZONE T='face850'
STRANDID=0, SOLUTIONTIME=0
Nodes=4, Elements=1, ZONETYPE=FEQuadrilateral
DATAPACKING=POINT
DT=(SINGLE SINGLE SINGLE SINGLE)
0.021445399182371139429  -0.061260726673874561776  0.0050122325780994599412  -1
0.022786299999999998916  -0.060875199999999997369  0.005013410000000000262  -1
0.02134887818278813354  -0.061341034270729274946  0.0024141321659701562782  -1
0.02134887818278813354  -0.061341034270729274946  0.0024141321659701562782  -1
1  2  3  4
  
ZONE T='face851'
STRANDID=0, SOLUTIONTIME=0
Nodes=4, Elements=1, ZONETYPE=FEQuadrilateral
DATAPACKING=POINT
DT=(SINGLE SINGLE SINGLE SINGLE)
0.017251800000000001162  -0.06266879999999999673  -0.0049945800000000002  1
0.013438715266833690942  -0.063537085602759627023  -0.011724563571681688445  1
0.010082110660156053117  -0.064179763341583428993  -0.011520046991322193536  1
0.0072695600000000004312  -0.064592200000000002391  -0.0049976400000000002419  1
1  2  3  4
  
ZONE T='face852'
STRANDID=0, SOLUTIONTIME=0
Nodes=4, Elements=1, ZONETYPE=FEQuadrilateral
DATAPACKING=POINT
DT=(SINGLE SINGLE SINGLE SINGLE)
0.013438715266833690942  -0.063537085602759627023  -0.011724563571681688445  -1
0.011582800000000000734  -0.063959699999999994335  -0.015000199999999999992  -1
0.010082110660156053117  -0.064179763341583428993  -0.011520046991322193536  -1
0.010082110660156053117  -0.064179763341583428993  -0.011520046991322193536  -1
1  2  3  4
  
ZONE T='face853'
STRANDID=0, SOLUTIONTIME=0
Nodes=4, Elements=1, ZONETYPE=FEQuadrilateral
DATAPACKING=POINT
DT=(SINGLE SINGLE SINGLE SINGLE)
0.022786299999999998916  -0.060875199999999997369  0.005013410000000000262  -1
0.031926099999999998924  -0.056619099999999998596  0.0050176200000000004131  -1
0.026755899999999999128  -0.059237800000000000178  -0.004998619999999999626  -1
0.026755899999999999128  -0.059237800000000000178  -0.004998619999999999626  -1
1  2  3  4
  
ZONE T='face854'
STRANDID=0, SOLUTIONTIME=0
Nodes=4, Elements=1, ZONETYPE=FEQuadrilateral
DATAPACKING=POINT
DT=(SINGLE SINGLE SINGLE SINGLE)
0.017251800000000001162  -0.06266879999999999673  -0.0049945800000000002  1
[truncated: 7,105,962 more chars]
