# Supplementary material for: High genus surface parameterization using the Euclidean Ricci flow method
Source: Sci Rep. 2025 May 22;15:17784. doi: 10.1038/s41598-025-97421-5 (PMC12098817; doi:10.1038/s41598-025-97421-5)
Supplement: Supplementary file 1 — Supplementary Information. [file 41598_2025_97421_MOESM1_ESM.zip › Supplementary_materials_2025_3_13/Divided_Triangles_or_Quadrilaterals_on_initial_surface_output_for_vase.dat]

TITLE     = '3D DATASET'
VARIABLES = 'X'
'Y'
'Z'
'Value'
ZONE T='face1'
STRANDID=0, SOLUTIONTIME=0
Nodes=4, Elements=1, ZONETYPE=FEQuadrilateral
DATAPACKING=POINT
DT=(SINGLE SINGLE SINGLE SINGLE)
0.12193700000000000372  0.71174599999999998978  -0.40142800000000000704  -1
0.13549200000000000133  0.72097199999999994624  -0.37697100000000000053  -1
0.15388099999999999001  0.71863299999999996626  -0.39618999999999998662  -1
0.15388099999999999001  0.71863299999999996626  -0.39618999999999998662  -1
1  2  3  4
  
ZONE T='face2'
STRANDID=0, SOLUTIONTIME=0
Nodes=4, Elements=1, ZONETYPE=FEQuadrilateral
DATAPACKING=POINT
DT=(SINGLE SINGLE SINGLE SINGLE)
0.065613900000000002777  0.70475200000000004508  -0.37643300000000001759  -1
0.085205100000000005833  0.71653400000000000425  -0.3544579999999999953  -1
0.10429299999999999682  0.71348100000000003185  -0.38185400000000002674  -1
0.10429299999999999682  0.71348100000000003185  -0.38185400000000002674  -1
1  2  3  4
  
ZONE T='face3'
STRANDID=0, SOLUTIONTIME=0
Nodes=4, Elements=1, ZONETYPE=FEQuadrilateral
DATAPACKING=POINT
DT=(SINGLE SINGLE SINGLE SINGLE)
0.055842200000000001558  0.69122600000000000708  -0.41397099999999997788  -1
0.065613900000000002777  0.70475200000000004508  -0.37643300000000001759  -1
0.089006100000000004657  0.70259899999999997355  -0.40745599999999998486  -1
0.089006100000000004657  0.70259899999999997355  -0.40745599999999998486  -1
1  2  3  4
  
ZONE T='face4'
STRANDID=0, SOLUTIONTIME=0
Nodes=4, Elements=1, ZONETYPE=FEQuadrilateral
DATAPACKING=POINT
DT=(SINGLE SINGLE SINGLE SINGLE)
0.089006100000000004657  0.70259899999999997355  -0.40745599999999998486  -1
0.10429299999999999682  0.71348100000000003185  -0.38185400000000002674  -1
0.12193700000000000372  0.71174599999999998978  -0.40142800000000000704  -1
0.12193700000000000372  0.71174599999999998978  -0.40142800000000000704  -1
1  2  3  4
  
ZONE T='face5'
STRANDID=0, SOLUTIONTIME=0
Nodes=4, Elements=1, ZONETYPE=FEQuadrilateral
DATAPACKING=POINT
DT=(SINGLE SINGLE SINGLE SINGLE)
0.13549200000000000133  0.72097199999999994624  -0.37697100000000000053  -1
0.12193700000000000372  0.71174599999999998978  -0.40142800000000000704  -1
0.10429299999999999682  0.71348100000000003185  -0.38185400000000002674  -1
0.10429299999999999682  0.71348100000000003185  -0.38185400000000002674  -1
1  2  3  4
  
ZONE T='face6'
STRANDID=0, SOLUTIONTIME=0
Nodes=4, Elements=1, ZONETYPE=FEQuadrilateral
DATAPACKING=POINT
DT=(SINGLE SINGLE SINGLE SINGLE)
0.10429299999999999682  0.71348100000000003185  -0.38185400000000002674  -1
0.089006100000000004657  0.70259899999999997355  -0.40745599999999998486  -1
0.065613900000000002777  0.70475200000000004508  -0.37643300000000001759  -1
0.065613900000000002777  0.70475200000000004508  -0.37643300000000001759  -1
1  2  3  4
  
ZONE T='face7'
STRANDID=0, SOLUTIONTIME=0
Nodes=4, Elements=1, ZONETYPE=FEQuadrilateral
DATAPACKING=POINT
DT=(SINGLE SINGLE SINGLE SINGLE)
0.17504800000000000915  0.71223400000000003374  -0.43187999999999998613  -1
0.13935700000000000864  0.70217399999999996485  -0.45286999999999999478  -1
0.14516999999999999349  0.71035700000000001619  -0.42263600000000001167  -1
0.14516999999999999349  0.71035700000000001619  -0.42263600000000001167  -1
1  2  3  4
  
ZONE T='face8'
STRANDID=0, SOLUTIONTIME=0
Nodes=4, Elements=1, ZONETYPE=FEQuadrilateral
DATAPACKING=POINT
DT=(SINGLE SINGLE SINGLE SINGLE)
0.11168799999999999562  0.70233800000000001784  -0.42918899999999998718  -1
0.14516999999999999349  0.71035700000000001619  -0.42263600000000001167  -1
0.13935700000000000864  0.70217399999999996485  -0.45286999999999999478  -1
0.13935700000000000864  0.70217399999999996485  -0.45286999999999999478  -1
1  2  3  4
  
ZONE T='face9'
STRANDID=0, SOLUTIONTIME=0
Nodes=4, Elements=1, ZONETYPE=FEQuadrilateral
DATAPACKING=POINT
DT=(SINGLE SINGLE SINGLE SINGLE)
0.13935700000000000864  0.70217399999999996485  -0.45286999999999999478  -1
0.17504800000000000915  0.71223400000000003374  -0.43187999999999998613  -1
0.17133399999999998631  0.70463100000000000733  -0.46302799999999999514  -1
0.17133399999999998631  0.70463100000000000733  -0.46302799999999999514  -1
1  2  3  4
  
ZONE T='face10'
STRANDID=0, SOLUTIONTIME=0
Nodes=4, Elements=1, ZONETYPE=FEQuadrilateral
DATAPACKING=POINT
DT=(SINGLE SINGLE SINGLE SINGLE)
0.18054600000000001203  0.71967999999999998639  -0.40463300000000002044  -1
0.14516999999999999349  0.71035700000000001619  -0.42263600000000001167  -1
0.15388099999999999001  0.71863299999999996626  -0.39618999999999998662  -1
0.15388099999999999001  0.71863299999999996626  -0.39618999999999998662  -1
1  2  3  4
  
ZONE T='face11'
STRANDID=0, SOLUTIONTIME=0
Nodes=4, Elements=1, ZONETYPE=FEQuadrilateral
DATAPACKING=POINT
DT=(SINGLE SINGLE SINGLE SINGLE)
0.12193700000000000372  0.71174599999999998978  -0.40142800000000000704  -1
0.15388099999999999001  0.71863299999999996626  -0.39618999999999998662  -1
0.14516999999999999349  0.71035700000000001619  -0.42263600000000001167  -1
0.14516999999999999349  0.71035700000000001619  -0.42263600000000001167  -1
1  2  3  4
  
ZONE T='face12'
STRANDID=0, SOLUTIONTIME=0
Nodes=4, Elements=1, ZONETYPE=FEQuadrilateral
DATAPACKING=POINT
DT=(SINGLE SINGLE SINGLE SINGLE)
0.14516999999999999349  0.71035700000000001619  -0.42263600000000001167  -1
0.18054600000000001203  0.71967999999999998639  -0.40463300000000002044  -1
0.17504800000000000915  0.71223400000000003374  -0.43187999999999998613  -1
0.17504800000000000915  0.71223400000000003374  -0.43187999999999998613  -1
1  2  3  4
  
ZONE T='face13'
STRANDID=0, SOLUTIONTIME=0
Nodes=4, Elements=1, ZONETYPE=FEQuadrilateral
DATAPACKING=POINT
DT=(SINGLE SINGLE SINGLE SINGLE)
0.11168799999999999562  0.70233800000000001784  -0.42918899999999998718  -1
0.077808100000000005037  0.69194900000000003626  -0.43717800000000001104  -1
0.089006100000000004657  0.70259899999999997355  -0.40745599999999998486  -1
0.089006100000000004657  0.70259899999999997355  -0.40745599999999998486  -1
1  2  3  4
  
ZONE T='face14'
STRANDID=0, SOLUTIONTIME=0
Nodes=4, Elements=1, ZONETYPE=FEQuadrilateral
DATAPACKING=POINT
DT=(SINGLE SINGLE SINGLE SINGLE)
0.055842200000000001558  0.69122600000000000708  -0.41397099999999997788  -1
0.089006100000000004657  0.70259899999999997355  -0.40745599999999998486  -1
0.077808100000000005037  0.69194900000000003626  -0.43717800000000001104  -1
0.077808100000000005037  0.69194900000000003626  -0.43717800000000001104  -1
1  2  3  4
  
ZONE T='face15'
STRANDID=0, SOLUTIONTIME=0
Nodes=4, Elements=1, ZONETYPE=FEQuadrilateral
DATAPACKING=POINT
DT=(SINGLE SINGLE SINGLE SINGLE)
0.089006100000000004657  0.70259899999999997355  -0.40745599999999998486  -1
0.12193700000000000372  0.71174599999999998978  -0.40142800000000000704  -1
0.11168799999999999562  0.70233800000000001784  -0.42918899999999998718  -1
0.11168799999999999562  0.70233800000000001784  -0.42918899999999998718  -1
1  2  3  4
  
ZONE T='face16'
STRANDID=0, SOLUTIONTIME=0
Nodes=4, Elements=1, ZONETYPE=FEQuadrilateral
DATAPACKING=POINT
DT=(SINGLE SINGLE SINGLE SINGLE)
0.14516999999999999349  0.71035700000000001619  -0.42263600000000001167  -1
0.11168799999999999562  0.70233800000000001784  -0.42918899999999998718  -1
0.12193700000000000372  0.71174599999999998978  -0.40142800000000000704  -1
0.12193700000000000372  0.71174599999999998978  -0.40142800000000000704  -1
1  2  3  4
  
ZONE T='face17'
STRANDID=0, SOLUTIONTIME=0
Nodes=4, Elements=1, ZONETYPE=FEQuadrilateral
DATAPACKING=POINT
DT=(SINGLE SINGLE SINGLE SINGLE)
0.11562000000000000055  0.72416100000000005465  -0.35112599999999999367  -1
0.12740499999999999048  0.73373399999999999732  -0.3187139999999999973  -1
0.14496000000000000552  0.72989400000000004276  -0.34748099999999998433  -1
0.14496000000000000552  0.72989400000000004276  -0.34748099999999998433  -1
1  2  3  4
  
ZONE T='face18'
STRANDID=0, SOLUTIONTIME=0
Nodes=4, Elements=1, ZONETYPE=FEQuadrilateral
DATAPACKING=POINT
DT=(SINGLE SINGLE SINGLE SINGLE)
0.13549200000000000133  0.72097199999999994624  -0.37697100000000000053  -1
0.17682800000000001295  0.72654900000000000038  -0.37631999999999998785  -1
0.15388099999999999001  0.71863299999999996626  -0.39618999999999998662  -1
0.15388099999999999001  0.71863299999999996626  -0.39618999999999998662  -1
1  2  3  4
  
ZONE T='face19'
STRANDID=0, SOLUTIONTIME=0
Nodes=4, Elements=1, ZONETYPE=FEQuadrilateral
DATAPACKING=POINT
DT=(SINGLE SINGLE SINGLE SINGLE)
0.15388099999999999001  0.71863299999999996626  -0.39618999999999998662  -1
0.17682800000000001295  0.72654900000000000038  -0.37631999999999998785  -1
0.18054600000000001203  0.71967999999999998639  -0.40463300000000002044  -1
0.18054600000000001203  0.71967999999999998639  -0.40463300000000002044  -1
1  2  3  4
  
ZONE T='face20'
STRANDID=0, SOLUTIONTIME=0
Nodes=4, Elements=1, ZONETYPE=FEQuadrilateral
DATAPACKING=POINT
DT=(SINGLE SINGLE SINGLE SINGLE)
0.19947200000000001041  0.73522200000000004216  -0.34797899999999998277  -1
0.17682800000000001295  0.72654900000000000038  -0.37631999999999998785  -1
0.17272799999999999265  0.73394300000000001205  -0.34420200000000000795  -1
0.17272799999999999265  0.73394300000000001205  -0.34420200000000000795  -1
1  2  3  4
  
ZONE T='face21'
STRANDID=0, SOLUTIONTIME=0
Nodes=4, Elements=1, ZONETYPE=FEQuadrilateral
DATAPACKING=POINT
DT=(SINGLE SINGLE SINGLE SINGLE)
0.14496000000000000552  0.72989400000000004276  -0.34748099999999998433  -1
0.17272799999999999265  0.73394300000000001205  -0.34420200000000000795  -1
0.17682800000000001295  0.72654900000000000038  -0.37631999999999998785  -1
0.17682800000000001295  0.72654900000000000038  -0.37631999999999998785  -1
1  2  3  4
  
ZONE T='face22'
STRANDID=0, SOLUTIONTIME=0
Nodes=4, Elements=1, ZONETYPE=FEQuadrilateral
DATAPACKING=POINT
DT=(SINGLE SINGLE SINGLE SINGLE)
0.13549200000000000133  0.72097199999999994624  -0.37697100000000000053  -1
0.10429299999999999682  0.71348100000000003185  -0.38185400000000002674  -1
0.11562000000000000055  0.72416100000000005465  -0.35112599999999999367  -1
0.11562000000000000055  0.72416100000000005465  -0.35112599999999999367  -1
1  2  3  4
  
ZONE T='face23'
STRANDID=0, SOLUTIONTIME=0
Nodes=4, Elements=1, ZONETYPE=FEQuadrilateral
DATAPACKING=POINT
DT=(SINGLE SINGLE SINGLE SINGLE)
0.085205100000000005833  0.71653400000000000425  -0.3544579999999999953  -1
0.11562000000000000055  0.72416100000000005465  -0.35112599999999999367  -1
0.10429299999999999682  0.71348100000000003185  -0.38185400000000002674  -1
0.10429299999999999682  0.71348100000000003185  -0.38185400000000002674  -1
1  2  3  4
  
ZONE T='face24'
STRANDID=0, SOLUTIONTIME=0
Nodes=4, Elements=1, ZONETYPE=FEQuadrilateral
DATAPACKING=POINT
DT=(SINGLE SINGLE SINGLE SINGLE)
0.11562000000000000055  0.72416100000000005465  -0.35112599999999999367  -1
0.14496000000000000552  0.72989400000000004276  -0.34748099999999998433  -1
0.13549200000000000133  0.72097199999999994624  -0.37697100000000000053  -1
0.13549200000000000133  0.72097199999999994624  -0.37697100000000000053  -1
1  2  3  4
  
ZONE T='face25'
STRANDID=0, SOLUTIONTIME=0
Nodes=4, Elements=1, ZONETYPE=FEQuadrilateral
DATAPACKING=POINT
DT=(SINGLE SINGLE SINGLE SINGLE)
0.17682800000000001295  0.72654900000000000038  -0.37631999999999998785  -1
0.13549200000000000133  0.72097199999999994624  -0.37697100000000000053  -1
0.14496000000000000552  0.72989400000000004276  -0.34748099999999998433  -1
0.14496000000000000552  0.72989400000000004276  -0.34748099999999998433  -1
1  2  3  4
  
ZONE T='face26'
STRANDID=0, SOLUTIONTIME=0
Nodes=4, Elements=1, ZONETYPE=FEQuadrilateral
DATAPACKING=POINT
DT=(SINGLE SINGLE SINGLE SINGLE)
0.081879199999999999204  0.73075999999999996515  -0.29604700000000000459  -1
0.071185200000000004028  0.721021000000000023  -0.32537800000000000056  -1
0.049269800000000002482  0.72285699999999997178  -0.29860999999999998655  -1
0.049269800000000002482  0.72285699999999997178  -0.29860999999999998655  -1
1  2  3  4
  
ZONE T='face27'
STRANDID=0, SOLUTIONTIME=0
Nodes=4, Elements=1, ZONETYPE=FEQuadrilateral
DATAPACKING=POINT
DT=(SINGLE SINGLE SINGLE SINGLE)
0.071185200000000004028  0.721021000000000023  -0.32537800000000000056  -1
0.081879199999999999204  0.73075999999999996515  -0.29604700000000000459  -1
0.098893200000000000549  0.72840499999999996916  -0.32030100000000000238  -1
0.098893200000000000549  0.72840499999999996916  -0.32030100000000000238  -1
1  2  3  4
  
ZONE T='face28'
STRANDID=0, SOLUTIONTIME=0
Nodes=4, Elements=1, ZONETYPE=FEQuadrilateral
DATAPACKING=POINT
DT=(SINGLE SINGLE SINGLE SINGLE)
0.0067361599999999997174  0.70174499999999995214  -0.32568200000000002703  -1
0.028066000000000000669  0.71313999999999999613  -0.31269099999999999673  -1
0.048555599999999997374  0.71155100000000004457  -0.33701199999999997825  -1
0.048555599999999997374  0.71155100000000004457  -0.33701199999999997825  -1
1  2  3  4
  
ZONE T='face29'
STRANDID=0, SOLUTIONTIME=0
Nodes=4, Elements=1, ZONETYPE=FEQuadrilateral
DATAPACKING=POINT
DT=(SINGLE SINGLE SINGLE SINGLE)
0.028066000000000000669  0.71313999999999999613  -0.31269099999999999673  -1
0.049269800000000002482  0.72285699999999997178  -0.29860999999999998655  -1
0.048555599999999997374  0.71155100000000004457  -0.33701199999999997825  -1
0.048555599999999997374  0.71155100000000004457  -0.33701199999999997825  -1
1  2  3  4
  
ZONE T='face30'
STRANDID=0, SOLUTIONTIME=0
Nodes=4, Elements=1, ZONETYPE=FEQuadrilateral
DATAPACKING=POINT
DT=(SINGLE SINGLE SINGLE SINGLE)
0.071185200000000004028  0.721021000000000023  -0.32537800000000000056  -1
0.048555599999999997374  0.71155100000000004457  -0.33701199999999997825  -1
0.049269800000000002482  0.72285699999999997178  -0.29860999999999998655  -1
0.049269800000000002482  0.72285699999999997178  -0.29860999999999998655  -1
1  2  3  4
  
ZONE T='face31'
STRANDID=0, SOLUTIONTIME=0
Nodes=4, Elements=1, ZONETYPE=FEQuadrilateral
DATAPACKING=POINT
DT=(SINGLE SINGLE SINGLE SINGLE)
0.048555599999999997374  0.71155100000000004457  -0.33701199999999997825  -1
0.085205100000000005833  0.71653400000000000425  -0.3544579999999999953  -1
0.065613900000000002777  0.70475200000000004508  -0.37643300000000001759  -1
0.065613900000000002777  0.70475200000000004508  -0.37643300000000001759  -1
1  2  3  4
  
ZONE T='face32'
STRANDID=0, SOLUTIONTIME=0
Nodes=4, Elements=1, ZONETYPE=FEQuadrilateral
DATAPACKING=POINT
DT=(SINGLE SINGLE SINGLE SINGLE)
0.11562000000000000055  0.72416100000000005465  -0.35112599999999999367  -1
0.085205100000000005833  0.71653400000000000425  -0.3544579999999999953  -1
0.098893200000000000549  0.72840499999999996916  -0.32030100000000000238  -1
0.098893200000000000549  0.72840499999999996916  -0.32030100000000000238  -1
1  2  3  4
  
ZONE T='face33'
STRANDID=0, SOLUTIONTIME=0
Nodes=4, Elements=1, ZONETYPE=FEQuadrilateral
DATAPACKING=POINT
DT=(SINGLE SINGLE SINGLE SINGLE)
0.071185200000000004028  0.721021000000000023  -0.32537800000000000056  -1
0.098893200000000000549  0.72840499999999996916  -0.32030100000000000238  -1
0.085205100000000005833  0.71653400000000000425  -0.3544579999999999953  -1
0.085205100000000005833  0.71653400000000000425  -0.3544579999999999953  -1
1  2  3  4
  
ZONE T='face34'
STRANDID=0, SOLUTIONTIME=0
Nodes=4, Elements=1, ZONETYPE=FEQuadrilateral
DATAPACKING=POINT
DT=(SINGLE SINGLE SINGLE SINGLE)
0.098893200000000000549  0.72840499999999996916  -0.32030100000000000238  -1
0.12740499999999999048  0.73373399999999999732  -0.3187139999999999973  -1
0.11562000000000000055  0.72416100000000005465  -0.35112599999999999367  -1
0.11562000000000000055  0.72416100000000005465  -0.35112599999999999367  -1
1  2  3  4
  
ZONE T='face35'
STRANDID=0, SOLUTIONTIME=0
Nodes=4, Elements=1, ZONETYPE=FEQuadrilateral
DATAPACKING=POINT
DT=(SINGLE SINGLE SINGLE SINGLE)
0.0067361599999999997174  0.70174499999999995214  -0.32568200000000002703  -1
0.048555599999999997374  0.71155100000000004457  -0.33701199999999997825  -1
0.025167599999999998306  0.69741500000000000714  -0.35695999999999999952  -1
0.025167599999999998306  0.69741500000000000714  -0.35695999999999999952  -1
1  2  3  4
  
ZONE T='face36'
STRANDID=0, SOLUTIONTIME=0
Nodes=4, Elements=1, ZONETYPE=FEQuadrilateral
DATAPACKING=POINT
DT=(SINGLE SINGLE SINGLE SINGLE)
0.085205100000000005833  0.71653400000000000425  -0.3544579999999999953  -1
0.048555599999999997374  0.71155100000000004457  -0.33701199999999997825  -1
0.071185200000000004028  0.721021000000000023  -0.32537800000000000056  -1
0.071185200000000004028  0.721021000000000023  -0.32537800000000000056  -1
1  2  3  4
  
ZONE T='face37'
STRANDID=0, SOLUTIONTIME=0
Nodes=4, Elements=1, ZONETYPE=FEQuadrilateral
DATAPACKING=POINT
DT=(SINGLE SINGLE SINGLE SINGLE)
0.025167599999999998306  0.69741500000000000714  -0.35695999999999999952  -1
0.048555599999999997374  0.71155100000000004457  -0.33701199999999997825  -1
0.065613900000000002777  0.70475200000000004508  -0.37643300000000001759  -1
0.065613900000000002777  0.70475200000000004508  -0.37643300000000001759  -1
1  2  3  4
  
ZONE T='face38'
STRANDID=0, SOLUTIONTIME=0
Nodes=4, Elements=1, ZONETYPE=FEQuadrilateral
DATAPACKING=POINT
DT=(SINGLE SINGLE SINGLE SINGLE)
-0.01827219999999999886  0.68496299999999998853  -0.34365400000000001501  -1
0.0067361599999999997174  0.70174499999999995214  -0.32568200000000002703  -1
0.025167599999999998306  0.69741500000000000714  -0.35695999999999999952  -1
0.025167599999999998306  0.69741500000000000714  -0.35695999999999999952  -1
1  2  3  4
  
ZONE T='face39'
STRANDID=0, SOLUTIONTIME=0
Nodes=4, Elements=1, ZONETYPE=FEQuadrilateral
DATAPACKING=POINT
DT=(SINGLE SINGLE SINGLE SINGLE)
-0.027551300000000000789  0.66603699999999999015  -0.38487900000000002665  -1
-0.01827219999999999886  0.68496299999999998853  -0.34365400000000001501  -1
-0.00021637499999999998748  0.68400300000000002765  -0.36696099999999998165  -1
-0.00021637499999999998748  0.68400300000000002765  -0.36696099999999998165  -1
1  2  3  4
  
ZONE T='face40'
STRANDID=0, SOLUTIONTIME=0
Nodes=4, Elements=1, ZONETYPE=FEQuadrilateral
DATAPACKING=POINT
DT=(SINGLE SINGLE SINGLE SINGLE)
0.025167599999999998306  0.69741500000000000714  -0.35695999999999999952  -1
-0.00021637499999999998748  0.68400300000000002765  -0.36696099999999998165  -1
-0.01827219999999999886  0.68496299999999998853  -0.34365400000000001501  -1
-0.01827219999999999886  0.68496299999999998853  -0.34365400000000001501  -1
1  2  3  4
  
ZONE T='face41'
STRANDID=0, SOLUTIONTIME=0
Nodes=4, Elements=1, ZONETYPE=FEQuadrilateral
DATAPACKING=POINT
DT=(SINGLE SINGLE SINGLE SINGLE)
0.055842200000000001558  0.69122600000000000708  -0.41397099999999997788  -1
0.023364200000000001634  0.67772900000000002585  -0.42075200000000001488  -1
0.039682299999999996742  0.691989999999999994  -0.39059399999999999675  -1
0.039682299999999996742  0.691989999999999994  -0.39059399999999999675  -1
1  2  3  4
  
ZONE T='face42'
STRANDID=0, SOLUTIONTIME=0
Nodes=4, Elements=1, ZONETYPE=FEQuadrilateral
DATAPACKING=POINT
DT=(SINGLE SINGLE SINGLE SINGLE)
0.0086072300000000004361  0.67920000000000002593  -0.39350600000000002243  -1
0.039682299999999996742  0.691989999999999994  -0.39059399999999999675  -1
0.023364200000000001634  0.67772900000000002585  -0.42075200000000001488  -1
0.023364200000000001634  0.67772900000000002585  -0.42075200000000001488  -1
1  2  3  4
  
ZONE T='face43'
STRANDID=0, SOLUTIONTIME=0
Nodes=4, Elements=1, ZONETYPE=FEQuadrilateral
DATAPACKING=POINT
DT=(SINGLE SINGLE SINGLE SINGLE)
0.039682299999999996742  0.691989999999999994  -0.39059399999999999675  -1
0.065613900000000002777  0.70475200000000004508  -0.37643300000000001759  -1
0.055842200000000001558  0.69122600000000000708  -0.41397099999999997788  -1
0.055842200000000001558  0.69122600000000000708  -0.41397099999999997788  -1
1  2  3  4
  
ZONE T='face44'
STRANDID=0, SOLUTIONTIME=0
Nodes=4, Elements=1, ZONETYPE=FEQuadrilateral
DATAPACKING=POINT
DT=(SINGLE SINGLE SINGLE SINGLE)
0.025167599999999998306  0.69741500000000000714  -0.35695999999999999952  -1
0.065613900000000002777  0.70475200000000004508  -0.37643300000000001759  -1
0.039682299999999996742  0.691989999999999994  -0.39059399999999999675  -1
0.039682299999999996742  0.691989999999999994  -0.39059399999999999675  -1
1  2  3  4
  
ZONE T='face45'
STRANDID=0, SOLUTIONTIME=0
Nodes=4, Elements=1, ZONETYPE=FEQuadrilateral
DATAPACKING=POINT
DT=(SINGLE SINGLE SINGLE SINGLE)
0.0086072300000000004361  0.67920000000000002593  -0.39350600000000002243  -1
-0.027551300000000000789  0.66603699999999999015  -0.38487900000000002665  -1
-0.00021637499999999998748  0.68400300000000002765  -0.36696099999999998165  -1
-0.00021637499999999998748  0.68400300000000002765  -0.36696099999999998165  -1
1  2  3  4
  
ZONE T='face46'
STRANDID=0, SOLUTIONTIME=0
Nodes=4, Elements=1, ZONETYPE=FEQuadrilateral
DATAPACKING=POINT
DT=(SINGLE SINGLE SINGLE SINGLE)
-0.00021637499999999998748  0.68400300000000002765  -0.36696099999999998165  -1
0.025167599999999998306  0.69741500000000000714  -0.35695999999999999952  -1
0.0086072300000000004361  0.67920000000000002593  -0.39350600000000002243  -1
0.0086072300000000004361  0.67920000000000002593  -0.39350600000000002243  -1
1  2  3  4
  
ZONE T='face47'
STRANDID=0, SOLUTIONTIME=0
Nodes=4, Elements=1, ZONETYPE=FEQuadrilateral
DATAPACKING=POINT
DT=(SINGLE SINGLE SINGLE SINGLE)
0.039682299999999996742  0.691989999999999994  -0.39059399999999999675  -1
0.0086072300000000004361  0.67920000000000002593  -0.39350600000000002243  -1
0.025167599999999998306  0.69741500000000000714  -0.35695999999999999952  -1
0.025167599999999998306  0.69741500000000000714  -0.35695999999999999952  -1
1  2  3  4
  
ZONE T='face48'
STRANDID=0, SOLUTIONTIME=0
Nodes=4, Elements=1, ZONETYPE=FEQuadrilateral
DATAPACKING=POINT
DT=(SINGLE SINGLE SINGLE SINGLE)
0.21081800000000000539  0.74591499999999999471  -0.2875260000000000038  -1
0.22960600000000000454  0.74989499999999997826  -0.26134899999999999798  -1
0.26279200000000002557  0.74630700000000005367  -0.28652800000000000491  -1
0.26279200000000002557  0.74630700000000005367  -0.28652800000000000491  -1
1  2  3  4
  
ZONE T='face49'
STRANDID=0, SOLUTIONTIME=0
Nodes=4, Elements=1, ZONETYPE=FEQuadrilateral
DATAPACKING=POINT
DT=(SINGLE SINGLE SINGLE SINGLE)
0.26279200000000002557  0.74630700000000005367  -0.28652800000000000491  -1
0.23319000000000000838  0.74439500000000002888  -0.30187500000000000444  -1
0.21081800000000000539  0.74591499999999999471  -0.2875260000000000038  -1
0.21081800000000000539  0.74591499999999999471  -0.2875260000000000038  -1
1  2  3  4
  
ZONE T='face50'
STRANDID=0, SOLUTIONTIME=0
Nodes=4, Elements=1, ZONETYPE=FEQuadrilateral
DATAPACKING=POINT
DT=(SINGLE SINGLE SINGLE SINGLE)
0.23784500000000000086  0.73789000000000004587  -0.34189500000000000446  -1
0.20966000000000001302  0.74187300000000000466  -0.3156470000000000109  -1
0.23319000000000000838  0.74439500000000002888  -0.30187500000000000444  -1
0.23319000000000000838  0.74439500000000002888  -0.30187500000000000444  -1
1  2  3  4
  
ZONE T='face51'
STRANDID=0, SOLUTIONTIME=0
Nodes=4, Elements=1, ZONETYPE=FEQuadrilateral
DATAPACKING=POINT
DT=(SINGLE SINGLE SINGLE SINGLE)
0.23319000000000000838  0.74439500000000002888  -0.30187500000000000444  -1
0.27617799999999997906  0.74218300000000003713  -0.31314500000000000668  -1
0.23784500000000000086  0.73789000000000004587  -0.34189500000000000446  -1
0.23784500000000000086  0.73789000000000004587  -0.34189500000000000446  -1
1  2  3  4
  
ZONE T='face52'
STRANDID=0, SOLUTIONTIME=0
Nodes=4, Elements=1, ZONETYPE=FEQuadrilateral
DATAPACKING=POINT
DT=(SINGLE SINGLE SINGLE SINGLE)
0.27617799999999997906  0.74218300000000003713  -0.31314500000000000668  -1
0.23319000000000000838  0.74439500000000002888  -0.30187500000000000444  -1
0.26279200000000002557  0.74630700000000005367  -0.28652800000000000491  -1
0.26279200000000002557  0.74630700000000005367  -0.28652800000000000491  -1
1  2  3  4
  
ZONE T='face53'
STRANDID=0, SOLUTIONTIME=0
Nodes=4, Elements=1, ZONETYPE=FEQuadrilateral
DATAPACKING=POINT
DT=(SINGLE SINGLE SINGLE SINGLE)
0.23319000000000000838  0.74439500000000002888  -0.30187500000000000444  -1
0.18500600000000000378  0.74317100000000002602  -0.29840800000000000658  -1
0.21081800000000000539  0.74591499999999999471  -0.2875260000000000038  -1
0.21081800000000000539  0.74591499999999999471  -0.2875260000000000038  -1
1  2  3  4
  
ZONE T='face54'
STRANDID=0, SOLUTIONTIME=0
Nodes=4, Elements=1, ZONETYPE=FEQuadrilateral
DATAPACKING=POINT
DT=(SINGLE SINGLE SINGLE SINGLE)
0.18500600000000000378  0.74317100000000002602  -0.29840800000000000658  -1
0.23319000000000000838  0.74439500000000002888  -0.30187500000000000444  -1
0.20966000000000001302  0.74187300000000000466  -0.3156470000000000109  -1
0.20966000000000001302  0.74187300000000000466  -0.3156470000000000109  -1
1  2  3  4
  
ZONE T='face55'
STRANDID=0, SOLUTIONTIME=0
Nodes=4, Elements=1, ZONETYPE=FEQuadrilateral
DATAPACKING=POINT
DT=(SINGLE SINGLE SINGLE SINGLE)
0.25800099999999998035  0.75249200000000004973  -0.24212700000000000888  -1
0.2781890000000000196  0.75532699999999997065  -0.21953300000000000591  -1
0.29938300000000001022  0.75182999999999999829  -0.23607300000000000506  -1
0.29938300000000001022  0.75182999999999999829  -0.23607300000000000506  -1
1  2  3  4
  
ZONE T='face56'
STRANDID=0, SOLUTIONTIME=0
Nodes=4, Elements=1, ZONETYPE=FEQuadrilateral
DATAPACKING=POINT
DT=(SINGLE SINGLE SINGLE SINGLE)
0.25800099999999998035  0.75249200000000004973  -0.24212700000000000888  -1
0.29938300000000001022  0.75182999999999999829  -0.23607300000000000506  -1
0.31893100000000002003  0.74817800000000000971  -0.25303900000000001391  -1
0.31893100000000002003  0.74817800000000000971  -0.25303900000000001391  -1
1  2  3  4
  
ZONE T='face57'
STRANDID=0, SOLUTIONTIME=0
Nodes=4, Elements=1, ZONETYPE=FEQuadrilateral
DATAPACKING=POINT
DT=(SINGLE SINGLE SINGLE SINGLE)
0.31893100000000002003  0.74817800000000000971  -0.25303900000000001391  -1
0.29655799999999998828  0.7473680000000000323  -0.2695799999999999863  -1
0.25800099999999998035  0.75249200000000004973  -0.24212700000000000888  -1
0.25800099999999998035  0.75249200000000004973  -0.24212700000000000888  -1
1  2  3  4
  
ZONE T='face58'
STRANDID=0, SOLUTIONTIME=0
Nodes=4, Elements=1, ZONETYPE=FEQuadrilateral
DATAPACKING=POINT
DT=(SINGLE SINGLE SINGLE SINGLE)
0.30752800000000002356  0.74348099999999994747  -0.29359899999999999887  -1
0.26279200000000002557  0.74630700000000005367  -0.28652800000000000491  -1
0.29655799999999998828  0.7473680000000000323  -0.2695799999999999863  -1
0.29655799999999998828  0.7473680000000000323  -0.2695799999999999863  -1
1  2  3  4
  
ZONE T='face59'
STRANDID=0, SOLUTIONTIME=0
Nodes=4, Elements=1, ZONETYPE=FEQuadrilateral
DATAPACKING=POINT
DT=(SINGLE SINGLE SINGLE SINGLE)
0.26279200000000002557  0.74630700000000005367  -0.28652800000000000491  -1
0.30752800000000002356  0.74348099999999994747  -0.29359899999999999887  -1
0.27617799999999997906  0.74218300000000003713  -0.31314500000000000668  -1
0.27617799999999997906  0.74218300000000003713  -0.31314500000000000668  -1
1  2  3  4
  
ZONE T='face60'
STRANDID=0, SOLUTIONTIME=0
Nodes=4, Elements=1, ZONETYPE=FEQuadrilateral
DATAPACKING=POINT
DT=(SINGLE SINGLE SINGLE SINGLE)
0.33647500000000002407  0.74319199999999996376  -0.27847800000000000331  -1
0.29655799999999998828  0.7473680000000000323  -0.2695799999999999863  -1
0.31893100000000002003  0.74817800000000000971  -0.25303900000000001391  -1
0.31893100000000002003  0.74817800000000000971  -0.25303900000000001391  -1
1  2  3  4
  
ZONE T='face61'
STRANDID=0, SOLUTIONTIME=0
Nodes=4, Elements=1, ZONETYPE=FEQuadrilateral
DATAPACKING=POINT
DT=(SINGLE SINGLE SINGLE SINGLE)
0.29655799999999998828  0.7473680000000000323  -0.2695799999999999863  -1
0.33647500000000002407  0.74319199999999996376  -0.27847800000000000331  -1
0.30752800000000002356  0.74348099999999994747  -0.29359899999999999887  -1
0.30752800000000002356  0.74348099999999994747  -0.29359899999999999887  -1
1  2  3  4
  
ZONE T='face62'
STRANDID=0, SOLUTIONTIME=0
Nodes=4, Elements=1, ZONETYPE=FEQuadrilateral
DATAPACKING=POINT
DT=(SINGLE SINGLE SINGLE SINGLE)
0.29655799999999998828  0.7473680000000000323  -0.2695799999999999863  -1
0.22960600000000000454  0.74989499999999997826  -0.26134899999999999798  -1
0.25800099999999998035  0.75249200000000004973  -0.24212700000000000888  -1
0.25800099999999998035  0.75249200000000004973  -0.24212700000000000888  -1
1  2  3  4
  
ZONE T='face63'
STRANDID=0, SOLUTIONTIME=0
Nodes=4, Elements=1, ZONETYPE=FEQuadrilateral
DATAPACKING=POINT
DT=(SINGLE SINGLE SINGLE SINGLE)
0.22960600000000000454  0.74989499999999997826  -0.26134899999999999798  -1
0.29655799999999998828  0.7473680000000000323  -0.2695799999999999863  -1
0.26279200000000002557  0.74630700000000005367  -0.28652800000000000491  -1
0.26279200000000002557  0.74630700000000005367  -0.28652800000000000491  -1
1  2  3  4
  
ZONE T='face64'
STRANDID=0, SOLUTIONTIME=0
Nodes=4, Elements=1, ZONETYPE=FEQuadrilateral
DATAPACKING=POINT
DT=(SINGLE SINGLE SINGLE SINGLE)
0.22561000000000000498  0.7567030000000000145  -0.2165670000000000095  -1
0.25268499999999999295  0.76057399999999997231  -0.19402300000000000102  -1
0.2781890000000000196  0.75532699999999997065  -0.21953300000000000591  -1
0.2781890000000000196  0.75532699999999997065  -0.21953300000000000591  -1
1  2  3  4
  
ZONE T='face65'
STRANDID=0, SOLUTIONTIME=0
Nodes=4, Elements=1, ZONETYPE=FEQuadrilateral
DATAPACKING=POINT
DT=(SINGLE SINGLE SINGLE SINGLE)
0.20535100000000000575  0.76160499999999997645  -0.18817000000000000393  -1
0.22226699999999999235  0.76635100000000000442  -0.16690399999999999681  -1
0.25268499999999999295  0.76057399999999997231  -0.19402300000000000102  -1
0.25268499999999999295  0.76057399999999997231  -0.19402300000000000102  -1
1  2  3  4
  
ZONE T='face66'
STRANDID=0, SOLUTIONTIME=0
Nodes=4, Elements=1, ZONETYPE=FEQuadrilateral
DATAPACKING=POINT
DT=(SINGLE SINGLE SINGLE SINGLE)
0.22226699999999999235  0.76635100000000000442  -0.16690399999999999681  -1
0.25352900000000000436  0.76905000000000001137  -0.15413699999999999624  -1
0.25268499999999999295  0.76057399999999997231  -0.19402300000000000102  -1
0.25268499999999999295  0.76057399999999997231  -0.19402300000000000102  -1
1  2  3  4
  
ZONE T='face67'
STRANDID=0, SOLUTIONTIME=0
Nodes=4, Elements=1, ZONETYPE=FEQuadrilateral
DATAPACKING=POINT
DT=(SINGLE SINGLE SINGLE SINGLE)
0.18445800000000001084  0.75787300000000001887  -0.20412900000000000489  -1
0.20535100000000000575  0.76160499999999997645  -0.18817000000000000393  -1
0.22561000000000000498  0.7567030000000000145  -0.2165670000000000095  -1
0.22561000000000000498  0.7567030000000000145  -0.2165670000000000095  -1
1  2  3  4
  
ZONE T='face68'
STRANDID=0, SOLUTIONTIME=0
Nodes=4, Elements=1, ZONETYPE=FEQuadrilateral
DATAPACKING=POINT
DT=(SINGLE SINGLE SINGLE SINGLE)
0.25268499999999999295  0.76057399999999997231  -0.19402300000000000102  -1
0.22561000000000000498  0.7567030000000000145  -0.2165670000000000095  -1
0.20535100000000000575  0.76160499999999997645  -0.18817000000000000393  -1
0.20535100000000000575  0.76160499999999997645  -0.18817000000000000393  -1
1  2  3  4
  
ZONE T='face69'
STRANDID=0, SOLUTIONTIME=0
Nodes=4, Elements=1, ZONETYPE=FEQuadrilateral
DATAPACKING=POINT
DT=(SINGLE SINGLE SINGLE SINGLE)
0.19734099999999998865  0.75261299999999997645  -0.23829700000000000881  -1
0.25800099999999998035  0.75249200000000004973  -0.24212700000000000888  -1
0.22960600000000000454  0.74989499999999997826  -0.26134899999999999798  -1
0.22960600000000000454  0.74989499999999997826  -0.26134899999999999798  -1
1  2  3  4
  
ZONE T='face70'
STRANDID=0, SOLUTIONTIME=0
Nodes=4, Elements=1, ZONETYPE=FEQuadrilateral
DATAPACKING=POINT
DT=(SINGLE SINGLE SINGLE SINGLE)
0.22561000000000000498  0.7567030000000000145  -0.2165670000000000095  -1
0.2781890000000000196  0.75532699999999997065  -0.21953300000000000591  -1
0.25800099999999998035  0.75249200000000004973  -0.24212700000000000888  -1
0.25800099999999998035  0.75249200000000004973  -0.24212700000000000888  -1
1  2  3  4
  
ZONE T='face71'
STRANDID=0, SOLUTIONTIME=0
Nodes=4, Elements=1, ZONETYPE=FEQuadrilateral
DATAPACKING=POINT
DT=(SINGLE SINGLE SINGLE SINGLE)
0.18445800000000001084  0.75787300000000001887  -0.20412900000000000489  -1
0.22561000000000000498  0.7567030000000000145  -0.2165670000000000095  -1
0.19734099999999998865  0.75261299999999997645  -0.23829700000000000881  -1
0.19734099999999998865  0.75261299999999997645  -0.23829700000000000881  -1
1  2  3  4
  
ZONE T='face72'
STRANDID=0, SOLUTIONTIME=0
Nodes=4, Elements=1, ZONETYPE=FEQuadrilateral
DATAPACKING=POINT
DT=(SINGLE SINGLE SINGLE SINGLE)
0.25800099999999998035  0.75249200000000004973  -0.24212700000000000888  -1
0.19734099999999998865  0.75261299999999997645  -0.23829700000000000881  -1
0.22561000000000000498  0.7567030000000000145  -0.2165670000000000095  -1
0.22561000000000000498  0.7567030000000000145  -0.2165670000000000095  -1
1  2  3  4
  
ZONE T='face73'
STRANDID=0, SOLUTIONTIME=0
Nodes=4, Elements=1, ZONETYPE=FEQuadrilateral
DATAPACKING=POINT
DT=(SINGLE SINGLE SINGLE SINGLE)
0.17584600000000000231  0.74729800000000001781  -0.26668100000000000138  -1
0.19734099999999998865  0.75261299999999997645  -0.23829700000000000881  -1
0.22960600000000000454  0.74989499999999997826  -0.26134899999999999798  -1
0.22960600000000000454  0.74989499999999997826  -0.26134899999999999798  -1
1  2  3  4
  
ZONE T='face74'
STRANDID=0, SOLUTIONTIME=0
Nodes=4, Elements=1, ZONETYPE=FEQuadrilateral
DATAPACKING=POINT
DT=(SINGLE SINGLE SINGLE SINGLE)
0.15392300000000000426  0.75068100000000004268  -0.23570199999999999485  -1
0.18445800000000001084  0.75787300000000001887  -0.20412900000000000489  -1
0.19734099999999998865  0.75261299999999997645  -0.23829700000000000881  -1
0.19734099999999998865  0.75261299999999997645  -0.23829700000000000881  -1
1  2  3  4
  
ZONE T='face75'
STRANDID=0, SOLUTIONTIME=0
Nodes=4, Elements=1, ZONETYPE=FEQuadrilateral
DATAPACKING=POINT
DT=(SINGLE SINGLE SINGLE SINGLE)
0.19734099999999998865  0.75261299999999997645  -0.23829700000000000881  -1
0.17584600000000000231  0.74729800000000001781  -0.26668100000000000138  -1
0.15392300000000000426  0.75068100000000004268  -0.23570199999999999485  -1
0.15392300000000000426  0.75068100000000004268  -0.23570199999999999485  -1
1  2  3  4
  
ZONE T='face76'
STRANDID=0, SOLUTIONTIME=0
Nodes=4, Elements=1, ZONETYPE=FEQuadrilateral
DATAPACKING=POINT
DT=(SINGLE SINGLE SINGLE SINGLE)
0.17584600000000000231  0.74729800000000001781  -0.26668100000000000138  -1
0.22960600000000000454  0.74989499999999997826  -0.26134899999999999798  -1
0.21081800000000000539  0.74591499999999999471  -0.2875260000000000038  -1
0.21081800000000000539  0.74591499999999999471  -0.2875260000000000038  -1
1  2  3  4
  
ZONE T='face77'
STRANDID=0, SOLUTIONTIME=0
Nodes=4, Elements=1, ZONETYPE=FEQuadrilateral
DATAPACKING=POINT
DT=(SINGLE SINGLE SINGLE SINGLE)
0.17584600000000000231  0.74729800000000001781  -0.26668100000000000138  -1
0.13976900000000000435  0.74220299999999994611  -0.28041599999999999859  -1
0.15392300000000000426  0.75068100000000004268  -0.23570199999999999485  -1
0.15392300000000000426  0.75068100000000004268  -0.23570199999999999485  -1
1  2  3  4
  
ZONE T='face78'
STRANDID=0, SOLUTIONTIME=0
Nodes=4, Elements=1, ZONETYPE=FEQuadrilateral
DATAPACKING=POINT
DT=(SINGLE SINGLE SINGLE SINGLE)
0.12488200000000000689  0.74584499999999998021  -0.24897900000000000587  -1
0.15392300000000000426  0.75068100000000004268  -0.23570199999999999485  -1
0.13976900000000000435  0.74220299999999994611  -0.28041599999999999859  -1
0.13976900000000000435  0.74220299999999994611  -0.28041599999999999859  -1
1  2  3  4
  
ZONE T='face79'
STRANDID=0, SOLUTIONTIME=0
Nodes=4, Elements=1, ZONETYPE=FEQuadrilateral
DATAPACKING=POINT
DT=(SINGLE SINGLE SINGLE SINGLE)
0.21081800000000000539  0.74591499999999999471  -0.2875260000000000038  -1
0.18500600000000000378  0.74317100000000002602  -0.29840800000000000658  -1
0.17584600000000000231  0.74729800000000001781  -0.26668100000000000138  -1
0.17584600000000000231  0.74729800000000001781  -0.26668100000000000138  -1
1  2  3  4
  
ZONE T='face80'
STRANDID=0, SOLUTIONTIME=0
Nodes=4, Elements=1, ZONETYPE=FEQuadrilateral
DATAPACKING=POINT
DT=(SINGLE SINGLE SINGLE SINGLE)
0.18500600000000000378  0.74317100000000002602  -0.29840800000000000658  -1
0.13976900000000000435  0.74220299999999994611  -0.28041599999999999859  -1
0.17584600000000000231  0.74729800000000001781  -0.26668100000000000138  -1
0.17584600000000000231  0.74729800000000001781  -0.26668100000000000138  -1
1  2  3  4
  
ZONE T='face81'
STRANDID=0, SOLUTIONTIME=0
Nodes=4, Elements=1, ZONETYPE=FEQuadrilateral
DATAPACKING=POINT
DT=(SINGLE SINGLE SINGLE SINGLE)
-0.17470900000000000318  0.13909099999999999242  -0.83354799999999995563  -1
-0.14818700000000001316  0.1419169999999999876  -0.86796200000000001129  -1
-0.15861600000000000699  0.10280699999999999561  -0.84599400000000002375  -1
-0.15861600000000000699  0.10280699999999999561  -0.84599400000000002375  -1
1  2  3  4
  
ZONE T='face82'
STRANDID=0, SOLUTIONTIME=0
Nodes=4, Elements=1, ZONETYPE=FEQuadrilateral
DATAPACKING=POINT
DT=(SINGLE SINGLE SINGLE SINGLE)
-0.13152200000000000002  0.10672099999999999642  -0.87830099999999999838  -1
-0.15861600000000000699  0.10280699999999999561  -0.84599400000000002375  -1
-0.14818700000000001316  0.1419169999999999876  -0.86796200000000001129  -1
-0.14818700000000001316  0.1419169999999999876  -0.86796200000000001129  -1
1  2  3  4
  
ZONE T='face83'
STRANDID=0, SOLUTIONTIME=0
Nodes=4, Elements=1, ZONETYPE=FEQuadrilateral
DATAPACKING=POINT
DT=(SINGLE SINGLE SINGLE SINGLE)
-0.14818700000000001316  0.1419169999999999876  -0.86796200000000001129  -1
-0.17470900000000000318  0.13909099999999999242  -0.83354799999999995563  -1
-0.15918699999999999517  0.16630700000000001038  -0.85851200000000005286  -1
-0.15918699999999999517  0.16630700000000001038  -0.85851200000000005286  -1
1  2  3  4
  
ZONE T='face84'
STRANDID=0, SOLUTIONTIME=0
Nodes=4, Elements=1, ZONETYPE=FEQuadrilateral
DATAPACKING=POINT
DT=(SINGLE SINGLE SINGLE SINGLE)
-0.1375000000000000111  0.069223900000000004873  -0.86032399999999997764  -1
-0.16070499999999998675  0.063577499999999995128  -0.82604500000000002924  -1
-0.15861600000000000699  0.10280699999999999561  -0.84599400000000002375  -1
-0.15861600000000000699  0.10280699999999999561  -0.84599400000000002375  -1
1  2  3  4
  
ZONE T='face85'
STRANDID=0, SOLUTIONTIME=0
Nodes=4, Elements=1, ZONETYPE=FEQuadrilateral
DATAPACKING=POINT
DT=(SINGLE SINGLE SINGLE SINGLE)
-0.11004999999999999505  0.073687900000000000622  -0.88969600000000004236  -1
-0.1375000000000000111  0.069223900000000004873  -0.86032399999999997764  -1
-0.13152200000000000002  0.10672099999999999642  -0.87830099999999999838  -1
-0.13152200000000000002  0.10672099999999999642  -0.87830099999999999838  -1
1  2  3  4
  
ZONE T='face86'
STRANDID=0, SOLUTIONTIME=0
Nodes=4, Elements=1, ZONETYPE=FEQuadrilateral
DATAPACKING=POINT
DT=(SINGLE SINGLE SINGLE SINGLE)
-0.15861600000000000699  0.10280699999999999561  -0.84599400000000002375  -1
-0.13152200000000000002  0.10672099999999999642  -0.87830099999999999838  -1
-0.1375000000000000111  0.069223900000000004873  -0.86032399999999997764  -1
-0.1375000000000000111  0.069223900000000004873  -0.86032399999999997764  -1
1  2  3  4
  
ZONE T='face87'
STRANDID=0, SOLUTIONTIME=0
Nodes=4, Elements=1, ZONETYPE=FEQuadrilateral
DATAPACKING=POINT
DT=(SINGLE SINGLE SINGLE SINGLE)
-0.11674400000000000055  0.14399500000000001187  -0.89805900000000005168  -1
-0.12868199999999999084  0.16803399999999998893  -0.89016399999999995529  -1
-0.093441399999999993908  0.16911499999999998756  -0.91760600000000003273  -1
-0.093441399999999993908  0.16911499999999998756  -0.91760600000000003273  -1
1  2  3  4
  
ZONE T='face88'
STRANDID=0, SOLUTIONTIME=0
Nodes=4, Elements=1, ZONETYPE=FEQuadrilateral
DATAPACKING=POINT
DT=(SINGLE SINGLE SINGLE SINGLE)
-0.14818700000000001316  0.1419169999999999876  -0.86796200000000001129  -1
-0.15918699999999999517  0.16630700000000001038  -0.85851200000000005286  -1
-0.12868199999999999084  0.16803399999999998893  -0.89016399999999995529  -1
-0.12868199999999999084  0.16803399999999998893  -0.89016399999999995529  -1
1  2  3  4
  
ZONE T='face89'
STRANDID=0, SOLUTIONTIME=0
Nodes=4, Elements=1, ZONETYPE=FEQuadrilateral
DATAPACKING=POINT
DT=(SINGLE SINGLE SINGLE SINGLE)
-0.11004999999999999505  0.073687900000000000622  -0.88969600000000004236  -1
-0.13152200000000000002  0.10672099999999999642  -0.87830099999999999838  -1
-0.099669300000000002338  0.1091420000000000029  -0.90606699999999995576  -1
-0.099669300000000002338  0.1091420000000000029  -0.90606699999999995576  -1
1  2  3  4
  
ZONE T='face90'
STRANDID=0, SOLUTIONTIME=0
Nodes=4, Elements=1, ZONETYPE=FEQuadrilateral
DATAPACKING=POINT
DT=(SINGLE SINGLE SINGLE SINGLE)
-0.13152200000000000002  0.10672099999999999642  -0.87830099999999999838  -1
-0.14818700000000001316  0.1419169999999999876  -0.86796200000000001129  -1
-0.11674400000000000055  0.14399500000000001187  -0.89805900000000005168  -1
-0.11674400000000000055  0.14399500000000001187  -0.89805900000000005168  -1
1  2  3  4
  
ZONE T='face91'
STRANDID=0, SOLUTIONTIME=0
Nodes=4, Elements=1, ZONETYPE=FEQuadrilateral
DATAPACKING=POINT
DT=(SINGLE SINGLE SINGLE SINGLE)
-0.12868199999999999084  0.16803399999999998893  -0.89016399999999995529  -1
-0.11674400000000000055  0.14399500000000001187  -0.89805900000000005168  -1
-0.14818700000000001316  0.1419169999999999876  -0.86796200000000001129  -1
-0.14818700000000001316  0.1419169999999999876  -0.86796200000000001129  -1
1  2  3  4
  
ZONE T='face92'
STRANDID=0, SOLUTIONTIME=0
Nodes=4, Elements=1, ZONETYPE=FEQuadrilateral
DATAPACKING=POINT
DT=(SINGLE SINGLE SINGLE SINGLE)
-0.11674400000000000055  0.14399500000000001187  -0.89805900000000005168  -1
-0.099669300000000002338  0.1091420000000000029  -0.90606699999999995576  -1
-0.13152200000000000002  0.10672099999999999642  -0.87830099999999999838  -1
-0.13152200000000000002  0.10672099999999999642  -0.87830099999999999838  -1
1  2  3  4
  
ZONE T='face93'
STRANDID=0, SOLUTIONTIME=0
Nodes=4, Elements=1, ZONETYPE=FEQuadrilateral
DATAPACKING=POINT
DT=(SINGLE SINGLE SINGLE SINGLE)
-0.21554999999999999161  0.13487399999999999389  -0.74791300000000004999  -1
-0.19718800000000000217  0.13763200000000000434  -0.79331700000000004991  -1
-0.20259399999999999631  0.10818999999999999451  -0.76858800000000004893  -1
-0.20259399999999999631  0.10818999999999999451  -0.76858800000000004893  -1
1  2  3  4
  
ZONE T='face94'
STRANDID=0, SOLUTIONTIME=0
Nodes=4, Elements=1, ZONETYPE=FEQuadrilateral
DATAPACKING=POINT
DT=(SINGLE SINGLE SINGLE SINGLE)
-0.18380099999999999216  0.11155199999999999838  -0.81011699999999997601  -1
-0.20259399999999999631  0.10818999999999999451  -0.76858800000000004893  -1
-0.19718800000000000217  0.13763200000000000434  -0.79331700000000004991  -1
-0.19718800000000000217  0.13763200000000000434  -0.79331700000000004991  -1
1  2  3  4
  
ZONE T='face95'
STRANDID=0, SOLUTIONTIME=0
Nodes=4, Elements=1, ZONETYPE=FEQuadrilateral
DATAPACKING=POINT
DT=(SINGLE SINGLE SINGLE SINGLE)
-0.19718800000000000217  0.13763200000000000434  -0.79331700000000004991  -1
-0.21554999999999999161  0.13487399999999999389  -0.74791300000000004999  -1
-0.21397099999999999453  0.16904299999999999882  -0.76407400000000003093  -1
-0.21397099999999999453  0.16904299999999999882  -0.76407400000000003093  -1
1  2  3  4
  
ZONE T='face96'
STRANDID=0, SOLUTIONTIME=0
Nodes=4, Elements=1, ZONETYPE=FEQuadrilateral
DATAPACKING=POINT
DT=(SINGLE SINGLE SINGLE SINGLE)
-0.1794580000000000064  0.05802949999999999775  -0.78759699999999999154  -1
-0.19448499999999999122  0.052474199999999998623  -0.74534500000000003528  -1
-0.19592200000000001281  0.08106649999999999967  -0.76758800000000004804  -1
-0.19592200000000001281  0.08106649999999999967  -0.76758800000000004804  -1
1  2  3  4
  
ZONE T='face97'
STRANDID=0, SOLUTIONTIME=0
Nodes=4, Elements=1, ZONETYPE=FEQuadrilateral
DATAPACKING=POINT
DT=(SINGLE SINGLE SINGLE SINGLE)
-0.16070499999999998675  0.063577499999999995128  -0.82604500000000002924  -1
-0.1794580000000000064  0.05802949999999999775  -0.78759699999999999154  -1
-0.17829700000000001103  0.085685499999999997778  -0.80823900000000004074  -1
-0.17829700000000001103  0.085685499999999997778  -0.80823900000000004074  -1
1  2  3  4
  
ZONE T='face98'
STRANDID=0, SOLUTIONTIME=0
Nodes=4, Elements=1, ZONETYPE=FEQuadrilateral
DATAPACKING=POINT
DT=(SINGLE SINGLE SINGLE SINGLE)
-0.17829700000000001103  0.085685499999999997778  -0.80823900000000004074  -1
-0.19592200000000001281  0.08106649999999999967  -0.76758800000000004804  -1
-0.20259399999999999631  0.10818999999999999451  -0.76858800000000004893  -1
-0.20259399999999999631  0.10818999999999999451  -0.76858800000000004893  -1
1  2  3  4
  
ZONE T='face99'
STRANDID=0, SOLUTIONTIME=0
Nodes=4, Elements=1, ZONETYPE=FEQuadrilateral
DATAPACKING=POINT
DT=(SINGLE SINGLE SINGLE SINGLE)
-0.20259399999999999631  0.10818999999999999451  -0.76858800000000004893  -1
-0.18380099999999999216  0.11155199999999999838  -0.81011699999999997601  -1
-0.17829700000000001103  0.085685499999999997778  -0.80823900000000004074  -1
-0.17829700000000001103  0.085685499999999997778  -0.80823900000000004074  -1
1  2  3  4
  
ZONE T='face100'
STRANDID=0, SOLUTIONTIME=0
Nodes=4, Elements=1, ZONETYPE=FEQuadrilateral
DATAPACKING=POINT
DT=(SINGLE SINGLE SINGLE SINGLE)
-0.19592200000000001281  0.08106649999999999967  -0.76758800000000004804  -1
-0.17829700000000001103  0.085685499999999997778  -0.80823900000000004074  -1
-0.1794580000000000064  0.05802949999999999775  -0.78759699999999999154  -1
-0.1794580000000000064  0.05802949999999999775  -0.78759699999999999154  -1
1  2  3  4
  
ZONE T='face101'
STRANDID=0, SOLUTIONTIME=0
Nodes=4, Elements=1, ZONETYPE=FEQuadrilateral
DATAPACKING=POINT
DT=(SINGLE SINGLE SINGLE SINGLE)
-0.17470900000000000318  0.13909099999999999242  -0.83354799999999995563  -1
-0.1848279999999999923  0.16450300000000001033  -0.82242700000000001914  -1
-0.15918699999999999517  0.16630700000000001038  -0.85851200000000005286  -1
-0.15918699999999999517  0.16630700000000001038  -0.85851200000000005286  -1
1  2  3  4
  
ZONE T='face102'
STRANDID=0, SOLUTIONTIME=0
Nodes=4, Elements=1, ZONETYPE=FEQuadrilateral
DATAPACKING=POINT
DT=(SINGLE SINGLE SINGLE SINGLE)
-0.19718800000000000217  0.13763200000000000434  -0.79331700000000004991  -1
-0.21397099999999999453  0.16904299999999999882  -0.76407400000000003093  -1
-0.20205699999999998662  0.16494700000000001028  -0.79068099999999996719  -1
-0.20205699999999998662  0.16494700000000001028  -0.79068099999999996719  -1
1  2  3  4
  
ZONE T='face103'
STRANDID=0, SOLUTIONTIME=0
Nodes=4, Elements=1, ZONETYPE=FEQuadrilateral
DATAPACKING=POINT
DT=(SINGLE SINGLE SINGLE SINGLE)
-0.19718800000000000217  0.13763200000000000434  -0.79331700000000004991  -1
-0.20205699999999998662  0.16494700000000001028  -0.79068099999999996719  -1
-0.1848279999999999923  0.16450300000000001033  -0.82242700000000001914  -1
-0.1848279999999999923  0.16450300000000001033  -0.82242700000000001914  -1
1  2  3  4
  
ZONE T='face104'
STRANDID=0, SOLUTIONTIME=0
Nodes=4, Elements=1, ZONETYPE=FEQuadrilateral
DATAPACKING=POINT
DT=(SINGLE SINGLE SINGLE SINGLE)
-0.18380099999999999216  0.11155199999999999838  -0.81011699999999997601  -1
-0.15861600000000000699  0.10280699999999999561  -0.84599400000000002375  -1
-0.17829700000000001103  0.085685499999999997778  -0.80823900000000004074  -1
-0.17829700000000001103  0.085685499999999997778  -0.80823900000000004074  -1
1  2  3  4
  
ZONE T='face105'
STRANDID=0, SOLUTIONTIME=0
Nodes=4, Elements=1, ZONETYPE=FEQuadrilateral
DATAPACKING=POINT
DT=(SINGLE SINGLE SINGLE SINGLE)
-0.16070499999999998675  0.063577499999999995128  -0.82604500000000002924  -1
-0.17829700000000001103  0.085685499999999997778  -0.80823900000000004074  -1
-0.15861600000000000699  0.10280699999999999561  -0.84599400000000002375  -1
-0.15861600000000000699  0.10280699999999999561  -0.84599400000000002375  -1
1  2  3  4
  
ZONE T='face106'
STRANDID=0, SOLUTIONTIME=0
Nodes=4, Elements=1, ZONETYPE=FEQuadrilateral
DATAPACKING=POINT
DT=(SINGLE SINGLE SINGLE SINGLE)
-0.18380099999999999216  0.11155199999999999838  -0.81011699999999997601  -1
-0.19718800000000000217  0.13763200000000000434  -0.79331700000000004991  -1
-0.17470900000000000318  0.13909099999999999242  -0.83354799999999995563  -1
-0.17470900000000000318  0.13909099999999999242  -0.83354799999999995563  -1
1  2  3  4
  
ZONE T='face107'
STRANDID=0, SOLUTIONTIME=0
Nodes=4, Elements=1, ZONETYPE=FEQuadrilateral
DATAPACKING=POINT
DT=(SINGLE SINGLE SINGLE SINGLE)
-0.1848279999999999923  0.16450300000000001033  -0.82242700000000001914  -1
-0.17470900000000000318  0.13909099999999999242  -0.83354799999999995563  -1
-0.19718800000000000217  0.13763200000000000434  -0.79331700000000004991  -1
-0.19718800000000000217  0.13763200000000000434  -0.79331700000000004991  -1
1  2  3  4
  
ZONE T='face108'
STRANDID=0, SOLUTIONTIME=0
Nodes=4, Elements=1, ZONETYPE=FEQuadrilateral
DATAPACKING=POINT
DT=(SINGLE SINGLE SINGLE SINGLE)
-0.17470900000000000318  0.13909099999999999242  -0.83354799999999995563  -1
-0.15861600000000000699  0.10280699999999999561  -0.84599400000000002375  -1
-0.18380099999999999216  0.11155199999999999838  -0.81011699999999997601  -1
-0.18380099999999999216  0.11155199999999999838  -0.81011699999999997601  -1
1  2  3  4
  
ZONE T='face109'
STRANDID=0, SOLUTIONTIME=0
Nodes=4, Elements=1, ZONETYPE=FEQuadrilateral
DATAPACKING=POINT
DT=(SINGLE SINGLE SINGLE SINGLE)
-0.15038000000000001366  0.013683999999999999983  -0.80412899999999998268  -1
-0.16517000000000001125  0.0066685399999999997109  -0.76466000000000000636  -1
-0.17697499999999999343  0.030488200000000000023  -0.76629199999999997317  -1
-0.17697499999999999343  0.030488200000000000023  -0.76629199999999997317  -1
1  2  3  4
  
ZONE T='face110'
STRANDID=0, SOLUTIONTIME=0
Nodes=4, Elements=1, ZONETYPE=FEQuadrilateral
DATAPACKING=POINT
DT=(SINGLE SINGLE SINGLE SINGLE)
-0.11029500000000000415  -0.022928000000000000463  -0.8284899999999999487  -1
-0.1259570000000000134  -0.031386499999999997734  -0.79264500000000004398  -1
-0.13839399999999998925  -0.0091654400000000003923  -0.7999779999999999669  -1
-0.13839399999999998925  -0.0091654400000000003923  -0.7999779999999999669  -1
1  2  3  4
  
ZONE T='face111'
STRANDID=0, SOLUTIONTIME=0
Nodes=4, Elements=1, ZONETYPE=FEQuadrilateral
DATAPACKING=POINT
DT=(SINGLE SINGLE SINGLE SINGLE)
-0.13839399999999998925  -0.0091654400000000003923  -0.7999779999999999669  -1
-0.1455480000000000107  -0.024739500000000001073  -0.76281500000000002082  -1
-0.16517000000000001125  0.0066685399999999997109  -0.76466000000000000636  -1
-0.16517000000000001125  0.0066685399999999997109  -0.76466000000000000636  -1
1  2  3  4
  
ZONE T='face112'
STRANDID=0, SOLUTIONTIME=0
Nodes=4, Elements=1, ZONETYPE=FEQuadrilateral
DATAPACKING=POINT
DT=(SINGLE SINGLE SINGLE SINGLE)
-0.16517000000000001125  0.0066685399999999997109  -0.76466000000000000636  -1
-0.15038000000000001366  0.013683999999999999983  -0.80412899999999998268  -1
-0.13839399999999998925  -0.0091654400000000003923  -0.7999779999999999669  -1
-0.13839399999999998925  -0.0091654400000000003923  -0.7999779999999999669  -1
1  2  3  4
  
ZONE T='face113'
STRANDID=0, SOLUTIONTIME=0
Nodes=4, Elements=1, ZONETYPE=FEQuadrilateral
DATAPACKING=POINT
DT=(SINGLE SINGLE SINGLE SINGLE)
-0.1455480000000000107  -0.024739500000000001073  -0.76281500000000002082  -1
-0.13839399999999998925  -0.0091654400000000003923  -0.7999779999999999669  -1
-0.1259570000000000134  -0.031386499999999997734  -0.79264500000000004398  -1
-0.1259570000000000134  -0.031386499999999997734  -0.79264500000000004398  -1
1  2  3  4
  
ZONE T='face114'
STRANDID=0, SOLUTIONTIME=0
Nodes=4, Elements=1, ZONETYPE=FEQuadrilateral
DATAPACKING=POINT
DT=(SINGLE SINGLE SINGLE SINGLE)
-0.16070499999999998675  0.063577499999999995128  -0.82604500000000002924  -1
-0.13652400000000000646  0.032260799999999999199  -0.84116400000000002279  -1
-0.16119400000000000395  0.036896600000000001618  -0.80622799999999994469  -1
-0.16119400000000000395  0.036896600000000001618  -0.80622799999999994469  -1
1  2  3  4
  
ZONE T='face115'
STRANDID=0, SOLUTIONTIME=0
Nodes=4, Elements=1, ZONETYPE=FEQuadrilateral
DATAPACKING=POINT
DT=(SINGLE SINGLE SINGLE SINGLE)
-0.16119400000000000395  0.036896600000000001618  -0.80622799999999994469  -1
-0.1794580000000000064  0.05802949999999999775  -0.78759699999999999154  -1
-0.16070499999999998675  0.063577499999999995128  -0.82604500000000002924  -1
-0.16070499999999998675  0.063577499999999995128  -0.82604500000000002924  -1
1  2  3  4
  
ZONE T='face116'
STRANDID=0, SOLUTIONTIME=0
Nodes=4, Elements=1, ZONETYPE=FEQuadrilateral
DATAPACKING=POINT
DT=(SINGLE SINGLE SINGLE SINGLE)
-0.1794580000000000064  0.05802949999999999775  -0.78759699999999999154  -1
-0.16119400000000000395  0.036896600000000001618  -0.80622799999999994469  -1
-0.17697499999999999343  0.030488200000000000023  -0.76629199999999997317  -1
-0.17697499999999999343  0.030488200000000000023  -0.76629199999999997317  -1
1  2  3  4
  
ZONE T='face117'
STRANDID=0, SOLUTIONTIME=0
Nodes=4, Elements=1, ZONETYPE=FEQuadrilateral
DATAPACKING=POINT
DT=(SINGLE SINGLE SINGLE SINGLE)
-0.15038000000000001366  0.013683999999999999983  -0.80412899999999998268  -1
-0.17697499999999999343  0.030488200000000000023  -0.76629199999999997317  -1
-0.16119400000000000395  0.036896600000000001618  -0.80622799999999994469  -1
-0.16119400000000000395  0.036896600000000001618  -0.80622799999999994469  -1
1  2  3  4
  
ZONE T='face118'
STRANDID=0, SOLUTIONTIME=0
Nodes=4, Elements=1, ZONETYPE=FEQuadrilateral
DATAPACKING=POINT
DT=(SINGLE SINGLE SINGLE SINGLE)
-0.17697499999999999343  0.030488200000000000023  -0.76629199999999997317  -1
-0.19448499999999999122  0.052474199999999998623  -0.74534500000000003528  -1
-0.1794580000000000064  0.05802949999999999775  -0.78759699999999999154  -1
-0.1794580000000000064  0.05802949999999999775  -0.78759699999999999154  -1
1  2  3  4
  
ZONE T='face119'
STRANDID=0, SOLUTIONTIME=0
Nodes=4, Elements=1, ZONETYPE=FEQuadrilateral
DATAPACKING=POINT
DT=(SINGLE SINGLE SINGLE SINGLE)
-0.15038000000000001366  0.013683999999999999983  -0.80412899999999998268  -1
-0.12133900000000000241  -0.00092573000000000004242  -0.8356839999999999824  -1
-0.13839399999999998925  -0.0091654400000000003923  -0.7999779999999999669  -1
-0.13839399999999998925  -0.0091654400000000003923  -0.7999779999999999669  -1
1  2  3  4
  
ZONE T='face120'
STRANDID=0, SOLUTIONTIME=0
Nodes=4, Elements=1, ZONETYPE=FEQuadrilateral
DATAPACKING=POINT
DT=(SINGLE SINGLE SINGLE SINGLE)
-0.11029500000000000415  -0.022928000000000000463  -0.8284899999999999487  -1
-0.13839399999999998925  -0.0091654400000000003923  -0.7999779999999999669  -1
-0.12133900000000000241  -0.00092573000000000004242  -0.8356839999999999824  -1
-0.12133900000000000241  -0.00092573000000000004242  -0.8356839999999999824  -1
1  2  3  4
  
ZONE T='face121'
STRANDID=0, SOLUTIONTIME=0
Nodes=4, Elements=1, ZONETYPE=FEQuadrilateral
DATAPACKING=POINT
DT=(SINGLE SINGLE SINGLE SINGLE)
-0.12133900000000000241  -0.00092573000000000004242  -0.8356839999999999824  -1
-0.15038000000000001366  0.013683999999999999983  -0.80412899999999998268  -1
-0.13652400000000000646  0.032260799999999999199  -0.84116400000000002279  -1
-0.13652400000000000646  0.032260799999999999199  -0.84116400000000002279  -1
1  2  3  4
  
ZONE T='face122'
STRANDID=0, SOLUTIONTIME=0
Nodes=4, Elements=1, ZONETYPE=FEQuadrilateral
DATAPACKING=POINT
DT=(SINGLE SINGLE SINGLE SINGLE)
-0.16119400000000000395  0.036896600000000001618  -0.80622799999999994469  -1
-0.13652400000000000646  0.032260799999999999199  -0.84116400000000002279  -1
-0.15038000000000001366  0.013683999999999999983  -0.80412899999999998268  -1
-0.15038000000000001366  0.013683999999999999983  -0.80412899999999998268  -1
1  2  3  4
  
ZONE T='face123'
STRANDID=0, SOLUTIONTIME=0
Nodes=4, Elements=1, ZONETYPE=FEQuadrilateral
DATAPACKING=POINT
DT=(SINGLE SINGLE SINGLE SINGLE)
-0.095635300000000006415  -0.0030191499999999999587  -0.86402999999999996472  -1
-0.11029500000000000415  -0.022928000000000000463  -0.8284899999999999487  -1
-0.12133900000000000241  -0.00092573000000000004242  -0.8356839999999999824  -1
-0.12133900000000000241  -0.00092573000000000004242  -0.8356839999999999824  -1
1  2  3  4
  
ZONE T='face124'
STRANDID=0, SOLUTIONTIME=0
Nodes=4, Elements=1, ZONETYPE=FEQuadrilateral
DATAPACKING=POINT
DT=(SINGLE SINGLE SINGLE SINGLE)
-0.095635300000000006415  -0.0030191499999999999587  -0.86402999999999996472  -1
-0.12133900000000000241  -0.00092573000000000004242  -0.8356839999999999824  -1
-0.13652400000000000646  0.032260799999999999199  -0.84116400000000002279  -1
-0.13652400000000000646  0.032260799999999999199  -0.84116400000000002279  -1
1  2  3  4
  
ZONE T='face125'
STRANDID=0, SOLUTIONTIME=0
Nodes=4, Elements=1, ZONETYPE=FEQuadrilateral
DATAPACKING=POINT
DT=(SINGLE SINGLE SINGLE SINGLE)
-0.13652400000000000646  0.032260799999999999199  -0.84116400000000002279  -1
-0.11303399999999999559  0.03890579999999999733  -0.87268500000000004402  -1
-0.095635300000000006415  -0.0030191499999999999587  -0.86402999999999996472  -1
-0.095635300000000006415  -0.0030191499999999999587  -0.86402999999999996472  -1
1  2  3  4
  
ZONE T='face126'
STRANDID=0, SOLUTIONTIME=0
Nodes=4, Elements=1, ZONETYPE=FEQuadrilateral
DATAPACKING=POINT
DT=(SINGLE SINGLE SINGLE SINGLE)
-0.11004999999999999505  0.073687900000000000622  -0.88969600000000004236  -1
-0.086030200000000001115  0.043291400000000000714  -0.89861500000000005262  -1
-0.11303399999999999559  0.03890579999999999733  -0.87268500000000004402  -1
-0.11303399999999999559  0.03890579999999999733  -0.87268500000000004402  -1
1  2  3  4
  
ZONE T='face127'
STRANDID=0, SOLUTIONTIME=0
Nodes=4, Elements=1, ZONETYPE=FEQuadrilateral
DATAPACKING=POINT
DT=(SINGLE SINGLE SINGLE SINGLE)
-0.11303399999999999559  0.03890579999999999733  -0.87268500000000004402  -1
-0.1375000000000000111  0.069223900000000004873  -0.86032399999999997764  -1
-0.11004999999999999505  0.073687900000000000622  -0.88969600000000004236  -1
-0.11004999999999999505  0.073687900000000000622  -0.88969600000000004236  -1
1  2  3  4
  
ZONE T='face128'
STRANDID=0, SOLUTIONTIME=0
Nodes=4, Elements=1, ZONETYPE=FEQuadrilateral
DATAPACKING=POINT
DT=(SINGLE SINGLE SINGLE SINGLE)
-0.1375000000000000111  0.069223900000000004873  -0.86032399999999997764  -1
-0.11303399999999999559  0.03890579999999999733  -0.87268500000000004402  -1
-0.13652400000000000646  0.032260799999999999199  -0.84116400000000002279  -1
-0.13652400000000000646  0.032260799999999999199  -0.84116400000000002279  -1
1  2  3  4
  
ZONE T='face129'
STRANDID=0, SOLUTIONTIME=0
Nodes=4, Elements=1, ZONETYPE=FEQuadrilateral
DATAPACKING=POINT
DT=(SINGLE SINGLE SINGLE SINGLE)
-0.13652400000000000646  0.032260799999999999199  -0.84116400000000002279  -1
-0.16070499999999998675  0.063577499999999995128  -0.82604500000000002924  -1
-0.1375000000000000111  0.069223900000000004873  -0.86032399999999997764  -1
-0.1375000000000000111  0.069223900000000004873  -0.86032399999999997764  -1
1  2  3  4
  
ZONE T='face130'
STRANDID=0, SOLUTIONTIME=0
Nodes=4, Elements=1, ZONETYPE=FEQuadrilateral
DATAPACKING=POINT
DT=(SINGLE SINGLE SINGLE SINGLE)
-0.11303399999999999559  0.03890579999999999733  -0.87268500000000004402  -1
-0.07268620000000000636  0.0043343000000000001318  -0.89048899999999997501  -1
-0.095635300000000006415  -0.0030191499999999999587  -0.86402999999999996472  -1
-0.095635300000000006415  -0.0030191499999999999587  -0.86402999999999996472  -1
1  2  3  4
  
ZONE T='face131'
STRANDID=0, SOLUTIONTIME=0
Nodes=4, Elements=1, ZONETYPE=FEQuadrilateral
DATAPACKING=POINT
DT=(SINGLE SINGLE SINGLE SINGLE)
-0.07268620000000000636  0.0043343000000000001318  -0.89048899999999997501  -1
-0.11303399999999999559  0.03890579999999999733  -0.87268500000000004402  -1
-0.086030200000000001115  0.043291400000000000714  -0.89861500000000005262  -1
-0.086030200000000001115  0.043291400000000000714  -0.89861500000000005262  -1
1  2  3  4
  
ZONE T='face132'
STRANDID=0, SOLUTIONTIME=0
Nodes=4, Elements=1, ZONETYPE=FEQuadrilateral
DATAPACKING=POINT
DT=(SINGLE SINGLE SINGLE SINGLE)
0.40786499999999997756  0.72037300000000004108  -0.32264799999999999036  -1
0.39116299999999998294  0.71831599999999995454  -0.34524100000000002009  -1
0.36535499999999998533  0.72918000000000005034  -0.32663399999999997991  -1
0.36535499999999998533  0.72918000000000005034  -0.32663399999999997991  -1
1  2  3  4
  
ZONE T='face133'
STRANDID=0, SOLUTIONTIME=0
Nodes=4, Elements=1, ZONETYPE=FEQuadrilateral
DATAPACKING=POINT
DT=(SINGLE SINGLE SINGLE SINGLE)
0.39116299999999998294  0.71831599999999995454  -0.34524100000000002009  -1
0.36335499999999998355  0.72062700000000001754  -0.35997400000000001619  -1
0.36535499999999998533  0.72918000000000005034  -0.32663399999999997991  -1
0.36535499999999998533  0.72918000000000005034  -0.32663399999999997991  -1
1  2  3  4
  
ZONE T='face134'
STRANDID=0, SOLUTIONTIME=0
Nodes=4, Elements=1, ZONETYPE=FEQuadrilateral
DATAPACKING=POINT
DT=(SINGLE SINGLE SINGLE SINGLE)
0.36335499999999998355  0.72062700000000001754  -0.35997400000000001619  -1
0.39116299999999998294  0.71831599999999995454  -0.34524100000000002009  -1
0.41598400000000002041  0.70788499999999998646  -0.35671599999999997754  -1
0.41598400000000002041  0.70788499999999998646  -0.35671599999999997754  -1
1  2  3  4
  
ZONE T='face135'
STRANDID=0, SOLUTIONTIME=0
Nodes=4, Elements=1, ZONETYPE=FEQuadrilateral
DATAPACKING=POINT
DT=(SINGLE SINGLE SINGLE SINGLE)
0.41598400000000002041  0.70788499999999998646  -0.35671599999999997754  -1
0.38146499999999999853  0.70908199999999999008  -0.38598799999999999777  -1
0.36335499999999998355  0.72062700000000001754  -0.35997400000000001619  -1
0.36335499999999998355  0.72062700000000001754  -0.35997400000000001619  -1
1  2  3  4
  
ZONE T='face136'
STRANDID=0, SOLUTIONTIME=0
Nodes=4, Elements=1, ZONETYPE=FEQuadrilateral
DATAPACKING=POINT
DT=(SINGLE SINGLE SINGLE SINGLE)
0.41598400000000002041  0.70788499999999998646  -0.35671599999999997754  -1
0.43858700000000000463  0.71033000000000001695  -0.32600600000000001799  -1
0.444255000000000011  0.69888099999999997447  -0.35468699999999997452  -1
0.444255000000000011  0.69888099999999997447  -0.35468699999999997452  -1
1  2  3  4
  
ZONE T='face137'
STRANDID=0, SOLUTIONTIME=0
Nodes=4, Elements=1, ZONETYPE=FEQuadrilateral
DATAPACKING=POINT
DT=(SINGLE SINGLE SINGLE SINGLE)
0.47663899999999997936  0.6959549999999999903  -0.3262669999999999737  -1
0.444255000000000011  0.69888099999999997447  -0.35468699999999997452  -1
0.43858700000000000463  0.71033000000000001695  -0.32600600000000001799  -1
0.43858700000000000463  0.71033000000000001695  -0.32600600000000001799  -1
1  2  3  4
  
ZONE T='face138'
STRANDID=0, SOLUTIONTIME=0
Nodes=4, Elements=1, ZONETYPE=FEQuadrilateral
DATAPACKING=POINT
DT=(SINGLE SINGLE SINGLE SINGLE)
0.43858700000000000463  0.71033000000000001695  -0.32600600000000001799  -1
0.41598400000000002041  0.70788499999999998646  -0.35671599999999997754  -1
0.40786499999999997756  0.72037300000000004108  -0.32264799999999999036  -1
0.40786499999999997756  0.72037300000000004108  -0.32264799999999999036  -1
1  2  3  4
  
ZONE T='face139'
STRANDID=0, SOLUTIONTIME=0
Nodes=4, Elements=1, ZONETYPE=FEQuadrilateral
DATAPACKING=POINT
DT=(SINGLE SINGLE SINGLE SINGLE)
0.39116299999999998294  0.71831599999999995454  -0.34524100000000002009  -1
0.40786499999999997756  0.72037300000000004108  -0.32264799999999999036  -1
0.41598400000000002041  0.70788499999999998646  -0.35671599999999997754  -1
0.41598400000000002041  0.70788499999999998646  -0.35671599999999997754  -1
1  2  3  4
  
ZONE T='face140'
STRANDID=0, SOLUTIONTIME=0
Nodes=4, Elements=1, ZONETYPE=FEQuadrilateral
DATAPACKING=POINT
DT=(SINGLE SINGLE SINGLE SINGLE)
0.38764900000000002134  0.7339240000000000208  -0.28762399999999999078  -1
0.42944900000000002516  0.72332799999999997098  -0.29165099999999999358  -1
0.40786499999999997756  0.72037300000000004108  -0.32264799999999999036  -1
0.40786499999999997756  0.72037300000000004108  -0.32264799999999999036  -1
1  2  3  4
  
ZONE T='face141'
STRANDID=0, SOLUTIONTIME=0
Nodes=4, Elements=1, ZONETYPE=FEQuadrilateral
DATAPACKING=POINT
DT=(SINGLE SINGLE SINGLE SINGLE)
0.43858700000000000463  0.71033000000000001695  -0.32600600000000001799  -1
0.40786499999999997756  0.72037300000000004108  -0.32264799999999999036  -1
0.42944900000000002516  0.72332799999999997098  -0.29165099999999999358  -1
0.42944900000000002516  0.72332799999999997098  -0.29165099999999999358  -1
1  2  3  4
  
ZONE T='face142'
STRANDID=0, SOLUTIONTIME=0
Nodes=4, Elements=1, ZONETYPE=FEQuadrilateral
DATAPACKING=POINT
DT=(SINGLE SINGLE SINGLE SINGLE)
0.40786499999999997756  0.72037300000000004108  -0.32264799999999999036  -1
0.36535499999999998533  0.72918000000000005034  -0.32663399999999997991  -1
0.38764900000000002134  0.7339240000000000208  -0.28762399999999999078  -1
0.38764900000000002134  0.7339240000000000208  -0.28762399999999999078  -1
1  2  3  4
  
ZONE T='face143'
STRANDID=0, SOLUTIONTIME=0
Nodes=4, Elements=1, ZONETYPE=FEQuadrilateral
DATAPACKING=POINT
DT=(SINGLE SINGLE SINGLE SINGLE)
0.27236900000000002775  0.73189899999999996627  -0.36328700000000002657  -1
0.29989999999999999991  0.73641400000000001302  -0.33502500000000001723  -1
0.31758900000000001018  0.72648299999999998988  -0.36714700000000000113  -1
0.31758900000000001018  0.72648299999999998988  -0.36714700000000000113  -1
1  2  3  4
  
ZONE T='face144'
STRANDID=0, SOLUTIONTIME=0
Nodes=4, Elements=1, ZONETYPE=FEQuadrilateral
DATAPACKING=POINT
DT=(SINGLE SINGLE SINGLE SINGLE)
0.27236900000000002775  0.73189899999999996627  -0.36328700000000002657  -1
0.31758900000000001018  0.72648299999999998988  -0.36714700000000000113  -1
0.32936399999999999011  0.71840800000000004655  -0.39052999999999998826  -1
0.32936399999999999011  0.71840800000000004655  -0.39052999999999998826  -1
1  2  3  4
  
ZONE T='face145'
STRANDID=0, SOLUTIONTIME=0
Nodes=4, Elements=1, ZONETYPE=FEQuadrilateral
DATAPACKING=POINT
DT=(SINGLE SINGLE SINGLE SINGLE)
0.32936399999999999011  0.71840800000000004655  -0.39052999999999998826  -1
0.29127900000000001013  0.72183799999999997965  -0.39673500000000000432  -1
0.27236900000000002775  0.73189899999999996627  -0.36328700000000002657  -1
0.27236900000000002775  0.73189899999999996627  -0.36328700000000002657  -1
1  2  3  4
  
ZONE T='face146'
STRANDID=0, SOLUTIONTIME=0
Nodes=4, Elements=1, ZONETYPE=FEQuadrilateral
DATAPACKING=POINT
DT=(SINGLE SINGLE SINGLE SINGLE)
0.36335499999999998355  0.72062700000000001754  -0.35997400000000001619  -1
0.32936399999999999011  0.71840800000000004655  -0.39052999999999998826  -1
0.31758900000000001018  0.72648299999999998988  -0.36714700000000000113  -1
0.31758900000000001018  0.72648299999999998988  -0.36714700000000000113  -1
1  2  3  4
  
ZONE T='face147'
STRANDID=0, SOLUTIONTIME=0
Nodes=4, Elements=1, ZONETYPE=FEQuadrilateral
DATAPACKING=POINT
DT=(SINGLE SINGLE SINGLE SINGLE)
0.36335499999999998355  0.72062700000000001754  -0.35997400000000001619  -1
0.32842700000000002447  0.73214900000000004976  -0.33935399999999998899  -1
0.36535499999999998533  0.72918000000000005034  -0.32663399999999997991  -1
0.36535499999999998533  0.72918000000000005034  -0.32663399999999997991  -1
1  2  3  4
  
ZONE T='face148'
STRANDID=0, SOLUTIONTIME=0
Nodes=4, Elements=1, ZONETYPE=FEQuadrilateral
DATAPACKING=POINT
DT=(SINGLE SINGLE SINGLE SINGLE)
0.31758900000000001018  0.72648299999999998988  -0.36714700000000000113  -1
0.29989999999999999991  0.73641400000000001302  -0.33502500000000001723  -1
0.32842700000000002447  0.73214900000000004976  -0.33935399999999998899  -1
0.32842700000000002447  0.73214900000000004976  -0.33935399999999998899  -1
1  2  3  4
  
ZONE T='face149'
STRANDID=0, SOLUTIONTIME=0
Nodes=4, Elements=1, ZONETYPE=FEQuadrilateral
DATAPACKING=POINT
DT=(SINGLE SINGLE SINGLE SINGLE)
0.32842700000000002447  0.73214900000000004976  -0.33935399999999998899  -1
0.36335499999999998355  0.72062700000000001754  -0.35997400000000001619  -1
0.31758900000000001018  0.72648299999999998988  -0.36714700000000000113  -1
0.31758900000000001018  0.72648299999999998988  -0.36714700000000000113  -1
1  2  3  4
  
ZONE T='face150'
STRANDID=0, SOLUTIONTIME=0
Nodes=4, Elements=1, ZONETYPE=FEQuadrilateral
DATAPACKING=POINT
DT=(SINGLE SINGLE SINGLE SINGLE)
0.29127900000000001013  0.72183799999999997965  -0.39673500000000000432  -1
0.32936399999999999011  0.71840800000000004655  -0.39052999999999998826  -1
0.31469000000000002526  0.71088300000000004264  -0.43028899999999997705  -1
0.31469000000000002526  0.71088300000000004264  -0.43028899999999997705  -1
1  2  3  4
  
ZONE T='face151'
STRANDID=0, SOLUTIONTIME=0
Nodes=4, Elements=1, ZONETYPE=FEQuadrilateral
DATAPACKING=POINT
DT=(SINGLE SINGLE SINGLE SINGLE)
0.34805999999999998051  0.70888899999999999135  -0.41500799999999998802  -1
0.31469000000000002526  0.71088300000000004264  -0.43028899999999997705  -1
0.32936399999999999011  0.71840800000000004655  -0.39052999999999998826  -1
0.32936399999999999011  0.71840800000000004655  -0.39052999999999998826  -1
1  2  3  4
  
ZONE T='face152'
STRANDID=0, SOLUTIONTIME=0
Nodes=4, Elements=1, ZONETYPE=FEQuadrilateral
DATAPACKING=POINT
DT=(SINGLE SINGLE SINGLE SINGLE)
0.31469000000000002526  0.71088300000000004264  -0.43028899999999997705  -1
0.28993999999999997552  0.71494500000000005269  -0.42528700000000002612  -1
0.29127900000000001013  0.72183799999999997965  -0.39673500000000000432  -1
0.29127900000000001013  0.72183799999999997965  -0.39673500000000000432  -1
1  2  3  4
  
ZONE T='face153'
STRANDID=0, SOLUTIONTIME=0
Nodes=4, Elements=1, ZONETYPE=FEQuadrilateral
DATAPACKING=POINT
DT=(SINGLE SINGLE SINGLE SINGLE)
0.3722559999999999758  0.70148299999999996768  -0.42477100000000000968  -1
0.33873700000000001031  0.70515499999999997627  -0.43862200000000001188  -1
0.34805999999999998051  0.70888899999999999135  -0.41500799999999998802  -1
0.34805999999999998051  0.70888899999999999135  -0.41500799999999998802  -1
1  2  3  4
  
ZONE T='face154'
STRANDID=0, SOLUTIONTIME=0
Nodes=4, Elements=1, ZONETYPE=FEQuadrilateral
DATAPACKING=POINT
DT=(SINGLE SINGLE SINGLE SINGLE)
0.31469000000000002526  0.71088300000000004264  -0.43028899999999997705  -1
0.34805999999999998051  0.70888899999999999135  -0.41500799999999998802  -1
0.33873700000000001031  0.70515499999999997627  -0.43862200000000001188  -1
0.33873700000000001031  0.70515499999999997627  -0.43862200000000001188  -1
1  2  3  4
  
ZONE T='face155'
STRANDID=0, SOLUTIONTIME=0
Nodes=4, Elements=1, ZONETYPE=FEQuadrilateral
DATAPACKING=POINT
DT=(SINGLE SINGLE SINGLE SINGLE)
0.38146499999999999853  0.70908199999999999008  -0.38598799999999999777  -1
0.32936399999999999011  0.71840800000000004655  -0.39052999999999998826  -1
0.36335499999999998355  0.72062700000000001754  -0.35997400000000001619  -1
0.36335499999999998355  0.72062700000000001754  -0.35997400000000001619  -1
1  2  3  4
  
ZONE T='face156'
STRANDID=0, SOLUTIONTIME=0
Nodes=4, Elements=1, ZONETYPE=FEQuadrilateral
DATAPACKING=POINT
DT=(SINGLE SINGLE SINGLE SINGLE)
0.38146499999999999853  0.70908199999999999008  -0.38598799999999999777  -1
0.41228300000000001058  0.69259099999999995667  -0.41711300000000001154  -1
0.3722559999999999758  0.70148299999999996768  -0.42477100000000000968  -1
0.3722559999999999758  0.70148299999999996768  -0.42477100000000000968  -1
1  2  3  4
  
ZONE T='face157'
STRANDID=0, SOLUTIONTIME=0
Nodes=4, Elements=1, ZONETYPE=FEQuadrilateral
DATAPACKING=POINT
DT=(SINGLE SINGLE SINGLE SINGLE)
0.3722559999999999758  0.70148299999999996768  -0.42477100000000000968  -1
0.34805999999999998051  0.70888899999999999135  -0.41500799999999998802  -1
0.38146499999999999853  0.70908199999999999008  -0.38598799999999999777  -1
0.38146499999999999853  0.70908199999999999008  -0.38598799999999999777  -1
1  2  3  4
  
ZONE T='face158'
STRANDID=0, SOLUTIONTIME=0
Nodes=4, Elements=1, ZONETYPE=FEQuadrilateral
DATAPACKING=POINT
DT=(SINGLE SINGLE SINGLE SINGLE)
0.32936399999999999011  0.71840800000000004655  -0.39052999999999998826  -1
0.38146499999999999853  0.70908199999999999008  -0.38598799999999999777  -1
0.34805999999999998051  0.70888899999999999135  -0.41500799999999998802  -1
0.34805999999999998051  0.70888899999999999135  -0.41500799999999998802  -1
1  2  3  4
  
ZONE T='face159'
STRANDID=0, SOLUTIONTIME=0
Nodes=4, Elements=1, ZONETYPE=FEQuadrilateral
DATAPACKING=POINT
DT=(SINGLE SINGLE SINGLE SINGLE)
0.38146499999999999853  0.70908199999999999008  -0.38598799999999999777  -1
0.41598400000000002041  0.70788499999999998646  -0.35671599999999997754  -1
0.42547200000000001685  0.69474400000000002819  -0.39174799999999998512  -1
0.42547200000000001685  0.69474400000000002819  -0.39174799999999998512  -1
1  2  3  4
  
ZONE T='face160'
STRANDID=0, SOLUTIONTIME=0
Nodes=4, Elements=1, ZONETYPE=FEQuadrilateral
DATAPACKING=POINT
DT=(SINGLE SINGLE SINGLE SINGLE)
0.44960699999999997889  0.68813299999999999468  -0.38148999999999999577  -1
0.42547200000000001685  0.69474400000000002819  -0.39174799999999998512  -1
0.41598400000000002041  0.70788499999999998646  -0.35671599999999997754  -1
0.41598400000000002041  0.70788499999999998646  -0.35671599999999997754  -1
1  2  3  4
  
ZONE T='face161'
STRANDID=0, SOLUTIONTIME=0
Nodes=4, Elements=1, ZONETYPE=FEQuadrilateral
DATAPACKING=POINT
DT=(SINGLE SINGLE SINGLE SINGLE)
0.45024300000000000432  0.68178099999999997038  -0.40702899999999997416  -1
0.41228300000000001058  0.69259099999999995667  -0.41711300000000001154  -1
0.42547200000000001685  0.69474400000000002819  -0.39174799999999998512  -1
0.42547200000000001685  0.69474400000000002819  -0.39174799999999998512  -1
1  2  3  4
  
ZONE T='face162'
STRANDID=0, SOLUTIONTIME=0
Nodes=4, Elements=1, ZONETYPE=FEQuadrilateral
DATAPACKING=POINT
DT=(SINGLE SINGLE SINGLE SINGLE)
0.42547200000000001685  0.69474400000000002819  -0.39174799999999998512  -1
0.41228300000000001058  0.69259099999999995667  -0.41711300000000001154  -1
0.38146499999999999853  0.70908199999999999008  -0.38598799999999999777  -1
0.38146499999999999853  0.70908199999999999008  -0.38598799999999999777  -1
1  2  3  4
  
ZONE T='face163'
STRANDID=0, SOLUTIONTIME=0
Nodes=4, Elements=1, ZONETYPE=FEQuadrilateral
DATAPACKING=POINT
DT=(SINGLE SINGLE SINGLE SINGLE)
0.47821700000000000319  0.67368099999999997429  -0.38594499999999998252  -1
0.45024300000000000432  0.68178099999999997038  -0.40702899999999997416  -1
0.44960699999999997889  0.68813299999999999468  -0.38148999999999999577  -1
0.44960699999999997889  0.68813299999999999468  -0.38148999999999999577  -1
1  2  3  4
  
ZONE T='face164'
STRANDID=0, SOLUTIONTIME=0
Nodes=4, Elements=1, ZONETYPE=FEQuadrilateral
DATAPACKING=POINT
DT=(SINGLE SINGLE SINGLE SINGLE)
0.42547200000000001685  0.69474400000000002819  -0.39174799999999998512  -1
0.44960699999999997889  0.68813299999999999468  -0.38148999999999999577  -1
0.45024300000000000432  0.68178099999999997038  -0.40702899999999997416  -1
0.45024300000000000432  0.68178099999999997038  -0.40702899999999997416  -1
1  2  3  4
  
ZONE T='face165'
STRANDID=0, SOLUTIONTIME=0
Nodes=4, Elements=1, ZONETYPE=FEQuadrilateral
DATAPACKING=POINT
DT=(SINGLE SINGLE SINGLE SINGLE)
0.49337799999999998324  0.67578099999999996506  -0.35557899999999997842  -1
0.444255000000000011  0.69888099999999997447  -0.35468699999999997452  -1
0.47663899999999997936  0.6959549999999999903  -0.3262669999999999737  -1
0.47663899999999997936  0.6959549999999999903  -0.3262669999999999737  -1
1  2  3  4
  
ZONE T='face166'
STRANDID=0, SOLUTIONTIME=0
Nodes=4, Elements=1, ZONETYPE=FEQuadrilateral
DATAPACKING=POINT
DT=(SINGLE SINGLE SINGLE SINGLE)
0.44960699999999997889  0.68813299999999999468  -0.38148999999999999577  -1
0.41598400000000002041  0.70788499999999998646  -0.35671599999999997754  -1
0.444255000000000011  0.69888099999999997447  -0.35468699999999997452  -1
0.444255000000000011  0.69888099999999997447  -0.35468699999999997452  -1
1  2  3  4
  
ZONE T='face167'
STRANDID=0, SOLUTIONTIME=0
Nodes=4, Elements=1, ZONETYPE=FEQuadrilateral
DATAPACKING=POINT
DT=(SINGLE SINGLE SINGLE SINGLE)
0.46835599999999999454  0.68587399999999998368  -0.36288700000000001511  -1
0.49337799999999998324  0.67578099999999996506  -0.35557899999999997842  -1
0.47821700000000000319  0.67368099999999997429  -0.38594499999999998252  -1
0.47821700000000000319  0.67368099999999997429  -0.38594499999999998252  -1
1  2  3  4
  
ZONE T='face168'
STRANDID=0, SOLUTIONTIME=0
Nodes=4, Elements=1, ZONETYPE=FEQuadrilateral
DATAPACKING=POINT
DT=(SINGLE SINGLE SINGLE SINGLE)
0.51358400000000004049  0.65379500000000001503  -0.38044200000000000239  -1
0.47821700000000000319  0.67368099999999997429  -0.38594499999999998252  -1
0.49337799999999998324  0.67578099999999996506  -0.35557899999999997842  -1
0.49337799999999998324  0.67578099999999996506  -0.35557899999999997842  -1
1  2  3  4
  
ZONE T='face169'
STRANDID=0, SOLUTIONTIME=0
Nodes=4, Elements=1, ZONETYPE=FEQuadrilateral
DATAPACKING=POINT
DT=(SINGLE SINGLE SINGLE SINGLE)
0.47821700000000000319  0.67368099999999997429  -0.38594499999999998252  -1
0.44960699999999997889  0.68813299999999999468  -0.38148999999999999577  -1
0.46835599999999999454  0.68587399999999998368  -0.36288700000000001511  -1
0.46835599999999999454  0.68587399999999998368  -0.36288700000000001511  -1
1  2  3  4
  
ZONE T='face170'
STRANDID=0, SOLUTIONTIME=0
Nodes=4, Elements=1, ZONETYPE=FEQuadrilateral
DATAPACKING=POINT
DT=(SINGLE SINGLE SINGLE SINGLE)
0.444255000000000011  0.69888099999999997447  -0.35468699999999997452  -1
0.49337799999999998324  0.67578099999999996506  -0.35557899999999997842  -1
0.46835599999999999454  0.68587399999999998368  -0.36288700000000001511  -1
0.46835599999999999454  0.68587399999999998368  -0.36288700000000001511  -1
1  2  3  4
  
ZONE T='face171'
STRANDID=0, SOLUTIONTIME=0
Nodes=4, Elements=1, ZONETYPE=FEQuadrilateral
DATAPACKING=POINT
DT=(SINGLE SINGLE SINGLE SINGLE)
0.444255000000000011  0.69888099999999997447  -0.35468699999999997452  -1
0.46835599999999999454  0.68587399999999998368  -0.36288700000000001511  -1
0.44960699999999997889  0.68813299999999999468  -0.38148999999999999577  -1
0.44960699999999997889  0.68813299999999999468  -0.38148999999999999577  -1
1  2  3  4
  
ZONE T='face172'
STRANDID=0, SOLUTIONTIME=0
Nodes=4, Elements=1, ZONETYPE=FEQuadrilateral
DATAPACKING=POINT
DT=(SINGLE SINGLE SINGLE SINGLE)
-0.21555699999999999861  0.030780700000000001115  -0.63491900000000001114  -1
-0.20292099999999999027  0.0036709600000000000217  -0.63377200000000000202  -1
-0.20868200000000000638  0.0050824599999999995822  -0.60653800000000002157  -1
-0.20868200000000000638  0.0050824599999999995822  -0.60653800000000002157  -1
1  2  3  4
  
ZONE T='face173'
STRANDID=0, SOLUTIONTIME=0
Nodes=4, Elements=1, ZONETYPE=FEQuadrilateral
DATAPACKING=POINT
DT=(SINGLE SINGLE SINGLE SINGLE)
-0.19434599999999999098  -0.02151029999999999956  -0.60523700000000002497  -1
-0.20868200000000000638  0.0050824599999999995822  -0.60653800000000002157  -1
-0.20292099999999999027  0.0036709600000000000217  -0.63377200000000000202  -1
-0.20292099999999999027  0.0036709600000000000217  -0.63377200000000000202  -1
1  2  3  4
  
ZONE T='face174'
STRANDID=0, SOLUTIONTIME=0
Nodes=4, Elements=1, ZONETYPE=FEQuadrilateral
DATAPACKING=POINT
DT=(SINGLE SINGLE SINGLE SINGLE)
-0.20868200000000000638  0.0050824599999999995822  -0.60653800000000002157  -1
-0.22114500000000000823  0.032917200000000000626  -0.60810699999999995313  -1
-0.21555699999999999861  0.030780700000000001115  -0.63491900000000001114  -1
-0.21555699999999999861  0.030780700000000001115  -0.63491900000000001114  -1
1  2  3  4
  
ZONE T='face175'
STRANDID=0, SOLUTIONTIME=0
Nodes=4, Elements=1, ZONETYPE=FEQuadrilateral
DATAPACKING=POINT
DT=(SINGLE SINGLE SINGLE SINGLE)
-0.20292099999999999027  0.0036709600000000000217  -0.63377200000000000202  -1
-0.21555699999999999861  0.030780700000000001115  -0.63491900000000001114  -1
-0.20718100000000000405  0.024228699999999998849  -0.66109799999999996345  -1
-0.20718100000000000405  0.024228699999999998849  -0.66109799999999996345  -1
1  2  3  4
  
ZONE T='face176'
STRANDID=0, SOLUTIONTIME=0
Nodes=4, Elements=1, ZONETYPE=FEQuadrilateral
DATAPACKING=POINT
DT=(SINGLE SINGLE SINGLE SINGLE)
-0.22484199999999998631  0.03203109999999999985  -0.58074700000000001321  -1
-0.21245300000000000296  0.0037185099999999999577  -0.57891800000000004367  -1
-0.21497099999999999542  0.00097814999999999989629  -0.55090399999999994929  -1
-0.21497099999999999542  0.00097814999999999989629  -0.55090399999999994929  -1
1  2  3  4
  
ZONE T='face177'
STRANDID=0, SOLUTIONTIME=0
Nodes=4, Elements=1, ZONETYPE=FEQuadrilateral
DATAPACKING=POINT
DT=(SINGLE SINGLE SINGLE SINGLE)
-0.20057400000000000229  -0.026548499999999999183  -0.54910099999999995024  -1
-0.21497099999999999542  0.00097814999999999989629  -0.55090399999999994929  -1
-0.21245300000000000296  0.0037185099999999999577  -0.57891800000000004367  -1
-0.21245300000000000296  0.0037185099999999999577  -0.57891800000000004367  -1
1  2  3  4
  
ZONE T='face178'
STRANDID=0, SOLUTIONTIME=0
Nodes=4, Elements=1, ZONETYPE=FEQuadrilateral
DATAPACKING=POINT
DT=(SINGLE SINGLE SINGLE SINGLE)
-0.21497099999999999542  0.00097814999999999989629  -0.55090399999999994929  -1
-0.2272250000000000103  0.029527500000000001662  -0.55273899999999998034  -1
-0.22484199999999998631  0.03203109999999999985  -0.58074700000000001321  -1
-0.22484199999999998631  0.03203109999999999985  -0.58074700000000001321  -1
1  2  3  4
  
ZONE T='face179'
STRANDID=0, SOLUTIONTIME=0
Nodes=4, Elements=1, ZONETYPE=FEQuadrilateral
DATAPACKING=POINT
DT=(SINGLE SINGLE SINGLE SINGLE)
-0.21245300000000000296  0.0037185099999999999577  -0.57891800000000004367  -1
-0.22484199999999998631  0.03203109999999999985  -0.58074700000000001321  -1
-0.22114500000000000823  0.032917200000000000626  -0.60810699999999995313  -1
-0.22114500000000000823  0.032917200000000000626  -0.60810699999999995313  -1
1  2  3  4
  
ZONE T='face180'
STRANDID=0, SOLUTIONTIME=0
Nodes=4, Elements=1, ZONETYPE=FEQuadrilateral
DATAPACKING=POINT
DT=(SINGLE SINGLE SINGLE SINGLE)
-0.19805600000000000982  -0.023461699999999998528  -0.57723800000000002886  -1
-0.18193300000000001138  -0.049198300000000000365  -0.57617899999999999672  -1
-0.18425900000000000611  -0.05279199999999999865  -0.54784800000000000164  -1
-0.18425900000000000611  -0.05279199999999999865  -0.54784800000000000164  -1
1  2  3  4
  
ZONE T='face181'
STRANDID=0, SOLUTIONTIME=0
Nodes=4, Elements=1, ZONETYPE=FEQuadrilateral
DATAPACKING=POINT
DT=(SINGLE SINGLE SINGLE SINGLE)
-0.16636699999999998711  -0.077389899999999997582  -0.54756800000000005468  -1
-0.18425900000000000611  -0.05279199999999999865  -0.54784800000000000164  -1
-0.18193300000000001138  -0.049198300000000000365  -0.57617899999999999672  -1
-0.18193300000000001138  -0.049198300000000000365  -0.57617899999999999672  -1
1  2  3  4
  
ZONE T='face182'
STRANDID=0, SOLUTIONTIME=0
Nodes=4, Elements=1, ZONETYPE=FEQuadrilateral
DATAPACKING=POINT
DT=(SINGLE SINGLE SINGLE SINGLE)
-0.18425900000000000611  -0.05279199999999999865  -0.54784800000000000164  -1
-0.20057400000000000229  -0.026548499999999999183  -0.54910099999999995024  -1
-0.19805600000000000982  -0.023461699999999998528  -0.57723800000000002886  -1
-0.19805600000000000982  -0.023461699999999998528  -0.57723800000000002886  -1
1  2  3  4
  
ZONE T='face183'
STRANDID=0, SOLUTIONTIME=0
Nodes=4, Elements=1, ZONETYPE=FEQuadrilateral
DATAPACKING=POINT
DT=(SINGLE SINGLE SINGLE SINGLE)
-0.18193300000000001138  -0.049198300000000000365  -0.57617899999999999672  -1
-0.19805600000000000982  -0.023461699999999998528  -0.57723800000000002886  -1
-0.19434599999999999098  -0.02151029999999999956  -0.60523700000000002497  -1
-0.19434599999999999098  -0.02151029999999999956  -0.60523700000000002497  -1
1  2  3  4
  
ZONE T='face184'
STRANDID=0, SOLUTIONTIME=0
Nodes=4, Elements=1, ZONETYPE=FEQuadrilateral
DATAPACKING=POINT
DT=(SINGLE SINGLE SINGLE SINGLE)
-0.19805600000000000982  -0.023461699999999998528  -0.57723800000000002886  -1
-0.21245300000000000296  0.0037185099999999999577  -0.57891800000000004367  -1
-0.20868200000000000638  0.0050824599999999995822  -0.60653800000000002157  -1
-0.20868200000000000638  0.0050824599999999995822  -0.60653800000000002157  -1
1  2  3  4
  
ZONE T='face185'
STRANDID=0, SOLUTIONTIME=0
Nodes=4, Elements=1, ZONETYPE=FEQuadrilateral
DATAPACKING=POINT
DT=(SINGLE SINGLE SINGLE SINGLE)
-0.22114500000000000823  0.032917200000000000626  -0.60810699999999995313  -1
-0.20868200000000000638  0.0050824599999999995822  -0.60653800000000002157  -1
-0.21245300000000000296  0.0037185099999999999577  -0.57891800000000004367  -1
-0.21245300000000000296  0.0037185099999999999577  -0.57891800000000004367  -1
1  2  3  4
  
ZONE T='face186'
STRANDID=0, SOLUTIONTIME=0
Nodes=4, Elements=1, ZONETYPE=FEQuadrilateral
DATAPACKING=POINT
DT=(SINGLE SINGLE SINGLE SINGLE)
-0.20868200000000000638  0.0050824599999999995822  -0.60653800000000002157  -1
-0.19434599999999999098  -0.02151029999999999956  -0.60523700000000002497  -1
-0.19805600000000000982  -0.023461699999999998528  -0.57723800000000002886  -1
-0.19805600000000000982  -0.023461699999999998528  -0.57723800000000002886  -1
1  2  3  4
  
ZONE T='face187'
STRANDID=0, SOLUTIONTIME=0
Nodes=4, Elements=1, ZONETYPE=FEQuadrilateral
DATAPACKING=POINT
DT=(SINGLE SINGLE SINGLE SINGLE)
-0.21245300000000000296  0.0037185099999999999577  -0.57891800000000004367  -1
-0.19805600000000000982  -0.023461699999999998528  -0.57723800000000002886  -1
-0.20057400000000000229  -0.026548499999999999183  -0.54910099999999995024  -1
-0.20057400000000000229  -0.026548499999999999183  -0.54910099999999995024  -1
1  2  3  4
  
ZONE T='face188'
STRANDID=0, SOLUTIONTIME=0
Nodes=4, Elements=1, ZONETYPE=FEQuadrilateral
DATAPACKING=POINT
DT=(SINGLE SINGLE SINGLE SINGLE)
-0.16299600000000000199  -0.050028099999999998959  -0.66018600000000005057  -1
-0.15522099999999999786  -0.068939100000000003154  -0.63317000000000001059  -1
-0.17262199999999999767  -0.046312300000000000688  -0.63280300000000000438  -1
-0.17262199999999999767  -0.046312300000000000688  -0.63280300000000000438  -1
1  2  3  4
  
ZONE T='face189'
STRANDID=0, SOLUTIONTIME=0
Nodes=4, Elements=1, ZONETYPE=FEQuadrilateral
DATAPACKING=POINT
DT=(SINGLE SINGLE SINGLE SINGLE)
-0.16120399999999998619  -0.069759500000000002062  -0.60479799999999994675  -1
-0.17262199999999999767  -0.046312300000000000688  -0.63280300000000000438  -1
-0.15522099999999999786  -0.068939100000000003154  -0.63317000000000001059  -1
-0.15522099999999999786  -0.068939100000000003154  -0.63317000000000001059  -1
1  2  3  4
  
ZONE T='face190'
STRANDID=0, SOLUTIONTIME=0
Nodes=4, Elements=1, ZONETYPE=FEQuadrilateral
DATAPACKING=POINT
DT=(SINGLE SINGLE SINGLE SINGLE)
-0.17262199999999999767  -0.046312300000000000688  -0.63280300000000000438  -1
-0.17933999999999999941  -0.026696700000000000291  -0.66010800000000002807  -1
-0.16299600000000000199  -0.050028099999999998959  -0.66018600000000005057  -1
-0.16299600000000000199  -0.050028099999999998959  -0.66018600000000005057  -1
1  2  3  4
  
ZONE T='face191'
STRANDID=0, SOLUTIONTIME=0
Nodes=4, Elements=1, ZONETYPE=FEQuadrilateral
DATAPACKING=POINT
DT=(SINGLE SINGLE SINGLE SINGLE)
-0.15522099999999999786  -0.068939100000000003154  -0.63317000000000001059  -1
-0.16299600000000000199  -0.050028099999999998959  -0.66018600000000005057  -1
-0.14510600000000001275  -0.071890200000000001324  -0.66063099999999996825  -1
-0.14510600000000001275  -0.071890200000000001324  -0.66063099999999996825  -1
1  2  3  4
  
ZONE T='face192'
STRANDID=0, SOLUTIONTIME=0
Nodes=4, Elements=1, ZONETYPE=FEQuadrilateral
DATAPACKING=POINT
DT=(SINGLE SINGLE SINGLE SINGLE)
-0.19411200000000000676  -0.0019033100000000000712  -0.66044300000000000228  -1
-0.18854799999999999338  -0.022087200000000001276  -0.63301200000000001911  -1
-0.20292099999999999027  0.0036709600000000000217  -0.63377200000000000202  -1
-0.20292099999999999027  0.0036709600000000000217  -0.63377200000000000202  -1
1  2  3  4
  
ZONE T='face193'
STRANDID=0, SOLUTIONTIME=0
Nodes=4, Elements=1, ZONETYPE=FEQuadrilateral
DATAPACKING=POINT
DT=(SINGLE SINGLE SINGLE SINGLE)
-0.19434599999999999098  -0.02151029999999999956  -0.60523700000000002497  -1
-0.20292099999999999027  0.0036709600000000000217  -0.63377200000000000202  -1
-0.18854799999999999338  -0.022087200000000001276  -0.63301200000000001911  -1
-0.18854799999999999338  -0.022087200000000001276  -0.63301200000000001911  -1
1  2  3  4
  
ZONE T='face194'
STRANDID=0, SOLUTIONTIME=0
Nodes=4, Elements=1, ZONETYPE=FEQuadrilateral
DATAPACKING=POINT
DT=(SINGLE SINGLE SINGLE SINGLE)
-0.20292099999999999027  0.0036709600000000000217  -0.63377200000000000202  -1
-0.20718100000000000405  0.024228699999999998849  -0.66109799999999996345  -1
-0.19411200000000000676  -0.0019033100000000000712  -0.66044300000000000228  -1
-0.19411200000000000676  -0.0019033100000000000712  -0.66044300000000000228  -1
1  2  3  4
  
ZONE T='face195'
STRANDID=0, SOLUTIONTIME=0
Nodes=4, Elements=1, ZONETYPE=FEQuadrilateral
DATAPACKING=POINT
DT=(SINGLE SINGLE SINGLE SINGLE)
-0.18854799999999999338  -0.022087200000000001276  -0.63301200000000001911  -1
-0.19411200000000000676  -0.0019033100000000000712  -0.66044300000000000228  -1
-0.17933999999999999941  -0.026696700000000000291  -0.66010800000000002807  -1
-0.17933999999999999941  -0.026696700000000000291  -0.66010800000000002807  -1
1  2  3  4
  
ZONE T='face196'
STRANDID=0, SOLUTIONTIME=0
Nodes=4, Elements=1, ZONETYPE=FEQuadrilateral
DATAPACKING=POINT
DT=(SINGLE SINGLE SINGLE SINGLE)
-0.17847699999999999676  -0.046498699999999996979  -0.60462499999999996803  -1
-0.16447899999999998633  -0.073077799999999998315  -0.57611199999999995747  -1
-0.18193300000000001138  -0.049198300000000000365  -0.57617899999999999672  -1
-0.18193300000000001138  -0.049198300000000000365  -0.57617899999999999672  -1
1  2  3  4
  
ZONE T='face197'
STRANDID=0, SOLUTIONTIME=0
Nodes=4, Elements=1, ZONETYPE=FEQuadrilateral
DATAPACKING=POINT
DT=(SINGLE SINGLE SINGLE SINGLE)
-0.16636699999999998711  -0.077389899999999997582  -0.54756800000000005468  -1
-0.18193300000000001138  -0.049198300000000000365  -0.57617899999999999672  -1
-0.16447899999999998633  -0.073077799999999998315  -0.57611199999999995747  -1
-0.16447899999999998633  -0.073077799999999998315  -0.57611199999999995747  -1
1  2  3  4
  
ZONE T='face198'
STRANDID=0, SOLUTIONTIME=0
Nodes=4, Elements=1, ZONETYPE=FEQuadrilateral
DATAPACKING=POINT
DT=(SINGLE SINGLE SINGLE SINGLE)
-0.18193300000000001138  -0.049198300000000000365  -0.57617899999999999672  -1
-0.19434599999999999098  -0.02151029999999999956  -0.60523700000000002497  -1
-0.17847699999999999676  -0.046498699999999996979  -0.60462499999999996803  -1
-0.17847699999999999676  -0.046498699999999996979  -0.60462499999999996803  -1
1  2  3  4
  
ZONE T='face199'
STRANDID=0, SOLUTIONTIME=0
Nodes=4, Elements=1, ZONETYPE=FEQuadrilateral
DATAPACKING=POINT
DT=(SINGLE SINGLE SINGLE SINGLE)
-0.16447899999999998633  -0.073077799999999998315  -0.57611199999999995747  -1
-0.17847699999999999676  -0.046498699999999996979  -0.60462499999999996803  -1
-0.16120399999999998619  -0.069759500000000002062  -0.60479799999999994675  -1
-0.16120399999999998619  -0.069759500000000002062  -0.60479799999999994675  -1
1  2  3  4
  
ZONE T='face200'
STRANDID=0, SOLUTIONTIME=0
Nodes=4, Elements=1, ZONETYPE=FEQuadrilateral
DATAPACKING=POINT
DT=(SINGLE SINGLE SINGLE SINGLE)
-0.17847699999999999676  -0.046498699999999996979  -0.60462499999999996803  -1
-0.18854799999999999338  -0.022087200000000001276  -0.63301200000000001911  -1
-0.17262199999999999767  -0.046312300000000000688  -0.63280300000000000438  -1
-0.17262199999999999767  -0.046312300000000000688  -0.63280300000000000438  -1
1  2  3  4
  
ZONE T='face201'
STRANDID=0, SOLUTIONTIME=0
Nodes=4, Elements=1, ZONETYPE=FEQuadrilateral
DATAPACKING=POINT
DT=(SINGLE SINGLE SINGLE SINGLE)
-0.17933999999999999941  -0.026696700000000000291  -0.66010800000000002807  -1
-0.17262199999999999767  -0.046312300000000000688  -0.63280300000000000438  -1
-0.18854799999999999338  -0.022087200000000001276  -0.63301200000000001911  -1
-0.18854799999999999338  -0.022087200000000001276  -0.63301200000000001911  -1
1  2  3  4
  
ZONE T='face202'
STRANDID=0, SOLUTIONTIME=0
Nodes=4, Elements=1, ZONETYPE=FEQuadrilateral
DATAPACKING=POINT
DT=(SINGLE SINGLE SINGLE SINGLE)
-0.17262199999999999767  -0.046312300000000000688  -0.63280300000000000438  -1
-0.16120399999999998619  -0.069759500000000002062  -0.60479799999999994675  -1
-0.17847699999999999676  -0.046498699999999996979  -0.60462499999999996803  -1
-0.17847699999999999676  -0.046498699999999996979  -0.60462499999999996803  -1
1  2  3  4
  
ZONE T='face203'
STRANDID=0, SOLUTIONTIME=0
Nodes=4, Elements=1, ZONETYPE=FEQuadrilateral
DATAPACKING=POINT
DT=(SINGLE SINGLE SINGLE SINGLE)
-0.18854799999999999338  -0.022087200000000001276  -0.63301200000000001911  -1
-0.17847699999999999676  -0.046498699999999996979  -0.60462499999999996803  -1
-0.19434599999999999098  -0.02151029999999999956  -0.60523700000000002497  -1
-0.19434599999999999098  -0.02151029999999999956  -0.60523700000000002497  -1
1  2  3  4
  
ZONE T='face204'
STRANDID=0, SOLUTIONTIME=0
Nodes=4, Elements=1, ZONETYPE=FEQuadrilateral
DATAPACKING=POINT
DT=(SINGLE SINGLE SINGLE SINGLE)
-0.24594099999999999295  0.14798300000000000343  -0.63807599999999997653  -1
-0.24131700000000000372  0.11775199999999999556  -0.63753899999999996684  -1
-0.24599499999999999145  0.12159899999999999876  -0.61115699999999995029  -1
-0.24599499999999999145  0.12159899999999999876  -0.61115699999999995029  -1
1  2  3  4
  
ZONE T='face205'
STRANDID=0, SOLUTIONTIME=0
Nodes=4, Elements=1, ZONETYPE=FEQuadrilateral
DATAPACKING=POINT
DT=(SINGLE SINGLE SINGLE SINGLE)
-0.23977599999999998914  0.091367699999999996141  -0.61043599999999997863  -1
-0.24599499999999999145  0.12159899999999999876  -0.61115699999999995029  -1
-0.24131700000000000372  0.11775199999999999556  -0.63753899999999996684  -1
-0.24131700000000000372  0.11775199999999999556  -0.63753899999999996684  -1
1  2  3  4
  
ZONE T='face206'
STRANDID=0, SOLUTIONTIME=0
Nodes=4, Elements=1, ZONETYPE=FEQuadrilateral
DATAPACKING=POINT
DT=(SINGLE SINGLE SINGLE SINGLE)
-0.24599499999999999145  0.12159899999999999876  -0.61115699999999995029  -1
-0.25032799999999999496  0.15236800000000000344  -0.61178900000000002724  -1
-0.24594099999999999295  0.14798300000000000343  -0.63807599999999997653  -1
-0.24594099999999999295  0.14798300000000000343  -0.63807599999999997653  -1
1  2  3  4
  
ZONE T='face207'
STRANDID=0, SOLUTIONTIME=0
Nodes=4, Elements=1, ZONETYPE=FEQuadrilateral
DATAPACKING=POINT
DT=(SINGLE SINGLE SINGLE SINGLE)
-0.24131700000000000372  0.11775199999999999556  -0.63753899999999996684  -1
-0.24594099999999999295  0.14798300000000000343  -0.63807599999999997653  -1
-0.23987300000000000288  0.13838700000000001  -0.66354299999999999393  -1
-0.23987300000000000288  0.13838700000000001  -0.66354299999999999393  -1
1  2  3  4
  
ZONE T='face208'
STRANDID=0, SOLUTIONTIME=0
Nodes=4, Elements=1, ZONETYPE=FEQuadrilateral
DATAPACKING=POINT
DT=(SINGLE SINGLE SINGLE SINGLE)
-0.25350899999999998435  0.15326300000000001034  -0.58472800000000002552  -1
-0.24922500000000000209  0.12194299999999999584  -0.5839520000000000266  -1
-0.25139800000000001035  0.12055000000000000437  -0.55599900000000002098  -1
-0.25139800000000001035  0.12055000000000000437  -0.55599900000000002098  -1
1  2  3  4
  
ZONE T='face209'
STRANDID=0, SOLUTIONTIME=0
Nodes=4, Elements=1, ZONETYPE=FEQuadrilateral
DATAPACKING=POINT
DT=(SINGLE SINGLE SINGLE SINGLE)
-0.24522299999999999653  0.089302500000000006875  -0.55501000000000000334  -1
-0.25139800000000001035  0.12055000000000000437  -0.55599900000000002098  -1
-0.24922500000000000209  0.12194299999999999584  -0.5839520000000000266  -1
-0.24922500000000000209  0.12194299999999999584  -0.5839520000000000266  -1
1  2  3  4
  
ZONE T='face210'
STRANDID=0, SOLUTIONTIME=0
Nodes=4, Elements=1, ZONETYPE=FEQuadrilateral
DATAPACKING=POINT
DT=(SINGLE SINGLE SINGLE SINGLE)
-0.25139800000000001035  0.12055000000000000437  -0.55599900000000002098  -1
-0.25579400000000002136  0.15248300000000000742  -0.55699799999999999311  -1
-0.25350899999999998435  0.15326300000000001034  -0.58472800000000002552  -1
-0.25350899999999998435  0.15326300000000001034  -0.58472800000000002552  -1
1  2  3  4
  
ZONE T='face211'
STRANDID=0, SOLUTIONTIME=0
Nodes=4, Elements=1, ZONETYPE=FEQuadrilateral
DATAPACKING=POINT
DT=(SINGLE SINGLE SINGLE SINGLE)
-0.24922500000000000209  0.12194299999999999584  -0.5839520000000000266  -1
-0.25350899999999998435  0.15326300000000001034  -0.58472800000000002552  -1
-0.25032799999999999496  0.15236800000000000344  -0.61178900000000002724  -1
-0.25032799999999999496  0.15236800000000000344  -0.61178900000000002724  -1
1  2  3  4
  
ZONE T='face212'
STRANDID=0, SOLUTIONTIME=0
Nodes=4, Elements=1, ZONETYPE=FEQuadrilateral
DATAPACKING=POINT
DT=(SINGLE SINGLE SINGLE SINGLE)
-0.24310699999999998977  0.091233800000000003783  -0.58313499999999995893  -1
-0.23505200000000001093  0.061266899999999999138  -0.5821600000000000108  -1
-0.23721900000000001318  0.058941599999999996773  -0.55398899999999995369  -1
-0.23721900000000001318  0.058941599999999996773  -0.55398899999999995369  -1
1  2  3  4
  
ZONE T='face213'
STRANDID=0, SOLUTIONTIME=0
Nodes=4, Elements=1, ZONETYPE=FEQuadrilateral
DATAPACKING=POINT
DT=(SINGLE SINGLE SINGLE SINGLE)
-0.2272250000000000103  0.029527500000000001662  -0.55273899999999998034  -1
-0.23721900000000001318  0.058941599999999996773  -0.55398899999999995369  -1
-0.23505200000000001093  0.061266899999999999138  -0.5821600000000000108  -1
-0.23505200000000001093  0.061266899999999999138  -0.5821600000000000108  -1
1  2  3  4
  
ZONE T='face214'
STRANDID=0, SOLUTIONTIME=0
Nodes=4, Elements=1, ZONETYPE=FEQuadrilateral
DATAPACKING=POINT
DT=(SINGLE SINGLE SINGLE SINGLE)
-0.23721900000000001318  0.058941599999999996773  -0.55398899999999995369  -1
-0.24522299999999999653  0.089302500000000006875  -0.55501000000000000334  -1
-0.24310699999999998977  0.091233800000000003783  -0.58313499999999995893  -1
-0.24310699999999998977  0.091233800000000003783  -0.58313499999999995893  -1
1  2  3  4
  
ZONE T='face215'
STRANDID=0, SOLUTIONTIME=0
Nodes=4, Elements=1, ZONETYPE=FEQuadrilateral
DATAPACKING=POINT
DT=(SINGLE SINGLE SINGLE SINGLE)
-0.23505200000000001093  0.061266899999999999138  -0.5821600000000000108  -1
-0.24310699999999998977  0.091233800000000003783  -0.58313499999999995893  -1
-0.23977599999999998914  0.091367699999999996141  -0.61043599999999997863  -1
-0.23977599999999998914  0.091367699999999996141  -0.61043599999999997863  -1
1  2  3  4
  
ZONE T='face216'
STRANDID=0, SOLUTIONTIME=0
Nodes=4, Elements=1, ZONETYPE=FEQuadrilateral
DATAPACKING=POINT
DT=(SINGLE SINGLE SINGLE SINGLE)
-0.24310699999999998977  0.091233800000000003783  -0.58313499999999995893  -1
-0.24922500000000000209  0.12194299999999999584  -0.5839520000000000266  -1
-0.24599499999999999145  0.12159899999999999876  -0.61115699999999995029  -1
-0.24599499999999999145  0.12159899999999999876  -0.61115699999999995029  -1
1  2  3  4
  
ZONE T='face217'
STRANDID=0, SOLUTIONTIME=0
Nodes=4, Elements=1, ZONETYPE=FEQuadrilateral
DATAPACKING=POINT
DT=(SINGLE SINGLE SINGLE SINGLE)
-0.25032799999999999496  0.15236800000000000344  -0.61178900000000002724  -1
-0.24599499999999999145  0.12159899999999999876  -0.61115699999999995029  -1
-0.24922500000000000209  0.12194299999999999584  -0.5839520000000000266  -1
-0.24922500000000000209  0.12194299999999999584  -0.5839520000000000266  -1
1  2  3  4
  
ZONE T='face218'
STRANDID=0, SOLUTIONTIME=0
Nodes=4, Elements=1, ZONETYPE=FEQuadrilateral
DATAPACKING=POINT
DT=(SINGLE SINGLE SINGLE SINGLE)
-0.24599499999999999145  0.12159899999999999876  -0.61115699999999995029  -1
-0.23977599999999998914  0.091367699999999996141  -0.61043599999999997863  -1
-0.24310699999999998977  0.091233800000000003783  -0.58313499999999995893  -1
-0.24310699999999998977  0.091233800000000003783  -0.58313499999999995893  -1
1  2  3  4
  
ZONE T='face219'
STRANDID=0, SOLUTIONTIME=0
Nodes=4, Elements=1, ZONETYPE=FEQuadrilateral
DATAPACKING=POINT
DT=(SINGLE SINGLE SINGLE SINGLE)
-0.24922500000000000209  0.12194299999999999584  -0.5839520000000000266  -1
-0.24310699999999998977  0.091233800000000003783  -0.58313499999999995893  -1
-0.24522299999999999653  0.089302500000000006875  -0.55501000000000000334  -1
-0.24522299999999999653  0.089302500000000006875  -0.55501000000000000334  -1
1  2  3  4
  
ZONE T='face220'
STRANDID=0, SOLUTIONTIME=0
Nodes=4, Elements=1, ZONETYPE=FEQuadrilateral
DATAPACKING=POINT
DT=(SINGLE SINGLE SINGLE SINGLE)
-0.21831100000000000505  0.051459600000000001174  -0.66183700000000000863  -1
-0.21555699999999999861  0.030780700000000001115  -0.63491900000000001114  -1
-0.22617300000000001292  0.058930799999999998462  -0.63598299999999996501  -1
-0.22617300000000001292  0.058930799999999998462  -0.63598299999999996501  -1
1  2  3  4
  
ZONE T='face221'
STRANDID=0, SOLUTIONTIME=0
Nodes=4, Elements=1, ZONETYPE=FEQuadrilateral
DATAPACKING=POINT
DT=(SINGLE SINGLE SINGLE SINGLE)
-0.22114500000000000823  0.032917200000000000626  -0.60810699999999995313  -1
-0.22617300000000001292  0.058930799999999998462  -0.63598299999999996501  -1
-0.21555699999999999861  0.030780700000000001115  -0.63491900000000001114  -1
-0.21555699999999999861  0.030780700000000001115  -0.63491900000000001114  -1
1  2  3  4
  
ZONE T='face222'
STRANDID=0, SOLUTIONTIME=0
Nodes=4, Elements=1, ZONETYPE=FEQuadrilateral
DATAPACKING=POINT
DT=(SINGLE SINGLE SINGLE SINGLE)
-0.22617300000000001292  0.058930799999999998462  -0.63598299999999996501  -1
-0.22745899999999999452  0.079681699999999994199  -0.66251700000000002255  -1
-0.21831100000000000505  0.051459600000000001174  -0.66183700000000000863  -1
-0.21831100000000000505  0.051459600000000001174  -0.66183700000000000863  -1
1  2  3  4
  
ZONE T='face223'
STRANDID=0, SOLUTIONTIME=0
Nodes=4, Elements=1, ZONETYPE=FEQuadrilateral
DATAPACKING=POINT
DT=(SINGLE SINGLE SINGLE SINGLE)
-0.21555699999999999861  0.030780700000000001115  -0.63491900000000001114  -1
-0.21831100000000000505  0.051459600000000001174  -0.66183700000000000863  -1
-0.20718100000000000405  0.024228699999999998849  -0.66109799999999996345  -1
-0.20718100000000000405  0.024228699999999998849  -0.66109799999999996345  -1
1  2  3  4
  
ZONE T='face224'
STRANDID=0, SOLUTIONTIME=0
Nodes=4, Elements=1, ZONETYPE=FEQuadrilateral
DATAPACKING=POINT
DT=(SINGLE SINGLE SINGLE SINGLE)
-0.23463000000000000522  0.10873099999999999432  -0.66307799999999994522  -1
-0.23475099999999998746  0.087985300000000002396  -0.63686299999999995691  -1
-0.24131700000000000372  0.11775199999999999556  -0.63753899999999996684  -1
-0.24131700000000000372  0.11775199999999999556  -0.63753899999999996684  -1
1  2  3  4
  
ZONE T='face225'
STRANDID=0, SOLUTIONTIME=0
Nodes=4, Elements=1, ZONETYPE=FEQuadrilateral
DATAPACKING=POINT
DT=(SINGLE SINGLE SINGLE SINGLE)
-0.23977599999999998914  0.091367699999999996141  -0.61043599999999997863  -1
-0.24131700000000000372  0.11775199999999999556  -0.63753899999999996684  -1
-0.23475099999999998746  0.087985300000000002396  -0.63686299999999995691  -1
-0.23475099999999998746  0.087985300000000002396  -0.63686299999999995691  -1
1  2  3  4
  
ZONE T='face226'
STRANDID=0, SOLUTIONTIME=0
Nodes=4, Elements=1, ZONETYPE=FEQuadrilateral
DATAPACKING=POINT
DT=(SINGLE SINGLE SINGLE SINGLE)
-0.24131700000000000372  0.11775199999999999556  -0.63753899999999996684  -1
-0.23987300000000000288  0.13838700000000001  -0.66354299999999999393  -1
-0.23463000000000000522  0.10873099999999999432  -0.66307799999999994522  -1
-0.23463000000000000522  0.10873099999999999432  -0.66307799999999994522  -1
1  2  3  4
  
ZONE T='face227'
STRANDID=0, SOLUTIONTIME=0
Nodes=4, Elements=1, ZONETYPE=FEQuadrilateral
DATAPACKING=POINT
DT=(SINGLE SINGLE SINGLE SINGLE)
-0.23475099999999998746  0.087985300000000002396  -0.63686299999999995691  -1
-0.23463000000000000522  0.10873099999999999432  -0.66307799999999994522  -1
-0.22745899999999999452  0.079681699999999994199  -0.66251700000000002255  -1
-0.22745899999999999452  0.079681699999999994199  -0.66251700000000002255  -1
1  2  3  4
  
ZONE T='face228'
STRANDID=0, SOLUTIONTIME=0
Nodes=4, Elements=1, ZONETYPE=FEQuadrilateral
DATAPACKING=POINT
DT=(SINGLE SINGLE SINGLE SINGLE)
-0.23150799999999999157  0.06173349999999999671  -0.609427000000000052  -1
-0.22484199999999998631  0.03203109999999999985  -0.58074700000000001321  -1
-0.23505200000000001093  0.061266899999999999138  -0.5821600000000000108  -1
-0.23505200000000001093  0.061266899999999999138  -0.5821600000000000108  -1
1  2  3  4
  
ZONE T='face229'
STRANDID=0, SOLUTIONTIME=0
Nodes=4, Elements=1, ZONETYPE=FEQuadrilateral
DATAPACKING=POINT
DT=(SINGLE SINGLE SINGLE SINGLE)
-0.2272250000000000103  0.029527500000000001662  -0.55273899999999998034  -1
-0.23505200000000001093  0.061266899999999999138  -0.5821600000000000108  -1
-0.22484199999999998631  0.03203109999999999985  -0.58074700000000001321  -1
-0.22484199999999998631  0.03203109999999999985  -0.58074700000000001321  -1
1  2  3  4
  
ZONE T='face230'
STRANDID=0, SOLUTIONTIME=0
Nodes=4, Elements=1, ZONETYPE=FEQuadrilateral
DATAPACKING=POINT
DT=(SINGLE SINGLE SINGLE SINGLE)
-0.23505200000000001093  0.061266899999999999138  -0.5821600000000000108  -1
-0.23977599999999998914  0.091367699999999996141  -0.61043599999999997863  -1
-0.23150799999999999157  0.06173349999999999671  -0.609427000000000052  -1
-0.23150799999999999157  0.06173349999999999671  -0.609427000000000052  -1
1  2  3  4
  
ZONE T='face231'
STRANDID=0, SOLUTIONTIME=0
Nodes=4, Elements=1, ZONETYPE=FEQuadrilateral
DATAPACKING=POINT
DT=(SINGLE SINGLE SINGLE SINGLE)
-0.22484199999999998631  0.03203109999999999985  -0.58074700000000001321  -1
-0.23150799999999999157  0.06173349999999999671  -0.609427000000000052  -1
-0.22114500000000000823  0.032917200000000000626  -0.60810699999999995313  -1
-0.22114500000000000823  0.032917200000000000626  -0.60810699999999995313  -1
1  2  3  4
  
ZONE T='face232'
STRANDID=0, SOLUTIONTIME=0
Nodes=4, Elements=1, ZONETYPE=FEQuadrilateral
DATAPACKING=POINT
DT=(SINGLE SINGLE SINGLE SINGLE)
-0.23150799999999999157  0.06173349999999999671  -0.609427000000000052  -1
-0.23475099999999998746  0.087985300000000002396  -0.63686299999999995691  -1
-0.22617300000000001292  0.058930799999999998462  -0.63598299999999996501  -1
-0.22617300000000001292  0.058930799999999998462  -0.63598299999999996501  -1
1  2  3  4
  
ZONE T='face233'
STRANDID=0, SOLUTIONTIME=0
Nodes=4, Elements=1, ZONETYPE=FEQuadrilateral
DATAPACKING=POINT
DT=(SINGLE SINGLE SINGLE SINGLE)
-0.22745899999999999452  0.079681699999999994199  -0.66251700000000002255  -1
-0.22617300000000001292  0.058930799999999998462  -0.63598299999999996501  -1
-0.23475099999999998746  0.087985300000000002396  -0.63686299999999995691  -1
-0.23475099999999998746  0.087985300000000002396  -0.63686299999999995691  -1
1  2  3  4
  
ZONE T='face234'
STRANDID=0, SOLUTIONTIME=0
Nodes=4, Elements=1, ZONETYPE=FEQuadrilateral
DATAPACKING=POINT
DT=(SINGLE SINGLE SINGLE SINGLE)
-0.22617300000000001292  0.058930799999999998462  -0.63598299999999996501  -1
-0.22114500000000000823  0.032917200000000000626  -0.60810699999999995313  -1
-0.23150799999999999157  0.06173349999999999671  -0.609427000000000052  -1
-0.23150799999999999157  0.06173349999999999671  -0.609427000000000052  -1
1  2  3  4
  
ZONE T='face235'
STRANDID=0, SOLUTIONTIME=0
Nodes=4, Elements=1, ZONETYPE=FEQuadrilateral
DATAPACKING=POINT
DT=(SINGLE SINGLE SINGLE SINGLE)
-0.23475099999999998746  0.087985300000000002396  -0.63686299999999995691  -1
-0.23150799999999999157  0.06173349999999999671  -0.609427000000000052  -1
-0.23977599999999998914  0.091367699999999996141  -0.61043599999999997863  -1
-0.23977599999999998914  0.091367699999999996141  -0.61043599999999997863  -1
1  2  3  4
  
ZONE T='face236'
STRANDID=0, SOLUTIONTIME=0
Nodes=4, Elements=1, ZONETYPE=FEQuadrilateral
DATAPACKING=POINT
DT=(SINGLE SINGLE SINGLE SINGLE)
-0.25732699999999997242  0.15194199999999999373  -0.52876299999999998303  -1
-0.2527420000000000222  0.11928700000000000414  -0.52743399999999995842  -1
-0.25398199999999998555  0.12064300000000000024  -0.49874000000000001664  -1
-0.25398199999999998555  0.12064300000000000024  -0.49874000000000001664  -1
1  2  3  4
  
ZONE T='face237'
STRANDID=0, SOLUTIONTIME=0
Nodes=4, Elements=1, ZONETYPE=FEQuadrilateral
DATAPACKING=POINT
DT=(SINGLE SINGLE SINGLE SINGLE)
-0.24755699999999999927  0.087885900000000002907  -0.49707200000000001383  -1
-0.25398199999999998555  0.12064300000000000024  -0.49874000000000001664  -1
-0.2527420000000000222  0.11928700000000000414  -0.52743399999999995842  -1
-0.2527420000000000222  0.11928700000000000414  -0.52743399999999995842  -1
1  2  3  4
  
ZONE T='face238'
STRANDID=0, SOLUTIONTIME=0
Nodes=4, Elements=1, ZONETYPE=FEQuadrilateral
DATAPACKING=POINT
DT=(SINGLE SINGLE SINGLE SINGLE)
-0.25398199999999998555  0.12064300000000000024  -0.49874000000000001664  -1
-0.25856899999999999329  0.15351300000000001056  -0.50091900000000000315  -1
-0.25732699999999997242  0.15194199999999999373  -0.52876299999999998303  -1
-0.25732699999999997242  0.15194199999999999373  -0.52876299999999998303  -1
1  2  3  4
  
ZONE T='face239'
STRANDID=0, SOLUTIONTIME=0
Nodes=4, Elements=1, ZONETYPE=FEQuadrilateral
DATAPACKING=POINT
DT=(SINGLE SINGLE SINGLE SINGLE)
-0.2527420000000000222  0.11928700000000000414  -0.52743399999999995842  -1
-0.25732699999999997242  0.15194199999999999373  -0.52876299999999998303  -1
-0.25579400000000002136  0.15248300000000000742  -0.55699799999999999311  -1
-0.25579400000000002136  0.15248300000000000742  -0.55699799999999999311  -1
1  2  3  4
  
ZONE T='face240'
STRANDID=0, SOLUTIONTIME=0
Nodes=4, Elements=1, ZONETYPE=FEQuadrilateral
DATAPACKING=POINT
DT=(SINGLE SINGLE SINGLE SINGLE)
-0.25996799999999997688  0.16201999999999999735  -0.4651239999999999819  -1
-0.25539299999999998114  0.12607499999999999263  -0.47133999999999998121  -1
-0.2570979999999999932  0.13757300000000000084  -0.44717000000000001192  -1
-0.2570979999999999932  0.13757300000000000084  -0.44717000000000001192  -1
1  2  3  4
  
ZONE T='face241'
STRANDID=0, SOLUTIONTIME=0
Nodes=4, Elements=1, ZONETYPE=FEQuadrilateral
DATAPACKING=POINT
DT=(SINGLE SINGLE SINGLE SINGLE)
-0.25163999999999997481  0.10560899999999999455  -0.44131999999999999007  -1
-0.2570979999999999932  0.13757300000000000084  -0.44717000000000001192  -1
-0.25539299999999998114  0.12607499999999999263  -0.47133999999999998121  -1
-0.25539299999999998114  0.12607499999999999263  -0.47133999999999998121  -1
1  2  3  4
  
ZONE T='face242'
STRANDID=0, SOLUTIONTIME=0
Nodes=4, Elements=1, ZONETYPE=FEQuadrilateral
DATAPACKING=POINT
DT=(SINGLE SINGLE SINGLE SINGLE)
-0.25539299999999998114  0.12607499999999999263  -0.47133999999999998121  -1
-0.25996799999999997688  0.16201999999999999735  -0.4651239999999999819  -1
-0.25856899999999999329  0.15351300000000001056  -0.50091900000000000315  -1
-0.25856899999999999329  0.15351300000000001056  -0.50091900000000000315  -1
1  2  3  4
  
ZONE T='face243'
STRANDID=0, SOLUTIONTIME=0
Nodes=4, Elements=1, ZONETYPE=FEQuadrilateral
DATAPACKING=POINT
DT=(SINGLE SINGLE SINGLE SINGLE)
-0.24922600000000000309  0.093384400000000006292  -0.46823100000000000831  -1
-0.24129800000000001248  0.060773500000000001131  -0.46638899999999999801  -1
-0.24427099999999998814  0.072626599999999999491  -0.43777800000000000047  -1
-0.24427099999999998814  0.072626599999999999491  -0.43777800000000000047  -1
1  2  3  4
  
ZONE T='face244'
STRANDID=0, SOLUTIONTIME=0
Nodes=4, Elements=1, ZONETYPE=FEQuadrilateral
DATAPACKING=POINT
DT=(SINGLE SINGLE SINGLE SINGLE)
-0.2353310000000000124  0.040379400000000002791  -0.43599599999999999467  -1
-0.24427099999999998814  0.072626599999999999491  -0.43777800000000000047  -1
-0.24129800000000001248  0.060773500000000001131  -0.46638899999999999801  -1
-0.24129800000000001248  0.060773500000000001131  -0.46638899999999999801  -1
1  2  3  4
  
ZONE T='face245'
STRANDID=0, SOLUTIONTIME=0
Nodes=4, Elements=1, ZONETYPE=FEQuadrilateral
DATAPACKING=POINT
DT=(SINGLE SINGLE SINGLE SINGLE)
-0.24427099999999998814  0.072626599999999999491  -0.43777800000000000047  -1
-0.25163999999999997481  0.10560899999999999455  -0.44131999999999999007  -1
-0.24922600000000000309  0.093384400000000006292  -0.46823100000000000831  -1
-0.24922600000000000309  0.093384400000000006292  -0.46823100000000000831  -1
1  2  3  4
  
ZONE T='face246'
STRANDID=0, SOLUTIONTIME=0
Nodes=4, Elements=1, ZONETYPE=FEQuadrilateral
DATAPACKING=POINT
DT=(SINGLE SINGLE SINGLE SINGLE)
-0.24129800000000001248  0.060773500000000001131  -0.46638899999999999801  -1
-0.24922600000000000309  0.093384400000000006292  -0.46823100000000000831  -1
-0.24755699999999999927  0.087885900000000002907  -0.49707200000000001383  -1
-0.24755699999999999927  0.087885900000000002907  -0.49707200000000001383  -1
1  2  3  4
  
ZONE T='face247'
STRANDID=0, SOLUTIONTIME=0
Nodes=4, Elements=1, ZONETYPE=FEQuadrilateral
DATAPACKING=POINT
DT=(SINGLE SINGLE SINGLE SINGLE)
-0.24922600000000000309  0.093384400000000006292  -0.46823100000000000831  -1
-0.25539299999999998114  0.12607499999999999263  -0.47133999999999998121  -1
-0.25398199999999998555  0.12064300000000000024  -0.49874000000000001664  -1
-0.25398199999999998555  0.12064300000000000024  -0.49874000000000001664  -1
1  2  3  4
  
ZONE T='face248'
STRANDID=0, SOLUTIONTIME=0
Nodes=4, Elements=1, ZONETYPE=FEQuadrilateral
DATAPACKING=POINT
DT=(SINGLE SINGLE SINGLE SINGLE)
-0.25856899999999999329  0.15351300000000001056  -0.50091900000000000315  -1
-0.25398199999999998555  0.12064300000000000024  -0.49874000000000001664  -1
-0.25539299999999998114  0.12607499999999999263  -0.47133999999999998121  -1
-0.25539299999999998114  0.12607499999999999263  -0.47133999999999998121  -1
1  2  3  4
  
ZONE T='face249'
STRANDID=0, SOLUTIONTIME=0
Nodes=4, Elements=1, ZONETYPE=FEQuadrilateral
DATAPACKING=POINT
DT=(SINGLE SINGLE SINGLE SINGLE)
-0.25398199999999998555  0.12064300000000000024  -0.49874000000000001664  -1
-0.24755699999999999927  0.087885900000000002907  -0.49707200000000001383  -1
-0.24922600000000000309  0.093384400000000006292  -0.46823100000000000831  -1
-0.24922600000000000309  0.093384400000000006292  -0.46823100000000000831  -1
1  2  3  4
  
ZONE T='face250'
STRANDID=0, SOLUTIONTIME=0
Nodes=4, Elements=1, ZONETYPE=FEQuadrilateral
DATAPACKING=POINT
DT=(SINGLE SINGLE SINGLE SINGLE)
-0.25539299999999998114  0.12607499999999999263  -0.47133999999999998121  -1
-0.24922600000000000309  0.093384400000000006292  -0.46823100000000000831  -1
-0.25163999999999997481  0.10560899999999999455  -0.44131999999999999007  -1
-0.25163999999999997481  0.10560899999999999455  -0.44131999999999999007  -1
1  2  3  4
  
ZONE T='face251'
STRANDID=0, SOLUTIONTIME=0
Nodes=4, Elements=1, ZONETYPE=FEQuadrilateral
DATAPACKING=POINT
DT=(SINGLE SINGLE SINGLE SINGLE)
-0.23721900000000001318  0.058941599999999996773  -0.55398899999999995369  -1
-0.22854700000000000015  0.026822800000000000809  -0.52379799999999998583  -1
-0.2384020000000000028  0.056524999999999998856  -0.5249920000000000142  -1
-0.2384020000000000028  0.056524999999999998856  -0.5249920000000000142  -1
1  2  3  4
  
ZONE T='face252'
STRANDID=0, SOLUTIONTIME=0
Nodes=4, Elements=1, ZONETYPE=FEQuadrilateral
DATAPACKING=POINT
DT=(SINGLE SINGLE SINGLE SINGLE)
-0.22982299999999999951  0.026102500000000000702  -0.49437300000000000688  -1
-0.2384020000000000028  0.056524999999999998856  -0.5249920000000000142  -1
-0.22854700000000000015  0.026822800000000000809  -0.52379799999999998583  -1
-0.22854700000000000015  0.026822800000000000809  -0.52379799999999998583  -1
1  2  3  4
  
ZONE T='face253'
STRANDID=0, SOLUTIONTIME=0
Nodes=4, Elements=1, ZONETYPE=FEQuadrilateral
DATAPACKING=POINT
DT=(SINGLE SINGLE SINGLE SINGLE)
-0.2384020000000000028  0.056524999999999998856  -0.5249920000000000142  -1
-0.24522299999999999653  0.089302500000000006875  -0.55501000000000000334  -1
-0.23721900000000001318  0.058941599999999996773  -0.55398899999999995369  -1
-0.23721900000000001318  0.058941599999999996773  -0.55398899999999995369  -1
1  2  3  4
  
ZONE T='face254'
STRANDID=0, SOLUTIONTIME=0
Nodes=4, Elements=1, ZONETYPE=FEQuadrilateral
DATAPACKING=POINT
DT=(SINGLE SINGLE SINGLE SINGLE)
-0.22854700000000000015  0.026822800000000000809  -0.52379799999999998583  -1
-0.23721900000000001318  0.058941599999999996773  -0.55398899999999995369  -1
-0.2272250000000000103  0.029527500000000001662  -0.55273899999999998034  -1
-0.2272250000000000103  0.029527500000000001662  -0.55273899999999998034  -1
1  2  3  4
  
ZONE T='face255'
STRANDID=0, SOLUTIONTIME=0
Nodes=4, Elements=1, ZONETYPE=FEQuadrilateral
DATAPACKING=POINT
DT=(SINGLE SINGLE SINGLE SINGLE)
-0.25139800000000001035  0.12055000000000000437  -0.55599900000000002098  -1
-0.24643200000000001215  0.087389900000000006464  -0.52616399999999996506  -1
-0.2527420000000000222  0.11928700000000000414  -0.52743399999999995842  -1
-0.2527420000000000222  0.11928700000000000414  -0.52743399999999995842  -1
1  2  3  4
  
ZONE T='face256'
STRANDID=0, SOLUTIONTIME=0
Nodes=4, Elements=1, ZONETYPE=FEQuadrilateral
DATAPACKING=POINT
DT=(SINGLE SINGLE SINGLE SINGLE)
-0.24755699999999999927  0.087885900000000002907  -0.49707200000000001383  -1
-0.2527420000000000222  0.11928700000000000414  -0.52743399999999995842  -1
-0.24643200000000001215  0.087389900000000006464  -0.52616399999999996506  -1
-0.24643200000000001215  0.087389900000000006464  -0.52616399999999996506  -1
1  2  3  4
  
ZONE T='face257'
STRANDID=0, SOLUTIONTIME=0
Nodes=4, Elements=1, ZONETYPE=FEQuadrilateral
DATAPACKING=POINT
DT=(SINGLE SINGLE SINGLE SINGLE)
-0.2527420000000000222  0.11928700000000000414  -0.52743399999999995842  -1
-0.25579400000000002136  0.15248300000000000742  -0.55699799999999999311  -1
-0.25139800000000001035  0.12055000000000000437  -0.55599900000000002098  -1
-0.25139800000000001035  0.12055000000000000437  -0.55599900000000002098  -1
1  2  3  4
  
ZONE T='face258'
STRANDID=0, SOLUTIONTIME=0
Nodes=4, Elements=1, ZONETYPE=FEQuadrilateral
DATAPACKING=POINT
DT=(SINGLE SINGLE SINGLE SINGLE)
-0.24643200000000001215  0.087389900000000006464  -0.52616399999999996506  -1
-0.25139800000000001035  0.12055000000000000437  -0.55599900000000002098  -1
-0.24522299999999999653  0.089302500000000006875  -0.55501000000000000334  -1
-0.24522299999999999653  0.089302500000000006875  -0.55501000000000000334  -1
1  2  3  4
  
ZONE T='face259'
STRANDID=0, SOLUTIONTIME=0
Nodes=4, Elements=1, ZONETYPE=FEQuadrilateral
DATAPACKING=POINT
DT=(SINGLE SINGLE SINGLE SINGLE)
-0.23952000000000001068  0.056305000000000000882  -0.49563000000000001499  -1
-0.23187399999999999678  0.029756799999999999917  -0.46494099999999999318  -1
-0.24129800000000001248  0.060773500000000001131  -0.46638899999999999801  -1
-0.24129800000000001248  0.060773500000000001131  -0.46638899999999999801  -1
1  2  3  4
  
ZONE T='face260'
STRANDID=0, SOLUTIONTIME=0
Nodes=4, Elements=1, ZONETYPE=FEQuadrilateral
DATAPACKING=POINT
DT=(SINGLE SINGLE SINGLE SINGLE)
-0.2353310000000000124  0.040379400000000002791  -0.43599599999999999467  -1
-0.24129800000000001248  0.060773500000000001131  -0.46638899999999999801  -1
-0.23187399999999999678  0.029756799999999999917  -0.46494099999999999318  -1
-0.23187399999999999678  0.029756799999999999917  -0.46494099999999999318  -1
1  2  3  4
  
ZONE T='face261'
STRANDID=0, SOLUTIONTIME=0
Nodes=4, Elements=1, ZONETYPE=FEQuadrilateral
DATAPACKING=POINT
DT=(SINGLE SINGLE SINGLE SINGLE)
-0.24129800000000001248  0.060773500000000001131  -0.46638899999999999801  -1
-0.24755699999999999927  0.087885900000000002907  -0.49707200000000001383  -1
-0.23952000000000001068  0.056305000000000000882  -0.49563000000000001499  -1
-0.23952000000000001068  0.056305000000000000882  -0.49563000000000001499  -1
1  2  3  4
  
ZONE T='face262'
STRANDID=0, SOLUTIONTIME=0
Nodes=4, Elements=1, ZONETYPE=FEQuadrilateral
DATAPACKING=POINT
DT=(SINGLE SINGLE SINGLE SINGLE)
-0.23187399999999999678  0.029756799999999999917  -0.46494099999999999318  -1
-0.23952000000000001068  0.056305000000000000882  -0.49563000000000001499  -1
-0.22982299999999999951  0.026102500000000000702  -0.49437300000000000688  -1
-0.22982299999999999951  0.026102500000000000702  -0.49437300000000000688  -1
1  2  3  4
  
ZONE T='face263'
STRANDID=0, SOLUTIONTIME=0
Nodes=4, Elements=1, ZONETYPE=FEQuadrilateral
DATAPACKING=POINT
DT=(SINGLE SINGLE SINGLE SINGLE)
-0.23952000000000001068  0.056305000000000000882  -0.49563000000000001499  -1
-0.24643200000000001215  0.087389900000000006464  -0.52616399999999996506  -1
-0.2384020000000000028  0.056524999999999998856  -0.5249920000000000142  -1
-0.2384020000000000028  0.056524999999999998856  -0.5249920000000000142  -1
1  2  3  4
  
ZONE T='face264'
STRANDID=0, SOLUTIONTIME=0
Nodes=4, Elements=1, ZONETYPE=FEQuadrilateral
DATAPACKING=POINT
DT=(SINGLE SINGLE SINGLE SINGLE)
-0.24522299999999999653  0.089302500000000006875  -0.55501000000000000334  -1
-0.2384020000000000028  0.056524999999999998856  -0.5249920000000000142  -1
-0.24643200000000001215  0.087389900000000006464  -0.52616399999999996506  -1
-0.24643200000000001215  0.087389900000000006464  -0.52616399999999996506  -1
1  2  3  4
  
ZONE T='face265'
STRANDID=0, SOLUTIONTIME=0
Nodes=4, Elements=1, ZONETYPE=FEQuadrilateral
DATAPACKING=POINT
DT=(SINGLE SINGLE SINGLE SINGLE)
-0.2384020000000000028  0.056524999999999998856  -0.5249920000000000142  -1
-0.22982299999999999951  0.026102500000000000702  -0.49437300000000000688  -1
-0.23952000000000001068  0.056305000000000000882  -0.49563000000000001499  -1
-0.23952000000000001068  0.056305000000000000882  -0.49563000000000001499  -1
1  2  3  4
  
ZONE T='face266'
STRANDID=0, SOLUTIONTIME=0
Nodes=4, Elements=1, ZONETYPE=FEQuadrilateral
DATAPACKING=POINT
DT=(SINGLE SINGLE SINGLE SINGLE)
-0.24643200000000001215  0.087389900000000006464  -0.52616399999999996506  -1
-0.23952000000000001068  0.056305000000000000882  -0.49563000000000001499  -1
-0.24755699999999999927  0.087885900000000002907  -0.49707200000000001383  -1
-0.24755699999999999927  0.087885900000000002907  -0.49707200000000001383  -1
1  2  3  4
  
ZONE T='face267'
STRANDID=0, SOLUTIONTIME=0
Nodes=4, Elements=1, ZONETYPE=FEQuadrilateral
DATAPACKING=POINT
DT=(SINGLE SINGLE SINGLE SINGLE)
-0.22854700000000000015  0.026822800000000000809  -0.52379799999999998583  -1
-0.21665100000000001024  -0.0017279899999999999947  -0.5223039999999999905  -1
-0.21830399999999999805  -0.0026616500000000002137  -0.49310399999999998677  -1
-0.21830399999999999805  -0.0026616500000000002137  -0.49310399999999998677  -1
1  2  3  4
  
ZONE T='face268'
STRANDID=0, SOLUTIONTIME=0
Nodes=4, Elements=1, ZONETYPE=FEQuadrilateral
DATAPACKING=POINT
DT=(SINGLE SINGLE SINGLE SINGLE)
-0.20432000000000000162  -0.030856899999999999606  -0.49159900000000000819  -1
-0.21830399999999999805  -0.0026616500000000002137  -0.49310399999999998677  -1
-0.21665100000000001024  -0.0017279899999999999947  -0.5223039999999999905  -1
-0.21665100000000001024  -0.0017279899999999999947  -0.5223039999999999905  -1
1  2  3  4
  
ZONE T='face269'
STRANDID=0, SOLUTIONTIME=0
Nodes=4, Elements=1, ZONETYPE=FEQuadrilateral
DATAPACKING=POINT
DT=(SINGLE SINGLE SINGLE SINGLE)
-0.21830399999999999805  -0.0026616500000000002137  -0.49310399999999998677  -1
-0.22982299999999999951  0.026102500000000000702  -0.49437300000000000688  -1
-0.22854700000000000015  0.026822800000000000809  -0.52379799999999998583  -1
-0.22854700000000000015  0.026822800000000000809  -0.52379799999999998583  -1
1  2  3  4
  
ZONE T='face270'
STRANDID=0, SOLUTIONTIME=0
Nodes=4, Elements=1, ZONETYPE=FEQuadrilateral
DATAPACKING=POINT
DT=(SINGLE SINGLE SINGLE SINGLE)
-0.21665100000000001024  -0.0017279899999999999947  -0.5223039999999999905  -1
-0.22854700000000000015  0.026822800000000000809  -0.52379799999999998583  -1
-0.2272250000000000103  0.029527500000000001662  -0.55273899999999998034  -1
-0.2272250000000000103  0.029527500000000001662  -0.55273899999999998034  -1
1  2  3  4
  
ZONE T='face271'
STRANDID=0, SOLUTIONTIME=0
Nodes=4, Elements=1, ZONETYPE=FEQuadrilateral
DATAPACKING=POINT
DT=(SINGLE SINGLE SINGLE SINGLE)
-0.23187399999999999678  0.029756799999999999917  -0.46494099999999999318  -1
-0.22084799999999998876  0.00046498699999999998497  -0.46376600000000001156  -1
-0.2250099999999999878  0.010144000000000000239  -0.43477500000000002256  -1
-0.2250099999999999878  0.010144000000000000239  -0.43477500000000002256  -1
1  2  3  4
  
ZONE T='face272'
STRANDID=0, SOLUTIONTIME=0
Nodes=4, Elements=1, ZONETYPE=FEQuadrilateral
DATAPACKING=POINT
DT=(SINGLE SINGLE SINGLE SINGLE)
-0.21273800000000001043  -0.018964299999999999907  -0.43343799999999998995  -1
-0.2250099999999999878  0.010144000000000000239  -0.43477500000000002256  -1
-0.22084799999999998876  0.00046498699999999998497  -0.46376600000000001156  -1
-0.22084799999999998876  0.00046498699999999998497  -0.46376600000000001156  -1
1  2  3  4
  
ZONE T='face273'
STRANDID=0, SOLUTIONTIME=0
Nodes=4, Elements=1, ZONETYPE=FEQuadrilateral
DATAPACKING=POINT
DT=(SINGLE SINGLE SINGLE SINGLE)
-0.2250099999999999878  0.010144000000000000239  -0.43477500000000002256  -1
-0.2353310000000000124  0.040379400000000002791  -0.43599599999999999467  -1
-0.23187399999999999678  0.029756799999999999917  -0.46494099999999999318  -1
-0.23187399999999999678  0.029756799999999999917  -0.46494099999999999318  -1
1  2  3  4
  
ZONE T='face274'
STRANDID=0, SOLUTIONTIME=0
Nodes=4, Elements=1, ZONETYPE=FEQuadrilateral
DATAPACKING=POINT
DT=(SINGLE SINGLE SINGLE SINGLE)
-0.22084799999999998876  0.00046498699999999998497  -0.46376600000000001156  -1
-0.23187399999999999678  0.029756799999999999917  -0.46494099999999999318  -1
-0.22982299999999999951  0.026102500000000000702  -0.49437300000000000688  -1
-0.22982299999999999951  0.026102500000000000702  -0.49437300000000000688  -1
1  2  3  4
  
ZONE T='face275'
STRANDID=0, SOLUTIONTIME=0
Nodes=4, Elements=1, ZONETYPE=FEQuadrilateral
DATAPACKING=POINT
DT=(SINGLE SINGLE SINGLE SINGLE)
-0.20717099999999999405  -0.028602200000000001234  -0.46220600000000000573  -1
-0.19060299999999999465  -0.057682999999999998164  -0.46047599999999999643  -1
-0.19698499999999999344  -0.049061599999999996879  -0.43134600000000000719  -1
-0.19698499999999999344  -0.049061599999999996879  -0.43134600000000000719  -1
1  2  3  4
  
ZONE T='face276'
STRANDID=0, SOLUTIONTIME=0
Nodes=4, Elements=1, ZONETYPE=FEQuadrilateral
DATAPACKING=POINT
DT=(SINGLE SINGLE SINGLE SINGLE)
-0.17519799999999999263  -0.083272499999999999298  -0.42784499999999997533  -1
-0.19698499999999999344  -0.049061599999999996879  -0.43134600000000000719  -1
-0.19060299999999999465  -0.057682999999999998164  -0.46047599999999999643  -1
-0.19060299999999999465  -0.057682999999999998164  -0.46047599999999999643  -1
1  2  3  4
  
ZONE T='face277'
STRANDID=0, SOLUTIONTIME=0
Nodes=4, Elements=1, ZONETYPE=FEQuadrilateral
DATAPACKING=POINT
DT=(SINGLE SINGLE SINGLE SINGLE)
-0.19698499999999999344  -0.049061599999999996879  -0.43134600000000000719  -1
-0.21273800000000001043  -0.018964299999999999907  -0.43343799999999998995  -1
-0.20717099999999999405  -0.028602200000000001234  -0.46220600000000000573  -1
-0.20717099999999999405  -0.028602200000000001234  -0.46220600000000000573  -1
1  2  3  4
  
ZONE T='face278'
STRANDID=0, SOLUTIONTIME=0
Nodes=4, Elements=1, ZONETYPE=FEQuadrilateral
DATAPACKING=POINT
DT=(SINGLE SINGLE SINGLE SINGLE)
-0.19060299999999999465  -0.057682999999999998164  -0.46047599999999999643  -1
-0.20717099999999999405  -0.028602200000000001234  -0.46220600000000000573  -1
-0.20432000000000000162  -0.030856899999999999606  -0.49159900000000000819  -1
-0.20432000000000000162  -0.030856899999999999606  -0.49159900000000000819  -1
1  2  3  4
  
ZONE T='face279'
STRANDID=0, SOLUTIONTIME=0
Nodes=4, Elements=1, ZONETYPE=FEQuadrilateral
DATAPACKING=POINT
DT=(SINGLE SINGLE SINGLE SINGLE)
-0.20717099999999999405  -0.028602200000000001234  -0.46220600000000000573  -1
-0.22084799999999998876  0.00046498699999999998497  -0.46376600000000001156  -1
-0.21830399999999999805  -0.0026616500000000002137  -0.49310399999999998677  -1
-0.21830399999999999805  -0.0026616500000000002137  -0.49310399999999998677  -1
1  2  3  4
  
ZONE T='face280'
STRANDID=0, SOLUTIONTIME=0
Nodes=4, Elements=1, ZONETYPE=FEQuadrilateral
DATAPACKING=POINT
DT=(SINGLE SINGLE SINGLE SINGLE)
-0.22982299999999999951  0.026102500000000000702  -0.49437300000000000688  -1
-0.21830399999999999805  -0.0026616500000000002137  -0.49310399999999998677  -1
-0.22084799999999998876  0.00046498699999999998497  -0.46376600000000001156  -1
-0.22084799999999998876  0.00046498699999999998497  -0.46376600000000001156  -1
1  2  3  4
  
ZONE T='face281'
STRANDID=0, SOLUTIONTIME=0
Nodes=4, Elements=1, ZONETYPE=FEQuadrilateral
DATAPACKING=POINT
DT=(SINGLE SINGLE SINGLE SINGLE)
-0.21830399999999999805  -0.0026616500000000002137  -0.49310399999999998677  -1
-0.20432000000000000162  -0.030856899999999999606  -0.49159900000000000819  -1
-0.20717099999999999405  -0.028602200000000001234  -0.46220600000000000573  -1
-0.20717099999999999405  -0.028602200000000001234  -0.46220600000000000573  -1
1  2  3  4
  
ZONE T='face282'
STRANDID=0, SOLUTIONTIME=0
Nodes=4, Elements=1, ZONETYPE=FEQuadrilateral
DATAPACKING=POINT
DT=(SINGLE SINGLE SINGLE SINGLE)
-0.22084799999999998876  0.00046498699999999998497  -0.46376600000000001156  -1
-0.20717099999999999405  -0.028602200000000001234  -0.46220600000000000573  -1
-0.21273800000000001043  -0.018964299999999999907  -0.43343799999999998995  -1
-0.21273800000000001043  -0.018964299999999999907  -0.43343799999999998995  -1
1  2  3  4
  
ZONE T='face283'
STRANDID=0, SOLUTIONTIME=0
Nodes=4, Elements=1, ZONETYPE=FEQuadrilateral
DATAPACKING=POINT
DT=(SINGLE SINGLE SINGLE SINGLE)
-0.18425900000000000611  -0.05279199999999999865  -0.54784800000000000164  -1
-0.16808400000000001118  -0.080962000000000006183  -0.51947799999999999532  -1
-0.1861919999999999964  -0.055880800000000001304  -0.51962500000000000355  -1
-0.1861919999999999964  -0.055880800000000001304  -0.51962500000000000355  -1
1  2  3  4
  
ZONE T='face284'
STRANDID=0, SOLUTIONTIME=0
Nodes=4, Elements=1, ZONETYPE=FEQuadrilateral
DATAPACKING=POINT
DT=(SINGLE SINGLE SINGLE SINGLE)
-0.16949300000000000477  -0.083949999999999996847  -0.49128199999999999648  -1
-0.1861919999999999964  -0.055880800000000001304  -0.51962500000000000355  -1
-0.16808400000000001118  -0.080962000000000006183  -0.51947799999999999532  -1
-0.16808400000000001118  -0.080962000000000006183  -0.51947799999999999532  -1
1  2  3  4
  
ZONE T='face285'
STRANDID=0, SOLUTIONTIME=0
Nodes=4, Elements=1, ZONETYPE=FEQuadrilateral
DATAPACKING=POINT
DT=(SINGLE SINGLE SINGLE SINGLE)
-0.1861919999999999964  -0.055880800000000001304  -0.51962500000000000355  -1
-0.20057400000000000229  -0.026548499999999999183  -0.54910099999999995024  -1
-0.18425900000000000611  -0.05279199999999999865  -0.54784800000000000164  -1
-0.18425900000000000611  -0.05279199999999999865  -0.54784800000000000164  -1
1  2  3  4
  
ZONE T='face286'
STRANDID=0, SOLUTIONTIME=0
Nodes=4, Elements=1, ZONETYPE=FEQuadrilateral
DATAPACKING=POINT
DT=(SINGLE SINGLE SINGLE SINGLE)
-0.16808400000000001118  -0.080962000000000006183  -0.51947799999999999532  -1
-0.18425900000000000611  -0.05279199999999999865  -0.54784800000000000164  -1
-0.16636699999999998711  -0.077389899999999997582  -0.54756800000000005468  -1
-0.16636699999999998711  -0.077389899999999997582  -0.54756800000000005468  -1
1  2  3  4
  
ZONE T='face287'
STRANDID=0, SOLUTIONTIME=0
Nodes=4, Elements=1, ZONETYPE=FEQuadrilateral
DATAPACKING=POINT
DT=(SINGLE SINGLE SINGLE SINGLE)
-0.21497099999999999542  0.00097814999999999989629  -0.55090399999999994929  -1
-0.20247599999999998932  -0.029365599999999998648  -0.52072399999999996467  -1
-0.21665100000000001024  -0.0017279899999999999947  -0.5223039999999999905  -1
-0.21665100000000001024  -0.0017279899999999999947  -0.5223039999999999905  -1
1  2  3  4
  
ZONE T='face288'
STRANDID=0, SOLUTIONTIME=0
Nodes=4, Elements=1, ZONETYPE=FEQuadrilateral
DATAPACKING=POINT
DT=(SINGLE SINGLE SINGLE SINGLE)
-0.20432000000000000162  -0.030856899999999999606  -0.49159900000000000819  -1
-0.21665100000000001024  -0.0017279899999999999947  -0.5223039999999999905  -1
-0.20247599999999998932  -0.029365599999999998648  -0.52072399999999996467  -1
-0.20247599999999998932  -0.029365599999999998648  -0.52072399999999996467  -1
1  2  3  4
  
ZONE T='face289'
STRANDID=0, SOLUTIONTIME=0
Nodes=4, Elements=1, ZONETYPE=FEQuadrilateral
DATAPACKING=POINT
DT=(SINGLE SINGLE SINGLE SINGLE)
-0.21665100000000001024  -0.0017279899999999999947  -0.5223039999999999905  -1
-0.2272250000000000103  0.029527500000000001662  -0.55273899999999998034  -1
-0.21497099999999999542  0.00097814999999999989629  -0.55090399999999994929  -1
-0.21497099999999999542  0.00097814999999999989629  -0.55090399999999994929  -1
1  2  3  4
  
ZONE T='face290'
STRANDID=0, SOLUTIONTIME=0
Nodes=4, Elements=1, ZONETYPE=FEQuadrilateral
DATAPACKING=POINT
DT=(SINGLE SINGLE SINGLE SINGLE)
-0.20247599999999998932  -0.029365599999999998648  -0.52072399999999996467  -1
-0.21497099999999999542  0.00097814999999999989629  -0.55090399999999994929  -1
-0.20057400000000000229  -0.026548499999999999183  -0.54910099999999995024  -1
-0.20057400000000000229  -0.026548499999999999183  -0.54910099999999995024  -1
1  2  3  4
  
ZONE T='face291'
STRANDID=0, SOLUTIONTIME=0
Nodes=4, Elements=1, ZONETYPE=FEQuadrilateral
DATAPACKING=POINT
DT=(SINGLE SINGLE SINGLE SINGLE)
-0.18803600000000000869  -0.058090599999999999181  -0.49050599999999999756  -1
-0.17133999999999999231  -0.085449300000000005806  -0.46153100000000002456  -1
-0.19060299999999999465  -0.057682999999999998164  -0.46047599999999999643  -1
-0.19060299999999999465  -0.057682999999999998164  -0.46047599999999999643  -1
1  2  3  4
  
ZONE T='face292'
STRANDID=0, SOLUTIONTIME=0
Nodes=4, Elements=1, ZONETYPE=FEQuadrilateral
DATAPACKING=POINT
DT=(SINGLE SINGLE SINGLE SINGLE)
-0.17519799999999999263  -0.083272499999999999298  -0.42784499999999997533  -1
-0.19060299999999999465  -0.057682999999999998164  -0.46047599999999999643  -1
-0.17133999999999999231  -0.085449300000000005806  -0.46153100000000002456  -1
-0.17133999999999999231  -0.085449300000000005806  -0.46153100000000002456  -1
1  2  3  4
  
ZONE T='face293'
STRANDID=0, SOLUTIONTIME=0
Nodes=4, Elements=1, ZONETYPE=FEQuadrilateral
DATAPACKING=POINT
DT=(SINGLE SINGLE SINGLE SINGLE)
-0.19060299999999999465  -0.057682999999999998164  -0.46047599999999999643  -1
-0.20432000000000000162  -0.030856899999999999606  -0.49159900000000000819  -1
-0.18803600000000000869  -0.058090599999999999181  -0.49050599999999999756  -1
-0.18803600000000000869  -0.058090599999999999181  -0.49050599999999999756  -1
1  2  3  4
  
ZONE T='face294'
STRANDID=0, SOLUTIONTIME=0
Nodes=4, Elements=1, ZONETYPE=FEQuadrilateral
DATAPACKING=POINT
DT=(SINGLE SINGLE SINGLE SINGLE)
-0.17133999999999999231  -0.085449300000000005806  -0.46153100000000002456  -1
-0.18803600000000000869  -0.058090599999999999181  -0.49050599999999999756  -1
-0.16949300000000000477  -0.083949999999999996847  -0.49128199999999999648  -1
-0.16949300000000000477  -0.083949999999999996847  -0.49128199999999999648  -1
1  2  3  4
  
ZONE T='face295'
STRANDID=0, SOLUTIONTIME=0
Nodes=4, Elements=1, ZONETYPE=FEQuadrilateral
DATAPACKING=POINT
DT=(SINGLE SINGLE SINGLE SINGLE)
-0.18803600000000000869  -0.058090599999999999181  -0.49050599999999999756  -1
-0.20247599999999998932  -0.029365599999999998648  -0.52072399999999996467  -1
-0.1861919999999999964  -0.055880800000000001304  -0.51962500000000000355  -1
-0.1861919999999999964  -0.055880800000000001304  -0.51962500000000000355  -1
1  2  3  4
  
ZONE T='face296'
STRANDID=0, SOLUTIONTIME=0
Nodes=4, Elements=1, ZONETYPE=FEQuadrilateral
DATAPACKING=POINT
DT=(SINGLE SINGLE SINGLE SINGLE)
-0.20057400000000000229  -0.026548499999999999183  -0.54910099999999995024  -1
-0.1861919999999999964  -0.055880800000000001304  -0.51962500000000000355  -1
-0.20247599999999998932  -0.029365599999999998648  -0.52072399999999996467  -1
-0.20247599999999998932  -0.029365599999999998648  -0.52072399999999996467  -1
1  2  3  4
  
ZONE T='face297'
STRANDID=0, SOLUTIONTIME=0
Nodes=4, Elements=1, ZONETYPE=FEQuadrilateral
DATAPACKING=POINT
DT=(SINGLE SINGLE SINGLE SINGLE)
-0.1861919999999999964  -0.055880800000000001304  -0.51962500000000000355  -1
-0.16949300000000000477  -0.083949999999999996847  -0.49128199999999999648  -1
-0.18803600000000000869  -0.058090599999999999181  -0.49050599999999999756  -1
-0.18803600000000000869  -0.058090599999999999181  -0.49050599999999999756  -1
1  2  3  4
  
ZONE T='face298'
STRANDID=0, SOLUTIONTIME=0
Nodes=4, Elements=1, ZONETYPE=FEQuadrilateral
DATAPACKING=POINT
DT=(SINGLE SINGLE SINGLE SINGLE)
-0.20247599999999998932  -0.029365599999999998648  -0.52072399999999996467  -1
-0.18803600000000000869  -0.058090599999999999181  -0.49050599999999999756  -1
-0.20432000000000000162  -0.030856899999999999606  -0.49159900000000000819  -1
-0.20432000000000000162  -0.030856899999999999606  -0.49159900000000000819  -1
1  2  3  4
  
ZONE T='face299'
STRANDID=0, SOLUTIONTIME=0
Nodes=4, Elements=1, ZONETYPE=FEQuadrilateral
DATAPACKING=POINT
DT=(SINGLE SINGLE SINGLE SINGLE)
0.022396699999999998554  0.73728300000000002168  -0.15837599999999998901  -1
0.071265200000000000768  0.74789000000000005475  -0.17332100000000000284  -1
0.043920000000000000706  0.74061299999999996579  -0.18978900000000001325  -1
0.043920000000000000706  0.74061299999999996579  -0.18978900000000001325  -1
1  2  3  4
  
ZONE T='face300'
STRANDID=0, SOLUTIONTIME=0
Nodes=4, Elements=1, ZONETYPE=FEQuadrilateral
DATAPACKING=POINT
DT=(SINGLE SINGLE SINGLE SINGLE)
0.055695899999999999574  0.74735499999999999154  -0.13834799999999999875  -1
0.084746299999999996633  0.75410299999999996778  -0.1424020000000000008  -1
0.071265200000000000768  0.74789000000000005475  -0.17332100000000000284  -1
0.071265200000000000768  0.74789000000000005475  -0.17332100000000000284  -1
1  2  3  4
  
ZONE T='face301'
STRANDID=0, SOLUTIONTIME=0
Nodes=4, Elements=1, ZONETYPE=FEQuadrilateral
DATAPACKING=POINT
DT=(SINGLE SINGLE SINGLE SINGLE)
0.071265200000000000768  0.74789000000000005475  -0.17332100000000000284  -1
0.022396699999999998554  0.73728300000000002168  -0.15837599999999998901  -1
0.055695899999999999574  0.74735499999999999154  -0.13834799999999999875  -1
0.055695899999999999574  0.74735499999999999154  -0.13834799999999999875  -1
1  2  3  4
  
ZONE T='face302'
STRANDID=0, SOLUTIONTIME=0
Nodes=4, Elements=1, ZONETYPE=FEQuadrilateral
DATAPACKING=POINT
DT=(SINGLE SINGLE SINGLE SINGLE)
0.022396699999999998554  0.73728300000000002168  -0.15837599999999998901  -1
0.030216599999999999709  0.74012400000000000411  -0.13341900000000000981  -1
0.055695899999999999574  0.74735499999999999154  -0.13834799999999999875  -1
0.055695899999999999574  0.74735499999999999154  -0.13834799999999999875  -1
1  2  3  4
  
ZONE T='face303'
STRANDID=0, SOLUTIONTIME=0
Nodes=4, Elements=1, ZONETYPE=FEQuadrilateral
DATAPACKING=POINT
DT=(SINGLE SINGLE SINGLE SINGLE)
0.050044699999999997519  0.74697499999999994458  -0.11098299999999999832  -1
0.055695899999999999574  0.74735499999999999154  -0.13834799999999999875  -1
0.030216599999999999709  0.74012400000000000411  -0.13341900000000000981  -1
0.030216599999999999709  0.74012400000000000411  -0.13341900000000000981  -1
1  2  3  4
  
ZONE T='face304'
STRANDID=0, SOLUTIONTIME=0
Nodes=4, Elements=1, ZONETYPE=FEQuadrilateral
DATAPACKING=POINT
DT=(SINGLE SINGLE SINGLE SINGLE)
0.071265200000000000768  0.74789000000000005475  -0.17332100000000000284  -1
0.10353700000000000403  0.75075700000000000767  -0.19708400000000000918  -1
0.071744500000000002715  0.74326800000000003976  -0.21478600000000000469  -1
0.071744500000000002715  0.74326800000000003976  -0.21478600000000000469  -1
1  2  3  4
  
ZONE T='face305'
STRANDID=0, SOLUTIONTIME=0
Nodes=4, Elements=1, ZONETYPE=FEQuadrilateral
DATAPACKING=POINT
DT=(SINGLE SINGLE SINGLE SINGLE)
0.10659799999999999831  0.75651900000000005253  -0.15773000000000000909  -1
0.13081499999999998685  0.7580379999999999896  -0.17310500000000000886  -1
0.10353700000000000403  0.75075700000000000767  -0.19708400000000000918  -1
0.10353700000000000403  0.75075700000000000767  -0.19708400000000000918  -1
1  2  3  4
  
ZONE T='face306'
STRANDID=0, SOLUTIONTIME=0
Nodes=4, Elements=1, ZONETYPE=FEQuadrilateral
DATAPACKING=POINT
DT=(SINGLE SINGLE SINGLE SINGLE)
0.084746299999999996633  0.75410299999999996778  -0.1424020000000000008  -1
0.10659799999999999831  0.75651900000000005253  -0.15773000000000000909  -1
0.071265200000000000768  0.74789000000000005475  -0.17332100000000000284  -1
0.071265200000000000768  0.74789000000000005475  -0.17332100000000000284  -1
1  2  3  4
  
ZONE T='face307'
STRANDID=0, SOLUTIONTIME=0
Nodes=4, Elements=1, ZONETYPE=FEQuadrilateral
DATAPACKING=POINT
DT=(SINGLE SINGLE SINGLE SINGLE)
0.10353700000000000403  0.75075700000000000767  -0.19708400000000000918  -1
0.071265200000000000768  0.74789000000000005475  -0.17332100000000000284  -1
0.10659799999999999831  0.75651900000000005253  -0.15773000000000000909  -1
0.10659799999999999831  0.75651900000000005253  -0.15773000000000000909  -1
1  2  3  4
  
ZONE T='face308'
STRANDID=0, SOLUTIONTIME=0
Nodes=4, Elements=1, ZONETYPE=FEQuadrilateral
DATAPACKING=POINT
DT=(SINGLE SINGLE SINGLE SINGLE)
0.071265200000000000768  0.74789000000000005475  -0.17332100000000000284  -1
0.071744500000000002715  0.74326800000000003976  -0.21478600000000000469  -1
0.043920000000000000706  0.74061299999999996579  -0.18978900000000001325  -1
0.043920000000000000706  0.74061299999999996579  -0.18978900000000001325  -1
1  2  3  4
  
ZONE T='face309'
STRANDID=0, SOLUTIONTIME=0
Nodes=4, Elements=1, ZONETYPE=FEQuadrilateral
DATAPACKING=POINT
DT=(SINGLE SINGLE SINGLE SINGLE)
0.1320989999999999942  0.76486900000000002109  -0.13199299999999999922  -1
0.15660999999999999921  0.765608999999999984  -0.1477849999999999997  -1
0.13081499999999998685  0.7580379999999999896  -0.17310500000000000886  -1
0.13081499999999998685  0.7580379999999999896  -0.17310500000000000886  -1
1  2  3  4
  
ZONE T='face310'
STRANDID=0, SOLUTIONTIME=0
Nodes=4, Elements=1, ZONETYPE=FEQuadrilateral
DATAPACKING=POINT
DT=(SINGLE SINGLE SINGLE SINGLE)
0.1334690000000000043  0.77134100000000005437  -0.09615269999999999373  -1
0.17970500000000000362  0.77302000000000004043  -0.12349400000000000654  -1
0.1320989999999999942  0.76486900000000002109  -0.13199299999999999922  -1
0.1320989999999999942  0.76486900000000002109  -0.13199299999999999922  -1
1  2  3  4
  
ZONE T='face311'
STRANDID=0, SOLUTIONTIME=0
Nodes=4, Elements=1, ZONETYPE=FEQuadrilateral
DATAPACKING=POINT
DT=(SINGLE SINGLE SINGLE SINGLE)
0.15660999999999999921  0.765608999999999984  -0.1477849999999999997  -1
0.1320989999999999942  0.76486900000000002109  -0.13199299999999999922  -1
0.17970500000000000362  0.77302000000000004043  -0.12349400000000000654  -1
0.17970500000000000362  0.77302000000000004043  -0.12349400000000000654  -1
1  2  3  4
  
ZONE T='face312'
STRANDID=0, SOLUTIONTIME=0
Nodes=4, Elements=1, ZONETYPE=FEQuadrilateral
DATAPACKING=POINT
DT=(SINGLE SINGLE SINGLE SINGLE)
0.1084809999999999941  0.76261100000000003885  -0.11737300000000000511  -1
0.10659799999999999831  0.75651900000000005253  -0.15773000000000000909  -1
0.084746299999999996633  0.75410299999999996778  -0.1424020000000000008  -1
0.084746299999999996633  0.75410299999999996778  -0.1424020000000000008  -1
1  2  3  4
  
ZONE T='face313'
STRANDID=0, SOLUTIONTIME=0
Nodes=4, Elements=1, ZONETYPE=FEQuadrilateral
DATAPACKING=POINT
DT=(SINGLE SINGLE SINGLE SINGLE)
0.1320989999999999942  0.76486900000000002109  -0.13199299999999999922  -1
0.13081499999999998685  0.7580379999999999896  -0.17310500000000000886  -1
0.10659799999999999831  0.75651900000000005253  -0.15773000000000000909  -1
0.10659799999999999831  0.75651900000000005253  -0.15773000000000000909  -1
1  2  3  4
  
ZONE T='face314'
STRANDID=0, SOLUTIONTIME=0
Nodes=4, Elements=1, ZONETYPE=FEQuadrilateral
DATAPACKING=POINT
DT=(SINGLE SINGLE SINGLE SINGLE)
0.1334690000000000043  0.77134100000000005437  -0.09615269999999999373  -1
0.1320989999999999942  0.76486900000000002109  -0.13199299999999999922  -1
0.1084809999999999941  0.76261100000000003885  -0.11737300000000000511  -1
0.1084809999999999941  0.76261100000000003885  -0.11737300000000000511  -1
1  2  3  4
  
ZONE T='face315'
STRANDID=0, SOLUTIONTIME=0
Nodes=4, Elements=1, ZONETYPE=FEQuadrilateral
DATAPACKING=POINT
DT=(SINGLE SINGLE SINGLE SINGLE)
0.10659799999999999831  0.75651900000000005253  -0.15773000000000000909  -1
0.1084809999999999941  0.76261100000000003885  -0.11737300000000000511  -1
0.1320989999999999942  0.76486900000000002109  -0.13199299999999999922  -1
0.1320989999999999942  0.76486900000000002109  -0.13199299999999999922  -1
1  2  3  4
  
ZONE T='face316'
STRANDID=0, SOLUTIONTIME=0
Nodes=4, Elements=1, ZONETYPE=FEQuadrilateral
DATAPACKING=POINT
DT=(SINGLE SINGLE SINGLE SINGLE)
0.076477400000000000935  0.75493200000000004746  -0.11427500000000000158  -1
0.1084809999999999941  0.76261100000000003885  -0.11737300000000000511  -1
0.084746299999999996633  0.75410299999999996778  -0.1424020000000000008  -1
0.084746299999999996633  0.75410299999999996778  -0.1424020000000000008  -1
1  2  3  4
  
ZONE T='face317'
STRANDID=0, SOLUTIONTIME=0
Nodes=4, Elements=1, ZONETYPE=FEQuadrilateral
DATAPACKING=POINT
DT=(SINGLE SINGLE SINGLE SINGLE)
0.1084809999999999941  0.76261100000000003885  -0.11737300000000000511  -1
0.076477400000000000935  0.75493200000000004746  -0.11427500000000000158  -1
0.097186999999999995614  0.76390700000000000269  -0.087232199999999995854  -1
0.097186999999999995614  0.76390700000000000269  -0.087232199999999995854  -1
1  2  3  4
  
ZONE T='face318'
STRANDID=0, SOLUTIONTIME=0
Nodes=4, Elements=1, ZONETYPE=FEQuadrilateral
DATAPACKING=POINT
DT=(SINGLE SINGLE SINGLE SINGLE)
0.1084809999999999941  0.76261100000000003885  -0.11737300000000000511  -1
0.097186999999999995614  0.76390700000000000269  -0.087232199999999995854  -1
0.1334690000000000043  0.77134100000000005437  -0.09615269999999999373  -1
0.1334690000000000043  0.77134100000000005437  -0.09615269999999999373  -1
1  2  3  4
  
ZONE T='face319'
STRANDID=0, SOLUTIONTIME=0
Nodes=4, Elements=1, ZONETYPE=FEQuadrilateral
DATAPACKING=POINT
DT=(SINGLE SINGLE SINGLE SINGLE)
0.055695899999999999574  0.74735499999999999154  -0.13834799999999999875  -1
0.050044699999999997519  0.74697499999999994458  -0.11098299999999999832  -1
0.076477400000000000935  0.75493200000000004746  -0.11427500000000000158  -1
0.076477400000000000935  0.75493200000000004746  -0.11427500000000000158  -1
1  2  3  4
  
ZONE T='face320'
STRANDID=0, SOLUTIONTIME=0
Nodes=4, Elements=1, ZONETYPE=FEQuadrilateral
DATAPACKING=POINT
DT=(SINGLE SINGLE SINGLE SINGLE)
0.060834199999999997999  0.7517960000000000198  -0.079512899999999997469  -1
0.076477400000000000935  0.75493200000000004746  -0.11427500000000000158  -1
0.050044699999999997519  0.74697499999999994458  -0.11098299999999999832  -1
0.050044699999999997519  0.74697499999999994458  -0.11098299999999999832  -1
1  2  3  4
  
ZONE T='face321'
STRANDID=0, SOLUTIONTIME=0
Nodes=4, Elements=1, ZONETYPE=FEQuadrilateral
DATAPACKING=POINT
DT=(SINGLE SINGLE SINGLE SINGLE)
0.076477400000000000935  0.75493200000000004746  -0.11427500000000000158  -1
0.084746299999999996633  0.75410299999999996778  -0.1424020000000000008  -1
0.055695899999999999574  0.74735499999999999154  -0.13834799999999999875  -1
0.055695899999999999574  0.74735499999999999154  -0.13834799999999999875  -1
1  2  3  4
  
ZONE T='face322'
STRANDID=0, SOLUTIONTIME=0
Nodes=4, Elements=1, ZONETYPE=FEQuadrilateral
DATAPACKING=POINT
DT=(SINGLE SINGLE SINGLE SINGLE)
0.076477400000000000935  0.75493200000000004746  -0.11427500000000000158  -1
0.060834199999999997999  0.7517960000000000198  -0.079512899999999997469  -1
0.097186999999999995614  0.76390700000000000269  -0.087232199999999995854  -1
0.097186999999999995614  0.76390700000000000269  -0.087232199999999995854  -1
1  2  3  4
  
ZONE T='face323'
STRANDID=0, SOLUTIONTIME=0
Nodes=4, Elements=1, ZONETYPE=FEQuadrilateral
DATAPACKING=POINT
DT=(SINGLE SINGLE SINGLE SINGLE)
0.085078000000000000846  0.76233399999999995611  -0.064582500000000001017  -1
0.097186999999999995614  0.76390700000000000269  -0.087232199999999995854  -1
0.060834199999999997999  0.7517960000000000198  -0.079512899999999997469  -1
0.060834199999999997999  0.7517960000000000198  -0.079512899999999997469  -1
1  2  3  4
  
ZONE T='face324'
STRANDID=0, SOLUTIONTIME=0
Nodes=4, Elements=1, ZONETYPE=FEQuadrilateral
DATAPACKING=POINT
DT=(SINGLE SINGLE SINGLE SINGLE)
-0.2495850000000000013  0.31527800000000000269  -0.55139099999999996449  -1
-0.25067600000000000993  0.316996  -0.52263999999999999346  -1
-0.24326100000000000501  0.34904800000000002491  -0.52733099999999999419  -1
-0.24326100000000000501  0.34904800000000002491  -0.52733099999999999419  -1
1  2  3  4
  
ZONE T='face325'
STRANDID=0, SOLUTIONTIME=0
Nodes=4, Elements=1, ZONETYPE=FEQuadrilateral
DATAPACKING=POINT
DT=(SINGLE SINGLE SINGLE SINGLE)
-0.2437920000000000087  0.35106100000000001193  -0.49798500000000001098  -1
-0.24326100000000000501  0.34904800000000002491  -0.52733099999999999419  -1
-0.25067600000000000993  0.316996  -0.52263999999999999346  -1
-0.25067600000000000993  0.316996  -0.52263999999999999346  -1
1  2  3  4
  
ZONE T='face326'
STRANDID=0, SOLUTIONTIME=0
Nodes=4, Elements=1, ZONETYPE=FEQuadrilateral
DATAPACKING=POINT
DT=(SINGLE SINGLE SINGLE SINGLE)
-0.24326100000000000501  0.34904800000000002491  -0.52733099999999999419  -1
-0.24218899999999998762  0.34672500000000000542  -0.55628200000000005421  -1
-0.2495850000000000013  0.31527800000000000269  -0.55139099999999996449  -1
-0.2495850000000000013  0.31527800000000000269  -0.55139099999999996449  -1
1  2  3  4
  
ZONE T='face327'
STRANDID=0, SOLUTIONTIME=0
Nodes=4, Elements=1, ZONETYPE=FEQuadrilateral
DATAPACKING=POINT
DT=(SINGLE SINGLE SINGLE SINGLE)
-0.25067600000000000993  0.316996  -0.52263999999999999346  -1
-0.2495850000000000013  0.31527800000000000269  -0.55139099999999996449  -1
-0.25546999999999997488  0.28314699999999998203  -0.54120000000000001439  -1
-0.25546999999999997488  0.28314699999999998203  -0.54120000000000001439  -1
1  2  3  4
  
ZONE T='face328'
STRANDID=0, SOLUTIONTIME=0
Nodes=4, Elements=1, ZONETYPE=FEQuadrilateral
DATAPACKING=POINT
DT=(SINGLE SINGLE SINGLE SINGLE)
-0.23324200000000000488  0.37727800000000000225  -0.5576410000000000533  -1
-0.23431599999999999651  0.38008199999999997543  -0.52854400000000001381  -1
-0.22369700000000000695  0.40997600000000000708  -0.52794499999999999762  -1
-0.22369700000000000695  0.40997600000000000708  -0.52794499999999999762  -1
1  2  3  4
  
ZONE T='face329'
STRANDID=0, SOLUTIONTIME=0
Nodes=4, Elements=1, ZONETYPE=FEQuadrilateral
DATAPACKING=POINT
DT=(SINGLE SINGLE SINGLE SINGLE)
-0.22427800000000000513  0.41291200000000000125  -0.49812600000000001321  -1
-0.22369700000000000695  0.40997600000000000708  -0.52794499999999999762  -1
-0.23431599999999999651  0.38008199999999997543  -0.52854400000000001381  -1
-0.23431599999999999651  0.38008199999999997543  -0.52854400000000001381  -1
1  2  3  4
  
ZONE T='face330'
STRANDID=0, SOLUTIONTIME=0
Nodes=4, Elements=1, ZONETYPE=FEQuadrilateral
DATAPACKING=POINT
DT=(SINGLE SINGLE SINGLE SINGLE)
-0.22369700000000000695  0.40997600000000000708  -0.52794499999999999762  -1
-0.22249399999999999733  0.40690900000000002068  -0.55702899999999999636  -1
-0.23324200000000000488  0.37727800000000000225  -0.5576410000000000533  -1
-0.23324200000000000488  0.37727800000000000225  -0.5576410000000000533  -1
1  2  3  4
  
ZONE T='face331'
STRANDID=0, SOLUTIONTIME=0
Nodes=4, Elements=1, ZONETYPE=FEQuadrilateral
DATAPACKING=POINT
DT=(SINGLE SINGLE SINGLE SINGLE)
-0.23431599999999999651  0.38008199999999997543  -0.52854400000000001381  -1
-0.23324200000000000488  0.37727800000000000225  -0.5576410000000000533  -1
-0.24218899999999998762  0.34672500000000000542  -0.55628200000000005421  -1
-0.24218899999999998762  0.34672500000000000542  -0.55628200000000005421  -1
1  2  3  4
  
ZONE T='face332'
STRANDID=0, SOLUTIONTIME=0
Nodes=4, Elements=1, ZONETYPE=FEQuadrilateral
DATAPACKING=POINT
DT=(SINGLE SINGLE SINGLE SINGLE)
-0.23480899999999998995  0.38266400000000000414  -0.49888199999999999212  -1
-0.23505300000000001193  0.38463000000000002743  -0.46904600000000001847  -1
-0.22461300000000000709  0.41529899999999997373  -0.46789399999999997659  -1
-0.22461300000000000709  0.41529899999999997373  -0.46789399999999997659  -1
1  2  3  4
  
ZONE T='face333'
STRANDID=0, SOLUTIONTIME=0
Nodes=4, Elements=1, ZONETYPE=FEQuadrilateral
DATAPACKING=POINT
DT=(SINGLE SINGLE SINGLE SINGLE)
-0.22499199999999999755  0.41676400000000002333  -0.43770500000000001073  -1
-0.22461300000000000709  0.41529899999999997373  -0.46789399999999997659  -1
-0.23505300000000001193  0.38463000000000002743  -0.46904600000000001847  -1
-0.23505300000000001193  0.38463000000000002743  -0.46904600000000001847  -1
1  2  3  4
  
ZONE T='face334'
STRANDID=0, SOLUTIONTIME=0
Nodes=4, Elements=1, ZONETYPE=FEQuadrilateral
DATAPACKING=POINT
DT=(SINGLE SINGLE SINGLE SINGLE)
-0.22461300000000000709  0.41529899999999997373  -0.46789399999999997659  -1
-0.22427800000000000513  0.41291200000000000125  -0.49812600000000001321  -1
-0.23480899999999998995  0.38266400000000000414  -0.49888199999999999212  -1
-0.23480899999999998995  0.38266400000000000414  -0.49888199999999999212  -1
1  2  3  4
  
ZONE T='face335'
STRANDID=0, SOLUTIONTIME=0
Nodes=4, Elements=1, ZONETYPE=FEQuadrilateral
DATAPACKING=POINT
DT=(SINGLE SINGLE SINGLE SINGLE)
-0.23505300000000001193  0.38463000000000002743  -0.46904600000000001847  -1
-0.23480899999999998995  0.38266400000000000414  -0.49888199999999999212  -1
-0.2437920000000000087  0.35106100000000001193  -0.49798500000000001098  -1
-0.2437920000000000087  0.35106100000000001193  -0.49798500000000001098  -1
1  2  3  4
  
ZONE T='face336'
STRANDID=0, SOLUTIONTIME=0
Nodes=4, Elements=1, ZONETYPE=FEQuadrilateral
DATAPACKING=POINT
DT=(SINGLE SINGLE SINGLE SINGLE)
-0.23480899999999998995  0.38266400000000000414  -0.49888199999999999212  -1
-0.23431599999999999651  0.38008199999999997543  -0.52854400000000001381  -1
-0.24326100000000000501  0.34904800000000002491  -0.52733099999999999419  -1
-0.24326100000000000501  0.34904800000000002491  -0.52733099999999999419  -1
1  2  3  4
  
ZONE T='face337'
STRANDID=0, SOLUTIONTIME=0
Nodes=4, Elements=1, ZONETYPE=FEQuadrilateral
DATAPACKING=POINT
DT=(SINGLE SINGLE SINGLE SINGLE)
-0.24218899999999998762  0.34672500000000000542  -0.55628200000000005421  -1
-0.24326100000000000501  0.34904800000000002491  -0.52733099999999999419  -1
-0.23431599999999999651  0.38008199999999997543  -0.52854400000000001381  -1
-0.23431599999999999651  0.38008199999999997543  -0.52854400000000001381  -1
1  2  3  4
  
ZONE T='face338'
STRANDID=0, SOLUTIONTIME=0
Nodes=4, Elements=1, ZONETYPE=FEQuadrilateral
DATAPACKING=POINT
DT=(SINGLE SINGLE SINGLE SINGLE)
-0.24326100000000000501  0.34904800000000002491  -0.52733099999999999419  -1
-0.2437920000000000087  0.35106100000000001193  -0.49798500000000001098  -1
-0.23480899999999998995  0.38266400000000000414  -0.49888199999999999212  -1
-0.23480899999999998995  0.38266400000000000414  -0.49888199999999999212  -1
1  2  3  4
  
ZONE T='face339'
STRANDID=0, SOLUTIONTIME=0
Nodes=4, Elements=1, ZONETYPE=FEQuadrilateral
DATAPACKING=POINT
DT=(SINGLE SINGLE SINGLE SINGLE)
-0.23431599999999999651  0.38008199999999997543  -0.52854400000000001381  -1
-0.23480899999999998995  0.38266400000000000414  -0.49888199999999999212  -1
-0.22427800000000000513  0.41291200000000000125  -0.49812600000000001321  -1
-0.22427800000000000513  0.41291200000000000125  -0.49812600000000001321  -1
1  2  3  4
  
ZONE T='face340'
STRANDID=0, SOLUTIONTIME=0
Nodes=4, Elements=1, ZONETYPE=FEQuadrilateral
DATAPACKING=POINT
DT=(SINGLE SINGLE SINGLE SINGLE)
-0.25715700000000002445  0.28552100000000002478  -0.45481800000000000006  -1
-0.25155399999999999983  0.31943500000000002448  -0.4357159999999999922  -1
-0.25153700000000001058  0.31912600000000002076  -0.46466899999999999871  -1
-0.25153700000000001058  0.31912600000000002076  -0.46466899999999999871  -1
1  2  3  4
  
ZONE T='face341'
STRANDID=0, SOLUTIONTIME=0
Nodes=4, Elements=1, ZONETYPE=FEQuadrilateral
DATAPACKING=POINT
DT=(SINGLE SINGLE SINGLE SINGLE)
-0.24421899999999999165  0.35298000000000001597  -0.43961899999999998201  -1
-0.25153700000000001058  0.31912600000000002076  -0.46466899999999999871  -1
-0.25155399999999999983  0.31943500000000002448  -0.4357159999999999922  -1
-0.25155399999999999983  0.31943500000000002448  -0.4357159999999999922  -1
1  2  3  4
  
ZONE T='face342'
STRANDID=0, SOLUTIONTIME=0
Nodes=4, Elements=1, ZONETYPE=FEQuadrilateral
DATAPACKING=POINT
DT=(SINGLE SINGLE SINGLE SINGLE)
-0.25153700000000001058  0.31912600000000002076  -0.46466899999999999871  -1
-0.25701600000000002222  0.28503299999999998082  -0.48375800000000002132  -1
-0.25715700000000002445  0.28552100000000002478  -0.45481800000000000006  -1
-0.25715700000000002445  0.28552100000000002478  -0.45481800000000000006  -1
1  2  3  4
  
ZONE T='face343'
STRANDID=0, SOLUTIONTIME=0
Nodes=4, Elements=1, ZONETYPE=FEQuadrilateral
DATAPACKING=POINT
DT=(SINGLE SINGLE SINGLE SINGLE)
-0.25155399999999999983  0.31943500000000002448  -0.4357159999999999922  -1
-0.25715700000000002445  0.28552100000000002478  -0.45481800000000000006  -1
-0.25691599999999997772  0.28573599999999999  -0.42576500000000000457  -1
-0.25691599999999997772  0.28573599999999999  -0.42576500000000000457  -1
1  2  3  4
  
ZONE T='face344'
STRANDID=0, SOLUTIONTIME=0
Nodes=4, Elements=1, ZONETYPE=FEQuadrilateral
DATAPACKING=POINT
DT=(SINGLE SINGLE SINGLE SINGLE)
-0.25649499999999997302  0.28422500000000000542  -0.51259699999999996933  -1
-0.25126500000000001611  0.31831199999999998385  -0.49366399999999999171  -1
-0.25067600000000000993  0.316996  -0.52263999999999999346  -1
-0.25067600000000000993  0.316996  -0.52263999999999999346  -1
1  2  3  4
  
ZONE T='face345'
STRANDID=0, SOLUTIONTIME=0
Nodes=4, Elements=1, ZONETYPE=FEQuadrilateral
DATAPACKING=POINT
DT=(SINGLE SINGLE SINGLE SINGLE)
-0.2437920000000000087  0.35106100000000001193  -0.49798500000000001098  -1
-0.25067600000000000993  0.316996  -0.52263999999999999346  -1
-0.25126500000000001611  0.31831199999999998385  -0.49366399999999999171  -1
-0.25126500000000001611  0.31831199999999998385  -0.49366399999999999171  -1
1  2  3  4
  
ZONE T='face346'
STRANDID=0, SOLUTIONTIME=0
Nodes=4, Elements=1, ZONETYPE=FEQuadrilateral
DATAPACKING=POINT
DT=(SINGLE SINGLE SINGLE SINGLE)
-0.25067600000000000993  0.316996  -0.52263999999999999346  -1
-0.25546999999999997488  0.28314699999999998203  -0.54120000000000001439  -1
-0.25649499999999997302  0.28422500000000000542  -0.51259699999999996933  -1
-0.25649499999999997302  0.28422500000000000542  -0.51259699999999996933  -1
1  2  3  4
  
ZONE T='face347'
STRANDID=0, SOLUTIONTIME=0
Nodes=4, Elements=1, ZONETYPE=FEQuadrilateral
DATAPACKING=POINT
DT=(SINGLE SINGLE SINGLE SINGLE)
-0.25126500000000001611  0.31831199999999998385  -0.49366399999999999171  -1
-0.25649499999999997302  0.28422500000000000542  -0.51259699999999996933  -1
-0.25701600000000002222  0.28503299999999998082  -0.48375800000000002132  -1
-0.25701600000000002222  0.28503299999999998082  -0.48375800000000002132  -1
1  2  3  4
  
ZONE T='face348'
STRANDID=0, SOLUTIONTIME=0
Nodes=4, Elements=1, ZONETYPE=FEQuadrilateral
DATAPACKING=POINT
DT=(SINGLE SINGLE SINGLE SINGLE)
-0.24407000000000000917  0.35238900000000000778  -0.46870299999999998075  -1
-0.23529400000000000315  0.38562800000000002631  -0.43956099999999997952  -1
-0.23505300000000001193  0.38463000000000002743  -0.46904600000000001847  -1
-0.23505300000000001193  0.38463000000000002743  -0.46904600000000001847  -1
1  2  3  4
  
ZONE T='face349'
STRANDID=0, SOLUTIONTIME=0
Nodes=4, Elements=1, ZONETYPE=FEQuadrilateral
DATAPACKING=POINT
DT=(SINGLE SINGLE SINGLE SINGLE)
-0.22499199999999999755  0.41676400000000002333  -0.43770500000000001073  -1
-0.23505300000000001193  0.38463000000000002743  -0.46904600000000001847  -1
-0.23529400000000000315  0.38562800000000002631  -0.43956099999999997952  -1
-0.23529400000000000315  0.38562800000000002631  -0.43956099999999997952  -1
1  2  3  4
  
ZONE T='face350'
STRANDID=0, SOLUTIONTIME=0
Nodes=4, Elements=1, ZONETYPE=FEQuadrilateral
DATAPACKING=POINT
DT=(SINGLE SINGLE SINGLE SINGLE)
-0.23505300000000001193  0.38463000000000002743  -0.46904600000000001847  -1
-0.2437920000000000087  0.35106100000000001193  -0.49798500000000001098  -1
-0.24407000000000000917  0.35238900000000000778  -0.46870299999999998075  -1
-0.24407000000000000917  0.35238900000000000778  -0.46870299999999998075  -1
1  2  3  4
  
ZONE T='face351'
STRANDID=0, SOLUTIONTIME=0
Nodes=4, Elements=1, ZONETYPE=FEQuadrilateral
DATAPACKING=POINT
DT=(SINGLE SINGLE SINGLE SINGLE)
-0.23529400000000000315  0.38562800000000002631  -0.43956099999999997952  -1
-0.24407000000000000917  0.35238900000000000778  -0.46870299999999998075  -1
-0.24421899999999999165  0.35298000000000001597  -0.43961899999999998201  -1
-0.24421899999999999165  0.35298000000000001597  -0.43961899999999998201  -1
1  2  3  4
  
ZONE T='face352'
STRANDID=0, SOLUTIONTIME=0
Nodes=4, Elements=1, ZONETYPE=FEQuadrilateral
DATAPACKING=POINT
DT=(SINGLE SINGLE SINGLE SINGLE)
-0.24407000000000000917  0.35238900000000000778  -0.46870299999999998075  -1
-0.25126500000000001611  0.31831199999999998385  -0.49366399999999999171  -1
-0.25153700000000001058  0.31912600000000002076  -0.46466899999999999871  -1
-0.25153700000000001058  0.31912600000000002076  -0.46466899999999999871  -1
1  2  3  4
  
ZONE T='face353'
STRANDID=0, SOLUTIONTIME=0
Nodes=4, Elements=1, ZONETYPE=FEQuadrilateral
DATAPACKING=POINT
DT=(SINGLE SINGLE SINGLE SINGLE)
-0.25701600000000002222  0.28503299999999998082  -0.48375800000000002132  -1
-0.25153700000000001058  0.31912600000000002076  -0.46466899999999999871  -1
-0.25126500000000001611  0.31831199999999998385  -0.49366399999999999171  -1
-0.25126500000000001611  0.31831199999999998385  -0.49366399999999999171  -1
1  2  3  4
  
ZONE T='face354'
STRANDID=0, SOLUTIONTIME=0
Nodes=4, Elements=1, ZONETYPE=FEQuadrilateral
DATAPACKING=POINT
DT=(SINGLE SINGLE SINGLE SINGLE)
-0.25153700000000001058  0.31912600000000002076  -0.46466899999999999871  -1
-0.24421899999999999165  0.35298000000000001597  -0.43961899999999998201  -1
-0.24407000000000000917  0.35238900000000000778  -0.46870299999999998075  -1
-0.24407000000000000917  0.35238900000000000778  -0.46870299999999998075  -1
1  2  3  4
  
ZONE T='face355'
STRANDID=0, SOLUTIONTIME=0
Nodes=4, Elements=1, ZONETYPE=FEQuadrilateral
DATAPACKING=POINT
DT=(SINGLE SINGLE SINGLE SINGLE)
-0.25126500000000001611  0.31831199999999998385  -0.49366399999999999171  -1
-0.24407000000000000917  0.35238900000000000778  -0.46870299999999998075  -1
-0.2437920000000000087  0.35106100000000001193  -0.49798500000000001098  -1
-0.2437920000000000087  0.35106100000000001193  -0.49798500000000001098  -1
1  2  3  4
  
ZONE T='face356'
STRANDID=0, SOLUTIONTIME=0
Nodes=4, Elements=1, ZONETYPE=FEQuadrilateral
DATAPACKING=POINT
DT=(SINGLE SINGLE SINGLE SINGLE)
-0.23596000000000000307  0.30702099999999998836  -0.66395199999999998663  -1
-0.24091899999999999427  0.30831500000000000572  -0.63653899999999996595  -1
-0.23332600000000000562  0.33990199999999998193  -0.63956400000000002137  -1
-0.23332600000000000562  0.33990199999999998193  -0.63956400000000002137  -1
1  2  3  4
  
ZONE T='face357'
STRANDID=0, SOLUTIONTIME=0
Nodes=4, Elements=1, ZONETYPE=FEQuadrilateral
DATAPACKING=POINT
DT=(SINGLE SINGLE SINGLE SINGLE)
-0.23722799999999999443  0.34211700000000000443  -0.6124519999999999964  -1
-0.23332600000000000562  0.33990199999999998193  -0.63956400000000002137  -1
-0.24091899999999999427  0.30831500000000000572  -0.63653899999999996595  -1
-0.24091899999999999427  0.30831500000000000572  -0.63653899999999996595  -1
1  2  3  4
  
ZONE T='face358'
STRANDID=0, SOLUTIONTIME=0
Nodes=4, Elements=1, ZONETYPE=FEQuadrilateral
DATAPACKING=POINT
DT=(SINGLE SINGLE SINGLE SINGLE)
-0.23332600000000000562  0.33990199999999998193  -0.63956400000000002137  -1
-0.22853999999999999315  0.33847399999999999709  -0.66575200000000001044  -1
-0.23596000000000000307  0.30702099999999998836  -0.66395199999999998663  -1
-0.23596000000000000307  0.30702099999999998836  -0.66395199999999998663  -1
1  2  3  4
  
ZONE T='face359'
STRANDID=0, SOLUTIONTIME=0
Nodes=4, Elements=1, ZONETYPE=FEQuadrilateral
DATAPACKING=POINT
DT=(SINGLE SINGLE SINGLE SINGLE)
-0.24091899999999999427  0.30831500000000000572  -0.63653899999999996595  -1
-0.23596000000000000307  0.30702099999999998836  -0.66395199999999998663  -1
-0.24247099999999999209  0.2714219999999999966  -0.65903999999999995918  -1
-0.24247099999999999209  0.2714219999999999966  -0.65903999999999995918  -1
1  2  3  4
  
ZONE T='face360'
STRANDID=0, SOLUTIONTIME=0
Nodes=4, Elements=1, ZONETYPE=FEQuadrilateral
DATAPACKING=POINT
DT=(SINGLE SINGLE SINGLE SINGLE)
-0.21968799999999999439  0.36775600000000002732  -0.6661740000000000439  -1
-0.22422100000000000364  0.37008200000000002206  -0.64008100000000001106  -1
-0.2133579999999999921  0.39872000000000001885  -0.63976800000000000335  -1
-0.2133579999999999921  0.39872000000000001885  -0.63976800000000000335  -1
1  2  3  4
  
ZONE T='face361'
STRANDID=0, SOLUTIONTIME=0
Nodes=4, Elements=1, ZONETYPE=FEQuadrilateral
DATAPACKING=POINT
DT=(SINGLE SINGLE SINGLE SINGLE)
-0.21710699999999999443  0.40149400000000001754  -0.61274200000000000887  -1
-0.2133579999999999921  0.39872000000000001885  -0.63976800000000000335  -1
-0.22422100000000000364  0.37008200000000002206  -0.64008100000000001106  -1
-0.22422100000000000364  0.37008200000000002206  -0.64008100000000001106  -1
1  2  3  4
  
ZONE T='face362'
STRANDID=0, SOLUTIONTIME=0
Nodes=4, Elements=1, ZONETYPE=FEQuadrilateral
DATAPACKING=POINT
DT=(SINGLE SINGLE SINGLE SINGLE)
-0.2133579999999999921  0.39872000000000001885  -0.63976800000000000335  -1
-0.20903800000000000159  0.39583499999999999241  -0.66620400000000001839  -1
-0.21968799999999999439  0.36775600000000002732  -0.6661740000000000439  -1
-0.21968799999999999439  0.36775600000000002732  -0.6661740000000000439  -1
1  2  3  4
  
ZONE T='face363'
STRANDID=0, SOLUTIONTIME=0
Nodes=4, Elements=1, ZONETYPE=FEQuadrilateral
DATAPACKING=POINT
DT=(SINGLE SINGLE SINGLE SINGLE)
-0.22422100000000000364  0.37008200000000002206  -0.64008100000000001106  -1
-0.21968799999999999439  0.36775600000000002732  -0.6661740000000000439  -1
-0.22853999999999999315  0.33847399999999999709  -0.66575200000000001044  -1
-0.22853999999999999315  0.33847399999999999709  -0.66575200000000001044  -1
1  2  3  4
  
ZONE T='face364'
STRANDID=0, SOLUTIONTIME=0
Nodes=4, Elements=1, ZONETYPE=FEQuadrilateral
DATAPACKING=POINT
DT=(SINGLE SINGLE SINGLE SINGLE)
-0.22808800000000001296  0.37236799999999997679  -0.61333700000000002106  -1
-0.23116800000000001236  0.37469500000000000028  -0.58592299999999997162  -1
-0.22020999999999998908  0.40417399999999997773  -0.58519799999999999596  -1
-0.22020999999999998908  0.40417399999999997773  -0.58519799999999999596  -1
1  2  3  4
  
ZONE T='face365'
STRANDID=0, SOLUTIONTIME=0
Nodes=4, Elements=1, ZONETYPE=FEQuadrilateral
DATAPACKING=POINT
DT=(SINGLE SINGLE SINGLE SINGLE)
-0.22249399999999999733  0.40690900000000002068  -0.55702899999999999636  -1
-0.22020999999999998908  0.40417399999999997773  -0.58519799999999999596  -1
-0.23116800000000001236  0.37469500000000000028  -0.58592299999999997162  -1
-0.23116800000000001236  0.37469500000000000028  -0.58592299999999997162  -1
1  2  3  4
  
ZONE T='face366'
STRANDID=0, SOLUTIONTIME=0
Nodes=4, Elements=1, ZONETYPE=FEQuadrilateral
DATAPACKING=POINT
DT=(SINGLE SINGLE SINGLE SINGLE)
-0.22020999999999998908  0.40417399999999997773  -0.58519799999999999596  -1
-0.21710699999999999443  0.40149400000000001754  -0.61274200000000000887  -1
-0.22808800000000001296  0.37236799999999997679  -0.61333700000000002106  -1
-0.22808800000000001296  0.37236799999999997679  -0.61333700000000002106  -1
1  2  3  4
  
ZONE T='face367'
STRANDID=0, SOLUTIONTIME=0
Nodes=4, Elements=1, ZONETYPE=FEQuadrilateral
DATAPACKING=POINT
DT=(SINGLE SINGLE SINGLE SINGLE)
-0.23116800000000001236  0.37469500000000000028  -0.58592299999999997162  -1
-0.22808800000000001296  0.37236799999999997679  -0.61333700000000002106  -1
-0.23722799999999999443  0.34211700000000000443  -0.6124519999999999964  -1
-0.23722799999999999443  0.34211700000000000443  -0.6124519999999999964  -1
1  2  3  4
  
ZONE T='face368'
STRANDID=0, SOLUTIONTIME=0
Nodes=4, Elements=1, ZONETYPE=FEQuadrilateral
DATAPACKING=POINT
DT=(SINGLE SINGLE SINGLE SINGLE)
-0.22808800000000001296  0.37236799999999997679  -0.61333700000000002106  -1
-0.22422100000000000364  0.37008200000000002206  -0.64008100000000001106  -1
-0.23332600000000000562  0.33990199999999998193  -0.63956400000000002137  -1
-0.23332600000000000562  0.33990199999999998193  -0.63956400000000002137  -1
1  2  3  4
  
ZONE T='face369'
STRANDID=0, SOLUTIONTIME=0
Nodes=4, Elements=1, ZONETYPE=FEQuadrilateral
DATAPACKING=POINT
DT=(SINGLE SINGLE SINGLE SINGLE)
-0.22853999999999999315  0.33847399999999999709  -0.66575200000000001044  -1
-0.23332600000000000562  0.33990199999999998193  -0.63956400000000002137  -1
-0.22422100000000000364  0.37008200000000002206  -0.64008100000000001106  -1
-0.22422100000000000364  0.37008200000000002206  -0.64008100000000001106  -1
1  2  3  4
  
ZONE T='face370'
STRANDID=0, SOLUTIONTIME=0
Nodes=4, Elements=1, ZONETYPE=FEQuadrilateral
DATAPACKING=POINT
DT=(SINGLE SINGLE SINGLE SINGLE)
-0.23332600000000000562  0.33990199999999998193  -0.63956400000000002137  -1
-0.23722799999999999443  0.34211700000000000443  -0.6124519999999999964  -1
-0.22808800000000001296  0.37236799999999997679  -0.61333700000000002106  -1
-0.22808800000000001296  0.37236799999999997679  -0.61333700000000002106  -1
1  2  3  4
  
ZONE T='face371'
STRANDID=0, SOLUTIONTIME=0
Nodes=4, Elements=1, ZONETYPE=FEQuadrilateral
DATAPACKING=POINT
DT=(SINGLE SINGLE SINGLE SINGLE)
-0.22422100000000000364  0.37008200000000002206  -0.64008100000000001106  -1
-0.22808800000000001296  0.37236799999999997679  -0.61333700000000002106  -1
-0.21710699999999999443  0.40149400000000001754  -0.61274200000000000887  -1
-0.21710699999999999443  0.40149400000000001754  -0.61274200000000000887  -1
1  2  3  4
  
ZONE T='face372'
STRANDID=0, SOLUTIONTIME=0
Nodes=4, Elements=1, ZONETYPE=FEQuadrilateral
DATAPACKING=POINT
DT=(SINGLE SINGLE SINGLE SINGLE)
-0.25369399999999997508  0.28195100000000000717  -0.56928800000000001624  -1
-0.2495850000000000013  0.31527800000000000269  -0.55139099999999996449  -1
-0.24766099999999999226  0.31355499999999997263  -0.5795280000000000431  -1
-0.24766099999999999226  0.31355499999999997263  -0.5795280000000000431  -1
1  2  3  4
  
ZONE T='face373'
STRANDID=0, SOLUTIONTIME=0
Nodes=4, Elements=1, ZONETYPE=FEQuadrilateral
DATAPACKING=POINT
DT=(SINGLE SINGLE SINGLE SINGLE)
-0.24218899999999998762  0.34672500000000000542  -0.55628200000000005421  -1
-0.24766099999999999226  0.31355499999999997263  -0.5795280000000000431  -1
-0.2495850000000000013  0.31527800000000000269  -0.55139099999999996449  -1
-0.2495850000000000013  0.31527800000000000269  -0.55139099999999996449  -1
1  2  3  4
  
ZONE T='face374'
STRANDID=0, SOLUTIONTIME=0
Nodes=4, Elements=1, ZONETYPE=FEQuadrilateral
DATAPACKING=POINT
DT=(SINGLE SINGLE SINGLE SINGLE)
-0.24766099999999999226  0.31355499999999997263  -0.5795280000000000431  -1
-0.25106099999999997863  0.28043499999999998984  -0.59725300000000003386  -1
-0.25369399999999997508  0.28195100000000000717  -0.56928800000000001624  -1
-0.25369399999999997508  0.28195100000000000717  -0.56928800000000001624  -1
1  2  3  4
  
ZONE T='face375'
STRANDID=0, SOLUTIONTIME=0
Nodes=4, Elements=1, ZONETYPE=FEQuadrilateral
DATAPACKING=POINT
DT=(SINGLE SINGLE SINGLE SINGLE)
-0.2495850000000000013  0.31527800000000000269  -0.55139099999999996449  -1
-0.25369399999999997508  0.28195100000000000717  -0.56928800000000001624  -1
-0.25546999999999997488  0.28314699999999998203  -0.54120000000000001439  -1
-0.25546999999999997488  0.28314699999999998203  -0.54120000000000001439  -1
1  2  3  4
  
ZONE T='face376'
STRANDID=0, SOLUTIONTIME=0
Nodes=4, Elements=1, ZONETYPE=FEQuadrilateral
DATAPACKING=POINT
DT=(SINGLE SINGLE SINGLE SINGLE)
-0.24742100000000000204  0.27759299999999997866  -0.62645899999999998808  -1
-0.24477399999999999158  0.31122199999999999864  -0.60792800000000002392  -1
-0.24091899999999999427  0.30831500000000000572  -0.63653899999999996595  -1
-0.24091899999999999427  0.30831500000000000572  -0.63653899999999996595  -1
1  2  3  4
  
ZONE T='face377'
STRANDID=0, SOLUTIONTIME=0
Nodes=4, Elements=1, ZONETYPE=FEQuadrilateral
DATAPACKING=POINT
DT=(SINGLE SINGLE SINGLE SINGLE)
-0.23722799999999999443  0.34211700000000000443  -0.6124519999999999964  -1
-0.24091899999999999427  0.30831500000000000572  -0.63653899999999996595  -1
-0.24477399999999999158  0.31122199999999999864  -0.60792800000000002392  -1
-0.24477399999999999158  0.31122199999999999864  -0.60792800000000002392  -1
1  2  3  4
  
ZONE T='face378'
STRANDID=0, SOLUTIONTIME=0
Nodes=4, Elements=1, ZONETYPE=FEQuadrilateral
DATAPACKING=POINT
DT=(SINGLE SINGLE SINGLE SINGLE)
-0.24091899999999999427  0.30831500000000000572  -0.63653899999999996595  -1
-0.24247099999999999209  0.2714219999999999966  -0.65903999999999995918  -1
-0.24742100000000000204  0.27759299999999997866  -0.62645899999999998808  -1
-0.24742100000000000204  0.27759299999999997866  -0.62645899999999998808  -1
1  2  3  4
  
ZONE T='face379'
STRANDID=0, SOLUTIONTIME=0
Nodes=4, Elements=1, ZONETYPE=FEQuadrilateral
DATAPACKING=POINT
DT=(SINGLE SINGLE SINGLE SINGLE)
-0.24477399999999999158  0.31122199999999999864  -0.60792800000000002392  -1
-0.24742100000000000204  0.27759299999999997866  -0.62645899999999998808  -1
-0.25106099999999997863  0.28043499999999998984  -0.59725300000000003386  -1
-0.25106099999999997863  0.28043499999999998984  -0.59725300000000003386  -1
1  2  3  4
  
ZONE T='face380'
STRANDID=0, SOLUTIONTIME=0
Nodes=4, Elements=1, ZONETYPE=FEQuadrilateral
DATAPACKING=POINT
DT=(SINGLE SINGLE SINGLE SINGLE)
-0.24019999999999999685  0.34450900000000000967  -0.58451799999999998203  -1
-0.23324200000000000488  0.37727800000000000225  -0.5576410000000000533  -1
-0.23116800000000001236  0.37469500000000000028  -0.58592299999999997162  -1
-0.23116800000000001236  0.37469500000000000028  -0.58592299999999997162  -1
1  2  3  4
  
ZONE T='face381'
STRANDID=0, SOLUTIONTIME=0
Nodes=4, Elements=1, ZONETYPE=FEQuadrilateral
DATAPACKING=POINT
DT=(SINGLE SINGLE SINGLE SINGLE)
-0.22249399999999999733  0.40690900000000002068  -0.55702899999999999636  -1
-0.23116800000000001236  0.37469500000000000028  -0.58592299999999997162  -1
-0.23324200000000000488  0.37727800000000000225  -0.5576410000000000533  -1
-0.23324200000000000488  0.37727800000000000225  -0.5576410000000000533  -1
1  2  3  4
  
ZONE T='face382'
STRANDID=0, SOLUTIONTIME=0
Nodes=4, Elements=1, ZONETYPE=FEQuadrilateral
DATAPACKING=POINT
DT=(SINGLE SINGLE SINGLE SINGLE)
-0.23116800000000001236  0.37469500000000000028  -0.58592299999999997162  -1
-0.23722799999999999443  0.34211700000000000443  -0.6124519999999999964  -1
-0.24019999999999999685  0.34450900000000000967  -0.58451799999999998203  -1
-0.24019999999999999685  0.34450900000000000967  -0.58451799999999998203  -1
1  2  3  4
  
ZONE T='face383'
STRANDID=0, SOLUTIONTIME=0
Nodes=4, Elements=1, ZONETYPE=FEQuadrilateral
DATAPACKING=POINT
DT=(SINGLE SINGLE SINGLE SINGLE)
-0.23324200000000000488  0.37727800000000000225  -0.5576410000000000533  -1
-0.24019999999999999685  0.34450900000000000967  -0.58451799999999998203  -1
-0.24218899999999998762  0.34672500000000000542  -0.55628200000000005421  -1
-0.24218899999999998762  0.34672500000000000542  -0.55628200000000005421  -1
1  2  3  4
  
ZONE T='face384'
STRANDID=0, SOLUTIONTIME=0
Nodes=4, Elements=1, ZONETYPE=FEQuadrilateral
DATAPACKING=POINT
DT=(SINGLE SINGLE SINGLE SINGLE)
-0.24019999999999999685  0.34450900000000000967  -0.58451799999999998203  -1
-0.24477399999999999158  0.31122199999999999864  -0.60792800000000002392  -1
-0.24766099999999999226  0.31355499999999997263  -0.5795280000000000431  -1
-0.24766099999999999226  0.31355499999999997263  -0.5795280000000000431  -1
1  2  3  4
  
ZONE T='face385'
STRANDID=0, SOLUTIONTIME=0
Nodes=4, Elements=1, ZONETYPE=FEQuadrilateral
DATAPACKING=POINT
DT=(SINGLE SINGLE SINGLE SINGLE)
-0.25106099999999997863  0.28043499999999998984  -0.59725300000000003386  -1
-0.24766099999999999226  0.31355499999999997263  -0.5795280000000000431  -1
-0.24477399999999999158  0.31122199999999999864  -0.60792800000000002392  -1
-0.24477399999999999158  0.31122199999999999864  -0.60792800000000002392  -1
1  2  3  4
  
ZONE T='face386'
STRANDID=0, SOLUTIONTIME=0
Nodes=4, Elements=1, ZONETYPE=FEQuadrilateral
DATAPACKING=POINT
DT=(SINGLE SINGLE SINGLE SINGLE)
-0.24766099999999999226  0.31355499999999997263  -0.5795280000000000431  -1
-0.24218899999999998762  0.34672500000000000542  -0.55628200000000005421  -1
-0.24019999999999999685  0.34450900000000000967  -0.58451799999999998203  -1
-0.24019999999999999685  0.34450900000000000967  -0.58451799999999998203  -1
1  2  3  4
  
ZONE T='face387'
STRANDID=0, SOLUTIONTIME=0
Nodes=4, Elements=1, ZONETYPE=FEQuadrilateral
DATAPACKING=POINT
DT=(SINGLE SINGLE SINGLE SINGLE)
-0.24477399999999999158  0.31122199999999999864  -0.60792800000000002392  -1
-0.24019999999999999685  0.34450900000000000967  -0.58451799999999998203  -1
-0.23722799999999999443  0.34211700000000000443  -0.6124519999999999964  -1
-0.23722799999999999443  0.34211700000000000443  -0.6124519999999999964  -1
1  2  3  4
  
ZONE T='face388'
STRANDID=0, SOLUTIONTIME=0
Nodes=4, Elements=1, ZONETYPE=FEQuadrilateral
DATAPACKING=POINT
DT=(SINGLE SINGLE SINGLE SINGLE)
-0.19647700000000001275  0.42285499999999998089  -0.66628900000000002013  -1
-0.20049800000000000955  0.42637199999999997324  -0.63934100000000004815  -1
-0.18576699999999998769  0.45235799999999998233  -0.6411000000000000032  -1
-0.18576699999999998769  0.45235799999999998233  -0.6411000000000000032  -1
1  2  3  4
  
ZONE T='face389'
STRANDID=0, SOLUTIONTIME=0
Nodes=4, Elements=1, ZONETYPE=FEQuadrilateral
DATAPACKING=POINT
DT=(SINGLE SINGLE SINGLE SINGLE)
-0.18903100000000000458  0.45636300000000001864  -0.61300600000000005085  -1
-0.18576699999999998769  0.45235799999999998233  -0.6411000000000000032  -1
-0.20049800000000000955  0.42637199999999997324  -0.63934100000000004815  -1
-0.20049800000000000955  0.42637199999999997324  -0.63934100000000004815  -1
1  2  3  4
  
ZONE T='face390'
STRANDID=0, SOLUTIONTIME=0
Nodes=4, Elements=1, ZONETYPE=FEQuadrilateral
DATAPACKING=POINT
DT=(SINGLE SINGLE SINGLE SINGLE)
-0.18576699999999998769  0.45235799999999998233  -0.6411000000000000032  -1
-0.18240899999999998782  0.44787399999999999434  -0.66809200000000001918  -1
-0.19647700000000001275  0.42285499999999998089  -0.66628900000000002013  -1
-0.19647700000000001275  0.42285499999999998089  -0.66628900000000002013  -1
1  2  3  4
  
ZONE T='face391'
STRANDID=0, SOLUTIONTIME=0
Nodes=4, Elements=1, ZONETYPE=FEQuadrilateral
DATAPACKING=POINT
DT=(SINGLE SINGLE SINGLE SINGLE)
-0.20049800000000000955  0.42637199999999997324  -0.63934100000000004815  -1
-0.19647700000000001275  0.42285499999999998089  -0.66628900000000002013  -1
-0.20903800000000000159  0.39583499999999999241  -0.66620400000000001839  -1
-0.20903800000000000159  0.39583499999999999241  -0.66620400000000001839  -1
1  2  3  4
  
ZONE T='face392'
STRANDID=0, SOLUTIONTIME=0
Nodes=4, Elements=1, ZONETYPE=FEQuadrilateral
DATAPACKING=POINT
DT=(SINGLE SINGLE SINGLE SINGLE)
-0.16792999999999999594  0.46923999999999999044  -0.67237199999999996969  -1
-0.16991700000000001247  0.47538300000000000001  -0.64625500000000002387  -1
-0.15407999999999999474  0.49386400000000002519  -0.65622499999999994724  -1
-0.15407999999999999474  0.49386400000000002519  -0.65622499999999994724  -1
1  2  3  4
  
ZONE T='face393'
STRANDID=0, SOLUTIONTIME=0
Nodes=4, Elements=1, ZONETYPE=FEQuadrilateral
DATAPACKING=POINT
DT=(SINGLE SINGLE SINGLE SINGLE)
-0.1544629999999999892  0.50142500000000000959  -0.62954799999999999649  -1
-0.15407999999999999474  0.49386400000000002519  -0.65622499999999994724  -1
-0.16991700000000001247  0.47538300000000000001  -0.64625500000000002387  -1
-0.16991700000000001247  0.47538300000000000001  -0.64625500000000002387  -1
1  2  3  4
  
ZONE T='face394'
STRANDID=0, SOLUTIONTIME=0
Nodes=4, Elements=1, ZONETYPE=FEQuadrilateral
DATAPACKING=POINT
DT=(SINGLE SINGLE SINGLE SINGLE)
-0.15407999999999999474  0.49386400000000002519  -0.65622499999999994724  -1
-0.15136600000000000055  0.48594500000000001583  -0.68808999999999997943  -1
-0.16792999999999999594  0.46923999999999999044  -0.67237199999999996969  -1
-0.16792999999999999594  0.46923999999999999044  -0.67237199999999996969  -1
1  2  3  4
  
ZONE T='face395'
STRANDID=0, SOLUTIONTIME=0
Nodes=4, Elements=1, ZONETYPE=FEQuadrilateral
DATAPACKING=POINT
DT=(SINGLE SINGLE SINGLE SINGLE)
-0.16991700000000001247  0.47538300000000000001  -0.64625500000000002387  -1
-0.16792999999999999594  0.46923999999999999044  -0.67237199999999996969  -1
-0.18240899999999998782  0.44787399999999999434  -0.66809200000000001918  -1
-0.18240899999999998782  0.44787399999999999434  -0.66809200000000001918  -1
1  2  3  4
  
ZONE T='face396'
STRANDID=0, SOLUTIONTIME=0
Nodes=4, Elements=1, ZONETYPE=FEQuadrilateral
DATAPACKING=POINT
DT=(SINGLE SINGLE SINGLE SINGLE)
-0.17219100000000001072  0.4807489999999999819  -0.61846199999999995622  -1
-0.17488899999999998891  0.48507000000000000117  -0.58952499999999996572  -1
-0.15605900000000000327  0.50726099999999996193  -0.60079599999999999671  -1
-0.15605900000000000327  0.50726099999999996193  -0.60079599999999999671  -1
1  2  3  4
  
ZONE T='face397'
STRANDID=0, SOLUTIONTIME=0
Nodes=4, Elements=1, ZONETYPE=FEQuadrilateral
DATAPACKING=POINT
DT=(SINGLE SINGLE SINGLE SINGLE)
-0.1584409999999999985  0.5116960000000000397  -0.57141200000000003101  -1
-0.15605900000000000327  0.50726099999999996193  -0.60079599999999999671  -1
-0.17488899999999998891  0.48507000000000000117  -0.58952499999999996572  -1
-0.17488899999999998891  0.48507000000000000117  -0.58952499999999996572  -1
1  2  3  4
  
ZONE T='face398'
STRANDID=0, SOLUTIONTIME=0
Nodes=4, Elements=1, ZONETYPE=FEQuadrilateral
DATAPACKING=POINT
DT=(SINGLE SINGLE SINGLE SINGLE)
-0.15605900000000000327  0.50726099999999996193  -0.60079599999999999671  -1
-0.1544629999999999892  0.50142500000000000959  -0.62954799999999999649  -1
-0.17219100000000001072  0.4807489999999999819  -0.61846199999999995622  -1
-0.17219100000000001072  0.4807489999999999819  -0.61846199999999995622  -1
1  2  3  4
  
ZONE T='face399'
STRANDID=0, SOLUTIONTIME=0
Nodes=4, Elements=1, ZONETYPE=FEQuadrilateral
DATAPACKING=POINT
DT=(SINGLE SINGLE SINGLE SINGLE)
-0.17488899999999998891  0.48507000000000000117  -0.58952499999999996572  -1
-0.17219100000000001072  0.4807489999999999819  -0.61846199999999995622  -1
-0.18903100000000000458  0.45636300000000001864  -0.61300600000000005085  -1
-0.18903100000000000458  0.45636300000000001864  -0.61300600000000005085  -1
1  2  3  4
  
ZONE T='face400'
STRANDID=0, SOLUTIONTIME=0
Nodes=4, Elements=1, ZONETYPE=FEQuadrilateral
DATAPACKING=POINT
DT=(SINGLE SINGLE SINGLE SINGLE)
-0.17219100000000001072  0.4807489999999999819  -0.61846199999999995622  -1
-0.16991700000000001247  0.47538300000000000001  -0.64625500000000002387  -1
-0.18576699999999998769  0.45235799999999998233  -0.6411000000000000032  -1
-0.18576699999999998769  0.45235799999999998233  -0.6411000000000000032  -1
1  2  3  4
  
ZONE T='face401'
STRANDID=0, SOLUTIONTIME=0
Nodes=4, Elements=1, ZONETYPE=FEQuadrilateral
DATAPACKING=POINT
DT=(SINGLE SINGLE SINGLE SINGLE)
-0.18240899999999998782  0.44787399999999999434  -0.66809200000000001918  -1
-0.18576699999999998769  0.45235799999999998233  -0.6411000000000000032  -1
-0.16991700000000001247  0.47538300000000000001  -0.64625500000000002387  -1
-0.16991700000000001247  0.47538300000000000001  -0.64625500000000002387  -1
1  2  3  4
  
ZONE T='face402'
STRANDID=0, SOLUTIONTIME=0
Nodes=4, Elements=1, ZONETYPE=FEQuadrilateral
DATAPACKING=POINT
DT=(SINGLE SINGLE SINGLE SINGLE)
-0.18576699999999998769  0.45235799999999998233  -0.6411000000000000032  -1
-0.18903100000000000458  0.45636300000000001864  -0.61300600000000005085  -1
-0.17219100000000001072  0.4807489999999999819  -0.61846199999999995622  -1
-0.17219100000000001072  0.4807489999999999819  -0.61846199999999995622  -1
1  2  3  4
  
ZONE T='face403'
STRANDID=0, SOLUTIONTIME=0
Nodes=4, Elements=1, ZONETYPE=FEQuadrilateral
DATAPACKING=POINT
DT=(SINGLE SINGLE SINGLE SINGLE)
-0.16991700000000001247  0.47538300000000000001  -0.64625500000000002387  -1
-0.17219100000000001072  0.4807489999999999819  -0.61846199999999995622  -1
-0.1544629999999999892  0.50142500000000000959  -0.62954799999999999649  -1
-0.1544629999999999892  0.50142500000000000959  -0.62954799999999999649  -1
1  2  3  4
  
ZONE T='face404'
STRANDID=0, SOLUTIONTIME=0
Nodes=4, Elements=1, ZONETYPE=FEQuadrilateral
DATAPACKING=POINT
DT=(SINGLE SINGLE SINGLE SINGLE)
-0.22020999999999998908  0.40417399999999997773  -0.58519799999999999596  -1
-0.20948800000000000754  0.43576900000000001745  -0.5557969999999999855  -1
-0.20707900000000001306  0.43281100000000000128  -0.5840220000000000411  -1
-0.20707900000000001306  0.43281100000000000128  -0.5840220000000000411  -1
1  2  3  4
  
ZONE T='face405'
STRANDID=0, SOLUTIONTIME=0
Nodes=4, Elements=1, ZONETYPE=FEQuadrilateral
DATAPACKING=POINT
DT=(SINGLE SINGLE SINGLE SINGLE)
-0.19438700000000000423  0.46329399999999998361  -0.5562500000000000222  -1
-0.20707900000000001306  0.43281100000000000128  -0.5840220000000000411  -1
-0.20948800000000000754  0.43576900000000001745  -0.5557969999999999855  -1
-0.20948800000000000754  0.43576900000000001745  -0.5557969999999999855  -1
1  2  3  4
  
ZONE T='face406'
STRANDID=0, SOLUTIONTIME=0
Nodes=4, Elements=1, ZONETYPE=FEQuadrilateral
DATAPACKING=POINT
DT=(SINGLE SINGLE SINGLE SINGLE)
-0.20707900000000001306  0.43281100000000000128  -0.5840220000000000411  -1
-0.21710699999999999443  0.40149400000000001754  -0.61274200000000000887  -1
-0.22020999999999998908  0.40417399999999997773  -0.58519799999999999596  -1
-0.22020999999999998908  0.40417399999999997773  -0.58519799999999999596  -1
1  2  3  4
  
ZONE T='face407'
STRANDID=0, SOLUTIONTIME=0
Nodes=4, Elements=1, ZONETYPE=FEQuadrilateral
DATAPACKING=POINT
DT=(SINGLE SINGLE SINGLE SINGLE)
-0.20948800000000000754  0.43576900000000001745  -0.5557969999999999855  -1
-0.22020999999999998908  0.40417399999999997773  -0.58519799999999999596  -1
-0.22249399999999999733  0.40690900000000002068  -0.55702899999999999636  -1
-0.22249399999999999733  0.40690900000000002068  -0.55702899999999999636  -1
1  2  3  4
  
ZONE T='face408'
STRANDID=0, SOLUTIONTIME=0
Nodes=4, Elements=1, ZONETYPE=FEQuadrilateral
DATAPACKING=POINT
DT=(SINGLE SINGLE SINGLE SINGLE)
-0.2133579999999999921  0.39872000000000001885  -0.63976800000000000335  -1
-0.20404200000000000115  0.42970700000000000562  -0.61186399999999996346  -1
-0.20049800000000000955  0.42637199999999997324  -0.63934100000000004815  -1
-0.20049800000000000955  0.42637199999999997324  -0.63934100000000004815  -1
1  2  3  4
  
ZONE T='face409'
STRANDID=0, SOLUTIONTIME=0
Nodes=4, Elements=1, ZONETYPE=FEQuadrilateral
DATAPACKING=POINT
DT=(SINGLE SINGLE SINGLE SINGLE)
-0.18903100000000000458  0.45636300000000001864  -0.61300600000000005085  -1
-0.20049800000000000955  0.42637199999999997324  -0.63934100000000004815  -1
-0.20404200000000000115  0.42970700000000000562  -0.61186399999999996346  -1
-0.20404200000000000115  0.42970700000000000562  -0.61186399999999996346  -1
1  2  3  4
  
ZONE T='face410'
STRANDID=0, SOLUTIONTIME=0
Nodes=4, Elements=1, ZONETYPE=FEQuadrilateral
DATAPACKING=POINT
DT=(SINGLE SINGLE SINGLE SINGLE)
-0.20049800000000000955  0.42637199999999997324  -0.63934100000000004815  -1
-0.20903800000000000159  0.39583499999999999241  -0.66620400000000001839  -1
-0.2133579999999999921  0.39872000000000001885  -0.63976800000000000335  -1
-0.2133579999999999921  0.39872000000000001885  -0.63976800000000000335  -1
1  2  3  4
  
ZONE T='face411'
STRANDID=0, SOLUTIONTIME=0
Nodes=4, Elements=1, ZONETYPE=FEQuadrilateral
DATAPACKING=POINT
DT=(SINGLE SINGLE SINGLE SINGLE)
-0.20404200000000000115  0.42970700000000000562  -0.61186399999999996346  -1
-0.2133579999999999921  0.39872000000000001885  -0.63976800000000000335  -1
-0.21710699999999999443  0.40149400000000001754  -0.61274200000000000887  -1
-0.21710699999999999443  0.40149400000000001754  -0.61274200000000000887  -1
1  2  3  4
  
ZONE T='face412'
STRANDID=0, SOLUTIONTIME=0
Nodes=4, Elements=1, ZONETYPE=FEQuadrilateral
DATAPACKING=POINT
DT=(SINGLE SINGLE SINGLE SINGLE)
-0.1919299999999999895  0.46000299999999999523  -0.58469800000000005102  -1
-0.17733299999999999064  0.4888410000000000255  -0.56068899999999999295  -1
-0.17488899999999998891  0.48507000000000000117  -0.58952499999999996572  -1
-0.17488899999999998891  0.48507000000000000117  -0.58952499999999996572  -1
1  2  3  4
  
ZONE T='face413'
STRANDID=0, SOLUTIONTIME=0
Nodes=4, Elements=1, ZONETYPE=FEQuadrilateral
DATAPACKING=POINT
DT=(SINGLE SINGLE SINGLE SINGLE)
-0.1584409999999999985  0.5116960000000000397  -0.57141200000000003101  -1
-0.17488899999999998891  0.48507000000000000117  -0.58952499999999996572  -1
-0.17733299999999999064  0.4888410000000000255  -0.56068899999999999295  -1
-0.17733299999999999064  0.4888410000000000255  -0.56068899999999999295  -1
1  2  3  4
  
ZONE T='face414'
STRANDID=0, SOLUTIONTIME=0
Nodes=4, Elements=1, ZONETYPE=FEQuadrilateral
DATAPACKING=POINT
DT=(SINGLE SINGLE SINGLE SINGLE)
-0.17488899999999998891  0.48507000000000000117  -0.58952499999999996572  -1
-0.18903100000000000458  0.45636300000000001864  -0.61300600000000005085  -1
-0.1919299999999999895  0.46000299999999999523  -0.58469800000000005102  -1
-0.1919299999999999895  0.46000299999999999523  -0.58469800000000005102  -1
1  2  3  4
  
ZONE T='face415'
STRANDID=0, SOLUTIONTIME=0
Nodes=4, Elements=1, ZONETYPE=FEQuadrilateral
DATAPACKING=POINT
DT=(SINGLE SINGLE SINGLE SINGLE)
-0.17733299999999999064  0.4888410000000000255  -0.56068899999999999295  -1
-0.1919299999999999895  0.46000299999999999523  -0.58469800000000005102  -1
-0.19438700000000000423  0.46329399999999998361  -0.5562500000000000222  -1
-0.19438700000000000423  0.46329399999999998361  -0.5562500000000000222  -1
1  2  3  4
  
ZONE T='face416'
STRANDID=0, SOLUTIONTIME=0
Nodes=4, Elements=1, ZONETYPE=FEQuadrilateral
DATAPACKING=POINT
DT=(SINGLE SINGLE SINGLE SINGLE)
-0.1919299999999999895  0.46000299999999999523  -0.58469800000000005102  -1
-0.20404200000000000115  0.42970700000000000562  -0.61186399999999996346  -1
-0.20707900000000001306  0.43281100000000000128  -0.5840220000000000411  -1
-0.20707900000000001306  0.43281100000000000128  -0.5840220000000000411  -1
1  2  3  4
  
ZONE T='face417'
STRANDID=0, SOLUTIONTIME=0
Nodes=4, Elements=1, ZONETYPE=FEQuadrilateral
DATAPACKING=POINT
DT=(SINGLE SINGLE SINGLE SINGLE)
-0.21710699999999999443  0.40149400000000001754  -0.61274200000000000887  -1
-0.20707900000000001306  0.43281100000000000128  -0.5840220000000000411  -1
-0.20404200000000000115  0.42970700000000000562  -0.61186399999999996346  -1
-0.20404200000000000115  0.42970700000000000562  -0.61186399999999996346  -1
1  2  3  4
  
ZONE T='face418'
STRANDID=0, SOLUTIONTIME=0
Nodes=4, Elements=1, ZONETYPE=FEQuadrilateral
DATAPACKING=POINT
DT=(SINGLE SINGLE SINGLE SINGLE)
-0.20707900000000001306  0.43281100000000000128  -0.5840220000000000411  -1
-0.19438700000000000423  0.46329399999999998361  -0.5562500000000000222  -1
-0.1919299999999999895  0.46000299999999999523  -0.58469800000000005102  -1
-0.1919299999999999895  0.46000299999999999523  -0.58469800000000005102  -1
1  2  3  4
  
ZONE T='face419'
STRANDID=0, SOLUTIONTIME=0
Nodes=4, Elements=1, ZONETYPE=FEQuadrilateral
DATAPACKING=POINT
DT=(SINGLE SINGLE SINGLE SINGLE)
-0.20404200000000000115  0.42970700000000000562  -0.61186399999999996346  -1
-0.1919299999999999895  0.46000299999999999523  -0.58469800000000005102  -1
-0.18903100000000000458  0.45636300000000001864  -0.61300600000000005085  -1
-0.18903100000000000458  0.45636300000000001864  -0.61300600000000005085  -1
1  2  3  4
  
ZONE T='face420'
STRANDID=0, SOLUTIONTIME=0
Nodes=4, Elements=1, ZONETYPE=FEQuadrilateral
DATAPACKING=POINT
DT=(SINGLE SINGLE SINGLE SINGLE)
-0.20948800000000000754  0.43576900000000001745  -0.5557969999999999855  -1
-0.21104899999999998661  0.43879200000000001536  -0.52698999999999995847  -1
-0.19623199999999998977  0.46638299999999999201  -0.52755300000000004967  -1
-0.19623199999999998977  0.46638299999999999201  -0.52755300000000004967  -1
1  2  3  4
  
ZONE T='face421'
STRANDID=0, SOLUTIONTIME=0
Nodes=4, Elements=1, ZONETYPE=FEQuadrilateral
DATAPACKING=POINT
DT=(SINGLE SINGLE SINGLE SINGLE)
-0.19747200000000000863  0.46962300000000001265  -0.49753999999999998227  -1
-0.19623199999999998977  0.46638299999999999201  -0.52755300000000004967  -1
-0.21104899999999998661  0.43879200000000001536  -0.52698999999999995847  -1
-0.21104899999999998661  0.43879200000000001536  -0.52698999999999995847  -1
1  2  3  4
  
ZONE T='face422'
STRANDID=0, SOLUTIONTIME=0
Nodes=4, Elements=1, ZONETYPE=FEQuadrilateral
DATAPACKING=POINT
DT=(SINGLE SINGLE SINGLE SINGLE)
-0.19623199999999998977  0.46638299999999999201  -0.52755300000000004967  -1
-0.19438700000000000423  0.46329399999999998361  -0.5562500000000000222  -1
-0.20948800000000000754  0.43576900000000001745  -0.5557969999999999855  -1
-0.20948800000000000754  0.43576900000000001745  -0.5557969999999999855  -1
1  2  3  4
  
ZONE T='face423'
STRANDID=0, SOLUTIONTIME=0
Nodes=4, Elements=1, ZONETYPE=FEQuadrilateral
DATAPACKING=POINT
DT=(SINGLE SINGLE SINGLE SINGLE)
-0.21104899999999998661  0.43879200000000001536  -0.52698999999999995847  -1
-0.20948800000000000754  0.43576900000000001745  -0.5557969999999999855  -1
-0.22249399999999999733  0.40690900000000002068  -0.55702899999999999636  -1
-0.22249399999999999733  0.40690900000000002068  -0.55702899999999999636  -1
1  2  3  4
  
ZONE T='face424'
STRANDID=0, SOLUTIONTIME=0
Nodes=4, Elements=1, ZONETYPE=FEQuadrilateral
DATAPACKING=POINT
DT=(SINGLE SINGLE SINGLE SINGLE)
-0.17733299999999999064  0.4888410000000000255  -0.56068899999999999295  -1
-0.17940000000000000391  0.49214499999999999913  -0.53193900000000005068  -1
-0.1606809999999999905  0.51539800000000002278  -0.54244599999999998374  -1
-0.1606809999999999905  0.51539800000000002278  -0.54244599999999998374  -1
1  2  3  4
  
ZONE T='face425'
STRANDID=0, SOLUTIONTIME=0
Nodes=4, Elements=1, ZONETYPE=FEQuadrilateral
DATAPACKING=POINT
DT=(SINGLE SINGLE SINGLE SINGLE)
-0.16244200000000000306  0.51903100000000002012  -0.5128789999999999738  -1
-0.1606809999999999905  0.51539800000000002278  -0.54244599999999998374  -1
-0.17940000000000000391  0.49214499999999999913  -0.53193900000000005068  -1
-0.17940000000000000391  0.49214499999999999913  -0.53193900000000005068  -1
1  2  3  4
  
ZONE T='face426'
STRANDID=0, SOLUTIONTIME=0
Nodes=4, Elements=1, ZONETYPE=FEQuadrilateral
DATAPACKING=POINT
DT=(SINGLE SINGLE SINGLE SINGLE)
-0.1606809999999999905  0.51539800000000002278  -0.54244599999999998374  -1
-0.1584409999999999985  0.5116960000000000397  -0.57141200000000003101  -1
-0.17733299999999999064  0.4888410000000000255  -0.56068899999999999295  -1
-0.17733299999999999064  0.4888410000000000255  -0.56068899999999999295  -1
1  2  3  4
  
ZONE T='face427'
STRANDID=0, SOLUTIONTIME=0
Nodes=4, Elements=1, ZONETYPE=FEQuadrilateral
DATAPACKING=POINT
DT=(SINGLE SINGLE SINGLE SINGLE)
-0.17940000000000000391  0.49214499999999999913  -0.53193900000000005068  -1
-0.17733299999999999064  0.4888410000000000255  -0.56068899999999999295  -1
-0.19438700000000000423  0.46329399999999998361  -0.5562500000000000222  -1
-0.19438700000000000423  0.46329399999999998361  -0.5562500000000000222  -1
1  2  3  4
  
ZONE T='face428'
STRANDID=0, SOLUTIONTIME=0
Nodes=4, Elements=1, ZONETYPE=FEQuadrilateral
DATAPACKING=POINT
DT=(SINGLE SINGLE SINGLE SINGLE)
-0.18091699999999999449  0.49578899999999997972  -0.50146000000000001684  -1
-0.18207100000000001061  0.49966899999999997428  -0.46893000000000001348  -1
-0.16371499999999999941  0.52354800000000001337  -0.48010500000000000398  -1
-0.16371499999999999941  0.52354800000000001337  -0.48010500000000000398  -1
1  2  3  4
  
ZONE T='face429'
STRANDID=0, SOLUTIONTIME=0
Nodes=4, Elements=1, ZONETYPE=FEQuadrilateral
DATAPACKING=POINT
DT=(SINGLE SINGLE SINGLE SINGLE)
-0.1647099999999999953  0.53015299999999998537  -0.44005100000000002547  -1
-0.16371499999999999941  0.52354800000000001337  -0.48010500000000000398  -1
-0.18207100000000001061  0.49966899999999997428  -0.46893000000000001348  -1
-0.18207100000000001061  0.49966899999999997428  -0.46893000000000001348  -1
1  2  3  4
  
ZONE T='face430'
STRANDID=0, SOLUTIONTIME=0
Nodes=4, Elements=1, ZONETYPE=FEQuadrilateral
DATAPACKING=POINT
DT=(SINGLE SINGLE SINGLE SINGLE)
-0.16371499999999999941  0.52354800000000001337  -0.48010500000000000398  -1
-0.16244200000000000306  0.51903100000000002012  -0.5128789999999999738  -1
-0.18091699999999999449  0.49578899999999997972  -0.50146000000000001684  -1
-0.18091699999999999449  0.49578899999999997972  -0.50146000000000001684  -1
1  2  3  4
  
ZONE T='face431'
STRANDID=0, SOLUTIONTIME=0
Nodes=4, Elements=1, ZONETYPE=FEQuadrilateral
DATAPACKING=POINT
DT=(SINGLE SINGLE SINGLE SINGLE)
-0.18207100000000001061  0.49966899999999997428  -0.46893000000000001348  -1
-0.18091699999999999449  0.49578899999999997972  -0.50146000000000001684  -1
-0.19747200000000000863  0.46962300000000001265  -0.49753999999999998227  -1
-0.19747200000000000863  0.46962300000000001265  -0.49753999999999998227  -1
1  2  3  4
  
ZONE T='face432'
STRANDID=0, SOLUTIONTIME=0
Nodes=4, Elements=1, ZONETYPE=FEQuadrilateral
DATAPACKING=POINT
DT=(SINGLE SINGLE SINGLE SINGLE)
-0.18091699999999999449  0.49578899999999997972  -0.50146000000000001684  -1
-0.17940000000000000391  0.49214499999999999913  -0.53193900000000005068  -1
-0.19623199999999998977  0.46638299999999999201  -0.52755300000000004967  -1
-0.19623199999999998977  0.46638299999999999201  -0.52755300000000004967  -1
1  2  3  4
  
ZONE T='face433'
STRANDID=0, SOLUTIONTIME=0
Nodes=4, Elements=1, ZONETYPE=FEQuadrilateral
DATAPACKING=POINT
DT=(SINGLE SINGLE SINGLE SINGLE)
-0.19438700000000000423  0.46329399999999998361  -0.5562500000000000222  -1
-0.19623199999999998977  0.46638299999999999201  -0.52755300000000004967  -1
-0.17940000000000000391  0.49214499999999999913  -0.53193900000000005068  -1
-0.17940000000000000391  0.49214499999999999913  -0.53193900000000005068  -1
1  2  3  4
  
ZONE T='face434'
STRANDID=0, SOLUTIONTIME=0
Nodes=4, Elements=1, ZONETYPE=FEQuadrilateral
DATAPACKING=POINT
DT=(SINGLE SINGLE SINGLE SINGLE)
-0.19623199999999998977  0.46638299999999999201  -0.52755300000000004967  -1
-0.19747200000000000863  0.46962300000000001265  -0.49753999999999998227  -1
-0.18091699999999999449  0.49578899999999997972  -0.50146000000000001684  -1
-0.18091699999999999449  0.49578899999999997972  -0.50146000000000001684  -1
1  2  3  4
  
ZONE T='face435'
STRANDID=0, SOLUTIONTIME=0
Nodes=4, Elements=1, ZONETYPE=FEQuadrilateral
DATAPACKING=POINT
DT=(SINGLE SINGLE SINGLE SINGLE)
-0.17940000000000000391  0.49214499999999999913  -0.53193900000000005068  -1
-0.18091699999999999449  0.49578899999999997972  -0.50146000000000001684  -1
-0.16244200000000000306  0.51903100000000002012  -0.5128789999999999738  -1
-0.16244200000000000306  0.51903100000000002012  -0.5128789999999999738  -1
1  2  3  4
  
ZONE T='face436'
STRANDID=0, SOLUTIONTIME=0
Nodes=4, Elements=1, ZONETYPE=FEQuadrilateral
DATAPACKING=POINT
DT=(SINGLE SINGLE SINGLE SINGLE)
-0.22461300000000000709  0.41529899999999997373  -0.46789399999999997659  -1
-0.21335200000000001386  0.44590000000000001856  -0.43628400000000000514  -1
-0.21260499999999998844  0.44427699999999997749  -0.4669139999999999957  -1
-0.21260499999999998844  0.44427699999999997749  -0.4669139999999999957  -1
1  2  3  4
  
ZONE T='face437'
STRANDID=0, SOLUTIONTIME=0
Nodes=4, Elements=1, ZONETYPE=FEQuadrilateral
DATAPACKING=POINT
DT=(SINGLE SINGLE SINGLE SINGLE)
-0.20022300000000001208  0.47370099999999998319  -0.43512000000000000677  -1
-0.21260499999999998844  0.44427699999999997749  -0.4669139999999999957  -1
-0.21335200000000001386  0.44590000000000001856  -0.43628400000000000514  -1
-0.21335200000000001386  0.44590000000000001856  -0.43628400000000000514  -1
1  2  3  4
  
ZONE T='face438'
STRANDID=0, SOLUTIONTIME=0
Nodes=4, Elements=1, ZONETYPE=FEQuadrilateral
DATAPACKING=POINT
DT=(SINGLE SINGLE SINGLE SINGLE)
-0.21260499999999998844  0.44427699999999997749  -0.4669139999999999957  -1
-0.22427800000000000513  0.41291200000000000125  -0.49812600000000001321  -1
-0.22461300000000000709  0.41529899999999997373  -0.46789399999999997659  -1
-0.22461300000000000709  0.41529899999999997373  -0.46789399999999997659  -1
1  2  3  4
  
ZONE T='face439'
STRANDID=0, SOLUTIONTIME=0
Nodes=4, Elements=1, ZONETYPE=FEQuadrilateral
DATAPACKING=POINT
DT=(SINGLE SINGLE SINGLE SINGLE)
-0.21335200000000001386  0.44590000000000001856  -0.43628400000000000514  -1
-0.22461300000000000709  0.41529899999999997373  -0.46789399999999997659  -1
-0.22499199999999999755  0.41676400000000002333  -0.43770500000000001073  -1
-0.22499199999999999755  0.41676400000000002333  -0.43770500000000001073  -1
1  2  3  4
  
ZONE T='face440'
STRANDID=0, SOLUTIONTIME=0
Nodes=4, Elements=1, ZONETYPE=FEQuadrilateral
DATAPACKING=POINT
DT=(SINGLE SINGLE SINGLE SINGLE)
-0.22369700000000000695  0.40997600000000000708  -0.52794499999999999762  -1
-0.21194799999999999751  0.44177499999999997327  -0.4972779999999999978  -1
-0.21104899999999998661  0.43879200000000001536  -0.52698999999999995847  -1
-0.21104899999999998661  0.43879200000000001536  -0.52698999999999995847  -1
1  2  3  4
  
ZONE T='face441'
STRANDID=0, SOLUTIONTIME=0
Nodes=4, Elements=1, ZONETYPE=FEQuadrilateral
DATAPACKING=POINT
DT=(SINGLE SINGLE SINGLE SINGLE)
-0.19747200000000000863  0.46962300000000001265  -0.49753999999999998227  -1
-0.21104899999999998661  0.43879200000000001536  -0.52698999999999995847  -1
-0.21194799999999999751  0.44177499999999997327  -0.4972779999999999978  -1
-0.21194799999999999751  0.44177499999999997327  -0.4972779999999999978  -1
1  2  3  4
  
ZONE T='face442'
STRANDID=0, SOLUTIONTIME=0
Nodes=4, Elements=1, ZONETYPE=FEQuadrilateral
DATAPACKING=POINT
DT=(SINGLE SINGLE SINGLE SINGLE)
-0.21104899999999998661  0.43879200000000001536  -0.52698999999999995847  -1
-0.22249399999999999733  0.40690900000000002068  -0.55702899999999999636  -1
-0.22369700000000000695  0.40997600000000000708  -0.52794499999999999762  -1
-0.22369700000000000695  0.40997600000000000708  -0.52794499999999999762  -1
1  2  3  4
  
ZONE T='face443'
STRANDID=0, SOLUTIONTIME=0
Nodes=4, Elements=1, ZONETYPE=FEQuadrilateral
DATAPACKING=POINT
DT=(SINGLE SINGLE SINGLE SINGLE)
-0.21194799999999999751  0.44177499999999997327  -0.4972779999999999978  -1
-0.22369700000000000695  0.40997600000000000708  -0.52794499999999999762  -1
-0.22427800000000000513  0.41291200000000000125  -0.49812600000000001321  -1
-0.22427800000000000513  0.41291200000000000125  -0.49812600000000001321  -1
1  2  3  4
  
ZONE T='face444'
STRANDID=0, SOLUTIONTIME=0
Nodes=4, Elements=1, ZONETYPE=FEQuadrilateral
DATAPACKING=POINT
DT=(SINGLE SINGLE SINGLE SINGLE)
-0.19847100000000000852  0.47244900000000000784  -0.46663399999999999324  -1
-0.18463999999999999857  0.50127800000000000136  -0.43544899999999997497  -1
-0.18207100000000001061  0.49966899999999997428  -0.46893000000000001348  -1
-0.18207100000000001061  0.49966899999999997428  -0.46893000000000001348  -1
1  2  3  4
  
ZONE T='face445'
STRANDID=0, SOLUTIONTIME=0
Nodes=4, Elements=1, ZONETYPE=FEQuadrilateral
DATAPACKING=POINT
DT=(SINGLE SINGLE SINGLE SINGLE)
-0.1647099999999999953  0.53015299999999998537  -0.44005100000000002547  -1
-0.18207100000000001061  0.49966899999999997428  -0.46893000000000001348  -1
-0.18463999999999999857  0.50127800000000000136  -0.43544899999999997497  -1
-0.18463999999999999857  0.50127800000000000136  -0.43544899999999997497  -1
1  2  3  4
  
ZONE T='face446'
STRANDID=0, SOLUTIONTIME=0
Nodes=4, Elements=1, ZONETYPE=FEQuadrilateral
DATAPACKING=POINT
DT=(SINGLE SINGLE SINGLE SINGLE)
-0.18207100000000001061  0.49966899999999997428  -0.46893000000000001348  -1
-0.19747200000000000863  0.46962300000000001265  -0.49753999999999998227  -1
-0.19847100000000000852  0.47244900000000000784  -0.46663399999999999324  -1
-0.19847100000000000852  0.47244900000000000784  -0.46663399999999999324  -1
1  2  3  4
  
ZONE T='face447'
STRANDID=0, SOLUTIONTIME=0
Nodes=4, Elements=1, ZONETYPE=FEQuadrilateral
DATAPACKING=POINT
DT=(SINGLE SINGLE SINGLE SINGLE)
-0.18463999999999999857  0.50127800000000000136  -0.43544899999999997497  -1
-0.19847100000000000852  0.47244900000000000784  -0.46663399999999999324  -1
-0.20022300000000001208  0.47370099999999998319  -0.43512000000000000677  -1
-0.20022300000000001208  0.47370099999999998319  -0.43512000000000000677  -1
1  2  3  4
  
ZONE T='face448'
STRANDID=0, SOLUTIONTIME=0
Nodes=4, Elements=1, ZONETYPE=FEQuadrilateral
DATAPACKING=POINT
DT=(SINGLE SINGLE SINGLE SINGLE)
-0.19847100000000000852  0.47244900000000000784  -0.46663399999999999324  -1
-0.21194799999999999751  0.44177499999999997327  -0.4972779999999999978  -1
-0.21260499999999998844  0.44427699999999997749  -0.4669139999999999957  -1
-0.21260499999999998844  0.44427699999999997749  -0.4669139999999999957  -1
1  2  3  4
  
ZONE T='face449'
STRANDID=0, SOLUTIONTIME=0
Nodes=4, Elements=1, ZONETYPE=FEQuadrilateral
DATAPACKING=POINT
DT=(SINGLE SINGLE SINGLE SINGLE)
-0.22427800000000000513  0.41291200000000000125  -0.49812600000000001321  -1
-0.21260499999999998844  0.44427699999999997749  -0.4669139999999999957  -1
-0.21194799999999999751  0.44177499999999997327  -0.4972779999999999978  -1
-0.21194799999999999751  0.44177499999999997327  -0.4972779999999999978  -1
1  2  3  4
  
ZONE T='face450'
STRANDID=0, SOLUTIONTIME=0
Nodes=4, Elements=1, ZONETYPE=FEQuadrilateral
DATAPACKING=POINT
DT=(SINGLE SINGLE SINGLE SINGLE)
-0.21260499999999998844  0.44427699999999997749  -0.4669139999999999957  -1
-0.20022300000000001208  0.47370099999999998319  -0.43512000000000000677  -1
-0.19847100000000000852  0.47244900000000000784  -0.46663399999999999324  -1
-0.19847100000000000852  0.47244900000000000784  -0.46663399999999999324  -1
1  2  3  4
  
ZONE T='face451'
STRANDID=0, SOLUTIONTIME=0
Nodes=4, Elements=1, ZONETYPE=FEQuadrilateral
DATAPACKING=POINT
DT=(SINGLE SINGLE SINGLE SINGLE)
-0.21194799999999999751  0.44177499999999997327  -0.4972779999999999978  -1
-0.19847100000000000852  0.47244900000000000784  -0.46663399999999999324  -1
-0.19747200000000000863  0.46962300000000001265  -0.49753999999999998227  -1
-0.19747200000000000863  0.46962300000000001265  -0.49753999999999998227  -1
1  2  3  4
  
ZONE T='face452'
STRANDID=0, SOLUTIONTIME=0
Nodes=4, Elements=1, ZONETYPE=FEQuadrilateral
DATAPACKING=POINT
DT=(SINGLE SINGLE SINGLE SINGLE)
-0.038731000000000001537  0.70666300000000004111  -0.25001699999999998925  -1
-0.050012899999999999023  0.7071560000000000068  -0.22449299999999999811  -1
-0.011616299999999999543  0.7209389999999999965  -0.23074100000000000166  -1
-0.011616299999999999543  0.7209389999999999965  -0.23074100000000000166  -1
1  2  3  4
  
ZONE T='face453'
STRANDID=0, SOLUTIONTIME=0
Nodes=4, Elements=1, ZONETYPE=FEQuadrilateral
DATAPACKING=POINT
DT=(SINGLE SINGLE SINGLE SINGLE)
-0.050012899999999999023  0.7071560000000000068  -0.22449299999999999811  -1
-0.038731000000000001537  0.70666300000000004111  -0.25001699999999998925  -1
-0.064833799999999996988  0.69211699999999998223  -0.25470700000000001673  -1
-0.064833799999999996988  0.69211699999999998223  -0.25470700000000001673  -1
1  2  3  4
  
ZONE T='face454'
STRANDID=0, SOLUTIONTIME=0
Nodes=4, Elements=1, ZONETYPE=FEQuadrilateral
DATAPACKING=POINT
DT=(SINGLE SINGLE SINGLE SINGLE)
-0.038731000000000001537  0.70666300000000004111  -0.25001699999999998925  -1
-0.024256099999999999189  0.70585200000000003495  -0.27446599999999998776  -1
-0.058813799999999999413  0.68522600000000000176  -0.28582499999999999574  -1
-0.058813799999999999413  0.68522600000000000176  -0.28582499999999999574  -1
1  2  3  4
  
ZONE T='face455'
STRANDID=0, SOLUTIONTIME=0
Nodes=4, Elements=1, ZONETYPE=FEQuadrilateral
DATAPACKING=POINT
DT=(SINGLE SINGLE SINGLE SINGLE)
-0.039354600000000003468  0.68633699999999997488  -0.31291000000000002146  -1
-0.058813799999999999413  0.68522600000000000176  -0.28582499999999999574  -1
-0.024256099999999999189  0.70585200000000003495  -0.27446599999999998776  -1
-0.024256099999999999189  0.70585200000000003495  -0.27446599999999998776  -1
1  2  3  4
  
ZONE T='face456'
STRANDID=0, SOLUTIONTIME=0
Nodes=4, Elements=1, ZONETYPE=FEQuadrilateral
DATAPACKING=POINT
DT=(SINGLE SINGLE SINGLE SINGLE)
-0.058813799999999999413  0.68522600000000000176  -0.28582499999999999574  -1
-0.064833799999999996988  0.69211699999999998223  -0.25470700000000001673  -1
-0.038731000000000001537  0.70666300000000004111  -0.25001699999999998925  -1
-0.038731000000000001537  0.70666300000000004111  -0.25001699999999998925  -1
1  2  3  4
  
ZONE T='face457'
STRANDID=0, SOLUTIONTIME=0
Nodes=4, Elements=1, ZONETYPE=FEQuadrilateral
DATAPACKING=POINT
DT=(SINGLE SINGLE SINGLE SINGLE)
0.014704999999999999322  0.72555300000000000349  -0.24720100000000000406  -1
0.017538899999999999629  0.71680999999999994721  -0.28802600000000000424  -1
-0.0090807999999999999829  0.71644300000000005202  -0.25623699999999999255  -1
-0.0090807999999999999829  0.71644300000000005202  -0.25623699999999999255  -1
1  2  3  4
  
ZONE T='face458'
STRANDID=0, SOLUTIONTIME=0
Nodes=4, Elements=1, ZONETYPE=FEQuadrilateral
DATAPACKING=POINT
DT=(SINGLE SINGLE SINGLE SINGLE)
-0.024256099999999999189  0.70585200000000003495  -0.27446599999999998776  -1
-0.0090807999999999999829  0.71644300000000005202  -0.25623699999999999255  -1
0.017538899999999999629  0.71680999999999994721  -0.28802600000000000424  -1
0.017538899999999999629  0.71680999999999994721  -0.28802600000000000424  -1
1  2  3  4
  
ZONE T='face459'
STRANDID=0, SOLUTIONTIME=0
Nodes=4, Elements=1, ZONETYPE=FEQuadrilateral
DATAPACKING=POINT
DT=(SINGLE SINGLE SINGLE SINGLE)
0.017538899999999999629  0.71680999999999994721  -0.28802600000000000424  -1
0.014704999999999999322  0.72555300000000000349  -0.24720100000000000406  -1
0.034570799999999998753  0.72667300000000001337  -0.26635799999999998366  -1
0.034570799999999998753  0.72667300000000001337  -0.26635799999999998366  -1
1  2  3  4
  
ZONE T='face460'
STRANDID=0, SOLUTIONTIME=0
Nodes=4, Elements=1, ZONETYPE=FEQuadrilateral
DATAPACKING=POINT
DT=(SINGLE SINGLE SINGLE SINGLE)
-0.038731000000000001537  0.70666300000000004111  -0.25001699999999998925  -1
-0.011616299999999999543  0.7209389999999999965  -0.23074100000000000166  -1
-0.0090807999999999999829  0.71644300000000005202  -0.25623699999999999255  -1
-0.0090807999999999999829  0.71644300000000005202  -0.25623699999999999255  -1
1  2  3  4
  
ZONE T='face461'
STRANDID=0, SOLUTIONTIME=0
Nodes=4, Elements=1, ZONETYPE=FEQuadrilateral
DATAPACKING=POINT
DT=(SINGLE SINGLE SINGLE SINGLE)
-0.0090807999999999999829  0.71644300000000005202  -0.25623699999999999255  -1
-0.011616299999999999543  0.7209389999999999965  -0.23074100000000000166  -1
0.014704999999999999322  0.72555300000000000349  -0.24720100000000000406  -1
0.014704999999999999322  0.72555300000000000349  -0.24720100000000000406  -1
1  2  3  4
  
ZONE T='face462'
STRANDID=0, SOLUTIONTIME=0
Nodes=4, Elements=1, ZONETYPE=FEQuadrilateral
DATAPACKING=POINT
DT=(SINGLE SINGLE SINGLE SINGLE)
-0.0090807999999999999829  0.71644300000000005202  -0.25623699999999999255  -1
-0.024256099999999999189  0.70585200000000003495  -0.27446599999999998776  -1
-0.038731000000000001537  0.70666300000000004111  -0.25001699999999998925  -1
-0.038731000000000001537  0.70666300000000004111  -0.25001699999999998925  -1
1  2  3  4
  
ZONE T='face463'
STRANDID=0, SOLUTIONTIME=0
Nodes=4, Elements=1, ZONETYPE=FEQuadrilateral
DATAPACKING=POINT
DT=(SINGLE SINGLE SINGLE SINGLE)
-0.052386900000000000133  0.7092929999999999513  -0.19830400000000000804  -1
-0.052222100000000000464  0.70928100000000005032  -0.16061600000000000876  -1
-0.02607260000000000133  0.72023599999999998733  -0.19989000000000001211  -1
-0.02607260000000000133  0.72023599999999998733  -0.19989000000000001211  -1
1  2  3  4
  
ZONE T='face464'
STRANDID=0, SOLUTIONTIME=0
Nodes=4, Elements=1, ZONETYPE=FEQuadrilateral
DATAPACKING=POINT
DT=(SINGLE SINGLE SINGLE SINGLE)
-0.050012899999999999023  0.7071560000000000068  -0.22449299999999999811  -1
-0.02607260000000000133  0.72023599999999998733  -0.19989000000000001211  -1
-0.011616299999999999543  0.7209389999999999965  -0.23074100000000000166  -1
-0.011616299999999999543  0.7209389999999999965  -0.23074100000000000166  -1
1  2  3  4
  
ZONE T='face465'
STRANDID=0, SOLUTIONTIME=0
Nodes=4, Elements=1, ZONETYPE=FEQuadrilateral
DATAPACKING=POINT
DT=(SINGLE SINGLE SINGLE SINGLE)
-0.02607260000000000133  0.72023599999999998733  -0.19989000000000001211  -1
-0.050012899999999999023  0.7071560000000000068  -0.22449299999999999811  -1
-0.052386900000000000133  0.7092929999999999513  -0.19830400000000000804  -1
-0.052386900000000000133  0.7092929999999999513  -0.19830400000000000804  -1
1  2  3  4
  
ZONE T='face466'
STRANDID=0, SOLUTIONTIME=0
Nodes=4, Elements=1, ZONETYPE=FEQuadrilateral
DATAPACKING=POINT
DT=(SINGLE SINGLE SINGLE SINGLE)
-0.080816799999999994197  0.6893000000000000238  -0.22397700000000000942  -1
-0.052386900000000000133  0.7092929999999999513  -0.19830400000000000804  -1
-0.050012899999999999023  0.7071560000000000068  -0.22449299999999999811  -1
-0.050012899999999999023  0.7071560000000000068  -0.22449299999999999811  -1
1  2  3  4
  
ZONE T='face467'
STRANDID=0, SOLUTIONTIME=0
Nodes=4, Elements=1, ZONETYPE=FEQuadrilateral
DATAPACKING=POINT
DT=(SINGLE SINGLE SINGLE SINGLE)
-0.092053499999999996439  0.68435000000000001386  -0.17876000000000000223  -1
-0.052222100000000000464  0.70928100000000005032  -0.16061600000000000876  -1
-0.052386900000000000133  0.7092929999999999513  -0.19830400000000000804  -1
-0.052386900000000000133  0.7092929999999999513  -0.19830400000000000804  -1
1  2  3  4
  
ZONE T='face468'
STRANDID=0, SOLUTIONTIME=0
Nodes=4, Elements=1, ZONETYPE=FEQuadrilateral
DATAPACKING=POINT
DT=(SINGLE SINGLE SINGLE SINGLE)
-0.10123500000000000554  0.67440199999999994596  -0.21506800000000000916  -1
-0.092053499999999996439  0.68435000000000001386  -0.17876000000000000223  -1
-0.080816799999999994197  0.6893000000000000238  -0.22397700000000000942  -1
-0.080816799999999994197  0.6893000000000000238  -0.22397700000000000942  -1
1  2  3  4
  
ZONE T='face469'
STRANDID=0, SOLUTIONTIME=0
Nodes=4, Elements=1, ZONETYPE=FEQuadrilateral
DATAPACKING=POINT
DT=(SINGLE SINGLE SINGLE SINGLE)
-0.052386900000000000133  0.7092929999999999513  -0.19830400000000000804  -1
-0.080816799999999994197  0.6893000000000000238  -0.22397700000000000942  -1
-0.092053499999999996439  0.68435000000000001386  -0.17876000000000000223  -1
-0.092053499999999996439  0.68435000000000001386  -0.17876000000000000223  -1
1  2  3  4
  
ZONE T='face470'
STRANDID=0, SOLUTIONTIME=0
Nodes=4, Elements=1, ZONETYPE=FEQuadrilateral
DATAPACKING=POINT
DT=(SINGLE SINGLE SINGLE SINGLE)
-0.080816799999999994197  0.6893000000000000238  -0.22397700000000000942  -1
-0.064833799999999996988  0.69211699999999998223  -0.25470700000000001673  -1
-0.088446499999999997343  0.67658399999999996322  -0.25241400000000002724  -1
-0.088446499999999997343  0.67658399999999996322  -0.25241400000000002724  -1
1  2  3  4
  
ZONE T='face471'
STRANDID=0, SOLUTIONTIME=0
Nodes=4, Elements=1, ZONETYPE=FEQuadrilateral
DATAPACKING=POINT
DT=(SINGLE SINGLE SINGLE SINGLE)
-0.064833799999999996988  0.69211699999999998223  -0.25470700000000001673  -1
-0.080816799999999994197  0.6893000000000000238  -0.22397700000000000942  -1
-0.050012899999999999023  0.7071560000000000068  -0.22449299999999999811  -1
-0.050012899999999999023  0.7071560000000000068  -0.22449299999999999811  -1
1  2  3  4
  
ZONE T='face472'
STRANDID=0, SOLUTIONTIME=0
Nodes=4, Elements=1, ZONETYPE=FEQuadrilateral
DATAPACKING=POINT
DT=(SINGLE SINGLE SINGLE SINGLE)
-0.10123500000000000554  0.67440199999999994596  -0.21506800000000000916  -1
-0.088446499999999997343  0.67658399999999996322  -0.25241400000000002724  -1
-0.10819600000000000051  0.66223299999999996057  -0.23986999999999999988  -1
-0.10819600000000000051  0.66223299999999996057  -0.23986999999999999988  -1
1  2  3  4
  
ZONE T='face473'
STRANDID=0, SOLUTIONTIME=0
Nodes=4, Elements=1, ZONETYPE=FEQuadrilateral
DATAPACKING=POINT
DT=(SINGLE SINGLE SINGLE SINGLE)
-0.088446499999999997343  0.67658399999999996322  -0.25241400000000002724  -1
-0.10123500000000000554  0.67440199999999994596  -0.21506800000000000916  -1
-0.080816799999999994197  0.6893000000000000238  -0.22397700000000000942  -1
-0.080816799999999994197  0.6893000000000000238  -0.22397700000000000942  -1
1  2  3  4
  
ZONE T='face474'
STRANDID=0, SOLUTIONTIME=0
Nodes=4, Elements=1, ZONETYPE=FEQuadrilateral
DATAPACKING=POINT
DT=(SINGLE SINGLE SINGLE SINGLE)
-0.088446499999999997343  0.67658399999999996322  -0.25241400000000002724  -1
-0.081817600000000004212  0.66894799999999998708  -0.28854600000000002469  -1
-0.10579800000000000315  0.65457100000000001394  -0.26937899999999997958  -1
-0.10579800000000000315  0.65457100000000001394  -0.26937899999999997958  -1
1  2  3  4
  
ZONE T='face475'
STRANDID=0, SOLUTIONTIME=0
Nodes=4, Elements=1, ZONETYPE=FEQuadrilateral
DATAPACKING=POINT
DT=(SINGLE SINGLE SINGLE SINGLE)
-0.10220700000000000618  0.64823399999999997689  -0.29488999999999998547  -1
-0.10579800000000000315  0.65457100000000001394  -0.26937899999999997958  -1
-0.081817600000000004212  0.66894799999999998708  -0.28854600000000002469  -1
-0.081817600000000004212  0.66894799999999998708  -0.28854600000000002469  -1
1  2  3  4
  
ZONE T='face476'
STRANDID=0, SOLUTIONTIME=0
Nodes=4, Elements=1, ZONETYPE=FEQuadrilateral
DATAPACKING=POINT
DT=(SINGLE SINGLE SINGLE SINGLE)
-0.10579800000000000315  0.65457100000000001394  -0.26937899999999997958  -1
-0.10819600000000000051  0.66223299999999996057  -0.23986999999999999988  -1
-0.088446499999999997343  0.67658399999999996322  -0.25241400000000002724  -1
-0.088446499999999997343  0.67658399999999996322  -0.25241400000000002724  -1
1  2  3  4
  
ZONE T='face477'
STRANDID=0, SOLUTIONTIME=0
Nodes=4, Elements=1, ZONETYPE=FEQuadrilateral
DATAPACKING=POINT
DT=(SINGLE SINGLE SINGLE SINGLE)
-0.081817600000000004212  0.66894799999999998708  -0.28854600000000002469  -1
-0.064833799999999996988  0.69211699999999998223  -0.25470700000000001673  -1
-0.058813799999999999413  0.68522600000000000176  -0.28582499999999999574  -1
-0.058813799999999999413  0.68522600000000000176  -0.28582499999999999574  -1
1  2  3  4
  
ZONE T='face478'
STRANDID=0, SOLUTIONTIME=0
Nodes=4, Elements=1, ZONETYPE=FEQuadrilateral
DATAPACKING=POINT
DT=(SINGLE SINGLE SINGLE SINGLE)
-0.064833799999999996988  0.69211699999999998223  -0.25470700000000001673  -1
-0.081817600000000004212  0.66894799999999998708  -0.28854600000000002469  -1
-0.088446499999999997343  0.67658399999999996322  -0.25241400000000002724  -1
-0.088446499999999997343  0.67658399999999996322  -0.25241400000000002724  -1
1  2  3  4
  
ZONE T='face479'
STRANDID=0, SOLUTIONTIME=0
Nodes=4, Elements=1, ZONETYPE=FEQuadrilateral
DATAPACKING=POINT
DT=(SINGLE SINGLE SINGLE SINGLE)
-0.16295499999999998875  0.40795999999999998931  -0.79280200000000000671  -1
-0.17378099999999999103  0.38351200000000001955  -0.79288300000000000445  -1
-0.17980099999999998861  0.39992600000000000371  -0.76193999999999995065  -1
-0.17980099999999998861  0.39992600000000000371  -0.76193999999999995065  -1
1  2  3  4
  
ZONE T='face480'
STRANDID=0, SOLUTIONTIME=0
Nodes=4, Elements=1, ZONETYPE=FEQuadrilateral
DATAPACKING=POINT
DT=(SINGLE SINGLE SINGLE SINGLE)
-0.14754900000000001348  0.39792300000000002669  -0.83058500000000001773  -1
-0.15694500000000000117  0.37417099999999997584  -0.83109599999999994591  -1
-0.17378099999999999103  0.38351200000000001955  -0.79288300000000000445  -1
-0.17378099999999999103  0.38351200000000001955  -0.79288300000000000445  -1
1  2  3  4
  
ZONE T='face481'
STRANDID=0, SOLUTIONTIME=0
Nodes=4, Elements=1, ZONETYPE=FEQuadrilateral
DATAPACKING=POINT
DT=(SINGLE SINGLE SINGLE SINGLE)
-0.13027400000000000091  0.43110500000000001597  -0.82983099999999998531  -1
-0.14754900000000001348  0.39792300000000002669  -0.83058500000000001773  -1
-0.16295499999999998875  0.40795999999999998931  -0.79280200000000000671  -1
-0.16295499999999998875  0.40795999999999998931  -0.79280200000000000671  -1
1  2  3  4
  
ZONE T='face482'
STRANDID=0, SOLUTIONTIME=0
Nodes=4, Elements=1, ZONETYPE=FEQuadrilateral
DATAPACKING=POINT
DT=(SINGLE SINGLE SINGLE SINGLE)
-0.17378099999999999103  0.38351200000000001955  -0.79288300000000000445  -1
-0.16295499999999998875  0.40795999999999998931  -0.79280200000000000671  -1
-0.14754900000000001348  0.39792300000000002669  -0.83058500000000001773  -1
-0.14754900000000001348  0.39792300000000002669  -0.83058500000000001773  -1
1  2  3  4
  
ZONE T='face483'
STRANDID=0, SOLUTIONTIME=0
Nodes=4, Elements=1, ZONETYPE=FEQuadrilateral
DATAPACKING=POINT
DT=(SINGLE SINGLE SINGLE SINGLE)
-0.16295499999999998875  0.40795999999999998931  -0.79280200000000000671  -1
-0.15038499999999999091  0.43129299999999998194  -0.79277299999999994995  -1
-0.13027400000000000091  0.43110500000000001597  -0.82983099999999998531  -1
-0.13027400000000000091  0.43110500000000001597  -0.82983099999999998531  -1
1  2  3  4
  
ZONE T='face484'
STRANDID=0, SOLUTIONTIME=0
Nodes=4, Elements=1, ZONETYPE=FEQuadrilateral
DATAPACKING=POINT
DT=(SINGLE SINGLE SINGLE SINGLE)
-0.11615200000000000524  0.46694499999999999895  -0.81179599999999996207  -1
-0.13611000000000000876  0.45340900000000000647  -0.79289399999999998769  -1
-0.12907499999999999529  0.47739399999999998503  -0.76835799999999998544  -1
-0.12907499999999999529  0.47739399999999998503  -0.76835799999999998544  -1
1  2  3  4
  
ZONE T='face485'
STRANDID=0, SOLUTIONTIME=0
Nodes=4, Elements=1, ZONETYPE=FEQuadrilateral
DATAPACKING=POINT
DT=(SINGLE SINGLE SINGLE SINGLE)
-0.13611000000000000876  0.45340900000000000647  -0.79289399999999998769  -1
-0.15320200000000000484  0.44790400000000002434  -0.76256500000000004835  -1
-0.12907499999999999529  0.47739399999999998503  -0.76835799999999998544  -1
-0.12907499999999999529  0.47739399999999998503  -0.76835799999999998544  -1
1  2  3  4
  
ZONE T='face486'
STRANDID=0, SOLUTIONTIME=0
Nodes=4, Elements=1, ZONETYPE=FEQuadrilateral
DATAPACKING=POINT
DT=(SINGLE SINGLE SINGLE SINGLE)
-0.167366999999999988  0.42449100000000000721  -0.76221000000000005414  -1
-0.15038499999999999091  0.43129299999999998194  -0.79277299999999994995  -1
-0.16295499999999998875  0.40795999999999998931  -0.79280200000000000671  -1
-0.16295499999999998875  0.40795999999999998931  -0.79280200000000000671  -1
1  2  3  4
  
ZONE T='face487'
STRANDID=0, SOLUTIONTIME=0
Nodes=4, Elements=1, ZONETYPE=FEQuadrilateral
DATAPACKING=POINT
DT=(SINGLE SINGLE SINGLE SINGLE)
-0.16295499999999998875  0.40795999999999998931  -0.79280200000000000671  -1
-0.17980099999999998861  0.39992600000000000371  -0.76193999999999995065  -1
-0.167366999999999988  0.42449100000000000721  -0.76221000000000005414  -1
-0.167366999999999988  0.42449100000000000721  -0.76221000000000005414  -1
1  2  3  4
  
ZONE T='face488'
STRANDID=0, SOLUTIONTIME=0
Nodes=4, Elements=1, ZONETYPE=FEQuadrilateral
DATAPACKING=POINT
DT=(SINGLE SINGLE SINGLE SINGLE)
-0.15038499999999999091  0.43129299999999998194  -0.79277299999999994995  -1
-0.167366999999999988  0.42449100000000000721  -0.76221000000000005414  -1
-0.15320200000000000484  0.44790400000000002434  -0.76256500000000004835  -1
-0.15320200000000000484  0.44790400000000002434  -0.76256500000000004835  -1
1  2  3  4
  
ZONE T='face489'
STRANDID=0, SOLUTIONTIME=0
Nodes=4, Elements=1, ZONETYPE=FEQuadrilateral
DATAPACKING=POINT
DT=(SINGLE SINGLE SINGLE SINGLE)
-0.13611000000000000876  0.45340900000000000647  -0.79289399999999998769  -1
-0.11615200000000000524  0.46694499999999999895  -0.81179599999999996207  -1
-0.13027400000000000091  0.43110500000000001597  -0.82983099999999998531  -1
-0.13027400000000000091  0.43110500000000001597  -0.82983099999999998531  -1
1  2  3  4
  
ZONE T='face490'
STRANDID=0, SOLUTIONTIME=0
Nodes=4, Elements=1, ZONETYPE=FEQuadrilateral
DATAPACKING=POINT
DT=(SINGLE SINGLE SINGLE SINGLE)
-0.10215299999999999381  0.4566870000000000096  -0.84614800000000001123  -1
-0.13027400000000000091  0.43110500000000001597  -0.82983099999999998531  -1
-0.11615200000000000524  0.46694499999999999895  -0.81179599999999996207  -1
-0.11615200000000000524  0.46694499999999999895  -0.81179599999999996207  -1
1  2  3  4
  
ZONE T='face491'
STRANDID=0, SOLUTIONTIME=0
Nodes=4, Elements=1, ZONETYPE=FEQuadrilateral
DATAPACKING=POINT
DT=(SINGLE SINGLE SINGLE SINGLE)
-0.13027400000000000091  0.43110500000000001597  -0.82983099999999998531  -1
-0.15038499999999999091  0.43129299999999998194  -0.79277299999999994995  -1
-0.13611000000000000876  0.45340900000000000647  -0.79289399999999998769  -1
-0.13611000000000000876  0.45340900000000000647  -0.79289399999999998769  -1
1  2  3  4
  
ZONE T='face492'
STRANDID=0, SOLUTIONTIME=0
Nodes=4, Elements=1, ZONETYPE=FEQuadrilateral
DATAPACKING=POINT
DT=(SINGLE SINGLE SINGLE SINGLE)
-0.15320200000000000484  0.44790400000000002434  -0.76256500000000004835  -1
-0.13611000000000000876  0.45340900000000000647  -0.79289399999999998769  -1
-0.15038499999999999091  0.43129299999999998194  -0.79277299999999994995  -1
-0.15038499999999999091  0.43129299999999998194  -0.79277299999999994995  -1
1  2  3  4
  
ZONE T='face493'
STRANDID=0, SOLUTIONTIME=0
Nodes=4, Elements=1, ZONETYPE=FEQuadrilateral
DATAPACKING=POINT
DT=(SINGLE SINGLE SINGLE SINGLE)
-0.20003599999999999159  0.2776199999999999779  -0.79208900000000004304  -1
-0.20319200000000001149  0.31443799999999999528  -0.77156899999999994932  -1
-0.18653600000000000736  0.30012600000000000389  -0.81237899999999996226  -1
-0.18653600000000000736  0.30012600000000000389  -0.81237899999999996226  -1
1  2  3  4
  
ZONE T='face494'
STRANDID=0, SOLUTIONTIME=0
Nodes=4, Elements=1, ZONETYPE=FEQuadrilateral
DATAPACKING=POINT
DT=(SINGLE SINGLE SINGLE SINGLE)
-0.18141199999999998993  0.32659599999999999742  -0.81255999999999994898  -1
-0.18653600000000000736  0.30012600000000000389  -0.81237899999999996226  -1
-0.20319200000000001149  0.31443799999999999528  -0.77156899999999994932  -1
-0.20319200000000001149  0.31443799999999999528  -0.77156899999999994932  -1
1  2  3  4
  
ZONE T='face495'
STRANDID=0, SOLUTIONTIME=0
Nodes=4, Elements=1, ZONETYPE=FEQuadrilateral
DATAPACKING=POINT
DT=(SINGLE SINGLE SINGLE SINGLE)
-0.20319200000000001149  0.31443799999999999528  -0.77156899999999994932  -1
-0.20003599999999999159  0.2776199999999999779  -0.79208900000000004304  -1
-0.21157400000000001206  0.29267500000000001847  -0.76050099999999998257  -1
-0.21157400000000001206  0.29267500000000001847  -0.76050099999999998257  -1
1  2  3  4
  
ZONE T='face496'
STRANDID=0, SOLUTIONTIME=0
Nodes=4, Elements=1, ZONETYPE=FEQuadrilateral
DATAPACKING=POINT
DT=(SINGLE SINGLE SINGLE SINGLE)
-0.17887600000000000722  0.27158900000000002484  -0.83117200000000002191  -1
-0.18653600000000000736  0.30012600000000000389  -0.81237899999999996226  -1
-0.16329599999999999671  0.29694799999999998974  -0.84928499999999995662  -1
-0.16329599999999999671  0.29694799999999998974  -0.84928499999999995662  -1
1  2  3  4
  
ZONE T='face497'
STRANDID=0, SOLUTIONTIME=0
Nodes=4, Elements=1, ZONETYPE=FEQuadrilateral
DATAPACKING=POINT
DT=(SINGLE SINGLE SINGLE SINGLE)
-0.15899699999999999944  0.32248700000000002364  -0.84924399999999999888  -1
-0.16329599999999999671  0.29694799999999998974  -0.84928499999999995662  -1
-0.18653600000000000736  0.30012600000000000389  -0.81237899999999996226  -1
-0.18653600000000000736  0.30012600000000000389  -0.81237899999999996226  -1
1  2  3  4
  
ZONE T='face498'
STRANDID=0, SOLUTIONTIME=0
Nodes=4, Elements=1, ZONETYPE=FEQuadrilateral
DATAPACKING=POINT
DT=(SINGLE SINGLE SINGLE SINGLE)
-0.18653600000000000736  0.30012600000000000389  -0.81237899999999996226  -1
-0.17887600000000000722  0.27158900000000002484  -0.83117200000000002191  -1
-0.20003599999999999159  0.2776199999999999779  -0.79208900000000004304  -1
-0.20003599999999999159  0.2776199999999999779  -0.79208900000000004304  -1
1  2  3  4
  
ZONE T='face499'
STRANDID=0, SOLUTIONTIME=0
Nodes=4, Elements=1, ZONETYPE=FEQuadrilateral
DATAPACKING=POINT
DT=(SINGLE SINGLE SINGLE SINGLE)
-0.18141199999999998993  0.32659599999999999742  -0.81255999999999994898  -1
-0.17471300000000000718  0.35247099999999997877  -0.8126060000000000505  -1
-0.15330699999999999883  0.34741400000000000059  -0.84904400000000002091  -1
-0.15330699999999999883  0.34741400000000000059  -0.84904400000000002091  -1
1  2  3  4
  
ZONE T='face500'
STRANDID=0, SOLUTIONTIME=0
Nodes=4, Elements=1, ZONETYPE=FEQuadrilateral
DATAPACKING=POINT
DT=(SINGLE SINGLE SINGLE SINGLE)
-0.15694500000000000117  0.37417099999999997584  -0.83109599999999994591  -1
-0.15330699999999999883  0.34741400000000000059  -0.84904400000000002091  -1
-0.17471300000000000718  0.35247099999999997877  -0.8126060000000000505  -1
-0.17471300000000000718  0.35247099999999997877  -0.8126060000000000505  -1
1  2  3  4
  
ZONE T='face501'
STRANDID=0, SOLUTIONTIME=0
Nodes=4, Elements=1, ZONETYPE=FEQuadrilateral
DATAPACKING=POINT
DT=(SINGLE SINGLE SINGLE SINGLE)
-0.15330699999999999883  0.34741400000000000059  -0.84904400000000002091  -1
-0.15899699999999999944  0.32248700000000002364  -0.84924399999999999888  -1
-0.18141199999999998993  0.32659599999999999742  -0.81255999999999994898  -1
-0.18141199999999998993  0.32659599999999999742  -0.81255999999999994898  -1
1  2  3  4
  
ZONE T='face502'
STRANDID=0, SOLUTIONTIME=0
Nodes=4, Elements=1, ZONETYPE=FEQuadrilateral
DATAPACKING=POINT
DT=(SINGLE SINGLE SINGLE SINGLE)
-0.18653600000000000736  0.30012600000000000389  -0.81237899999999996226  -1
-0.18141199999999998993  0.32659599999999999742  -0.81255999999999994898  -1
-0.15899699999999999944  0.32248700000000002364  -0.84924399999999999888  -1
-0.15899699999999999944  0.32248700000000002364  -0.84924399999999999888  -1
1  2  3  4
  
ZONE T='face503'
STRANDID=0, SOLUTIONTIME=0
Nodes=4, Elements=1, ZONETYPE=FEQuadrilateral
DATAPACKING=POINT
DT=(SINGLE SINGLE SINGLE SINGLE)
-0.17378099999999999103  0.38351200000000001955  -0.79288300000000000445  -1
-0.1883829999999999949  0.36808899999999999952  -0.77219599999999999351  -1
-0.17980099999999998861  0.39992600000000000371  -0.76193999999999995065  -1
-0.17980099999999998861  0.39992600000000000371  -0.76193999999999995065  -1
1  2  3  4
  
ZONE T='face504'
STRANDID=0, SOLUTIONTIME=0
Nodes=4, Elements=1, ZONETYPE=FEQuadrilateral
DATAPACKING=POINT
DT=(SINGLE SINGLE SINGLE SINGLE)
-0.18141199999999998993  0.32659599999999999742  -0.81255999999999994898  -1
-0.20319200000000001149  0.31443799999999999528  -0.77156899999999994932  -1
-0.19664699999999998847  0.34164099999999997248  -0.7719190000000000218  -1
-0.19664699999999998847  0.34164099999999997248  -0.7719190000000000218  -1
1  2  3  4
  
ZONE T='face505'
STRANDID=0, SOLUTIONTIME=0
Nodes=4, Elements=1, ZONETYPE=FEQuadrilateral
DATAPACKING=POINT
DT=(SINGLE SINGLE SINGLE SINGLE)
-0.15694500000000000117  0.37417099999999997584  -0.83109599999999994591  -1
-0.17471300000000000718  0.35247099999999997877  -0.8126060000000000505  -1
-0.17378099999999999103  0.38351200000000001955  -0.79288300000000000445  -1
-0.17378099999999999103  0.38351200000000001955  -0.79288300000000000445  -1
1  2  3  4
  
ZONE T='face506'
STRANDID=0, SOLUTIONTIME=0
Nodes=4, Elements=1, ZONETYPE=FEQuadrilateral
DATAPACKING=POINT
DT=(SINGLE SINGLE SINGLE SINGLE)
-0.17471300000000000718  0.35247099999999997877  -0.8126060000000000505  -1
-0.19664699999999998847  0.34164099999999997248  -0.7719190000000000218  -1
-0.1883829999999999949  0.36808899999999999952  -0.77219599999999999351  -1
-0.1883829999999999949  0.36808899999999999952  -0.77219599999999999351  -1
1  2  3  4
  
ZONE T='face507'
STRANDID=0, SOLUTIONTIME=0
Nodes=4, Elements=1, ZONETYPE=FEQuadrilateral
DATAPACKING=POINT
DT=(SINGLE SINGLE SINGLE SINGLE)
-0.1883829999999999949  0.36808899999999999952  -0.77219599999999999351  -1
-0.17378099999999999103  0.38351200000000001955  -0.79288300000000000445  -1
-0.17471300000000000718  0.35247099999999997877  -0.8126060000000000505  -1
-0.17471300000000000718  0.35247099999999997877  -0.8126060000000000505  -1
1  2  3  4
  
ZONE T='face508'
STRANDID=0, SOLUTIONTIME=0
Nodes=4, Elements=1, ZONETYPE=FEQuadrilateral
DATAPACKING=POINT
DT=(SINGLE SINGLE SINGLE SINGLE)
-0.19664699999999998847  0.34164099999999997248  -0.7719190000000000218  -1
-0.17471300000000000718  0.35247099999999997877  -0.8126060000000000505  -1
-0.18141199999999998993  0.32659599999999999742  -0.81255999999999994898  -1
-0.18141199999999998993  0.32659599999999999742  -0.81255999999999994898  -1
1  2  3  4
  
ZONE T='face509'
STRANDID=0, SOLUTIONTIME=0
Nodes=4, Elements=1, ZONETYPE=FEQuadrilateral
DATAPACKING=POINT
DT=(SINGLE SINGLE SINGLE SINGLE)
-0.15267400000000000415  0.26968300000000000605  -0.86606899999999997775  -1
-0.16329599999999999671  0.29694799999999998974  -0.84928499999999995662  -1
-0.14279100000000000126  0.29392499999999999183  -0.87441400000000002457  -1
-0.14279100000000000126  0.29392499999999999183  -0.87441400000000002457  -1
1  2  3  4
  
ZONE T='face510'
STRANDID=0, SOLUTIONTIME=0
Nodes=4, Elements=1, ZONETYPE=FEQuadrilateral
DATAPACKING=POINT
DT=(SINGLE SINGLE SINGLE SINGLE)
-0.12959300000000001374  0.32811499999999999  -0.88165599999999999525  -1
-0.14279100000000000126  0.29392499999999999183  -0.87441400000000002457  -1
-0.16329599999999999671  0.29694799999999998974  -0.84928499999999995662  -1
-0.16329599999999999671  0.29694799999999998974  -0.84928499999999995662  -1
1  2  3  4
  
ZONE T='face511'
STRANDID=0, SOLUTIONTIME=0
Nodes=4, Elements=1, ZONETYPE=FEQuadrilateral
DATAPACKING=POINT
DT=(SINGLE SINGLE SINGLE SINGLE)
-0.16329599999999999671  0.29694799999999998974  -0.84928499999999995662  -1
-0.15267400000000000415  0.26968300000000000605  -0.86606899999999997775  -1
-0.17887600000000000722  0.27158900000000002484  -0.83117200000000002191  -1
-0.17887600000000000722  0.27158900000000002484  -0.83117200000000002191  -1
1  2  3  4
  
ZONE T='face512'
STRANDID=0, SOLUTIONTIME=0
Nodes=4, Elements=1, ZONETYPE=FEQuadrilateral
DATAPACKING=POINT
DT=(SINGLE SINGLE SINGLE SINGLE)
-0.10474700000000000677  0.36684400000000000341  -0.8950169999999999515  -1
-0.099298899999999995503  0.31408000000000002583  -0.91008599999999995056  -1
-0.12959300000000001374  0.32811499999999999  -0.88165599999999999525  -1
-0.12959300000000001374  0.32811499999999999  -0.88165599999999999525  -1
1  2  3  4
  
ZONE T='face513'
STRANDID=0, SOLUTIONTIME=0
Nodes=4, Elements=1, ZONETYPE=FEQuadrilateral
DATAPACKING=POINT
DT=(SINGLE SINGLE SINGLE SINGLE)
-0.12959300000000001374  0.32811499999999999  -0.88165599999999999525  -1
-0.12382300000000000251  0.27363399999999998835  -0.89461000000000001631  -1
-0.14279100000000000126  0.29392499999999999183  -0.87441400000000002457  -1
-0.14279100000000000126  0.29392499999999999183  -0.87441400000000002457  -1
1  2  3  4
  
ZONE T='face514'
STRANDID=0, SOLUTIONTIME=0
Nodes=4, Elements=1, ZONETYPE=FEQuadrilateral
DATAPACKING=POINT
DT=(SINGLE SINGLE SINGLE SINGLE)
-0.15267400000000000415  0.26968300000000000605  -0.86606899999999997775  -1
-0.14279100000000000126  0.29392499999999999183  -0.87441400000000002457  -1
-0.12382300000000000251  0.27363399999999998835  -0.89461000000000001631  -1
-0.12382300000000000251  0.27363399999999998835  -0.89461000000000001631  -1
1  2  3  4
  
ZONE T='face515'
STRANDID=0, SOLUTIONTIME=0
Nodes=4, Elements=1, ZONETYPE=FEQuadrilateral
DATAPACKING=POINT
DT=(SINGLE SINGLE SINGLE SINGLE)
-0.12382300000000000251  0.27363399999999998835  -0.89461000000000001631  -1
-0.12959300000000001374  0.32811499999999999  -0.88165599999999999525  -1
-0.099298899999999995503  0.31408000000000002583  -0.91008599999999995056  -1
-0.099298899999999995503  0.31408000000000002583  -0.91008599999999995056  -1
1  2  3  4
  
ZONE T='face516'
STRANDID=0, SOLUTIONTIME=0
Nodes=4, Elements=1, ZONETYPE=FEQuadrilateral
DATAPACKING=POINT
DT=(SINGLE SINGLE SINGLE SINGLE)
-0.13025700000000001166  0.37984400000000001496  -0.86470999999999997865  -1
-0.15330699999999999883  0.34741400000000000059  -0.84904400000000002091  -1
-0.15694500000000000117  0.37417099999999997584  -0.83109599999999994591  -1
-0.15694500000000000117  0.37417099999999997584  -0.83109599999999994591  -1
1  2  3  4
  
ZONE T='face517'
STRANDID=0, SOLUTIONTIME=0
Nodes=4, Elements=1, ZONETYPE=FEQuadrilateral
DATAPACKING=POINT
DT=(SINGLE SINGLE SINGLE SINGLE)
-0.12959300000000001374  0.32811499999999999  -0.88165599999999999525  -1
-0.16329599999999999671  0.29694799999999998974  -0.84928499999999995662  -1
-0.15899699999999999944  0.32248700000000002364  -0.84924399999999999888  -1
-0.15899699999999999944  0.32248700000000002364  -0.84924399999999999888  -1
1  2  3  4
  
ZONE T='face518'
STRANDID=0, SOLUTIONTIME=0
Nodes=4, Elements=1, ZONETYPE=FEQuadrilateral
DATAPACKING=POINT
DT=(SINGLE SINGLE SINGLE SINGLE)
-0.10474700000000000677  0.36684400000000000341  -0.8950169999999999515  -1
-0.12959300000000001374  0.32811499999999999  -0.88165599999999999525  -1
-0.13025700000000001166  0.37984400000000001496  -0.86470999999999997865  -1
-0.13025700000000001166  0.37984400000000001496  -0.86470999999999997865  -1
1  2  3  4
  
ZONE T='face519'
STRANDID=0, SOLUTIONTIME=0
Nodes=4, Elements=1, ZONETYPE=FEQuadrilateral
DATAPACKING=POINT
DT=(SINGLE SINGLE SINGLE SINGLE)
-0.12959300000000001374  0.32811499999999999  -0.88165599999999999525  -1
-0.15899699999999999944  0.32248700000000002364  -0.84924399999999999888  -1
-0.15330699999999999883  0.34741400000000000059  -0.84904400000000002091  -1
-0.15330699999999999883  0.34741400000000000059  -0.84904400000000002091  -1
1  2  3  4
  
ZONE T='face520'
STRANDID=0, SOLUTIONTIME=0
Nodes=4, Elements=1, ZONETYPE=FEQuadrilateral
DATAPACKING=POINT
DT=(SINGLE SINGLE SINGLE SINGLE)
-0.15330699999999999883  0.34741400000000000059  -0.84904400000000002091  -1
-0.13025700000000001166  0.37984400000000001496  -0.86470999999999997865  -1
-0.12959300000000001374  0.32811499999999999  -0.88165599999999999525  -1
-0.12959300000000001374  0.32811499999999999  -0.88165599999999999525  -1
1  2  3  4
  
ZONE T='face521'
STRANDID=0, SOLUTIONTIME=0
Nodes=4, Elements=1, ZONETYPE=FEQuadrilateral
DATAPACKING=POINT
DT=(SINGLE SINGLE SINGLE SINGLE)
-0.08986439999999999706  0.40938200000000002365  -0.89231400000000005157  -1
-0.10474700000000000677  0.36684400000000000341  -0.8950169999999999515  -1
-0.13025700000000001166  0.37984400000000001496  -0.86470999999999997865  -1
-0.13025700000000001166  0.37984400000000001496  -0.86470999999999997865  -1
1  2  3  4
  
ZONE T='face522'
STRANDID=0, SOLUTIONTIME=0
Nodes=4, Elements=1, ZONETYPE=FEQuadrilateral
DATAPACKING=POINT
DT=(SINGLE SINGLE SINGLE SINGLE)
-0.13025700000000001166  0.37984400000000001496  -0.86470999999999997865  -1
-0.1113940000000000069  0.42296899999999998387  -0.86288500000000001311  -1
-0.08986439999999999706  0.40938200000000002365  -0.89231400000000005157  -1
-0.08986439999999999706  0.40938200000000002365  -0.89231400000000005157  -1
1  2  3  4
  
ZONE T='face523'
STRANDID=0, SOLUTIONTIME=0
Nodes=4, Elements=1, ZONETYPE=FEQuadrilateral
DATAPACKING=POINT
DT=(SINGLE SINGLE SINGLE SINGLE)
-0.13027400000000000091  0.43110500000000001597  -0.82983099999999998531  -1
-0.10215299999999999381  0.4566870000000000096  -0.84614800000000001123  -1
-0.1113940000000000069  0.42296899999999998387  -0.86288500000000001311  -1
-0.1113940000000000069  0.42296899999999998387  -0.86288500000000001311  -1
1  2  3  4
  
ZONE T='face524'
STRANDID=0, SOLUTIONTIME=0
Nodes=4, Elements=1, ZONETYPE=FEQuadrilateral
DATAPACKING=POINT
DT=(SINGLE SINGLE SINGLE SINGLE)
-0.084968799999999997108  0.44545000000000001261  -0.87640600000000001835  -1
-0.1113940000000000069  0.42296899999999998387  -0.86288500000000001311  -1
-0.10215299999999999381  0.4566870000000000096  -0.84614800000000001123  -1
-0.10215299999999999381  0.4566870000000000096  -0.84614800000000001123  -1
1  2  3  4
  
ZONE T='face525'
STRANDID=0, SOLUTIONTIME=0
Nodes=4, Elements=1, ZONETYPE=FEQuadrilateral
DATAPACKING=POINT
DT=(SINGLE SINGLE SINGLE SINGLE)
-0.14754900000000001348  0.39792300000000002669  -0.83058500000000001773  -1
-0.1113940000000000069  0.42296899999999998387  -0.86288500000000001311  -1
-0.13025700000000001166  0.37984400000000001496  -0.86470999999999997865  -1
-0.13025700000000001166  0.37984400000000001496  -0.86470999999999997865  -1
1  2  3  4
  
ZONE T='face526'
STRANDID=0, SOLUTIONTIME=0
Nodes=4, Elements=1, ZONETYPE=FEQuadrilateral
DATAPACKING=POINT
DT=(SINGLE SINGLE SINGLE SINGLE)
-0.13025700000000001166  0.37984400000000001496  -0.86470999999999997865  -1
-0.15694500000000000117  0.37417099999999997584  -0.83109599999999994591  -1
-0.14754900000000001348  0.39792300000000002669  -0.83058500000000001773  -1
-0.14754900000000001348  0.39792300000000002669  -0.83058500000000001773  -1
1  2  3  4
  
ZONE T='face527'
STRANDID=0, SOLUTIONTIME=0
Nodes=4, Elements=1, ZONETYPE=FEQuadrilateral
DATAPACKING=POINT
DT=(SINGLE SINGLE SINGLE SINGLE)
-0.1113940000000000069  0.42296899999999998387  -0.86288500000000001311  -1
-0.14754900000000001348  0.39792300000000002669  -0.83058500000000001773  -1
-0.13027400000000000091  0.43110500000000001597  -0.82983099999999998531  -1
-0.13027400000000000091  0.43110500000000001597  -0.82983099999999998531  -1
1  2  3  4
  
ZONE T='face528'
STRANDID=0, SOLUTIONTIME=0
Nodes=4, Elements=1, ZONETYPE=FEQuadrilateral
DATAPACKING=POINT
DT=(SINGLE SINGLE SINGLE SINGLE)
-0.1113940000000000069  0.42296899999999998387  -0.86288500000000001311  -1
-0.084968799999999997108  0.44545000000000001261  -0.87640600000000001835  -1
-0.08986439999999999706  0.40938200000000002365  -0.89231400000000005157  -1
-0.08986439999999999706  0.40938200000000002365  -0.89231400000000005157  -1
1  2  3  4
  
ZONE T='face529'
STRANDID=0, SOLUTIONTIME=0
Nodes=4, Elements=1, ZONETYPE=FEQuadrilateral
DATAPACKING=POINT
DT=(SINGLE SINGLE SINGLE SINGLE)
-0.066747399999999998399  0.42675299999999999345  -0.90313399999999999235  -1
-0.08986439999999999706  0.40938200000000002365  -0.89231400000000005157  -1
-0.084968799999999997108  0.44545000000000001261  -0.87640600000000001835  -1
-0.084968799999999997108  0.44545000000000001261  -0.87640600000000001835  -1
1  2  3  4
  
ZONE T='face530'
STRANDID=0, SOLUTIONTIME=0
Nodes=4, Elements=1, ZONETYPE=FEQuadrilateral
DATAPACKING=POINT
DT=(SINGLE SINGLE SINGLE SINGLE)
-0.027865100000000000285  0.69855500000000003702  -0.043163300000000001666  -1
0.00017178599999999999816  0.70948900000000003629  -0.020296899999999999664  -1
0.013009800000000000184  0.72566200000000002923  -0.044957700000000003215  -1
0.013009800000000000184  0.72566200000000002923  -0.044957700000000003215  -1
1  2  3  4
  
ZONE T='face531'
STRANDID=0, SOLUTIONTIME=0
Nodes=4, Elements=1, ZONETYPE=FEQuadrilateral
DATAPACKING=POINT
DT=(SINGLE SINGLE SINGLE SINGLE)
0.013009800000000000184  0.72566200000000002923  -0.044957700000000003215  -1
-0.0068243299999999999794  0.71850999999999998202  -0.066105600000000000471  -1
-0.027865100000000000285  0.69855500000000003702  -0.043163300000000001666  -1
-0.027865100000000000285  0.69855500000000003702  -0.043163300000000001666  -1
1  2  3  4
  
ZONE T='face532'
STRANDID=0, SOLUTIONTIME=0
Nodes=4, Elements=1, ZONETYPE=FEQuadrilateral
DATAPACKING=POINT
DT=(SINGLE SINGLE SINGLE SINGLE)
0.032376500000000002499  0.73390500000000002956  -0.023779700000000000837  -1
0.013009800000000000184  0.72566200000000002923  -0.044957700000000003215  -1
0.00017178599999999999816  0.70948900000000003629  -0.020296899999999999664  -1
0.00017178599999999999816  0.70948900000000003629  -0.020296899999999999664  -1
1  2  3  4
  
ZONE T='face533'
STRANDID=0, SOLUTIONTIME=0
Nodes=4, Elements=1, ZONETYPE=FEQuadrilateral
DATAPACKING=POINT
DT=(SINGLE SINGLE SINGLE SINGLE)
0.02827980000000000077  0.71678699999999995196  0.014223200000000000079  -1
0.046929300000000000181  0.74006199999999999761  -0.0021471099999999998173  -1
0.032376500000000002499  0.73390500000000002956  -0.023779700000000000837  -1
0.032376500000000002499  0.73390500000000002956  -0.023779700000000000837  -1
1  2  3  4
  
ZONE T='face534'
STRANDID=0, SOLUTIONTIME=0
Nodes=4, Elements=1, ZONETYPE=FEQuadrilateral
DATAPACKING=POINT
DT=(SINGLE SINGLE SINGLE SINGLE)
0.032376500000000002499  0.73390500000000002956  -0.023779700000000000837  -1
0.00017178599999999999816  0.70948900000000003629  -0.020296899999999999664  -1
0.02827980000000000077  0.71678699999999995196  0.014223200000000000079  -1
0.02827980000000000077  0.71678699999999995196  0.014223200000000000079  -1
1  2  3  4
  
ZONE T='face535'
STRANDID=0, SOLUTIONTIME=0
Nodes=4, Elements=1, ZONETYPE=FEQuadrilateral
DATAPACKING=POINT
DT=(SINGLE SINGLE SINGLE SINGLE)
-0.038201999999999999846  0.70367400000000002169  -0.079258999999999996122  -1
-0.043208299999999998098  0.7067710000000000381  -0.10508499999999999786  -1
-0.064853400000000005488  0.68921500000000002206  -0.084814500000000001001  -1
-0.064853400000000005488  0.68921500000000002206  -0.084814500000000001001  -1
1  2  3  4
  
ZONE T='face536'
STRANDID=0, SOLUTIONTIME=0
Nodes=4, Elements=1, ZONETYPE=FEQuadrilateral
DATAPACKING=POINT
DT=(SINGLE SINGLE SINGLE SINGLE)
-0.038201999999999999846  0.70367400000000002169  -0.079258999999999996122  -1
-0.0068243299999999999794  0.71850999999999998202  -0.066105600000000000471  -1
-0.014251800000000000232  0.72099199999999996624  -0.10236000000000000654  -1
-0.014251800000000000232  0.72099199999999996624  -0.10236000000000000654  -1
1  2  3  4
  
ZONE T='face537'
STRANDID=0, SOLUTIONTIME=0
Nodes=4, Elements=1, ZONETYPE=FEQuadrilateral
DATAPACKING=POINT
DT=(SINGLE SINGLE SINGLE SINGLE)
-0.043208299999999998098  0.7067710000000000381  -0.10508499999999999786  -1
-0.038201999999999999846  0.70367400000000002169  -0.079258999999999996122  -1
-0.014251800000000000232  0.72099199999999996624  -0.10236000000000000654  -1
-0.014251800000000000232  0.72099199999999996624  -0.10236000000000000654  -1
1  2  3  4
  
ZONE T='face538'
STRANDID=0, SOLUTIONTIME=0
Nodes=4, Elements=1, ZONETYPE=FEQuadrilateral
DATAPACKING=POINT
DT=(SINGLE SINGLE SINGLE SINGLE)
-0.0068243299999999999794  0.71850999999999998202  -0.066105600000000000471  -1
-0.038201999999999999846  0.70367400000000002169  -0.079258999999999996122  -1
-0.027865100000000000285  0.69855500000000003702  -0.043163300000000001666  -1
-0.027865100000000000285  0.69855500000000003702  -0.043163300000000001666  -1
1  2  3  4
  
ZONE T='face539'
STRANDID=0, SOLUTIONTIME=0
Nodes=4, Elements=1, ZONETYPE=FEQuadrilateral
DATAPACKING=POINT
DT=(SINGLE SINGLE SINGLE SINGLE)
-0.014251800000000000232  0.72099199999999996624  -0.10236000000000000654  -1
0.022515099999999999697  0.73569799999999996309  -0.081770099999999998341  -1
0.010853399999999999159  0.73311099999999995713  -0.11736000000000000598  -1
0.010853399999999999159  0.73311099999999995713  -0.11736000000000000598  -1
1  2  3  4
  
ZONE T='face540'
STRANDID=0, SOLUTIONTIME=0
Nodes=4, Elements=1, ZONETYPE=FEQuadrilateral
DATAPACKING=POINT
DT=(SINGLE SINGLE SINGLE SINGLE)
0.010853399999999999159  0.73311099999999995713  -0.11736000000000000598  -1
-0.0084196800000000005665  0.72725499999999998479  -0.14130100000000000993  -1
-0.014251800000000000232  0.72099199999999996624  -0.10236000000000000654  -1
-0.014251800000000000232  0.72099199999999996624  -0.10236000000000000654  -1
1  2  3  4
  
ZONE T='face541'
STRANDID=0, SOLUTIONTIME=0
Nodes=4, Elements=1, ZONETYPE=FEQuadrilateral
DATAPACKING=POINT
DT=(SINGLE SINGLE SINGLE SINGLE)
-0.039040199999999997127  0.71304000000000000714  -0.13098399999999998933  -1
-0.014251800000000000232  0.72099199999999996624  -0.10236000000000000654  -1
-0.0084196800000000005665  0.72725499999999998479  -0.14130100000000000993  -1
-0.0084196800000000005665  0.72725499999999998479  -0.14130100000000000993  -1
1  2  3  4
  
ZONE T='face542'
STRANDID=0, SOLUTIONTIME=0
Nodes=4, Elements=1, ZONETYPE=FEQuadrilateral
DATAPACKING=POINT
DT=(SINGLE SINGLE SINGLE SINGLE)
0.022515099999999999697  0.73569799999999996309  -0.081770099999999998341  -1
-0.014251800000000000232  0.72099199999999996624  -0.10236000000000000654  -1
-0.0068243299999999999794  0.71850999999999998202  -0.066105600000000000471  -1
-0.0068243299999999999794  0.71850999999999998202  -0.066105600000000000471  -1
1  2  3  4
  
ZONE T='face543'
STRANDID=0, SOLUTIONTIME=0
Nodes=4, Elements=1, ZONETYPE=FEQuadrilateral
DATAPACKING=POINT
DT=(SINGLE SINGLE SINGLE SINGLE)
-0.014251800000000000232  0.72099199999999996624  -0.10236000000000000654  -1
-0.039040199999999997127  0.71304000000000000714  -0.13098399999999998933  -1
-0.043208299999999998098  0.7067710000000000381  -0.10508499999999999786  -1
-0.043208299999999998098  0.7067710000000000381  -0.10508499999999999786  -1
1  2  3  4
  
ZONE T='face544'
STRANDID=0, SOLUTIONTIME=0
Nodes=4, Elements=1, ZONETYPE=FEQuadrilateral
DATAPACKING=POINT
DT=(SINGLE SINGLE SINGLE SINGLE)
-0.0068243299999999999794  0.71850999999999998202  -0.066105600000000000471  -1
0.013009800000000000184  0.72566200000000002923  -0.044957700000000003215  -1
0.022515099999999999697  0.73569799999999996309  -0.081770099999999998341  -1
0.022515099999999999697  0.73569799999999996309  -0.081770099999999998341  -1
1  2  3  4
  
ZONE T='face545'
STRANDID=0, SOLUTIONTIME=0
Nodes=4, Elements=1, ZONETYPE=FEQuadrilateral
DATAPACKING=POINT
DT=(SINGLE SINGLE SINGLE SINGLE)
0.05547060000000000185  0.75001499999999998725  -0.04466429999999999706  -1
0.022515099999999999697  0.73569799999999996309  -0.081770099999999998341  -1
0.013009800000000000184  0.72566200000000002923  -0.044957700000000003215  -1
0.013009800000000000184  0.72566200000000002923  -0.044957700000000003215  -1
1  2  3  4
  
ZONE T='face546'
STRANDID=0, SOLUTIONTIME=0
Nodes=4, Elements=1, ZONETYPE=FEQuadrilateral
DATAPACKING=POINT
DT=(SINGLE SINGLE SINGLE SINGLE)
0.05547060000000000185  0.75001499999999998725  -0.04466429999999999706  -1
0.013009800000000000184  0.72566200000000002923  -0.044957700000000003215  -1
0.032376500000000002499  0.73390500000000002956  -0.023779700000000000837  -1
0.032376500000000002499  0.73390500000000002956  -0.023779700000000000837  -1
1  2  3  4
  
ZONE T='face547'
STRANDID=0, SOLUTIONTIME=0
Nodes=4, Elements=1, ZONETYPE=FEQuadrilateral
DATAPACKING=POINT
DT=(SINGLE SINGLE SINGLE SINGLE)
-0.23994799999999999462  0.13252400000000000291  -0.21054400000000000892  -1
-0.24304400000000001003  0.12922200000000000353  -0.24115900000000001224  -1
-0.23842599999999999905  0.099355299999999993621  -0.23425699999999999301  -1
-0.23842599999999999905  0.099355299999999993621  -0.23425699999999999301  -1
1  2  3  4
  
ZONE T='face548'
STRANDID=0, SOLUTIONTIME=0
Nodes=4, Elements=1, ZONETYPE=FEQuadrilateral
DATAPACKING=POINT
DT=(SINGLE SINGLE SINGLE SINGLE)
-0.24050199999999999356  0.095335600000000006449  -0.26479200000000002735  -1
-0.23842599999999999905  0.099355299999999993621  -0.23425699999999999301  -1
-0.24304400000000001003  0.12922200000000000353  -0.24115900000000001224  -1
-0.24304400000000001003  0.12922200000000000353  -0.24115900000000001224  -1
1  2  3  4
  
ZONE T='face549'
STRANDID=0, SOLUTIONTIME=0
Nodes=4, Elements=1, ZONETYPE=FEQuadrilateral
DATAPACKING=POINT
DT=(SINGLE SINGLE SINGLE SINGLE)
-0.23842599999999999905  0.099355299999999993621  -0.23425699999999999301  -1
-0.23578299999999999259  0.10365699999999999914  -0.20363200000000000744  -1
-0.23994799999999999462  0.13252400000000000291  -0.21054400000000000892  -1
-0.23994799999999999462  0.13252400000000000291  -0.21054400000000000892  -1
1  2  3  4
  
ZONE T='face550'
STRANDID=0, SOLUTIONTIME=0
Nodes=4, Elements=1, ZONETYPE=FEQuadrilateral
DATAPACKING=POINT
DT=(SINGLE SINGLE SINGLE SINGLE)
-0.24304400000000001003  0.12922200000000000353  -0.24115900000000001224  -1
-0.23994799999999999462  0.13252400000000000291  -0.21054400000000000892  -1
-0.24400399999999999867  0.16217100000000000959  -0.2227750000000000008  -1
-0.24400399999999999867  0.16217100000000000959  -0.2227750000000000008  -1
1  2  3  4
  
ZONE T='face551'
STRANDID=0, SOLUTIONTIME=0
Nodes=4, Elements=1, ZONETYPE=FEQuadrilateral
DATAPACKING=POINT
DT=(SINGLE SINGLE SINGLE SINGLE)
-0.23140600000000000058  0.075723799999999993893  -0.20018500000000000183  -1
-0.23346100000000000185  0.07058770000000000322  -0.23064399999999998792  -1
-0.22798699999999999521  0.042979700000000002624  -0.22852500000000000591  -1
-0.22798699999999999521  0.042979700000000002624  -0.22852500000000000591  -1
1  2  3  4
  
ZONE T='face552'
STRANDID=0, SOLUTIONTIME=0
Nodes=4, Elements=1, ZONETYPE=FEQuadrilateral
DATAPACKING=POINT
DT=(SINGLE SINGLE SINGLE SINGLE)
-0.22864799999999999014  0.037276299999999998325  -0.25887300000000001976  -1
-0.22798699999999999521  0.042979700000000002624  -0.22852500000000000591  -1
-0.23346100000000000185  0.07058770000000000322  -0.23064399999999998792  -1
-0.23346100000000000185  0.07058770000000000322  -0.23064399999999998792  -1
1  2  3  4
  
ZONE T='face553'
STRANDID=0, SOLUTIONTIME=0
Nodes=4, Elements=1, ZONETYPE=FEQuadrilateral
DATAPACKING=POINT
DT=(SINGLE SINGLE SINGLE SINGLE)
-0.22798699999999999521  0.042979700000000002624  -0.22852500000000000591  -1
-0.22659799999999999387  0.048691600000000001547  -0.19846600000000000352  -1
-0.23140600000000000058  0.075723799999999993893  -0.20018500000000000183  -1
-0.23140600000000000058  0.075723799999999993893  -0.20018500000000000183  -1
1  2  3  4
  
ZONE T='face554'
STRANDID=0, SOLUTIONTIME=0
Nodes=4, Elements=1, ZONETYPE=FEQuadrilateral
DATAPACKING=POINT
DT=(SINGLE SINGLE SINGLE SINGLE)
-0.23346100000000000185  0.07058770000000000322  -0.23064399999999998792  -1
-0.23140600000000000058  0.075723799999999993893  -0.20018500000000000183  -1
-0.23578299999999999259  0.10365699999999999914  -0.20363200000000000744  -1
-0.23578299999999999259  0.10365699999999999914  -0.20363200000000000744  -1
1  2  3  4
  
ZONE T='face555'
STRANDID=0, SOLUTIONTIME=0
Nodes=4, Elements=1, ZONETYPE=FEQuadrilateral
DATAPACKING=POINT
DT=(SINGLE SINGLE SINGLE SINGLE)
-0.23486799999999999344  0.065597199999999994402  -0.2612030000000000185  -1
-0.23585600000000001009  0.061199099999999999333  -0.29158699999999998509  -1
-0.22882800000000000362  0.032045600000000000473  -0.28934599999999999209  -1
-0.22882800000000000362  0.032045600000000000473  -0.28934599999999999209  -1
1  2  3  4
  
ZONE T='face556'
STRANDID=0, SOLUTIONTIME=0
Nodes=4, Elements=1, ZONETYPE=FEQuadrilateral
DATAPACKING=POINT
DT=(SINGLE SINGLE SINGLE SINGLE)
-0.22873499999999999388  0.027717300000000000271  -0.31955600000000000671  -1
-0.22882800000000000362  0.032045600000000000473  -0.28934599999999999209  -1
-0.23585600000000001009  0.061199099999999999333  -0.29158699999999998509  -1
-0.23585600000000001009  0.061199099999999999333  -0.29158699999999998509  -1
1  2  3  4
  
ZONE T='face557'
STRANDID=0, SOLUTIONTIME=0
Nodes=4, Elements=1, ZONETYPE=FEQuadrilateral
DATAPACKING=POINT
DT=(SINGLE SINGLE SINGLE SINGLE)
-0.22882800000000000362  0.032045600000000000473  -0.28934599999999999209  -1
-0.22864799999999999014  0.037276299999999998325  -0.25887300000000001976  -1
-0.23486799999999999344  0.065597199999999994402  -0.2612030000000000185  -1
-0.23486799999999999344  0.065597199999999994402  -0.2612030000000000185  -1
1  2  3  4
  
ZONE T='face558'
STRANDID=0, SOLUTIONTIME=0
Nodes=4, Elements=1, ZONETYPE=FEQuadrilateral
DATAPACKING=POINT
DT=(SINGLE SINGLE SINGLE SINGLE)
-0.23585600000000001009  0.061199099999999999333  -0.29158699999999998509  -1
-0.23486799999999999344  0.065597199999999994402  -0.2612030000000000185  -1
-0.24050199999999999356  0.095335600000000006449  -0.26479200000000002735  -1
-0.24050199999999999356  0.095335600000000006449  -0.26479200000000002735  -1
1  2  3  4
  
ZONE T='face559'
STRANDID=0, SOLUTIONTIME=0
Nodes=4, Elements=1, ZONETYPE=FEQuadrilateral
DATAPACKING=POINT
DT=(SINGLE SINGLE SINGLE SINGLE)
-0.23486799999999999344  0.065597199999999994402  -0.2612030000000000185  -1
-0.23346100000000000185  0.07058770000000000322  -0.23064399999999998792  -1
-0.23842599999999999905  0.099355299999999993621  -0.23425699999999999301  -1
-0.23842599999999999905  0.099355299999999993621  -0.23425699999999999301  -1
1  2  3  4
  
ZONE T='face560'
STRANDID=0, SOLUTIONTIME=0
Nodes=4, Elements=1, ZONETYPE=FEQuadrilateral
DATAPACKING=POINT
DT=(SINGLE SINGLE SINGLE SINGLE)
-0.23578299999999999259  0.10365699999999999914  -0.20363200000000000744  -1
-0.23842599999999999905  0.099355299999999993621  -0.23425699999999999301  -1
-0.23346100000000000185  0.07058770000000000322  -0.23064399999999998792  -1
-0.23346100000000000185  0.07058770000000000322  -0.23064399999999998792  -1
1  2  3  4
  
ZONE T='face561'
STRANDID=0, SOLUTIONTIME=0
Nodes=4, Elements=1, ZONETYPE=FEQuadrilateral
DATAPACKING=POINT
DT=(SINGLE SINGLE SINGLE SINGLE)
-0.23842599999999999905  0.099355299999999993621  -0.23425699999999999301  -1
-0.24050199999999999356  0.095335600000000006449  -0.26479200000000002735  -1
-0.23486799999999999344  0.065597199999999994402  -0.2612030000000000185  -1
-0.23486799999999999344  0.065597199999999994402  -0.2612030000000000185  -1
1  2  3  4
  
ZONE T='face562'
STRANDID=0, SOLUTIONTIME=0
Nodes=4, Elements=1, ZONETYPE=FEQuadrilateral
DATAPACKING=POINT
DT=(SINGLE SINGLE SINGLE SINGLE)
-0.23346100000000000185  0.07058770000000000322  -0.23064399999999998792  -1
-0.23486799999999999344  0.065597199999999994402  -0.2612030000000000185  -1
-0.22864799999999999014  0.037276299999999998325  -0.25887300000000001976  -1
-0.22864799999999999014  0.037276299999999998325  -0.25887300000000001976  -1
1  2  3  4
  
ZONE T='face563'
STRANDID=0, SOLUTIONTIME=0
Nodes=4, Elements=1, ZONETYPE=FEQuadrilateral
DATAPACKING=POINT
DT=(SINGLE SINGLE SINGLE SINGLE)
-0.25269300000000000095  0.15647199999999999998  -0.3134520000000000084  -1
-0.24974799999999999778  0.12220999999999999919  -0.33097500000000001918  -1
-0.24787400000000001099  0.12399899999999999811  -0.30144100000000001449  -1
-0.24787400000000001099  0.12399899999999999811  -0.30144100000000001449  -1
1  2  3  4
  
ZONE T='face564'
STRANDID=0, SOLUTIONTIME=0
Nodes=4, Elements=1, ZONETYPE=FEQuadrilateral
DATAPACKING=POINT
DT=(SINGLE SINGLE SINGLE SINGLE)
-0.24364399999999999946  0.089498999999999995225  -0.32437199999999999367  -1
-0.24787400000000001099  0.12399899999999999811  -0.30144100000000001449  -1
-0.24974799999999999778  0.12220999999999999919  -0.33097500000000001918  -1
-0.24974799999999999778  0.12220999999999999919  -0.33097500000000001918  -1
1  2  3  4
  
ZONE T='face565'
STRANDID=0, SOLUTIONTIME=0
Nodes=4, Elements=1, ZONETYPE=FEQuadrilateral
DATAPACKING=POINT
DT=(SINGLE SINGLE SINGLE SINGLE)
-0.24787400000000001099  0.12399899999999999811  -0.30144100000000001449  -1
-0.25023200000000000998  0.1580239999999999978  -0.28351599999999999024  -1
-0.25269300000000000095  0.15647199999999999998  -0.3134520000000000084  -1
-0.25269300000000000095  0.15647199999999999998  -0.3134520000000000084  -1
1  2  3  4
  
ZONE T='face566'
STRANDID=0, SOLUTIONTIME=0
Nodes=4, Elements=1, ZONETYPE=FEQuadrilateral
DATAPACKING=POINT
DT=(SINGLE SINGLE SINGLE SINGLE)
-0.24974799999999999778  0.12220999999999999919  -0.33097500000000001918  -1
-0.25269300000000000095  0.15647199999999999998  -0.3134520000000000084  -1
-0.25474599999999997246  0.15524499999999999411  -0.34310899999999999732  -1
-0.25474599999999997246  0.15524499999999999411  -0.34310899999999999732  -1
1  2  3  4
  
ZONE T='face567'
STRANDID=0, SOLUTIONTIME=0
Nodes=4, Elements=1, ZONETYPE=FEQuadrilateral
DATAPACKING=POINT
DT=(SINGLE SINGLE SINGLE SINGLE)
-0.24735899999999999554  0.15994600000000000484  -0.25326799999999999313  -1
-0.24565200000000000924  0.12634000000000000785  -0.27149699999999998834  -1
-0.24304400000000001003  0.12922200000000000353  -0.24115900000000001224  -1
-0.24304400000000001003  0.12922200000000000353  -0.24115900000000001224  -1
1  2  3  4
  
ZONE T='face568'
STRANDID=0, SOLUTIONTIME=0
Nodes=4, Elements=1, ZONETYPE=FEQuadrilateral
DATAPACKING=POINT
DT=(SINGLE SINGLE SINGLE SINGLE)
-0.24050199999999999356  0.095335600000000006449  -0.26479200000000002735  -1
-0.24304400000000001003  0.12922200000000000353  -0.24115900000000001224  -1
-0.24565200000000000924  0.12634000000000000785  -0.27149699999999998834  -1
-0.24565200000000000924  0.12634000000000000785  -0.27149699999999998834  -1
1  2  3  4
  
ZONE T='face569'
STRANDID=0, SOLUTIONTIME=0
Nodes=4, Elements=1, ZONETYPE=FEQuadrilateral
DATAPACKING=POINT
DT=(SINGLE SINGLE SINGLE SINGLE)
-0.24304400000000001003  0.12922200000000000353  -0.24115900000000001224  -1
-0.24400399999999999867  0.16217100000000000959  -0.2227750000000000008  -1
-0.24735899999999999554  0.15994600000000000484  -0.25326799999999999313  -1
-0.24735899999999999554  0.15994600000000000484  -0.25326799999999999313  -1
1  2  3  4
  
ZONE T='face570'
STRANDID=0, SOLUTIONTIME=0
Nodes=4, Elements=1, ZONETYPE=FEQuadrilateral
DATAPACKING=POINT
DT=(SINGLE SINGLE SINGLE SINGLE)
-0.24565200000000000924  0.12634000000000000785  -0.27149699999999998834  -1
-0.24735899999999999554  0.15994600000000000484  -0.25326799999999999313  -1
-0.25023200000000000998  0.1580239999999999978  -0.28351599999999999024  -1
-0.25023200000000000998  0.1580239999999999978  -0.28351599999999999024  -1
1  2  3  4
  
ZONE T='face571'
STRANDID=0, SOLUTIONTIME=0
Nodes=4, Elements=1, ZONETYPE=FEQuadrilateral
DATAPACKING=POINT
DT=(SINGLE SINGLE SINGLE SINGLE)
-0.24221799999999998887  0.092028100000000001568  -0.29485299999999997622  -1
-0.236610999999999988  0.057806099999999999151  -0.32129799999999997251  -1
-0.23585600000000001009  0.061199099999999999333  -0.29158699999999998509  -1
-0.23585600000000001009  0.061199099999999999333  -0.29158699999999998509  -1
1  2  3  4
  
ZONE T='face572'
STRANDID=0, SOLUTIONTIME=0
Nodes=4, Elements=1, ZONETYPE=FEQuadrilateral
DATAPACKING=POINT
DT=(SINGLE SINGLE SINGLE SINGLE)
-0.22873499999999999388  0.027717300000000000271  -0.31955600000000000671  -1
-0.23585600000000001009  0.061199099999999999333  -0.29158699999999998509  -1
-0.236610999999999988  0.057806099999999999151  -0.32129799999999997251  -1
-0.236610999999999988  0.057806099999999999151  -0.32129799999999997251  -1
1  2  3  4
  
ZONE T='face573'
STRANDID=0, SOLUTIONTIME=0
Nodes=4, Elements=1, ZONETYPE=FEQuadrilateral
DATAPACKING=POINT
DT=(SINGLE SINGLE SINGLE SINGLE)
-0.23585600000000001009  0.061199099999999999333  -0.29158699999999998509  -1
-0.24050199999999999356  0.095335600000000006449  -0.26479200000000002735  -1
-0.24221799999999998887  0.092028100000000001568  -0.29485299999999997622  -1
-0.24221799999999998887  0.092028100000000001568  -0.29485299999999997622  -1
1  2  3  4
  
ZONE T='face574'
STRANDID=0, SOLUTIONTIME=0
Nodes=4, Elements=1, ZONETYPE=FEQuadrilateral
DATAPACKING=POINT
DT=(SINGLE SINGLE SINGLE SINGLE)
-0.236610999999999988  0.057806099999999999151  -0.32129799999999997251  -1
-0.24221799999999998887  0.092028100000000001568  -0.29485299999999997622  -1
-0.24364399999999999946  0.089498999999999995225  -0.32437199999999999367  -1
-0.24364399999999999946  0.089498999999999995225  -0.32437199999999999367  -1
1  2  3  4
  
ZONE T='face575'
STRANDID=0, SOLUTIONTIME=0
Nodes=4, Elements=1, ZONETYPE=FEQuadrilateral
DATAPACKING=POINT
DT=(SINGLE SINGLE SINGLE SINGLE)
-0.24221799999999998887  0.092028100000000001568  -0.29485299999999997622  -1
-0.24565200000000000924  0.12634000000000000785  -0.27149699999999998834  -1
-0.24787400000000001099  0.12399899999999999811  -0.30144100000000001449  -1
-0.24787400000000001099  0.12399899999999999811  -0.30144100000000001449  -1
1  2  3  4
  
ZONE T='face576'
STRANDID=0, SOLUTIONTIME=0
Nodes=4, Elements=1, ZONETYPE=FEQuadrilateral
DATAPACKING=POINT
DT=(SINGLE SINGLE SINGLE SINGLE)
-0.25023200000000000998  0.1580239999999999978  -0.28351599999999999024  -1
-0.24787400000000001099  0.12399899999999999811  -0.30144100000000001449  -1
-0.24565200000000000924  0.12634000000000000785  -0.27149699999999998834  -1
-0.24565200000000000924  0.12634000000000000785  -0.27149699999999998834  -1
1  2  3  4
  
ZONE T='face577'
STRANDID=0, SOLUTIONTIME=0
Nodes=4, Elements=1, ZONETYPE=FEQuadrilateral
DATAPACKING=POINT
DT=(SINGLE SINGLE SINGLE SINGLE)
-0.24787400000000001099  0.12399899999999999811  -0.30144100000000001449  -1
-0.24364399999999999946  0.089498999999999995225  -0.32437199999999999367  -1
-0.24221799999999998887  0.092028100000000001568  -0.29485299999999997622  -1
-0.24221799999999998887  0.092028100000000001568  -0.29485299999999997622  -1
1  2  3  4
  
ZONE T='face578'
STRANDID=0, SOLUTIONTIME=0
Nodes=4, Elements=1, ZONETYPE=FEQuadrilateral
DATAPACKING=POINT
DT=(SINGLE SINGLE SINGLE SINGLE)
-0.24565200000000000924  0.12634000000000000785  -0.27149699999999998834  -1
-0.24221799999999998887  0.092028100000000001568  -0.29485299999999997622  -1
-0.24050199999999999356  0.095335600000000006449  -0.26479200000000002735  -1
-0.24050199999999999356  0.095335600000000006449  -0.26479200000000002735  -1
1  2  3  4
  
ZONE T='face579'
STRANDID=0, SOLUTIONTIME=0
Nodes=4, Elements=1, ZONETYPE=FEQuadrilateral
DATAPACKING=POINT
DT=(SINGLE SINGLE SINGLE SINGLE)
-0.2191740000000000077  0.14649699999999998834  -0.08293059999999999321  -1
-0.22560600000000000098  0.14379300000000000415  -0.11536000000000000421  -1
-0.2227760000000000018  0.11585900000000000365  -0.11113000000000000655  -1
-0.2227760000000000018  0.11585900000000000365  -0.11113000000000000655  -1
1  2  3  4
  
ZONE T='face580'
STRANDID=0, SOLUTIONTIME=0
Nodes=4, Elements=1, ZONETYPE=FEQuadrilateral
DATAPACKING=POINT
DT=(SINGLE SINGLE SINGLE SINGLE)
-0.22793599999999999972  0.11195599999999999996  -0.14205899999999999084  -1
-0.2227760000000000018  0.11585900000000000365  -0.11113000000000000655  -1
-0.22560600000000000098  0.14379300000000000415  -0.11536000000000000421  -1
-0.22560600000000000098  0.14379300000000000415  -0.11536000000000000421  -1
1  2  3  4
  
ZONE T='face581'
STRANDID=0, SOLUTIONTIME=0
Nodes=4, Elements=1, ZONETYPE=FEQuadrilateral
DATAPACKING=POINT
DT=(SINGLE SINGLE SINGLE SINGLE)
-0.2227760000000000018  0.11585900000000000365  -0.11113000000000000655  -1
-0.21687999999999998946  0.11895300000000000318  -0.080348000000000002752  -1
-0.2191740000000000077  0.14649699999999998834  -0.08293059999999999321  -1
-0.2191740000000000077  0.14649699999999998834  -0.08293059999999999321  -1
1  2  3  4
  
ZONE T='face582'
STRANDID=0, SOLUTIONTIME=0
Nodes=4, Elements=1, ZONETYPE=FEQuadrilateral
DATAPACKING=POINT
DT=(SINGLE SINGLE SINGLE SINGLE)
-0.22560600000000000098  0.14379300000000000415  -0.11536000000000000421  -1
-0.2191740000000000077  0.14649699999999998834  -0.08293059999999999321  -1
-0.22176599999999999091  0.17774799999999998934  -0.089067300000000002025  -1
-0.22176599999999999091  0.17774799999999998934  -0.089067300000000002025  -1
1  2  3  4
  
ZONE T='face583'
STRANDID=0, SOLUTIONTIME=0
Nodes=4, Elements=1, ZONETYPE=FEQuadrilateral
DATAPACKING=POINT
DT=(SINGLE SINGLE SINGLE SINGLE)
-0.21298800000000001065  0.081078600000000000669  -0.078832700000000005547  -1
-0.21989500000000000712  0.089194300000000004136  -0.10954400000000000248  -1
-0.21663099999999999024  0.063904900000000000593  -0.10867999999999999883  -1
-0.21663099999999999024  0.063904900000000000593  -0.10867999999999999883  -1
1  2  3  4
  
ZONE T='face584'
STRANDID=0, SOLUTIONTIME=0
Nodes=4, Elements=1, ZONETYPE=FEQuadrilateral
DATAPACKING=POINT
DT=(SINGLE SINGLE SINGLE SINGLE)
-0.22085799999999999876  0.058937799999999998524  -0.13875499999999998946  -1
-0.21663099999999999024  0.063904900000000000593  -0.10867999999999999883  -1
-0.21989500000000000712  0.089194300000000004136  -0.10954400000000000248  -1
-0.21989500000000000712  0.089194300000000004136  -0.10954400000000000248  -1
1  2  3  4
  
ZONE T='face585'
STRANDID=0, SOLUTIONTIME=0
Nodes=4, Elements=1, ZONETYPE=FEQuadrilateral
DATAPACKING=POINT
DT=(SINGLE SINGLE SINGLE SINGLE)
-0.21989500000000000712  0.089194300000000004136  -0.10954400000000000248  -1
-0.21298800000000001065  0.081078600000000000669  -0.078832700000000005547  -1
-0.21687999999999998946  0.11895300000000000318  -0.080348000000000002752  -1
-0.21687999999999998946  0.11895300000000000318  -0.080348000000000002752  -1
1  2  3  4
  
ZONE T='face586'
STRANDID=0, SOLUTIONTIME=0
Nodes=4, Elements=1, ZONETYPE=FEQuadrilateral
DATAPACKING=POINT
DT=(SINGLE SINGLE SINGLE SINGLE)
-0.22458100000000000285  0.084942400000000001237  -0.1397359999999999991  -1
-0.22843900000000000317  0.080524299999999993105  -0.16987900000000000222  -1
-0.22419700000000000739  0.0539142000000000024  -0.16863800000000001011  -1
-0.22419700000000000739  0.0539142000000000024  -0.16863800000000001011  -1
1  2  3  4
  
ZONE T='face587'
STRANDID=0, SOLUTIONTIME=0
Nodes=4, Elements=1, ZONETYPE=FEQuadrilateral
DATAPACKING=POINT
DT=(SINGLE SINGLE SINGLE SINGLE)
-0.22659799999999999387  0.048691600000000001547  -0.19846600000000000352  -1
-0.22419700000000000739  0.0539142000000000024  -0.16863800000000001011  -1
-0.22843900000000000317  0.080524299999999993105  -0.16987900000000000222  -1
-0.22843900000000000317  0.080524299999999993105  -0.16987900000000000222  -1
1  2  3  4
  
ZONE T='face588'
STRANDID=0, SOLUTIONTIME=0
Nodes=4, Elements=1, ZONETYPE=FEQuadrilateral
DATAPACKING=POINT
DT=(SINGLE SINGLE SINGLE SINGLE)
-0.22419700000000000739  0.0539142000000000024  -0.16863800000000001011  -1
-0.22085799999999999876  0.058937799999999998524  -0.13875499999999998946  -1
-0.22458100000000000285  0.084942400000000001237  -0.1397359999999999991  -1
-0.22458100000000000285  0.084942400000000001237  -0.1397359999999999991  -1
1  2  3  4
  
ZONE T='face589'
STRANDID=0, SOLUTIONTIME=0
Nodes=4, Elements=1, ZONETYPE=FEQuadrilateral
DATAPACKING=POINT
DT=(SINGLE SINGLE SINGLE SINGLE)
-0.22843900000000000317  0.080524299999999993105  -0.16987900000000000222  -1
-0.22458100000000000285  0.084942400000000001237  -0.1397359999999999991  -1
-0.22793599999999999972  0.11195599999999999996  -0.14205899999999999084  -1
-0.22793599999999999972  0.11195599999999999996  -0.14205899999999999084  -1
1  2  3  4
  
ZONE T='face590'
STRANDID=0, SOLUTIONTIME=0
Nodes=4, Elements=1, ZONETYPE=FEQuadrilateral
DATAPACKING=POINT
DT=(SINGLE SINGLE SINGLE SINGLE)
-0.22458100000000000285  0.084942400000000001237  -0.1397359999999999991  -1
-0.21989500000000000712  0.089194300000000004136  -0.10954400000000000248  -1
-0.2227760000000000018  0.11585900000000000365  -0.11113000000000000655  -1
-0.2227760000000000018  0.11585900000000000365  -0.11113000000000000655  -1
1  2  3  4
  
ZONE T='face591'
STRANDID=0, SOLUTIONTIME=0
Nodes=4, Elements=1, ZONETYPE=FEQuadrilateral
DATAPACKING=POINT
DT=(SINGLE SINGLE SINGLE SINGLE)
-0.21687999999999998946  0.11895300000000000318  -0.080348000000000002752  -1
-0.2227760000000000018  0.11585900000000000365  -0.11113000000000000655  -1
-0.21989500000000000712  0.089194300000000004136  -0.10954400000000000248  -1
-0.21989500000000000712  0.089194300000000004136  -0.10954400000000000248  -1
1  2  3  4
  
ZONE T='face592'
STRANDID=0, SOLUTIONTIME=0
Nodes=4, Elements=1, ZONETYPE=FEQuadrilateral
DATAPACKING=POINT
DT=(SINGLE SINGLE SINGLE SINGLE)
-0.2227760000000000018  0.11585900000000000365  -0.11113000000000000655  -1
-0.22793599999999999972  0.11195599999999999996  -0.14205899999999999084  -1
-0.22458100000000000285  0.084942400000000001237  -0.1397359999999999991  -1
-0.22458100000000000285  0.084942400000000001237  -0.1397359999999999991  -1
1  2  3  4
  
ZONE T='face593'
STRANDID=0, SOLUTIONTIME=0
Nodes=4, Elements=1, ZONETYPE=FEQuadrilateral
DATAPACKING=POINT
DT=(SINGLE SINGLE SINGLE SINGLE)
-0.21989500000000000712  0.089194300000000004136  -0.10954400000000000248  -1
-0.22458100000000000285  0.084942400000000001237  -0.1397359999999999991  -1
-0.22085799999999999876  0.058937799999999998524  -0.13875499999999998946  -1
-0.22085799999999999876  0.058937799999999998524  -0.13875499999999998946  -1
1  2  3  4
  
ZONE T='face594'
STRANDID=0, SOLUTIONTIME=0
Nodes=4, Elements=1, ZONETYPE=FEQuadrilateral
DATAPACKING=POINT
DT=(SINGLE SINGLE SINGLE SINGLE)
-0.24003399999999999737  0.16452200000000000157  -0.19220300000000001273  -1
-0.23994799999999999462  0.13252400000000000291  -0.21054400000000000892  -1
-0.23613700000000001356  0.13579700000000000104  -0.1799260000000000026  -1
-0.23613700000000001356  0.13579700000000000104  -0.1799260000000000026  -1
1  2  3  4
  
ZONE T='face595'
STRANDID=0, SOLUTIONTIME=0
Nodes=4, Elements=1, ZONETYPE=FEQuadrilateral
DATAPACKING=POINT
DT=(SINGLE SINGLE SINGLE SINGLE)
-0.23578299999999999259  0.10365699999999999914  -0.20363200000000000744  -1
-0.23613700000000001356  0.13579700000000000104  -0.1799260000000000026  -1
-0.23994799999999999462  0.13252400000000000291  -0.21054400000000000892  -1
-0.23994799999999999462  0.13252400000000000291  -0.21054400000000000892  -1
1  2  3  4
  
ZONE T='face596'
STRANDID=0, SOLUTIONTIME=0
Nodes=4, Elements=1, ZONETYPE=FEQuadrilateral
DATAPACKING=POINT
DT=(SINGLE SINGLE SINGLE SINGLE)
-0.23613700000000001356  0.13579700000000000104  -0.1799260000000000026  -1
-0.2352670000000000039  0.16715700000000000003  -0.16103300000000000947  -1
-0.24003399999999999737  0.16452200000000000157  -0.19220300000000001273  -1
-0.24003399999999999737  0.16452200000000000157  -0.19220300000000001273  -1
1  2  3  4
  
ZONE T='face597'
STRANDID=0, SOLUTIONTIME=0
Nodes=4, Elements=1, ZONETYPE=FEQuadrilateral
DATAPACKING=POINT
DT=(SINGLE SINGLE SINGLE SINGLE)
-0.23994799999999999462  0.13252400000000000291  -0.21054400000000000892  -1
-0.24003399999999999737  0.16452200000000000157  -0.19220300000000001273  -1
-0.24400399999999999867  0.16217100000000000959  -0.2227750000000000008  -1
-0.24400399999999999867  0.16217100000000000959  -0.2227750000000000008  -1
1  2  3  4
  
ZONE T='face598'
STRANDID=0, SOLUTIONTIME=0
Nodes=4, Elements=1, ZONETYPE=FEQuadrilateral
DATAPACKING=POINT
DT=(SINGLE SINGLE SINGLE SINGLE)
-0.22935800000000000631  0.17097100000000001185  -0.12756000000000000671  -1
-0.23134899999999999909  0.13956899999999999862  -0.1481949999999999934  -1
-0.22560600000000000098  0.14379300000000000415  -0.11536000000000000421  -1
-0.22560600000000000098  0.14379300000000000415  -0.11536000000000000421  -1
1  2  3  4
  
ZONE T='face599'
STRANDID=0, SOLUTIONTIME=0
Nodes=4, Elements=1, ZONETYPE=FEQuadrilateral
DATAPACKING=POINT
DT=(SINGLE SINGLE SINGLE SINGLE)
-0.22793599999999999972  0.11195599999999999996  -0.14205899999999999084  -1
-0.22560600000000000098  0.14379300000000000415  -0.11536000000000000421  -1
-0.23134899999999999909  0.13956899999999999862  -0.1481949999999999934  -1
-0.23134899999999999909  0.13956899999999999862  -0.1481949999999999934  -1
1  2  3  4
  
ZONE T='face600'
STRANDID=0, SOLUTIONTIME=0
Nodes=4, Elements=1, ZONETYPE=FEQuadrilateral
DATAPACKING=POINT
DT=(SINGLE SINGLE SINGLE SINGLE)
-0.22560600000000000098  0.14379300000000000415  -0.11536000000000000421  -1
-0.22176599999999999091  0.17774799999999998934  -0.089067300000000002025  -1
-0.22935800000000000631  0.17097100000000001185  -0.12756000000000000671  -1
-0.22935800000000000631  0.17097100000000001185  -0.12756000000000000671  -1
1  2  3  4
  
ZONE T='face601'
STRANDID=0, SOLUTIONTIME=0
Nodes=4, Elements=1, ZONETYPE=FEQuadrilateral
DATAPACKING=POINT
DT=(SINGLE SINGLE SINGLE SINGLE)
-0.23134899999999999909  0.13956899999999999862  -0.1481949999999999934  -1
-0.22935800000000000631  0.17097100000000001185  -0.12756000000000000671  -1
-0.2352670000000000039  0.16715700000000000003  -0.16103300000000000947  -1
-0.2352670000000000039  0.16715700000000000003  -0.16103300000000000947  -1
1  2  3  4
  
ZONE T='face602'
STRANDID=0, SOLUTIONTIME=0
Nodes=4, Elements=1, ZONETYPE=FEQuadrilateral
DATAPACKING=POINT
DT=(SINGLE SINGLE SINGLE SINGLE)
-0.23232600000000000473  0.1077779999999999988  -0.17308299999999998686  -1
-0.23140600000000000058  0.075723799999999993893  -0.20018500000000000183  -1
-0.22843900000000000317  0.080524299999999993105  -0.16987900000000000222  -1
-0.22843900000000000317  0.080524299999999993105  -0.16987900000000000222  -1
1  2  3  4
  
ZONE T='face603'
STRANDID=0, SOLUTIONTIME=0
Nodes=4, Elements=1, ZONETYPE=FEQuadrilateral
DATAPACKING=POINT
DT=(SINGLE SINGLE SINGLE SINGLE)
-0.22659799999999999387  0.048691600000000001547  -0.19846600000000000352  -1
-0.22843900000000000317  0.080524299999999993105  -0.16987900000000000222  -1
-0.23140600000000000058  0.075723799999999993893  -0.20018500000000000183  -1
-0.23140600000000000058  0.075723799999999993893  -0.20018500000000000183  -1
1  2  3  4
  
ZONE T='face604'
STRANDID=0, SOLUTIONTIME=0
Nodes=4, Elements=1, ZONETYPE=FEQuadrilateral
DATAPACKING=POINT
DT=(SINGLE SINGLE SINGLE SINGLE)
-0.22843900000000000317  0.080524299999999993105  -0.16987900000000000222  -1
-0.22793599999999999972  0.11195599999999999996  -0.14205899999999999084  -1
-0.23232600000000000473  0.1077779999999999988  -0.17308299999999998686  -1
-0.23232600000000000473  0.1077779999999999988  -0.17308299999999998686  -1
1  2  3  4
  
ZONE T='face605'
STRANDID=0, SOLUTIONTIME=0
Nodes=4, Elements=1, ZONETYPE=FEQuadrilateral
DATAPACKING=POINT
DT=(SINGLE SINGLE SINGLE SINGLE)
-0.23140600000000000058  0.075723799999999993893  -0.20018500000000000183  -1
-0.23232600000000000473  0.1077779999999999988  -0.17308299999999998686  -1
-0.23578299999999999259  0.10365699999999999914  -0.20363200000000000744  -1
-0.23578299999999999259  0.10365699999999999914  -0.20363200000000000744  -1
1  2  3  4
  
ZONE T='face606'
STRANDID=0, SOLUTIONTIME=0
Nodes=4, Elements=1, ZONETYPE=FEQuadrilateral
DATAPACKING=POINT
DT=(SINGLE SINGLE SINGLE SINGLE)
-0.23232600000000000473  0.1077779999999999988  -0.17308299999999998686  -1
-0.23134899999999999909  0.13956899999999999862  -0.1481949999999999934  -1
-0.23613700000000001356  0.13579700000000000104  -0.1799260000000000026  -1
-0.23613700000000001356  0.13579700000000000104  -0.1799260000000000026  -1
1  2  3  4
  
ZONE T='face607'
STRANDID=0, SOLUTIONTIME=0
Nodes=4, Elements=1, ZONETYPE=FEQuadrilateral
DATAPACKING=POINT
DT=(SINGLE SINGLE SINGLE SINGLE)
-0.2352670000000000039  0.16715700000000000003  -0.16103300000000000947  -1
-0.23613700000000001356  0.13579700000000000104  -0.1799260000000000026  -1
-0.23134899999999999909  0.13956899999999999862  -0.1481949999999999934  -1
-0.23134899999999999909  0.13956899999999999862  -0.1481949999999999934  -1
1  2  3  4
  
ZONE T='face608'
STRANDID=0, SOLUTIONTIME=0
Nodes=4, Elements=1, ZONETYPE=FEQuadrilateral
DATAPACKING=POINT
DT=(SINGLE SINGLE SINGLE SINGLE)
-0.23613700000000001356  0.13579700000000000104  -0.1799260000000000026  -1
-0.23578299999999999259  0.10365699999999999914  -0.20363200000000000744  -1
-0.23232600000000000473  0.1077779999999999988  -0.17308299999999998686  -1
-0.23232600000000000473  0.1077779999999999988  -0.17308299999999998686  -1
1  2  3  4
  
ZONE T='face609'
STRANDID=0, SOLUTIONTIME=0
Nodes=4, Elements=1, ZONETYPE=FEQuadrilateral
DATAPACKING=POINT
DT=(SINGLE SINGLE SINGLE SINGLE)
-0.23134899999999999909  0.13956899999999999862  -0.1481949999999999934  -1
-0.23232600000000000473  0.1077779999999999988  -0.17308299999999998686  -1
-0.22793599999999999972  0.11195599999999999996  -0.14205899999999999084  -1
-0.22793599999999999972  0.11195599999999999996  -0.14205899999999999084  -1
1  2  3  4
  
ZONE T='face610'
STRANDID=0, SOLUTIONTIME=0
Nodes=4, Elements=1, ZONETYPE=FEQuadrilateral
DATAPACKING=POINT
DT=(SINGLE SINGLE SINGLE SINGLE)
-0.21080299999999999039  0.02817439999999999875  -0.10615099999999999536  -1
-0.20643000000000000238  0.034391900000000003024  -0.076065099999999996605  -1
-0.21298800000000001065  0.081078600000000000669  -0.078832700000000005547  -1
-0.21298800000000001065  0.081078600000000000669  -0.078832700000000005547  -1
1  2  3  4
  
ZONE T='face611'
STRANDID=0, SOLUTIONTIME=0
Nodes=4, Elements=1, ZONETYPE=FEQuadrilateral
DATAPACKING=POINT
DT=(SINGLE SINGLE SINGLE SINGLE)
-0.20238300000000000733  -0.010231499999999999276  -0.092437199999999997146  -1
-0.19714499999999998692  -0.013316400000000000806  -0.066359500000000001818  -1
-0.20643000000000000238  0.034391900000000003024  -0.076065099999999996605  -1
-0.20643000000000000238  0.034391900000000003024  -0.076065099999999996605  -1
1  2  3  4
  
ZONE T='face612'
STRANDID=0, SOLUTIONTIME=0
Nodes=4, Elements=1, ZONETYPE=FEQuadrilateral
DATAPACKING=POINT
DT=(SINGLE SINGLE SINGLE SINGLE)
-0.20669399999999998885  -0.02694099999999999967  -0.15073500000000000787  -1
-0.20495499999999999829  -0.018999300000000000216  -0.12121899999999999342  -1
-0.214248999999999995  0.022004300000000000942  -0.13622300000000001075  -1
-0.214248999999999995  0.022004300000000000942  -0.13622300000000001075  -1
1  2  3  4
  
ZONE T='face613'
STRANDID=0, SOLUTIONTIME=0
Nodes=4, Elements=1, ZONETYPE=FEQuadrilateral
DATAPACKING=POINT
DT=(SINGLE SINGLE SINGLE SINGLE)
-0.20495499999999999829  -0.018999300000000000216  -0.12121899999999999342  -1
-0.20238300000000000733  -0.010231499999999999276  -0.092437199999999997146  -1
-0.21080299999999999039  0.02817439999999999875  -0.10615099999999999536  -1
-0.21080299999999999039  0.02817439999999999875  -0.10615099999999999536  -1
1  2  3  4
  
ZONE T='face614'
STRANDID=0, SOLUTIONTIME=0
Nodes=4, Elements=1, ZONETYPE=FEQuadrilateral
DATAPACKING=POINT
DT=(SINGLE SINGLE SINGLE SINGLE)
-0.20643000000000000238  0.034391900000000003024  -0.076065099999999996605  -1
-0.21080299999999999039  0.02817439999999999875  -0.10615099999999999536  -1
-0.20238300000000000733  -0.010231499999999999276  -0.092437199999999997146  -1
-0.20238300000000000733  -0.010231499999999999276  -0.092437199999999997146  -1
1  2  3  4
  
ZONE T='face615'
STRANDID=0, SOLUTIONTIME=0
Nodes=4, Elements=1, ZONETYPE=FEQuadrilateral
DATAPACKING=POINT
DT=(SINGLE SINGLE SINGLE SINGLE)
-0.21080299999999999039  0.02817439999999999875  -0.10615099999999999536  -1
-0.214248999999999995  0.022004300000000000942  -0.13622300000000001075  -1
-0.20495499999999999829  -0.018999300000000000216  -0.12121899999999999342  -1
-0.20495499999999999829  -0.018999300000000000216  -0.12121899999999999342  -1
1  2  3  4
  
ZONE T='face616'
STRANDID=0, SOLUTIONTIME=0
Nodes=4, Elements=1, ZONETYPE=FEQuadrilateral
DATAPACKING=POINT
DT=(SINGLE SINGLE SINGLE SINGLE)
-0.22419700000000000739  0.0539142000000000024  -0.16863800000000001011  -1
-0.22102299999999999724  0.022346799999999999997  -0.1968630000000000102  -1
-0.21672099999999999698  0.015941699999999999621  -0.16588800000000000767  -1
-0.21672099999999999698  0.015941699999999999621  -0.16588800000000000767  -1
1  2  3  4
  
ZONE T='face617'
STRANDID=0, SOLUTIONTIME=0
Nodes=4, Elements=1, ZONETYPE=FEQuadrilateral
DATAPACKING=POINT
DT=(SINGLE SINGLE SINGLE SINGLE)
-0.21533499999999999863  -0.0024353999999999998913  -0.19348000000000001308  -1
-0.21672099999999999698  0.015941699999999999621  -0.16588800000000000767  -1
-0.22102299999999999724  0.022346799999999999997  -0.1968630000000000102  -1
-0.22102299999999999724  0.022346799999999999997  -0.1968630000000000102  -1
1  2  3  4
  
ZONE T='face618'
STRANDID=0, SOLUTIONTIME=0
Nodes=4, Elements=1, ZONETYPE=FEQuadrilateral
DATAPACKING=POINT
DT=(SINGLE SINGLE SINGLE SINGLE)
-0.21672099999999999698  0.015941699999999999621  -0.16588800000000000767  -1
-0.22085799999999999876  0.058937799999999998524  -0.13875499999999998946  -1
-0.22419700000000000739  0.0539142000000000024  -0.16863800000000001011  -1
-0.22419700000000000739  0.0539142000000000024  -0.16863800000000001011  -1
1  2  3  4
  
ZONE T='face619'
STRANDID=0, SOLUTIONTIME=0
Nodes=4, Elements=1, ZONETYPE=FEQuadrilateral
DATAPACKING=POINT
DT=(SINGLE SINGLE SINGLE SINGLE)
-0.22102299999999999724  0.022346799999999999997  -0.1968630000000000102  -1
-0.22419700000000000739  0.0539142000000000024  -0.16863800000000001011  -1
-0.22659799999999999387  0.048691600000000001547  -0.19846600000000000352  -1
-0.22659799999999999387  0.048691600000000001547  -0.19846600000000000352  -1
1  2  3  4
  
ZONE T='face620'
STRANDID=0, SOLUTIONTIME=0
Nodes=4, Elements=1, ZONETYPE=FEQuadrilateral
DATAPACKING=POINT
DT=(SINGLE SINGLE SINGLE SINGLE)
-0.21663099999999999024  0.063904900000000000593  -0.10867999999999999883  -1
-0.214248999999999995  0.022004300000000000942  -0.13622300000000001075  -1
-0.21080299999999999039  0.02817439999999999875  -0.10615099999999999536  -1
-0.21080299999999999039  0.02817439999999999875  -0.10615099999999999536  -1
1  2  3  4
  
ZONE T='face621'
STRANDID=0, SOLUTIONTIME=0
Nodes=4, Elements=1, ZONETYPE=FEQuadrilateral
DATAPACKING=POINT
DT=(SINGLE SINGLE SINGLE SINGLE)
-0.21080299999999999039  0.02817439999999999875  -0.10615099999999999536  -1
-0.21298800000000001065  0.081078600000000000669  -0.078832700000000005547  -1
-0.21663099999999999024  0.063904900000000000593  -0.10867999999999999883  -1
-0.21663099999999999024  0.063904900000000000593  -0.10867999999999999883  -1
1  2  3  4
  
ZONE T='face622'
STRANDID=0, SOLUTIONTIME=0
Nodes=4, Elements=1, ZONETYPE=FEQuadrilateral
DATAPACKING=POINT
DT=(SINGLE SINGLE SINGLE SINGLE)
-0.214248999999999995  0.022004300000000000942  -0.13622300000000001075  -1
-0.21663099999999999024  0.063904900000000000593  -0.10867999999999999883  -1
-0.22085799999999999876  0.058937799999999998524  -0.13875499999999998946  -1
-0.22085799999999999876  0.058937799999999998524  -0.13875499999999998946  -1
1  2  3  4
  
ZONE T='face623'
STRANDID=0, SOLUTIONTIME=0
Nodes=4, Elements=1, ZONETYPE=FEQuadrilateral
DATAPACKING=POINT
DT=(SINGLE SINGLE SINGLE SINGLE)
-0.21672099999999999698  0.015941699999999999621  -0.16588800000000000767  -1
-0.20741000000000001102  -0.03422270000000000173  -0.17982000000000000761  -1
-0.20669399999999998885  -0.02694099999999999967  -0.15073500000000000787  -1
-0.20669399999999998885  -0.02694099999999999967  -0.15073500000000000787  -1
1  2  3  4
  
ZONE T='face624'
STRANDID=0, SOLUTIONTIME=0
Nodes=4, Elements=1, ZONETYPE=FEQuadrilateral
DATAPACKING=POINT
DT=(SINGLE SINGLE SINGLE SINGLE)
-0.20669399999999998885  -0.02694099999999999967  -0.15073500000000000787  -1
-0.214248999999999995  0.022004300000000000942  -0.13622300000000001075  -1
-0.21672099999999999698  0.015941699999999999621  -0.16588800000000000767  -1
-0.21672099999999999698  0.015941699999999999621  -0.16588800000000000767  -1
1  2  3  4
  
ZONE T='face625'
STRANDID=0, SOLUTIONTIME=0
Nodes=4, Elements=1, ZONETYPE=FEQuadrilateral
DATAPACKING=POINT
DT=(SINGLE SINGLE SINGLE SINGLE)
-0.20741000000000001102  -0.03422270000000000173  -0.17982000000000000761  -1
-0.21672099999999999698  0.015941699999999999621  -0.16588800000000000767  -1
-0.21533499999999999863  -0.0024353999999999998913  -0.19348000000000001308  -1
-0.21533499999999999863  -0.0024353999999999998913  -0.19348000000000001308  -1
1  2  3  4
  
ZONE T='face626'
STRANDID=0, SOLUTIONTIME=0
Nodes=4, Elements=1, ZONETYPE=FEQuadrilateral
DATAPACKING=POINT
DT=(SINGLE SINGLE SINGLE SINGLE)
-0.22085799999999999876  0.058937799999999998524  -0.13875499999999998946  -1
-0.21672099999999999698  0.015941699999999999621  -0.16588800000000000767  -1
-0.214248999999999995  0.022004300000000000942  -0.13622300000000001075  -1
-0.214248999999999995  0.022004300000000000942  -0.13622300000000001075  -1
1  2  3  4
  
ZONE T='face627'
STRANDID=0, SOLUTIONTIME=0
Nodes=4, Elements=1, ZONETYPE=FEQuadrilateral
DATAPACKING=POINT
DT=(SINGLE SINGLE SINGLE SINGLE)
-0.22102299999999999724  0.022346799999999999997  -0.1968630000000000102  -1
-0.22172600000000000642  0.016408300000000000662  -0.22622600000000001041  -1
-0.21540699999999998737  -0.0086745999999999993252  -0.22226899999999999435  -1
-0.21540699999999998737  -0.0086745999999999993252  -0.22226899999999999435  -1
1  2  3  4
  
ZONE T='face628'
STRANDID=0, SOLUTIONTIME=0
Nodes=4, Elements=1, ZONETYPE=FEQuadrilateral
DATAPACKING=POINT
DT=(SINGLE SINGLE SINGLE SINGLE)
-0.21395300000000000429  -0.015790100000000001357  -0.25163699999999999957  -1
-0.21540699999999998737  -0.0086745999999999993252  -0.22226899999999999435  -1
-0.22172600000000000642  0.016408300000000000662  -0.22622600000000001041  -1
-0.22172600000000000642  0.016408300000000000662  -0.22622600000000001041  -1
1  2  3  4
  
ZONE T='face629'
STRANDID=0, SOLUTIONTIME=0
Nodes=4, Elements=1, ZONETYPE=FEQuadrilateral
DATAPACKING=POINT
DT=(SINGLE SINGLE SINGLE SINGLE)
-0.21540699999999998737  -0.0086745999999999993252  -0.22226899999999999435  -1
-0.21533499999999999863  -0.0024353999999999998913  -0.19348000000000001308  -1
-0.22102299999999999724  0.022346799999999999997  -0.1968630000000000102  -1
-0.22102299999999999724  0.022346799999999999997  -0.1968630000000000102  -1
1  2  3  4
  
ZONE T='face630'
STRANDID=0, SOLUTIONTIME=0
Nodes=4, Elements=1, ZONETYPE=FEQuadrilateral
DATAPACKING=POINT
DT=(SINGLE SINGLE SINGLE SINGLE)
-0.22172600000000000642  0.016408300000000000662  -0.22622600000000001041  -1
-0.22102299999999999724  0.022346799999999999997  -0.1968630000000000102  -1
-0.22659799999999999387  0.048691600000000001547  -0.19846600000000000352  -1
-0.22659799999999999387  0.048691600000000001547  -0.19846600000000000352  -1
1  2  3  4
  
ZONE T='face631'
STRANDID=0, SOLUTIONTIME=0
Nodes=4, Elements=1, ZONETYPE=FEQuadrilateral
DATAPACKING=POINT
DT=(SINGLE SINGLE SINGLE SINGLE)
-0.20697699999999999432  -0.04109159999999999896  -0.20811299999999999244  -1
-0.20741000000000001102  -0.03422270000000000173  -0.17982000000000000761  -1
-0.21533499999999999863  -0.0024353999999999998913  -0.19348000000000001308  -1
-0.21533499999999999863  -0.0024353999999999998913  -0.19348000000000001308  -1
1  2  3  4
  
ZONE T='face632'
STRANDID=0, SOLUTIONTIME=0
Nodes=4, Elements=1, ZONETYPE=FEQuadrilateral
DATAPACKING=POINT
DT=(SINGLE SINGLE SINGLE SINGLE)
-0.20454100000000000059  -0.049100699999999997125  -0.23664299999999999224  -1
-0.20231699999999999684  -0.049403900000000000592  -0.27406300000000000106  -1
-0.19649600000000000399  -0.069611599999999995703  -0.25921300000000002672  -1
-0.19649600000000000399  -0.069611599999999995703  -0.25921300000000002672  -1
1  2  3  4
  
ZONE T='face633'
STRANDID=0, SOLUTIONTIME=0
Nodes=4, Elements=1, ZONETYPE=FEQuadrilateral
DATAPACKING=POINT
DT=(SINGLE SINGLE SINGLE SINGLE)
-0.1843740000000000101  -0.088277999999999995362  -0.29334799999999999764  -1
-0.19649600000000000399  -0.069611599999999995703  -0.25921300000000002672  -1
-0.20231699999999999684  -0.049403900000000000592  -0.27406300000000000106  -1
-0.20231699999999999684  -0.049403900000000000592  -0.27406300000000000106  -1
1  2  3  4
  
ZONE T='face634'
STRANDID=0, SOLUTIONTIME=0
Nodes=4, Elements=1, ZONETYPE=FEQuadrilateral
DATAPACKING=POINT
DT=(SINGLE SINGLE SINGLE SINGLE)
-0.20231699999999999684  -0.049403900000000000592  -0.27406300000000000106  -1
-0.20454100000000000059  -0.049100699999999997125  -0.23664299999999999224  -1
-0.21395300000000000429  -0.015790100000000001357  -0.25163699999999999957  -1
-0.21395300000000000429  -0.015790100000000001357  -0.25163699999999999957  -1
1  2  3  4
  
ZONE T='face635'
STRANDID=0, SOLUTIONTIME=0
Nodes=4, Elements=1, ZONETYPE=FEQuadrilateral
DATAPACKING=POINT
DT=(SINGLE SINGLE SINGLE SINGLE)
-0.20454100000000000059  -0.049100699999999997125  -0.23664299999999999224  -1
-0.20697699999999999432  -0.04109159999999999896  -0.20811299999999999244  -1
-0.21540699999999998737  -0.0086745999999999993252  -0.22226899999999999435  -1
-0.21540699999999998737  -0.0086745999999999993252  -0.22226899999999999435  -1
1  2  3  4
  
ZONE T='face636'
STRANDID=0, SOLUTIONTIME=0
Nodes=4, Elements=1, ZONETYPE=FEQuadrilateral
DATAPACKING=POINT
DT=(SINGLE SINGLE SINGLE SINGLE)
-0.21533499999999999863  -0.0024353999999999998913  -0.19348000000000001308  -1
-0.21540699999999998737  -0.0086745999999999993252  -0.22226899999999999435  -1
-0.20697699999999999432  -0.04109159999999999896  -0.20811299999999999244  -1
-0.20697699999999999432  -0.04109159999999999896  -0.20811299999999999244  -1
1  2  3  4
  
ZONE T='face637'
STRANDID=0, SOLUTIONTIME=0
Nodes=4, Elements=1, ZONETYPE=FEQuadrilateral
DATAPACKING=POINT
DT=(SINGLE SINGLE SINGLE SINGLE)
-0.21540699999999998737  -0.0086745999999999993252  -0.22226899999999999435  -1
-0.21395300000000000429  -0.015790100000000001357  -0.25163699999999999957  -1
-0.20454100000000000059  -0.049100699999999997125  -0.23664299999999999224  -1
-0.20454100000000000059  -0.049100699999999997125  -0.23664299999999999224  -1
1  2  3  4
  
ZONE T='face638'
STRANDID=0, SOLUTIONTIME=0
Nodes=4, Elements=1, ZONETYPE=FEQuadrilateral
DATAPACKING=POINT
DT=(SINGLE SINGLE SINGLE SINGLE)
-0.22882800000000000362  0.032045600000000000473  -0.28934599999999999209  -1
-0.22001200000000001311  -0.00028658699999999998542  -0.31674499999999999877  -1
-0.22097400000000000375  0.0046276700000000003943  -0.28633199999999997543  -1
-0.22097400000000000375  0.0046276700000000003943  -0.28633199999999997543  -1
1  2  3  4
  
ZONE T='face639'
STRANDID=0, SOLUTIONTIME=0
Nodes=4, Elements=1, ZONETYPE=FEQuadrilateral
DATAPACKING=POINT
DT=(SINGLE SINGLE SINGLE SINGLE)
-0.20983899999999999775  -0.02762349999999999875  -0.31229200000000001403  -1
-0.22097400000000000375  0.0046276700000000003943  -0.28633199999999997543  -1
-0.22001200000000001311  -0.00028658699999999998542  -0.31674499999999999877  -1
-0.22001200000000001311  -0.00028658699999999998542  -0.31674499999999999877  -1
1  2  3  4
  
ZONE T='face640'
STRANDID=0, SOLUTIONTIME=0
Nodes=4, Elements=1, ZONETYPE=FEQuadrilateral
DATAPACKING=POINT
DT=(SINGLE SINGLE SINGLE SINGLE)
-0.22097400000000000375  0.0046276700000000003943  -0.28633199999999997543  -1
-0.22864799999999999014  0.037276299999999998325  -0.25887300000000001976  -1
-0.22882800000000000362  0.032045600000000000473  -0.28934599999999999209  -1
-0.22882800000000000362  0.032045600000000000473  -0.28934599999999999209  -1
1  2  3  4
  
ZONE T='face641'
STRANDID=0, SOLUTIONTIME=0
Nodes=4, Elements=1, ZONETYPE=FEQuadrilateral
DATAPACKING=POINT
DT=(SINGLE SINGLE SINGLE SINGLE)
-0.22001200000000001311  -0.00028658699999999998542  -0.31674499999999999877  -1
-0.22882800000000000362  0.032045600000000000473  -0.28934599999999999209  -1
-0.22873499999999999388  0.027717300000000000271  -0.31955600000000000671  -1
-0.22873499999999999388  0.027717300000000000271  -0.31955600000000000671  -1
1  2  3  4
  
ZONE T='face642'
STRANDID=0, SOLUTIONTIME=0
Nodes=4, Elements=1, ZONETYPE=FEQuadrilateral
DATAPACKING=POINT
DT=(SINGLE SINGLE SINGLE SINGLE)
-0.22798699999999999521  0.042979700000000002624  -0.22852500000000000591  -1
-0.22162200000000001343  0.010341599999999999404  -0.25606699999999998907  -1
-0.22172600000000000642  0.016408300000000000662  -0.22622600000000001041  -1
-0.22172600000000000642  0.016408300000000000662  -0.22622600000000001041  -1
1  2  3  4
  
ZONE T='face643'
STRANDID=0, SOLUTIONTIME=0
Nodes=4, Elements=1, ZONETYPE=FEQuadrilateral
DATAPACKING=POINT
DT=(SINGLE SINGLE SINGLE SINGLE)
-0.21395300000000000429  -0.015790100000000001357  -0.25163699999999999957  -1
-0.22172600000000000642  0.016408300000000000662  -0.22622600000000001041  -1
-0.22162200000000001343  0.010341599999999999404  -0.25606699999999998907  -1
-0.22162200000000001343  0.010341599999999999404  -0.25606699999999998907  -1
1  2  3  4
  
ZONE T='face644'
STRANDID=0, SOLUTIONTIME=0
Nodes=4, Elements=1, ZONETYPE=FEQuadrilateral
DATAPACKING=POINT
DT=(SINGLE SINGLE SINGLE SINGLE)
-0.22172600000000000642  0.016408300000000000662  -0.22622600000000001041  -1
-0.22659799999999999387  0.048691600000000001547  -0.19846600000000000352  -1
-0.22798699999999999521  0.042979700000000002624  -0.22852500000000000591  -1
-0.22798699999999999521  0.042979700000000002624  -0.22852500000000000591  -1
1  2  3  4
  
ZONE T='face645'
STRANDID=0, SOLUTIONTIME=0
Nodes=4, Elements=1, ZONETYPE=FEQuadrilateral
DATAPACKING=POINT
DT=(SINGLE SINGLE SINGLE SINGLE)
-0.22162200000000001343  0.010341599999999999404  -0.25606699999999998907  -1
-0.22798699999999999521  0.042979700000000002624  -0.22852500000000000591  -1
-0.22864799999999999014  0.037276299999999998325  -0.25887300000000001976  -1
-0.22864799999999999014  0.037276299999999998325  -0.25887300000000001976  -1
1  2  3  4
  
ZONE T='face646'
STRANDID=0, SOLUTIONTIME=0
Nodes=4, Elements=1, ZONETYPE=FEQuadrilateral
DATAPACKING=POINT
DT=(SINGLE SINGLE SINGLE SINGLE)
-0.21189500000000000002  -0.022672700000000000492  -0.28172999999999998044  -1
-0.19802100000000000257  -0.056111500000000001653  -0.30513899999999999357  -1
-0.20231699999999999684  -0.049403900000000000592  -0.27406300000000000106  -1
-0.20231699999999999684  -0.049403900000000000592  -0.27406300000000000106  -1
1  2  3  4
  
ZONE T='face647'
STRANDID=0, SOLUTIONTIME=0
Nodes=4, Elements=1, ZONETYPE=FEQuadrilateral
DATAPACKING=POINT
DT=(SINGLE SINGLE SINGLE SINGLE)
-0.1843740000000000101  -0.088277999999999995362  -0.29334799999999999764  -1
-0.20231699999999999684  -0.049403900000000000592  -0.27406300000000000106  -1
-0.19802100000000000257  -0.056111500000000001653  -0.30513899999999999357  -1
-0.19802100000000000257  -0.056111500000000001653  -0.30513899999999999357  -1
1  2  3  4
  
ZONE T='face648'
STRANDID=0, SOLUTIONTIME=0
Nodes=4, Elements=1, ZONETYPE=FEQuadrilateral
DATAPACKING=POINT
DT=(SINGLE SINGLE SINGLE SINGLE)
-0.20231699999999999684  -0.049403900000000000592  -0.27406300000000000106  -1
-0.21395300000000000429  -0.015790100000000001357  -0.25163699999999999957  -1
-0.21189500000000000002  -0.022672700000000000492  -0.28172999999999998044  -1
-0.21189500000000000002  -0.022672700000000000492  -0.28172999999999998044  -1
1  2  3  4
  
ZONE T='face649'
STRANDID=0, SOLUTIONTIME=0
Nodes=4, Elements=1, ZONETYPE=FEQuadrilateral
DATAPACKING=POINT
DT=(SINGLE SINGLE SINGLE SINGLE)
-0.19802100000000000257  -0.056111500000000001653  -0.30513899999999999357  -1
-0.21189500000000000002  -0.022672700000000000492  -0.28172999999999998044  -1
-0.20983899999999999775  -0.02762349999999999875  -0.31229200000000001403  -1
-0.20983899999999999775  -0.02762349999999999875  -0.31229200000000001403  -1
1  2  3  4
  
ZONE T='face650'
STRANDID=0, SOLUTIONTIME=0
Nodes=4, Elements=1, ZONETYPE=FEQuadrilateral
DATAPACKING=POINT
DT=(SINGLE SINGLE SINGLE SINGLE)
-0.21189500000000000002  -0.022672700000000000492  -0.28172999999999998044  -1
-0.22162200000000001343  0.010341599999999999404  -0.25606699999999998907  -1
-0.22097400000000000375  0.0046276700000000003943  -0.28633199999999997543  -1
-0.22097400000000000375  0.0046276700000000003943  -0.28633199999999997543  -1
1  2  3  4
  
ZONE T='face651'
STRANDID=0, SOLUTIONTIME=0
Nodes=4, Elements=1, ZONETYPE=FEQuadrilateral
DATAPACKING=POINT
DT=(SINGLE SINGLE SINGLE SINGLE)
-0.22864799999999999014  0.037276299999999998325  -0.25887300000000001976  -1
-0.22097400000000000375  0.0046276700000000003943  -0.28633199999999997543  -1
-0.22162200000000001343  0.010341599999999999404  -0.25606699999999998907  -1
-0.22162200000000001343  0.010341599999999999404  -0.25606699999999998907  -1
1  2  3  4
  
ZONE T='face652'
STRANDID=0, SOLUTIONTIME=0
Nodes=4, Elements=1, ZONETYPE=FEQuadrilateral
DATAPACKING=POINT
DT=(SINGLE SINGLE SINGLE SINGLE)
-0.22097400000000000375  0.0046276700000000003943  -0.28633199999999997543  -1
-0.20983899999999999775  -0.02762349999999999875  -0.31229200000000001403  -1
-0.21189500000000000002  -0.022672700000000000492  -0.28172999999999998044  -1
-0.21189500000000000002  -0.022672700000000000492  -0.28172999999999998044  -1
1  2  3  4
  
ZONE T='face653'
STRANDID=0, SOLUTIONTIME=0
Nodes=4, Elements=1, ZONETYPE=FEQuadrilateral
DATAPACKING=POINT
DT=(SINGLE SINGLE SINGLE SINGLE)
-0.22162200000000001343  0.010341599999999999404  -0.25606699999999998907  -1
-0.21189500000000000002  -0.022672700000000000492  -0.28172999999999998044  -1
-0.21395300000000000429  -0.015790100000000001357  -0.25163699999999999957  -1
-0.21395300000000000429  -0.015790100000000001357  -0.25163699999999999957  -1
1  2  3  4
  
ZONE T='face654'
STRANDID=0, SOLUTIONTIME=0
Nodes=4, Elements=1, ZONETYPE=FEQuadrilateral
DATAPACKING=POINT
DT=(SINGLE SINGLE SINGLE SINGLE)
-0.015602800000000000002  0.66659400000000001985  0.035311299999999996857  -1
-0.0068284000000000000946  0.69177999999999995051  0.0035589400000000000202  -1
-0.03596350000000000241  0.66502499999999997726  0.016372999999999998666  -1
-0.03596350000000000241  0.66502499999999997726  0.016372999999999998666  -1
1  2  3  4
  
ZONE T='face655'
STRANDID=0, SOLUTIONTIME=0
Nodes=4, Elements=1, ZONETYPE=FEQuadrilateral
DATAPACKING=POINT
DT=(SINGLE SINGLE SINGLE SINGLE)
-0.025664599999999999219  0.68907499999999999307  -0.017369400000000000117  -1
-0.03596350000000000241  0.66502499999999997726  0.016372999999999998666  -1
-0.0068284000000000000946  0.69177999999999995051  0.0035589400000000000202  -1
-0.0068284000000000000946  0.69177999999999995051  0.0035589400000000000202  -1
1  2  3  4
  
ZONE T='face656'
STRANDID=0, SOLUTIONTIME=0
Nodes=4, Elements=1, ZONETYPE=FEQuadrilateral
DATAPACKING=POINT
DT=(SINGLE SINGLE SINGLE SINGLE)
-0.015602800000000000002  0.66659400000000001985  0.035311299999999996857  -1
-0.0026382805646267067264  0.66077188943552811473  0.056217193426826822522  -1
-0.001065417089727824923  0.66236925539751945191  0.055546650293257185393  -1
0.011835500000000000534  0.69058399999999997565  0.029009000000000000064  -1
1  2  3  4
  
ZONE T='face657'
STRANDID=0, SOLUTIONTIME=0
Nodes=4, Elements=1, ZONETYPE=FEQuadrilateral
DATAPACKING=POINT
DT=(SINGLE SINGLE SINGLE SINGLE)
-0.0026382805646267067264  0.66077188943552811473  0.056217193426826822522  1
-0.0019393200000000000195  0.66045799999999998953  0.057344300000000000828  1
-0.001065417089727824923  0.66236925539751945191  0.055546650293257185393  1
-0.001065417089727824923  0.66236925539751945191  0.055546650293257185393  1
1  2  3  4
  
ZONE T='face658'
STRANDID=0, SOLUTIONTIME=0
Nodes=4, Elements=1, ZONETYPE=FEQuadrilateral
DATAPACKING=POINT
DT=(SINGLE SINGLE SINGLE SINGLE)
0.024672099999999998893  0.68320700000000000873  0.053335000000000000464  1
0.022686010393973353449  0.68434837567764505994  0.04957126071107581522  1
-0.001065417089727824923  0.66236925539751945191  0.055546650293257185393  1
-0.0019393200000000000195  0.66045799999999998953  0.057344300000000000828  1
1  2  3  4
  
ZONE T='face659'
STRANDID=0, SOLUTIONTIME=0
Nodes=4, Elements=1, ZONETYPE=FEQuadrilateral
DATAPACKING=POINT
DT=(SINGLE SINGLE SINGLE SINGLE)
0.022686010393973353449  0.68434837567764505994  0.04957126071107581522  -1
0.011835500000000000534  0.69058399999999997565  0.029009000000000000064  -1
-0.001065417089727824923  0.66236925539751945191  0.055546650293257185393  -1
-0.001065417089727824923  0.66236925539751945191  0.055546650293257185393  -1
1  2  3  4
  
ZONE T='face660'
STRANDID=0, SOLUTIONTIME=0
Nodes=4, Elements=1, ZONETYPE=FEQuadrilateral
DATAPACKING=POINT
DT=(SINGLE SINGLE SINGLE SINGLE)
0.011835500000000000534  0.69058399999999997565  0.029009000000000000064  -1
-0.0068284000000000000946  0.69177999999999995051  0.0035589400000000000202  -1
-0.015602800000000000002  0.66659400000000001985  0.035311299999999996857  -1
-0.015602800000000000002  0.66659400000000001985  0.035311299999999996857  -1
1  2  3  4
  
ZONE T='face661'
STRANDID=0, SOLUTIONTIME=0
Nodes=4, Elements=1, ZONETYPE=FEQuadrilateral
DATAPACKING=POINT
DT=(SINGLE SINGLE SINGLE SINGLE)
-0.033959799999999998321  0.61260700000000001264  0.09803109999999999602  -1
-0.018997727197331355092  0.61748416121344629204  0.10209463834507616353  -1
-0.016352203055667792475  0.63122099952686316904  0.084614682041767808052  -1
-0.02562559999999999838  0.63955600000000001337  0.066041500000000002979  -1
1  2  3  4
  
ZONE T='face662'
STRANDID=0, SOLUTIONTIME=0
Nodes=4, Elements=1, ZONETYPE=FEQuadrilateral
DATAPACKING=POINT
DT=(SINGLE SINGLE SINGLE SINGLE)
-0.018997727197331355092  0.61748416121344629204  0.10209463834507616353  1
-0.0058405000000000002053  0.62177300000000002012  0.10566799999999999804  1
-0.016352203055667792475  0.63122099952686316904  0.084614682041767808052  1
-0.016352203055667792475  0.63122099952686316904  0.084614682041767808052  1
1  2  3  4
  
ZONE T='face663'
STRANDID=0, SOLUTIONTIME=0
Nodes=4, Elements=1, ZONETYPE=FEQuadrilateral
DATAPACKING=POINT
DT=(SINGLE SINGLE SINGLE SINGLE)
0.008952750000000000638  0.64449299999999998256  0.086485199999999998188  1
-0.015356260242422394707  0.64102222757833038358  0.072113024558054072966  1
-0.016352203055667792475  0.63122099952686316904  0.084614682041767808052  1
-0.0058405000000000002053  0.62177300000000002012  0.10566799999999999804  1
1  2  3  4
  
ZONE T='face664'
STRANDID=0, SOLUTIONTIME=0
Nodes=4, Elements=1, ZONETYPE=FEQuadrilateral
DATAPACKING=POINT
DT=(SINGLE SINGLE SINGLE SINGLE)
-0.015356260242422394707  0.64102222757833038358  0.072113024558054072966  -1
-0.02562559999999999838  0.63955600000000001337  0.066041500000000002979  -1
-0.016352203055667792475  0.63122099952686316904  0.084614682041767808052  -1
-0.016352203055667792475  0.63122099952686316904  0.084614682041767808052  -1
1  2  3  4
  
ZONE T='face665'
STRANDID=0, SOLUTIONTIME=0
Nodes=4, Elements=1, ZONETYPE=FEQuadrilateral
DATAPACKING=POINT
DT=(SINGLE SINGLE SINGLE SINGLE)
-0.02562559999999999838  0.63955600000000001337  0.066041500000000002979  -1
-0.03596350000000000241  0.66502499999999997726  0.016372999999999998666  -1
-0.049762399999999998301  0.63759399999999999409  0.047819000000000000394  -1
-0.049762399999999998301  0.63759399999999999409  0.047819000000000000394  -1
1  2  3  4
  
ZONE T='face666'
STRANDID=0, SOLUTIONTIME=0
Nodes=4, Elements=1, ZONETYPE=FEQuadrilateral
DATAPACKING=POINT
DT=(SINGLE SINGLE SINGLE SINGLE)
-0.03596350000000000241  0.66502499999999997726  0.016372999999999998666  -1
-0.02562559999999999838  0.63955600000000001337  0.066041500000000002979  -1
-0.015602800000000000002  0.66659400000000001985  0.035311299999999996857  -1
-0.015602800000000000002  0.66659400000000001985  0.035311299999999996857  -1
1  2  3  4
  
ZONE T='face667'
STRANDID=0, SOLUTIONTIME=0
Nodes=4, Elements=1, ZONETYPE=FEQuadrilateral
DATAPACKING=POINT
DT=(SINGLE SINGLE SINGLE SINGLE)
-0.0019393200000000000195  0.66045799999999998953  0.057344300000000000828  1
-0.0042346984892021044544  0.65843243916134985838  0.058187124022864231132  1
-0.015356260242422394707  0.64102222757833038358  0.072113024558054072966  1
0.008952750000000000638  0.64449299999999998256  0.086485199999999998188  1
1  2  3  4
  
ZONE T='face668'
STRANDID=0, SOLUTIONTIME=0
Nodes=4, Elements=1, ZONETYPE=FEQuadrilateral
DATAPACKING=POINT
DT=(SINGLE SINGLE SINGLE SINGLE)
-0.0042346984892021044544  0.65843243916134985838  0.058187124022864231132  -1
-0.02562559999999999838  0.63955600000000001337  0.066041500000000002979  -1
-0.015356260242422394707  0.64102222757833038358  0.072113024558054072966  -1
-0.015356260242422394707  0.64102222757833038358  0.072113024558054072966  -1
1  2  3  4
  
ZONE T='face669'
STRANDID=0, SOLUTIONTIME=0
Nodes=4, Elements=1, ZONETYPE=FEQuadrilateral
DATAPACKING=POINT
DT=(SINGLE SINGLE SINGLE SINGLE)
-0.02562559999999999838  0.63955600000000001337  0.066041500000000002979  -1
-0.0042346984892021044544  0.65843243916134985838  0.058187124022864231132  -1
-0.0026382805646267067264  0.66077188943552811473  0.056217193426826822522  -1
-0.015602800000000000002  0.66659400000000001985  0.035311299999999996857  -1
1  2  3  4
  
ZONE T='face670'
STRANDID=0, SOLUTIONTIME=0
Nodes=4, Elements=1, ZONETYPE=FEQuadrilateral
DATAPACKING=POINT
DT=(SINGLE SINGLE SINGLE SINGLE)
-0.0042346984892021044544  0.65843243916134985838  0.058187124022864231132  1
-0.0019393200000000000195  0.66045799999999998953  0.057344300000000000828  1
-0.0026382805646267067264  0.66077188943552811473  0.056217193426826822522  1
-0.0026382805646267067264  0.66077188943552811473  0.056217193426826822522  1
1  2  3  4
  
ZONE T='face671'
STRANDID=0, SOLUTIONTIME=0
Nodes=4, Elements=1, ZONETYPE=FEQuadrilateral
DATAPACKING=POINT
DT=(SINGLE SINGLE SINGLE SINGLE)
-0.090748300000000003962  0.64011700000000004707  -0.0015253300000000000886  -1
-0.10299400000000000222  0.61373800000000000576  0.025352699999999998848  -1
-0.075043999999999999595  0.63419800000000003948  0.027433900000000000646  -1
-0.075043999999999999595  0.63419800000000003948  0.027433900000000000646  -1
1  2  3  4
  
ZONE T='face672'
STRANDID=0, SOLUTIONTIME=0
Nodes=4, Elements=1, ZONETYPE=FEQuadrilateral
DATAPACKING=POINT
DT=(SINGLE SINGLE SINGLE SINGLE)
-0.08803980000000000139  0.65304099999999998261  -0.023971200000000001534  -1
-0.11379699999999999538  0.62801200000000001467  -0.014697299999999999948  -1
-0.090748300000000003962  0.64011700000000004707  -0.0015253300000000000886  -1
-0.090748300000000003962  0.64011700000000004707  -0.0015253300000000000886  -1
1  2  3  4
  
ZONE T='face673'
STRANDID=0, SOLUTIONTIME=0
Nodes=4, Elements=1, ZONETYPE=FEQuadrilateral
DATAPACKING=POINT
DT=(SINGLE SINGLE SINGLE SINGLE)
-0.049762399999999998301  0.63759399999999999409  0.047819000000000000394  -1
-0.064956799999999995099  0.65718799999999999439  -0.0020704999999999998579  -1
-0.075043999999999999595  0.63419800000000003948  0.027433900000000000646  -1
-0.075043999999999999595  0.63419800000000003948  0.027433900000000000646  -1
1  2  3  4
  
ZONE T='face674'
STRANDID=0, SOLUTIONTIME=0
Nodes=4, Elements=1, ZONETYPE=FEQuadrilateral
DATAPACKING=POINT
DT=(SINGLE SINGLE SINGLE SINGLE)
-0.064956799999999995099  0.65718799999999999439  -0.0020704999999999998579  -1
-0.049762399999999998301  0.63759399999999999409  0.047819000000000000394  -1
-0.03596350000000000241  0.66502499999999997726  0.016372999999999998666  -1
-0.03596350000000000241  0.66502499999999997726  0.016372999999999998666  -1
1  2  3  4
  
ZONE T='face675'
STRANDID=0, SOLUTIONTIME=0
Nodes=4, Elements=1, ZONETYPE=FEQuadrilateral
DATAPACKING=POINT
DT=(SINGLE SINGLE SINGLE SINGLE)
-0.075043999999999999595  0.63419800000000003948  0.027433900000000000646  -1
-0.08803980000000000139  0.65304099999999998261  -0.023971200000000001534  -1
-0.090748300000000003962  0.64011700000000004707  -0.0015253300000000000886  -1
-0.090748300000000003962  0.64011700000000004707  -0.0015253300000000000886  -1
1  2  3  4
  
ZONE T='face676'
STRANDID=0, SOLUTIONTIME=0
Nodes=4, Elements=1, ZONETYPE=FEQuadrilateral
DATAPACKING=POINT
DT=(SINGLE SINGLE SINGLE SINGLE)
-0.08803980000000000139  0.65304099999999998261  -0.023971200000000001534  -1
-0.075043999999999999595  0.63419800000000003948  0.027433900000000000646  -1
-0.064956799999999995099  0.65718799999999999439  -0.0020704999999999998579  -1
-0.064956799999999995099  0.65718799999999999439  -0.0020704999999999998579  -1
1  2  3  4
  
ZONE T='face677'
STRANDID=0, SOLUTIONTIME=0
Nodes=4, Elements=1, ZONETYPE=FEQuadrilateral
DATAPACKING=POINT
DT=(SINGLE SINGLE SINGLE SINGLE)
-0.07758039999999999381  0.66995499999999996721  -0.049681999999999996998  -1
-0.08803980000000000139  0.65304099999999998261  -0.023971200000000001534  -1
-0.064956799999999995099  0.65718799999999999439  -0.0020704999999999998579  -1
-0.064956799999999995099  0.65718799999999999439  -0.0020704999999999998579  -1
1  2  3  4
  
ZONE T='face678'
STRANDID=0, SOLUTIONTIME=0
Nodes=4, Elements=1, ZONETYPE=FEQuadrilateral
DATAPACKING=POINT
DT=(SINGLE SINGLE SINGLE SINGLE)
-0.064956799999999995099  0.65718799999999999439  -0.0020704999999999998579  -1
-0.053180400000000002669  0.67508199999999995988  -0.02520270000000000149  -1
-0.07758039999999999381  0.66995499999999996721  -0.049681999999999996998  -1
-0.07758039999999999381  0.66995499999999996721  -0.049681999999999996998  -1
1  2  3  4
  
ZONE T='face679'
STRANDID=0, SOLUTIONTIME=0
Nodes=4, Elements=1, ZONETYPE=FEQuadrilateral
DATAPACKING=POINT
DT=(SINGLE SINGLE SINGLE SINGLE)
-0.053180400000000002669  0.67508199999999995988  -0.02520270000000000149  -1
-0.03596350000000000241  0.66502499999999997726  0.016372999999999998666  -1
-0.025664599999999999219  0.68907499999999999307  -0.017369400000000000117  -1
-0.025664599999999999219  0.68907499999999999307  -0.017369400000000000117  -1
1  2  3  4
  
ZONE T='face680'
STRANDID=0, SOLUTIONTIME=0
Nodes=4, Elements=1, ZONETYPE=FEQuadrilateral
DATAPACKING=POINT
DT=(SINGLE SINGLE SINGLE SINGLE)
-0.03596350000000000241  0.66502499999999997726  0.016372999999999998666  -1
-0.053180400000000002669  0.67508199999999995988  -0.02520270000000000149  -1
-0.064956799999999995099  0.65718799999999999439  -0.0020704999999999998579  -1
-0.064956799999999995099  0.65718799999999999439  -0.0020704999999999998579  -1
1  2  3  4
  
ZONE T='face681'
STRANDID=0, SOLUTIONTIME=0
Nodes=4, Elements=1, ZONETYPE=FEQuadrilateral
DATAPACKING=POINT
DT=(SINGLE SINGLE SINGLE SINGLE)
-0.15722800000000000664  0.060667100000000001581  0.10383799999999999975  -1
-0.16416900000000000936  0.10298200000000000409  0.1031009999999999982  -1
-0.17055100000000000815  0.073942099999999996718  0.073040700000000000069  -1
-0.17055100000000000815  0.073942099999999996718  0.073040700000000000069  -1
1  2  3  4
  
ZONE T='face682'
STRANDID=0, SOLUTIONTIME=0
Nodes=4, Elements=1, ZONETYPE=FEQuadrilateral
DATAPACKING=POINT
DT=(SINGLE SINGLE SINGLE SINGLE)
-0.15407699999999999174  0.10706300000000000539  0.13366600000000000703  1
-0.14654200000000000559  0.065230300000000004945  0.13427500000000000546  1
-0.13544000000000000483  0.068054000000000003379  0.16450400000000001133  1
-0.13544000000000000483  0.068054000000000003379  0.16450400000000001133  1
1  2  3  4
  
ZONE T='face683'
STRANDID=0, SOLUTIONTIME=0
Nodes=4, Elements=1, ZONETYPE=FEQuadrilateral
DATAPACKING=POINT
DT=(SINGLE SINGLE SINGLE SINGLE)
-0.13544000000000000483  0.068054000000000003379  0.16450400000000001133  1
-0.14347899999999999543  0.10916599999999999915  0.16441200000000000259  1
-0.15407699999999999174  0.10706300000000000539  0.13366600000000000703  1
-0.15407699999999999174  0.10706300000000000539  0.13366600000000000703  1
1  2  3  4
  
ZONE T='face684'
STRANDID=0, SOLUTIONTIME=0
Nodes=4, Elements=1, ZONETYPE=FEQuadrilateral
DATAPACKING=POINT
DT=(SINGLE SINGLE SINGLE SINGLE)
-0.15407699999999999174  0.10706300000000000539  0.13366600000000000703  1
-0.16374647255662000411  0.10315286152362602989  0.10438068205577781533  1
-0.16283042106011968997  0.10011516897006413063  0.1054683262535785343  1
-0.14654200000000000559  0.065230300000000004945  0.13427500000000000546  1
1  2  3  4
  
ZONE T='face685'
STRANDID=0, SOLUTIONTIME=0
Nodes=4, Elements=1, ZONETYPE=FEQuadrilateral
DATAPACKING=POINT
DT=(SINGLE SINGLE SINGLE SINGLE)
-0.16374647255662000411  0.10315286152362602989  0.10438068205577781533  -1
-0.16416900000000000936  0.10298200000000000409  0.1031009999999999982  -1
-0.16283042106011968997  0.10011516897006413063  0.1054683262535785343  -1
-0.16283042106011968997  0.10011516897006413063  0.1054683262535785343  -1
1  2  3  4
  
ZONE T='face686'
STRANDID=0, SOLUTIONTIME=0
Nodes=4, Elements=1, ZONETYPE=FEQuadrilateral
DATAPACKING=POINT
DT=(SINGLE SINGLE SINGLE SINGLE)
-0.14654200000000000559  0.065230300000000004945  0.13427500000000000546  1
-0.13808899999999998953  0.026403800000000001574  0.13286000000000000587  1
-0.12609200000000000963  0.029448599999999998389  0.16261200000000000654  1
-0.12609200000000000963  0.029448599999999998389  0.16261200000000000654  1
1  2  3  4
  
ZONE T='face687'
STRANDID=0, SOLUTIONTIME=0
Nodes=4, Elements=1, ZONETYPE=FEQuadrilateral
DATAPACKING=POINT
DT=(SINGLE SINGLE SINGLE SINGLE)
-0.12609200000000000963  0.029448599999999998389  0.16261200000000000654  1
-0.13544000000000000483  0.068054000000000003379  0.16450400000000001133  1
-0.14654200000000000559  0.065230300000000004945  0.13427500000000000546  1
-0.14654200000000000559  0.065230300000000004945  0.13427500000000000546  1
1  2  3  4
  
ZONE T='face688'
STRANDID=0, SOLUTIONTIME=0
Nodes=4, Elements=1, ZONETYPE=FEQuadrilateral
DATAPACKING=POINT
DT=(SINGLE SINGLE SINGLE SINGLE)
-0.14654200000000000559  0.065230300000000004945  0.13427500000000000546  1
-0.15226289503525539115  0.06278732898887541547  0.11798013923001421377  1
-0.13825830206296585434  0.026706890410889728982  0.1326032737096297931  1
-0.13808899999999998953  0.026403800000000001574  0.13286000000000000587  1
1  2  3  4
  
ZONE T='face689'
STRANDID=0, SOLUTIONTIME=0
Nodes=4, Elements=1, ZONETYPE=FEQuadrilateral
DATAPACKING=POINT
DT=(SINGLE SINGLE SINGLE SINGLE)
-0.15226289503525539115  0.06278732898887541547  0.11798013923001421377  -1
-0.15722800000000000664  0.060667100000000001581  0.10383799999999999975  -1
-0.13825830206296585434  0.026706890410889728982  0.1326032737096297931  -1
-0.13825830206296585434  0.026706890410889728982  0.1326032737096297931  -1
1  2  3  4
  
ZONE T='face690'
STRANDID=0, SOLUTIONTIME=0
Nodes=4, Elements=1, ZONETYPE=FEQuadrilateral
DATAPACKING=POINT
DT=(SINGLE SINGLE SINGLE SINGLE)
-0.15722800000000000664  0.060667100000000001581  0.10383799999999999975  -1
-0.15226289503525539115  0.06278732898887541547  0.11798013923001421377  -1
-0.16283042106011968997  0.10011516897006413063  0.1054683262535785343  -1
-0.16416900000000000936  0.10298200000000000409  0.1031009999999999982  -1
1  2  3  4
  
ZONE T='face691'
STRANDID=0, SOLUTIONTIME=0
Nodes=4, Elements=1, ZONETYPE=FEQuadrilateral
DATAPACKING=POINT
DT=(SINGLE SINGLE SINGLE SINGLE)
-0.15226289503525539115  0.06278732898887541547  0.11798013923001421377  1
-0.14654200000000000559  0.065230300000000004945  0.13427500000000000546  1
-0.16283042106011968997  0.10011516897006413063  0.1054683262535785343  1
-0.16283042106011968997  0.10011516897006413063  0.1054683262535785343  1
1  2  3  4
  
ZONE T='face692'
STRANDID=0, SOLUTIONTIME=0
Nodes=4, Elements=1, ZONETYPE=FEQuadrilateral
DATAPACKING=POINT
DT=(SINGLE SINGLE SINGLE SINGLE)
-0.17262099999999999667  0.021386800000000000949  0.042881000000000002448  -1
-0.15682299999999999018  -0.0037470899999999997959  0.070916800000000002058  -1
-0.16372700000000001141  0.033131700000000000039  0.073051500000000005319  -1
-0.16372700000000001141  0.033131700000000000039  0.073051500000000005319  -1
1  2  3  4
  
ZONE T='face693'
STRANDID=0, SOLUTIONTIME=0
Nodes=4, Elements=1, ZONETYPE=FEQuadrilateral
DATAPACKING=POINT
DT=(SINGLE SINGLE SINGLE SINGLE)
-0.14966999999999999749  0.021758300000000001251  0.10259600000000000664  -1
-0.16372700000000001141  0.033131700000000000039  0.073051500000000005319  -1
-0.15682299999999999018  -0.0037470899999999997959  0.070916800000000002058  -1
-0.15682299999999999018  -0.0037470899999999997959  0.070916800000000002058  -1
1  2  3  4
  
ZONE T='face694'
STRANDID=0, SOLUTIONTIME=0
Nodes=4, Elements=1, ZONETYPE=FEQuadrilateral
DATAPACKING=POINT
DT=(SINGLE SINGLE SINGLE SINGLE)
-0.15682299999999999018  -0.0037470899999999997959  0.070916800000000002058  -1
-0.17262099999999999667  0.021386800000000000949  0.042881000000000002448  -1
-0.16581000000000001293  -0.015261300000000000213  0.041770799999999996821  -1
-0.16581000000000001293  -0.015261300000000000213  0.041770799999999996821  -1
1  2  3  4
  
ZONE T='face695'
STRANDID=0, SOLUTIONTIME=0
Nodes=4, Elements=1, ZONETYPE=FEQuadrilateral
DATAPACKING=POINT
DT=(SINGLE SINGLE SINGLE SINGLE)
-0.17910999999999999144  0.061967800000000003435  0.042724299999999999777  -1
-0.16372700000000001141  0.033131700000000000039  0.073051500000000005319  -1
-0.17055100000000000815  0.073942099999999996718  0.073040700000000000069  -1
-0.17055100000000000815  0.073942099999999996718  0.073040700000000000069  -1
1  2  3  4
  
ZONE T='face696'
STRANDID=0, SOLUTIONTIME=0
Nodes=4, Elements=1, ZONETYPE=FEQuadrilateral
DATAPACKING=POINT
DT=(SINGLE SINGLE SINGLE SINGLE)
-0.15722800000000000664  0.060667100000000001581  0.10383799999999999975  -1
-0.17055100000000000815  0.073942099999999996718  0.073040700000000000069  -1
-0.16372700000000001141  0.033131700000000000039  0.073051500000000005319  -1
-0.16372700000000001141  0.033131700000000000039  0.073051500000000005319  -1
1  2  3  4
  
ZONE T='face697'
STRANDID=0, SOLUTIONTIME=0
Nodes=4, Elements=1, ZONETYPE=FEQuadrilateral
DATAPACKING=POINT
DT=(SINGLE SINGLE SINGLE SINGLE)
-0.16372700000000001141  0.033131700000000000039  0.073051500000000005319  -1
-0.17910999999999999144  0.061967800000000003435  0.042724299999999999777  -1
-0.17262099999999999667  0.021386800000000000949  0.042881000000000002448  -1
-0.17262099999999999667  0.021386800000000000949  0.042881000000000002448  -1
1  2  3  4
  
ZONE T='face698'
STRANDID=0, SOLUTIONTIME=0
Nodes=4, Elements=1, ZONETYPE=FEQuadrilateral
DATAPACKING=POINT
DT=(SINGLE SINGLE SINGLE SINGLE)
-0.14966999999999999749  0.021758300000000001251  0.10259600000000000664  -1
-0.1381397356041443869  0.026383448368098368075  0.13272741539384974585  -1
-0.13825830206296585434  0.026706890410889728982  0.1326032737096297931  -1
-0.15722800000000000664  0.060667100000000001581  0.10383799999999999975  -1
1  2  3  4
  
ZONE T='face699'
STRANDID=0, SOLUTIONTIME=0
Nodes=4, Elements=1, ZONETYPE=FEQuadrilateral
DATAPACKING=POINT
DT=(SINGLE SINGLE SINGLE SINGLE)
-0.1381397356041443869  0.026383448368098368075  0.13272741539384974585  1
-0.13808899999999998953  0.026403800000000001574  0.13286000000000000587  1
-0.13825830206296585434  0.026706890410889728982  0.1326032737096297931  1
-0.13825830206296585434  0.026706890410889728982  0.1326032737096297931  1
1  2  3  4
  
ZONE T='face700'
STRANDID=0, SOLUTIONTIME=0
Nodes=4, Elements=1, ZONETYPE=FEQuadrilateral
DATAPACKING=POINT
DT=(SINGLE SINGLE SINGLE SINGLE)
-0.16372700000000001141  0.033131700000000000039  0.073051500000000005319  -1
-0.14966999999999999749  0.021758300000000001251  0.10259600000000000664  -1
-0.15722800000000000664  0.060667100000000001581  0.10383799999999999975  -1
-0.15722800000000000664  0.060667100000000001581  0.10383799999999999975  -1
1  2  3  4
  
ZONE T='face701'
STRANDID=0, SOLUTIONTIME=0
Nodes=4, Elements=1, ZONETYPE=FEQuadrilateral
DATAPACKING=POINT
DT=(SINGLE SINGLE SINGLE SINGLE)
-0.17126600000000000157  0.19344800000000000884  0.10290699999999999847  1
-0.17615372528561340504  0.17601721831484909431  0.084714875862740318668  1
-0.17342092146035489875  0.15450271530833478706  0.08973674752717651637  1
-0.16888900000000001134  0.14753900000000000348  0.10279499999999999749  1
1  2  3  4
  
ZONE T='face702'
STRANDID=0, SOLUTIONTIME=0
Nodes=4, Elements=1, ZONETYPE=FEQuadrilateral
DATAPACKING=POINT
DT=(SINGLE SINGLE SINGLE SINGLE)
-0.17615372528561340504  0.17601721831484909431  0.084714875862740318668  -1
-0.17954700000000001214  0.16391600000000000614  0.072085099999999999176  -1
-0.17342092146035489875  0.15450271530833478706  0.08973674752717651637  -1
-0.17342092146035489875  0.15450271530833478706  0.08973674752717651637  -1
1  2  3  4
  
ZONE T='face703'
STRANDID=0, SOLUTIONTIME=0
Nodes=4, Elements=1, ZONETYPE=FEQuadrilateral
DATAPACKING=POINT
DT=(SINGLE SINGLE SINGLE SINGLE)
-0.16173399999999998888  0.19612599999999999478  0.13379699999999999926  1
-0.15909100000000001018  0.1508639999999999981  0.13367599999999998928  1
-0.14890900000000001357  0.1522900000000000087  0.1647150000000000003  1
-0.14890900000000001357  0.1522900000000000087  0.1647150000000000003  1
1  2  3  4
  
ZONE T='face704'
STRANDID=0, SOLUTIONTIME=0
Nodes=4, Elements=1, ZONETYPE=FEQuadrilateral
DATAPACKING=POINT
DT=(SINGLE SINGLE SINGLE SINGLE)
-0.14890900000000001357  0.1522900000000000087  0.1647150000000000003  1
-0.15154799999999998827  0.18576699999999998769  0.1647109999999999963  1
-0.16173399999999998888  0.19612599999999999478  0.13379699999999999926  1
-0.16173399999999998888  0.19612599999999999478  0.13379699999999999926  1
1  2  3  4
  
ZONE T='face705'
STRANDID=0, SOLUTIONTIME=0
Nodes=4, Elements=1, ZONETYPE=FEQuadrilateral
DATAPACKING=POINT
DT=(SINGLE SINGLE SINGLE SINGLE)
-0.15909100000000001018  0.1508639999999999981  0.13367599999999998928  1
-0.16173399999999998888  0.19612599999999999478  0.13379699999999999926  1
-0.17126600000000000157  0.19344800000000000884  0.10290699999999999847  1
-0.17126600000000000157  0.19344800000000000884  0.10290699999999999847  1
1  2  3  4
  
ZONE T='face706'
STRANDID=0, SOLUTIONTIME=0
Nodes=4, Elements=1, ZONETYPE=FEQuadrilateral
DATAPACKING=POINT
DT=(SINGLE SINGLE SINGLE SINGLE)
-0.15909100000000001018  0.1508639999999999981  0.13367599999999998928  1
-0.15407699999999999174  0.10706300000000000539  0.13366600000000000703  1
-0.14347899999999999543  0.10916599999999999915  0.16441200000000000259  1
-0.14347899999999999543  0.10916599999999999915  0.16441200000000000259  1
1  2  3  4
  
ZONE T='face707'
STRANDID=0, SOLUTIONTIME=0
Nodes=4, Elements=1, ZONETYPE=FEQuadrilateral
DATAPACKING=POINT
DT=(SINGLE SINGLE SINGLE SINGLE)
-0.14347899999999999543  0.10916599999999999915  0.16441200000000000259  1
-0.14890900000000001357  0.1522900000000000087  0.1647150000000000003  1
-0.15909100000000001018  0.1508639999999999981  0.13367599999999998928  1
-0.15909100000000001018  0.1508639999999999981  0.13367599999999998928  1
1  2  3  4
  
ZONE T='face708'
STRANDID=0, SOLUTIONTIME=0
Nodes=4, Elements=1, ZONETYPE=FEQuadrilateral
DATAPACKING=POINT
DT=(SINGLE SINGLE SINGLE SINGLE)
-0.15407699999999999174  0.10706300000000000539  0.13366600000000000703  1
-0.15909100000000001018  0.1508639999999999981  0.13367599999999998928  1
-0.16888900000000001134  0.14753900000000000348  0.10279499999999999749  1
-0.16888900000000001134  0.14753900000000000348  0.10279499999999999749  1
1  2  3  4
  
ZONE T='face709'
STRANDID=0, SOLUTIONTIME=0
Nodes=4, Elements=1, ZONETYPE=FEQuadrilateral
DATAPACKING=POINT
DT=(SINGLE SINGLE SINGLE SINGLE)
-0.17126600000000000157  0.19344800000000000884  0.10290699999999999847  1
-0.16888900000000001134  0.14753900000000000348  0.10279499999999999749  1
-0.15909100000000001018  0.1508639999999999981  0.13367599999999998928  1
-0.15909100000000001018  0.1508639999999999981  0.13367599999999998928  1
1  2  3  4
  
ZONE T='face710'
STRANDID=0, SOLUTIONTIME=0
Nodes=4, Elements=1, ZONETYPE=FEQuadrilateral
DATAPACKING=POINT
DT=(SINGLE SINGLE SINGLE SINGLE)
-0.18454699999999998883  0.10592999999999999639  0.041960600000000000676  -1
-0.17055100000000000815  0.073942099999999996718  0.073040700000000000069  -1
-0.17613100000000000978  0.11787599999999999467  0.072307700000000002527  -1
-0.17613100000000000978  0.11787599999999999467  0.072307700000000002527  -1
1  2  3  4
  
ZONE T='face711'
STRANDID=0, SOLUTIONTIME=0
Nodes=4, Elements=1, ZONETYPE=FEQuadrilateral
DATAPACKING=POINT
DT=(SINGLE SINGLE SINGLE SINGLE)
-0.16416900000000000936  0.10298200000000000409  0.1031009999999999982  -1
-0.17613100000000000978  0.11787599999999999467  0.072307700000000002527  -1
-0.17055100000000000815  0.073942099999999996718  0.073040700000000000069  -1
-0.17055100000000000815  0.073942099999999996718  0.073040700000000000069  -1
1  2  3  4
  
ZONE T='face712'
STRANDID=0, SOLUTIONTIME=0
Nodes=4, Elements=1, ZONETYPE=FEQuadrilateral
DATAPACKING=POINT
DT=(SINGLE SINGLE SINGLE SINGLE)
-0.17055100000000000815  0.073942099999999996718  0.073040700000000000069  -1
-0.18454699999999998883  0.10592999999999999639  0.041960600000000000676  -1
-0.17910999999999999144  0.061967800000000003435  0.042724299999999999777  -1
-0.17910999999999999144  0.061967800000000003435  0.042724299999999999777  -1
1  2  3  4
  
ZONE T='face713'
STRANDID=0, SOLUTIONTIME=0
Nodes=4, Elements=1, ZONETYPE=FEQuadrilateral
DATAPACKING=POINT
DT=(SINGLE SINGLE SINGLE SINGLE)
-0.18807599999999999318  0.15244699999999999918  0.04152200000000000335  -1
-0.17613100000000000978  0.11787599999999999467  0.072307700000000002527  -1
-0.17954700000000001214  0.16391600000000000614  0.072085099999999999176  -1
-0.17954700000000001214  0.16391600000000000614  0.072085099999999999176  -1
1  2  3  4
  
ZONE T='face714'
STRANDID=0, SOLUTIONTIME=0
Nodes=4, Elements=1, ZONETYPE=FEQuadrilateral
DATAPACKING=POINT
DT=(SINGLE SINGLE SINGLE SINGLE)
-0.17613100000000000978  0.11787599999999999467  0.072307700000000002527  -1
-0.17120276767281433772  0.13806188173450820167  0.093054523726678745055  -1
-0.17342092146035489875  0.15450271530833478706  0.08973674752717651637  -1
-0.17954700000000001214  0.16391600000000000614  0.072085099999999999176  -1
1  2  3  4
  
ZONE T='face715'
STRANDID=0, SOLUTIONTIME=0
Nodes=4, Elements=1, ZONETYPE=FEQuadrilateral
DATAPACKING=POINT
DT=(SINGLE SINGLE SINGLE SINGLE)
-0.17120276767281433772  0.13806188173450820167  0.093054523726678745055  1
-0.16888900000000001134  0.14753900000000000348  0.10279499999999999749  1
-0.17342092146035489875  0.15450271530833478706  0.08973674752717651637  1
-0.17342092146035489875  0.15450271530833478706  0.08973674752717651637  1
1  2  3  4
  
ZONE T='face716'
STRANDID=0, SOLUTIONTIME=0
Nodes=4, Elements=1, ZONETYPE=FEQuadrilateral
DATAPACKING=POINT
DT=(SINGLE SINGLE SINGLE SINGLE)
-0.17613100000000000978  0.11787599999999999467  0.072307700000000002527  -1
-0.18807599999999999318  0.15244699999999999918  0.04152200000000000335  -1
-0.18454699999999998883  0.10592999999999999639  0.041960600000000000676  -1
-0.18454699999999998883  0.10592999999999999639  0.041960600000000000676  -1
1  2  3  4
  
ZONE T='face717'
STRANDID=0, SOLUTIONTIME=0
Nodes=4, Elements=1, ZONETYPE=FEQuadrilateral
DATAPACKING=POINT
DT=(SINGLE SINGLE SINGLE SINGLE)
-0.16888900000000001134  0.14753900000000000348  0.10279499999999999749  1
-0.16474425656862531908  0.1084124463831013796  0.10306370582415268211  1
-0.16374647255662000411  0.10315286152362602989  0.10438068205577781533  1
-0.15407699999999999174  0.10706300000000000539  0.13366600000000000703  1
1  2  3  4
  
ZONE T='face718'
STRANDID=0, SOLUTIONTIME=0
Nodes=4, Elements=1, ZONETYPE=FEQuadrilateral
DATAPACKING=POINT
DT=(SINGLE SINGLE SINGLE SINGLE)
-0.16474425656862531908  0.1084124463831013796  0.10306370582415268211  -1
-0.16416900000000000936  0.10298200000000000409  0.1031009999999999982  -1
-0.16374647255662000411  0.10315286152362602989  0.10438068205577781533  -1
-0.16374647255662000411  0.10315286152362602989  0.10438068205577781533  -1
1  2  3  4
  
ZONE T='face719'
STRANDID=0, SOLUTIONTIME=0
Nodes=4, Elements=1, ZONETYPE=FEQuadrilateral
DATAPACKING=POINT
DT=(SINGLE SINGLE SINGLE SINGLE)
-0.16416900000000000936  0.10298200000000000409  0.1031009999999999982  -1
-0.16474425656862531908  0.1084124463831013796  0.10306370582415268211  -1
-0.17120276767281433772  0.13806188173450820167  0.093054523726678745055  -1
-0.17613100000000000978  0.11787599999999999467  0.072307700000000002527  -1
1  2  3  4
  
ZONE T='face720'
STRANDID=0, SOLUTIONTIME=0
Nodes=4, Elements=1, ZONETYPE=FEQuadrilateral
DATAPACKING=POINT
DT=(SINGLE SINGLE SINGLE SINGLE)
-0.16474425656862531908  0.1084124463831013796  0.10306370582415268211  1
-0.16888900000000001134  0.14753900000000000348  0.10279499999999999749  1
-0.17120276767281433772  0.13806188173450820167  0.093054523726678745055  1
-0.17120276767281433772  0.13806188173450820167  0.093054523726678745055  1
1  2  3  4
  
ZONE T='face721'
STRANDID=0, SOLUTIONTIME=0
Nodes=4, Elements=1, ZONETYPE=FEQuadrilateral
DATAPACKING=POINT
DT=(SINGLE SINGLE SINGLE SINGLE)
-0.14162700000000000289  0.18682399999999999007  0.19558400000000000785  1
-0.13850299999999998724  0.15350199999999999956  0.19582900000000000307  1
-0.13098899999999999433  0.17801700000000000856  0.22613500000000000267  1
-0.13098899999999999433  0.17801700000000000856  0.22613500000000000267  1
1  2  3  4
  
ZONE T='face722'
STRANDID=0, SOLUTIONTIME=0
Nodes=4, Elements=1, ZONETYPE=FEQuadrilateral
DATAPACKING=POINT
DT=(SINGLE SINGLE SINGLE SINGLE)
-0.12537300000000001221  0.13436699999999998645  0.22685099999999999709  1
-0.13098899999999999433  0.17801700000000000856  0.22613500000000000267  1
-0.13850299999999998724  0.15350199999999999956  0.19582900000000000307  1
-0.13850299999999998724  0.15350199999999999956  0.19582900000000000307  1
1  2  3  4
  
ZONE T='face723'
STRANDID=0, SOLUTIONTIME=0
Nodes=4, Elements=1, ZONETYPE=FEQuadrilateral
DATAPACKING=POINT
DT=(SINGLE SINGLE SINGLE SINGLE)
-0.13850299999999998724  0.15350199999999999956  0.19582900000000000307  1
-0.14162700000000000289  0.18682399999999999007  0.19558400000000000785  1
-0.15154799999999998827  0.18576699999999998769  0.1647109999999999963  1
-0.15154799999999998827  0.18576699999999998769  0.1647109999999999963  1
1  2  3  4
  
ZONE T='face724'
STRANDID=0, SOLUTIONTIME=0
Nodes=4, Elements=1, ZONETYPE=FEQuadrilateral
DATAPACKING=POINT
DT=(SINGLE SINGLE SINGLE SINGLE)
-0.11154899999999999538  0.16988600000000000922  0.2839340000000000197  1
-0.11651999999999999857  0.20635400000000000964  0.27794699999999999962  1
-0.12232099999999999917  0.18240700000000001357  0.25439000000000000501  1
-0.12232099999999999917  0.18240700000000001357  0.25439000000000000501  1
1  2  3  4
  
ZONE T='face725'
STRANDID=0, SOLUTIONTIME=0
Nodes=4, Elements=1, ZONETYPE=FEQuadrilateral
DATAPACKING=POINT
DT=(SINGLE SINGLE SINGLE SINGLE)
-0.10347900000000000154  0.12771199999999999219  0.288015000000000021  1
-0.11154899999999999538  0.16988600000000000922  0.2839340000000000197  1
-0.11579899999999999916  0.13959799999999999986  0.2576530000000000209  1
-0.11579899999999999916  0.13959799999999999986  0.2576530000000000209  1
1  2  3  4
  
ZONE T='face726'
STRANDID=0, SOLUTIONTIME=0
Nodes=4, Elements=1, ZONETYPE=FEQuadrilateral
DATAPACKING=POINT
DT=(SINGLE SINGLE SINGLE SINGLE)
-0.11579899999999999916  0.13959799999999999986  0.2576530000000000209  1
-0.12232099999999999917  0.18240700000000001357  0.25439000000000000501  1
-0.13098899999999999433  0.17801700000000000856  0.22613500000000000267  1
-0.13098899999999999433  0.17801700000000000856  0.22613500000000000267  1
1  2  3  4
  
ZONE T='face727'
STRANDID=0, SOLUTIONTIME=0
Nodes=4, Elements=1, ZONETYPE=FEQuadrilateral
DATAPACKING=POINT
DT=(SINGLE SINGLE SINGLE SINGLE)
-0.13098899999999999433  0.17801700000000000856  0.22613500000000000267  1
-0.12537300000000001221  0.13436699999999998645  0.22685099999999999709  1
-0.11579899999999999916  0.13959799999999999986  0.2576530000000000209  1
-0.11579899999999999916  0.13959799999999999986  0.2576530000000000209  1
1  2  3  4
  
ZONE T='face728'
STRANDID=0, SOLUTIONTIME=0
Nodes=4, Elements=1, ZONETYPE=FEQuadrilateral
DATAPACKING=POINT
DT=(SINGLE SINGLE SINGLE SINGLE)
-0.12232099999999999917  0.18240700000000001357  0.25439000000000000501  1
-0.11579899999999999916  0.13959799999999999986  0.2576530000000000209  1
-0.11154899999999999538  0.16988600000000000922  0.2839340000000000197  1
-0.11154899999999999538  0.16988600000000000922  0.2839340000000000197  1
1  2  3  4
  
ZONE T='face729'
STRANDID=0, SOLUTIONTIME=0
Nodes=4, Elements=1, ZONETYPE=FEQuadrilateral
DATAPACKING=POINT
DT=(SINGLE SINGLE SINGLE SINGLE)
-0.13249099999999999766  0.11079600000000000559  0.19542300000000001337  1
-0.14890900000000001357  0.1522900000000000087  0.1647150000000000003  1
-0.14347899999999999543  0.10916599999999999915  0.16441200000000000259  1
-0.14347899999999999543  0.10916599999999999915  0.16441200000000000259  1
1  2  3  4
  
ZONE T='face730'
STRANDID=0, SOLUTIONTIME=0
Nodes=4, Elements=1, ZONETYPE=FEQuadrilateral
DATAPACKING=POINT
DT=(SINGLE SINGLE SINGLE SINGLE)
-0.13850299999999998724  0.15350199999999999956  0.19582900000000000307  1
-0.15154799999999998827  0.18576699999999998769  0.1647109999999999963  1
-0.14890900000000001357  0.1522900000000000087  0.1647150000000000003  1
-0.14890900000000001357  0.1522900000000000087  0.1647150000000000003  1
1  2  3  4
  
ZONE T='face731'
STRANDID=0, SOLUTIONTIME=0
Nodes=4, Elements=1, ZONETYPE=FEQuadrilateral
DATAPACKING=POINT
DT=(SINGLE SINGLE SINGLE SINGLE)
-0.12537300000000001221  0.13436699999999998645  0.22685099999999999709  1
-0.10773199999999999443  0.098288799999999995616  0.25681900000000001949  1
-0.11579899999999999916  0.13959799999999999986  0.2576530000000000209  1
-0.11579899999999999916  0.13959799999999999986  0.2576530000000000209  1
1  2  3  4
  
ZONE T='face732'
STRANDID=0, SOLUTIONTIME=0
Nodes=4, Elements=1, ZONETYPE=FEQuadrilateral
DATAPACKING=POINT
DT=(SINGLE SINGLE SINGLE SINGLE)
-0.10347900000000000154  0.12771199999999999219  0.288015000000000021  1
-0.11579899999999999916  0.13959799999999999986  0.2576530000000000209  1
-0.10773199999999999443  0.098288799999999995616  0.25681900000000001949  1
-0.10773199999999999443  0.098288799999999995616  0.25681900000000001949  1
1  2  3  4
  
ZONE T='face733'
STRANDID=0, SOLUTIONTIME=0
Nodes=4, Elements=1, ZONETYPE=FEQuadrilateral
DATAPACKING=POINT
DT=(SINGLE SINGLE SINGLE SINGLE)
-0.10773199999999999443  0.098288799999999995616  0.25681900000000001949  1
-0.12537300000000001221  0.13436699999999998645  0.22685099999999999709  1
-0.11770999999999999519  0.093187999999999993062  0.2259240000000000137  1
-0.11770999999999999519  0.093187999999999993062  0.2259240000000000137  1
1  2  3  4
  
ZONE T='face734'
STRANDID=0, SOLUTIONTIME=0
Nodes=4, Elements=1, ZONETYPE=FEQuadrilateral
DATAPACKING=POINT
DT=(SINGLE SINGLE SINGLE SINGLE)
-0.12537300000000001221  0.13436699999999998645  0.22685099999999999709  1
-0.13850299999999998724  0.15350199999999999956  0.19582900000000000307  1
-0.13249099999999999766  0.11079600000000000559  0.19542300000000001337  1
-0.13249099999999999766  0.11079600000000000559  0.19542300000000001337  1
1  2  3  4
  
ZONE T='face735'
STRANDID=0, SOLUTIONTIME=0
Nodes=4, Elements=1, ZONETYPE=FEQuadrilateral
DATAPACKING=POINT
DT=(SINGLE SINGLE SINGLE SINGLE)
-0.14890900000000001357  0.1522900000000000087  0.1647150000000000003  1
-0.13249099999999999766  0.11079600000000000559  0.19542300000000001337  1
-0.13850299999999998724  0.15350199999999999956  0.19582900000000000307  1
-0.13850299999999998724  0.15350199999999999956  0.19582900000000000307  1
1  2  3  4
  
ZONE T='face736'
STRANDID=0, SOLUTIONTIME=0
Nodes=4, Elements=1, ZONETYPE=FEQuadrilateral
DATAPACKING=POINT
DT=(SINGLE SINGLE SINGLE SINGLE)
-0.13249099999999999766  0.11079600000000000559  0.19542300000000001337  1
-0.11770999999999999519  0.093187999999999993062  0.2259240000000000137  1
-0.12537300000000001221  0.13436699999999998645  0.22685099999999999709  1
-0.12537300000000001221  0.13436699999999998645  0.22685099999999999709  1
1  2  3  4
  
ZONE T='face737'
STRANDID=0, SOLUTIONTIME=0
Nodes=4, Elements=1, ZONETYPE=FEQuadrilateral
DATAPACKING=POINT
DT=(SINGLE SINGLE SINGLE SINGLE)
-0.13249099999999999766  0.11079600000000000559  0.19542300000000001337  1
-0.12408600000000000185  0.070478200000000004732  0.19461700000000001221  1
-0.11770999999999999519  0.093187999999999993062  0.2259240000000000137  1
-0.11770999999999999519  0.093187999999999993062  0.2259240000000000137  1
1  2  3  4
  
ZONE T='face738'
STRANDID=0, SOLUTIONTIME=0
Nodes=4, Elements=1, ZONETYPE=FEQuadrilateral
DATAPACKING=POINT
DT=(SINGLE SINGLE SINGLE SINGLE)
-0.10794499999999999929  0.054643799999999999317  0.2236710000000000087  1
-0.11770999999999999519  0.093187999999999993062  0.2259240000000000137  1
-0.12408600000000000185  0.070478200000000004732  0.19461700000000001221  1
-0.12408600000000000185  0.070478200000000004732  0.19461700000000001221  1
1  2  3  4
  
ZONE T='face739'
STRANDID=0, SOLUTIONTIME=0
Nodes=4, Elements=1, ZONETYPE=FEQuadrilateral
DATAPACKING=POINT
DT=(SINGLE SINGLE SINGLE SINGLE)
-0.12408600000000000185  0.070478200000000004732  0.19461700000000001221  1
-0.13249099999999999766  0.11079600000000000559  0.19542300000000001337  1
-0.14347899999999999543  0.10916599999999999915  0.16441200000000000259  1
-0.14347899999999999543  0.10916599999999999915  0.16441200000000000259  1
1  2  3  4
  
ZONE T='face740'
STRANDID=0, SOLUTIONTIME=0
Nodes=4, Elements=1, ZONETYPE=FEQuadrilateral
DATAPACKING=POINT
DT=(SINGLE SINGLE SINGLE SINGLE)
-0.094429100000000001924  0.087788400000000002543  0.28635899999999997467  1
-0.10347900000000000154  0.12771199999999999219  0.288015000000000021  1
-0.10773199999999999443  0.098288799999999995616  0.25681900000000001949  1
-0.10773199999999999443  0.098288799999999995616  0.25681900000000001949  1
1  2  3  4
  
ZONE T='face741'
STRANDID=0, SOLUTIONTIME=0
Nodes=4, Elements=1, ZONETYPE=FEQuadrilateral
DATAPACKING=POINT
DT=(SINGLE SINGLE SINGLE SINGLE)
-0.097760799999999994925  0.060240399999999999503  0.25419399999999997553  1
-0.085056056570902621727  0.052169485426310752141  0.27983414330409250859  1
-0.084408738055153365032  0.054016691755996611157  0.2830774217711347629  1
-0.094429100000000001924  0.087788400000000002543  0.28635899999999997467  1
1  2  3  4
  
ZONE T='face742'
STRANDID=0, SOLUTIONTIME=0
Nodes=4, Elements=1, ZONETYPE=FEQuadrilateral
DATAPACKING=POINT
DT=(SINGLE SINGLE SINGLE SINGLE)
-0.085056056570902621727  0.052169485426310752141  0.27983414330409250859  -1
-0.083583000000000004515  0.051233700000000000074  0.28280699999999997507  -1
-0.084408738055153365032  0.054016691755996611157  0.2830774217711347629  -1
-0.084408738055153365032  0.054016691755996611157  0.2830774217711347629  -1
1  2  3  4
  
ZONE T='face743'
STRANDID=0, SOLUTIONTIME=0
Nodes=4, Elements=1, ZONETYPE=FEQuadrilateral
DATAPACKING=POINT
DT=(SINGLE SINGLE SINGLE SINGLE)
-0.097760799999999994925  0.060240399999999999503  0.25419399999999997553  1
-0.10773199999999999443  0.098288799999999995616  0.25681900000000001949  1
-0.11770999999999999519  0.093187999999999993062  0.2259240000000000137  1
-0.11770999999999999519  0.093187999999999993062  0.2259240000000000137  1
1  2  3  4
  
ZONE T='face744'
STRANDID=0, SOLUTIONTIME=0
Nodes=4, Elements=1, ZONETYPE=FEQuadrilateral
DATAPACKING=POINT
DT=(SINGLE SINGLE SINGLE SINGLE)
-0.11770999999999999519  0.093187999999999993062  0.2259240000000000137  1
-0.10794499999999999929  0.054643799999999999317  0.2236710000000000087  1
-0.097760799999999994925  0.060240399999999999503  0.25419399999999997553  1
-0.097760799999999994925  0.060240399999999999503  0.25419399999999997553  1
1  2  3  4
  
ZONE T='face745'
STRANDID=0, SOLUTIONTIME=0
Nodes=4, Elements=1, ZONETYPE=FEQuadrilateral
DATAPACKING=POINT
DT=(SINGLE SINGLE SINGLE SINGLE)
-0.10773199999999999443  0.098288799999999995616  0.25681900000000001949  1
-0.097760799999999994925  0.060240399999999999503  0.25419399999999997553  1
-0.094429100000000001924  0.087788400000000002543  0.28635899999999997467  1
-0.094429100000000001924  0.087788400000000002543  0.28635899999999997467  1
1  2  3  4
  
ZONE T='face746'
STRANDID=0, SOLUTIONTIME=0
Nodes=4, Elements=1, ZONETYPE=FEQuadrilateral
DATAPACKING=POINT
DT=(SINGLE SINGLE SINGLE SINGLE)
-0.11408200000000000285  0.032279599999999998572  0.19167799999999998728  1
-0.13544000000000000483  0.068054000000000003379  0.16450400000000001133  1
-0.12609200000000000963  0.029448599999999998389  0.16261200000000000654  1
-0.12609200000000000963  0.029448599999999998389  0.16261200000000000654  1
1  2  3  4
  
ZONE T='face747'
STRANDID=0, SOLUTIONTIME=0
Nodes=4, Elements=1, ZONETYPE=FEQuadrilateral
DATAPACKING=POINT
DT=(SINGLE SINGLE SINGLE SINGLE)
-0.12408600000000000185  0.070478200000000004732  0.19461700000000001221  1
-0.14347899999999999543  0.10916599999999999915  0.16441200000000000259  1
-0.13544000000000000483  0.068054000000000003379  0.16450400000000001133  1
-0.13544000000000000483  0.068054000000000003379  0.16450400000000001133  1
1  2  3  4
  
ZONE T='face748'
STRANDID=0, SOLUTIONTIME=0
Nodes=4, Elements=1, ZONETYPE=FEQuadrilateral
DATAPACKING=POINT
DT=(SINGLE SINGLE SINGLE SINGLE)
-0.10794499999999999929  0.054643799999999999317  0.2236710000000000087  1
-0.094448529941164413581  0.035347563767977298321  0.23881464705555974226  1
-0.090125177283781804372  0.035438781521575354883  0.24960780459679018928  1
-0.097760799999999994925  0.060240399999999999503  0.25419399999999997553  1
1  2  3  4
  
ZONE T='face749'
STRANDID=0, SOLUTIONTIME=0
Nodes=4, Elements=1, ZONETYPE=FEQuadrilateral
DATAPACKING=POINT
DT=(SINGLE SINGLE SINGLE SINGLE)
-0.094448529941164413581  0.035347563767977298321  0.23881464705555974226  -1
-0.086675799999999997292  0.02423470000000000138  0.24753600000000000603  -1
-0.090125177283781804372  0.035438781521575354883  0.24960780459679018928  -1
-0.090125177283781804372  0.035438781521575354883  0.24960780459679018928  -1
1  2  3  4
  
ZONE T='face750'
STRANDID=0, SOLUTIONTIME=0
Nodes=4, Elements=1, ZONETYPE=FEQuadrilateral
DATAPACKING=POINT
DT=(SINGLE SINGLE SINGLE SINGLE)
-0.083583000000000004515  0.051233700000000000074  0.28280699999999997507  -1
-0.085056056570902621727  0.052169485426310752141  0.27983414330409250859  -1
-0.090125177283781804372  0.035438781521575354883  0.24960780459679018928  -1
-0.086675799999999997292  0.02423470000000000138  0.24753600000000000603  -1
1  2  3  4
  
ZONE T='face751'
STRANDID=0, SOLUTIONTIME=0
Nodes=4, Elements=1, ZONETYPE=FEQuadrilateral
DATAPACKING=POINT
DT=(SINGLE SINGLE SINGLE SINGLE)
-0.085056056570902621727  0.052169485426310752141  0.27983414330409250859  1
-0.097760799999999994925  0.060240399999999999503  0.25419399999999997553  1
-0.090125177283781804372  0.035438781521575354883  0.24960780459679018928  1
-0.090125177283781804372  0.035438781521575354883  0.24960780459679018928  1
1  2  3  4
  
ZONE T='face752'
STRANDID=0, SOLUTIONTIME=0
Nodes=4, Elements=1, ZONETYPE=FEQuadrilateral
DATAPACKING=POINT
DT=(SINGLE SINGLE SINGLE SINGLE)
-0.086675799999999997292  0.02423470000000000138  0.24753600000000000603  -1
-0.094448529941164413581  0.035347563767977298321  0.23881464705555974226  -1
-0.10133027198418170789  0.031919415375826633297  0.21967243393589128142  -1
-0.097322900000000003851  0.018152399999999999092  0.21724999999999999867  -1
1  2  3  4
  
ZONE T='face753'
STRANDID=0, SOLUTIONTIME=0
Nodes=4, Elements=1, ZONETYPE=FEQuadrilateral
DATAPACKING=POINT
DT=(SINGLE SINGLE SINGLE SINGLE)
-0.094448529941164413581  0.035347563767977298321  0.23881464705555974226  1
-0.10794499999999999929  0.054643799999999999317  0.2236710000000000087  1
-0.10133027198418170789  0.031919415375826633297  0.21967243393589128142  1
-0.10133027198418170789  0.031919415375826633297  0.21967243393589128142  1
1  2  3  4
  
ZONE T='face754'
STRANDID=0, SOLUTIONTIME=0
Nodes=4, Elements=1, ZONETYPE=FEQuadrilateral
DATAPACKING=POINT
DT=(SINGLE SINGLE SINGLE SINGLE)
-0.10794499999999999929  0.054643799999999999317  0.2236710000000000087  1
-0.12408600000000000185  0.070478200000000004732  0.19461700000000001221  1
-0.11408200000000000285  0.032279599999999998572  0.19167799999999998728  1
-0.11408200000000000285  0.032279599999999998572  0.19167799999999998728  1
1  2  3  4
  
ZONE T='face755'
STRANDID=0, SOLUTIONTIME=0
Nodes=4, Elements=1, ZONETYPE=FEQuadrilateral
DATAPACKING=POINT
DT=(SINGLE SINGLE SINGLE SINGLE)
-0.13544000000000000483  0.068054000000000003379  0.16450400000000001133  1
-0.11408200000000000285  0.032279599999999998572  0.19167799999999998728  1
-0.12408600000000000185  0.070478200000000004732  0.19461700000000001221  1
-0.12408600000000000185  0.070478200000000004732  0.19461700000000001221  1
1  2  3  4
  
ZONE T='face756'
STRANDID=0, SOLUTIONTIME=0
Nodes=4, Elements=1, ZONETYPE=FEQuadrilateral
DATAPACKING=POINT
DT=(SINGLE SINGLE SINGLE SINGLE)
-0.11408200000000000285  0.032279599999999998572  0.19167799999999998728  1
-0.1037221967373489484  0.023546731728307360165  0.20748558447843337693  1
-0.10133027198418170789  0.031919415375826633297  0.21967243393589128142  1
-0.10794499999999999929  0.054643799999999999317  0.2236710000000000087  1
1  2  3  4
  
ZONE T='face757'
STRANDID=0, SOLUTIONTIME=0
Nodes=4, Elements=1, ZONETYPE=FEQuadrilateral
DATAPACKING=POINT
DT=(SINGLE SINGLE SINGLE SINGLE)
-0.1037221967373489484  0.023546731728307360165  0.20748558447843337693  -1
-0.097322900000000003851  0.018152399999999999092  0.21724999999999999867  -1
-0.10133027198418170789  0.031919415375826633297  0.21967243393589128142  -1
-0.10133027198418170789  0.031919415375826633297  0.21967243393589128142  -1
1  2  3  4
  
ZONE T='face758'
STRANDID=0, SOLUTIONTIME=0
Nodes=4, Elements=1, ZONETYPE=FEQuadrilateral
DATAPACKING=POINT
DT=(SINGLE SINGLE SINGLE SINGLE)
-0.13920599999999999641  0.6357840000000000158  -0.13411899999999998823  -1
-0.14526100000000000123  0.62302699999999999747  -0.10169599999999999473  -1
-0.12460200000000000442  0.64335600000000003895  -0.079112899999999999889  -1
-0.12460200000000000442  0.64335600000000003895  -0.079112899999999999889  -1
1  2  3  4
  
ZONE T='face759'
STRANDID=0, SOLUTIONTIME=0
Nodes=4, Elements=1, ZONETYPE=FEQuadrilateral
DATAPACKING=POINT
DT=(SINGLE SINGLE SINGLE SINGLE)
-0.13920599999999999641  0.6357840000000000158  -0.13411899999999998823  -1
-0.15648500000000001298  0.60552799999999995517  -0.12209000000000000408  -1
-0.14526100000000000123  0.62302699999999999747  -0.10169599999999999473  -1
-0.14526100000000000123  0.62302699999999999747  -0.10169599999999999473  -1
1  2  3  4
  
ZONE T='face760'
STRANDID=0, SOLUTIONTIME=0
Nodes=4, Elements=1, ZONETYPE=FEQuadrilateral
DATAPACKING=POINT
DT=(SINGLE SINGLE SINGLE SINGLE)
-0.13664599999999998969  0.63988100000000003309  -0.17194499999999998674  -1
-0.15271599999999999064  0.61452799999999996317  -0.16437799999999999634  -1
-0.13920599999999999641  0.6357840000000000158  -0.13411899999999998823  -1
-0.13920599999999999641  0.6357840000000000158  -0.13411899999999998823  -1
1  2  3  4
  
ZONE T='face761'
STRANDID=0, SOLUTIONTIME=0
Nodes=4, Elements=1, ZONETYPE=FEQuadrilateral
DATAPACKING=POINT
DT=(SINGLE SINGLE SINGLE SINGLE)
-0.13920599999999999641  0.6357840000000000158  -0.13411899999999998823  -1
-0.12460200000000000442  0.64335600000000003895  -0.079112899999999999889  -1
-0.11210799999999999932  0.66175300000000003564  -0.1100330000000000058  -1
-0.11210799999999999932  0.66175300000000003564  -0.1100330000000000058  -1
1  2  3  4
  
ZONE T='face762'
STRANDID=0, SOLUTIONTIME=0
Nodes=4, Elements=1, ZONETYPE=FEQuadrilateral
DATAPACKING=POINT
DT=(SINGLE SINGLE SINGLE SINGLE)
-0.13664599999999998969  0.63988100000000003309  -0.17194499999999998674  -1
-0.13920599999999999641  0.6357840000000000158  -0.13411899999999998823  -1
-0.1185480000000000006  0.66054299999999999127  -0.15434800000000001297  -1
-0.1185480000000000006  0.66054299999999999127  -0.15434800000000001297  -1
1  2  3  4
  
ZONE T='face763'
STRANDID=0, SOLUTIONTIME=0
Nodes=4, Elements=1, ZONETYPE=FEQuadrilateral
DATAPACKING=POINT
DT=(SINGLE SINGLE SINGLE SINGLE)
-0.11210799999999999932  0.66175300000000003564  -0.1100330000000000058  -1
-0.1185480000000000006  0.66054299999999999127  -0.15434800000000001297  -1
-0.13920599999999999641  0.6357840000000000158  -0.13411899999999998823  -1
-0.13920599999999999641  0.6357840000000000158  -0.13411899999999998823  -1
1  2  3  4
  
ZONE T='face764'
STRANDID=0, SOLUTIONTIME=0
Nodes=4, Elements=1, ZONETYPE=FEQuadrilateral
DATAPACKING=POINT
DT=(SINGLE SINGLE SINGLE SINGLE)
-0.13727500000000000813  0.60704700000000000326  -0.031495700000000001473  -1
-0.13995199999999999307  0.61819199999999996376  -0.062472800000000001941  -1
-0.15751899999999999236  0.59174599999999999422  -0.08302519999999999345  -1
-0.15751899999999999236  0.59174599999999999422  -0.08302519999999999345  -1
1  2  3  4
  
ZONE T='face765'
STRANDID=0, SOLUTIONTIME=0
Nodes=4, Elements=1, ZONETYPE=FEQuadrilateral
DATAPACKING=POINT
DT=(SINGLE SINGLE SINGLE SINGLE)
-0.15751899999999999236  0.59174599999999999422  -0.08302519999999999345  -1
-0.1531089999999999951  0.57957999999999998408  -0.041755899999999998573  -1
-0.13727500000000000813  0.60704700000000000326  -0.031495700000000001473  -1
-0.13727500000000000813  0.60704700000000000326  -0.031495700000000001473  -1
1  2  3  4
  
ZONE T='face766'
STRANDID=0, SOLUTIONTIME=0
Nodes=4, Elements=1, ZONETYPE=FEQuadrilateral
DATAPACKING=POINT
DT=(SINGLE SINGLE SINGLE SINGLE)
-0.13995199999999999307  0.61819199999999996376  -0.062472800000000001941  -1
-0.14526100000000000123  0.62302699999999999747  -0.10169599999999999473  -1
-0.15648500000000001298  0.60552799999999995517  -0.12209000000000000408  -1
-0.15648500000000001298  0.60552799999999995517  -0.12209000000000000408  -1
1  2  3  4
  
ZONE T='face767'
STRANDID=0, SOLUTIONTIME=0
Nodes=4, Elements=1, ZONETYPE=FEQuadrilateral
DATAPACKING=POINT
DT=(SINGLE SINGLE SINGLE SINGLE)
-0.15648500000000001298  0.60552799999999995517  -0.12209000000000000408  -1
-0.15751899999999999236  0.59174599999999999422  -0.08302519999999999345  -1
-0.13995199999999999307  0.61819199999999996376  -0.062472800000000001941  -1
-0.13995199999999999307  0.61819199999999996376  -0.062472800000000001941  -1
1  2  3  4
  
ZONE T='face768'
STRANDID=0, SOLUTIONTIME=0
Nodes=4, Elements=1, ZONETYPE=FEQuadrilateral
DATAPACKING=POINT
DT=(SINGLE SINGLE SINGLE SINGLE)
-0.14526100000000000123  0.62302699999999999747  -0.10169599999999999473  -1
-0.13995199999999999307  0.61819199999999996376  -0.062472800000000001941  -1
-0.12460200000000000442  0.64335600000000003895  -0.079112899999999999889  -1
-0.12460200000000000442  0.64335600000000003895  -0.079112899999999999889  -1
1  2  3  4
  
ZONE T='face769'
STRANDID=0, SOLUTIONTIME=0
Nodes=4, Elements=1, ZONETYPE=FEQuadrilateral
DATAPACKING=POINT
DT=(SINGLE SINGLE SINGLE SINGLE)
-0.1531089999999999951  0.57957999999999998408  -0.041755899999999998573  -1
-0.15751899999999999236  0.59174599999999999422  -0.08302519999999999345  -1
-0.16674200000000000133  0.55513000000000001233  -0.066220899999999999208  -1
-0.16674200000000000133  0.55513000000000001233  -0.066220899999999999208  -1
1  2  3  4
  
ZONE T='face770'
STRANDID=0, SOLUTIONTIME=0
Nodes=4, Elements=1, ZONETYPE=FEQuadrilateral
DATAPACKING=POINT
DT=(SINGLE SINGLE SINGLE SINGLE)
-0.17306499999999999662  0.5566229999999999789  -0.11313099999999999545  -1
-0.16674200000000000133  0.55513000000000001233  -0.066220899999999999208  -1
-0.15751899999999999236  0.59174599999999999422  -0.08302519999999999345  -1
-0.15751899999999999236  0.59174599999999999422  -0.08302519999999999345  -1
1  2  3  4
  
ZONE T='face771'
STRANDID=0, SOLUTIONTIME=0
Nodes=4, Elements=1, ZONETYPE=FEQuadrilateral
DATAPACKING=POINT
DT=(SINGLE SINGLE SINGLE SINGLE)
-0.17044500000000001316  0.57161899999999998823  -0.14406499999999999861  -1
-0.15751899999999999236  0.59174599999999999422  -0.08302519999999999345  -1
-0.15648500000000001298  0.60552799999999995517  -0.12209000000000000408  -1
-0.15648500000000001298  0.60552799999999995517  -0.12209000000000000408  -1
1  2  3  4
  
ZONE T='face772'
STRANDID=0, SOLUTIONTIME=0
Nodes=4, Elements=1, ZONETYPE=FEQuadrilateral
DATAPACKING=POINT
DT=(SINGLE SINGLE SINGLE SINGLE)
-0.15751899999999999236  0.59174599999999999422  -0.08302519999999999345  -1
-0.17044500000000001316  0.57161899999999998823  -0.14406499999999999861  -1
-0.17306499999999999662  0.5566229999999999789  -0.11313099999999999545  -1
-0.17306499999999999662  0.5566229999999999789  -0.11313099999999999545  -1
1  2  3  4
  
ZONE T='face773'
STRANDID=0, SOLUTIONTIME=0
Nodes=4, Elements=1, ZONETYPE=FEQuadrilateral
DATAPACKING=POINT
DT=(SINGLE SINGLE SINGLE SINGLE)
-0.15271599999999999064  0.61452799999999996317  -0.16437799999999999634  -1
-0.17044500000000001316  0.57161899999999998823  -0.14406499999999999861  -1
-0.15648500000000001298  0.60552799999999995517  -0.12209000000000000408  -1
-0.15648500000000001298  0.60552799999999995517  -0.12209000000000000408  -1
1  2  3  4
  
ZONE T='face774'
STRANDID=0, SOLUTIONTIME=0
Nodes=4, Elements=1, ZONETYPE=FEQuadrilateral
DATAPACKING=POINT
DT=(SINGLE SINGLE SINGLE SINGLE)
-0.15736900000000000888  0.59449899999999999967  -0.22287599999999999079  -1
-0.16802300000000000568  0.57780799999999998828  -0.18551699999999998747  -1
-0.15775500000000000633  0.6012229999999999519  -0.19178600000000001202  -1
-0.15775500000000000633  0.6012229999999999519  -0.19178600000000001202  -1
1  2  3  4
  
ZONE T='face775'
STRANDID=0, SOLUTIONTIME=0
Nodes=4, Elements=1, ZONETYPE=FEQuadrilateral
DATAPACKING=POINT
DT=(SINGLE SINGLE SINGLE SINGLE)
-0.15775500000000000633  0.6012229999999999519  -0.19178600000000001202  -1
-0.16802300000000000568  0.57780799999999998828  -0.18551699999999998747  -1
-0.15271599999999999064  0.61452799999999996317  -0.16437799999999999634  -1
-0.15271599999999999064  0.61452799999999996317  -0.16437799999999999634  -1
1  2  3  4
  
ZONE T='face776'
STRANDID=0, SOLUTIONTIME=0
Nodes=4, Elements=1, ZONETYPE=FEQuadrilateral
DATAPACKING=POINT
DT=(SINGLE SINGLE SINGLE SINGLE)
-0.17044500000000001316  0.57161899999999998823  -0.14406499999999999861  -1
-0.15271599999999999064  0.61452799999999996317  -0.16437799999999999634  -1
-0.16802300000000000568  0.57780799999999998828  -0.18551699999999998747  -1
-0.16802300000000000568  0.57780799999999998828  -0.18551699999999998747  -1
1  2  3  4
  
ZONE T='face777'
STRANDID=0, SOLUTIONTIME=0
Nodes=4, Elements=1, ZONETYPE=FEQuadrilateral
DATAPACKING=POINT
DT=(SINGLE SINGLE SINGLE SINGLE)
-0.14234199999999999631  0.62663299999999999557  -0.20397399999999998865  -1
-0.15271599999999999064  0.61452799999999996317  -0.16437799999999999634  -1
-0.13664599999999998969  0.63988100000000003309  -0.17194499999999998674  -1
-0.13664599999999998969  0.63988100000000003309  -0.17194499999999998674  -1
1  2  3  4
  
ZONE T='face778'
STRANDID=0, SOLUTIONTIME=0
Nodes=4, Elements=1, ZONETYPE=FEQuadrilateral
DATAPACKING=POINT
DT=(SINGLE SINGLE SINGLE SINGLE)
-0.15271599999999999064  0.61452799999999996317  -0.16437799999999999634  -1
-0.15648500000000001298  0.60552799999999995517  -0.12209000000000000408  -1
-0.13920599999999999641  0.6357840000000000158  -0.13411899999999998823  -1
-0.13920599999999999641  0.6357840000000000158  -0.13411899999999998823  -1
1  2  3  4
  
ZONE T='face779'
STRANDID=0, SOLUTIONTIME=0
Nodes=4, Elements=1, ZONETYPE=FEQuadrilateral
DATAPACKING=POINT
DT=(SINGLE SINGLE SINGLE SINGLE)
-0.14234199999999999631  0.62663299999999999557  -0.20397399999999998865  -1
-0.14442299999999999582  0.61336900000000005306  -0.24035699999999998733  -1
-0.15736900000000000888  0.59449899999999999967  -0.22287599999999999079  -1
-0.15736900000000000888  0.59449899999999999967  -0.22287599999999999079  -1
1  2  3  4
  
ZONE T='face780'
STRANDID=0, SOLUTIONTIME=0
Nodes=4, Elements=1, ZONETYPE=FEQuadrilateral
DATAPACKING=POINT
DT=(SINGLE SINGLE SINGLE SINGLE)
-0.15113799999999999457  0.59484000000000003539  -0.26254499999999997284  -1
-0.15736900000000000888  0.59449899999999999967  -0.22287599999999999079  -1
-0.14442299999999999582  0.61336900000000005306  -0.24035699999999998733  -1
-0.14442299999999999582  0.61336900000000005306  -0.24035699999999998733  -1
1  2  3  4
  
ZONE T='face781'
STRANDID=0, SOLUTIONTIME=0
Nodes=4, Elements=1, ZONETYPE=FEQuadrilateral
DATAPACKING=POINT
DT=(SINGLE SINGLE SINGLE SINGLE)
-0.15736900000000000888  0.59449899999999999967  -0.22287599999999999079  -1
-0.15775500000000000633  0.6012229999999999519  -0.19178600000000001202  -1
-0.14234199999999999631  0.62663299999999999557  -0.20397399999999998865  -1
-0.14234199999999999631  0.62663299999999999557  -0.20397399999999998865  -1
1  2  3  4
  
ZONE T='face782'
STRANDID=0, SOLUTIONTIME=0
Nodes=4, Elements=1, ZONETYPE=FEQuadrilateral
DATAPACKING=POINT
DT=(SINGLE SINGLE SINGLE SINGLE)
-0.15271599999999999064  0.61452799999999996317  -0.16437799999999999634  -1
-0.14234199999999999631  0.62663299999999999557  -0.20397399999999998865  -1
-0.15775500000000000633  0.6012229999999999519  -0.19178600000000001202  -1
-0.15775500000000000633  0.6012229999999999519  -0.19178600000000001202  -1
1  2  3  4
  
ZONE T='face783'
STRANDID=0, SOLUTIONTIME=0
Nodes=4, Elements=1, ZONETYPE=FEQuadrilateral
DATAPACKING=POINT
DT=(SINGLE SINGLE SINGLE SINGLE)
-0.13447700000000001319  0.30818499999999998673  0.20188300000000000689  1
-0.14293100000000000249  0.3299690000000000123  0.16700599999999998779  1
-0.14477999999999999203  0.28636200000000000543  0.1789870000000000072  1
-0.14477999999999999203  0.28636200000000000543  0.1789870000000000072  1
1  2  3  4
  
ZONE T='face784'
STRANDID=0, SOLUTIONTIME=0
Nodes=4, Elements=1, ZONETYPE=FEQuadrilateral
DATAPACKING=POINT
DT=(SINGLE SINGLE SINGLE SINGLE)
-0.12852099999999999635  0.35080899999999998196  0.19747999999999998888  1
-0.13504199999999999537  0.37224499999999999256  0.16669999999999998708  1
-0.14293100000000000249  0.3299690000000000123  0.16700599999999998779  1
-0.14293100000000000249  0.3299690000000000123  0.16700599999999998779  1
1  2  3  4
  
ZONE T='face785'
STRANDID=0, SOLUTIONTIME=0
Nodes=4, Elements=1, ZONETYPE=FEQuadrilateral
DATAPACKING=POINT
DT=(SINGLE SINGLE SINGLE SINGLE)
-0.10676299999999999679  0.34986699999999998356  0.26019799999999998485  1
-0.11264699999999999713  0.37064000000000002499  0.22882199999999999762  1
-0.12153600000000000514  0.3294960000000000111  0.22964399999999998703  1
-0.12153600000000000514  0.3294960000000000111  0.22964399999999998703  1
1  2  3  4
  
ZONE T='face786'
STRANDID=0, SOLUTIONTIME=0
Nodes=4, Elements=1, ZONETYPE=FEQuadrilateral
DATAPACKING=POINT
DT=(SINGLE SINGLE SINGLE SINGLE)
-0.12153600000000000514  0.3294960000000000111  0.22964399999999998703  1
-0.12852099999999999635  0.35080899999999998196  0.19747999999999998888  1
-0.13447700000000001319  0.30818499999999998673  0.20188300000000000689  1
-0.13447700000000001319  0.30818499999999998673  0.20188300000000000689  1
1  2  3  4
  
ZONE T='face787'
STRANDID=0, SOLUTIONTIME=0
Nodes=4, Elements=1, ZONETYPE=FEQuadrilateral
DATAPACKING=POINT
DT=(SINGLE SINGLE SINGLE SINGLE)
-0.14293100000000000249  0.3299690000000000123  0.16700599999999998779  1
-0.13447700000000001319  0.30818499999999998673  0.20188300000000000689  1
-0.12852099999999999635  0.35080899999999998196  0.19747999999999998888  1
-0.12852099999999999635  0.35080899999999998196  0.19747999999999998888  1
1  2  3  4
  
ZONE T='face788'
STRANDID=0, SOLUTIONTIME=0
Nodes=4, Elements=1, ZONETYPE=FEQuadrilateral
DATAPACKING=POINT
DT=(SINGLE SINGLE SINGLE SINGLE)
-0.12852099999999999635  0.35080899999999998196  0.19747999999999998888  1
-0.12153600000000000514  0.3294960000000000111  0.22964399999999998703  1
-0.11264699999999999713  0.37064000000000002499  0.22882199999999999762  1
-0.11264699999999999713  0.37064000000000002499  0.22882199999999999762  1
1  2  3  4
  
ZONE T='face789'
STRANDID=0, SOLUTIONTIME=0
Nodes=4, Elements=1, ZONETYPE=FEQuadrilateral
DATAPACKING=POINT
DT=(SINGLE SINGLE SINGLE SINGLE)
-0.11749099999999999822  0.26456499999999999462  0.2705259999999999887  1
-0.10457900000000000529  0.30686799999999997413  0.29366500000000000936  1
-0.11416300000000000059  0.3075749999999999873  0.26354800000000000448  1
-0.11416300000000000059  0.3075749999999999873  0.26354800000000000448  1
1  2  3  4
  
ZONE T='face790'
STRANDID=0, SOLUTIONTIME=0
Nodes=4, Elements=1, ZONETYPE=FEQuadrilateral
DATAPACKING=POINT
DT=(SINGLE SINGLE SINGLE SINGLE)
-0.10457900000000000529  0.30686799999999997413  0.29366500000000000936  1
-0.11749099999999999822  0.26456499999999999462  0.2705259999999999887  1
-0.10532199999999999895  0.27479300000000000948  0.30653000000000002467  1
-0.10532199999999999895  0.27479300000000000948  0.30653000000000002467  1
1  2  3  4
  
ZONE T='face791'
STRANDID=0, SOLUTIONTIME=0
Nodes=4, Elements=1, ZONETYPE=FEQuadrilateral
DATAPACKING=POINT
DT=(SINGLE SINGLE SINGLE SINGLE)
-0.13415399999999999547  0.2754249999999999754  0.21548000000000000487  1
-0.12467000000000000304  0.28625099999999997769  0.24079700000000001103  1
-0.13447700000000001319  0.30818499999999998673  0.20188300000000000689  1
-0.13447700000000001319  0.30818499999999998673  0.20188300000000000689  1
1  2  3  4
  
ZONE T='face792'
STRANDID=0, SOLUTIONTIME=0
Nodes=4, Elements=1, ZONETYPE=FEQuadrilateral
DATAPACKING=POINT
DT=(SINGLE SINGLE SINGLE SINGLE)
-0.12153600000000000514  0.3294960000000000111  0.22964399999999998703  1
-0.13447700000000001319  0.30818499999999998673  0.20188300000000000689  1
-0.12467000000000000304  0.28625099999999997769  0.24079700000000001103  1
-0.12467000000000000304  0.28625099999999997769  0.24079700000000001103  1
1  2  3  4
  
ZONE T='face793'
STRANDID=0, SOLUTIONTIME=0
Nodes=4, Elements=1, ZONETYPE=FEQuadrilateral
DATAPACKING=POINT
DT=(SINGLE SINGLE SINGLE SINGLE)
-0.13447700000000001319  0.30818499999999998673  0.20188300000000000689  1
-0.14477999999999999203  0.28636200000000000543  0.1789870000000000072  1
-0.13415399999999999547  0.2754249999999999754  0.21548000000000000487  1
-0.13415399999999999547  0.2754249999999999754  0.21548000000000000487  1
1  2  3  4
  
ZONE T='face794'
STRANDID=0, SOLUTIONTIME=0
Nodes=4, Elements=1, ZONETYPE=FEQuadrilateral
DATAPACKING=POINT
DT=(SINGLE SINGLE SINGLE SINGLE)
-0.11416300000000000059  0.3075749999999999873  0.26354800000000000448  1
-0.096579899999999996307  0.34891299999999997317  0.29100900000000001766  1
-0.10676299999999999679  0.34986699999999998356  0.26019799999999998485  1
-0.10676299999999999679  0.34986699999999998356  0.26019799999999998485  1
1  2  3  4
  
ZONE T='face795'
STRANDID=0, SOLUTIONTIME=0
Nodes=4, Elements=1, ZONETYPE=FEQuadrilateral
DATAPACKING=POINT
DT=(SINGLE SINGLE SINGLE SINGLE)
-0.10676299999999999679  0.34986699999999998356  0.26019799999999998485  1
-0.12153600000000000514  0.3294960000000000111  0.22964399999999998703  1
-0.11416300000000000059  0.3075749999999999873  0.26354800000000000448  1
-0.11416300000000000059  0.3075749999999999873  0.26354800000000000448  1
1  2  3  4
  
ZONE T='face796'
STRANDID=0, SOLUTIONTIME=0
Nodes=4, Elements=1, ZONETYPE=FEQuadrilateral
DATAPACKING=POINT
DT=(SINGLE SINGLE SINGLE SINGLE)
-0.096579899999999996307  0.34891299999999997317  0.29100900000000001766  1
-0.11416300000000000059  0.3075749999999999873  0.26354800000000000448  1
-0.10457900000000000529  0.30686799999999997413  0.29366500000000000936  1
-0.10457900000000000529  0.30686799999999997413  0.29366500000000000936  1
1  2  3  4
  
ZONE T='face797'
STRANDID=0, SOLUTIONTIME=0
Nodes=4, Elements=1, ZONETYPE=FEQuadrilateral
DATAPACKING=POINT
DT=(SINGLE SINGLE SINGLE SINGLE)
-0.17520499999999999963  0.30861800000000000344  0.075127700000000005587  -1
-0.18459999999999998632  0.30969099999999999406  0.043089099999999998236  -1
-0.18584899999999998643  0.26940599999999997882  0.049253900000000003234  -1
-0.18584899999999998643  0.26940599999999997882  0.049253900000000003234  -1
1  2  3  4
  
ZONE T='face798'
STRANDID=0, SOLUTIONTIME=0
Nodes=4, Elements=1, ZONETYPE=FEQuadrilateral
DATAPACKING=POINT
DT=(SINGLE SINGLE SINGLE SINGLE)
-0.17006799999999999695  0.35521000000000002572  0.073489999999999999769  -1
-0.1794620000000000104  0.35700500000000001677  0.042527299999999997049  -1
-0.18459999999999998632  0.30969099999999999406  0.043089099999999998236  -1
-0.18459999999999998632  0.30969099999999999406  0.043089099999999998236  -1
1  2  3  4
  
ZONE T='face799'
STRANDID=0, SOLUTIONTIME=0
Nodes=4, Elements=1, ZONETYPE=FEQuadrilateral
DATAPACKING=POINT
DT=(SINGLE SINGLE SINGLE SINGLE)
-0.16343399999999999594  0.33130799999999999139  0.10456100000000000116  1
-0.15332699999999999108  0.33053500000000002323  0.13583999999999998853  1
-0.14580599999999999117  0.3736269999999999869  0.13595999999999999752  1
-0.14580599999999999117  0.3736269999999999869  0.13595999999999999752  1
1  2  3  4
  
ZONE T='face800'
STRANDID=0, SOLUTIONTIME=0
Nodes=4, Elements=1, ZONETYPE=FEQuadrilateral
DATAPACKING=POINT
DT=(SINGLE SINGLE SINGLE SINGLE)
-0.13504199999999999537  0.37224499999999999256  0.16669999999999998708  1
-0.14580599999999999117  0.3736269999999999869  0.13595999999999999752  1
-0.15332699999999999108  0.33053500000000002323  0.13583999999999998853  1
-0.15332699999999999108  0.33053500000000002323  0.13583999999999998853  1
1  2  3  4
  
ZONE T='face801'
STRANDID=0, SOLUTIONTIME=0
Nodes=4, Elements=1, ZONETYPE=FEQuadrilateral
DATAPACKING=POINT
DT=(SINGLE SINGLE SINGLE SINGLE)
-0.14580599999999999117  0.3736269999999999869  0.13595999999999999752  1
-0.15592591911929731818  0.37525284528262592421  0.10612090023856807219  1
-0.15674138318653932367  0.37237179126697206311  0.10508924168406341693  1
-0.16343399999999999594  0.33130799999999999139  0.10456100000000000116  1
1  2  3  4
  
ZONE T='face802'
STRANDID=0, SOLUTIONTIME=0
Nodes=4, Elements=1, ZONETYPE=FEQuadrilateral
DATAPACKING=POINT
DT=(SINGLE SINGLE SINGLE SINGLE)
-0.15592591911929731818  0.37525284528262592421  0.10612090023856807219  -1
-0.156263000000000013  0.37530700000000000172  0.10512699999999999823  -1
-0.15674138318653932367  0.37237179126697206311  0.10508924168406341693  -1
-0.15674138318653932367  0.37237179126697206311  0.10508924168406341693  -1
1  2  3  4
  
ZONE T='face803'
STRANDID=0, SOLUTIONTIME=0
Nodes=4, Elements=1, ZONETYPE=FEQuadrilateral
DATAPACKING=POINT
DT=(SINGLE SINGLE SINGLE SINGLE)
-0.17520499999999999963  0.30861800000000000344  0.075127700000000005587  -1
-0.17210540435773294399  0.3145928385968090879  0.082878216389222603144  -1
-0.16657534824556866071  0.34262613472498981704  0.089848182493508538249  -1
-0.17006799999999999695  0.35521000000000002572  0.073489999999999999769  -1
1  2  3  4
  
ZONE T='face804'
STRANDID=0, SOLUTIONTIME=0
Nodes=4, Elements=1, ZONETYPE=FEQuadrilateral
DATAPACKING=POINT
DT=(SINGLE SINGLE SINGLE SINGLE)
-0.17210540435773294399  0.3145928385968090879  0.082878216389222603144  1
-0.16343399999999999594  0.33130799999999999139  0.10456100000000000116  1
-0.16657534824556866071  0.34262613472498981704  0.089848182493508538249  1
-0.16657534824556866071  0.34262613472498981704  0.089848182493508538249  1
1  2  3  4
  
ZONE T='face805'
STRANDID=0, SOLUTIONTIME=0
Nodes=4, Elements=1, ZONETYPE=FEQuadrilateral
DATAPACKING=POINT
DT=(SINGLE SINGLE SINGLE SINGLE)
-0.18459999999999998632  0.30969099999999999406  0.043089099999999998236  -1
-0.17520499999999999963  0.30861800000000000344  0.075127700000000005587  -1
-0.17006799999999999695  0.35521000000000002572  0.073489999999999999769  -1
-0.17006799999999999695  0.35521000000000002572  0.073489999999999999769  -1
1  2  3  4
  
ZONE T='face806'
STRANDID=0, SOLUTIONTIME=0
Nodes=4, Elements=1, ZONETYPE=FEQuadrilateral
DATAPACKING=POINT
DT=(SINGLE SINGLE SINGLE SINGLE)
-0.17006799999999999695  0.35521000000000002572  0.073489999999999999769  -1
-0.16657534824556866071  0.34262613472498981704  0.089848182493508538249  -1
-0.15674138318653932367  0.37237179126697206311  0.10508924168406341693  -1
-0.156263000000000013  0.37530700000000000172  0.10512699999999999823  -1
1  2  3  4
  
ZONE T='face807'
STRANDID=0, SOLUTIONTIME=0
Nodes=4, Elements=1, ZONETYPE=FEQuadrilateral
DATAPACKING=POINT
DT=(SINGLE SINGLE SINGLE SINGLE)
-0.16657534824556866071  0.34262613472498981704  0.089848182493508538249  1
-0.16343399999999999594  0.33130799999999999139  0.10456100000000000116  1
-0.15674138318653932367  0.37237179126697206311  0.10508924168406341693  1
-0.15674138318653932367  0.37237179126697206311  0.10508924168406341693  1
1  2  3  4
  
ZONE T='face808'
STRANDID=0, SOLUTIONTIME=0
Nodes=4, Elements=1, ZONETYPE=FEQuadrilateral
DATAPACKING=POINT
DT=(SINGLE SINGLE SINGLE SINGLE)
-0.14293100000000000249  0.3299690000000000123  0.16700599999999998779  1
-0.15475400000000000267  0.28640900000000002468  0.14793100000000000693  1
-0.14477999999999999203  0.28636200000000000543  0.1789870000000000072  1
-0.14477999999999999203  0.28636200000000000543  0.1789870000000000072  1
1  2  3  4
  
ZONE T='face809'
STRANDID=0, SOLUTIONTIME=0
Nodes=4, Elements=1, ZONETYPE=FEQuadrilateral
DATAPACKING=POINT
DT=(SINGLE SINGLE SINGLE SINGLE)
-0.1647830000000000128  0.28613300000000002621  0.11603499999999999925  1
-0.17365081883477243019  0.3052649234791650068  0.081228002742306099071  1
-0.17449928398045247424  0.28281064430608698901  0.084752529683751312573  1
-0.17424899999999998723  0.27365800000000001235  0.088165999999999994374  1
1  2  3  4
  
ZONE T='face810'
STRANDID=0, SOLUTIONTIME=0
Nodes=4, Elements=1, ZONETYPE=FEQuadrilateral
DATAPACKING=POINT
DT=(SINGLE SINGLE SINGLE SINGLE)
-0.17365081883477243019  0.3052649234791650068  0.081228002742306099071  -1
-0.17520499999999999963  0.30861800000000000344  0.075127700000000005587  -1
-0.17449928398045247424  0.28281064430608698901  0.084752529683751312573  -1
-0.17449928398045247424  0.28281064430608698901  0.084752529683751312573  -1
1  2  3  4
  
ZONE T='face811'
STRANDID=0, SOLUTIONTIME=0
Nodes=4, Elements=1, ZONETYPE=FEQuadrilateral
DATAPACKING=POINT
DT=(SINGLE SINGLE SINGLE SINGLE)
-0.16343399999999999594  0.33130799999999999139  0.10456100000000000116  1
-0.17210540435773294399  0.3145928385968090879  0.082878216389222603144  1
-0.17365081883477243019  0.3052649234791650068  0.081228002742306099071  1
-0.1647830000000000128  0.28613300000000002621  0.11603499999999999925  1
1  2  3  4
  
ZONE T='face812'
STRANDID=0, SOLUTIONTIME=0
Nodes=4, Elements=1, ZONETYPE=FEQuadrilateral
DATAPACKING=POINT
DT=(SINGLE SINGLE SINGLE SINGLE)
-0.17210540435773294399  0.3145928385968090879  0.082878216389222603144  -1
-0.17520499999999999963  0.30861800000000000344  0.075127700000000005587  -1
-0.17365081883477243019  0.3052649234791650068  0.081228002742306099071  -1
-0.17365081883477243019  0.3052649234791650068  0.081228002742306099071  -1
1  2  3  4
  
ZONE T='face813'
STRANDID=0, SOLUTIONTIME=0
Nodes=4, Elements=1, ZONETYPE=FEQuadrilateral
DATAPACKING=POINT
DT=(SINGLE SINGLE SINGLE SINGLE)
-0.18584899999999998643  0.26940599999999997882  0.049253900000000003234  -1
-0.17504992419636630774  0.27336441985491816142  0.085479306687808120913  -1
-0.17449928398045247424  0.28281064430608698901  0.084752529683751312573  -1
-0.17520499999999999963  0.30861800000000000344  0.075127700000000005587  -1
1  2  3  4
  
ZONE T='face814'
STRANDID=0, SOLUTIONTIME=0
Nodes=4, Elements=1, ZONETYPE=FEQuadrilateral
DATAPACKING=POINT
DT=(SINGLE SINGLE SINGLE SINGLE)
-0.17504992419636630774  0.27336441985491816142  0.085479306687808120913  1
-0.17424899999999998723  0.27365800000000001235  0.088165999999999994374  1
-0.17449928398045247424  0.28281064430608698901  0.084752529683751312573  1
-0.17449928398045247424  0.28281064430608698901  0.084752529683751312573  1
1  2  3  4
  
ZONE T='face815'
STRANDID=0, SOLUTIONTIME=0
Nodes=4, Elements=1, ZONETYPE=FEQuadrilateral
DATAPACKING=POINT
DT=(SINGLE SINGLE SINGLE SINGLE)
-0.13504199999999999537  0.37224499999999999256  0.16669999999999998708  1
-0.15332699999999999108  0.33053500000000002323  0.13583999999999998853  1
-0.14293100000000000249  0.3299690000000000123  0.16700599999999998779  1
-0.14293100000000000249  0.3299690000000000123  0.16700599999999998779  1
1  2  3  4
  
ZONE T='face816'
STRANDID=0, SOLUTIONTIME=0
Nodes=4, Elements=1, ZONETYPE=FEQuadrilateral
DATAPACKING=POINT
DT=(SINGLE SINGLE SINGLE SINGLE)
-0.15332699999999999108  0.33053500000000002323  0.13583999999999998853  1
-0.1647830000000000128  0.28613300000000002621  0.11603499999999999925  1
-0.15475400000000000267  0.28640900000000002468  0.14793100000000000693  1
-0.15475400000000000267  0.28640900000000002468  0.14793100000000000693  1
1  2  3  4
  
ZONE T='face817'
STRANDID=0, SOLUTIONTIME=0
Nodes=4, Elements=1, ZONETYPE=FEQuadrilateral
DATAPACKING=POINT
DT=(SINGLE SINGLE SINGLE SINGLE)
-0.15475400000000000267  0.28640900000000002468  0.14793100000000000693  1
-0.14293100000000000249  0.3299690000000000123  0.16700599999999998779  1
-0.15332699999999999108  0.33053500000000002323  0.13583999999999998853  1
-0.15332699999999999108  0.33053500000000002323  0.13583999999999998853  1
1  2  3  4
  
ZONE T='face818'
STRANDID=0, SOLUTIONTIME=0
Nodes=4, Elements=1, ZONETYPE=FEQuadrilateral
DATAPACKING=POINT
DT=(SINGLE SINGLE SINGLE SINGLE)
-0.1647830000000000128  0.28613300000000002621  0.11603499999999999925  1
-0.15332699999999999108  0.33053500000000002323  0.13583999999999998853  1
-0.16343399999999999594  0.33130799999999999139  0.10456100000000000116  1
-0.16343399999999999594  0.33130799999999999139  0.10456100000000000116  1
1  2  3  4
  
ZONE T='face819'
STRANDID=0, SOLUTIONTIME=0
Nodes=4, Elements=1, ZONETYPE=FEQuadrilateral
DATAPACKING=POINT
DT=(SINGLE SINGLE SINGLE SINGLE)
-0.16279199999999999227  0.39852900000000002212  0.07370279999999999887  -1
-0.17273099999999999565  0.40066299999999999137  0.042621699999999998476  -1
-0.1794620000000000104  0.35700500000000001677  0.042527299999999997049  -1
-0.1794620000000000104  0.35700500000000001677  0.042527299999999997049  -1
1  2  3  4
  
ZONE T='face820'
STRANDID=0, SOLUTIONTIME=0
Nodes=4, Elements=1, ZONETYPE=FEQuadrilateral
DATAPACKING=POINT
DT=(SINGLE SINGLE SINGLE SINGLE)
-0.15921399999999999442  0.43743100000000001426  0.062738600000000005474  -1
-0.16868900000000000561  0.43715999999999999304  0.034762700000000000544  -1
-0.17273099999999999565  0.40066299999999999137  0.042621699999999998476  -1
-0.17273099999999999565  0.40066299999999999137  0.042621699999999998476  -1
1  2  3  4
  
ZONE T='face821'
STRANDID=0, SOLUTIONTIME=0
Nodes=4, Elements=1, ZONETYPE=FEQuadrilateral
DATAPACKING=POINT
DT=(SINGLE SINGLE SINGLE SINGLE)
-0.14935200000000001253  0.41696499999999997454  0.10150800000000000101  -1
-0.14230423681031437178  0.41561486820432380629  0.12101157518767857724  -1
-0.1375018122548659627  0.42889491980667315829  0.12578449733185464998  -1
-0.13682800000000000518  0.44455000000000000071  0.11818199999999999539  -1
1  2  3  4
  
ZONE T='face822'
STRANDID=0, SOLUTIONTIME=0
Nodes=4, Elements=1, ZONETYPE=FEQuadrilateral
DATAPACKING=POINT
DT=(SINGLE SINGLE SINGLE SINGLE)
-0.14230423681031437178  0.41561486820432380629  0.12101157518767857724  1
-0.13810800000000000853  0.41481099999999998529  0.13262399999999999189  1
-0.1375018122548659627  0.42889491980667315829  0.12578449733185464998  1
-0.1375018122548659627  0.42889491980667315829  0.12578449733185464998  1
1  2  3  4
  
ZONE T='face823'
STRANDID=0, SOLUTIONTIME=0
Nodes=4, Elements=1, ZONETYPE=FEQuadrilateral
DATAPACKING=POINT
DT=(SINGLE SINGLE SINGLE SINGLE)
-0.12485499999999999376  0.44217099999999998072  0.14906200000000000006  1
-0.13164069181699156186  0.44351929707112858203  0.13156077530203799664  1
-0.1375018122548659627  0.42889491980667315829  0.12578449733185464998  1
-0.13810800000000000853  0.41481099999999998529  0.13262399999999999189  1
1  2  3  4
  
ZONE T='face824'
STRANDID=0, SOLUTIONTIME=0
Nodes=4, Elements=1, ZONETYPE=FEQuadrilateral
DATAPACKING=POINT
DT=(SINGLE SINGLE SINGLE SINGLE)
-0.13164069181699156186  0.44351929707112858203  0.13156077530203799664  -1
-0.13682800000000000518  0.44455000000000000071  0.11818199999999999539  -1
-0.1375018122548659627  0.42889491980667315829  0.12578449733185464998  -1
-0.1375018122548659627  0.42889491980667315829  0.12578449733185464998  -1
1  2  3  4
  
ZONE T='face825'
STRANDID=0, SOLUTIONTIME=0
Nodes=4, Elements=1, ZONETYPE=FEQuadrilateral
DATAPACKING=POINT
DT=(SINGLE SINGLE SINGLE SINGLE)
-0.13682800000000000518  0.44455000000000000071  0.11818199999999999539  -1
-0.14848800000000000887  0.44610600000000000254  0.087228500000000000481  -1
-0.14935200000000001253  0.41696499999999997454  0.10150800000000000101  -1
-0.14935200000000001253  0.41696499999999997454  0.10150800000000000101  -1
1  2  3  4
  
ZONE T='face826'
STRANDID=0, SOLUTIONTIME=0
Nodes=4, Elements=1, ZONETYPE=FEQuadrilateral
DATAPACKING=POINT
DT=(SINGLE SINGLE SINGLE SINGLE)
-0.14935200000000001253  0.41696499999999997454  0.10150800000000000101  -1
-0.15921399999999999442  0.43743100000000001426  0.062738600000000005474  -1
-0.16279199999999999227  0.39852900000000002212  0.07370279999999999887  -1
-0.16279199999999999227  0.39852900000000002212  0.07370279999999999887  -1
1  2  3  4
  
ZONE T='face827'
STRANDID=0, SOLUTIONTIME=0
Nodes=4, Elements=1, ZONETYPE=FEQuadrilateral
DATAPACKING=POINT
DT=(SINGLE SINGLE SINGLE SINGLE)
-0.17273099999999999565  0.40066299999999999137  0.042621699999999998476  -1
-0.16279199999999999227  0.39852900000000002212  0.07370279999999999887  -1
-0.15921399999999999442  0.43743100000000001426  0.062738600000000005474  -1
-0.15921399999999999442  0.43743100000000001426  0.062738600000000005474  -1
1  2  3  4
  
ZONE T='face828'
STRANDID=0, SOLUTIONTIME=0
Nodes=4, Elements=1, ZONETYPE=FEQuadrilateral
DATAPACKING=POINT
DT=(SINGLE SINGLE SINGLE SINGLE)
-0.15921399999999999442  0.43743100000000001426  0.062738600000000005474  -1
-0.14935200000000001253  0.41696499999999997454  0.10150800000000000101  -1
-0.14848800000000000887  0.44610600000000000254  0.087228500000000000481  -1
-0.14848800000000000887  0.44610600000000000254  0.087228500000000000481  -1
1  2  3  4
  
ZONE T='face829'
STRANDID=0, SOLUTIONTIME=0
Nodes=4, Elements=1, ZONETYPE=FEQuadrilateral
DATAPACKING=POINT
DT=(SINGLE SINGLE SINGLE SINGLE)
-0.12671299999999999231  0.41280000000000000027  0.16323299999999998922  1
-0.14580599999999999117  0.3736269999999999869  0.13595999999999999752  1
-0.13504199999999999537  0.37224499999999999256  0.16669999999999998708  1
-0.13504199999999999537  0.37224499999999999256  0.16669999999999998708  1
1  2  3  4
  
ZONE T='face830'
STRANDID=0, SOLUTIONTIME=0
Nodes=4, Elements=1, ZONETYPE=FEQuadrilateral
DATAPACKING=POINT
DT=(SINGLE SINGLE SINGLE SINGLE)
-0.17006799999999999695  0.35521000000000002572  0.073489999999999999769  -1
-0.156263000000000013  0.37530700000000000172  0.10512699999999999823  -1
-0.16279199999999999227  0.39852900000000002212  0.07370279999999999887  -1
-0.16279199999999999227  0.39852900000000002212  0.07370279999999999887  -1
1  2  3  4
  
ZONE T='face831'
STRANDID=0, SOLUTIONTIME=0
Nodes=4, Elements=1, ZONETYPE=FEQuadrilateral
DATAPACKING=POINT
DT=(SINGLE SINGLE SINGLE SINGLE)
-0.14935200000000001253  0.41696499999999997454  0.10150800000000000101  -1
-0.16279199999999999227  0.39852900000000002212  0.07370279999999999887  -1
-0.156263000000000013  0.37530700000000000172  0.10512699999999999823  -1
-0.156263000000000013  0.37530700000000000172  0.10512699999999999823  -1
1  2  3  4
  
ZONE T='face832'
STRANDID=0, SOLUTIONTIME=0
Nodes=4, Elements=1, ZONETYPE=FEQuadrilateral
DATAPACKING=POINT
DT=(SINGLE SINGLE SINGLE SINGLE)
-0.16279199999999999227  0.39852900000000002212  0.07370279999999999887  -1
-0.1794620000000000104  0.35700500000000001677  0.042527299999999997049  -1
-0.17006799999999999695  0.35521000000000002572  0.073489999999999999769  -1
-0.17006799999999999695  0.35521000000000002572  0.073489999999999999769  -1
1  2  3  4
  
ZONE T='face833'
STRANDID=0, SOLUTIONTIME=0
Nodes=4, Elements=1, ZONETYPE=FEQuadrilateral
DATAPACKING=POINT
DT=(SINGLE SINGLE SINGLE SINGLE)
-0.12485499999999999376  0.44217099999999998072  0.14906200000000000006  1
-0.13810800000000000853  0.41481099999999998529  0.13262399999999999189  1
-0.12671299999999999231  0.41280000000000000027  0.16323299999999998922  1
-0.12671299999999999231  0.41280000000000000027  0.16323299999999998922  1
1  2  3  4
  
ZONE T='face834'
STRANDID=0, SOLUTIONTIME=0
Nodes=4, Elements=1, ZONETYPE=FEQuadrilateral
DATAPACKING=POINT
DT=(SINGLE SINGLE SINGLE SINGLE)
-0.13810800000000000853  0.41481099999999998529  0.13262399999999999189  1
-0.15462761854090628644  0.37886547475406434637  0.10760389804355274812  1
-0.15592591911929731818  0.37525284528262592421  0.10612090023856807219  1
-0.14580599999999999117  0.3736269999999999869  0.13595999999999999752  1
1  2  3  4
  
ZONE T='face835'
STRANDID=0, SOLUTIONTIME=0
Nodes=4, Elements=1, ZONETYPE=FEQuadrilateral
DATAPACKING=POINT
DT=(SINGLE SINGLE SINGLE SINGLE)
-0.15462761854090628644  0.37886547475406434637  0.10760389804355274812  -1
-0.156263000000000013  0.37530700000000000172  0.10512699999999999823  -1
-0.15592591911929731818  0.37525284528262592421  0.10612090023856807219  -1
-0.15592591911929731818  0.37525284528262592421  0.10612090023856807219  -1
1  2  3  4
  
ZONE T='face836'
STRANDID=0, SOLUTIONTIME=0
Nodes=4, Elements=1, ZONETYPE=FEQuadrilateral
DATAPACKING=POINT
DT=(SINGLE SINGLE SINGLE SINGLE)
-0.14580599999999999117  0.3736269999999999869  0.13595999999999999752  1
-0.12671299999999999231  0.41280000000000000027  0.16323299999999998922  1
-0.13810800000000000853  0.41481099999999998529  0.13262399999999999189  1
-0.13810800000000000853  0.41481099999999998529  0.13262399999999999189  1
1  2  3  4
  
ZONE T='face837'
STRANDID=0, SOLUTIONTIME=0
Nodes=4, Elements=1, ZONETYPE=FEQuadrilateral
DATAPACKING=POINT
DT=(SINGLE SINGLE SINGLE SINGLE)
-0.156263000000000013  0.37530700000000000172  0.10512699999999999823  -1
-0.15462761854090628644  0.37886547475406434637  0.10760389804355274812  -1
-0.14230423681031437178  0.41561486820432380629  0.12101157518767857724  -1
-0.14935200000000001253  0.41696499999999997454  0.10150800000000000101  -1
1  2  3  4
  
ZONE T='face838'
STRANDID=0, SOLUTIONTIME=0
Nodes=4, Elements=1, ZONETYPE=FEQuadrilateral
DATAPACKING=POINT
DT=(SINGLE SINGLE SINGLE SINGLE)
-0.15462761854090628644  0.37886547475406434637  0.10760389804355274812  1
-0.13810800000000000853  0.41481099999999998529  0.13262399999999999189  1
-0.14230423681031437178  0.41561486820432380629  0.12101157518767857724  1
-0.14230423681031437178  0.41561486820432380629  0.12101157518767857724  1
1  2  3  4
  
ZONE T='face839'
STRANDID=0, SOLUTIONTIME=0
Nodes=4, Elements=1, ZONETYPE=FEQuadrilateral
DATAPACKING=POINT
DT=(SINGLE SINGLE SINGLE SINGLE)
-0.11910800000000000554  0.39136599999999999167  0.1968999999999999917  1
-0.12671299999999999231  0.41280000000000000027  0.16323299999999998922  1
-0.13504199999999999537  0.37224499999999999256  0.16669999999999998708  1
-0.13504199999999999537  0.37224499999999999256  0.16669999999999998708  1
1  2  3  4
  
ZONE T='face840'
STRANDID=0, SOLUTIONTIME=0
Nodes=4, Elements=1, ZONETYPE=FEQuadrilateral
DATAPACKING=POINT
DT=(SINGLE SINGLE SINGLE SINGLE)
-0.12671299999999999231  0.41280000000000000027  0.16323299999999998922  1
-0.11360000000000000653  0.42074600000000000888  0.19069400000000000239  1
-0.10828000000000000125  0.44805099999999997706  0.18363999999999999768  1
-0.10828000000000000125  0.44805099999999997706  0.18363999999999999768  1
1  2  3  4
  
ZONE T='face841'
STRANDID=0, SOLUTIONTIME=0
Nodes=4, Elements=1, ZONETYPE=FEQuadrilateral
DATAPACKING=POINT
DT=(SINGLE SINGLE SINGLE SINGLE)
-0.095604300000000003168  0.44619300000000000628  0.21375800000000000356  1
-0.10828000000000000125  0.44805099999999997706  0.18363999999999999768  1
-0.11360000000000000653  0.42074600000000000888  0.19069400000000000239  1
-0.11360000000000000653  0.42074600000000000888  0.19069400000000000239  1
1  2  3  4
  
ZONE T='face842'
STRANDID=0, SOLUTIONTIME=0
Nodes=4, Elements=1, ZONETYPE=FEQuadrilateral
DATAPACKING=POINT
DT=(SINGLE SINGLE SINGLE SINGLE)
-0.10828000000000000125  0.44805099999999997706  0.18363999999999999768  1
-0.12485499999999999376  0.44217099999999998072  0.14906200000000000006  1
-0.12671299999999999231  0.41280000000000000027  0.16323299999999998922  1
-0.12671299999999999231  0.41280000000000000027  0.16323299999999998922  1
1  2  3  4
  
ZONE T='face843'
STRANDID=0, SOLUTIONTIME=0
Nodes=4, Elements=1, ZONETYPE=FEQuadrilateral
DATAPACKING=POINT
DT=(SINGLE SINGLE SINGLE SINGLE)
-0.087517100000000000448  0.42746499999999998387  0.24868299999999998739  1
-0.095604300000000003168  0.44619300000000000628  0.21375800000000000356  1
-0.10305100000000000371  0.40968999999999999861  0.22465999999999999859  1
-0.10305100000000000371  0.40968999999999999861  0.22465999999999999859  1
1  2  3  4
  
ZONE T='face844'
STRANDID=0, SOLUTIONTIME=0
Nodes=4, Elements=1, ZONETYPE=FEQuadrilateral
DATAPACKING=POINT
DT=(SINGLE SINGLE SINGLE SINGLE)
-0.10305100000000000371  0.40968999999999999861  0.22465999999999999859  1
-0.11360000000000000653  0.42074600000000000888  0.19069400000000000239  1
-0.11910800000000000554  0.39136599999999999167  0.1968999999999999917  1
-0.11910800000000000554  0.39136599999999999167  0.1968999999999999917  1
1  2  3  4
  
ZONE T='face845'
STRANDID=0, SOLUTIONTIME=0
Nodes=4, Elements=1, ZONETYPE=FEQuadrilateral
DATAPACKING=POINT
DT=(SINGLE SINGLE SINGLE SINGLE)
-0.12671299999999999231  0.41280000000000000027  0.16323299999999998922  1
-0.11910800000000000554  0.39136599999999999167  0.1968999999999999917  1
-0.11360000000000000653  0.42074600000000000888  0.19069400000000000239  1
-0.11360000000000000653  0.42074600000000000888  0.19069400000000000239  1
1  2  3  4
  
ZONE T='face846'
STRANDID=0, SOLUTIONTIME=0
Nodes=4, Elements=1, ZONETYPE=FEQuadrilateral
DATAPACKING=POINT
DT=(SINGLE SINGLE SINGLE SINGLE)
-0.11360000000000000653  0.42074600000000000888  0.19069400000000000239  1
-0.10305100000000000371  0.40968999999999999861  0.22465999999999999859  1
-0.095604300000000003168  0.44619300000000000628  0.21375800000000000356  1
-0.095604300000000003168  0.44619300000000000628  0.21375800000000000356  1
1  2  3  4
  
ZONE T='face847'
STRANDID=0, SOLUTIONTIME=0
Nodes=4, Elements=1, ZONETYPE=FEQuadrilateral
DATAPACKING=POINT
DT=(SINGLE SINGLE SINGLE SINGLE)
-0.10676299999999999679  0.34986699999999998356  0.26019799999999998485  1
-0.08520949999999999358  0.38768500000000000183  0.29144799999999998485  1
-0.096051100000000000367  0.38927699999999998415  0.25959300000000001818  1
-0.096051100000000000367  0.38927699999999998415  0.25959300000000001818  1
1  2  3  4
  
ZONE T='face848'
STRANDID=0, SOLUTIONTIME=0
Nodes=4, Elements=1, ZONETYPE=FEQuadrilateral
DATAPACKING=POINT
DT=(SINGLE SINGLE SINGLE SINGLE)
-0.096051100000000000367  0.38927699999999998415  0.25959300000000001818  1
-0.11264699999999999713  0.37064000000000002499  0.22882199999999999762  1
-0.10676299999999999679  0.34986699999999998356  0.26019799999999998485  1
-0.10676299999999999679  0.34986699999999998356  0.26019799999999998485  1
1  2  3  4
  
ZONE T='face849'
STRANDID=0, SOLUTIONTIME=0
Nodes=4, Elements=1, ZONETYPE=FEQuadrilateral
DATAPACKING=POINT
DT=(SINGLE SINGLE SINGLE SINGLE)
-0.08520949999999999358  0.38768500000000000183  0.29144799999999998485  1
-0.10676299999999999679  0.34986699999999998356  0.26019799999999998485  1
-0.096579899999999996307  0.34891299999999997317  0.29100900000000001766  1
-0.096579899999999996307  0.34891299999999997317  0.29100900000000001766  1
1  2  3  4
  
ZONE T='face850'
STRANDID=0, SOLUTIONTIME=0
Nodes=4, Elements=1, ZONETYPE=FEQuadrilateral
DATAPACKING=POINT
DT=(SINGLE SINGLE SINGLE SINGLE)
-0.12852099999999999635  0.35080899999999998196  0.19747999999999998888  1
-0.11264699999999999713  0.37064000000000002499  0.22882199999999999762  1
-0.11910800000000000554  0.39136599999999999167  0.1968999999999999917  1
-0.11910800000000000554  0.39136599999999999167  0.1968999999999999917  1
1  2  3  4
  
ZONE T='face851'
STRANDID=0, SOLUTIONTIME=0
Nodes=4, Elements=1, ZONETYPE=FEQuadrilateral
DATAPACKING=POINT
DT=(SINGLE SINGLE SINGLE SINGLE)
-0.10305100000000000371  0.40968999999999999861  0.22465999999999999859  1
-0.11910800000000000554  0.39136599999999999167  0.1968999999999999917  1
-0.11264699999999999713  0.37064000000000002499  0.22882199999999999762  1
-0.11264699999999999713  0.37064000000000002499  0.22882199999999999762  1
1  2  3  4
  
ZONE T='face852'
STRANDID=0, SOLUTIONTIME=0
Nodes=4, Elements=1, ZONETYPE=FEQuadrilateral
DATAPACKING=POINT
DT=(SINGLE SINGLE SINGLE SINGLE)
-0.11910800000000000554  0.39136599999999999167  0.1968999999999999917  1
-0.13504199999999999537  0.37224499999999999256  0.16669999999999998708  1
-0.12852099999999999635  0.35080899999999998196  0.19747999999999998888  1
-0.12852099999999999635  0.35080899999999998196  0.19747999999999998888  1
1  2  3  4
  
ZONE T='face853'
STRANDID=0, SOLUTIONTIME=0
Nodes=4, Elements=1, ZONETYPE=FEQuadrilateral
DATAPACKING=POINT
DT=(SINGLE SINGLE SINGLE SINGLE)
-0.096051100000000000367  0.38927699999999998415  0.25959300000000001818  1
-0.073238700000000003798  0.42628800000000000026  0.28573500000000001675  1
-0.087517100000000000448  0.42746499999999998387  0.24868299999999998739  1
-0.087517100000000000448  0.42746499999999998387  0.24868299999999998739  1
1  2  3  4
  
ZONE T='face854'
STRANDID=0, SOLUTIONTIME=0
Nodes=4, Elements=1, ZONETYPE=FEQuadrilateral
DATAPACKING=POINT
DT=(SINGLE SINGLE SINGLE SINGLE)
-0.087517100000000000448  0.42746499999999998387  0.24868299999999998739  1
-0.10305100000000000371  0.40968999999999999861  0.22465999999999999859  1
-0.096051100000000000367  0.38927699999999998415  0.25959300000000001818  1
-0.096051100000000000367  0.38927699999999998415  0.25959300000000001818  1
1  2  3  4
  
ZONE T='face855'
STRANDID=0, SOLUTIONTIME=0
Nodes=4, Elements=1, ZONETYPE=FEQuadrilateral
DATAPACKING=POINT
DT=(SINGLE SINGLE SINGLE SINGLE)
-0.073238700000000003798  0.42628800000000000026  0.28573500000000001675  1
-0.096051100000000000367  0.38927699999999998415  0.25959300000000001818  1
-0.08520949999999999358  0.38768500000000000183  0.29144799999999998485  1
-0.08520949999999999358  0.38768500000000000183  0.29144799999999998485  1
1  2  3  4
  
ZONE T='face856'
STRANDID=0, SOLUTIONTIME=0
Nodes=4, Elements=1, ZONETYPE=FEQuadrilateral
DATAPACKING=POINT
DT=(SINGLE SINGLE SINGLE SINGLE)
-0.11264699999999999713  0.37064000000000002499  0.22882199999999999762  1
-0.096051100000000000367  0.38927699999999998415  0.25959300000000001818  1
-0.10305100000000000371  0.40968999999999999861  0.22465999999999999859  1
-0.10305100000000000371  0.40968999999999999861  0.22465999999999999859  1
1  2  3  4
  
ZONE T='face857'
STRANDID=0, SOLUTIONTIME=0
Nodes=4, Elements=1, ZONETYPE=FEQuadrilateral
DATAPACKING=POINT
DT=(SINGLE SINGLE SINGLE SINGLE)
-0.092873800000000006349  0.52419899999999997053  0.14038400000000000878  -1
-0.095920164894799042621  0.49915192705338323753  0.16233626144050419815  -1
-0.089206376456881356085  0.50551977389800151208  0.16570941995224960919  -1
-0.075427099999999996927  0.52471699999999998898  0.16613800000000000789  -1
1  2  3  4
  
ZONE T='face858'
STRANDID=0, SOLUTIONTIME=0
Nodes=4, Elements=1, ZONETYPE=FEQuadrilateral
DATAPACKING=POINT
DT=(SINGLE SINGLE SINGLE SINGLE)
-0.095920164894799042621  0.49915192705338323753  0.16233626144050419815  1
-0.096357399999999995832  0.49555700000000002525  0.16548699999999999521  1
-0.089206376456881356085  0.50551977389800151208  0.16570941995224960919  1
-0.089206376456881356085  0.50551977389800151208  0.16570941995224960919  1
1  2  3  4
  
ZONE T='face859'
STRANDID=0, SOLUTIONTIME=0
Nodes=4, Elements=1, ZONETYPE=FEQuadrilateral
DATAPACKING=POINT
DT=(SINGLE SINGLE SINGLE SINGLE)
-0.068371399999999998842  0.5465680000000000538  0.14978500000000000147  -1
-0.088951299999999997037  0.55036600000000002186  0.11826000000000000401  -1
-0.092873800000000006349  0.52419899999999997053  0.14038400000000000878  -1
-0.092873800000000006349  0.52419899999999997053  0.14038400000000000878  -1
1  2  3  4
  
ZONE T='face860'
STRANDID=0, SOLUTIONTIME=0
Nodes=4, Elements=1, ZONETYPE=FEQuadrilateral
DATAPACKING=POINT
DT=(SINGLE SINGLE SINGLE SINGLE)
-0.075427099999999996927  0.52471699999999998898  0.16613800000000000789  -1
-0.046324771928113864239  0.53387132449469565376  0.19223962380057874055  -1
-0.044761109259450995723  0.53460034185401017481  0.19336806147998075733  -1
-0.068371399999999998842  0.5465680000000000538  0.14978500000000000147  -1
1  2  3  4
  
ZONE T='face861'
STRANDID=0, SOLUTIONTIME=0
Nodes=4, Elements=1, ZONETYPE=FEQuadrilateral
DATAPACKING=POINT
DT=(SINGLE SINGLE SINGLE SINGLE)
-0.046324771928113864239  0.53387132449469565376  0.19223962380057874055  1
-0.044472400000000002207  0.53445399999999998464  0.19390099999999999003  1
-0.044761109259450995723  0.53460034185401017481  0.19336806147998075733  1
-0.044761109259450995723  0.53460034185401017481  0.19336806147998075733  1
1  2  3  4
  
ZONE T='face862'
STRANDID=0, SOLUTIONTIME=0
Nodes=4, Elements=1, ZONETYPE=FEQuadrilateral
DATAPACKING=POINT
DT=(SINGLE SINGLE SINGLE SINGLE)
-0.092873800000000006349  0.52419899999999997053  0.14038400000000000878  -1
-0.075427099999999996927  0.52471699999999998898  0.16613800000000000789  -1
-0.068371399999999998842  0.5465680000000000538  0.14978500000000000147  -1
-0.068371399999999998842  0.5465680000000000538  0.14978500000000000147  -1
1  2  3  4
  
ZONE T='face863'
STRANDID=0, SOLUTIONTIME=0
Nodes=4, Elements=1, ZONETYPE=FEQuadrilateral
DATAPACKING=POINT
DT=(SINGLE SINGLE SINGLE SINGLE)
-0.053299699999999998468  0.49382900000000001794  0.24401999999999998692  1
-0.043727209042818800111  0.50608304127756387203  0.23750440989237131539  1
-0.044518155211062691856  0.51439647754479567165  0.22246859225781839831  1
-0.057053100000000002423  0.50672600000000000975  0.21701300000000001145  1
1  2  3  4
  
ZONE T='face864'
STRANDID=0, SOLUTIONTIME=0
Nodes=4, Elements=1, ZONETYPE=FEQuadrilateral
DATAPACKING=POINT
DT=(SINGLE SINGLE SINGLE SINGLE)
-0.043727209042818800111  0.50608304127756387203  0.23750440989237131539  -1
-0.030561399999999998983  0.52293699999999998518  0.22854299999999999615  -1
-0.044518155211062691856  0.51439647754479567165  0.22246859225781839831  -1
-0.044518155211062691856  0.51439647754479567165  0.22246859225781839831  -1
1  2  3  4
  
ZONE T='face865'
STRANDID=0, SOLUTIONTIME=0
Nodes=4, Elements=1, ZONETYPE=FEQuadrilateral
DATAPACKING=POINT
DT=(SINGLE SINGLE SINGLE SINGLE)
-0.030561399999999998983  0.52293699999999998518  0.22854299999999999615  -1
-0.043727209042818800111  0.50608304127756387203  0.23750440989237131539  -1
-0.04076335015040570553  0.49966365355338332455  0.25255880923155149542  -1
-0.013486100000000000865  0.51235900000000000887  0.27113799999999999013  -1
1  2  3  4
  
ZONE T='face866'
STRANDID=0, SOLUTIONTIME=0
Nodes=4, Elements=1, ZONETYPE=FEQuadrilateral
DATAPACKING=POINT
[truncated: 5,499,500 more chars]
