# Supplementary material for: High genus surface parameterization using the Euclidean Ricci flow method
Source: Sci Rep. 2025 May 22;15:17784. doi: 10.1038/s41598-025-97421-5 (PMC12098817; doi:10.1038/s41598-025-97421-5)
Supplement: Supplementary file 1 — Supplementary Information. [file 41598_2025_97421_MOESM1_ESM.zip › Supplementary_materials_2025_3_13/Divided_Triangles_or_Quadrilaterals_on_initial_surface_output_genus2_original_lattice.lay]

#!MC 1400
# Created by Tecplot 360 build 14.0.2.33360
$!VarSet |LFDSFN1| = '"Divided_Triangles_or_Quadrilaterals_on_initial_surface_output_genus2_original_lattice.dat"'
$!VarSet |LFDSVL1| = '"'X'" "'Y'" "'Z'" "'Value'"'
$!SETSTYLEBASE FACTORY
$!GLOBALLINKING 
  LINKCOLORMAPS = YES
$!GLOBALCOLORMAP  1
  CONTOURCOLORMAP = SMRAINBOW
$!COLORMAPCONTROL 1 RESETTOFACTORY
$!GLOBALCOLORMAP  1
  SMRAINBOW
    {
    CONTROLPOINT 1
      {
      COLORMAPFRACTION = 0
      LEADRGB
        {
        R = 0
        G = 0
        B = 255
        }
      TRAILRGB
        {
        R = 0
        G = 0
        B = 255
        }
      }
    CONTROLPOINT 2
      {
      COLORMAPFRACTION = 0.25
      LEADRGB
        {
        R = 0
        G = 255
        B = 255
        }
      TRAILRGB
        {
        R = 0
        G = 255
        B = 255
        }
      }
    CONTROLPOINT 3
      {
      COLORMAPFRACTION = 0.5
      LEADRGB
        {
        R = 0
        G = 255
        B = 0
        }
      TRAILRGB
        {
        R = 0
        G = 255
        B = 0
        }
      }
    CONTROLPOINT 4
      {
      COLORMAPFRACTION = 0.75
      LEADRGB
        {
        R = 255
        G = 255
        B = 0
        }
      TRAILRGB
        {
        R = 255
        G = 255
        B = 0
        }
      }
    CONTROLPOINT 5
      {
      COLORMAPFRACTION = 1
      LEADRGB
        {
        R = 255
        G = 0
        B = 0
        }
      TRAILRGB
        {
        R = 255
        G = 0
        B = 0
        }
      }
    }
$!GLOBALCOLORMAP  2
  CONTOURCOLORMAP = LGRAINBOW
$!COLORMAPCONTROL 2 RESETTOFACTORY
$!GLOBALCOLORMAP  2
  LGRAINBOW
    {
    CONTROLPOINT 1
      {
      COLORMAPFRACTION = 0
      LEADRGB
        {
        R = 0
        G = 0
        B = 255
        }
      TRAILRGB
        {
        R = 0
        G = 0
        B = 255
        }
      }
    CONTROLPOINT 2
      {
      COLORMAPFRACTION = 0.1667
      LEADRGB
        {
        R = 0
        G = 255
        B = 255
        }
      TRAILRGB
        {
        R = 0
        G = 255
        B = 255
        }
      }
    CONTROLPOINT 3
      {
      COLORMAPFRACTION = 0.3333
      LEADRGB
        {
        R = 0
        G = 255
        B = 0
        }
      TRAILRGB
        {
        R = 0
        G = 255
        B = 0
        }
      }
    CONTROLPOINT 4
      {
      COLORMAPFRACTION = 0.5
      LEADRGB
        {
        R = 255
        G = 255
        B = 0
        }
      TRAILRGB
        {
        R = 255
        G = 255
        B = 0
        }
      }
    CONTROLPOINT 5
      {
      COLORMAPFRACTION = 0.6667
      LEADRGB
        {
        R = 255
        G = 0
        B = 0
        }
      TRAILRGB
        {
        R = 255
        G = 0
        B = 0
        }
      }
    CONTROLPOINT 6
      {
      COLORMAPFRACTION = 0.8333
      LEADRGB
        {
        R = 255
        G = 0
        B = 255
        }
      TRAILRGB
        {
        R = 255
        G = 0
        B = 255
        }
      }
    CONTROLPOINT 7
      {
      COLORMAPFRACTION = 1
      LEADRGB
        {
        R = 255
        G = 255
        B = 255
        }
      TRAILRGB
        {
        R = 255
        G = 255
        B = 255
        }
      }
    }
$!GLOBALCOLORMAP  3
  CONTOURCOLORMAP = MODERN
$!COLORMAPCONTROL 3 RESETTOFACTORY
$!GLOBALCOLORMAP  3
  MODERN
    {
    CONTROLPOINT 1
      {
      COLORMAPFRACTION = 0
      LEADRGB
        {
        R = 100
        G = 35
        B = 100
        }
      TRAILRGB
        {
        R = 100
        G = 35
        B = 100
        }
      }
    CONTROLPOINT 2
      {
      COLORMAPFRACTION = 0.1429
      LEADRGB
        {
        R = 35
        G = 35
        B = 100
        }
      TRAILRGB
        {
        R = 255
        G = 0
        B = 255
        }
      }
    CONTROLPOINT 3
      {
      COLORMAPFRACTION = 0.2857
      LEADRGB
        {
        R = 35
        G = 100
        B = 100
        }
      TRAILRGB
        {
        R = 0
        G = 0
        B = 255
        }
      }
    CONTROLPOINT 4
      {
      COLORMAPFRACTION = 0.4286
      LEADRGB
        {
        R = 35
        G = 100
        B = 35
        }
      TRAILRGB
        {
        R = 0
        G = 255
        B = 255
        }
      }
    CONTROLPOINT 5
      {
      COLORMAPFRACTION = 0.5714
      LEADRGB
        {
        R = 100
        G = 100
        B = 35
        }
      TRAILRGB
        {
        R = 0
        G = 255
        B = 0
        }
      }
    CONTROLPOINT 6
      {
      COLORMAPFRACTION = 0.7143
      LEADRGB
        {
        R = 85
        G = 46
        B = 10
        }
      TRAILRGB
        {
        R = 255
        G = 255
        B = 0
        }
      }
    CONTROLPOINT 7
      {
      COLORMAPFRACTION = 0.8571
      LEADRGB
        {
        R = 100
        G = 35
        B = 35
        }
      TRAILRGB
        {
        R = 217
        G = 117
        B = 26
        }
      }
    CONTROLPOINT 8
      {
      COLORMAPFRACTION = 1
      LEADRGB
        {
        R = 255
        G = 0
        B = 0
        }
      TRAILRGB
        {
        R = 255
        G = 0
        B = 0
        }
      }
    }
$!GLOBALCOLORMAP  4
  CONTOURCOLORMAP = GRAYSCALE
$!COLORMAPCONTROL 4 RESETTOFACTORY
$!GLOBALCOLORMAP  4
  GRAYSCALE
    {
    CONTROLPOINT 1
      {
      COLORMAPFRACTION = 0
      LEADRGB
        {
        R = 0
        G = 0
        B = 0
        }
      TRAILRGB
        {
        R = 0
        G = 0
        B = 0
        }
      }
    CONTROLPOINT 2
      {
      COLORMAPFRACTION = 0.125
      LEADRGB
        {
        R = 32
        G = 32
        B = 32
        }
      TRAILRGB
        {
        R = 32
        G = 32
        B = 32
        }
      }
    CONTROLPOINT 3
      {
      COLORMAPFRACTION = 0.25
      LEADRGB
        {
        R = 64
        G = 64
        B = 64
        }
      TRAILRGB
        {
        R = 64
        G = 64
        B = 64
        }
      }
    CONTROLPOINT 4
      {
      COLORMAPFRACTION = 0.375
      LEADRGB
        {
        R = 96
        G = 96
        B = 96
        }
      TRAILRGB
        {
        R = 96
        G = 96
        B = 96
        }
      }
    CONTROLPOINT 5
      {
      COLORMAPFRACTION = 0.5
      LEADRGB
        {
        R = 128
        G = 128
        B = 128
        }
      TRAILRGB
        {
        R = 128
        G = 128
        B = 128
        }
      }
    CONTROLPOINT 6
      {
      COLORMAPFRACTION = 0.625
      LEADRGB
        {
        R = 160
        G = 160
        B = 160
        }
      TRAILRGB
        {
        R = 160
        G = 160
        B = 160
        }
      }
    CONTROLPOINT 7
      {
      COLORMAPFRACTION = 0.75
      LEADRGB
        {
        R = 192
        G = 192
        B = 192
        }
      TRAILRGB
        {
        R = 192
        G = 192
        B = 192
        }
      }
    CONTROLPOINT 8
      {
      COLORMAPFRACTION = 0.875
      LEADRGB
        {
        R = 224
        G = 224
        B = 224
        }
      TRAILRGB
        {
        R = 224
        G = 224
        B = 224
        }
      }
    CONTROLPOINT 9
      {
      COLORMAPFRACTION = 1
      LEADRGB
        {
        R = 255
        G = 255
        B = 255
        }
      TRAILRGB
        {
        R = 255
        G = 255
        B = 255
        }
      }
    }
$!GLOBALCOLORMAP  5
  CONTOURCOLORMAP = SMRAINBOW
$!COLORMAPCONTROL 5 RESETTOFACTORY
$!GLOBALCOLORMAP  5
  SMRAINBOW
    {
    CONTROLPOINT 1
      {
      COLORMAPFRACTION = 0
      LEADRGB
        {
        R = 0
        G = 0
        B = 255
        }
      TRAILRGB
        {
        R = 0
        G = 0
        B = 255
        }
      }
    CONTROLPOINT 2
      {
      COLORMAPFRACTION = 0.25
      LEADRGB
        {
        R = 0
        G = 255
        B = 255
        }
      TRAILRGB
        {
        R = 0
        G = 255
        B = 255
        }
      }
    CONTROLPOINT 3
      {
      COLORMAPFRACTION = 0.5
      LEADRGB
        {
        R = 0
        G = 255
        B = 0
        }
      TRAILRGB
        {
        R = 0
        G = 255
        B = 0
        }
      }
    CONTROLPOINT 4
      {
      COLORMAPFRACTION = 0.75
      LEADRGB
        {
        R = 255
        G = 255
        B = 0
        }
      TRAILRGB
        {
        R = 255
        G = 255
        B = 0
        }
      }
    CONTROLPOINT 5
      {
      COLORMAPFRACTION = 1
      LEADRGB
        {
        R = 255
        G = 0
        B = 0
        }
      TRAILRGB
        {
        R = 255
        G = 0
        B = 0
        }
      }
    }
$!GLOBALCOLORMAP  6
  CONTOURCOLORMAP = SMRAINBOW
$!COLORMAPCONTROL 6 RESETTOFACTORY
$!GLOBALCOLORMAP  6
  SMRAINBOW
    {
    CONTROLPOINT 1
      {
      COLORMAPFRACTION = 0
      LEADRGB
        {
        R = 0
        G = 0
        B = 255
        }
      TRAILRGB
        {
        R = 0
        G = 0
        B = 255
        }
      }
    CONTROLPOINT 2
      {
      COLORMAPFRACTION = 0.25
      LEADRGB
        {
        R = 0
        G = 255
        B = 255
        }
      TRAILRGB
        {
        R = 0
        G = 255
        B = 255
        }
      }
    CONTROLPOINT 3
      {
      COLORMAPFRACTION = 0.5
      LEADRGB
        {
        R = 0
        G = 255
        B = 0
        }
      TRAILRGB
        {
        R = 0
        G = 255
        B = 0
        }
      }
    CONTROLPOINT 4
      {
      COLORMAPFRACTION = 0.75
      LEADRGB
        {
        R = 255
        G = 255
        B = 0
        }
      TRAILRGB
        {
        R = 255
        G = 255
        B = 0
        }
      }
    CONTROLPOINT 5
      {
      COLORMAPFRACTION = 1
      LEADRGB
        {
        R = 255
        G = 0
        B = 0
        }
      TRAILRGB
        {
        R = 255
        G = 0
        B = 0
        }
      }
    }
$!GLOBALCOLORMAP  7
  CONTOURCOLORMAP = SMRAINBOW
$!COLORMAPCONTROL 7 RESETTOFACTORY
$!GLOBALCOLORMAP  7
  SMRAINBOW
    {
    CONTROLPOINT 1
      {
      COLORMAPFRACTION = 0
      LEADRGB
        {
        R = 0
        G = 0
        B = 255
        }
      TRAILRGB
        {
        R = 0
        G = 0
        B = 255
        }
      }
    CONTROLPOINT 2
      {
      COLORMAPFRACTION = 0.25
      LEADRGB
        {
        R = 0
        G = 255
        B = 255
        }
      TRAILRGB
        {
        R = 0
        G = 255
        B = 255
        }
      }
    CONTROLPOINT 3
      {
      COLORMAPFRACTION = 0.5
      LEADRGB
        {
        R = 0
        G = 255
        B = 0
        }
      TRAILRGB
        {
        R = 0
        G = 255
        B = 0
        }
      }
    CONTROLPOINT 4
      {
      COLORMAPFRACTION = 0.75
      LEADRGB
        {
        R = 255
        G = 255
        B = 0
        }
      TRAILRGB
        {
        R = 255
        G = 255
        B = 0
        }
      }
    CONTROLPOINT 5
      {
      COLORMAPFRACTION = 1
      LEADRGB
        {
        R = 255
        G = 0
        B = 0
        }
      TRAILRGB
        {
        R = 255
        G = 0
        B = 0
        }
      }
    }
$!GLOBALCOLORMAP  8
  CONTOURCOLORMAP = SMRAINBOW
$!COLORMAPCONTROL 8 RESETTOFACTORY
$!GLOBALCOLORMAP  8
  SMRAINBOW
    {
    CONTROLPOINT 1
      {
      COLORMAPFRACTION = 0
      LEADRGB
        {
        R = 0
        G = 0
        B = 255
        }
      TRAILRGB
        {
        R = 0
        G = 0
        B = 255
        }
      }
    CONTROLPOINT 2
      {
      COLORMAPFRACTION = 0.25
      LEADRGB
        {
        R = 0
        G = 255
        B = 255
        }
      TRAILRGB
        {
        R = 0
        G = 255
        B = 255
        }
      }
    CONTROLPOINT 3
      {
      COLORMAPFRACTION = 0.5
      LEADRGB
        {
        R = 0
        G = 255
        B = 0
        }
      TRAILRGB
        {
        R = 0
        G = 255
        B = 0
        }
      }
    CONTROLPOINT 4
      {
      COLORMAPFRACTION = 0.75
      LEADRGB
        {
        R = 255
        G = 255
        B = 0
        }
      TRAILRGB
        {
        R = 255
        G = 255
        B = 0
        }
      }
    CONTROLPOINT 5
      {
      COLORMAPFRACTION = 1
      LEADRGB
        {
        R = 255
        G = 0
        B = 0
        }
      TRAILRGB
        {
        R = 255
        G = 0
        B = 0
        }
      }
    }
$!PLOTOPTIONS 
  SUBDIVIDEALLCELLS = NO
$!GLOBALPAPER 
  PAPERSIZEINFO
    {
    LETTER
      {
      WIDTH = 8.5
      HEIGHT = 11
      LEFTHARDCLIPOFFSET = 0.125
      RIGHTHARDCLIPOFFSET = 0.125
      TOPHARDCLIPOFFSET = 0.125
      BOTTOMHARDCLIPOFFSET = 0.125
      }
    }
$!PAGE 
  NAME = ''
  PAPERATTRIBUTES
    {
    BACKGROUNDCOLOR = WHITE
    ISTRANSPARENT = YES
    ORIENTPORTRAIT = NO
    SHOWGRID = YES
    SHOWRULER = NO
    SHOWPAPER = NO
    PAPERSIZE = LETTER
    RULERSPACING = ONEINCH
    PAPERGRIDSPACING = HALFINCH
    REGIONINWORKAREA
      {
      X1 = 1
      Y1 = 0.25
      X2 = 10
      Y2 = 8.25
      }
    }
### Frame Number 1 ###
$!READDATASET  '|LFDSFN1|'
  INITIALPLOTTYPE = CARTESIAN3D
  INCLUDETEXT = NO
  INCLUDEGEOM = NO
  ASSIGNSTRANDIDS = YES
  VARLOADMODE = BYNAME
  VARNAMELIST = '|LFDSVL1|'
$!REMOVEVAR |LFDSVL1|
$!REMOVEVAR |LFDSFN1|
$!FRAMELAYOUT 
  SHOWHEADER = NO
  HEADERCOLOR = RED
  XYPOS
    {
    X = 1
    Y = 0.25
    }
  WIDTH = 9
  HEIGHT = 8
$!THREEDAXIS 
  ASPECTRATIOLIMIT = 25
  BOXASPECTRATIOLIMIT = 25
$!PLOTTYPE  = CARTESIAN3D
$!FRAMENAME  = 'Frame 001'
$!GLOBALTIME 
  SOLUTIONTIME = 0
$!ACTIVEFIELDMAPS  =  [1-6508]
$!GLOBALRGB 
  RANGEMIN = 0
  RANGEMAX = 1
$!GLOBALCONTOUR  1
  VAR = 4
  DEFNUMLEVELS = 19
  LEGEND
    {
    XYPOS
      {
      X = 95
      }
    }
  COLORCUTOFF
    {
    RANGEMIN = -0.5
    RANGEMAX = 0.5
    }
  COLORMAPFILTER
    {
    CONTINUOUSCOLOR
      {
      CMIN = -1
      CMAX = 1
      }
    }
$!CONTOURLEVELS NEW
  CONTOURGROUP = 1
  RAWDATA
19
-0.9
-0.8
-0.7
-0.6
-0.5
-0.4
-0.3
-0.2
-0.1
0
0.1
0.2
0.3
0.4
0.5
0.6
0.7
0.8
0.9
$!GLOBALCONTOUR  2
  LEGEND
    {
    SHOW = YES
    XYPOS
      {
      X = 95
      }
    }
  COLORMAPFILTER
    {
    CONTINUOUSCOLOR
      {
      CMIN = 0
      CMAX = 1
      }
    }
$!GLOBALCONTOUR  3
  LEGEND
    {
    SHOW = YES
    XYPOS
      {
      X = 95
      }
    }
  COLORMAPFILTER
    {
    CONTINUOUSCOLOR
      {
      CMIN = 0
      CMAX = 1
      }
    }
$!GLOBALCONTOUR  4
  LEGEND
    {
    SHOW = YES
    XYPOS
      {
      X = 95
      }
    }
  COLORMAPFILTER
    {
    CONTINUOUSCOLOR
      {
      CMIN = 0
      CMAX = 1
      }
    }
$!GLOBALCONTOUR  5
  LEGEND
    {
    SHOW = YES
    XYPOS
      {
      X = 95
      }
    }
  COLORMAPFILTER
    {
    CONTINUOUSCOLOR
      {
      CMIN = 0
      CMAX = 1
      }
    }
$!GLOBALCONTOUR  6
  LEGEND
    {
    SHOW = YES
    XYPOS
      {
      X = 95
      }
    }
  COLORMAPFILTER
    {
    CONTINUOUSCOLOR
      {
      CMIN = 0
      CMAX = 1
      }
    }
$!GLOBALCONTOUR  7
  LEGEND
    {
    SHOW = YES
    XYPOS
      {
      X = 95
      }
    }
  COLORMAPFILTER
    {
    CONTINUOUSCOLOR
      {
      CMIN = 0
      CMAX = 1
      }
    }
$!GLOBALCONTOUR  8
  LEGEND
    {
    SHOW = YES
    XYPOS
      {
      X = 95
      }
    }
  COLORMAPFILTER
    {
    CONTINUOUSCOLOR
      {
      CMIN = 0
      CMAX = 1
      }
    }
$!GLOBALSCATTER 
  LEGEND
    {
    XYPOS
      {
      X = 95
      }
    }
  REFSCATSYMBOL
    {
    COLOR = RED
    FILLCOLOR = RED
    }
$!FIELDMAP  [1]
  MESH
    {
    COLOR = BLACK
    }
  CONTOUR
    {
    CONTOURTYPE = FLOOD
    COLOR = BLACK
    USELIGHTINGEFFECT = YES
    }
  VECTOR
    {
    COLOR = BLACK
    }
  SCATTER
    {
    COLOR = BLACK
    }
  SHADE
    {
    COLOR = WHITE
    }
  EDGELAYER
    {
    SHOW = YES
    EDGETYPE = BORDERSANDCREASES
    COLOR = BLACK
    LINETHICKNESS = 0.1
    }
  POINTS
    {
    POINTSTOPLOT = SURFACENODES
    }
  SURFACES
    {
    SURFACESTOPLOT = KPLANES
    }
  VOLUMEMODE
    {
    VOLUMEOBJECTSTOPLOT
      {
      SHOWISOSURFACES = NO
      SHOWSLICES = NO
      SHOWSTREAMTRACES = NO
      }
    }
  EFFECTS
    {
    LIGHTINGEFFECT = GOURAUD
    }
$!FIELDMAP  [2]
  MESH
    {
    COLOR = BLACK
    }
  CONTOUR
    {
    CONTOURTYPE = FLOOD
    COLOR = BLACK
    USELIGHTINGEFFECT = YES
    }
  VECTOR
    {
    COLOR = BLACK
    }
  SCATTER
    {
    COLOR = BLACK
    }
  SHADE
    {
    COLOR = WHITE
    }
  EDGELAYER
    {
    SHOW = YES
    EDGETYPE = BORDERSANDCREASES
    COLOR = BLACK
    LINETHICKNESS = 0.1
    }
  POINTS
    {
    POINTSTOPLOT = SURFACENODES
    }
  SURFACES
    {
    SURFACESTOPLOT = KPLANES
    }
  VOLUMEMODE
    {
    VOLUMEOBJECTSTOPLOT
      {
      SHOWISOSURFACES = NO
      SHOWSLICES = NO
      SHOWSTREAMTRACES = NO
      }
    }
  EFFECTS
    {
    LIGHTINGEFFECT = GOURAUD
    }
$!FIELDMAP  [3]
  MESH
    {
    COLOR = BLACK
    }
  CONTOUR
    {
    CONTOURTYPE = FLOOD
    COLOR = BLACK
    USELIGHTINGEFFECT = YES
    }
  VECTOR
    {
    COLOR = BLACK
    }
  SCATTER
    {
    COLOR = BLACK
    }
  SHADE
    {
    COLOR = WHITE
    }
  EDGELAYER
    {
    SHOW = YES
    EDGETYPE = BORDERSANDCREASES
    COLOR = BLACK
    LINETHICKNESS = 0.1
    }
  POINTS
    {
    POINTSTOPLOT = SURFACENODES
    }
  SURFACES
    {
    SURFACESTOPLOT = KPLANES
    }
  VOLUMEMODE
    {
    VOLUMEOBJECTSTOPLOT
      {
      SHOWISOSURFACES = NO
      SHOWSLICES = NO
      SHOWSTREAMTRACES = NO
      }
    }
  EFFECTS
    {
    LIGHTINGEFFECT = GOURAUD
    }
$!FIELDMAP  [4]
  MESH
    {
    COLOR = BLACK
    }
  CONTOUR
    {
    CONTOURTYPE = FLOOD
    COLOR = BLACK
    USELIGHTINGEFFECT = YES
    }
  VECTOR
    {
    COLOR = BLACK
    }
  SCATTER
    {
    COLOR = BLACK
    }
  SHADE
    {
    COLOR = WHITE
    }
  EDGELAYER
    {
    SHOW = YES
    EDGETYPE = BORDERSANDCREASES
    COLOR = BLACK
    LINETHICKNESS = 0.1
    }
  POINTS
    {
    POINTSTOPLOT = SURFACENODES
    }
  SURFACES
    {
    SURFACESTOPLOT = KPLANES
    }
  VOLUMEMODE
    {
    VOLUMEOBJECTSTOPLOT
      {
      SHOWISOSURFACES = NO
      SHOWSLICES = NO
      SHOWSTREAMTRACES = NO
      }
    }
  EFFECTS
    {
    LIGHTINGEFFECT = GOURAUD
    }
$!FIELDMAP  [5]
  MESH
    {
    COLOR = BLACK
    }
  CONTOUR
    {
    CONTOURTYPE = FLOOD
    COLOR = BLACK
    USELIGHTINGEFFECT = YES
    }
  VECTOR
    {
    COLOR = BLACK
    }
  SCATTER
    {
    COLOR = BLACK
    }
  SHADE
    {
    COLOR = WHITE
    }
  EDGELAYER
    {
    SHOW = YES
    EDGETYPE = BORDERSANDCREASES
    COLOR = BLACK
    LINETHICKNESS = 0.1
    }
  POINTS
    {
    POINTSTOPLOT = SURFACENODES
    }
  SURFACES
    {
    SURFACESTOPLOT = KPLANES
    }
  VOLUMEMODE
    {
    VOLUMEOBJECTSTOPLOT
      {
      SHOWISOSURFACES = NO
      SHOWSLICES = NO
      SHOWSTREAMTRACES = NO
      }
    }
  EFFECTS
    {
    LIGHTINGEFFECT = GOURAUD
    }
$!FIELDMAP  [6]
  MESH
    {
    COLOR = BLACK
    }
  CONTOUR
    {
    CONTOURTYPE = FLOOD
    COLOR = BLACK
    USELIGHTINGEFFECT = YES
    }
  VECTOR
    {
    COLOR = BLACK
    }
  SCATTER
    {
    COLOR = BLACK
    }
  SHADE
    {
    COLOR = WHITE
    }
  EDGELAYER
    {
    SHOW = YES
    EDGETYPE = BORDERSANDCREASES
    COLOR = BLACK
    LINETHICKNESS = 0.1
    }
  POINTS
    {
    POINTSTOPLOT = SURFACENODES
    }
  SURFACES
    {
    SURFACESTOPLOT = KPLANES
    }
  VOLUMEMODE
    {
    VOLUMEOBJECTSTOPLOT
      {
      SHOWISOSURFACES = NO
      SHOWSLICES = NO
      SHOWSTREAMTRACES = NO
      }
    }
  EFFECTS
    {
    LIGHTINGEFFECT = GOURAUD
    }
$!FIELDMAP  [7]
  MESH
    {
    COLOR = BLACK
    }
  CONTOUR
    {
    CONTOURTYPE = FLOOD
    COLOR = BLACK
    USELIGHTINGEFFECT = YES
    }
  VECTOR
    {
    COLOR = BLACK
    }
  SCATTER
    {
    COLOR = BLACK
    }
  SHADE
    {
    COLOR = WHITE
    }
  EDGELAYER
    {
    SHOW = YES
    EDGETYPE = BORDERSANDCREASES
    COLOR = BLACK
    LINETHICKNESS = 0.1
    }
  POINTS
    {
    POINTSTOPLOT = SURFACENODES
    }
  SURFACES
    {
    SURFACESTOPLOT = KPLANES
    }
  VOLUMEMODE
    {
    VOLUMEOBJECTSTOPLOT
      {
      SHOWISOSURFACES = NO
      SHOWSLICES = NO
      SHOWSTREAMTRACES = NO
      }
    }
  EFFECTS
    {
    LIGHTINGEFFECT = GOURAUD
    }
$!FIELDMAP  [8]
  MESH
    {
    COLOR = BLACK
    }
  CONTOUR
    {
    CONTOURTYPE = FLOOD
    COLOR = BLACK
    USELIGHTINGEFFECT = YES
    }
  VECTOR
    {
    COLOR = BLACK
    }
  SCATTER
    {
    COLOR = BLACK
    }
  SHADE
    {
    COLOR = WHITE
    }
  EDGELAYER
    {
    SHOW = YES
    EDGETYPE = BORDERSANDCREASES
    COLOR = BLACK
    LINETHICKNESS = 0.1
    }
  POINTS
    {
    POINTSTOPLOT = SURFACENODES
    }
  SURFACES
    {
    SURFACESTOPLOT = KPLANES
    }
  VOLUMEMODE
    {
    VOLUMEOBJECTSTOPLOT
      {
      SHOWISOSURFACES = NO
      SHOWSLICES = NO
      SHOWSTREAMTRACES = NO
      }
    }
  EFFECTS
    {
    LIGHTINGEFFECT = GOURAUD
    }
$!FIELDMAP  [9]
  MESH
    {
    COLOR = BLACK
    }
  CONTOUR
    {
    CONTOURTYPE = FLOOD
    COLOR = BLACK
    USELIGHTINGEFFECT = YES
    }
  VECTOR
    {
    COLOR = BLACK
    }
  SCATTER
    {
    COLOR = BLACK
    }
  SHADE
    {
    COLOR = WHITE
    }
  EDGELAYER
    {
    SHOW = YES
    EDGETYPE = BORDERSANDCREASES
    COLOR = BLACK
    LINETHICKNESS = 0.1
    }
  POINTS
    {
    POINTSTOPLOT = SURFACENODES
    }
  SURFACES
    {
    SURFACESTOPLOT = KPLANES
    }
  VOLUMEMODE
    {
    VOLUMEOBJECTSTOPLOT
      {
      SHOWISOSURFACES = NO
      SHOWSLICES = NO
      SHOWSTREAMTRACES = NO
      }
    }
  EFFECTS
    {
    LIGHTINGEFFECT = GOURAUD
    }
$!FIELDMAP  [10]
  MESH
    {
    COLOR = BLACK
    }
  CONTOUR
    {
    CONTOURTYPE = FLOOD
    COLOR = BLACK
    USELIGHTINGEFFECT = YES
    }
  VECTOR
    {
    COLOR = BLACK
    }
  SCATTER
    {
    COLOR = BLACK
    }
  SHADE
    {
    COLOR = WHITE
    }
  EDGELAYER
    {
    SHOW = YES
    EDGETYPE = BORDERSANDCREASES
    COLOR = BLACK
    LINETHICKNESS = 0.1
    }
  POINTS
    {
    POINTSTOPLOT = SURFACENODES
    }
  SURFACES
    {
    SURFACESTOPLOT = KPLANES
    }
  VOLUMEMODE
    {
    VOLUMEOBJECTSTOPLOT
      {
      SHOWISOSURFACES = NO
      SHOWSLICES = NO
      SHOWSTREAMTRACES = NO
      }
    }
  EFFECTS
    {
    LIGHTINGEFFECT = GOURAUD
    }
$!FIELDMAP  [11]
  MESH
    {
    COLOR = BLACK
    }
  CONTOUR
    {
    CONTOURTYPE = FLOOD
    COLOR = BLACK
    USELIGHTINGEFFECT = YES
    }
  VECTOR
    {
    COLOR = BLACK
    }
  SCATTER
    {
    COLOR = BLACK
    }
  SHADE
    {
    COLOR = WHITE
    }
  EDGELAYER
    {
    SHOW = YES
    EDGETYPE = BORDERSANDCREASES
    COLOR = BLACK
    LINETHICKNESS = 0.1
    }
  POINTS
    {
    POINTSTOPLOT = SURFACENODES
    }
  SURFACES
    {
    SURFACESTOPLOT = KPLANES
    }
  VOLUMEMODE
    {
    VOLUMEOBJECTSTOPLOT
      {
      SHOWISOSURFACES = NO
      SHOWSLICES = NO
      SHOWSTREAMTRACES = NO
      }
    }
  EFFECTS
    {
    LIGHTINGEFFECT = GOURAUD
    }
$!FIELDMAP  [12]
  MESH
    {
    COLOR = BLACK
    }
  CONTOUR
    {
    CONTOURTYPE = FLOOD
    COLOR = BLACK
    USELIGHTINGEFFECT = YES
    }
  VECTOR
    {
    COLOR = BLACK
    }
  SCATTER
    {
    COLOR = BLACK
    }
  SHADE
    {
    COLOR = WHITE
    }
  EDGELAYER
    {
    SHOW = YES
    EDGETYPE = BORDERSANDCREASES
    COLOR = BLACK
    LINETHICKNESS = 0.1
    }
  POINTS
    {
    POINTSTOPLOT = SURFACENODES
    }
  SURFACES
    {
    SURFACESTOPLOT = KPLANES
    }
  VOLUMEMODE
    {
    VOLUMEOBJECTSTOPLOT
      {
      SHOWISOSURFACES = NO
      SHOWSLICES = NO
      SHOWSTREAMTRACES = NO
      }
    }
  EFFECTS
    {
    LIGHTINGEFFECT = GOURAUD
    }
$!FIELDMAP  [13]
  MESH
    {
    COLOR = BLACK
    }
  CONTOUR
    {
    CONTOURTYPE = FLOOD
    COLOR = BLACK
    USELIGHTINGEFFECT = YES
    }
  VECTOR
    {
    COLOR = BLACK
    }
  SCATTER
    {
    COLOR = BLACK
    }
  SHADE
    {
    COLOR = WHITE
    }
  EDGELAYER
    {
    SHOW = YES
    EDGETYPE = BORDERSANDCREASES
    COLOR = BLACK
    LINETHICKNESS = 0.1
    }
  POINTS
    {
    POINTSTOPLOT = SURFACENODES
    }
  SURFACES
    {
    SURFACESTOPLOT = KPLANES
    }
  VOLUMEMODE
    {
    VOLUMEOBJECTSTOPLOT
      {
      SHOWISOSURFACES = NO
      SHOWSLICES = NO
      SHOWSTREAMTRACES = NO
      }
    }
  EFFECTS
    {
    LIGHTINGEFFECT = GOURAUD
    }
$!FIELDMAP  [14]
  MESH
    {
    COLOR = BLACK
    }
  CONTOUR
    {
    CONTOURTYPE = FLOOD
    COLOR = BLACK
    USELIGHTINGEFFECT = YES
    }
  VECTOR
    {
    COLOR = BLACK
    }
  SCATTER
    {
    COLOR = BLACK
    }
  SHADE
    {
    COLOR = WHITE
    }
  EDGELAYER
    {
    SHOW = YES
    EDGETYPE = BORDERSANDCREASES
    COLOR = BLACK
    LINETHICKNESS = 0.1
    }
  POINTS
    {
    POINTSTOPLOT = SURFACENODES
    }
  SURFACES
    {
    SURFACESTOPLOT = KPLANES
    }
  VOLUMEMODE
    {
    VOLUMEOBJECTSTOPLOT
      {
      SHOWISOSURFACES = NO
      SHOWSLICES = NO
      SHOWSTREAMTRACES = NO
      }
    }
  EFFECTS
    {
    LIGHTINGEFFECT = GOURAUD
    }
$!FIELDMAP  [15]
  MESH
    {
    COLOR = BLACK
    }
  CONTOUR
    {
    CONTOURTYPE = FLOOD
    COLOR = BLACK
    USELIGHTINGEFFECT = YES
    }
  VECTOR
    {
    COLOR = BLACK
    }
  SCATTER
    {
    COLOR = BLACK
    }
  SHADE
    {
    COLOR = WHITE
    }
  EDGELAYER
    {
    SHOW = YES
    EDGETYPE = BORDERSANDCREASES
    COLOR = BLACK
    LINETHICKNESS = 0.1
    }
  POINTS
    {
    POINTSTOPLOT = SURFACENODES
    }
  SURFACES
    {
    SURFACESTOPLOT = KPLANES
    }
  VOLUMEMODE
    {
    VOLUMEOBJECTSTOPLOT
      {
      SHOWISOSURFACES = NO
      SHOWSLICES = NO
      SHOWSTREAMTRACES = NO
      }
    }
  EFFECTS
    {
    LIGHTINGEFFECT = GOURAUD
    }
$!FIELDMAP  [16]
  MESH
    {
    COLOR = BLACK
    }
  CONTOUR
    {
    CONTOURTYPE = FLOOD
    COLOR = BLACK
    USELIGHTINGEFFECT = YES
    }
  VECTOR
    {
    COLOR = BLACK
    }
  SCATTER
    {
    COLOR = BLACK
    }
  SHADE
    {
    COLOR = WHITE
    }
  EDGELAYER
    {
    SHOW = YES
    EDGETYPE = BORDERSANDCREASES
    COLOR = BLACK
    LINETHICKNESS = 0.1
    }
  POINTS
    {
    POINTSTOPLOT = SURFACENODES
    }
  SURFACES
    {
    SURFACESTOPLOT = KPLANES
    }
  VOLUMEMODE
    {
    VOLUMEOBJECTSTOPLOT
      {
      SHOWISOSURFACES = NO
      SHOWSLICES = NO
      SHOWSTREAMTRACES = NO
      }
    }
  EFFECTS
    {
    LIGHTINGEFFECT = GOURAUD
    }
$!FIELDMAP  [17]
  MESH
    {
    COLOR = BLACK
    }
  CONTOUR
    {
    CONTOURTYPE = FLOOD
    COLOR = BLACK
    USELIGHTINGEFFECT = YES
    }
  VECTOR
    {
    COLOR = BLACK
    }
  SCATTER
    {
    COLOR = BLACK
    }
  SHADE
    {
    COLOR = WHITE
    }
  EDGELAYER
    {
    SHOW = YES
    EDGETYPE = BORDERSANDCREASES
    COLOR = BLACK
    LINETHICKNESS = 0.1
    }
  POINTS
    {
    POINTSTOPLOT = SURFACENODES
    }
  SURFACES
    {
    SURFACESTOPLOT = KPLANES
    }
  VOLUMEMODE
    {
    VOLUMEOBJECTSTOPLOT
      {
      SHOWISOSURFACES = NO
      SHOWSLICES = NO
      SHOWSTREAMTRACES = NO
      }
    }
  EFFECTS
    {
    LIGHTINGEFFECT = GOURAUD
    }
$!FIELDMAP  [18]
  MESH
    {
    COLOR = BLACK
    }
  CONTOUR
    {
    CONTOURTYPE = FLOOD
    COLOR = BLACK
    USELIGHTINGEFFECT = YES
    }
  VECTOR
    {
    COLOR = BLACK
    }
  SCATTER
    {
    COLOR = BLACK
    }
  SHADE
    {
    COLOR = WHITE
    }
  EDGELAYER
    {
    SHOW = YES
    EDGETYPE = BORDERSANDCREASES
    COLOR = BLACK
    LINETHICKNESS = 0.1
    }
  POINTS
    {
    POINTSTOPLOT = SURFACENODES
    }
  SURFACES
    {
    SURFACESTOPLOT = KPLANES
    }
  VOLUMEMODE
    {
    VOLUMEOBJECTSTOPLOT
      {
      SHOWISOSURFACES = NO
      SHOWSLICES = NO
      SHOWSTREAMTRACES = NO
      }
    }
  EFFECTS
    {
    LIGHTINGEFFECT = GOURAUD
    }
$!FIELDMAP  [19]
  MESH
    {
    COLOR = BLACK
    }
  CONTOUR
    {
    CONTOURTYPE = FLOOD
    COLOR = BLACK
    USELIGHTINGEFFECT = YES
    }
  VECTOR
    {
    COLOR = BLACK
    }
  SCATTER
    {
    COLOR = BLACK
    }
  SHADE
    {
    COLOR = WHITE
    }
  EDGELAYER
    {
    SHOW = YES
    EDGETYPE = BORDERSANDCREASES
    COLOR = BLACK
    LINETHICKNESS = 0.1
    }
  POINTS
    {
    POINTSTOPLOT = SURFACENODES
    }
  SURFACES
    {
    SURFACESTOPLOT = KPLANES
    }
  VOLUMEMODE
    {
    VOLUMEOBJECTSTOPLOT
      {
      SHOWISOSURFACES = NO
      SHOWSLICES = NO
      SHOWSTREAMTRACES = NO
      }
    }
  EFFECTS
    {
    LIGHTINGEFFECT = GOURAUD
    }
$!FIELDMAP  [20]
  MESH
    {
    COLOR = BLACK
    }
  CONTOUR
    {
    CONTOURTYPE = FLOOD
    COLOR = BLACK
    USELIGHTINGEFFECT = YES
    }
  VECTOR
    {
    COLOR = BLACK
    }
  SCATTER
    {
    COLOR = BLACK
    }
  SHADE
    {
    COLOR = WHITE
    }
  EDGELAYER
    {
    SHOW = YES
    EDGETYPE = BORDERSANDCREASES
    COLOR = BLACK
    LINETHICKNESS = 0.1
    }
  POINTS
    {
    POINTSTOPLOT = SURFACENODES
    }
  SURFACES
    {
    SURFACESTOPLOT = KPLANES
    }
  VOLUMEMODE
    {
    VOLUMEOBJECTSTOPLOT
      {
      SHOWISOSURFACES = NO
      SHOWSLICES = NO
      SHOWSTREAMTRACES = NO
      }
    }
  EFFECTS
    {
    LIGHTINGEFFECT = GOURAUD
    }
$!FIELDMAP  [21]
  MESH
    {
    COLOR = BLACK
    }
  CONTOUR
    {
    CONTOURTYPE = FLOOD
    COLOR = BLACK
    USELIGHTINGEFFECT = YES
    }
  VECTOR
    {
    COLOR = BLACK
    }
  SCATTER
    {
    COLOR = BLACK
    }
  SHADE
    {
    COLOR = WHITE
    }
  EDGELAYER
    {
    SHOW = YES
    EDGETYPE = BORDERSANDCREASES
    COLOR = BLACK
    LINETHICKNESS = 0.1
    }
  POINTS
    {
    POINTSTOPLOT = SURFACENODES
    }
  SURFACES
    {
    SURFACESTOPLOT = KPLANES
    }
  VOLUMEMODE
    {
    VOLUMEOBJECTSTOPLOT
      {
      SHOWISOSURFACES = NO
      SHOWSLICES = NO
      SHOWSTREAMTRACES = NO
      }
    }
  EFFECTS
    {
    LIGHTINGEFFECT = GOURAUD
    }
$!FIELDMAP  [22]
  MESH
    {
    COLOR = BLACK
    }
  CONTOUR
    {
    CONTOURTYPE = FLOOD
    COLOR = BLACK
    USELIGHTINGEFFECT = YES
    }
  VECTOR
    {
    COLOR = BLACK
    }
  SCATTER
    {
    COLOR = BLACK
    }
  SHADE
    {
    COLOR = WHITE
    }
  EDGELAYER
    {
    SHOW = YES
    EDGETYPE = BORDERSANDCREASES
    COLOR = BLACK
    LINETHICKNESS = 0.1
    }
  POINTS
    {
    POINTSTOPLOT = SURFACENODES
    }
  SURFACES
    {
    SURFACESTOPLOT = KPLANES
    }
  VOLUMEMODE
    {
    VOLUMEOBJECTSTOPLOT
      {
      SHOWISOSURFACES = NO
      SHOWSLICES = NO
      SHOWSTREAMTRACES = NO
      }
    }
  EFFECTS
    {
    LIGHTINGEFFECT = GOURAUD
    }
$!FIELDMAP  [23]
  MESH
    {
    COLOR = BLACK
    }
  CONTOUR
    {
    CONTOURTYPE = FLOOD
    COLOR = BLACK
    USELIGHTINGEFFECT = YES
    }
  VECTOR
    {
    COLOR = BLACK
    }
  SCATTER
    {
    COLOR = BLACK
    }
  SHADE
    {
    COLOR = WHITE
    }
  EDGELAYER
    {
    SHOW = YES
    EDGETYPE = BORDERSANDCREASES
    COLOR = BLACK
    LINETHICKNESS = 0.1
    }
  POINTS
    {
    POINTSTOPLOT = SURFACENODES
    }
  SURFACES
    {
    SURFACESTOPLOT = KPLANES
    }
  VOLUMEMODE
    {
    VOLUMEOBJECTSTOPLOT
      {
      SHOWISOSURFACES = NO
      SHOWSLICES = NO
      SHOWSTREAMTRACES = NO
      }
    }
  EFFECTS
    {
    LIGHTINGEFFECT = GOURAUD
    }
$!FIELDMAP  [24]
  MESH
    {
    COLOR = BLACK
    }
  CONTOUR
    {
    CONTOURTYPE = FLOOD
    COLOR = BLACK
    USELIGHTINGEFFECT = YES
    }
  VECTOR
    {
    COLOR = BLACK
    }
  SCATTER
    {
    COLOR = BLACK
    }
  SHADE
    {
    COLOR = WHITE
    }
  EDGELAYER
    {
    SHOW = YES
    EDGETYPE = BORDERSANDCREASES
    COLOR = BLACK
    LINETHICKNESS = 0.1
    }
  POINTS
    {
    POINTSTOPLOT = SURFACENODES
    }
  SURFACES
    {
    SURFACESTOPLOT = KPLANES
    }
  VOLUMEMODE
    {
    VOLUMEOBJECTSTOPLOT
      {
      SHOWISOSURFACES = NO
      SHOWSLICES = NO
      SHOWSTREAMTRACES = NO
      }
    }
  EFFECTS
    {
    LIGHTINGEFFECT = GOURAUD
    }
$!FIELDMAP  [25]
  MESH
    {
    COLOR = BLACK
    }
  CONTOUR
    {
    CONTOURTYPE = FLOOD
    COLOR = BLACK
    USELIGHTINGEFFECT = YES
    }
  VECTOR
    {
    COLOR = BLACK
    }
  SCATTER
    {
    COLOR = BLACK
    }
  SHADE
    {
    COLOR = WHITE
    }
  EDGELAYER
    {
    SHOW = YES
    EDGETYPE = BORDERSANDCREASES
    COLOR = BLACK
    LINETHICKNESS = 0.1
    }
  POINTS
    {
    POINTSTOPLOT = SURFACENODES
    }
  SURFACES
    {
    SURFACESTOPLOT = KPLANES
    }
  VOLUMEMODE
    {
    VOLUMEOBJECTSTOPLOT
      {
      SHOWISOSURFACES = NO
      SHOWSLICES = NO
      SHOWSTREAMTRACES = NO
      }
    }
  EFFECTS
    {
    LIGHTINGEFFECT = GOURAUD
    }
$!FIELDMAP  [26]
  MESH
    {
    COLOR = BLACK
    }
  CONTOUR
    {
    CONTOURTYPE = FLOOD
    COLOR = BLACK
    USELIGHTINGEFFECT = YES
    }
  VECTOR
    {
    COLOR = BLACK
    }
  SCATTER
    {
    COLOR = BLACK
    }
  SHADE
    {
    COLOR = WHITE
    }
  EDGELAYER
    {
    SHOW = YES
    EDGETYPE = BORDERSANDCREASES
    COLOR = BLACK
    LINETHICKNESS = 0.1
    }
  POINTS
    {
    POINTSTOPLOT = SURFACENODES
    }
  SURFACES
    {
    SURFACESTOPLOT = KPLANES
    }
  VOLUMEMODE
    {
    VOLUMEOBJECTSTOPLOT
      {
      SHOWISOSURFACES = NO
      SHOWSLICES = NO
      SHOWSTREAMTRACES = NO
      }
    }
  EFFECTS
    {
    LIGHTINGEFFECT = GOURAUD
    }
$!FIELDMAP  [27]
  MESH
    {
    COLOR = BLACK
    }
  CONTOUR
    {
    CONTOURTYPE = FLOOD
    COLOR = BLACK
    USELIGHTINGEFFECT = YES
    }
  VECTOR
    {
    COLOR = BLACK
    }
  SCATTER
    {
    COLOR = BLACK
    }
  SHADE
    {
    COLOR = WHITE
    }
  EDGELAYER
    {
    SHOW = YES
    EDGETYPE = BORDERSANDCREASES
    COLOR = BLACK
    LINETHICKNESS = 0.1
    }
  POINTS
    {
    POINTSTOPLOT = SURFACENODES
    }
  SURFACES
    {
    SURFACESTOPLOT = KPLANES
    }
  VOLUMEMODE
    {
    VOLUMEOBJECTSTOPLOT
      {
      SHOWISOSURFACES = NO
      SHOWSLICES = NO
      SHOWSTREAMTRACES = NO
      }
    }
  EFFECTS
    {
    LIGHTINGEFFECT = GOURAUD
    }
$!FIELDMAP  [28]
  MESH
    {
    COLOR = BLACK
    }
  CONTOUR
    {
    CONTOURTYPE = FLOOD
    COLOR = BLACK
    USELIGHTINGEFFECT = YES
    }
  VECTOR
    {
    COLOR = BLACK
    }
  SCATTER
    {
    COLOR = BLACK
    }
  SHADE
    {
    COLOR = WHITE
    }
  EDGELAYER
    {
    SHOW = YES
    EDGETYPE = BORDERSANDCREASES
    COLOR = BLACK
    LINETHICKNESS = 0.1
    }
  POINTS
    {
    POINTSTOPLOT = SURFACENODES
    }
  SURFACES
    {
    SURFACESTOPLOT = KPLANES
    }
  VOLUMEMODE
    {
    VOLUMEOBJECTSTOPLOT
      {
      SHOWISOSURFACES = NO
      SHOWSLICES = NO
      SHOWSTREAMTRACES = NO
      }
    }
  EFFECTS
    {
    LIGHTINGEFFECT = GOURAUD
    }
$!FIELDMAP  [29]
  MESH
    {
    COLOR = BLACK
    }
  CONTOUR
    {
    CONTOURTYPE = FLOOD
    COLOR = BLACK
    USELIGHTINGEFFECT = YES
    }
  VECTOR
    {
    COLOR = BLACK
    }
  SCATTER
    {
    COLOR = BLACK
    }
  SHADE
    {
    COLOR = WHITE
    }
  EDGELAYER
    {
    SHOW = YES
    EDGETYPE = BORDERSANDCREASES
    COLOR = BLACK
    LINETHICKNESS = 0.1
    }
  POINTS
    {
    POINTSTOPLOT = SURFACENODES
    }
  SURFACES
    {
    SURFACESTOPLOT = KPLANES
    }
  VOLUMEMODE
    {
    VOLUMEOBJECTSTOPLOT
      {
      SHOWISOSURFACES = NO
      SHOWSLICES = NO
      SHOWSTREAMTRACES = NO
      }
    }
  EFFECTS
    {
    LIGHTINGEFFECT = GOURAUD
    }
$!FIELDMAP  [30]
  MESH
    {
    COLOR = BLACK
    }
  CONTOUR
    {
    CONTOURTYPE = FLOOD
    COLOR = BLACK
    USELIGHTINGEFFECT = YES
    }
  VECTOR
    {
    COLOR = BLACK
    }
  SCATTER
    {
    COLOR = BLACK
    }
  SHADE
    {
    COLOR = WHITE
    }
  EDGELAYER
    {
    SHOW = YES
    EDGETYPE = BORDERSANDCREASES
    COLOR = BLACK
    LINETHICKNESS = 0.1
    }
  POINTS
    {
    POINTSTOPLOT = SURFACENODES
    }
  SURFACES
    {
    SURFACESTOPLOT = KPLANES
    }
  VOLUMEMODE
    {
    VOLUMEOBJECTSTOPLOT
      {
      SHOWISOSURFACES = NO
      SHOWSLICES = NO
      SHOWSTREAMTRACES = NO
      }
    }
  EFFECTS
    {
    LIGHTINGEFFECT = GOURAUD
    }
$!FIELDMAP  [31]
  MESH
    {
    COLOR = BLACK
    }
  CONTOUR
    {
    CONTOURTYPE = FLOOD
    COLOR = BLACK
    USELIGHTINGEFFECT = YES
    }
  VECTOR
    {
    COLOR = BLACK
    }
  SCATTER
    {
    COLOR = BLACK
    }
  SHADE
    {
    COLOR = WHITE
    }
  EDGELAYER
    {
    SHOW = YES
    EDGETYPE = BORDERSANDCREASES
    COLOR = BLACK
    LINETHICKNESS = 0.1
    }
  POINTS
    {
    POINTSTOPLOT = SURFACENODES
    }
  SURFACES
    {
    SURFACESTOPLOT = KPLANES
    }
  VOLUMEMODE
    {
    VOLUMEOBJECTSTOPLOT
      {
      SHOWISOSURFACES = NO
      SHOWSLICES = NO
      SHOWSTREAMTRACES = NO
      }
    }
  EFFECTS
    {
    LIGHTINGEFFECT = GOURAUD
    }
$!FIELDMAP  [32]
  MESH
    {
    COLOR = BLACK
    }
  CONTOUR
    {
    CONTOURTYPE = FLOOD
    COLOR = BLACK
    USELIGHTINGEFFECT = YES
    }
  VECTOR
    {
    COLOR = BLACK
    }
  SCATTER
    {
    COLOR = BLACK
    }
  SHADE
    {
    COLOR = WHITE
    }
  EDGELAYER
    {
    SHOW = YES
    EDGETYPE = BORDERSANDCREASES
    COLOR = BLACK
    LINETHICKNESS = 0.1
    }
  POINTS
    {
    POINTSTOPLOT = SURFACENODES
    }
  SURFACES
    {
    SURFACESTOPLOT = KPLANES
    }
  VOLUMEMODE
    {
    VOLUMEOBJECTSTOPLOT
      {
      SHOWISOSURFACES = NO
      SHOWSLICES = NO
      SHOWSTREAMTRACES = NO
      }
    }
  EFFECTS
    {
    LIGHTINGEFFECT = GOURAUD
    }
$!FIELDMAP  [33]
  MESH
    {
    COLOR = BLACK
    }
  CONTOUR
    {
    CONTOURTYPE = FLOOD
    COLOR = BLACK
    USELIGHTINGEFFECT = YES
    }
  VECTOR
    {
    COLOR = BLACK
    }
  SCATTER
    {
    COLOR = BLACK
    }
  SHADE
    {
    COLOR = WHITE
    }
  EDGELAYER
    {
    SHOW = YES
    EDGETYPE = BORDERSANDCREASES
    COLOR = BLACK
    LINETHICKNESS = 0.1
    }
  POINTS
    {
    POINTSTOPLOT = SURFACENODES
    }
  SURFACES
    {
    SURFACESTOPLOT = KPLANES
    }
  VOLUMEMODE
    {
    VOLUMEOBJECTSTOPLOT
      {
      SHOWISOSURFACES = NO
      SHOWSLICES = NO
      SHOWSTREAMTRACES = NO
      }
    }
  EFFECTS
    {
    LIGHTINGEFFECT = GOURAUD
    }
$!FIELDMAP  [34]
  MESH
    {
    COLOR = BLACK
    }
  CONTOUR
    {
    CONTOURTYPE = FLOOD
    COLOR = BLACK
    USELIGHTINGEFFECT = YES
    }
  VECTOR
    {
    COLOR = BLACK
    }
  SCATTER
    {
    COLOR = BLACK
    }
  SHADE
    {
    COLOR = WHITE
    }
  EDGELAYER
    {
    SHOW = YES
    EDGETYPE = BORDERSANDCREASES
    COLOR = BLACK
    LINETHICKNESS = 0.1
    }
  POINTS
    {
    POINTSTOPLOT = SURFACENODES
    }
  SURFACES
    {
    SURFACESTOPLOT = KPLANES
    }
  VOLUMEMODE
    {
    VOLUMEOBJECTSTOPLOT
      {
      SHOWISOSURFACES = NO
      SHOWSLICES = NO
      SHOWSTREAMTRACES = NO
      }
    }
  EFFECTS
    {
    LIGHTINGEFFECT = GOURAUD
    }
$!FIELDMAP  [35]
  MESH
    {
    COLOR = BLACK
    }
  CONTOUR
    {
    CONTOURTYPE = FLOOD
    COLOR = BLACK
    USELIGHTINGEFFECT = YES
    }
  VECTOR
    {
    COLOR = BLACK
    }
  SCATTER
    {
    COLOR = BLACK
    }
  SHADE
    {
    COLOR = WHITE
    }
  EDGELAYER
    {
    SHOW = YES
    EDGETYPE = BORDERSANDCREASES
    COLOR = BLACK
    LINETHICKNESS = 0.1
    }
  POINTS
    {
    POINTSTOPLOT = SURFACENODES
    }
  SURFACES
    {
    SURFACESTOPLOT = KPLANES
    }
  VOLUMEMODE
    {
    VOLUMEOBJECTSTOPLOT
      {
      SHOWISOSURFACES = NO
      SHOWSLICES = NO
      SHOWSTREAMTRACES = NO
      }
    }
  EFFECTS
    {
    LIGHTINGEFFECT = GOURAUD
    }
$!FIELDMAP  [36]
  MESH
    {
    COLOR = BLACK
    }
  CONTOUR
    {
    CONTOURTYPE = FLOOD
    COLOR = BLACK
    USELIGHTINGEFFECT = YES
    }
  VECTOR
    {
    COLOR = BLACK
    }
  SCATTER
    {
    COLOR = BLACK
    }
  SHADE
    {
    COLOR = WHITE
    }
  EDGELAYER
    {
    SHOW = YES
    EDGETYPE = BORDERSANDCREASES
    COLOR = BLACK
    LINETHICKNESS = 0.1
    }
  POINTS
    {
    POINTSTOPLOT = SURFACENODES
    }
  SURFACES
    {
    SURFACESTOPLOT = KPLANES
    }
  VOLUMEMODE
    {
    VOLUMEOBJECTSTOPLOT
      {
      SHOWISOSURFACES = NO
      SHOWSLICES = NO
      SHOWSTREAMTRACES = NO
      }
    }
  EFFECTS
    {
    LIGHTINGEFFECT = GOURAUD
    }
$!FIELDMAP  [37]
  MESH
    {
    COLOR = BLACK
    }
  CONTOUR
    {
    CONTOURTYPE = FLOOD
    COLOR = BLACK
    USELIGHTINGEFFECT = YES
    }
  VECTOR
    {
    COLOR = BLACK
    }
  SCATTER
    {
    COLOR = BLACK
    }
  SHADE
    {
    COLOR = WHITE
    }
  EDGELAYER
    {
    SHOW = YES
    EDGETYPE = BORDERSANDCREASES
    COLOR = BLACK
    LINETHICKNESS = 0.1
    }
  POINTS
    {
    POINTSTOPLOT = SURFACENODES
    }
  SURFACES
    {
    SURFACESTOPLOT = KPLANES
    }
  VOLUMEMODE
    {
    VOLUMEOBJECTSTOPLOT
      {
      SHOWISOSURFACES = NO
      SHOWSLICES = NO
      SHOWSTREAMTRACES = NO
      }
    }
  EFFECTS
    {
    LIGHTINGEFFECT = GOURAUD
    }
$!FIELDMAP  [38]
  MESH
    {
    COLOR = BLACK
    }
  CONTOUR
    {
    CONTOURTYPE = FLOOD
    COLOR = BLACK
    USELIGHTINGEFFECT = YES
    }
  VECTOR
    {
    COLOR = BLACK
    }
  SCATTER
    {
    COLOR = BLACK
    }
  SHADE
    {
    COLOR = WHITE
    }
  EDGELAYER
    {
    SHOW = YES
    EDGETYPE = BORDERSANDCREASES
    COLOR = BLACK
    LINETHICKNESS = 0.1
    }
  POINTS
    {
    POINTSTOPLOT = SURFACENODES
    }
  SURFACES
    {
    SURFACESTOPLOT = KPLANES
    }
  VOLUMEMODE
    {
    VOLUMEOBJECTSTOPLOT
      {
      SHOWISOSURFACES = NO
      SHOWSLICES = NO
      SHOWSTREAMTRACES = NO
      }
    }
  EFFECTS
    {
    LIGHTINGEFFECT = GOURAUD
    }
$!FIELDMAP  [39]
  MESH
    {
    COLOR = BLACK
    }
  CONTOUR
    {
    CONTOURTYPE = FLOOD
    COLOR = BLACK
    USELIGHTINGEFFECT = YES
    }
  VECTOR
    {
    COLOR = BLACK
    }
  SCATTER
    {
    COLOR = BLACK
    }
  SHADE
    {
    COLOR = WHITE
    }
  EDGELAYER
    {
    SHOW = YES
    EDGETYPE = BORDERSANDCREASES
    COLOR = BLACK
    LINETHICKNESS = 0.1
    }
  POINTS
    {
    POINTSTOPLOT = SURFACENODES
    }
  SURFACES
    {
    SURFACESTOPLOT = KPLANES
    }
  VOLUMEMODE
    {
    VOLUMEOBJECTSTOPLOT
      {
      SHOWISOSURFACES = NO
      SHOWSLICES = NO
      SHOWSTREAMTRACES = NO
      }
    }
  EFFECTS
    {
    LIGHTINGEFFECT = GOURAUD
    }
$!FIELDMAP  [40]
  MESH
    {
    COLOR = BLACK
    }
  CONTOUR
    {
    CONTOURTYPE = FLOOD
    COLOR = BLACK
    USELIGHTINGEFFECT = YES
    }
  VECTOR
    {
    COLOR = BLACK
    }
  SCATTER
    {
    COLOR = BLACK
    }
  SHADE
    {
    COLOR = WHITE
    }
  EDGELAYER
    {
    SHOW = YES
    EDGETYPE = BORDERSANDCREASES
    COLOR = BLACK
    LINETHICKNESS = 0.1
    }
  POINTS
    {
    POINTSTOPLOT = SURFACENODES
    }
  SURFACES
    {
    SURFACESTOPLOT = KPLANES
    }
  VOLUMEMODE
    {
    VOLUMEOBJECTSTOPLOT
      {
      SHOWISOSURFACES = NO
      SHOWSLICES = NO
      SHOWSTREAMTRACES = NO
      }
    }
  EFFECTS
    {
    LIGHTINGEFFECT = GOURAUD
    }
$!FIELDMAP  [41]
  MESH
    {
    COLOR = BLACK
    }
  CONTOUR
    {
    CONTOURTYPE = FLOOD
    COLOR = BLACK
    USELIGHTINGEFFECT = YES
    }
  VECTOR
    {
    COLOR = BLACK
    }
  SCATTER
    {
    COLOR = BLACK
    }
  SHADE
    {
    COLOR = WHITE
    }
  EDGELAYER
    {
    SHOW = YES
    EDGETYPE = BORDERSANDCREASES
    COLOR = BLACK
    LINETHICKNESS = 0.1
    }
  POINTS
    {
    POINTSTOPLOT = SURFACENODES
    }
  SURFACES
    {
    SURFACESTOPLOT = KPLANES
    }
  VOLUMEMODE
    {
    VOLUMEOBJECTSTOPLOT
      {
      SHOWISOSURFACES = NO
      SHOWSLICES = NO
      SHOWSTREAMTRACES = NO
      }
    }
  EFFECTS
    {
    LIGHTINGEFFECT = GOURAUD
    }
$!FIELDMAP  [42]
  MESH
    {
    COLOR = BLACK
    }
  CONTOUR
    {
    CONTOURTYPE = FLOOD
    COLOR = BLACK
    USELIGHTINGEFFECT = YES
    }
  VECTOR
    {
    COLOR = BLACK
    }
  SCATTER
    {
    COLOR = BLACK
    }
  SHADE
    {
    COLOR = WHITE
    }
  EDGELAYER
    {
    SHOW = YES
    EDGETYPE = BORDERSANDCREASES
    COLOR = BLACK
    LINETHICKNESS = 0.1
    }
  POINTS
    {
    POINTSTOPLOT = SURFACENODES
    }
  SURFACES
    {
    SURFACESTOPLOT = KPLANES
    }
  VOLUMEMODE
    {
    VOLUMEOBJECTSTOPLOT
      {
      SHOWISOSURFACES = NO
      SHOWSLICES = NO
      SHOWSTREAMTRACES = NO
      }
    }
  EFFECTS
    {
    LIGHTINGEFFECT = GOURAUD
    }
$!FIELDMAP  [43]
  MESH
    {
    COLOR = BLACK
    }
  CONTOUR
    {
    CONTOURTYPE = FLOOD
    COLOR = BLACK
    USELIGHTINGEFFECT = YES
    }
  VECTOR
    {
    COLOR = BLACK
    }
  SCATTER
    {
    COLOR = BLACK
    }
  SHADE
    {
    COLOR = WHITE
    }
  EDGELAYER
    {
    SHOW = YES
    EDGETYPE = BORDERSANDCREASES
    COLOR = BLACK
    LINETHICKNESS = 0.1
    }
  POINTS
    {
    POINTSTOPLOT = SURFACENODES
    }
  SURFACES
    {
    SURFACESTOPLOT = KPLANES
    }
  VOLUMEMODE
    {
    VOLUMEOBJECTSTOPLOT
      {
      SHOWISOSURFACES = NO
      SHOWSLICES = NO
      SHOWSTREAMTRACES = NO
      }
    }
  EFFECTS
    {
    LIGHTINGEFFECT = GOURAUD
    }
$!FIELDMAP  [44]
  MESH
    {
    COLOR = BLACK
    }
  CONTOUR
    {
    CONTOURTYPE = FLOOD
    COLOR = BLACK
    USELIGHTINGEFFECT = YES
    }
  VECTOR
    {
    COLOR = BLACK
    }
  SCATTER
    {
    COLOR = BLACK
    }
  SHADE
    {
    COLOR = WHITE
    }
  EDGELAYER
    {
    SHOW = YES
    EDGETYPE = BORDERSANDCREASES
    COLOR = BLACK
    LINETHICKNESS = 0.1
    }
  POINTS
    {
    POINTSTOPLOT = SURFACENODES
    }
  SURFACES
    {
    SURFACESTOPLOT = KPLANES
    }
  VOLUMEMODE
    {
    VOLUMEOBJECTSTOPLOT
      {
      SHOWISOSURFACES = NO
      SHOWSLICES = NO
      SHOWSTREAMTRACES = NO
      }
    }
  EFFECTS
    {
    LIGHTINGEFFECT = GOURAUD
    }
$!FIELDMAP  [45]
  MESH
    {
    COLOR = BLACK
    }
  CONTOUR
    {
    CONTOURTYPE = FLOOD
    COLOR = BLACK
    USELIGHTINGEFFECT = YES
    }
  VECTOR
    {
    COLOR = BLACK
    }
  SCATTER
    {
    COLOR = BLACK
    }
  SHADE
    {
    COLOR = WHITE
    }
  EDGELAYER
    {
    SHOW = YES
    EDGETYPE = BORDERSANDCREASES
    COLOR = BLACK
    LINETHICKNESS = 0.1
    }
  POINTS
    {
    POINTSTOPLOT = SURFACENODES
    }
  SURFACES
    {
    SURFACESTOPLOT = KPLANES
    }
  VOLUMEMODE
    {
    VOLUMEOBJECTSTOPLOT
      {
      SHOWISOSURFACES = NO
      SHOWSLICES = NO
      SHOWSTREAMTRACES = NO
      }
    }
  EFFECTS
    {
    LIGHTINGEFFECT = GOURAUD
    }
$!FIELDMAP  [46]
  MESH
    {
    COLOR = BLACK
    }
  CONTOUR
    {
    CONTOURTYPE = FLOOD
    COLOR = BLACK
    USELIGHTINGEFFECT = YES
    }
  VECTOR
    {
    COLOR = BLACK
    }
  SCATTER
    {
    COLOR = BLACK
    }
  SHADE
    {
    COLOR = WHITE
    }
  EDGELAYER
    {
    SHOW = YES
    EDGETYPE = BORDERSANDCREASES
    COLOR = BLACK
    LINETHICKNESS = 0.1
    }
  POINTS
    {
    POINTSTOPLOT = SURFACENODES
    }
  SURFACES
    {
    SURFACESTOPLOT = KPLANES
    }
  VOLUMEMODE
    {
    VOLUMEOBJECTSTOPLOT
      {
      SHOWISOSURFACES = NO
      SHOWSLICES = NO
      SHOWSTREAMTRACES = NO
      }
    }
  EFFECTS
    {
    LIGHTINGEFFECT = GOURAUD
    }
$!FIELDMAP  [47]
  MESH
    {
    COLOR = BLACK
    }
  CONTOUR
    {
    CONTOURTYPE = FLOOD
    COLOR = BLACK
    USELIGHTINGEFFECT = YES
    }
  VECTOR
    {
    COLOR = BLACK
    }
  SCATTER
    {
    COLOR = BLACK
    }
  SHADE
    {
    COLOR = WHITE
    }
  EDGELAYER
    {
    SHOW = YES
    EDGETYPE = BORDERSANDCREASES
    COLOR = BLACK
    LINETHICKNESS = 0.1
    }
  POINTS
    {
    POINTSTOPLOT = SURFACENODES
    }
  SURFACES
    {
    SURFACESTOPLOT = KPLANES
    }
  VOLUMEMODE
    {
    VOLUMEOBJECTSTOPLOT
      {
      SHOWISOSURFACES = NO
      SHOWSLICES = NO
      SHOWSTREAMTRACES = NO
      }
    }
  EFFECTS
    {
    LIGHTINGEFFECT = GOURAUD
    }
$!FIELDMAP  [48]
  MESH
    {
    COLOR = BLACK
    }
  CONTOUR
    {
    CONTOURTYPE = FLOOD
    COLOR = BLACK
    USELIGHTINGEFFECT = YES
    }
  VECTOR
    {
    COLOR = BLACK
    }
  SCATTER
    {
    COLOR = BLACK
    }
  SHADE
    {
    COLOR = WHITE
    }
  EDGELAYER
    {
    SHOW = YES
    EDGETYPE = BORDERSANDCREASES
    COLOR = BLACK
    LINETHICKNESS = 0.1
    }
  POINTS
    {
    POINTSTOPLOT = SURFACENODES
    }
  SURFACES
    {
    SURFACESTOPLOT = KPLANES
    }
  VOLUMEMODE
    {
    VOLUMEOBJECTSTOPLOT
      {
      SHOWISOSURFACES = NO
      SHOWSLICES = NO
      SHOWSTREAMTRACES = NO
      }
    }
  EFFECTS
    {
    LIGHTINGEFFECT = GOURAUD
    }
$!FIELDMAP  [49]
  MESH
    {
    COLOR = BLACK
    }
  CONTOUR
    {
    CONTOURTYPE = FLOOD
    COLOR = BLACK
    USELIGHTINGEFFECT = YES
    }
  VECTOR
    {
    COLOR = BLACK
    }
  SCATTER
    {
    COLOR = BLACK
    }
  SHADE
    {
    COLOR = WHITE
    }
  EDGELAYER
    {
    SHOW = YES
    EDGETYPE = BORDERSANDCREASES
    COLOR = BLACK
    LINETHICKNESS = 0.1
    }
  POINTS
    {
    POINTSTOPLOT = SURFACENODES
    }
  SURFACES
    {
    SURFACESTOPLOT = KPLANES
    }
  VOLUMEMODE
    {
    VOLUMEOBJECTSTOPLOT
      {
      SHOWISOSURFACES = NO
      SHOWSLICES = NO
      SHOWSTREAMTRACES = NO
      }
    }
  EFFECTS
    {
    LIGHTINGEFFECT = GOURAUD
    }
$!FIELDMAP  [50]
  MESH
    {
    COLOR = BLACK
    }
  CONTOUR
    {
    CONTOURTYPE = FLOOD
    COLOR = BLACK
    USELIGHTINGEFFECT = YES
    }
  VECTOR
    {
    COLOR = BLACK
    }
  SCATTER
    {
    COLOR = BLACK
    }
  SHADE
    {
    COLOR = WHITE
    }
  EDGELAYER
    {
    SHOW = YES
    EDGETYPE = BORDERSANDCREASES
    COLOR = BLACK
    LINETHICKNESS = 0.1
    }
  POINTS
    {
    POINTSTOPLOT = SURFACENODES
    }
  SURFACES
    {
    SURFACESTOPLOT = KPLANES
    }
  VOLUMEMODE
    {
    VOLUMEOBJECTSTOPLOT
      {
      SHOWISOSURFACES = NO
      SHOWSLICES = NO
      SHOWSTREAMTRACES = NO
      }
    }
  EFFECTS
    {
    LIGHTINGEFFECT = GOURAUD
    }
$!FIELDMAP  [51]
  MESH
    {
    COLOR = BLACK
    }
  CONTOUR
    {
    CONTOURTYPE = FLOOD
    COLOR = BLACK
    USELIGHTINGEFFECT = YES
    }
  VECTOR
    {
    COLOR = BLACK
    }
  SCATTER
    {
    COLOR = BLACK
    }
  SHADE
    {
    COLOR = WHITE
    }
  EDGELAYER
    {
    SHOW = YES
    EDGETYPE = BORDERSANDCREASES
    COLOR = BLACK
    LINETHICKNESS = 0.1
    }
  POINTS
    {
    POINTSTOPLOT = SURFACENODES
    }
  SURFACES
    {
    SURFACESTOPLOT = KPLANES
    }
  VOLUMEMODE
    {
    VOLUMEOBJECTSTOPLOT
      {
      SHOWISOSURFACES = NO
      SHOWSLICES = NO
      SHOWSTREAMTRACES = NO
      }
    }
  EFFECTS
    {
    LIGHTINGEFFECT = GOURAUD
    }
$!FIELDMAP  [52]
  MESH
    {
    COLOR = BLACK
    }
  CONTOUR
    {
    CONTOURTYPE = FLOOD
    COLOR = BLACK
    USELIGHTINGEFFECT = YES
    }
  VECTOR
    {
    COLOR = BLACK
    }
  SCATTER
    {
    COLOR = BLACK
    }
  SHADE
    {
    COLOR = WHITE
    }
  EDGELAYER
    {
    SHOW = YES
    EDGETYPE = BORDERSANDCREASES
    COLOR = BLACK
    LINETHICKNESS = 0.1
    }
  POINTS
    {
    POINTSTOPLOT = SURFACENODES
    }
  SURFACES
    {
    SURFACESTOPLOT = KPLANES
    }
  VOLUMEMODE
    {
    VOLUMEOBJECTSTOPLOT
      {
      SHOWISOSURFACES = NO
      SHOWSLICES = NO
      SHOWSTREAMTRACES = NO
      }
    }
  EFFECTS
    {
    LIGHTINGEFFECT = GOURAUD
    }
$!FIELDMAP  [53]
  MESH
    {
    COLOR = BLACK
    }
  CONTOUR
    {
    CONTOURTYPE = FLOOD
    COLOR = BLACK
    USELIGHTINGEFFECT = YES
    }
  VECTOR
    {
    COLOR = BLACK
    }
  SCATTER
    {
    COLOR = BLACK
    }
  SHADE
    {
    COLOR = WHITE
    }
  EDGELAYER
    {
    SHOW = YES
    EDGETYPE = BORDERSANDCREASES
    COLOR = BLACK
    LINETHICKNESS = 0.1
    }
  POINTS
    {
    POINTSTOPLOT = SURFACENODES
    }
  SURFACES
    {
    SURFACESTOPLOT = KPLANES
    }
  VOLUMEMODE
    {
    VOLUMEOBJECTSTOPLOT
      {
      SHOWISOSURFACES = NO
      SHOWSLICES = NO
      SHOWSTREAMTRACES = NO
      }
    }
  EFFECTS
    {
    LIGHTINGEFFECT = GOURAUD
    }
$!FIELDMAP  [54]
  MESH
    {
    COLOR = BLACK
    }
  CONTOUR
    {
    CONTOURTYPE = FLOOD
    COLOR = BLACK
    USELIGHTINGEFFECT = YES
    }
  VECTOR
    {
    COLOR = BLACK
    }
  SCATTER
    {
    COLOR = BLACK
    }
  SHADE
    {
    COLOR = WHITE
    }
  EDGELAYER
    {
    SHOW = YES
    EDGETYPE = BORDERSANDCREASES
    COLOR = BLACK
    LINETHICKNESS = 0.1
    }
  POINTS
    {
    POINTSTOPLOT = SURFACENODES
    }
  SURFACES
    {
    SURFACESTOPLOT = KPLANES
    }
  VOLUMEMODE
    {
    VOLUMEOBJECTSTOPLOT
      {
      SHOWISOSURFACES = NO
      SHOWSLICES = NO
      SHOWSTREAMTRACES = NO
      }
    }
  EFFECTS
    {
    LIGHTINGEFFECT = GOURAUD
    }
$!FIELDMAP  [55]
  MESH
    {
    COLOR = BLACK
    }
  CONTOUR
    {
    CONTOURTYPE = FLOOD
    COLOR = BLACK
    USELIGHTINGEFFECT = YES
    }
  VECTOR
    {
    COLOR = BLACK
    }
  SCATTER
    {
    COLOR = BLACK
    }
  SHADE
    {
    COLOR = WHITE
    }
  EDGELAYER
    {
    SHOW = YES
    EDGETYPE = BORDERSANDCREASES
    COLOR = BLACK
    LINETHICKNESS = 0.1
    }
  POINTS
    {
    POINTSTOPLOT = SURFACENODES
    }
  SURFACES
    {
    SURFACESTOPLOT = KPLANES
    }
  VOLUMEMODE
    {
    VOLUMEOBJECTSTOPLOT
      {
      SHOWISOSURFACES = NO
      SHOWSLICES = NO
      SHOWSTREAMTRACES = NO
      }
    }
  EFFECTS
    {
    LIGHTINGEFFECT = GOURAUD
    }
$!FIELDMAP  [56]
  MESH
    {
    COLOR = BLACK
    }
  CONTOUR
    {
    CONTOURTYPE = FLOOD
    COLOR = BLACK
    USELIGHTINGEFFECT = YES
    }
  VECTOR
    {
    COLOR = BLACK
    }
  SCATTER
    {
    COLOR = BLACK
    }
  SHADE
    {
    COLOR = WHITE
    }
  EDGELAYER
    {
    SHOW = YES
    EDGETYPE = BORDERSANDCREASES
    COLOR = BLACK
    LINETHICKNESS = 0.1
    }
  POINTS
    {
    POINTSTOPLOT = SURFACENODES
    }
  SURFACES
    {
    SURFACESTOPLOT = KPLANES
    }
  VOLUMEMODE
    {
    VOLUMEOBJECTSTOPLOT
      {
      SHOWISOSURFACES = NO
      SHOWSLICES = NO
      SHOWSTREAMTRACES = NO
      }
    }
  EFFECTS
    {
    LIGHTINGEFFECT = GOURAUD
    }
$!FIELDMAP  [57]
  MESH
    {
    COLOR = BLACK
    }
  CONTOUR
    {
    CONTOURTYPE = FLOOD
    COLOR = BLACK
    USELIGHTINGEFFECT = YES
    }
  VECTOR
    {
    COLOR = BLACK
    }
  SCATTER
    {
    COLOR = BLACK
    }
  SHADE
    {
    COLOR = WHITE
    }
  EDGELAYER
    {
    SHOW = YES
    EDGETYPE = BORDERSANDCREASES
    COLOR = BLACK
    LINETHICKNESS = 0.1
    }
  POINTS
    {
    POINTSTOPLOT = SURFACENODES
    }
  SURFACES
    {
    SURFACESTOPLOT = KPLANES
    }
  VOLUMEMODE
    {
    VOLUMEOBJECTSTOPLOT
      {
      SHOWISOSURFACES = NO
      SHOWSLICES = NO
      SHOWSTREAMTRACES = NO
      }
    }
  EFFECTS
    {
    LIGHTINGEFFECT = GOURAUD
    }
$!FIELDMAP  [58]
  MESH
    {
    COLOR = BLACK
    }
  CONTOUR
    {
    CONTOURTYPE = FLOOD
    COLOR = BLACK
    USELIGHTINGEFFECT = YES
    }
  VECTOR
    {
    COLOR = BLACK
    }
  SCATTER
    {
    COLOR = BLACK
    }
  SHADE
    {
    COLOR = WHITE
    }
  EDGELAYER
    {
    SHOW = YES
    EDGETYPE = BORDERSANDCREASES
    COLOR = BLACK
    LINETHICKNESS = 0.1
    }
  POINTS
    {
    POINTSTOPLOT = SURFACENODES
    }
  SURFACES
    {
    SURFACESTOPLOT = KPLANES
    }
  VOLUMEMODE
    {
    VOLUMEOBJECTSTOPLOT
      {
      SHOWISOSURFACES = NO
      SHOWSLICES = NO
      SHOWSTREAMTRACES = NO
      }
    }
  EFFECTS
    {
    LIGHTINGEFFECT = GOURAUD
    }
$!FIELDMAP  [59]
  MESH
    {
    COLOR = BLACK
    }
  CONTOUR
    {
    CONTOURTYPE = FLOOD
    COLOR = BLACK
    USELIGHTINGEFFECT = YES
    }
  VECTOR
    {
    COLOR = BLACK
    }
  SCATTER
    {
    COLOR = BLACK
    }
  SHADE
    {
    COLOR = WHITE
    }
  EDGELAYER
    {
    SHOW = YES
    EDGETYPE = BORDERSANDCREASES
    COLOR = BLACK
    LINETHICKNESS = 0.1
    }
  POINTS
    {
    POINTSTOPLOT = SURFACENODES
    }
  SURFACES
    {
    SURFACESTOPLOT = KPLANES
    }
  VOLUMEMODE
    {
    VOLUMEOBJECTSTOPLOT
      {
      SHOWISOSURFACES = NO
      SHOWSLICES = NO
      SHOWSTREAMTRACES = NO
      }
    }
  EFFECTS
    {
    LIGHTINGEFFECT = GOURAUD
    }
$!FIELDMAP  [60]
  MESH
    {
    COLOR = BLACK
    }
  CONTOUR
    {
    CONTOURTYPE = FLOOD
    COLOR = BLACK
    USELIGHTINGEFFECT = YES
    }
  VECTOR
    {
    COLOR = BLACK
    }
  SCATTER
    {
    COLOR = BLACK
    }
  SHADE
    {
    COLOR = WHITE
    }
  EDGELAYER
    {
    SHOW = YES
    EDGETYPE = BORDERSANDCREASES
    COLOR = BLACK
    LINETHICKNESS = 0.1
    }
  POINTS
    {
    POINTSTOPLOT = SURFACENODES
    }
  SURFACES
    {
    SURFACESTOPLOT = KPLANES
    }
  VOLUMEMODE
    {
    VOLUMEOBJECTSTOPLOT
      {
      SHOWISOSURFACES = NO
      SHOWSLICES = NO
      SHOWSTREAMTRACES = NO
      }
    }
  EFFECTS
    {
    LIGHTINGEFFECT = GOURAUD
    }
$!FIELDMAP  [61]
  MESH
    {
    COLOR = BLACK
    }
  CONTOUR
    {
    CONTOURTYPE = FLOOD
    COLOR = BLACK
    USELIGHTINGEFFECT = YES
    }
  VECTOR
    {
    COLOR = BLACK
    }
  SCATTER
    {
    COLOR = BLACK
    }
  SHADE
    {
    COLOR = WHITE
    }
  EDGELAYER
    {
    SHOW = YES
    EDGETYPE = BORDERSANDCREASES
    COLOR = BLACK
    LINETHICKNESS = 0.1
    }
  POINTS
    {
    POINTSTOPLOT = SURFACENODES
    }
  SURFACES
    {
    SURFACESTOPLOT = KPLANES
    }
  VOLUMEMODE
    {
    VOLUMEOBJECTSTOPLOT
      {
      SHOWISOSURFACES = NO
      SHOWSLICES = NO
      SHOWSTREAMTRACES = NO
      }
    }
  EFFECTS
    {
    LIGHTINGEFFECT = GOURAUD
    }
$!FIELDMAP  [62]
  MESH
    {
    COLOR = BLACK
    }
  CONTOUR
    {
    CONTOURTYPE = FLOOD
    COLOR = BLACK
    USELIGHTINGEFFECT = YES
    }
  VECTOR
    {
    COLOR = BLACK
    }
  SCATTER
    {
    COLOR = BLACK
    }
  SHADE
    {
    COLOR = WHITE
    }
  EDGELAYER
    {
    SHOW = YES
    EDGETYPE = BORDERSANDCREASES
    COLOR = BLACK
    LINETHICKNESS = 0.1
    }
  POINTS
    {
    POINTSTOPLOT = SURFACENODES
    }
  SURFACES
    {
    SURFACESTOPLOT = KPLANES
    }
  VOLUMEMODE
    {
    VOLUMEOBJECTSTOPLOT
      {
      SHOWISOSURFACES = NO
      SHOWSLICES = NO
      SHOWSTREAMTRACES = NO
      }
    }
  EFFECTS
    {
    LIGHTINGEFFECT = GOURAUD
    }
$!FIELDMAP  [63]
  MESH
    {
    COLOR = BLACK
    }
  CONTOUR
    {
    CONTOURTYPE = FLOOD
    COLOR = BLACK
    USELIGHTINGEFFECT = YES
    }
  VECTOR
    {
    COLOR = BLACK
    }
  SCATTER
    {
    COLOR = BLACK
    }
  SHADE
    {
    COLOR = WHITE
    }
  EDGELAYER
    {
    SHOW = YES
    EDGETYPE = BORDERSANDCREASES
    COLOR = BLACK
    LINETHICKNESS = 0.1
    }
  POINTS
    {
    POINTSTOPLOT = SURFACENODES
    }
  SURFACES
    {
    SURFACESTOPLOT = KPLANES
    }
  VOLUMEMODE
    {
    VOLUMEOBJECTSTOPLOT
      {
      SHOWISOSURFACES = NO
      SHOWSLICES = NO
      SHOWSTREAMTRACES = NO
      }
    }
  EFFECTS
    {
    LIGHTINGEFFECT = GOURAUD
    }
$!FIELDMAP  [64]
  MESH
    {
    COLOR = BLACK
    }
  CONTOUR
    {
    CONTOURTYPE = FLOOD
    COLOR = BLACK
    USELIGHTINGEFFECT = YES
    }
  VECTOR
    {
    COLOR = BLACK
    }
  SCATTER
    {
    COLOR = BLACK
    }
  SHADE
    {
    COLOR = WHITE
    }
  EDGELAYER
    {
    SHOW = YES
    EDGETYPE = BORDERSANDCREASES
    COLOR = BLACK
    LINETHICKNESS = 0.1
    }
  POINTS
    {
    POINTSTOPLOT = SURFACENODES
    }
  SURFACES
    {
    SURFACESTOPLOT = KPLANES
    }
  VOLUMEMODE
    {
    VOLUMEOBJECTSTOPLOT
      {
      SHOWISOSURFACES = NO
      SHOWSLICES = NO
      SHOWSTREAMTRACES = NO
      }
    }
  EFFECTS
    {
    LIGHTINGEFFECT = GOURAUD
    }
$!FIELDMAP  [65]
  MESH
    {
    COLOR = BLACK
    }
  CONTOUR
    {
    CONTOURTYPE = FLOOD
    COLOR = BLACK
    USELIGHTINGEFFECT = YES
    }
  VECTOR
    {
    COLOR = BLACK
    }
  SCATTER
    {
    COLOR = BLACK
    }
  SHADE
    {
    COLOR = WHITE
    }
  EDGELAYER
    {
    SHOW = YES
    EDGETYPE = BORDERSANDCREASES
    COLOR = BLACK
    LINETHICKNESS = 0.1
    }
  POINTS
    {
    POINTSTOPLOT = SURFACENODES
    }
  SURFACES
    {
    SURFACESTOPLOT = KPLANES
    }
  VOLUMEMODE
    {
    VOLUMEOBJECTSTOPLOT
      {
      SHOWISOSURFACES = NO
      SHOWSLICES = NO
      SHOWSTREAMTRACES = NO
      }
    }
  EFFECTS
    {
    LIGHTINGEFFECT = GOURAUD
    }
$!FIELDMAP  [66]
  MESH
    {
    COLOR = BLACK
    }
  CONTOUR
    {
    CONTOURTYPE = FLOOD
    COLOR = BLACK
    USELIGHTINGEFFECT = YES
    }
  VECTOR
    {
    COLOR = BLACK
    }
  SCATTER
    {
    COLOR = BLACK
    }
  SHADE
    {
    COLOR = WHITE
    }
  EDGELAYER
    {
    SHOW = YES
    EDGETYPE = BORDERSANDCREASES
    COLOR = BLACK
    LINETHICKNESS = 0.1
    }
  POINTS
    {
    POINTSTOPLOT = SURFACENODES
    }
  SURFACES
    {
    SURFACESTOPLOT = KPLANES
    }
  VOLUMEMODE
    {
    VOLUMEOBJECTSTOPLOT
      {
      SHOWISOSURFACES = NO
      SHOWSLICES = NO
      SHOWSTREAMTRACES = NO
      }
    }
  EFFECTS
    {
    LIGHTINGEFFECT = GOURAUD
    }
$!FIELDMAP  [67]
  MESH
    {
    COLOR = BLACK
    }
  CONTOUR
    {
    CONTOURTYPE = FLOOD
    COLOR = BLACK
    USELIGHTINGEFFECT = YES
    }
  VECTOR
    {
    COLOR = BLACK
    }
  SCATTER
    {
    COLOR = BLACK
    }
  SHADE
    {
    COLOR = WHITE
    }
  EDGELAYER
    {
    SHOW = YES
    EDGETYPE = BORDERSANDCREASES
    COLOR = BLACK
    LINETHICKNESS = 0.1
    }
  POINTS
    {
    POINTSTOPLOT = SURFACENODES
    }
  SURFACES
    {
    SURFACESTOPLOT = KPLANES
    }
  VOLUMEMODE
    {
    VOLUMEOBJECTSTOPLOT
      {
      SHOWISOSURFACES = NO
      SHOWSLICES = NO
      SHOWSTREAMTRACES = NO
      }
    }
  EFFECTS
    {
    LIGHTINGEFFECT = GOURAUD
    }
$!FIELDMAP  [68]
  MESH
    {
    COLOR = BLACK
    }
  CONTOUR
    {
    CONTOURTYPE = FLOOD
    COLOR = BLACK
    USELIGHTINGEFFECT = YES
    }
  VECTOR
    {
    COLOR = BLACK
    }
  SCATTER
    {
    COLOR = BLACK
    }
  SHADE
    {
    COLOR = WHITE
    }
  EDGELAYER
    {
    SHOW = YES
    EDGETYPE = BORDERSANDCREASES
    COLOR = BLACK
    LINETHICKNESS = 0.1
    }
  POINTS
    {
    POINTSTOPLOT = SURFACENODES
    }
  SURFACES
    {
    SURFACESTOPLOT = KPLANES
    }
  VOLUMEMODE
    {
    VOLUMEOBJECTSTOPLOT
      {
      SHOWISOSURFACES = NO
      SHOWSLICES = NO
      SHOWSTREAMTRACES = NO
      }
    }
  EFFECTS
    {
    LIGHTINGEFFECT = GOURAUD
    }
$!FIELDMAP  [69]
  MESH
    {
    COLOR = BLACK
    }
  CONTOUR
    {
    CONTOURTYPE = FLOOD
    COLOR = BLACK
    USELIGHTINGEFFECT = YES
    }
  VECTOR
    {
    COLOR = BLACK
    }
  SCATTER
    {
    COLOR = BLACK
    }
  SHADE
    {
    COLOR = WHITE
    }
  EDGELAYER
    {
    SHOW = YES
    EDGETYPE = BORDERSANDCREASES
    COLOR = BLACK
    LINETHICKNESS = 0.1
    }
  POINTS
    {
    POINTSTOPLOT = SURFACENODES
    }
  SURFACES
    {
    SURFACESTOPLOT = KPLANES
    }
  VOLUMEMODE
    {
    VOLUMEOBJECTSTOPLOT
      {
      SHOWISOSURFACES = NO
      SHOWSLICES = NO
      SHOWSTREAMTRACES = NO
      }
    }
  EFFECTS
    {
    LIGHTINGEFFECT = GOURAUD
    }
$!FIELDMAP  [70]
  MESH
    {
    COLOR = BLACK
    }
  CONTOUR
    {
    CONTOURTYPE = FLOOD
    COLOR = BLACK
    USELIGHTINGEFFECT = YES
    }
  VECTOR
    {
    COLOR = BLACK
    }
  SCATTER
    {
    COLOR = BLACK
    }
  SHADE
    {
    COLOR = WHITE
    }
  EDGELAYER
    {
    SHOW = YES
    EDGETYPE = BORDERSANDCREASES
    COLOR = BLACK
    LINETHICKNESS = 0.1
    }
  POINTS
    {
    POINTSTOPLOT = SURFACENODES
    }
  SURFACES
    {
    SURFACESTOPLOT = KPLANES
    }
  VOLUMEMODE
    {
    VOLUMEOBJECTSTOPLOT
      {
      SHOWISOSURFACES = NO
      SHOWSLICES = NO
      SHOWSTREAMTRACES = NO
      }
    }
  EFFECTS
    {
    LIGHTINGEFFECT = GOURAUD
    }
$!FIELDMAP  [71]
  MESH
    {
    COLOR = BLACK
    }
  CONTOUR
    {
    CONTOURTYPE = FLOOD
    COLOR = BLACK
    USELIGHTINGEFFECT = YES
    }
  VECTOR
    {
    COLOR = BLACK
    }
  SCATTER
    {
    COLOR = BLACK
    }
  SHADE
    {
    COLOR = WHITE
    }
  EDGELAYER
    {
    SHOW = YES
    EDGETYPE = BORDERSANDCREASES
    COLOR = BLACK
    LINETHICKNESS = 0.1
    }
  POINTS
    {
    POINTSTOPLOT = SURFACENODES
    }
  SURFACES
    {
    SURFACESTOPLOT = KPLANES
    }
  VOLUMEMODE
    {
    VOLUMEOBJECTSTOPLOT
      {
      SHOWISOSURFACES = NO
      SHOWSLICES = NO
      SHOWSTREAMTRACES = NO
      }
    }
  EFFECTS
    {
    LIGHTINGEFFECT = GOURAUD
    }
$!FIELDMAP  [72]
  MESH
    {
    COLOR = BLACK
    }
  CONTOUR
    {
    CONTOURTYPE = FLOOD
    COLOR = BLACK
    USELIGHTINGEFFECT = YES
    }
  VECTOR
    {
    COLOR = BLACK
    }
  SCATTER
    {
    COLOR = BLACK
    }
  SHADE
    {
    COLOR = WHITE
    }
  EDGELAYER
    {
    SHOW = YES
    EDGETYPE = BORDERSANDCREASES
    COLOR = BLACK
    LINETHICKNESS = 0.1
    }
  POINTS
    {
    POINTSTOPLOT = SURFACENODES
    }
  SURFACES
    {
    SURFACESTOPLOT = KPLANES
    }
  VOLUMEMODE
    {
    VOLUMEOBJECTSTOPLOT
      {
      SHOWISOSURFACES = NO
      SHOWSLICES = NO
      SHOWSTREAMTRACES = NO
      }
    }
  EFFECTS
    {
    LIGHTINGEFFECT = GOURAUD
    }
$!FIELDMAP  [73]
  MESH
    {
    COLOR = BLACK
    }
  CONTOUR
    {
    CONTOURTYPE = FLOOD
    COLOR = BLACK
    USELIGHTINGEFFECT = YES
    }
  VECTOR
    {
    COLOR = BLACK
    }
  SCATTER
    {
    COLOR = BLACK
    }
  SHADE
    {
    COLOR = WHITE
    }
  EDGELAYER
    {
    SHOW = YES
    EDGETYPE = BORDERSANDCREASES
    COLOR = BLACK
    LINETHICKNESS = 0.1
    }
  POINTS
    {
    POINTSTOPLOT = SURFACENODES
    }
  SURFACES
    {
    SURFACESTOPLOT = KPLANES
    }
  VOLUMEMODE
    {
    VOLUMEOBJECTSTOPLOT
      {
      SHOWISOSURFACES = NO
      SHOWSLICES = NO
      SHOWSTREAMTRACES = NO
      }
    }
  EFFECTS
    {
    LIGHTINGEFFECT = GOURAUD
    }
$!FIELDMAP  [74]
  MESH
    {
    COLOR = BLACK
    }
  CONTOUR
    {
    CONTOURTYPE = FLOOD
    COLOR = BLACK
    USELIGHTINGEFFECT = YES
    }
  VECTOR
    {
    COLOR = BLACK
    }
  SCATTER
    {
    COLOR = BLACK
    }
  SHADE
    {
    COLOR = WHITE
    }
  EDGELAYER
    {
    SHOW = YES
    EDGETYPE = BORDERSANDCREASES
    COLOR = BLACK
    LINETHICKNESS = 0.1
    }
  POINTS
    {
    POINTSTOPLOT = SURFACENODES
    }
  SURFACES
    {
    SURFACESTOPLOT = KPLANES
    }
  VOLUMEMODE
    {
    VOLUMEOBJECTSTOPLOT
      {
      SHOWISOSURFACES = NO
      SHOWSLICES = NO
      SHOWSTREAMTRACES = NO
      }
    }
  EFFECTS
    {
    LIGHTINGEFFECT = GOURAUD
    }
$!FIELDMAP  [75]
  MESH
    {
    COLOR = BLACK
    }
  CONTOUR
    {
    CONTOURTYPE = FLOOD
    COLOR = BLACK
    USELIGHTINGEFFECT = YES
    }
  VECTOR
    {
    COLOR = BLACK
    }
  SCATTER
    {
    COLOR = BLACK
    }
  SHADE
    {
    COLOR = WHITE
    }
  EDGELAYER
    {
    SHOW = YES
    EDGETYPE = BORDERSANDCREASES
    COLOR = BLACK
    LINETHICKNESS = 0.1
    }
  POINTS
    {
    POINTSTOPLOT = SURFACENODES
    }
  SURFACES
    {
    SURFACESTOPLOT = KPLANES
    }
  VOLUMEMODE
    {
    VOLUMEOBJECTSTOPLOT
      {
      SHOWISOSURFACES = NO
      SHOWSLICES = NO
      SHOWSTREAMTRACES = NO
      }
    }
  EFFECTS
    {
    LIGHTINGEFFECT = GOURAUD
    }
$!FIELDMAP  [76]
  MESH
    {
    COLOR = BLACK
    }
  CONTOUR
    {
    CONTOURTYPE = FLOOD
    COLOR = BLACK
    USELIGHTINGEFFECT = YES
    }
  VECTOR
    {
    COLOR = BLACK
    }
  SCATTER
    {
    COLOR = BLACK
    }
  SHADE
    {
    COLOR = WHITE
    }
  EDGELAYER
    {
    SHOW = YES
    EDGETYPE = BORDERSANDCREASES
    COLOR = BLACK
    LINETHICKNESS = 0.1
    }
  POINTS
    {
    POINTSTOPLOT = SURFACENODES
    }
  SURFACES
    {
    SURFACESTOPLOT = KPLANES
    }
  VOLUMEMODE
    {
    VOLUMEOBJECTSTOPLOT
      {
      SHOWISOSURFACES = NO
      SHOWSLICES = NO
      SHOWSTREAMTRACES = NO
      }
    }
  EFFECTS
    {
    LIGHTINGEFFECT = GOURAUD
    }
$!FIELDMAP  [77]
  MESH
    {
    COLOR = BLACK
    }
  CONTOUR
    {
    CONTOURTYPE = FLOOD
    COLOR = BLACK
    USELIGHTINGEFFECT = YES
    }
  VECTOR
    {
    COLOR = BLACK
    }
  SCATTER
    {
    COLOR = BLACK
    }
  SHADE
    {
    COLOR = WHITE
    }
  EDGELAYER
    {
    SHOW = YES
    EDGETYPE = BORDERSANDCREASES
    COLOR = BLACK
    LINETHICKNESS = 0.1
    }
  POINTS
    {
    POINTSTOPLOT = SURFACENODES
    }
  SURFACES
    {
    SURFACESTOPLOT = KPLANES
    }
  VOLUMEMODE
    {
    VOLUMEOBJECTSTOPLOT
      {
      SHOWISOSURFACES = NO
      SHOWSLICES = NO
      SHOWSTREAMTRACES = NO
      }
    }
  EFFECTS
    {
    LIGHTINGEFFECT = GOURAUD
    }
$!FIELDMAP  [78]
  MESH
    {
    COLOR = BLACK
    }
  CONTOUR
    {
    CONTOURTYPE = FLOOD
    COLOR = BLACK
    USELIGHTINGEFFECT = YES
    }
  VECTOR
    {
    COLOR = BLACK
    }
  SCATTER
    {
    COLOR = BLACK
    }
  SHADE
    {
    COLOR = WHITE
    }
  EDGELAYER
    {
    SHOW = YES
    EDGETYPE = BORDERSANDCREASES
    COLOR = BLACK
    LINETHICKNESS = 0.1
    }
  POINTS
    {
    POINTSTOPLOT = SURFACENODES
    }
  SURFACES
    {
    SURFACESTOPLOT = KPLANES
    }
  VOLUMEMODE
    {
    VOLUMEOBJECTSTOPLOT
      {
      SHOWISOSURFACES = NO
      SHOWSLICES = NO
      SHOWSTREAMTRACES = NO
      }
    }
  EFFECTS
    {
    LIGHTINGEFFECT = GOURAUD
    }
$!FIELDMAP  [79]
  MESH
    {
    COLOR = BLACK
    }
  CONTOUR
    {
    CONTOURTYPE = FLOOD
    COLOR = BLACK
    USELIGHTINGEFFECT = YES
    }
  VECTOR
    {
    COLOR = BLACK
    }
  SCATTER
    {
    COLOR = BLACK
    }
  SHADE
    {
    COLOR = WHITE
    }
  EDGELAYER
    {
    SHOW = YES
    EDGETYPE = BORDERSANDCREASES
    COLOR = BLACK
    LINETHICKNESS = 0.1
    }
  POINTS
    {
    POINTSTOPLOT = SURFACENODES
    }
  SURFACES
    {
    SURFACESTOPLOT = KPLANES
    }
  VOLUMEMODE
    {
    VOLUMEOBJECTSTOPLOT
      {
      SHOWISOSURFACES = NO
      SHOWSLICES = NO
      SHOWSTREAMTRACES = NO
      }
    }
  EFFECTS
    {
    LIGHTINGEFFECT = GOURAUD
    }
$!FIELDMAP  [80]
  MESH
    {
    COLOR = BLACK
    }
  CONTOUR
    {
    CONTOURTYPE = FLOOD
    COLOR = BLACK
    USELIGHTINGEFFECT = YES
    }
  VECTOR
    {
    COLOR = BLACK
    }
  SCATTER
    {
    COLOR = BLACK
    }
  SHADE
    {
    COLOR = WHITE
    }
  EDGELAYER
    {
    SHOW = YES
    EDGETYPE = BORDERSANDCREASES
    COLOR = BLACK
    LINETHICKNESS = 0.1
    }
  POINTS
    {
    POINTSTOPLOT = SURFACENODES
    }
  SURFACES
    {
    SURFACESTOPLOT = KPLANES
    }
  VOLUMEMODE
    {
    VOLUMEOBJECTSTOPLOT
      {
      SHOWISOSURFACES = NO
      SHOWSLICES = NO
      SHOWSTREAMTRACES = NO
      }
    }
  EFFECTS
    {
    LIGHTINGEFFECT = GOURAUD
    }
$!FIELDMAP  [81]
  MESH
    {
    COLOR = BLACK
    }
  CONTOUR
    {
    CONTOURTYPE = FLOOD
    COLOR = BLACK
    USELIGHTINGEFFECT = YES
    }
  VECTOR
    {
    COLOR = BLACK
    }
  SCATTER
    {
    COLOR = BLACK
    }
  SHADE
    {
    COLOR = WHITE
    }
  EDGELAYER
    {
    SHOW = YES
    EDGETYPE = BORDERSANDCREASES
    COLOR = BLACK
    LINETHICKNESS = 0.1
    }
  POINTS
    {
    POINTSTOPLOT = SURFACENODES
    }
  SURFACES
    {
    SURFACESTOPLOT = KPLANES
    }
  VOLUMEMODE
    {
    VOLUMEOBJECTSTOPLOT
      {
      SHOWISOSURFACES = NO
      SHOWSLICES = NO
      SHOWSTREAMTRACES = NO
      }
    }
  EFFECTS
    {
    LIGHTINGEFFECT = GOURAUD
    }
$!FIELDMAP  [82]
  MESH
    {
    COLOR = BLACK
    }
  CONTOUR
    {
    CONTOURTYPE = FLOOD
    COLOR = BLACK
    USELIGHTINGEFFECT = YES
    }
  VECTOR
    {
    COLOR = BLACK
    }
  SCATTER
    {
    COLOR = BLACK
    }
  SHADE
    {
    COLOR = WHITE
    }
  EDGELAYER
    {
    SHOW = YES
    EDGETYPE = BORDERSANDCREASES
    COLOR = BLACK
    LINETHICKNESS = 0.1
    }
  POINTS
    {
    POINTSTOPLOT = SURFACENODES
    }
  SURFACES
    {
    SURFACESTOPLOT = KPLANES
    }
  VOLUMEMODE
    {
    VOLUMEOBJECTSTOPLOT
      {
      SHOWISOSURFACES = NO
      SHOWSLICES = NO
      SHOWSTREAMTRACES = NO
      }
    }
  EFFECTS
    {
    LIGHTINGEFFECT = GOURAUD
    }
$!FIELDMAP  [83]
  MESH
    {
    COLOR = BLACK
    }
  CONTOUR
    {
    CONTOURTYPE = FLOOD
    COLOR = BLACK
    USELIGHTINGEFFECT = YES
    }
  VECTOR
    {
    COLOR = BLACK
    }
  SCATTER
    {
    COLOR = BLACK
    }
  SHADE
    {
    COLOR = WHITE
    }
  EDGELAYER
    {
    SHOW = YES
    EDGETYPE = BORDERSANDCREASES
    COLOR = BLACK
    LINETHICKNESS = 0.1
    }
  POINTS
    {
    POINTSTOPLOT = SURFACENODES
    }
  SURFACES
    {
    SURFACESTOPLOT = KPLANES
    }
  VOLUMEMODE
    {
    VOLUMEOBJECTSTOPLOT
      {
      SHOWISOSURFACES = NO
      SHOWSLICES = NO
      SHOWSTREAMTRACES = NO
      }
    }
  EFFECTS
    {
    LIGHTINGEFFECT = GOURAUD
    }
$!FIELDMAP  [84]
  MESH
    {
    COLOR = BLACK
    }
  CONTOUR
    {
    CONTOURTYPE = FLOOD
    COLOR = BLACK
    USELIGHTINGEFFECT = YES
    }
  VECTOR
    {
    COLOR = BLACK
    }
  SCATTER
    {
    COLOR = BLACK
    }
  SHADE
    {
    COLOR = WHITE
    }
  EDGELAYER
    {
    SHOW = YES
    EDGETYPE = BORDERSANDCREASES
    COLOR = BLACK
    LINETHICKNESS = 0.1
    }
  POINTS
    {
    POINTSTOPLOT = SURFACENODES
    }
  SURFACES
    {
    SURFACESTOPLOT = KPLANES
    }
  VOLUMEMODE
    {
    VOLUMEOBJECTSTOPLOT
      {
      SHOWISOSURFACES = NO
      SHOWSLICES = NO
      SHOWSTREAMTRACES = NO
      }
    }
  EFFECTS
    {
    LIGHTINGEFFECT = GOURAUD
    }
$!FIELDMAP  [85]
  MESH
    {
    COLOR = BLACK
    }
  CONTOUR
    {
    CONTOURTYPE = FLOOD
    COLOR = BLACK
    USELIGHTINGEFFECT = YES
    }
  VECTOR
    {
    COLOR = BLACK
    }
  SCATTER
    {
    COLOR = BLACK
    }
  SHADE
    {
    COLOR = WHITE
    }
  EDGELAYER
    {
    SHOW = YES
    EDGETYPE = BORDERSANDCREASES
    COLOR = BLACK
    LINETHICKNESS = 0.1
    }
  POINTS
    {
    POINTSTOPLOT = SURFACENODES
    }
  SURFACES
    {
    SURFACESTOPLOT = KPLANES
    }
  VOLUMEMODE
    {
    VOLUMEOBJECTSTOPLOT
      {
      SHOWISOSURFACES = NO
      SHOWSLICES = NO
      SHOWSTREAMTRACES = NO
      }
    }
  EFFECTS
    {
    LIGHTINGEFFECT = GOURAUD
    }
$!FIELDMAP  [86]
  MESH
    {
    COLOR = BLACK
    }
  CONTOUR
    {
    CONTOURTYPE = FLOOD
    COLOR = BLACK
    USELIGHTINGEFFECT = YES
    }
  VECTOR
    {
    COLOR = BLACK
    }
  SCATTER
    {
    COLOR = BLACK
    }
  SHADE
    {
    COLOR = WHITE
    }
  EDGELAYER
    {
    SHOW = YES
    EDGETYPE = BORDERSANDCREASES
    COLOR = BLACK
    LINETHICKNESS = 0.1
    }
  POINTS
    {
    POINTSTOPLOT = SURFACENODES
    }
  SURFACES
    {
    SURFACESTOPLOT = KPLANES
    }
  VOLUMEMODE
    {
    VOLUMEOBJECTSTOPLOT
      {
      SHOWISOSURFACES = NO
      SHOWSLICES = NO
      SHOWSTREAMTRACES = NO
      }
    }
  EFFECTS
    {
    LIGHTINGEFFECT = GOURAUD
    }
$!FIELDMAP  [87]
  MESH
    {
    COLOR = BLACK
    }
  CONTOUR
    {
    CONTOURTYPE = FLOOD
    COLOR = BLACK
    USELIGHTINGEFFECT = YES
    }
  VECTOR
    {
    COLOR = BLACK
    }
  SCATTER
    {
    COLOR = BLACK
    }
  SHADE
    {
    COLOR = WHITE
    }
  EDGELAYER
    {
    SHOW = YES
    EDGETYPE = BORDERSANDCREASES
    COLOR = BLACK
    LINETHICKNESS = 0.1
    }
  POINTS
    {
    POINTSTOPLOT = SURFACENODES
    }
  SURFACES
    {
    SURFACESTOPLOT = KPLANES
    }
  VOLUMEMODE
    {
    VOLUMEOBJECTSTOPLOT
      {
      SHOWISOSURFACES = NO
      SHOWSLICES = NO
      SHOWSTREAMTRACES = NO
      }
    }
  EFFECTS
    {
    LIGHTINGEFFECT = GOURAUD
    }
$!FIELDMAP  [88]
  MESH
    {
    COLOR = BLACK
    }
  CONTOUR
    {
    CONTOURTYPE = FLOOD
    COLOR = BLACK
    USELIGHTINGEFFECT = YES
    }
  VECTOR
    {
    COLOR = BLACK
    }
  SCATTER
    {
    COLOR = BLACK
    }
  SHADE
    {
    COLOR = WHITE
    }
  EDGELAYER
    {
    SHOW = YES
    EDGETYPE = BORDERSANDCREASES
    COLOR = BLACK
    LINETHICKNESS = 0.1
    }
  POINTS
    {
    POINTSTOPLOT = SURFACENODES
    }
  SURFACES
    {
    SURFACESTOPLOT = KPLANES
    }
  VOLUMEMODE
    {
    VOLUMEOBJECTSTOPLOT
      {
      SHOWISOSURFACES = NO
      SHOWSLICES = NO
      SHOWSTREAMTRACES = NO
      }
    }
  EFFECTS
    {
    LIGHTINGEFFECT = GOURAUD
    }
$!FIELDMAP  [89]
  MESH
    {
    COLOR = BLACK
    }
  CONTOUR
    {
    CONTOURTYPE = FLOOD
    COLOR = BLACK
    USELIGHTINGEFFECT = YES
    }
  VECTOR
    {
    COLOR = BLACK
    }
  SCATTER
    {
    COLOR = BLACK
    }
  SHADE
    {
    COLOR = WHITE
    }
  EDGELAYER
    {
    SHOW = YES
    EDGETYPE = BORDERSANDCREASES
    COLOR = BLACK
    LINETHICKNESS = 0.1
    }
  POINTS
    {
    POINTSTOPLOT = SURFACENODES
    }
  SURFACES
    {
    SURFACESTOPLOT = KPLANES
    }
  VOLUMEMODE
    {
    VOLUMEOBJECTSTOPLOT
      {
      SHOWISOSURFACES = NO
      SHOWSLICES = NO
      SHOWSTREAMTRACES = NO
      }
    }
  EFFECTS
    {
    LIGHTINGEFFECT = GOURAUD
    }
$!FIELDMAP  [90]
  MESH
    {
    COLOR = BLACK
    }
  CONTOUR
    {
    CONTOURTYPE = FLOOD
    COLOR = BLACK
    USELIGHTINGEFFECT = YES
    }
  VECTOR
    {
    COLOR = BLACK
    }
  SCATTER
    {
    COLOR = BLACK
    }
  SHADE
    {
    COLOR = WHITE
    }
  EDGELAYER
    {
    SHOW = YES
    EDGETYPE = BORDERSANDCREASES
    COLOR = BLACK
    LINETHICKNESS = 0.1
    }
  POINTS
    {
    POINTSTOPLOT = SURFACENODES
    }
  SURFACES
    {
    SURFACESTOPLOT = KPLANES
    }
  VOLUMEMODE
    {
    VOLUMEOBJECTSTOPLOT
      {
      SHOWISOSURFACES = NO
      SHOWSLICES = NO
      SHOWSTREAMTRACES = NO
      }
    }
  EFFECTS
    {
    LIGHTINGEFFECT = GOURAUD
    }
$!FIELDMAP  [91]
  MESH
    {
    COLOR = BLACK
    }
  CONTOUR
    {
    CONTOURTYPE = FLOOD
    COLOR = BLACK
    USELIGHTINGEFFECT = YES
    }
  VECTOR
    {
    COLOR = BLACK
    }
  SCATTER
    {
    COLOR = BLACK
    }
  SHADE
    {
    COLOR = WHITE
    }
  EDGELAYER
    {
    SHOW = YES
    EDGETYPE = BORDERSANDCREASES
    COLOR = BLACK
    LINETHICKNESS = 0.1
    }
  POINTS
    {
    POINTSTOPLOT = SURFACENODES
    }
  SURFACES
    {
    SURFACESTOPLOT = KPLANES
    }
  VOLUMEMODE
    {
    VOLUMEOBJECTSTOPLOT
      {
      SHOWISOSURFACES = NO
      SHOWSLICES = NO
      SHOWSTREAMTRACES = NO
      }
    }
  EFFECTS
    {
    LIGHTINGEFFECT = GOURAUD
    }
$!FIELDMAP  [92]
  MESH
    {
    COLOR = BLACK
    }
  CONTOUR
    {
    CONTOURTYPE = FLOOD
    COLOR = BLACK
    USELIGHTINGEFFECT = YES
    }
  VECTOR
    {
    COLOR = BLACK
    }
  SCATTER
    {
    COLOR = BLACK
    }
  SHADE
    {
    COLOR = WHITE
    }
  EDGELAYER
    {
    SHOW = YES
    EDGETYPE = BORDERSANDCREASES
    COLOR = BLACK
    LINETHICKNESS = 0.1
    }
  POINTS
    {
    POINTSTOPLOT = SURFACENODES
    }
  SURFACES
    {
    SURFACESTOPLOT = KPLANES
    }
  VOLUMEMODE
    {
    VOLUMEOBJECTSTOPLOT
      {
      SHOWISOSURFACES = NO
      SHOWSLICES = NO
      SHOWSTREAMTRACES = NO
      }
    }
  EFFECTS
    {
    LIGHTINGEFFECT = GOURAUD
    }
$!FIELDMAP  [93]
  MESH
    {
    COLOR = BLACK
    }
  CONTOUR
    {
    CONTOURTYPE = FLOOD
    COLOR = BLACK
    USELIGHTINGEFFECT = YES
    }
  VECTOR
    {
    COLOR = BLACK
    }
  SCATTER
    {
    COLOR = BLACK
    }
  SHADE
    {
    COLOR = WHITE
    }
  EDGELAYER
    {
    SHOW = YES
    EDGETYPE = BORDERSANDCREASES
    COLOR = BLACK
    LINETHICKNESS = 0.1
    }
  POINTS
    {
    POINTSTOPLOT = SURFACENODES
    }
  SURFACES
    {
    SURFACESTOPLOT = KPLANES
    }
  VOLUMEMODE
    {
    VOLUMEOBJECTSTOPLOT
      {
      SHOWISOSURFACES = NO
      SHOWSLICES = NO
      SHOWSTREAMTRACES = NO
      }
    }
  EFFECTS
    {
    LIGHTINGEFFECT = GOURAUD
    }
$!FIELDMAP  [94]
  MESH
    {
    COLOR = BLACK
    }
  CONTOUR
    {
    CONTOURTYPE = FLOOD
    COLOR = BLACK
    USELIGHTINGEFFECT = YES
    }
  VECTOR
    {
    COLOR = BLACK
    }
  SCATTER
    {
    COLOR = BLACK
    }
  SHADE
    {
    COLOR = WHITE
    }
  EDGELAYER
    {
    SHOW = YES
    EDGETYPE = BORDERSANDCREASES
    COLOR = BLACK
    LINETHICKNESS = 0.1
    }
  POINTS
    {
    POINTSTOPLOT = SURFACENODES
    }
  SURFACES
    {
    SURFACESTOPLOT = KPLANES
    }
  VOLUMEMODE
    {
    VOLUMEOBJECTSTOPLOT
      {
      SHOWISOSURFACES = NO
      SHOWSLICES = NO
      SHOWSTREAMTRACES = NO
      }
    }
  EFFECTS
    {
    LIGHTINGEFFECT = GOURAUD
    }
$!FIELDMAP  [95]
  MESH
    {
    COLOR = BLACK
    }
  CONTOUR
    {
    CONTOURTYPE = FLOOD
    COLOR = BLACK
    USELIGHTINGEFFECT = YES
    }
  VECTOR
    {
    COLOR = BLACK
    }
  SCATTER
    {
    COLOR = BLACK
    }
  SHADE
    {
    COLOR = WHITE
    }
  EDGELAYER
    {
    SHOW = YES
    EDGETYPE = BORDERSANDCREASES
    COLOR = BLACK
    LINETHICKNESS = 0.1
    }
  POINTS
    {
    POINTSTOPLOT = SURFACENODES
    }
  SURFACES
    {
    SURFACESTOPLOT = KPLANES
    }
  VOLUMEMODE
    {
    VOLUMEOBJECTSTOPLOT
      {
      SHOWISOSURFACES = NO
      SHOWSLICES = NO
      SHOWSTREAMTRACES = NO
      }
    }
  EFFECTS
    {
    LIGHTINGEFFECT = GOURAUD
    }
$!FIELDMAP  [96]
  MESH
    {
    COLOR = BLACK
    }
  CONTOUR
    {
    CONTOURTYPE = FLOOD
    COLOR = BLACK
    USELIGHTINGEFFECT = YES
    }
  VECTOR
    {
    COLOR = BLACK
    }
  SCATTER
    {
    COLOR = BLACK
    }
  SHADE
    {
    COLOR = WHITE
    }
  EDGELAYER
    {
    SHOW = YES
    EDGETYPE = BORDERSANDCREASES
    COLOR = BLACK
    LINETHICKNESS = 0.1
    }
  POINTS
    {
    POINTSTOPLOT = SURFACENODES
    }
  SURFACES
    {
    SURFACESTOPLOT = KPLANES
    }
  VOLUMEMODE
    {
    VOLUMEOBJECTSTOPLOT
      {
      SHOWISOSURFACES = NO
      SHOWSLICES = NO
      SHOWSTREAMTRACES = NO
      }
    }
  EFFECTS
    {
    LIGHTINGEFFECT = GOURAUD
    }
$!FIELDMAP  [97]
  MESH
    {
    COLOR = BLACK
    }
  CONTOUR
    {
    CONTOURTYPE = FLOOD
    COLOR = BLACK
    USELIGHTINGEFFECT = YES
    }
  VECTOR
    {
    COLOR = BLACK
    }
  SCATTER
    {
    COLOR = BLACK
    }
  SHADE
    {
    COLOR = WHITE
    }
  EDGELAYER
    {
    SHOW = YES
    EDGETYPE = BORDERSANDCREASES
    COLOR = BLACK
    LINETHICKNESS = 0.1
    }
  POINTS
    {
    POINTSTOPLOT = SURFACENODES
    }
  SURFACES
    {
    SURFACESTOPLOT = KPLANES
    }
  VOLUMEMODE
    {
    VOLUMEOBJECTSTOPLOT
      {
      SHOWISOSURFACES = NO
      SHOWSLICES = NO
      SHOWSTREAMTRACES = NO
      }
    }
  EFFECTS
    {
    LIGHTINGEFFECT = GOURAUD
    }
$!FIELDMAP  [98]
  MESH
    {
    COLOR = BLACK
    }
  CONTOUR
    {
    CONTOURTYPE = FLOOD
    COLOR = BLACK
    USELIGHTINGEFFECT = YES
    }
  VECTOR
    {
    COLOR = BLACK
    }
  SCATTER
    {
    COLOR = BLACK
    }
  SHADE
    {
    COLOR = WHITE
    }
  EDGELAYER
    {
    SHOW = YES
    EDGETYPE = BORDERSANDCREASES
    COLOR = BLACK
    LINETHICKNESS = 0.1
    }
  POINTS
    {
    POINTSTOPLOT = SURFACENODES
    }
  SURFACES
    {
    SURFACESTOPLOT = KPLANES
    }
  VOLUMEMODE
    {
    VOLUMEOBJECTSTOPLOT
      {
      SHOWISOSURFACES = NO
      SHOWSLICES = NO
      SHOWSTREAMTRACES = NO
      }
    }
  EFFECTS
    {
    LIGHTINGEFFECT = GOURAUD
    }
$!FIELDMAP  [99]
  MESH
    {
    COLOR = BLACK
    }
  CONTOUR
    {
    CONTOURTYPE = FLOOD
    COLOR = BLACK
    USELIGHTINGEFFECT = YES
    }
  VECTOR
    {
    COLOR = BLACK
    }
  SCATTER
    {
    COLOR = BLACK
    }
  SHADE
    {
    COLOR = WHITE
    }
  EDGELAYER
    {
    SHOW = YES
    EDGETYPE = BORDERSANDCREASES
    COLOR = BLACK
    LINETHICKNESS = 0.1
    }
  POINTS
    {
    POINTSTOPLOT = SURFACENODES
    }
  SURFACES
    {
    SURFACESTOPLOT = KPLANES
    }
  VOLUMEMODE
    {
    VOLUMEOBJECTSTOPLOT
      {
      SHOWISOSURFACES = NO
      SHOWSLICES = NO
      SHOWSTREAMTRACES = NO
      }
    }
  EFFECTS
    {
    LIGHTINGEFFECT = GOURAUD
    }
$!FIELDMAP  [100]
  MESH
    {
    COLOR = BLACK
    }
  CONTOUR
    {
    CONTOURTYPE = FLOOD
    COLOR = BLACK
    USELIGHTINGEFFECT = YES
    }
  VECTOR
    {
    COLOR = BLACK
    }
  SCATTER
    {
    COLOR = BLACK
    }
  SHADE
    {
    COLOR = WHITE
    }
  EDGELAYER
    {
    SHOW = YES
    EDGETYPE = BORDERSANDCREASES
    COLOR = BLACK
    LINETHICKNESS = 0.1
    }
  POINTS
    {
    POINTSTOPLOT = SURFACENODES
    }
  SURFACES
    {
    SURFACESTOPLOT = KPLANES
    }
  VOLUMEMODE
    {
    VOLUMEOBJECTSTOPLOT
      {
      SHOWISOSURFACES = NO
      SHOWSLICES = NO
      SHOWSTREAMTRACES = NO
      }
    }
  EFFECTS
    {
    LIGHTINGEFFECT = GOURAUD
    }
$!FIELDMAP  [101]
  MESH
    {
    COLOR = BLACK
    }
  CONTOUR
    {
    CONTOURTYPE = FLOOD
    COLOR = BLACK
    USELIGHTINGEFFECT = YES
    }
  VECTOR
    {
    COLOR = BLACK
    }
  SCATTER
    {
    COLOR = BLACK
    }
  SHADE
    {
    COLOR = WHITE
    }
  EDGELAYER
    {
    SHOW = YES
    EDGETYPE = BORDERSANDCREASES
    COLOR = BLACK
    LINETHICKNESS = 0.1
    }
  POINTS
    {
    POINTSTOPLOT = SURFACENODES
    }
  SURFACES
    {
    SURFACESTOPLOT = KPLANES
    }
  VOLUMEMODE
    {
    VOLUMEOBJECTSTOPLOT
      {
      SHOWISOSURFACES = NO
      SHOWSLICES = NO
      SHOWSTREAMTRACES = NO
      }
    }
  EFFECTS
    {
    LIGHTINGEFFECT = GOURAUD
    }
$!FIELDMAP  [102]
  MESH
    {
    COLOR = BLACK
    }
  CONTOUR
    {
    CONTOURTYPE = FLOOD
    COLOR = BLACK
    USELIGHTINGEFFECT = YES
    }
  VECTOR
    {
    COLOR = BLACK
    }
  SCATTER
    {
    COLOR = BLACK
    }
  SHADE
    {
    COLOR = WHITE
    }
  EDGELAYER
    {
    SHOW = YES
    EDGETYPE = BORDERSANDCREASES
    COLOR = BLACK
    LINETHICKNESS = 0.1
    }
  POINTS
    {
    POINTSTOPLOT = SURFACENODES
    }
  SURFACES
    {
    SURFACESTOPLOT = KPLANES
    }
  VOLUMEMODE
    {
    VOLUMEOBJECTSTOPLOT
      {
      SHOWISOSURFACES = NO
      SHOWSLICES = NO
      SHOWSTREAMTRACES = NO
      }
    }
  EFFECTS
    {
    LIGHTINGEFFECT = GOURAUD
    }
$!FIELDMAP  [103]
  MESH
    {
    COLOR = BLACK
    }
  CONTOUR
    {
    CONTOURTYPE = FLOOD
    COLOR = BLACK
    USELIGHTINGEFFECT = YES
    }
  VECTOR
    {
    COLOR = BLACK
    }
  SCATTER
    {
    COLOR = BLACK
    }
  SHADE
    {
    COLOR = WHITE
    }
  EDGELAYER
    {
    SHOW = YES
    EDGETYPE = BORDERSANDCREASES
    COLOR = BLACK
    LINETHICKNESS = 0.1
    }
  POINTS
    {
    POINTSTOPLOT = SURFACENODES
    }
  SURFACES
    {
    SURFACESTOPLOT = KPLANES
    }
  VOLUMEMODE
    {
    VOLUMEOBJECTSTOPLOT
      {
      SHOWISOSURFACES = NO
      SHOWSLICES = NO
      SHOWSTREAMTRACES = NO
      }
    }
  EFFECTS
    {
    LIGHTINGEFFECT = GOURAUD
    }
$!FIELDMAP  [104]
  MESH
    {
    COLOR = BLACK
    }
  CONTOUR
    {
    CONTOURTYPE = FLOOD
    COLOR = BLACK
    USELIGHTINGEFFECT = YES
    }
  VECTOR
    {
    COLOR = BLACK
    }
  SCATTER
    {
    COLOR = BLACK
    }
  SHADE
    {
    COLOR = WHITE
    }
  EDGELAYER
    {
    SHOW = YES
    EDGETYPE = BORDERSANDCREASES
    COLOR = BLACK
    LINETHICKNESS = 0.1
    }
  POINTS
    {
    POINTSTOPLOT = SURFACENODES
    }
  SURFACES
    {
    SURFACESTOPLOT = KPLANES
    }
  VOLUMEMODE
    {
    VOLUMEOBJECTSTOPLOT
      {
      SHOWISOSURFACES = NO
      SHOWSLICES = NO
      SHOWSTREAMTRACES = NO
      }
    }
  EFFECTS
    {
    LIGHTINGEFFECT = GOURAUD
    }
$!FIELDMAP  [105]
  MESH
    {
    COLOR = BLACK
    }
  CONTOUR
    {
    CONTOURTYPE = FLOOD
    COLOR = BLACK
    USELIGHTINGEFFECT = YES
    }
  VECTOR
    {
    COLOR = BLACK
    }
  SCATTER
    {
    COLOR = BLACK
    }
  SHADE
    {
    COLOR = WHITE
    }
  EDGELAYER
    {
    SHOW = YES
    EDGETYPE = BORDERSANDCREASES
    COLOR = BLACK
    LINETHICKNESS = 0.1
    }
  POINTS
    {
    POINTSTOPLOT = SURFACENODES
    }
  SURFACES
    {
    SURFACESTOPLOT = KPLANES
    }
  VOLUMEMODE
    {
    VOLUMEOBJECTSTOPLOT
      {
      SHOWISOSURFACES = NO
      SHOWSLICES = NO
      SHOWSTREAMTRACES = NO
      }
    }
  EFFECTS
    {
    LIGHTINGEFFECT = GOURAUD
    }
$!FIELDMAP  [106]
  MESH
    {
    COLOR = BLACK
    }
  CONTOUR
    {
    CONTOURTYPE = FLOOD
    COLOR = BLACK
    USELIGHTINGEFFECT = YES
    }
  VECTOR
    {
    COLOR = BLACK
    }
  SCATTER
    {
    COLOR = BLACK
    }
  SHADE
    {
    COLOR = WHITE
    }
  EDGELAYER
    {
    SHOW = YES
    EDGETYPE = BORDERSANDCREASES
    COLOR = BLACK
    LINETHICKNESS = 0.1
    }
  POINTS
    {
    POINTSTOPLOT = SURFACENODES
    }
  SURFACES
    {
    SURFACESTOPLOT = KPLANES
    }
  VOLUMEMODE
    {
    VOLUMEOBJECTSTOPLOT
      {
      SHOWISOSURFACES = NO
      SHOWSLICES = NO
      SHOWSTREAMTRACES = NO
      }
    }
  EFFECTS
    {
    LIGHTINGEFFECT = GOURAUD
    }
$!FIELDMAP  [107]
  MESH
    {
    COLOR = BLACK
    }
  CONTOUR
    {
    CONTOURTYPE = FLOOD
    COLOR = BLACK
    USELIGHTINGEFFECT = YES
    }
  VECTOR
    {
    COLOR = BLACK
    }
  SCATTER
    {
    COLOR = BLACK
    }
  SHADE
    {
    COLOR = WHITE
    }
  EDGELAYER
    {
    SHOW = YES
    EDGETYPE = BORDERSANDCREASES
    COLOR = BLACK
    LINETHICKNESS = 0.1
    }
  POINTS
    {
    POINTSTOPLOT = SURFACENODES
    }
  SURFACES
    {
    SURFACESTOPLOT = KPLANES
    }
  VOLUMEMODE
    {
    VOLUMEOBJECTSTOPLOT
      {
      SHOWISOSURFACES = NO
      SHOWSLICES = NO
      SHOWSTREAMTRACES = NO
      }
    }
  EFFECTS
    {
    LIGHTINGEFFECT = GOURAUD
    }
$!FIELDMAP  [108]
  MESH
    {
    COLOR = BLACK
    }
  CONTOUR
    {
    CONTOURTYPE = FLOOD
    COLOR = BLACK
    USELIGHTINGEFFECT = YES
    }
  VECTOR
    {
    COLOR = BLACK
    }
  SCATTER
    {
    COLOR = BLACK
    }
  SHADE
    {
    COLOR = WHITE
    }
  EDGELAYER
    {
    SHOW = YES
    EDGETYPE = BORDERSANDCREASES
    COLOR = BLACK
    LINETHICKNESS = 0.1
    }
  POINTS
    {
    POINTSTOPLOT = SURFACENODES
    }
  SURFACES
    {
    SURFACESTOPLOT = KPLANES
    }
  VOLUMEMODE
    {
    VOLUMEOBJECTSTOPLOT
      {
      SHOWISOSURFACES = NO
      SHOWSLICES = NO
      SHOWSTREAMTRACES = NO
      }
    }
  EFFECTS
    {
    LIGHTINGEFFECT = GOURAUD
    }
$!FIELDMAP  [109]
  MESH
    {
    COLOR = BLACK
    }
  CONTOUR
    {
    CONTOURTYPE = FLOOD
    COLOR = BLACK
    USELIGHTINGEFFECT = YES
    }
  VECTOR
    {
    COLOR = BLACK
    }
  SCATTER
    {
    COLOR = BLACK
    }
  SHADE
    {
    COLOR = WHITE
    }
  EDGELAYER
    {
    SHOW = YES
    EDGETYPE = BORDERSANDCREASES
    COLOR = BLACK
    LINETHICKNESS = 0.1
    }
  POINTS
    {
    POINTSTOPLOT = SURFACENODES
    }
  SURFACES
    {
    SURFACESTOPLOT = KPLANES
    }
  VOLUMEMODE
    {
    VOLUMEOBJECTSTOPLOT
      {
      SHOWISOSURFACES = NO
      SHOWSLICES = NO
      SHOWSTREAMTRACES = NO
      }
    }
  EFFECTS
    {
    LIGHTINGEFFECT = GOURAUD
    }
$!FIELDMAP  [110]
  MESH
    {
    COLOR = BLACK
    }
  CONTOUR
    {
    CONTOURTYPE = FLOOD
    COLOR = BLACK
    USELIGHTINGEFFECT = YES
    }
  VECTOR
    {
    COLOR = BLACK
    }
  SCATTER
    {
    COLOR = BLACK
    }
  SHADE
    {
    COLOR = WHITE
    }
  EDGELAYER
    {
    SHOW = YES
    EDGETYPE = BORDERSANDCREASES
    COLOR = BLACK
    LINETHICKNESS = 0.1
    }
  POINTS
    {
    POINTSTOPLOT = SURFACENODES
    }
  SURFACES
    {
    SURFACESTOPLOT = KPLANES
    }
  VOLUMEMODE
    {
    VOLUMEOBJECTSTOPLOT
      {
      SHOWISOSURFACES = NO
      SHOWSLICES = NO
      SHOWSTREAMTRACES = NO
      }
    }
  EFFECTS
    {
    LIGHTINGEFFECT = GOURAUD
    }
$!FIELDMAP  [111]
  MESH
    {
    COLOR = BLACK
    }
  CONTOUR
    {
    CONTOURTYPE = FLOOD
    COLOR = BLACK
    USELIGHTINGEFFECT = YES
    }
  VECTOR
    {
    COLOR = BLACK
    }
  SCATTER
    {
    COLOR = BLACK
    }
  SHADE
    {
    COLOR = WHITE
    }
  EDGELAYER
    {
    SHOW = YES
    EDGETYPE = BORDERSANDCREASES
    COLOR = BLACK
    LINETHICKNESS = 0.1
    }
  POINTS
    {
    POINTSTOPLOT = SURFACENODES
    }
  SURFACES
    {
    SURFACESTOPLOT = KPLANES
    }
  VOLUMEMODE
    {
    VOLUMEOBJECTSTOPLOT
      {
      SHOWISOSURFACES = NO
      SHOWSLICES = NO
      SHOWSTREAMTRACES = NO
      }
    }
  EFFECTS
    {
    LIGHTINGEFFECT = GOURAUD
    }
$!FIELDMAP  [112]
  MESH
    {
    COLOR = BLACK
    }
  CONTOUR
    {
    CONTOURTYPE = FLOOD
    COLOR = BLACK
    USELIGHTINGEFFECT = YES
    }
  VECTOR
    {
    COLOR = BLACK
    }
  SCATTER
    {
    COLOR = BLACK
    }
  SHADE
    {
    COLOR = WHITE
    }
  EDGELAYER
    {
    SHOW = YES
    EDGETYPE = BORDERSANDCREASES
    COLOR = BLACK
    LINETHICKNESS = 0.1
    }
  POINTS
    {
    POINTSTOPLOT = SURFACENODES
    }
  SURFACES
    {
    SURFACESTOPLOT = KPLANES
    }
  VOLUMEMODE
    {
    VOLUMEOBJECTSTOPLOT
      {
      SHOWISOSURFACES = NO
      SHOWSLICES = NO
      SHOWSTREAMTRACES = NO
      }
    }
  EFFECTS
    {
    LIGHTINGEFFECT = GOURAUD
    }
$!FIELDMAP  [113]
  MESH
    {
    COLOR = BLACK
    }
  CONTOUR
    {
    CONTOURTYPE = FLOOD
    COLOR = BLACK
    USELIGHTINGEFFECT = YES
    }
  VECTOR
    {
    COLOR = BLACK
    }
  SCATTER
    {
    COLOR = BLACK
    }
  SHADE
    {
    COLOR = WHITE
    }
  EDGELAYER
    {
    SHOW = YES
    EDGETYPE = BORDERSANDCREASES
    COLOR = BLACK
    LINETHICKNESS = 0.1
    }
  POINTS
    {
    POINTSTOPLOT = SURFACENODES
    }
  SURFACES
    {
    SURFACESTOPLOT = KPLANES
    }
  VOLUMEMODE
    {
    VOLUMEOBJECTSTOPLOT
      {
      SHOWISOSURFACES = NO
      SHOWSLICES = NO
      SHOWSTREAMTRACES = NO
      }
    }
  EFFECTS
    {
    LIGHTINGEFFECT = GOURAUD
    }
$!FIELDMAP  [114]
  MESH
    {
    COLOR = BLACK
    }
  CONTOUR
    {
    CONTOURTYPE = FLOOD
    COLOR = BLACK
    USELIGHTINGEFFECT = YES
    }
  VECTOR
    {
    COLOR = BLACK
    }
  SCATTER
    {
    COLOR = BLACK
    }
  SHADE
    {
    COLOR = WHITE
    }
  EDGELAYER
    {
    SHOW = YES
    EDGETYPE = BORDERSANDCREASES
    COLOR = BLACK
    LINETHICKNESS = 0.1
    }
  POINTS
    {
    POINTSTOPLOT = SURFACENODES
    }
  SURFACES
    {
    SURFACESTOPLOT = KPLANES
    }
  VOLUMEMODE
    {
    VOLUMEOBJECTSTOPLOT
      {
      SHOWISOSURFACES = NO
      SHOWSLICES = NO
      SHOWSTREAMTRACES = NO
      }
    }
  EFFECTS
    {
    LIGHTINGEFFECT = GOURAUD
    }
$!FIELDMAP  [115]
  MESH
    {
    COLOR = BLACK
    }
  CONTOUR
    {
    CONTOURTYPE = FLOOD
    COLOR = BLACK
    USELIGHTINGEFFECT = YES
    }
  VECTOR
    {
    COLOR = BLACK
    }
  SCATTER
    {
    COLOR = BLACK
    }
  SHADE
    {
    COLOR = WHITE
    }
  EDGELAYER
    {
    SHOW = YES
    EDGETYPE = BORDERSANDCREASES
    COLOR = BLACK
    LINETHICKNESS = 0.1
    }
  POINTS
    {
    POINTSTOPLOT = SURFACENODES
    }
  SURFACES
    {
    SURFACESTOPLOT = KPLANES
    }
  VOLUMEMODE
    {
    VOLUMEOBJECTSTOPLOT
      {
      SHOWISOSURFACES = NO
      SHOWSLICES = NO
      SHOWSTREAMTRACES = NO
      }
    }
  EFFECTS
    {
    LIGHTINGEFFECT = GOURAUD
    }
$!FIELDMAP  [116]
  MESH
    {
    COLOR = BLACK
    }
  CONTOUR
    {
    CONTOURTYPE = FLOOD
    COLOR = BLACK
    USELIGHTINGEFFECT = YES
    }
  VECTOR
    {
    COLOR = BLACK
    }
  SCATTER
    {
    COLOR = BLACK
    }
  SHADE
    {
    COLOR = WHITE
    }
  EDGELAYER
    {
    SHOW = YES
    EDGETYPE = BORDERSANDCREASES
    COLOR = BLACK
    LINETHICKNESS = 0.1
    }
  POINTS
    {
    POINTSTOPLOT = SURFACENODES
    }
  SURFACES
    {
    SURFACESTOPLOT = KPLANES
    }
  VOLUMEMODE
    {
    VOLUMEOBJECTSTOPLOT
      {
      SHOWISOSURFACES = NO
      SHOWSLICES = NO
      SHOWSTREAMTRACES = NO
      }
    }
  EFFECTS
    {
    LIGHTINGEFFECT = GOURAUD
    }
$!FIELDMAP  [117]
  MESH
    {
    COLOR = BLACK
    }
  CONTOUR
    {
    CONTOURTYPE = FLOOD
    COLOR = BLACK
    USELIGHTINGEFFECT = YES
    }
  VECTOR
    {
    COLOR = BLACK
    }
  SCATTER
    {
    COLOR = BLACK
    }
  SHADE
    {
    COLOR = WHITE
    }
  EDGELAYER
    {
    SHOW = YES
    EDGETYPE = BORDERSANDCREASES
    COLOR = BLACK
    LINETHICKNESS = 0.1
    }
  POINTS
    {
    POINTSTOPLOT = SURFACENODES
    }
  SURFACES
    {
    SURFACESTOPLOT = KPLANES
    }
  VOLUMEMODE
    {
    VOLUMEOBJECTSTOPLOT
      {
      SHOWISOSURFACES = NO
      SHOWSLICES = NO
      SHOWSTREAMTRACES = NO
      }
    }
  EFFECTS
    {
    LIGHTINGEFFECT = GOURAUD
    }
$!FIELDMAP  [118]
  MESH
    {
    COLOR = BLACK
    }
  CONTOUR
    {
    CONTOURTYPE = FLOOD
    COLOR = BLACK
    USELIGHTINGEFFECT = YES
    }
  VECTOR
    {
    COLOR = BLACK
    }
  SCATTER
    {
    COLOR = BLACK
    }
  SHADE
    {
    COLOR = WHITE
    }
  EDGELAYER
    {
    SHOW = YES
    EDGETYPE = BORDERSANDCREASES
    COLOR = BLACK
    LINETHICKNESS = 0.1
    }
  POINTS
    {
    POINTSTOPLOT = SURFACENODES
    }
  SURFACES
    {
    SURFACESTOPLOT = KPLANES
    }
  VOLUMEMODE
    {
    VOLUMEOBJECTSTOPLOT
      {
      SHOWISOSURFACES = NO
      SHOWSLICES = NO
      SHOWSTREAMTRACES = NO
      }
    }
  EFFECTS
    {
    LIGHTINGEFFECT = GOURAUD
    }
$!FIELDMAP  [119]
  MESH
    {
    COLOR = BLACK
    }
  CONTOUR
    {
    CONTOURTYPE = FLOOD
    COLOR = BLACK
    USELIGHTINGEFFECT = YES
    }
  VECTOR
    {
    COLOR = BLACK
    }
  SCATTER
    {
    COLOR = BLACK
    }
  SHADE
    {
    COLOR = WHITE
    }
  EDGELAYER
    {
    SHOW = YES
    EDGETYPE = BORDERSANDCREASES
    COLOR = BLACK
    LINETHICKNESS = 0.1
    }
  POINTS
    {
    POINTSTOPLOT = SURFACENODES
    }
  SURFACES
    {
    SURFACESTOPLOT = KPLANES
    }
  VOLUMEMODE
    {
    VOLUMEOBJECTSTOPLOT
      {
      SHOWISOSURFACES = NO
      SHOWSLICES = NO
      SHOWSTREAMTRACES = NO
      }
    }
  EFFECTS
    {
    LIGHTINGEFFECT = GOURAUD
    }
$!FIELDMAP  [120]
  MESH
    {
    COLOR = BLACK
    }
  CONTOUR
    {
    CONTOURTYPE = FLOOD
    COLOR = BLACK
    USELIGHTINGEFFECT = YES
    }
  VECTOR
    {
    COLOR = BLACK
    }
  SCATTER
    {
    COLOR = BLACK
    }
  SHADE
    {
    COLOR = WHITE
    }
  EDGELAYER
    {
    SHOW = YES
    EDGETYPE = BORDERSANDCREASES
    COLOR = BLACK
    LINETHICKNESS = 0.1
    }
  POINTS
    {
    POINTSTOPLOT = SURFACENODES
    }
  SURFACES
    {
    SURFACESTOPLOT = KPLANES
    }
  VOLUMEMODE
    {
    VOLUMEOBJECTSTOPLOT
      {
      SHOWISOSURFACES = NO
      SHOWSLICES = NO
      SHOWSTREAMTRACES = NO
      }
    }
  EFFECTS
    {
    LIGHTINGEFFECT = GOURAUD
    }
$!FIELDMAP  [121]
  MESH
    {
    COLOR = BLACK
    }
  CONTOUR
    {
    CONTOURTYPE = FLOOD
    COLOR = BLACK
    USELIGHTINGEFFECT = YES
    }
  VECTOR
    {
    COLOR = BLACK
    }
  SCATTER
    {
    COLOR = BLACK
    }
  SHADE
    {
    COLOR = WHITE
    }
  EDGELAYER
    {
    SHOW = YES
    EDGETYPE = BORDERSANDCREASES
    COLOR = BLACK
    LINETHICKNESS = 0.1
    }
  POINTS
    {
    POINTSTOPLOT = SURFACENODES
    }
  SURFACES
    {
    SURFACESTOPLOT = KPLANES
    }
  VOLUMEMODE
    {
    VOLUMEOBJECTSTOPLOT
      {
      SHOWISOSURFACES = NO
      SHOWSLICES = NO
      SHOWSTREAMTRACES = NO
      }
    }
  EFFECTS
    {
    LIGHTINGEFFECT = GOURAUD
    }
$!FIELDMAP  [122]
  MESH
    {
    COLOR = BLACK
    }
  CONTOUR
    {
    CONTOURTYPE = FLOOD
    COLOR = BLACK
    USELIGHTINGEFFECT = YES
    }
  VECTOR
    {
    COLOR = BLACK
    }
  SCATTER
    {
    COLOR = BLACK
    }
  SHADE
    {
    COLOR = WHITE
    }
  EDGELAYER
    {
    SHOW = YES
    EDGETYPE = BORDERSANDCREASES
    COLOR = BLACK
    LINETHICKNESS = 0.1
    }
  POINTS
    {
    POINTSTOPLOT = SURFACENODES
    }
  SURFACES
    {
    SURFACESTOPLOT = KPLANES
    }
  VOLUMEMODE
    {
    VOLUMEOBJECTSTOPLOT
      {
      SHOWISOSURFACES = NO
      SHOWSLICES = NO
      SHOWSTREAMTRACES = NO
      }
    }
  EFFECTS
    {
    LIGHTINGEFFECT = GOURAUD
    }
$!FIELDMAP  [123]
  MESH
    {
    COLOR = BLACK
    }
  CONTOUR
    {
    CONTOURTYPE = FLOOD
    COLOR = BLACK
    USELIGHTINGEFFECT = YES
    }
  VECTOR
    {
    COLOR = BLACK
    }
  SCATTER
    {
    COLOR = BLACK
    }
  SHADE
    {
    COLOR = WHITE
    }
  EDGELAYER
    {
    SHOW = YES
    EDGETYPE = BORDERSANDCREASES
    COLOR = BLACK
    LINETHICKNESS = 0.1
    }
  POINTS
    {
    POINTSTOPLOT = SURFACENODES
    }
  SURFACES
    {
    SURFACESTOPLOT = KPLANES
    }
  VOLUMEMODE
    {
    VOLUMEOBJECTSTOPLOT
      {
      SHOWISOSURFACES = NO
      SHOWSLICES = NO
      SHOWSTREAMTRACES = NO
      }
    }
  EFFECTS
    {
    LIGHTINGEFFECT = GOURAUD
    }
$!FIELDMAP  [124]
  MESH
    {
    COLOR = BLACK
    }
  CONTOUR
    {
    CONTOURTYPE = FLOOD
    COLOR = BLACK
    USELIGHTINGEFFECT = YES
    }
  VECTOR
    {
    COLOR = BLACK
    }
  SCATTER
    {
    COLOR = BLACK
    }
  SHADE
    {
    COLOR = WHITE
    }
  EDGELAYER
    {
    SHOW = YES
    EDGETYPE = BORDERSANDCREASES
    COLOR = BLACK
    LINETHICKNESS = 0.1
    }
  POINTS
    {
    POINTSTOPLOT = SURFACENODES
    }
  SURFACES
    {
    SURFACESTOPLOT = KPLANES
    }
  VOLUMEMODE
    {
    VOLUMEOBJECTSTOPLOT
      {
      SHOWISOSURFACES = NO
      SHOWSLICES = NO
      SHOWSTREAMTRACES = NO
      }
    }
  EFFECTS
    {
    LIGHTINGEFFECT = GOURAUD
    }
$!FIELDMAP  [125]
  MESH
    {
    COLOR = BLACK
    }
  CONTOUR
    {
    CONTOURTYPE = FLOOD
    COLOR = BLACK
    USELIGHTINGEFFECT = YES
    }
  VECTOR
    {
    COLOR = BLACK
    }
  SCATTER
    {
    COLOR = BLACK
    }
  SHADE
    {
    COLOR = WHITE
    }
  EDGELAYER
    {
    SHOW = YES
    EDGETYPE = BORDERSANDCREASES
    COLOR = BLACK
    LINETHICKNESS = 0.1
    }
  POINTS
    {
    POINTSTOPLOT = SURFACENODES
    }
  SURFACES
    {
    SURFACESTOPLOT = KPLANES
    }
  VOLUMEMODE
    {
    VOLUMEOBJECTSTOPLOT
      {
      SHOWISOSURFACES = NO
      SHOWSLICES = NO
      SHOWSTREAMTRACES = NO
      }
    }
  EFFECTS
    {
    LIGHTINGEFFECT = GOURAUD
    }
$!FIELDMAP  [126]
  MESH
    {
    COLOR = BLACK
    }
  CONTOUR
    {
    CONTOURTYPE = FLOOD
    COLOR = BLACK
    USELIGHTINGEFFECT = YES
    }
  VECTOR
    {
    COLOR = BLACK
    }
  SCATTER
    {
    COLOR = BLACK
    }
  SHADE
    {
    COLOR = WHITE
    }
  EDGELAYER
    {
    SHOW = YES
    EDGETYPE = BORDERSANDCREASES
    COLOR = BLACK
    LINETHICKNESS = 0.1
    }
  POINTS
    {
    POINTSTOPLOT = SURFACENODES
    }
  SURFACES
    {
    SURFACESTOPLOT = KPLANES
    }
  VOLUMEMODE
    {
    VOLUMEOBJECTSTOPLOT
      {
      SHOWISOSURFACES = NO
      SHOWSLICES = NO
      SHOWSTREAMTRACES = NO
      }
    }
  EFFECTS
    {
    LIGHTINGEFFECT = GOURAUD
    }
$!FIELDMAP  [127]
  MESH
    {
    COLOR = BLACK
    }
  CONTOUR
    {
    CONTOURTYPE = FLOOD
    COLOR = BLACK
    USELIGHTINGEFFECT = YES
    }
  VECTOR
    {
    COLOR = BLACK
    }
  SCATTER
    {
    COLOR = BLACK
    }
  SHADE
    {
    COLOR = WHITE
    }
  EDGELAYER
    {
    SHOW = YES
    EDGETYPE = BORDERSANDCREASES
    COLOR = BLACK
    LINETHICKNESS = 0.1
    }
  POINTS
    {
    POINTSTOPLOT = SURFACENODES
    }
  SURFACES
    {
    SURFACESTOPLOT = KPLANES
    }
  VOLUMEMODE
    {
    VOLUMEOBJECTSTOPLOT
      {
      SHOWISOSURFACES = NO
      SHOWSLICES = NO
      SHOWSTREAMTRACES = NO
      }
    }
  EFFECTS
    {
    LIGHTINGEFFECT = GOURAUD
    }
$!FIELDMAP  [128]
  MESH
    {
    COLOR = BLACK
    }
  CONTOUR
    {
    CONTOURTYPE = FLOOD
    COLOR = BLACK
    USELIGHTINGEFFECT = YES
    }
  VECTOR
    {
    COLOR = BLACK
    }
  SCATTER
    {
    COLOR = BLACK
    }
  SHADE
    {
    COLOR = WHITE
    }
  EDGELAYER
    {
    SHOW = YES
    EDGETYPE = BORDERSANDCREASES
    COLOR = BLACK
    LINETHICKNESS = 0.1
    }
  POINTS
    {
    POINTSTOPLOT = SURFACENODES
    }
  SURFACES
    {
    SURFACESTOPLOT = KPLANES
    }
  VOLUMEMODE
    {
    VOLUMEOBJECTSTOPLOT
      {
      SHOWISOSURFACES = NO
      SHOWSLICES = NO
      SHOWSTREAMTRACES = NO
      }
    }
  EFFECTS
    {
    LIGHTINGEFFECT = GOURAUD
    }
$!FIELDMAP  [129]
  MESH
    {
    COLOR = BLACK
    }
  CONTOUR
    {
    CONTOURTYPE = FLOOD
    COLOR = BLACK
    USELIGHTINGEFFECT = YES
    }
  VECTOR
    {
    COLOR = BLACK
    }
  SCATTER
    {
    COLOR = BLACK
    }
  SHADE
    {
    COLOR = WHITE
    }
  EDGELAYER
    {
    SHOW = YES
    EDGETYPE = BORDERSANDCREASES
    COLOR = BLACK
    LINETHICKNESS = 0.1
    }
  POINTS
    {
    POINTSTOPLOT = SURFACENODES
    }
  SURFACES
    {
    SURFACESTOPLOT = KPLANES
    }
  VOLUMEMODE
    {
    VOLUMEOBJECTSTOPLOT
      {
      SHOWISOSURFACES = NO
      SHOWSLICES = NO
      SHOWSTREAMTRACES = NO
      }
    }
  EFFECTS
    {
    LIGHTINGEFFECT = GOURAUD
    }
$!FIELDMAP  [130]
  MESH
    {
    COLOR = BLACK
    }
  CONTOUR
    {
    CONTOURTYPE = FLOOD
    COLOR = BLACK
    USELIGHTINGEFFECT = YES
    }
  VECTOR
    {
    COLOR = BLACK
    }
  SCATTER
    {
    COLOR = BLACK
    }
  SHADE
    {
    COLOR = WHITE
    }
  EDGELAYER
    {
    SHOW = YES
    EDGETYPE = BORDERSANDCREASES
    COLOR = BLACK
    LINETHICKNESS = 0.1
    }
  POINTS
    {
    POINTSTOPLOT = SURFACENODES
    }
  SURFACES
    {
    SURFACESTOPLOT = KPLANES
    }
  VOLUMEMODE
    {
    VOLUMEOBJECTSTOPLOT
      {
      SHOWISOSURFACES = NO
      SHOWSLICES = NO
      SHOWSTREAMTRACES = NO
      }
    }
  EFFECTS
    {
    LIGHTINGEFFECT = GOURAUD
    }
$!FIELDMAP  [131]
  MESH
    {
    COLOR = BLACK
    }
  CONTOUR
    {
    CONTOURTYPE = FLOOD
    COLOR = BLACK
    USELIGHTINGEFFECT = YES
    }
  VECTOR
    {
    COLOR = BLACK
    }
  SCATTER
    {
    COLOR = BLACK
    }
  SHADE
    {
    COLOR = WHITE
    }
  EDGELAYER
    {
    SHOW = YES
    EDGETYPE = BORDERSANDCREASES
    COLOR = BLACK
    LINETHICKNESS = 0.1
    }
  POINTS
    {
    POINTSTOPLOT = SURFACENODES
    }
  SURFACES
    {
    SURFACESTOPLOT = KPLANES
    }
  VOLUMEMODE
    {
    VOLUMEOBJECTSTOPLOT
      {
      SHOWISOSURFACES = NO
      SHOWSLICES = NO
      SHOWSTREAMTRACES = NO
      }
    }
  EFFECTS
    {
    LIGHTINGEFFECT = GOURAUD
    }
$!FIELDMAP  [132]
  MESH
    {
    COLOR = BLACK
    }
  CONTOUR
    {
    CONTOURTYPE = FLOOD
    COLOR = BLACK
    USELIGHTINGEFFECT = YES
    }
  VECTOR
    {
    COLOR = BLACK
    }
  SCATTER
    {
    COLOR = BLACK
    }
  SHADE
    {
    COLOR = WHITE
    }
  EDGELAYER
    {
    SHOW = YES
    EDGETYPE = BORDERSANDCREASES
    COLOR = BLACK
    LINETHICKNESS = 0.1
    }
  POINTS
    {
    POINTSTOPLOT = SURFACENODES
    }
  SURFACES
    {
    SURFACESTOPLOT = KPLANES
    }
  VOLUMEMODE
    {
    VOLUMEOBJECTSTOPLOT
      {
      SHOWISOSURFACES = NO
      SHOWSLICES = NO
      SHOWSTREAMTRACES = NO
      }
    }
  EFFECTS
    {
    LIGHTINGEFFECT = GOURAUD
    }
$!FIELDMAP  [133]
  MESH
    {
    COLOR = BLACK
    }
  CONTOUR
    {
    CONTOURTYPE = FLOOD
    COLOR = BLACK
    USELIGHTINGEFFECT = YES
    }
  VECTOR
    {
    COLOR = BLACK
    }
  SCATTER
    {
    COLOR = BLACK
    }
  SHADE
    {
    COLOR = WHITE
    }
  EDGELAYER
    {
    SHOW = YES
    EDGETYPE = BORDERSANDCREASES
    COLOR = BLACK
    LINETHICKNESS = 0.1
    }
  POINTS
    {
    POINTSTOPLOT = SURFACENODES
    }
  SURFACES
    {
    SURFACESTOPLOT = KPLANES
    }
  VOLUMEMODE
    {
    VOLUMEOBJECTSTOPLOT
      {
      SHOWISOSURFACES = NO
      SHOWSLICES = NO
      SHOWSTREAMTRACES = NO
      }
    }
  EFFECTS
    {
    LIGHTINGEFFECT = GOURAUD
    }
$!FIELDMAP  [134]
  MESH
    {
    COLOR = BLACK
    }
  CONTOUR
    {
    CONTOURTYPE = FLOOD
    COLOR = BLACK
    USELIGHTINGEFFECT = YES
    }
  VECTOR
    {
    COLOR = BLACK
    }
  SCATTER
    {
    COLOR = BLACK
    }
  SHADE
    {
    COLOR = WHITE
    }
  EDGELAYER
    {
    SHOW = YES
    EDGETYPE = BORDERSANDCREASES
    COLOR = BLACK
    LINETHICKNESS = 0.1
    }
  POINTS
    {
    POINTSTOPLOT = SURFACENODES
    }
  SURFACES
    {
    SURFACESTOPLOT = KPLANES
    }
  VOLUMEMODE
    {
    VOLUMEOBJECTSTOPLOT
      {
      SHOWISOSURFACES = NO
      SHOWSLICES = NO
      SHOWSTREAMTRACES = NO
      }
    }
  EFFECTS
    {
    LIGHTINGEFFECT = GOURAUD
    }
$!FIELDMAP  [135]
  MESH
    {
    COLOR = BLACK
    }
  CONTOUR
    {
    CONTOURTYPE = FLOOD
    COLOR = BLACK
    USELIGHTINGEFFECT = YES
    }
  VECTOR
    {
    COLOR = BLACK
    }
  SCATTER
    {
    COLOR = BLACK
    }
  SHADE
    {
    COLOR = WHITE
    }
  EDGELAYER
    {
    SHOW = YES
    EDGETYPE = BORDERSANDCREASES
    COLOR = BLACK
    LINETHICKNESS = 0.1
    }
  POINTS
    {
    POINTSTOPLOT = SURFACENODES
    }
  SURFACES
    {
    SURFACESTOPLOT = KPLANES
    }
  VOLUMEMODE
    {
    VOLUMEOBJECTSTOPLOT
      {
      SHOWISOSURFACES = NO
      SHOWSLICES = NO
      SHOWSTREAMTRACES = NO
      }
    }
  EFFECTS
    {
    LIGHTINGEFFECT = GOURAUD
    }
$!FIELDMAP  [136]
  MESH
    {
    COLOR = BLACK
    }
  CONTOUR
    {
    CONTOURTYPE = FLOOD
    COLOR = BLACK
    USELIGHTINGEFFECT = YES
    }
  VECTOR
    {
    COLOR = BLACK
    }
  SCATTER
    {
    COLOR = BLACK
    }
  SHADE
    {
    COLOR = WHITE
    }
  EDGELAYER
    {
    SHOW = YES
    EDGETYPE = BORDERSANDCREASES
    COLOR = BLACK
    LINETHICKNESS = 0.1
    }
  POINTS
    {
    POINTSTOPLOT = SURFACENODES
    }
  SURFACES
    {
    SURFACESTOPLOT = KPLANES
    }
  VOLUMEMODE
    {
    VOLUMEOBJECTSTOPLOT
      {
      SHOWISOSURFACES = NO
      SHOWSLICES = NO
      SHOWSTREAMTRACES = NO
      }
    }
  EFFECTS
    {
    LIGHTINGEFFECT = GOURAUD
    }
$!FIELDMAP  [137]
  MESH
    {
    COLOR = BLACK
    }
  CONTOUR
    {
    CONTOURTYPE = FLOOD
    COLOR = BLACK
    USELIGHTINGEFFECT = YES
    }
  VECTOR
    {
    COLOR = BLACK
    }
  SCATTER
    {
    COLOR = BLACK
    }
  SHADE
    {
    COLOR = WHITE
    }
  EDGELAYER
    {
    SHOW = YES
    EDGETYPE = BORDERSANDCREASES
    COLOR = BLACK
    LINETHICKNESS = 0.1
    }
  POINTS
    {
    POINTSTOPLOT = SURFACENODES
    }
  SURFACES
    {
    SURFACESTOPLOT = KPLANES
    }
  VOLUMEMODE
    {
    VOLUMEOBJECTSTOPLOT
      {
      SHOWISOSURFACES = NO
      SHOWSLICES = NO
      SHOWSTREAMTRACES = NO
      }
    }
  EFFECTS
    {
    LIGHTINGEFFECT = GOURAUD
    }
$!FIELDMAP  [138]
  MESH
    {
    COLOR = BLACK
    }
  CONTOUR
    {
    CONTOURTYPE = FLOOD
    COLOR = BLACK
    USELIGHTINGEFFECT = YES
    }
  VECTOR
    {
    COLOR = BLACK
    }
  SCATTER
    {
    COLOR = BLACK
    }
  SHADE
    {
    COLOR = WHITE
    }
  EDGELAYER
    {
    SHOW = YES
    EDGETYPE = BORDERSANDCREASES
    COLOR = BLACK
    LINETHICKNESS = 0.1
    }
  POINTS
    {
    POINTSTOPLOT = SURFACENODES
    }
  SURFACES
    {
    SURFACESTOPLOT = KPLANES
    }
  VOLUMEMODE
    {
    VOLUMEOBJECTSTOPLOT
      {
      SHOWISOSURFACES = NO
      SHOWSLICES = NO
      SHOWSTREAMTRACES = NO
      }
    }
  EFFECTS
    {
    LIGHTINGEFFECT = GOURAUD
    }
$!FIELDMAP  [139]
  MESH
    {
    COLOR = BLACK
    }
  CONTOUR
    {
    CONTOURTYPE = FLOOD
    COLOR = BLACK
    USELIGHTINGEFFECT = YES
    }
  VECTOR
    {
    COLOR = BLACK
    }
  SCATTER
    {
    COLOR = BLACK
    }
  SHADE
    {
    COLOR = WHITE
    }
  EDGELAYER
    {
    SHOW = YES
    EDGETYPE = BORDERSANDCREASES
    COLOR = BLACK
    LINETHICKNESS = 0.1
    }
  POINTS
    {
    POINTSTOPLOT = SURFACENODES
    }
  SURFACES
    {
    SURFACESTOPLOT = KPLANES
    }
  VOLUMEMODE
    {
    VOLUMEOBJECTSTOPLOT
      {
      SHOWISOSURFACES = NO
      SHOWSLICES = NO
      SHOWSTREAMTRACES = NO
      }
    }
  EFFECTS
    {
    LIGHTINGEFFECT = GOURAUD
    }
$!FIELDMAP  [140]
  MESH
    {
    COLOR = BLACK
    }
  CONTOUR
    {
    CONTOURTYPE = FLOOD
    COLOR = BLACK
    USELIGHTINGEFFECT = YES
    }
  VECTOR
    {
    COLOR = BLACK
    }
  SCATTER
    {
    COLOR = BLACK
    }
  SHADE
    {
    COLOR = WHITE
    }
  EDGELAYER
    {
    SHOW = YES
    EDGETYPE = BORDERSANDCREASES
    COLOR = BLACK
    LINETHICKNESS = 0.1
    }
  POINTS
    {
    POINTSTOPLOT = SURFACENODES
    }
  SURFACES
    {
    SURFACESTOPLOT = KPLANES
    }
  VOLUMEMODE
    {
    VOLUMEOBJECTSTOPLOT
      {
      SHOWISOSURFACES = NO
      SHOWSLICES = NO
      SHOWSTREAMTRACES = NO
      }
    }
  EFFECTS
    {
    LIGHTINGEFFECT = GOURAUD
    }
$!FIELDMAP  [141]
  MESH
    {
    COLOR = BLACK
    }
  CONTOUR
    {
    CONTOURTYPE = FLOOD
    COLOR = BLACK
    USELIGHTINGEFFECT = YES
    }
  VECTOR
    {
    COLOR = BLACK
    }
  SCATTER
    {
    COLOR = BLACK
    }
  SHADE
    {
    COLOR = WHITE
    }
  EDGELAYER
    {
    SHOW = YES
    EDGETYPE = BORDERSANDCREASES
    COLOR = BLACK
    LINETHICKNESS = 0.1
    }
  POINTS
    {
    POINTSTOPLOT = SURFACENODES
    }
  SURFACES
    {
    SURFACESTOPLOT = KPLANES
    }
  VOLUMEMODE
    {
    VOLUMEOBJECTSTOPLOT
      {
      SHOWISOSURFACES = NO
      SHOWSLICES = NO
      SHOWSTREAMTRACES = NO
      }
    }
  EFFECTS
    {
    LIGHTINGEFFECT = GOURAUD
    }
$!FIELDMAP  [142]
  MESH
    {
    COLOR = BLACK
    }
  CONTOUR
    {
    CONTOURTYPE = FLOOD
    COLOR = BLACK
    USELIGHTINGEFFECT = YES
    }
  VECTOR
    {
    COLOR = BLACK
    }
  SCATTER
    {
    COLOR = BLACK
    }
  SHADE
    {
    COLOR = WHITE
    }
  EDGELAYER
    {
    SHOW = YES
    EDGETYPE = BORDERSANDCREASES
    COLOR = BLACK
    LINETHICKNESS = 0.1
    }
  POINTS
    {
    POINTSTOPLOT = SURFACENODES
    }
  SURFACES
    {
    SURFACESTOPLOT = KPLANES
    }
  VOLUMEMODE
    {
    VOLUMEOBJECTSTOPLOT
      {
      SHOWISOSURFACES = NO
      SHOWSLICES = NO
      SHOWSTREAMTRACES = NO
      }
    }
  EFFECTS
    {
    LIGHTINGEFFECT = GOURAUD
    }
$!FIELDMAP  [143]
  MESH
    {
    COLOR = BLACK
    }
  CONTOUR
    {
    CONTOURTYPE = FLOOD
    COLOR = BLACK
    USELIGHTINGEFFECT = YES
    }
  VECTOR
    {
    COLOR = BLACK
    }
  SCATTER
    {
    COLOR = BLACK
    }
  SHADE
    {
    COLOR = WHITE
    }
  EDGELAYER
    {
    SHOW = YES
    EDGETYPE = BORDERSANDCREASES
    COLOR = BLACK
    LINETHICKNESS = 0.1
    }
  POINTS
    {
    POINTSTOPLOT = SURFACENODES
    }
  SURFACES
    {
    SURFACESTOPLOT = KPLANES
    }
  VOLUMEMODE
    {
    VOLUMEOBJECTSTOPLOT
      {
      SHOWISOSURFACES = NO
      SHOWSLICES = NO
      SHOWSTREAMTRACES = NO
      }
    }
  EFFECTS
    {
    LIGHTINGEFFECT = GOURAUD
    }
$!FIELDMAP  [144]
  MESH
    {
    COLOR = BLACK
    }
  CONTOUR
    {
    CONTOURTYPE = FLOOD
    COLOR = BLACK
    USELIGHTINGEFFECT = YES
    }
  VECTOR
    {
    COLOR = BLACK
    }
  SCATTER
    {
    COLOR = BLACK
    }
  SHADE
    {
    COLOR = WHITE
    }
  EDGELAYER
    {
    SHOW = YES
    EDGETYPE = BORDERSANDCREASES
    COLOR = BLACK
    LINETHICKNESS = 0.1
    }
  POINTS
    {
    POINTSTOPLOT = SURFACENODES
    }
  SURFACES
    {
    SURFACESTOPLOT = KPLANES
    }
  VOLUMEMODE
    {
    VOLUMEOBJECTSTOPLOT
      {
      SHOWISOSURFACES = NO
      SHOWSLICES = NO
      SHOWSTREAMTRACES = NO
      }
    }
  EFFECTS
    {
    LIGHTINGEFFECT = GOURAUD
    }
$!FIELDMAP  [145]
  MESH
    {
    COLOR = BLACK
    }
  CONTOUR
    {
    CONTOURTYPE = FLOOD
    COLOR = BLACK
    USELIGHTINGEFFECT = YES
    }
  VECTOR
    {
    COLOR = BLACK
    }
  SCATTER
    {
    COLOR = BLACK
    }
  SHADE
    {
    COLOR = WHITE
    }
  EDGELAYER
    {
    SHOW = YES
    EDGETYPE = BORDERSANDCREASES
    COLOR = BLACK
    LINETHICKNESS = 0.1
    }
  POINTS
    {
    POINTSTOPLOT = SURFACENODES
    }
  SURFACES
    {
    SURFACESTOPLOT = KPLANES
    }
  VOLUMEMODE
    {
    VOLUMEOBJECTSTOPLOT
      {
      SHOWISOSURFACES = NO
      SHOWSLICES = NO
      SHOWSTREAMTRACES = NO
      }
    }
  EFFECTS
    {
    LIGHTINGEFFECT = GOURAUD
    }
$!FIELDMAP  [146]
  MESH
    {
    COLOR = BLACK
    }
  CONTOUR
    {
    CONTOURTYPE = FLOOD
    COLOR = BLACK
    USELIGHTINGEFFECT = YES
    }
  VECTOR
    {
    COLOR = BLACK
    }
  SCATTER
    {
    COLOR = BLACK
    }
  SHADE
    {
    COLOR = WHITE
    }
  EDGELAYER
    {
    SHOW = YES
    EDGETYPE = BORDERSANDCREASES
    COLOR = BLACK
    LINETHICKNESS = 0.1
    }
  POINTS
    {
    POINTSTOPLOT = SURFACENODES
    }
  SURFACES
    {
    SURFACESTOPLOT = KPLANES
    }
  VOLUMEMODE
    {
    VOLUMEOBJECTSTOPLOT
      {
      SHOWISOSURFACES = NO
      SHOWSLICES = NO
      SHOWSTREAMTRACES = NO
      }
    }
  EFFECTS
    {
    LIGHTINGEFFECT = GOURAUD
    }
$!FIELDMAP  [147]
  MESH
    {
    COLOR = BLACK
    }
  CONTOUR
    {
    CONTOURTYPE = FLOOD
    COLOR = BLACK
    USELIGHTINGEFFECT = YES
    }
  VECTOR
    {
    COLOR = BLACK
    }
  SCATTER
    {
    COLOR = BLACK
    }
  SHADE
    {
    COLOR = WHITE
    }
  EDGELAYER
    {
    SHOW = YES
    EDGETYPE = BORDERSANDCREASES
    COLOR = BLACK
    LINETHICKNESS = 0.1
    }
  POINTS
    {
    POINTSTOPLOT = SURFACENODES
    }
  SURFACES
    {
    SURFACESTOPLOT = KPLANES
    }
  VOLUMEMODE
    {
    VOLUMEOBJECTSTOPLOT
      {
      SHOWISOSURFACES = NO
      SHOWSLICES = NO
      SHOWSTREAMTRACES = NO
      }
    }
  EFFECTS
    {
    LIGHTINGEFFECT = GOURAUD
    }
$!FIELDMAP  [148]
  MESH
    {
    COLOR = BLACK
    }
  CONTOUR
    {
    CONTOURTYPE = FLOOD
    COLOR = BLACK
    USELIGHTINGEFFECT = YES
    }
  VECTOR
    {
    COLOR = BLACK
    }
  SCATTER
    {
    COLOR = BLACK
    }
  SHADE
    {
    COLOR = WHITE
    }
  EDGELAYER
    {
    SHOW = YES
    EDGETYPE = BORDERSANDCREASES
    COLOR = BLACK
    LINETHICKNESS = 0.1
    }
  POINTS
    {
    POINTSTOPLOT = SURFACENODES
    }
  SURFACES
    {
    SURFACESTOPLOT = KPLANES
    }
  VOLUMEMODE
    {
    VOLUMEOBJECTSTOPLOT
      {
      SHOWISOSURFACES = NO
      SHOWSLICES = NO
      SHOWSTREAMTRACES = NO
      }
    }
  EFFECTS
    {
    LIGHTINGEFFECT = GOURAUD
    }
$!FIELDMAP  [149]
  MESH
    {
    COLOR = BLACK
    }
  CONTOUR
    {
    CONTOURTYPE = FLOOD
    COLOR = BLACK
    USELIGHTINGEFFECT = YES
    }
  VECTOR
    {
    COLOR = BLACK
    }
  SCATTER
    {
    COLOR = BLACK
    }
  SHADE
    {
    COLOR = WHITE
    }
  EDGELAYER
    {
    SHOW = YES
    EDGETYPE = BORDERSANDCREASES
    COLOR = BLACK
    LINETHICKNESS = 0.1
    }
  POINTS
    {
    POINTSTOPLOT = SURFACENODES
    }
  SURFACES
    {
    SURFACESTOPLOT = KPLANES
    }
  VOLUMEMODE
    {
    VOLUMEOBJECTSTOPLOT
      {
      SHOWISOSURFACES = NO
      SHOWSLICES = NO
      SHOWSTREAMTRACES = NO
      }
    }
  EFFECTS
    {
    LIGHTINGEFFECT = GOURAUD
    }
$!FIELDMAP  [150]
  MESH
    {
    COLOR = BLACK
    }
  CONTOUR
    {
    CONTOURTYPE = FLOOD
    COLOR = BLACK
    USELIGHTINGEFFECT = YES
    }
  VECTOR
    {
    COLOR = BLACK
    }
  SCATTER
    {
    COLOR = BLACK
    }
  SHADE
    {
    COLOR = WHITE
    }
  EDGELAYER
    {
    SHOW = YES
    EDGETYPE = BORDERSANDCREASES
    COLOR = BLACK
    LINETHICKNESS = 0.1
    }
  POINTS
    {
    POINTSTOPLOT = SURFACENODES
    }
  SURFACES
    {
    SURFACESTOPLOT = KPLANES
    }
  VOLUMEMODE
    {
    VOLUMEOBJECTSTOPLOT
      {
      SHOWISOSURFACES = NO
      SHOWSLICES = NO
      SHOWSTREAMTRACES = NO
      }
    }
  EFFECTS
    {
    LIGHTINGEFFECT = GOURAUD
    }
$!FIELDMAP  [151]
  MESH
    {
    COLOR = BLACK
    }
  CONTOUR
    {
    CONTOURTYPE = FLOOD
    COLOR = BLACK
    USELIGHTINGEFFECT = YES
    }
  VECTOR
    {
    COLOR = BLACK
    }
  SCATTER
    {
    COLOR = BLACK
    }
  SHADE
    {
    COLOR = WHITE
    }
  EDGELAYER
    {
    SHOW = YES
    EDGETYPE = BORDERSANDCREASES
    COLOR = BLACK
    LINETHICKNESS = 0.1
    }
  POINTS
    {
    POINTSTOPLOT = SURFACENODES
    }
  SURFACES
    {
    SURFACESTOPLOT = KPLANES
    }
  VOLUMEMODE
    {
    VOLUMEOBJECTSTOPLOT
      {
      SHOWISOSURFACES = NO
      SHOWSLICES = NO
      SHOWSTREAMTRACES = NO
      }
    }
  EFFECTS
    {
    LIGHTINGEFFECT = GOURAUD
    }
$!FIELDMAP  [152]
  MESH
    {
    COLOR = BLACK
    }
  CONTOUR
    {
    CONTOURTYPE = FLOOD
    COLOR = BLACK
    USELIGHTINGEFFECT = YES
    }
  VECTOR
    {
    COLOR = BLACK
    }
  SCATTER
    {
    COLOR = BLACK
    }
  SHADE
    {
    COLOR = WHITE
    }
  EDGELAYER
    {
    SHOW = YES
    EDGETYPE = BORDERSANDCREASES
    COLOR = BLACK
    LINETHICKNESS = 0.1
    }
  POINTS
    {
    POINTSTOPLOT = SURFACENODES
    }
  SURFACES
    {
    SURFACESTOPLOT = KPLANES
    }
  VOLUMEMODE
    {
    VOLUMEOBJECTSTOPLOT
      {
      SHOWISOSURFACES = NO
      SHOWSLICES = NO
      SHOWSTREAMTRACES = NO
      }
    }
  EFFECTS
    {
    LIGHTINGEFFECT = GOURAUD
    }
$!FIELDMAP  [153]
  MESH
    {
    COLOR = BLACK
    }
  CONTOUR
    {
    CONTOURTYPE = FLOOD
    COLOR = BLACK
    USELIGHTINGEFFECT = YES
    }
  VECTOR
    {
    COLOR = BLACK
    }
  SCATTER
    {
    COLOR = BLACK
    }
  SHADE
    {
    COLOR = WHITE
    }
  EDGELAYER
    {
    SHOW = YES
    EDGETYPE = BORDERSANDCREASES
    COLOR = BLACK
    LINETHICKNESS = 0.1
    }
  POINTS
    {
    POINTSTOPLOT = SURFACENODES
    }
  SURFACES
    {
    SURFACESTOPLOT = KPLANES
    }
  VOLUMEMODE
    {
    VOLUMEOBJECTSTOPLOT
      {
      SHOWISOSURFACES = NO
      SHOWSLICES = NO
      SHOWSTREAMTRACES = NO
      }
    }
  EFFECTS
    {
    LIGHTINGEFFECT = GOURAUD
    }
$!FIELDMAP  [154]
  MESH
    {
    COLOR = BLACK
    }
  CONTOUR
    {
    CONTOURTYPE = FLOOD
    COLOR = BLACK
    USELIGHTINGEFFECT = YES
    }
  VECTOR
    {
    COLOR = BLACK
    }
  SCATTER
    {
    COLOR = BLACK
    }
  SHADE
    {
    COLOR = WHITE
    }
  EDGELAYER
    {
    SHOW = YES
    EDGETYPE = BORDERSANDCREASES
    COLOR = BLACK
    LINETHICKNESS = 0.1
    }
  POINTS
    {
    POINTSTOPLOT = SURFACENODES
    }
  SURFACES
    {
    SURFACESTOPLOT = KPLANES
    }
  VOLUMEMODE
    {
    VOLUMEOBJECTSTOPLOT
      {
      SHOWISOSURFACES = NO
      SHOWSLICES = NO
      SHOWSTREAMTRACES = NO
      }
    }
  EFFECTS
    {
    LIGHTINGEFFECT = GOURAUD
    }
$!FIELDMAP  [155]
  MESH
    {
    COLOR = BLACK
    }
  CONTOUR
    {
    CONTOURTYPE = FLOOD
    COLOR = BLACK
    USELIGHTINGEFFECT = YES
    }
  VECTOR
    {
    COLOR = BLACK
    }
  SCATTER
    {
    COLOR = BLACK
    }
  SHADE
    {
    COLOR = WHITE
    }
  EDGELAYER
    {
    SHOW = YES
    EDGETYPE = BORDERSANDCREASES
    COLOR = BLACK
    LINETHICKNESS = 0.1
    }
  POINTS
    {
    POINTSTOPLOT = SURFACENODES
    }
  SURFACES
    {
    SURFACESTOPLOT = KPLANES
    }
  VOLUMEMODE
    {
    VOLUMEOBJECTSTOPLOT
      {
      SHOWISOSURFACES = NO
      SHOWSLICES = NO
      SHOWSTREAMTRACES = NO
      }
    }
  EFFECTS
    {
    LIGHTINGEFFECT = GOURAUD
    }
$!FIELDMAP  [156]
  MESH
    {
    COLOR = BLACK
    }
  CONTOUR
    {
    CONTOURTYPE = FLOOD
    COLOR = BLACK
    USELIGHTINGEFFECT = YES
    }
  VECTOR
    {
    COLOR = BLACK
    }
  SCATTER
    {
    COLOR = BLACK
    }
  SHADE
    {
    COLOR = WHITE
    }
  EDGELAYER
    {
    SHOW = YES
    EDGETYPE = BORDERSANDCREASES
    COLOR = BLACK
    LINETHICKNESS = 0.1
    }
  POINTS
    {
    POINTSTOPLOT = SURFACENODES
    }
  SURFACES
    {
    SURFACESTOPLOT = KPLANES
    }
  VOLUMEMODE
    {
    VOLUMEOBJECTSTOPLOT
      {
      SHOWISOSURFACES = NO
      SHOWSLICES = NO
      SHOWSTREAMTRACES = NO
      }
    }
  EFFECTS
    {
    LIGHTINGEFFECT = GOURAUD
    }
$!FIELDMAP  [157]
  MESH
    {
    COLOR = BLACK
    }
  CONTOUR
    {
    CONTOURTYPE = FLOOD
    COLOR = BLACK
    USELIGHTINGEFFECT = YES
    }
  VECTOR
    {
    COLOR = BLACK
    }
  SCATTER
    {
    COLOR = BLACK
    }
  SHADE
    {
    COLOR = WHITE
    }
  EDGELAYER
    {
    SHOW = YES
    EDGETYPE = BORDERSANDCREASES
    COLOR = BLACK
    LINETHICKNESS = 0.1
    }
  POINTS
    {
    POINTSTOPLOT = SURFACENODES
    }
  SURFACES
    {
    SURFACESTOPLOT = KPLANES
    }
  VOLUMEMODE
    {
    VOLUMEOBJECTSTOPLOT
      {
      SHOWISOSURFACES = NO
      SHOWSLICES = NO
      SHOWSTREAMTRACES = NO
      }
    }
  EFFECTS
    {
    LIGHTINGEFFECT = GOURAUD
    }
$!FIELDMAP  [158]
  MESH
    {
    COLOR = BLACK
    }
  CONTOUR
    {
    CONTOURTYPE = FLOOD
    COLOR = BLACK
    USELIGHTINGEFFECT = YES
    }
  VECTOR
    {
    COLOR = BLACK
    }
  SCATTER
    {
    COLOR = BLACK
    }
  SHADE
    {
    COLOR = WHITE
    }
  EDGELAYER
    {
    SHOW = YES
    EDGETYPE = BORDERSANDCREASES
    COLOR = BLACK
    LINETHICKNESS = 0.1
    }
  POINTS
    {
    POINTSTOPLOT = SURFACENODES
    }
  SURFACES
    {
    SURFACESTOPLOT = KPLANES
    }
  VOLUMEMODE
    {
    VOLUMEOBJECTSTOPLOT
      {
      SHOWISOSURFACES = NO
      SHOWSLICES = NO
      SHOWSTREAMTRACES = NO
      }
    }
  EFFECTS
    {
    LIGHTINGEFFECT = GOURAUD
    }
$!FIELDMAP  [159]
  MESH
    {
    COLOR = BLACK
    }
  CONTOUR
    {
    CONTOURTYPE = FLOOD
    COLOR = BLACK
    USELIGHTINGEFFECT = YES
    }
  VECTOR
    {
    COLOR = BLACK
    }
  SCATTER
    {
    COLOR = BLACK
    }
  SHADE
    {
    COLOR = WHITE
    }
  EDGELAYER
    {
    SHOW = YES
    EDGETYPE = BORDERSANDCREASES
    COLOR = BLACK
    LINETHICKNESS = 0.1
    }
  POINTS
    {
    POINTSTOPLOT = SURFACENODES
    }
  SURFACES
    {
    SURFACESTOPLOT = KPLANES
    }
  VOLUMEMODE
    {
    VOLUMEOBJECTSTOPLOT
      {
      SHOWISOSURFACES = NO
      SHOWSLICES = NO
      SHOWSTREAMTRACES = NO
      }
    }
  EFFECTS
    {
    LIGHTINGEFFECT = GOURAUD
    }
$!FIELDMAP  [160]
  MESH
    {
    COLOR = BLACK
    }
  CONTOUR
    {
    CONTOURTYPE = FLOOD
    COLOR = BLACK
    USELIGHTINGEFFECT = YES
    }
  VECTOR
    {
    COLOR = BLACK
    }
  SCATTER
    {
    COLOR = BLACK
    }
  SHADE
    {
    COLOR = WHITE
    }
  EDGELAYER
    {
    SHOW = YES
    EDGETYPE = BORDERSANDCREASES
    COLOR = BLACK
    LINETHICKNESS = 0.1
    }
  POINTS
    {
    POINTSTOPLOT = SURFACENODES
    }
  SURFACES
    {
    SURFACESTOPLOT = KPLANES
    }
  VOLUMEMODE
    {
    VOLUMEOBJECTSTOPLOT
      {
      SHOWISOSURFACES = NO
      SHOWSLICES = NO
      SHOWSTREAMTRACES = NO
      }
    }
  EFFECTS
    {
    LIGHTINGEFFECT = GOURAUD
    }
$!FIELDMAP  [161]
  MESH
    {
    COLOR = BLACK
    }
  CONTOUR
    {
    CONTOURTYPE = FLOOD
    COLOR = BLACK
    USELIGHTINGEFFECT = YES
    }
  VECTOR
    {
    COLOR = BLACK
    }
  SCATTER
    {
    COLOR = BLACK
    }
  SHADE
    {
    COLOR = WHITE
    }
  EDGELAYER
    {
    SHOW = YES
    EDGETYPE = BORDERSANDCREASES
    COLOR = BLACK
    LINETHICKNESS = 0.1
    }
  POINTS
    {
    POINTSTOPLOT = SURFACENODES
    }
  SURFACES
    {
    SURFACESTOPLOT = KPLANES
    }
  VOLUMEMODE
    {
    VOLUMEOBJECTSTOPLOT
      {
      SHOWISOSURFACES = NO
      SHOWSLICES = NO
      SHOWSTREAMTRACES = NO
      }
    }
  EFFECTS
    {
    LIGHTINGEFFECT = GOURAUD
    }
$!FIELDMAP  [162]
  MESH
    {
    COLOR = BLACK
    }
  CONTOUR
    {
    CONTOURTYPE = FLOOD
    COLOR = BLACK
    USELIGHTINGEFFECT = YES
    }
  VECTOR
    {
    COLOR = BLACK
    }
  SCATTER
    {
    COLOR = BLACK
    }
  SHADE
    {
    COLOR = WHITE
    }
  EDGELAYER
    {
    SHOW = YES
    EDGETYPE = BORDERSANDCREASES
    COLOR = BLACK
    LINETHICKNESS = 0.1
    }
  POINTS
    {
    POINTSTOPLOT = SURFACENODES
    }
  SURFACES
    {
    SURFACESTOPLOT = KPLANES
    }
  VOLUMEMODE
    {
    VOLUMEOBJECTSTOPLOT
      {
      SHOWISOSURFACES = NO
      SHOWSLICES = NO
      SHOWSTREAMTRACES = NO
      }
    }
  EFFECTS
    {
    LIGHTINGEFFECT = GOURAUD
    }
$!FIELDMAP  [163]
  MESH
    {
    COLOR = BLACK
    }
  CONTOUR
    {
    CONTOURTYPE = FLOOD
    COLOR = BLACK
    USELIGHTINGEFFECT = YES
    }
  VECTOR
    {
    COLOR = BLACK
    }
  SCATTER
    {
    COLOR = BLACK
    }
  SHADE
    {
    COLOR = WHITE
    }
  EDGELAYER
    {
    SHOW = YES
    EDGETYPE = BORDERSANDCREASES
    COLOR = BLACK
    LINETHICKNESS = 0.1
    }
  POINTS
    {
    POINTSTOPLOT = SURFACENODES
    }
  SURFACES
    {
    SURFACESTOPLOT = KPLANES
    }
  VOLUMEMODE
    {
    VOLUMEOBJECTSTOPLOT
      {
      SHOWISOSURFACES = NO
      SHOWSLICES = NO
      SHOWSTREAMTRACES = NO
      }
    }
  EFFECTS
    {
    LIGHTINGEFFECT = GOURAUD
    }
$!FIELDMAP  [164]
  MESH
    {
    COLOR = BLACK
    }
  CONTOUR
    {
    CONTOURTYPE = FLOOD
    COLOR = BLACK
    USELIGHTINGEFFECT = YES
    }
  VECTOR
    {
    COLOR = BLACK
    }
  SCATTER
    {
    COLOR = BLACK
    }
  SHADE
    {
    COLOR = WHITE
    }
  EDGELAYER
    {
    SHOW = YES
    EDGETYPE = BORDERSANDCREASES
    COLOR = BLACK
    LINETHICKNESS = 0.1
    }
  POINTS
    {
    POINTSTOPLOT = SURFACENODES
    }
  SURFACES
    {
    SURFACESTOPLOT = KPLANES
    }
  VOLUMEMODE
    {
    VOLUMEOBJECTSTOPLOT
      {
      SHOWISOSURFACES = NO
      SHOWSLICES = NO
      SHOWSTREAMTRACES = NO
      }
    }
  EFFECTS
    {
    LIGHTINGEFFECT = GOURAUD
    }
$!FIELDMAP  [165]
  MESH
    {
    COLOR = BLACK
    }
  CONTOUR
    {
    CONTOURTYPE = FLOOD
    COLOR = BLACK
    USELIGHTINGEFFECT = YES
    }
  VECTOR
    {
    COLOR = BLACK
    }
  SCATTER
    {
    COLOR = BLACK
    }
  SHADE
    {
    COLOR = WHITE
    }
  EDGELAYER
    {
    SHOW = YES
    EDGETYPE = BORDERSANDCREASES
    COLOR = BLACK
    LINETHICKNESS = 0.1
    }
  POINTS
    {
    POINTSTOPLOT = SURFACENODES
    }
  SURFACES
    {
    SURFACESTOPLOT = KPLANES
    }
  VOLUMEMODE
    {
    VOLUMEOBJECTSTOPLOT
      {
      SHOWISOSURFACES = NO
      SHOWSLICES = NO
      SHOWSTREAMTRACES = NO
      }
    }
  EFFECTS
    {
    LIGHTINGEFFECT = GOURAUD
    }
$!FIELDMAP  [166]
  MESH
    {
    COLOR = BLACK
    }
  CONTOUR
    {
    CONTOURTYPE = FLOOD
    COLOR = BLACK
    USELIGHTINGEFFECT = YES
    }
  VECTOR
    {
    COLOR = BLACK
    }
  SCATTER
    {
    COLOR = BLACK
    }
  SHADE
    {
    COLOR = WHITE
    }
  EDGELAYER
    {
    SHOW = YES
    EDGETYPE = BORDERSANDCREASES
    COLOR = BLACK
    LINETHICKNESS = 0.1
    }
  POINTS
    {
    POINTSTOPLOT = SURFACENODES
    }
  SURFACES
    {
    SURFACESTOPLOT = KPLANES
    }
  VOLUMEMODE
    {
    VOLUMEOBJECTSTOPLOT
      {
      SHOWISOSURFACES = NO
      SHOWSLICES = NO
      SHOWSTREAMTRACES = NO
      }
    }
  EFFECTS
    {
    LIGHTINGEFFECT = GOURAUD
    }
$!FIELDMAP  [167]
  MESH
    {
    COLOR = BLACK
    }
  CONTOUR
    {
    CONTOURTYPE = FLOOD
    COLOR = BLACK
    USELIGHTINGEFFECT = YES
    }
  VECTOR
    {
    COLOR = BLACK
    }
  SCATTER
    {
    COLOR = BLACK
    }
  SHADE
    {
    COLOR = WHITE
    }
  EDGELAYER
    {
    SHOW = YES
    EDGETYPE = BORDERSANDCREASES
    COLOR = BLACK
    LINETHICKNESS = 0.1
    }
  POINTS
    {
    POINTSTOPLOT = SURFACENODES
    }
  SURFACES
    {
    SURFACESTOPLOT = KPLANES
    }
  VOLUMEMODE
    {
    VOLUMEOBJECTSTOPLOT
      {
      SHOWISOSURFACES = NO
      SHOWSLICES = NO
      SHOWSTREAMTRACES = NO
      }
    }
  EFFECTS
    {
    LIGHTINGEFFECT = GOURAUD
    }
$!FIELDMAP  [168]
  MESH
    {
    COLOR = BLACK
    }
  CONTOUR
    {
    CONTOURTYPE = FLOOD
    COLOR = BLACK
    USELIGHTINGEFFECT = YES
    }
  VECTOR
    {
    COLOR = BLACK
    }
  SCATTER
    {
    COLOR = BLACK
    }
  SHADE
    {
    COLOR = WHITE
    }
  EDGELAYER
    {
    SHOW = YES
    EDGETYPE = BORDERSANDCREASES
    COLOR = BLACK
    LINETHICKNESS = 0.1
    }
  POINTS
    {
    POINTSTOPLOT = SURFACENODES
    }
  SURFACES
    {
    SURFACESTOPLOT = KPLANES
    }
  VOLUMEMODE
    {
    VOLUMEOBJECTSTOPLOT
      {
      SHOWISOSURFACES = NO
      SHOWSLICES = NO
      SHOWSTREAMTRACES = NO
      }
    }
  EFFECTS
    {
    LIGHTINGEFFECT = GOURAUD
    }
$!FIELDMAP  [169]
  MESH
    {
    COLOR = BLACK
    }
  CONTOUR
    {
    CONTOURTYPE = FLOOD
    COLOR = BLACK
    USELIGHTINGEFFECT = YES
    }
  VECTOR
    {
    COLOR = BLACK
    }
  SCATTER
    {
    COLOR = BLACK
    }
  SHADE
    {
    COLOR = WHITE
    }
  EDGELAYER
    {
    SHOW = YES
    EDGETYPE = BORDERSANDCREASES
    COLOR = BLACK
    LINETHICKNESS = 0.1
    }
  POINTS
    {
    POINTSTOPLOT = SURFACENODES
    }
  SURFACES
    {
    SURFACESTOPLOT = KPLANES
    }
  VOLUMEMODE
    {
    VOLUMEOBJECTSTOPLOT
      {
      SHOWISOSURFACES = NO
      SHOWSLICES = NO
      SHOWSTREAMTRACES = NO
      }
    }
  EFFECTS
    {
    LIGHTINGEFFECT = GOURAUD
    }
$!FIELDMAP  [170]
  MESH
    {
    COLOR = BLACK
    }
  CONTOUR
    {
    CONTOURTYPE = FLOOD
    COLOR = BLACK
    USELIGHTINGEFFECT = YES
    }
  VECTOR
    {
    COLOR = BLACK
    }
  SCATTER
    {
    COLOR = BLACK
    }
  SHADE
    {
    COLOR = WHITE
    }
  EDGELAYER
    {
    SHOW = YES
    EDGETYPE = BORDERSANDCREASES
    COLOR = BLACK
    LINETHICKNESS = 0.1
    }
  POINTS
    {
    POINTSTOPLOT = SURFACENODES
    }
  SURFACES
    {
    SURFACESTOPLOT = KPLANES
    }
  VOLUMEMODE
    {
    VOLUMEOBJECTSTOPLOT
      {
      SHOWISOSURFACES = NO
      SHOWSLICES = NO
      SHOWSTREAMTRACES = NO
      }
    }
  EFFECTS
    {
    LIGHTINGEFFECT = GOURAUD
    }
$!FIELDMAP  [171]
  MESH
    {
    COLOR = BLACK
    }
  CONTOUR
    {
    CONTOURTYPE = FLOOD
    COLOR = BLACK
    USELIGHTINGEFFECT = YES
    }
  VECTOR
    {
    COLOR = BLACK
    }
  SCATTER
    {
    COLOR = BLACK
    }
  SHADE
    {
    COLOR = WHITE
    }
  EDGELAYER
    {
    SHOW = YES
    EDGETYPE = BORDERSANDCREASES
    COLOR = BLACK
    LINETHICKNESS = 0.1
    }
  POINTS
    {
    POINTSTOPLOT = SURFACENODES
    }
  SURFACES
    {
    SURFACESTOPLOT = KPLANES
    }
  VOLUMEMODE
    {
    VOLUMEOBJECTSTOPLOT
      {
      SHOWISOSURFACES = NO
      SHOWSLICES = NO
      SHOWSTREAMTRACES = NO
      }
    }
  EFFECTS
    {
    LIGHTINGEFFECT = GOURAUD
    }
$!FIELDMAP  [172]
  MESH
    {
    COLOR = BLACK
    }
  CONTOUR
    {
    CONTOURTYPE = FLOOD
    COLOR = BLACK
    USELIGHTINGEFFECT = YES
    }
  VECTOR
    {
    COLOR = BLACK
    }
  SCATTER
    {
    COLOR = BLACK
    }
  SHADE
    {
    COLOR = WHITE
    }
  EDGELAYER
    {
    SHOW = YES
    EDGETYPE = BORDERSANDCREASES
    COLOR = BLACK
    LINETHICKNESS = 0.1
    }
  POINTS
    {
    POINTSTOPLOT = SURFACENODES
    }
  SURFACES
    {
    SURFACESTOPLOT = KPLANES
    }
  VOLUMEMODE
    {
    VOLUMEOBJECTSTOPLOT
      {
      SHOWISOSURFACES = NO
      SHOWSLICES = NO
      SHOWSTREAMTRACES = NO
      }
    }
  EFFECTS
    {
    LIGHTINGEFFECT = GOURAUD
    }
$!FIELDMAP  [173]
  MESH
    {
    COLOR = BLACK
    }
  CONTOUR
    {
    CONTOURTYPE = FLOOD
    COLOR = BLACK
    USELIGHTINGEFFECT = YES
    }
  VECTOR
    {
    COLOR = BLACK
    }
  SCATTER
    {
    COLOR = BLACK
    }
  SHADE
    {
    COLOR = WHITE
    }
  EDGELAYER
    {
    SHOW = YES
    EDGETYPE = BORDERSANDCREASES
    COLOR = BLACK
    LINETHICKNESS = 0.1
    }
  POINTS
    {
    POINTSTOPLOT = SURFACENODES
    }
  SURFACES
    {
    SURFACESTOPLOT = KPLANES
    }
  VOLUMEMODE
    {
    VOLUMEOBJECTSTOPLOT
      {
      SHOWISOSURFACES = NO
      SHOWSLICES = NO
      SHOWSTREAMTRACES = NO
      }
    }
  EFFECTS
    {
    LIGHTINGEFFECT = GOURAUD
    }
$!FIELDMAP  [174]
  MESH
    {
    COLOR = BLACK
    }
  CONTOUR
    {
    CONTOURTYPE = FLOOD
    COLOR = BLACK
    USELIGHTINGEFFECT = YES
    }
  VECTOR
    {
    COLOR = BLACK
    }
  SCATTER
    {
    COLOR = BLACK
    }
  SHADE
    {
    COLOR = WHITE
    }
  EDGELAYER
    {
    SHOW = YES
    EDGETYPE = BORDERSANDCREASES
    COLOR = BLACK
    LINETHICKNESS = 0.1
    }
  POINTS
    {
    POINTSTOPLOT = SURFACENODES
    }
  SURFACES
    {
    SURFACESTOPLOT = KPLANES
    }
  VOLUMEMODE
    {
    VOLUMEOBJECTSTOPLOT
      {
      SHOWISOSURFACES = NO
      SHOWSLICES = NO
      SHOWSTREAMTRACES = NO
      }
    }
  EFFECTS
    {
    LIGHTINGEFFECT = GOURAUD
    }
$!FIELDMAP  [175]
  MESH
    {
    COLOR = BLACK
    }
  CONTOUR
    {
    CONTOURTYPE = FLOOD
    COLOR = BLACK
    USELIGHTINGEFFECT = YES
    }
  VECTOR
    {
    COLOR = BLACK
    }
  SCATTER
    {
    COLOR = BLACK
    }
  SHADE
    {
    COLOR = WHITE
    }
  EDGELAYER
    {
    SHOW = YES
    EDGETYPE = BORDERSANDCREASES
    COLOR = BLACK
    LINETHICKNESS = 0.1
    }
  POINTS
    {
    POINTSTOPLOT = SURFACENODES
    }
  SURFACES
    {
    SURFACESTOPLOT = KPLANES
    }
  VOLUMEMODE
    {
    VOLUMEOBJECTSTOPLOT
      {
      SHOWISOSURFACES = NO
      SHOWSLICES = NO
      SHOWSTREAMTRACES = NO
      }
    }
  EFFECTS
    {
    LIGHTINGEFFECT = GOURAUD
    }
$!FIELDMAP  [176]
  MESH
    {
    COLOR = BLACK
    }
  CONTOUR
    {
    CONTOURTYPE = FLOOD
    COLOR = BLACK
    USELIGHTINGEFFECT = YES
    }
  VECTOR
    {
    COLOR = BLACK
    }
  SCATTER
    {
    COLOR = BLACK
    }
  SHADE
    {
    COLOR = WHITE
    }
  EDGELAYER
    {
    SHOW = YES
    EDGETYPE = BORDERSANDCREASES
    COLOR = BLACK
    LINETHICKNESS = 0.1
    }
  POINTS
    {
    POINTSTOPLOT = SURFACENODES
    }
  SURFACES
    {
    SURFACESTOPLOT = KPLANES
    }
  VOLUMEMODE
    {
    VOLUMEOBJECTSTOPLOT
      {
      SHOWISOSURFACES = NO
      SHOWSLICES = NO
      SHOWSTREAMTRACES = NO
      }
    }
  EFFECTS
    {
    LIGHTINGEFFECT = GOURAUD
    }
$!FIELDMAP  [177]
  MESH
    {
    COLOR = BLACK
    }
  CONTOUR
    {
    CONTOURTYPE = FLOOD
    COLOR = BLACK
    USELIGHTINGEFFECT = YES
    }
  VECTOR
    {
    COLOR = BLACK
    }
  SCATTER
    {
    COLOR = BLACK
    }
  SHADE
    {
    COLOR = WHITE
    }
  EDGELAYER
    {
    SHOW = YES
    EDGETYPE = BORDERSANDCREASES
    COLOR = BLACK
    LINETHICKNESS = 0.1
    }
  POINTS
    {
    POINTSTOPLOT = SURFACENODES
    }
  SURFACES
    {
    SURFACESTOPLOT = KPLANES
    }
  VOLUMEMODE
    {
    VOLUMEOBJECTSTOPLOT
      {
      SHOWISOSURFACES = NO
      SHOWSLICES = NO
      SHOWSTREAMTRACES = NO
      }
    }
  EFFECTS
    {
    LIGHTINGEFFECT = GOURAUD
    }
$!FIELDMAP  [178]
  MESH
    {
    COLOR = BLACK
    }
  CONTOUR
    {
    CONTOURTYPE = FLOOD
    COLOR = BLACK
    USELIGHTINGEFFECT = YES
    }
  VECTOR
    {
    COLOR = BLACK
    }
  SCATTER
    {
    COLOR = BLACK
    }
  SHADE
    {
    COLOR = WHITE
    }
  EDGELAYER
    {
    SHOW = YES
    EDGETYPE = BORDERSANDCREASES
    COLOR = BLACK
    LINETHICKNESS = 0.1
    }
  POINTS
    {
    POINTSTOPLOT = SURFACENODES
    }
  SURFACES
    {
    SURFACESTOPLOT = KPLANES
    }
  VOLUMEMODE
    {
    VOLUMEOBJECTSTOPLOT
      {
      SHOWISOSURFACES = NO
      SHOWSLICES = NO
      SHOWSTREAMTRACES = NO
      }
    }
  EFFECTS
    {
    LIGHTINGEFFECT = GOURAUD
    }
$!FIELDMAP  [179]
  MESH
    {
    COLOR = BLACK
    }
  CONTOUR
    {
    CONTOURTYPE = FLOOD
    COLOR = BLACK
    USELIGHTINGEFFECT = YES
    }
  VECTOR
    {
    COLOR = BLACK
    }
  SCATTER
    {
    COLOR = BLACK
    }
  SHADE
    {
    COLOR = WHITE
    }
  EDGELAYER
    {
    SHOW = YES
    EDGETYPE = BORDERSANDCREASES
    COLOR = BLACK
    LINETHICKNESS = 0.1
    }
  POINTS
    {
    POINTSTOPLOT = SURFACENODES
    }
  SURFACES
    {
    SURFACESTOPLOT = KPLANES
    }
  VOLUMEMODE
    {
    VOLUMEOBJECTSTOPLOT
      {
      SHOWISOSURFACES = NO
      SHOWSLICES = NO
      SHOWSTREAMTRACES = NO
      }
    }
  EFFECTS
    {
    LIGHTINGEFFECT = GOURAUD
    }
$!FIELDMAP  [180]
  MESH
    {
    COLOR = BLACK
    }
  CONTOUR
    {
    CONTOURTYPE = FLOOD
    COLOR = BLACK
    USELIGHTINGEFFECT = YES
    }
  VECTOR
    {
    COLOR = BLACK
    }
  SCATTER
    {
    COLOR = BLACK
    }
  SHADE
    {
    COLOR = WHITE
    }
  EDGELAYER
    {
    SHOW = YES
    EDGETYPE = BORDERSANDCREASES
    COLOR = BLACK
    LINETHICKNESS = 0.1
    }
  POINTS
    {
    POINTSTOPLOT = SURFACENODES
    }
  SURFACES
    {
    SURFACESTOPLOT = KPLANES
    }
  VOLUMEMODE
    {
    VOLUMEOBJECTSTOPLOT
      {
      SHOWISOSURFACES = NO
      SHOWSLICES = NO
      SHOWSTREAMTRACES = NO
      }
    }
  EFFECTS
    {
    LIGHTINGEFFECT = GOURAUD
    }
$!FIELDMAP  [181]
  MESH
    {
    COLOR = BLACK
    }
  CONTOUR
    {
    CONTOURTYPE = FLOOD
    COLOR = BLACK
    USELIGHTINGEFFECT = YES
    }
  VECTOR
    {
    COLOR = BLACK
    }
  SCATTER
    {
    COLOR = BLACK
    }
  SHADE
    {
    COLOR = WHITE
    }
  EDGELAYER
    {
    SHOW = YES
    EDGETYPE = BORDERSANDCREASES
    COLOR = BLACK
    LINETHICKNESS = 0.1
    }
  POINTS
    {
    POINTSTOPLOT = SURFACENODES
    }
  SURFACES
    {
    SURFACESTOPLOT = KPLANES
    }
  VOLUMEMODE
    {
    VOLUMEOBJECTSTOPLOT
      {
      SHOWISOSURFACES = NO
      SHOWSLICES = NO
      SHOWSTREAMTRACES = NO
      }
    }
  EFFECTS
    {
    LIGHTINGEFFECT = GOURAUD
    }
$!FIELDMAP  [182]
  MESH
    {
    COLOR = BLACK
    }
  CONTOUR
    {
    CONTOURTYPE = FLOOD
    COLOR = BLACK
    USELIGHTINGEFFECT = YES
    }
  VECTOR
    {
    COLOR = BLACK
    }
  SCATTER
    {
    COLOR = BLACK
    }
  SHADE
    {
    COLOR = WHITE
    }
  EDGELAYER
    {
    SHOW = YES
    EDGETYPE = BORDERSANDCREASES
    COLOR = BLACK
    LINETHICKNESS = 0.1
    }
  POINTS
    {
    POINTSTOPLOT = SURFACENODES
    }
  SURFACES
    {
    SURFACESTOPLOT = KPLANES
    }
  VOLUMEMODE
    {
    VOLUMEOBJECTSTOPLOT
      {
      SHOWISOSURFACES = NO
      SHOWSLICES = NO
      SHOWSTREAMTRACES = NO
      }
    }
  EFFECTS
    {
    LIGHTINGEFFECT = GOURAUD
    }
$!FIELDMAP  [183]
  MESH
    {
    COLOR = BLACK
    }
  CONTOUR
    {
    CONTOURTYPE = FLOOD
    COLOR = BLACK
    USELIGHTINGEFFECT = YES
    }
  VECTOR
    {
    COLOR = BLACK
    }
  SCATTER
    {
    COLOR = BLACK
    }
  SHADE
    {
    COLOR = WHITE
    }
  EDGELAYER
    {
    SHOW = YES
    EDGETYPE = BORDERSANDCREASES
    COLOR = BLACK
    LINETHICKNESS = 0.1
    }
  POINTS
    {
    POINTSTOPLOT = SURFACENODES
    }
  SURFACES
    {
    SURFACESTOPLOT = KPLANES
    }
  VOLUMEMODE
    {
    VOLUMEOBJECTSTOPLOT
      {
      SHOWISOSURFACES = NO
      SHOWSLICES = NO
      SHOWSTREAMTRACES = NO
      }
    }
  EFFECTS
    {
    LIGHTINGEFFECT = GOURAUD
    }
$!FIELDMAP  [184]
  MESH
    {
    COLOR = BLACK
    }
  CONTOUR
    {
    CONTOURTYPE = FLOOD
    COLOR = BLACK
    USELIGHTINGEFFECT = YES
    }
  VECTOR
    {
    COLOR = BLACK
    }
  SCATTER
    {
    COLOR = BLACK
    }
  SHADE
    {
    COLOR = WHITE
    }
  EDGELAYER
    {
    SHOW = YES
    EDGETYPE = BORDERSANDCREASES
    COLOR = BLACK
    LINETHICKNESS = 0.1
    }
  POINTS
    {
    POINTSTOPLOT = SURFACENODES
    }
  SURFACES
    {
    SURFACESTOPLOT = KPLANES
    }
  VOLUMEMODE
    {
    VOLUMEOBJECTSTOPLOT
      {
      SHOWISOSURFACES = NO
      SHOWSLICES = NO
      SHOWSTREAMTRACES = NO
      }
    }
  EFFECTS
    {
    LIGHTINGEFFECT = GOURAUD
    }
$!FIELDMAP  [185]
  MESH
    {
    COLOR = BLACK
    }
  CONTOUR
    {
    CONTOURTYPE = FLOOD
    COLOR = BLACK
    USELIGHTINGEFFECT = YES
    }
  VECTOR
    {
    COLOR = BLACK
    }
  SCATTER
    {
    COLOR = BLACK
    }
  SHADE
    {
    COLOR = WHITE
    }
  EDGELAYER
    {
    SHOW = YES
    EDGETYPE = BORDERSANDCREASES
    COLOR = BLACK
    LINETHICKNESS = 0.1
    }
  POINTS
    {
    POINTSTOPLOT = SURFACENODES
    }
  SURFACES
    {
    SURFACESTOPLOT = KPLANES
    }
  VOLUMEMODE
    {
    VOLUMEOBJECTSTOPLOT
      {
      SHOWISOSURFACES = NO
      SHOWSLICES = NO
      SHOWSTREAMTRACES = NO
      }
    }
  EFFECTS
    {
    LIGHTINGEFFECT = GOURAUD
    }
$!FIELDMAP  [186]
  MESH
    {
    COLOR = BLACK
    }
  CONTOUR
    {
    CONTOURTYPE = FLOOD
    COLOR = BLACK
    USELIGHTINGEFFECT = YES
    }
  VECTOR
    {
    COLOR = BLACK
    }
  SCATTER
    {
    COLOR = BLACK
    }
  SHADE
    {
    COLOR = WHITE
    }
  EDGELAYER
    {
    SHOW = YES
    EDGETYPE = BORDERSANDCREASES
    COLOR = BLACK
    LINETHICKNESS = 0.1
    }
  POINTS
    {
    POINTSTOPLOT = SURFACENODES
    }
  SURFACES
    {
    SURFACESTOPLOT = KPLANES
    }
  VOLUMEMODE
    {
    VOLUMEOBJECTSTOPLOT
      {
      SHOWISOSURFACES = NO
      SHOWSLICES = NO
      SHOWSTREAMTRACES = NO
      }
    }
  EFFECTS
    {
    LIGHTINGEFFECT = GOURAUD
    }
$!FIELDMAP  [187]
  MESH
    {
    COLOR = BLACK
    }
  CONTOUR
    {
    CONTOURTYPE = FLOOD
    COLOR = BLACK
    USELIGHTINGEFFECT = YES
    }
  VECTOR
    {
    COLOR = BLACK
    }
  SCATTER
    {
    COLOR = BLACK
    }
  SHADE
    {
    COLOR = WHITE
    }
  EDGELAYER
    {
    SHOW = YES
    EDGETYPE = BORDERSANDCREASES
    COLOR = BLACK
    LINETHICKNESS = 0.1
    }
  POINTS
    {
    POINTSTOPLOT = SURFACENODES
    }
  SURFACES
    {
    SURFACESTOPLOT = KPLANES
    }
  VOLUMEMODE
    {
    VOLUMEOBJECTSTOPLOT
      {
      SHOWISOSURFACES = NO
      SHOWSLICES = NO
      SHOWSTREAMTRACES = NO
      }
    }
  EFFECTS
    {
    LIGHTINGEFFECT = GOURAUD
    }
$!FIELDMAP  [188]
  MESH
    {
    COLOR = BLACK
    }
  CONTOUR
    {
    CONTOURTYPE = FLOOD
    COLOR = BLACK
    USELIGHTINGEFFECT = YES
    }
  VECTOR
    {
    COLOR = BLACK
    }
  SCATTER
    {
    COLOR = BLACK
    }
  SHADE
    {
    COLOR = WHITE
    }
  EDGELAYER
    {
    SHOW = YES
    EDGETYPE = BORDERSANDCREASES
    COLOR = BLACK
    LINETHICKNESS = 0.1
    }
  POINTS
    {
    POINTSTOPLOT = SURFACENODES
    }
  SURFACES
    {
    SURFACESTOPLOT = KPLANES
    }
  VOLUMEMODE
    {
    VOLUMEOBJECTSTOPLOT
      {
      SHOWISOSURFACES = NO
      SHOWSLICES = NO
      SHOWSTREAMTRACES = NO
      }
    }
  EFFECTS
    {
    LIGHTINGEFFECT = GOURAUD
    }
$!FIELDMAP  [189]
  MESH
    {
    COLOR = BLACK
    }
  CONTOUR
    {
    CONTOURTYPE = FLOOD
    COLOR = BLACK
    USELIGHTINGEFFECT = YES
    }
  VECTOR
    {
    COLOR = BLACK
    }
  SCATTER
    {
    COLOR = BLACK
    }
  SHADE
    {
    COLOR = WHITE
    }
  EDGELAYER
    {
    SHOW = YES
    EDGETYPE = BORDERSANDCREASES
    COLOR = BLACK
    LINETHICKNESS = 0.1
    }
  POINTS
    {
    POINTSTOPLOT = SURFACENODES
    }
  SURFACES
    {
    SURFACESTOPLOT = KPLANES
    }
  VOLUMEMODE
    {
    VOLUMEOBJECTSTOPLOT
      {
      SHOWISOSURFACES = NO
      SHOWSLICES = NO
      SHOWSTREAMTRACES = NO
      }
    }
  EFFECTS
    {
    LIGHTINGEFFECT = GOURAUD
    }
$!FIELDMAP  [190]
  MESH
    {
    COLOR = BLACK
    }
  CONTOUR
    {
    CONTOURTYPE = FLOOD
    COLOR = BLACK
    USELIGHTINGEFFECT = YES
    }
  VECTOR
    {
    COLOR = BLACK
    }
  SCATTER
    {
    COLOR = BLACK
    }
  SHADE
    {
    COLOR = WHITE
    }
  EDGELAYER
    {
    SHOW = YES
    EDGETYPE = BORDERSANDCREASES
    COLOR = BLACK
    LINETHICKNESS = 0.1
    }
  POINTS
    {
    POINTSTOPLOT = SURFACENODES
    }
  SURFACES
    {
    SURFACESTOPLOT = KPLANES
    }
  VOLUMEMODE
    {
    VOLUMEOBJECTSTOPLOT
      {
      SHOWISOSURFACES = NO
      SHOWSLICES = NO
      SHOWSTREAMTRACES = NO
      }
    }
  EFFECTS
    {
    LIGHTINGEFFECT = GOURAUD
    }
$!FIELDMAP  [191]
  MESH
    {
    COLOR = BLACK
    }
  CONTOUR
    {
    CONTOURTYPE = FLOOD
    COLOR = BLACK
    USELIGHTINGEFFECT = YES
    }
  VECTOR
    {
    COLOR = BLACK
    }
  SCATTER
    {
    COLOR = BLACK
    }
  SHADE
    {
    COLOR = WHITE
    }
  EDGELAYER
    {
    SHOW = YES
    EDGETYPE = BORDERSANDCREASES
    COLOR = BLACK
    LINETHICKNESS = 0.1
    }
  POINTS
    {
    POINTSTOPLOT = SURFACENODES
    }
  SURFACES
    {
    SURFACESTOPLOT = KPLANES
    }
  VOLUMEMODE
    {
    VOLUMEOBJECTSTOPLOT
      {
      SHOWISOSURFACES = NO
      SHOWSLICES = NO
      SHOWSTREAMTRACES = NO
      }
    }
  EFFECTS
    {
    LIGHTINGEFFECT = GOURAUD
    }
$!FIELDMAP  [192]
  MESH
    {
    COLOR = BLACK
    }
  CONTOUR
    {
    CONTOURTYPE = FLOOD
    COLOR = BLACK
    USELIGHTINGEFFECT = YES
    }
  VECTOR
    {
    COLOR = BLACK
    }
  SCATTER
    {
    COLOR = BLACK
    }
  SHADE
    {
    COLOR = WHITE
    }
  EDGELAYER
    {
    SHOW = YES
    EDGETYPE = BORDERSANDCREASES
    COLOR = BLACK
    LINETHICKNESS = 0.1
    }
  POINTS
    {
    POINTSTOPLOT = SURFACENODES
    }
  SURFACES
    {
    SURFACESTOPLOT = KPLANES
    }
  VOLUMEMODE
    {
    VOLUMEOBJECTSTOPLOT
      {
      SHOWISOSURFACES = NO
      SHOWSLICES = NO
      SHOWSTREAMTRACES = NO
      }
    }
  EFFECTS
    {
    LIGHTINGEFFECT = GOURAUD
    }
$!FIELDMAP  [193]
  MESH
    {
    COLOR = BLACK
    }
  CONTOUR
    {
    CONTOURTYPE = FLOOD
    COLOR = BLACK
    USELIGHTINGEFFECT = YES
    }
  VECTOR
    {
    COLOR = BLACK
    }
  SCATTER
    {
    COLOR = BLACK
    }
  SHADE
    {
    COLOR = WHITE
    }
  EDGELAYER
    {
    SHOW = YES
    EDGETYPE = BORDERSANDCREASES
    COLOR = BLACK
    LINETHICKNESS = 0.1
    }
  POINTS
    {
    POINTSTOPLOT = SURFACENODES
    }
  SURFACES
    {
    SURFACESTOPLOT = KPLANES
    }
  VOLUMEMODE
    {
    VOLUMEOBJECTSTOPLOT
      {
      SHOWISOSURFACES = NO
      SHOWSLICES = NO
      SHOWSTREAMTRACES = NO
      }
    }
  EFFECTS
    {
    LIGHTINGEFFECT = GOURAUD
    }
$!FIELDMAP  [194]
  MESH
    {
    COLOR = BLACK
    }
  CONTOUR
    {
    CONTOURTYPE = FLOOD
    COLOR = BLACK
    USELIGHTINGEFFECT = YES
    }
  VECTOR
    {
    COLOR = BLACK
    }
  SCATTER
    {
    COLOR = BLACK
    }
  SHADE
    {
    COLOR = WHITE
    }
  EDGELAYER
    {
    SHOW = YES
    EDGETYPE = BORDERSANDCREASES
    COLOR = BLACK
    LINETHICKNESS = 0.1
    }
  POINTS
    {
    POINTSTOPLOT = SURFACENODES
    }
  SURFACES
    {
    SURFACESTOPLOT = KPLANES
    }
  VOLUMEMODE
    {
    VOLUMEOBJECTSTOPLOT
      {
      SHOWISOSURFACES = NO
      SHOWSLICES = NO
      SHOWSTREAMTRACES = NO
      }
    }
  EFFECTS
    {
    LIGHTINGEFFECT = GOURAUD
    }
$!FIELDMAP  [195]
  MESH
    {
    COLOR = BLACK
    }
  CONTOUR
    {
    CONTOURTYPE = FLOOD
    COLOR = BLACK
    USELIGHTINGEFFECT = YES
    }
  VECTOR
    {
    COLOR = BLACK
    }
  SCATTER
    {
    COLOR = BLACK
    }
  SHADE
    {
    COLOR = WHITE
    }
  EDGELAYER
    {
    SHOW = YES
    EDGETYPE = BORDERSANDCREASES
    COLOR = BLACK
    LINETHICKNESS = 0.1
    }
  POINTS
    {
    POINTSTOPLOT = SURFACENODES
    }
  SURFACES
    {
    SURFACESTOPLOT = KPLANES
    }
  VOLUMEMODE
    {
    VOLUMEOBJECTSTOPLOT
      {
      SHOWISOSURFACES = NO
      SHOWSLICES = NO
      SHOWSTREAMTRACES = NO
      }
    }
  EFFECTS
    {
    LIGHTINGEFFECT = GOURAUD
    }
$!FIELDMAP  [196]
  MESH
    {
    COLOR = BLACK
    }
  CONTOUR
    {
    CONTOURTYPE = FLOOD
    COLOR = BLACK
    USELIGHTINGEFFECT = YES
    }
  VECTOR
    {
    COLOR = BLACK
    }
  SCATTER
    {
    COLOR = BLACK
    }
  SHADE
    {
    COLOR = WHITE
    }
  EDGELAYER
    {
    SHOW = YES
    EDGETYPE = BORDERSANDCREASES
    COLOR = BLACK
    LINETHICKNESS = 0.1
    }
  POINTS
    {
    POINTSTOPLOT = SURFACENODES
    }
  SURFACES
    {
    SURFACESTOPLOT = KPLANES
    }
  VOLUMEMODE
    {
    VOLUMEOBJECTSTOPLOT
      {
      SHOWISOSURFACES = NO
      SHOWSLICES = NO
      SHOWSTREAMTRACES = NO
      }
    }
  EFFECTS
    {
    LIGHTINGEFFECT = GOURAUD
    }
$!FIELDMAP  [197]
  MESH
    {
    COLOR = BLACK
    }
  CONTOUR
    {
    CONTOURTYPE = FLOOD
    COLOR = BLACK
    USELIGHTINGEFFECT = YES
    }
  VECTOR
    {
    COLOR = BLACK
    }
  SCATTER
    {
    COLOR = BLACK
    }
  SHADE
    {
    COLOR = WHITE
    }
  EDGELAYER
    {
    SHOW = YES
    EDGETYPE = BORDERSANDCREASES
    COLOR = BLACK
    LINETHICKNESS = 0.1
    }
  POINTS
    {
    POINTSTOPLOT = SURFACENODES
    }
  SURFACES
    {
    SURFACESTOPLOT = KPLANES
    }
  VOLUMEMODE
    {
    VOLUMEOBJECTSTOPLOT
      {
      SHOWISOSURFACES = NO
      SHOWSLICES = NO
      SHOWSTREAMTRACES = NO
      }
    }
  EFFECTS
    {
    LIGHTINGEFFECT = GOURAUD
    }
$!FIELDMAP  [198]
  MESH
    {
    COLOR = BLACK
    }
  CONTOUR
    {
    CONTOURTYPE = FLOOD
    COLOR = BLACK
    USELIGHTINGEFFECT = YES
    }
  VECTOR
    {
    COLOR = BLACK
    }
  SCATTER
    {
    COLOR = BLACK
    }
  SHADE
    {
    COLOR = WHITE
    }
  EDGELAYER
    {
    SHOW = YES
    EDGETYPE = BORDERSANDCREASES
    COLOR = BLACK
    LINETHICKNESS = 0.1
    }
  POINTS
    {
    POINTSTOPLOT = SURFACENODES
    }
  SURFACES
    {
    SURFACESTOPLOT = KPLANES
    }
  VOLUMEMODE
    {
    VOLUMEOBJECTSTOPLOT
      {
      SHOWISOSURFACES = NO
      SHOWSLICES = NO
      SHOWSTREAMTRACES = NO
      }
    }
  EFFECTS
    {
    LIGHTINGEFFECT = GOURAUD
    }
$!FIELDMAP  [199]
  MESH
    {
    COLOR = BLACK
    }
  CONTOUR
    {
    CONTOURTYPE = FLOOD
    COLOR = BLACK
    USELIGHTINGEFFECT = YES
    }
  VECTOR
    {
    COLOR = BLACK
    }
  SCATTER
    {
    COLOR = BLACK
    }
  SHADE
    {
    COLOR = WHITE
    }
  EDGELAYER
    {
    SHOW = YES
    EDGETYPE = BORDERSANDCREASES
    COLOR = BLACK
    LINETHICKNESS = 0.1
    }
  POINTS
    {
    POINTSTOPLOT = SURFACENODES
    }
  SURFACES
    {
    SURFACESTOPLOT = KPLANES
    }
  VOLUMEMODE
    {
    VOLUMEOBJECTSTOPLOT
      {
      SHOWISOSURFACES = NO
      SHOWSLICES = NO
      SHOWSTREAMTRACES = NO
      }
    }
  EFFECTS
    {
    LIGHTINGEFFECT = GOURAUD
    }
$!FIELDMAP  [200]
  MESH
    {
    COLOR = BLACK
    }
  CONTOUR
    {
    CONTOURTYPE = FLOOD
    COLOR = BLACK
    USELIGHTINGEFFECT = YES
    }
  VECTOR
    {
    COLOR = BLACK
    }
  SCATTER
    {
    COLOR = BLACK
    }
  SHADE
    {
    COLOR = WHITE
    }
  EDGELAYER
    {
    SHOW = YES
    EDGETYPE = BORDERSANDCREASES
    COLOR = BLACK
    LINETHICKNESS = 0.1
    }
  POINTS
    {
    POINTSTOPLOT = SURFACENODES
    }
  SURFACES
    {
    SURFACESTOPLOT = KPLANES
    }
  VOLUMEMODE
    {
    VOLUMEOBJECTSTOPLOT
      {
      SHOWISOSURFACES = NO
      SHOWSLICES = NO
      SHOWSTREAMTRACES = NO
      }
    }
  EFFECTS
    {
    LIGHTINGEFFECT = GOURAUD
    }
$!FIELDMAP  [201]
  MESH
    {
    COLOR = BLACK
    }
  CONTOUR
    {
    CONTOURTYPE = FLOOD
    COLOR = BLACK
    USELIGHTINGEFFECT = YES
    }
  VECTOR
    {
    COLOR = BLACK
    }
  SCATTER
    {
    COLOR = BLACK
    }
  SHADE
    {
    COLOR = WHITE
    }
  EDGELAYER
    {
    SHOW = YES
    EDGETYPE = BORDERSANDCREASES
    COLOR = BLACK
    LINETHICKNESS = 0.1
    }
  POINTS
    {
    POINTSTOPLOT = SURFACENODES
    }
  SURFACES
    {
    SURFACESTOPLOT = KPLANES
    }
  VOLUMEMODE
    {
    VOLUMEOBJECTSTOPLOT
      {
      SHOWISOSURFACES = NO
      SHOWSLICES = NO
      SHOWSTREAMTRACES = NO
      }
    }
  EFFECTS
    {
    LIGHTINGEFFECT = GOURAUD
    }
$!FIELDMAP  [202]
  MESH
    {
    COLOR = BLACK
    }
  CONTOUR
    {
    CONTOURTYPE = FLOOD
    COLOR = BLACK
    USELIGHTINGEFFECT = YES
    }
  VECTOR
    {
    COLOR = BLACK
    }
  SCATTER
    {
    COLOR = BLACK
    }
  SHADE
    {
    COLOR = WHITE
    }
  EDGELAYER
    {
    SHOW = YES
    EDGETYPE = BORDERSANDCREASES
    COLOR = BLACK
    LINETHICKNESS = 0.1
    }
  POINTS
    {
    POINTSTOPLOT = SURFACENODES
    }
  SURFACES
    {
    SURFACESTOPLOT = KPLANES
    }
  VOLUMEMODE
    {
    VOLUMEOBJECTSTOPLOT
      {
      SHOWISOSURFACES = NO
      SHOWSLICES = NO
      SHOWSTREAMTRACES = NO
      }
    }
  EFFECTS
    {
    LIGHTINGEFFECT = GOURAUD
    }
$!FIELDMAP  [203]
  MESH
    {
    COLOR = BLACK
    }
  CONTOUR
    {
    CONTOURTYPE = FLOOD
    COLOR = BLACK
    USELIGHTINGEFFECT = YES
    }
  VECTOR
    {
    COLOR = BLACK
    }
  SCATTER
    {
    COLOR = BLACK
    }
  SHADE
    {
    COLOR = WHITE
    }
  EDGELAYER
    {
    SHOW = YES
    EDGETYPE = BORDERSANDCREASES
    COLOR = BLACK
    LINETHICKNESS = 0.1
    }
  POINTS
    {
    POINTSTOPLOT = SURFACENODES
    }
  SURFACES
    {
    SURFACESTOPLOT = KPLANES
    }
  VOLUMEMODE
    {
    VOLUMEOBJECTSTOPLOT
      {
      SHOWISOSURFACES = NO
      SHOWSLICES = NO
      SHOWSTREAMTRACES = NO
      }
    }
  EFFECTS
    {
    LIGHTINGEFFECT = GOURAUD
    }
$!FIELDMAP  [204]
  MESH
    {
    COLOR = BLACK
    }
  CONTOUR
    {
    CONTOURTYPE = FLOOD
    COLOR = BLACK
    USELIGHTINGEFFECT = YES
    }
  VECTOR
    {
    COLOR = BLACK
    }
  SCATTER
    {
    COLOR = BLACK
    }
  SHADE
    {
    COLOR = WHITE
    }
  EDGELAYER
    {
    SHOW = YES
    EDGETYPE = BORDERSANDCREASES
    COLOR = BLACK
    LINETHICKNESS = 0.1
    }
  POINTS
    {
    POINTSTOPLOT = SURFACENODES
    }
  SURFACES
    {
    SURFACESTOPLOT = KPLANES
    }
  VOLUMEMODE
    {
    VOLUMEOBJECTSTOPLOT
      {
      SHOWISOSURFACES = NO
      SHOWSLICES = NO
      SHOWSTREAMTRACES = NO
      }
    }
  EFFECTS
    {
    LIGHTINGEFFECT = GOURAUD
    }
$!FIELDMAP  [205]
  MESH
    {
    COLOR = BLACK
    }
  CONTOUR
    {
    CONTOURTYPE = FLOOD
    COLOR = BLACK
    USELIGHTINGEFFECT = YES
    }
  VECTOR
    {
    COLOR = BLACK
    }
  SCATTER
    {
    COLOR = BLACK
    }
  SHADE
    {
    COLOR = WHITE
    }
  EDGELAYER
    {
    SHOW = YES
    EDGETYPE = BORDERSANDCREASES
    COLOR = BLACK
    LINETHICKNESS = 0.1
    }
  POINTS
    {
    POINTSTOPLOT = SURFACENODES
    }
  SURFACES
    {
    SURFACESTOPLOT = KPLANES
    }
  VOLUMEMODE
    {
    VOLUMEOBJECTSTOPLOT
      {
      SHOWISOSURFACES = NO
      SHOWSLICES = NO
      SHOWSTREAMTRACES = NO
      }
    }
  EFFECTS
    {
    LIGHTINGEFFECT = GOURAUD
    }
$!FIELDMAP  [206]
  MESH
    {
    COLOR = BLACK
    }
  CONTOUR
    {
    CONTOURTYPE = FLOOD
    COLOR = BLACK
    USELIGHTINGEFFECT = YES
    }
  VECTOR
    {
    COLOR = BLACK
    }
  SCATTER
    {
    COLOR = BLACK
    }
  SHADE
    {
    COLOR = WHITE
    }
  EDGELAYER
    {
    SHOW = YES
    EDGETYPE = BORDERSANDCREASES
    COLOR = BLACK
    LINETHICKNESS = 0.1
    }
  POINTS
    {
    POINTSTOPLOT = SURFACENODES
    }
  SURFACES
    {
    SURFACESTOPLOT = KPLANES
    }
  VOLUMEMODE
    {
    VOLUMEOBJECTSTOPLOT
      {
      SHOWISOSURFACES = NO
      SHOWSLICES = NO
      SHOWSTREAMTRACES = NO
      }
    }
  EFFECTS
    {
    LIGHTINGEFFECT = GOURAUD
    }
$!FIELDMAP  [207]
  MESH
    {
    COLOR = BLACK
    }
  CONTOUR
    {
    CONTOURTYPE = FLOOD
    COLOR = BLACK
    USELIGHTINGEFFECT = YES
    }
  VECTOR
    {
    COLOR = BLACK
    }
  SCATTER
    {
    COLOR = BLACK
    }
  SHADE
    {
    COLOR = WHITE
    }
  EDGELAYER
    {
    SHOW = YES
    EDGETYPE = BORDERSANDCREASES
    COLOR = BLACK
    LINETHICKNESS = 0.1
    }
  POINTS
    {
    POINTSTOPLOT = SURFACENODES
    }
  SURFACES
    {
    SURFACESTOPLOT = KPLANES
    }
  VOLUMEMODE
    {
    VOLUMEOBJECTSTOPLOT
      {
      SHOWISOSURFACES = NO
      SHOWSLICES = NO
      SHOWSTREAMTRACES = NO
      }
    }
  EFFECTS
    {
    LIGHTINGEFFECT = GOURAUD
    }
$!FIELDMAP  [208]
  MESH
    {
    COLOR = BLACK
    }
  CONTOUR
    {
    CONTOURTYPE = FLOOD
    COLOR = BLACK
    USELIGHTINGEFFECT = YES
    }
  VECTOR
    {
    COLOR = BLACK
    }
  SCATTER
    {
    COLOR = BLACK
    }
  SHADE
    {
    COLOR = WHITE
    }
  EDGELAYER
    {
    SHOW = YES
    EDGETYPE = BORDERSANDCREASES
    COLOR = BLACK
    LINETHICKNESS = 0.1
    }
  POINTS
    {
    POINTSTOPLOT = SURFACENODES
    }
  SURFACES
    {
    SURFACESTOPLOT = KPLANES
    }
  VOLUMEMODE
    {
    VOLUMEOBJECTSTOPLOT
      {
      SHOWISOSURFACES = NO
      SHOWSLICES = NO
      SHOWSTREAMTRACES = NO
      }
    }
  EFFECTS
    {
    LIGHTINGEFFECT = GOURAUD
    }
$!FIELDMAP  [209]
  MESH
    {
    COLOR = BLACK
    }
  CONTOUR
    {
    CONTOURTYPE = FLOOD
    COLOR = BLACK
    USELIGHTINGEFFECT = YES
    }
  VECTOR
    {
    COLOR = BLACK
    }
  SCATTER
    {
    COLOR = BLACK
    }
  SHADE
    {
    COLOR = WHITE
    }
  EDGELAYER
    {
    SHOW = YES
    EDGETYPE = BORDERSANDCREASES
    COLOR = BLACK
    LINETHICKNESS = 0.1
    }
  POINTS
    {
    POINTSTOPLOT = SURFACENODES
    }
  SURFACES
    {
    SURFACESTOPLOT = KPLANES
    }
  VOLUMEMODE
    {
    VOLUMEOBJECTSTOPLOT
      {
      SHOWISOSURFACES = NO
      SHOWSLICES = NO
      SHOWSTREAMTRACES = NO
      }
    }
  EFFECTS
    {
    LIGHTINGEFFECT = GOURAUD
    }
$!FIELDMAP  [210]
  MESH
    {
    COLOR = BLACK
    }
  CONTOUR
    {
    CONTOURTYPE = FLOOD
    COLOR = BLACK
    USELIGHTINGEFFECT = YES
    }
  VECTOR
    {
    COLOR = BLACK
    }
  SCATTER
    {
    COLOR = BLACK
    }
  SHADE
    {
    COLOR = WHITE
    }
  EDGELAYER
    {
    SHOW = YES
    EDGETYPE = BORDERSANDCREASES
    COLOR = BLACK
    LINETHICKNESS = 0.1
    }
  POINTS
    {
    POINTSTOPLOT = SURFACENODES
    }
  SURFACES
    {
    SURFACESTOPLOT = KPLANES
    }
  VOLUMEMODE
    {
    VOLUMEOBJECTSTOPLOT
      {
      SHOWISOSURFACES = NO
      SHOWSLICES = NO
      SHOWSTREAMTRACES = NO
      }
    }
  EFFECTS
    {
    LIGHTINGEFFECT = GOURAUD
    }
$!FIELDMAP  [211]
  MESH
    {
    COLOR = BLACK
    }
  CONTOUR
    {
    CONTOURTYPE = FLOOD
    COLOR = BLACK
    USELIGHTINGEFFECT = YES
    }
  VECTOR
    {
    COLOR = BLACK
    }
  SCATTER
    {
    COLOR = BLACK
    }
  SHADE
    {
    COLOR = WHITE
    }
  EDGELAYER
    {
    SHOW = YES
    EDGETYPE = BORDERSANDCREASES
    COLOR = BLACK
    LINETHICKNESS = 0.1
    }
  POINTS
    {
    POINTSTOPLOT = SURFACENODES
    }
  SURFACES
    {
    SURFACESTOPLOT = KPLANES
    }
  VOLUMEMODE
    {
    VOLUMEOBJECTSTOPLOT
      {
      SHOWISOSURFACES = NO
      SHOWSLICES = NO
      SHOWSTREAMTRACES = NO
      }
    }
  EFFECTS
    {
    LIGHTINGEFFECT = GOURAUD
    }
$!FIELDMAP  [212]
  MESH
    {
    COLOR = BLACK
    }
  CONTOUR
    {
    CONTOURTYPE = FLOOD
    COLOR = BLACK
    USELIGHTINGEFFECT = YES
    }
  VECTOR
    {
    COLOR = BLACK
    }
  SCATTER
    {
    COLOR = BLACK
    }
  SHADE
    {
    COLOR = WHITE
    }
  EDGELAYER
    {
    SHOW = YES
    EDGETYPE = BORDERSANDCREASES
    COLOR = BLACK
    LINETHICKNESS = 0.1
    }
  POINTS
    {
    POINTSTOPLOT = SURFACENODES
    }
  SURFACES
    {
    SURFACESTOPLOT = KPLANES
    }
  VOLUMEMODE
    {
    VOLUMEOBJECTSTOPLOT
      {
      SHOWISOSURFACES = NO
      SHOWSLICES = NO
      SHOWSTREAMTRACES = NO
      }
    }
  EFFECTS
    {
    LIGHTINGEFFECT = GOURAUD
    }
$!FIELDMAP  [213]
  MESH
    {
    COLOR = BLACK
    }
  CONTOUR
    {
    CONTOURTYPE = FLOOD
    COLOR = BLACK
    USELIGHTINGEFFECT = YES
    }
  VECTOR
    {
    COLOR = BLACK
    }
  SCATTER
    {
    COLOR = BLACK
    }
  SHADE
    {
    COLOR = WHITE
    }
  EDGELAYER
    {
    SHOW = YES
    EDGETYPE = BORDERSANDCREASES
    COLOR = BLACK
    LINETHICKNESS = 0.1
    }
  POINTS
    {
    POINTSTOPLOT = SURFACENODES
    }
  SURFACES
    {
    SURFACESTOPLOT = KPLANES
    }
  VOLUMEMODE
    {
    VOLUMEOBJECTSTOPLOT
      {
      SHOWISOSURFACES = NO
      SHOWSLICES = NO
      SHOWSTREAMTRACES = NO
      }
    }
  EFFECTS
    {
    LIGHTINGEFFECT = GOURAUD
    }
$!FIELDMAP  [214]
  MESH
    {
    COLOR = BLACK
    }
  CONTOUR
    {
    CONTOURTYPE = FLOOD
    COLOR = BLACK
    USELIGHTINGEFFECT = YES
    }
  VECTOR
    {
    COLOR = BLACK
    }
  SCATTER
    {
    COLOR = BLACK
    }
  SHADE
    {
    COLOR = WHITE
    }
  EDGELAYER
    {
    SHOW = YES
    EDGETYPE = BORDERSANDCREASES
    COLOR = BLACK
    LINETHICKNESS = 0.1
    }
  POINTS
    {
    POINTSTOPLOT = SURFACENODES
    }
  SURFACES
    {
    SURFACESTOPLOT = KPLANES
    }
  VOLUMEMODE
    {
    VOLUMEOBJECTSTOPLOT
      {
      SHOWISOSURFACES = NO
      SHOWSLICES = NO
      SHOWSTREAMTRACES = NO
      }
    }
  EFFECTS
    {
    LIGHTINGEFFECT = GOURAUD
    }
$!FIELDMAP  [215]
  MESH
    {
    COLOR = BLACK
    }
  CONTOUR
    {
    CONTOURTYPE = FLOOD
    COLOR = BLACK
    USELIGHTINGEFFECT = YES
    }
  VECTOR
    {
    COLOR = BLACK
    }
  SCATTER
    {
    COLOR = BLACK
    }
  SHADE
    {
    COLOR = WHITE
    }
  EDGELAYER
    {
    SHOW = YES
    EDGETYPE = BORDERSANDCREASES
    COLOR = BLACK
    LINETHICKNESS = 0.1
    }
  POINTS
    {
    POINTSTOPLOT = SURFACENODES
    }
  SURFACES
    {
    SURFACESTOPLOT = KPLANES
    }
  VOLUMEMODE
    {
    VOLUMEOBJECTSTOPLOT
      {
      SHOWISOSURFACES = NO
      SHOWSLICES = NO
      SHOWSTREAMTRACES = NO
      }
    }
  EFFECTS
    {
    LIGHTINGEFFECT = GOURAUD
    }
$!FIELDMAP  [216]
  MESH
    {
    COLOR = BLACK
    }
  CONTOUR
    {
    CONTOURTYPE = FLOOD
    COLOR = BLACK
    USELIGHTINGEFFECT = YES
    }
  VECTOR
    {
    COLOR = BLACK
    }
  SCATTER
    {
    COLOR = BLACK
    }
  SHADE
    {
    COLOR = WHITE
    }
  EDGELAYER
    {
    SHOW = YES
    EDGETYPE = BORDERSANDCREASES
    COLOR = BLACK
    LINETHICKNESS = 0.1
    }
  POINTS
    {
    POINTSTOPLOT = SURFACENODES
    }
  SURFACES
    {
    SURFACESTOPLOT = KPLANES
    }
  VOLUMEMODE
    {
    VOLUMEOBJECTSTOPLOT
      {
      SHOWISOSURFACES = NO
      SHOWSLICES = NO
      SHOWSTREAMTRACES = NO
      }
    }
  EFFECTS
    {
    LIGHTINGEFFECT = GOURAUD
    }
$!FIELDMAP  [217]
  MESH
    {
    COLOR = BLACK
    }
  CONTOUR
    {
    CONTOURTYPE = FLOOD
    COLOR = BLACK
    USELIGHTINGEFFECT = YES
    }
  VECTOR
    {
    COLOR = BLACK
    }
  SCATTER
    {
    COLOR = BLACK
    }
  SHADE
    {
    COLOR = WHITE
    }
  EDGELAYER
    {
    SHOW = YES
    EDGETYPE = BORDERSANDCREASES
    COLOR = BLACK
    LINETHICKNESS = 0.1
    }
  POINTS
    {
    POINTSTOPLOT = SURFACENODES
    }
  SURFACES
    {
    SURFACESTOPLOT = KPLANES
    }
  VOLUMEMODE
    {
    VOLUMEOBJECTSTOPLOT
      {
      SHOWISOSURFACES = NO
      SHOWSLICES = NO
      SHOWSTREAMTRACES = NO
      }
    }
  EFFECTS
    {
    LIGHTINGEFFECT = GOURAUD
    }
$!FIELDMAP  [218]
  MESH
    {
    COLOR = BLACK
    }
  CONTOUR
    {
    CONTOURTYPE = FLOOD
    COLOR = BLACK
    USELIGHTINGEFFECT = YES
    }
  VECTOR
    {
    COLOR = BLACK
    }
  SCATTER
    {
    COLOR = BLACK
    }
  SHADE
    {
    COLOR = WHITE
    }
  EDGELAYER
    {
    SHOW = YES
    EDGETYPE = BORDERSANDCREASES
    COLOR = BLACK
    LINETHICKNESS = 0.1
    }
  POINTS
    {
    POINTSTOPLOT = SURFACENODES
    }
  SURFACES
    {
    SURFACESTOPLOT = KPLANES
    }
  VOLUMEMODE
    {
    VOLUMEOBJECTSTOPLOT
      {
      SHOWISOSURFACES = NO
      SHOWSLICES = NO
      SHOWSTREAMTRACES = NO
      }
    }
  EFFECTS
    {
    LIGHTINGEFFECT = GOURAUD
    }
$!FIELDMAP  [219]
  MESH
    {
    COLOR = BLACK
    }
  CONTOUR
    {
    CONTOURTYPE = FLOOD
    COLOR = BLACK
    USELIGHTINGEFFECT = YES
    }
  VECTOR
    {
    COLOR = BLACK
    }
  SCATTER
    {
    COLOR = BLACK
    }
  SHADE
    {
    COLOR = WHITE
    }
  EDGELAYER
    {
    SHOW = YES
    EDGETYPE = BORDERSANDCREASES
    COLOR = BLACK
    LINETHICKNESS = 0.1
    }
  POINTS
    {
    POINTSTOPLOT = SURFACENODES
    }
  SURFACES
    {
    SURFACESTOPLOT = KPLANES
    }
  VOLUMEMODE
    {
    VOLUMEOBJECTSTOPLOT
      {
      SHOWISOSURFACES = NO
      SHOWSLICES = NO
      SHOWSTREAMTRACES = NO
      }
    }
  EFFECTS
    {
    LIGHTINGEFFECT = GOURAUD
    }
$!FIELDMAP  [220]
  MESH
    {
    COLOR = BLACK
    }
  CONTOUR
    {
    CONTOURTYPE = FLOOD
    COLOR = BLACK
    USELIGHTINGEFFECT = YES
    }
  VECTOR
    {
    COLOR = BLACK
    }
  SCATTER
    {
    COLOR = BLACK
    }
  SHADE
    {
    COLOR = WHITE
    }
  EDGELAYER
    {
    SHOW = YES
    EDGETYPE = BORDERSANDCREASES
    COLOR = BLACK
    LINETHICKNESS = 0.1
    }
  POINTS
    {
    POINTSTOPLOT = SURFACENODES
    }
  SURFACES
    {
    SURFACESTOPLOT = KPLANES
    }
  VOLUMEMODE
    {
    VOLUMEOBJECTSTOPLOT
      {
      SHOWISOSURFACES = NO
      SHOWSLICES = NO
      SHOWSTREAMTRACES = NO
      }
    }
  EFFECTS
    {
    LIGHTINGEFFECT = GOURAUD
    }
$!FIELDMAP  [221]
  MESH
    {
    COLOR = BLACK
    }
  CONTOUR
    {
    CONTOURTYPE = FLOOD
    COLOR = BLACK
    USELIGHTINGEFFECT = YES
    }
  VECTOR
    {
    COLOR = BLACK
    }
  SCATTER
    {
    COLOR = BLACK
    }
  SHADE
    {
    COLOR = WHITE
    }
  EDGELAYER
    {
    SHOW = YES
    EDGETYPE = BORDERSANDCREASES
    COLOR = BLACK
    LINETHICKNESS = 0.1
    }
  POINTS
    {
    POINTSTOPLOT = SURFACENODES
    }
  SURFACES
    {
    SURFACESTOPLOT = KPLANES
    }
  VOLUMEMODE
    {
    VOLUMEOBJECTSTOPLOT
      {
      SHOWISOSURFACES = NO
      SHOWSLICES = NO
      SHOWSTREAMTRACES = NO
      }
    }
  EFFECTS
    {
    LIGHTINGEFFECT = GOURAUD
    }
$!FIELDMAP  [222]
  MESH
    {
    COLOR = BLACK
    }
  CONTOUR
    {
    CONTOURTYPE = FLOOD
    COLOR = BLACK
    USELIGHTINGEFFECT = YES
    }
  VECTOR
    {
    COLOR = BLACK
    }
  SCATTER
    {
    COLOR = BLACK
    }
  SHADE
    {
    COLOR = WHITE
    }
  EDGELAYER
    {
    SHOW = YES
    EDGETYPE = BORDERSANDCREASES
    COLOR = BLACK
    LINETHICKNESS = 0.1
    }
  POINTS
    {
    POINTSTOPLOT = SURFACENODES
    }
  SURFACES
    {
    SURFACESTOPLOT = KPLANES
    }
  VOLUMEMODE
    {
    VOLUMEOBJECTSTOPLOT
      {
      SHOWISOSURFACES = NO
      SHOWSLICES = NO
      SHOWSTREAMTRACES = NO
      }
    }
  EFFECTS
    {
    LIGHTINGEFFECT = GOURAUD
    }
$!FIELDMAP  [223]
  MESH
    {
    COLOR = BLACK
    }
  CONTOUR
    {
    CONTOURTYPE = FLOOD
    COLOR = BLACK
    USELIGHTINGEFFECT = YES
    }
  VECTOR
    {
    COLOR = BLACK
    }
  SCATTER
    {
    COLOR = BLACK
    }
  SHADE
    {
    COLOR = WHITE
    }
  EDGELAYER
    {
    SHOW = YES
    EDGETYPE = BORDERSANDCREASES
    COLOR = BLACK
    LINETHICKNESS = 0.1
    }
  POINTS
    {
    POINTSTOPLOT = SURFACENODES
    }
  SURFACES
    {
    SURFACESTOPLOT = KPLANES
    }
  VOLUMEMODE
    {
    VOLUMEOBJECTSTOPLOT
      {
      SHOWISOSURFACES = NO
      SHOWSLICES = NO
      SHOWSTREAMTRACES = NO
      }
    }
  EFFECTS
    {
    LIGHTINGEFFECT = GOURAUD
    }
$!FIELDMAP  [224]
  MESH
    {
    COLOR = BLACK
    }
  CONTOUR
    {
    CONTOURTYPE = FLOOD
    COLOR = BLACK
    USELIGHTINGEFFECT = YES
    }
  VECTOR
    {
    COLOR = BLACK
    }
  SCATTER
    {
    COLOR = BLACK
    }
  SHADE
    {
    COLOR = WHITE
    }
  EDGELAYER
    {
    SHOW = YES
    EDGETYPE = BORDERSANDCREASES
    COLOR = BLACK
    LINETHICKNESS = 0.1
    }
  POINTS
    {
    POINTSTOPLOT = SURFACENODES
    }
  SURFACES
    {
    SURFACESTOPLOT = KPLANES
    }
  VOLUMEMODE
    {
    VOLUMEOBJECTSTOPLOT
      {
      SHOWISOSURFACES = NO
      SHOWSLICES = NO
      SHOWSTREAMTRACES = NO
      }
    }
  EFFECTS
    {
    LIGHTINGEFFECT = GOURAUD
    }
$!FIELDMAP  [225]
  MESH
    {
    COLOR = BLACK
    }
  CONTOUR
    {
    CONTOURTYPE = FLOOD
    COLOR = BLACK
    USELIGHTINGEFFECT = YES
    }
  VECTOR
    {
    COLOR = BLACK
    }
  SCATTER
    {
    COLOR = BLACK
    }
  SHADE
    {
    COLOR = WHITE
    }
  EDGELAYER
    {
    SHOW = YES
    EDGETYPE = BORDERSANDCREASES
    COLOR = BLACK
    LINETHICKNESS = 0.1
    }
  POINTS
    {
    POINTSTOPLOT = SURFACENODES
    }
  SURFACES
    {
    SURFACESTOPLOT = KPLANES
    }
  VOLUMEMODE
    {
    VOLUMEOBJECTSTOPLOT
      {
      SHOWISOSURFACES = NO
      SHOWSLICES = NO
      SHOWSTREAMTRACES = NO
      }
    }
  EFFECTS
    {
    LIGHTINGEFFECT = GOURAUD
    }
$!FIELDMAP  [226]
  MESH
    {
    COLOR = BLACK
    }
  CONTOUR
    {
    CONTOURTYPE = FLOOD
    COLOR = BLACK
    USELIGHTINGEFFECT = YES
    }
  VECTOR
    {
    COLOR = BLACK
    }
  SCATTER
    {
    COLOR = BLACK
    }
  SHADE
    {
    COLOR = WHITE
    }
  EDGELAYER
    {
    SHOW = YES
    EDGETYPE = BORDERSANDCREASES
    COLOR = BLACK
    LINETHICKNESS = 0.1
    }
  POINTS
    {
    POINTSTOPLOT = SURFACENODES
    }
  SURFACES
    {
    SURFACESTOPLOT = KPLANES
    }
  VOLUMEMODE
    {
    VOLUMEOBJECTSTOPLOT
      {
      SHOWISOSURFACES = NO
      SHOWSLICES = NO
      SHOWSTREAMTRACES = NO
      }
    }
  EFFECTS
    {
    LIGHTINGEFFECT = GOURAUD
    }
$!FIELDMAP  [227]
  MESH
    {
    COLOR = BLACK
    }
  CONTOUR
    {
    CONTOURTYPE = FLOOD
    COLOR = BLACK
    USELIGHTINGEFFECT = YES
    }
  VECTOR
    {
    COLOR = BLACK
    }
  SCATTER
    {
    COLOR = BLACK
    }
  SHADE
    {
    COLOR = WHITE
    }
  EDGELAYER
    {
    SHOW = YES
    EDGETYPE = BORDERSANDCREASES
    COLOR = BLACK
    LINETHICKNESS = 0.1
    }
  POINTS
    {
    POINTSTOPLOT = SURFACENODES
    }
  SURFACES
    {
    SURFACESTOPLOT = KPLANES
    }
  VOLUMEMODE
    {
    VOLUMEOBJECTSTOPLOT
      {
      SHOWISOSURFACES = NO
      SHOWSLICES = NO
      SHOWSTREAMTRACES = NO
      }
    }
  EFFECTS
    {
    LIGHTINGEFFECT = GOURAUD
    }
$!FIELDMAP  [228]
  MESH
    {
    COLOR = BLACK
    }
  CONTOUR
    {
    CONTOURTYPE = FLOOD
    COLOR = BLACK
    USELIGHTINGEFFECT = YES
    }
  VECTOR
    {
    COLOR = BLACK
    }
  SCATTER
    {
    COLOR = BLACK
    }
  SHADE
    {
    COLOR = WHITE
    }
  EDGELAYER
    {
    SHOW = YES
    EDGETYPE = BORDERSANDCREASES
    COLOR = BLACK
    LINETHICKNESS = 0.1
    }
  POINTS
    {
    POINTSTOPLOT = SURFACENODES
    }
  SURFACES
    {
    SURFACESTOPLOT = KPLANES
    }
  VOLUMEMODE
    {
    VOLUMEOBJECTSTOPLOT
      {
      SHOWISOSURFACES = NO
      SHOWSLICES = NO
      SHOWSTREAMTRACES = NO
      }
    }
  EFFECTS
    {
    LIGHTINGEFFECT = GOURAUD
    }
$!FIELDMAP  [229]
  MESH
    {
    COLOR = BLACK
    }
  CONTOUR
    {
    CONTOURTYPE = FLOOD
    COLOR = BLACK
    USELIGHTINGEFFECT = YES
    }
  VECTOR
    {
    COLOR = BLACK
    }
  SCATTER
    {
    COLOR = BLACK
    }
  SHADE
    {
    COLOR = WHITE
    }
  EDGELAYER
    {
    SHOW = YES
    EDGETYPE = BORDERSANDCREASES
    COLOR = BLACK
    LINETHICKNESS = 0.1
    }
  POINTS
    {
    POINTSTOPLOT = SURFACENODES
    }
  SURFACES
    {
    SURFACESTOPLOT = KPLANES
    }
  VOLUMEMODE
    {
    VOLUMEOBJECTSTOPLOT
      {
      SHOWISOSURFACES = NO
      SHOWSLICES = NO
      SHOWSTREAMTRACES = NO
      }
    }
  EFFECTS
    {
    LIGHTINGEFFECT = GOURAUD
    }
$!FIELDMAP  [230]
  MESH
    {
    COLOR = BLACK
    }
  CONTOUR
    {
    CONTOURTYPE = FLOOD
    COLOR = BLACK
    USELIGHTINGEFFECT = YES
    }
  VECTOR
    {
    COLOR = BLACK
    }
  SCATTER
    {
    COLOR = BLACK
    }
  SHADE
    {
    COLOR = WHITE
    }
  EDGELAYER
    {
    SHOW = YES
    EDGETYPE = BORDERSANDCREASES
    COLOR = BLACK
    LINETHICKNESS = 0.1
    }
  POINTS
    {
    POINTSTOPLOT = SURFACENODES
    }
  SURFACES
    {
    SURFACESTOPLOT = KPLANES
    }
  VOLUMEMODE
    {
    VOLUMEOBJECTSTOPLOT
      {
      SHOWISOSURFACES = NO
      SHOWSLICES = NO
      SHOWSTREAMTRACES = NO
      }
    }
  EFFECTS
    {
    LIGHTINGEFFECT = GOURAUD
    }
$!FIELDMAP  [231]
  MESH
    {
    COLOR = BLACK
    }
  CONTOUR
    {
    CONTOURTYPE = FLOOD
    COLOR = BLACK
    USELIGHTINGEFFECT = YES
    }
  VECTOR
    {
    COLOR = BLACK
    }
  SCATTER
    {
    COLOR = BLACK
    }
  SHADE
    {
    COLOR = WHITE
    }
  EDGELAYER
    {
    SHOW = YES
    EDGETYPE = BORDERSANDCREASES
    COLOR = BLACK
    LINETHICKNESS = 0.1
    }
  POINTS
    {
    POINTSTOPLOT = SURFACENODES
    }
  SURFACES
    {
    SURFACESTOPLOT = KPLANES
    }
  VOLUMEMODE
    {
    VOLUMEOBJECTSTOPLOT
      {
      SHOWISOSURFACES = NO
      SHOWSLICES = NO
      SHOWSTREAMTRACES = NO
      }
    }
  EFFECTS
    {
    LIGHTINGEFFECT = GOURAUD
    }
$!FIELDMAP  [232]
  MESH
    {
    COLOR = BLACK
    }
  CONTOUR
    {
    CONTOURTYPE = FLOOD
    COLOR = BLACK
    USELIGHTINGEFFECT = YES
    }
  VECTOR
    {
    COLOR = BLACK
    }
  SCATTER
    {
    COLOR = BLACK
    }
  SHADE
    {
    COLOR = WHITE
    }
  EDGELAYER
    {
    SHOW = YES
    EDGETYPE = BORDERSANDCREASES
    COLOR = BLACK
    LINETHICKNESS = 0.1
    }
  POINTS
    {
    POINTSTOPLOT = SURFACENODES
    }
  SURFACES
    {
    SURFACESTOPLOT = KPLANES
    }
  VOLUMEMODE
    {
    VOLUMEOBJECTSTOPLOT
      {
      SHOWISOSURFACES = NO
      SHOWSLICES = NO
      SHOWSTREAMTRACES = NO
      }
    }
  EFFECTS
    {
    LIGHTINGEFFECT = GOURAUD
    }
$!FIELDMAP  [233]
  MESH
    {
    COLOR = BLACK
    }
  CONTOUR
    {
    CONTOURTYPE = FLOOD
    COLOR = BLACK
    USELIGHTINGEFFECT = YES
    }
  VECTOR
    {
    COLOR = BLACK
    }
  SCATTER
    {
    COLOR = BLACK
    }
  SHADE
    {
    COLOR = WHITE
    }
  EDGELAYER
    {
    SHOW = YES
    EDGETYPE = BORDERSANDCREASES
    COLOR = BLACK
    LINETHICKNESS = 0.1
    }
  POINTS
    {
    POINTSTOPLOT = SURFACENODES
    }
  SURFACES
    {
    SURFACESTOPLOT = KPLANES
    }
  VOLUMEMODE
    {
    VOLUMEOBJECTSTOPLOT
      {
      SHOWISOSURFACES = NO
      SHOWSLICES = NO
      SHOWSTREAMTRACES = NO
      }
    }
  EFFECTS
    {
    LIGHTINGEFFECT = GOURAUD
    }
$!FIELDMAP  [234]
  MESH
    {
    COLOR = BLACK
    }
  CONTOUR
    {
    CONTOURTYPE = FLOOD
    COLOR = BLACK
    USELIGHTINGEFFECT = YES
    }
  VECTOR
    {
    COLOR = BLACK
    }
  SCATTER
    {
    COLOR = BLACK
    }
  SHADE
    {
    COLOR = WHITE
    }
  EDGELAYER
    {
    SHOW = YES
    EDGETYPE = BORDERSANDCREASES
    COLOR = BLACK
    LINETHICKNESS = 0.1
    }
  POINTS
    {
    POINTSTOPLOT = SURFACENODES
    }
  SURFACES
    {
    SURFACESTOPLOT = KPLANES
    }
  VOLUMEMODE
    {
    VOLUMEOBJECTSTOPLOT
      {
      SHOWISOSURFACES = NO
      SHOWSLICES = NO
      SHOWSTREAMTRACES = NO
      }
    }
  EFFECTS
    {
    LIGHTINGEFFECT = GOURAUD
    }
$!FIELDMAP  [235]
  MESH
    {
    COLOR = BLACK
    }
  CONTOUR
    {
    CONTOURTYPE = FLOOD
    COLOR = BLACK
    USELIGHTINGEFFECT = YES
    }
  VECTOR
    {
    COLOR = BLACK
    }
  SCATTER
    {
    COLOR = BLACK
    }
  SHADE
    {
    COLOR = WHITE
    }
  EDGELAYER
    {
    SHOW = YES
    EDGETYPE = BORDERSANDCREASES
    COLOR = BLACK
    LINETHICKNESS = 0.1
    }
  POINTS
    {
    POINTSTOPLOT = SURFACENODES
    }
  SURFACES
    {
    SURFACESTOPLOT = KPLANES
    }
  VOLUMEMODE
    {
    VOLUMEOBJECTSTOPLOT
      {
      SHOWISOSURFACES = NO
      SHOWSLICES = NO
      SHOWSTREAMTRACES = NO
      }
    }
  EFFECTS
    {
    LIGHTINGEFFECT = GOURAUD
    }
$!FIELDMAP  [236]
  MESH
    {
    COLOR = BLACK
    }
  CONTOUR
    {
    CONTOURTYPE = FLOOD
    COLOR = BLACK
    USELIGHTINGEFFECT = YES
    }
  VECTOR
    {
    COLOR = BLACK
    }
  SCATTER
    {
    COLOR = BLACK
    }
  SHADE
    {
    COLOR = WHITE
    }
  EDGELAYER
    {
    SHOW = YES
    EDGETYPE = BORDERSANDCREASES
    COLOR = BLACK
    LINETHICKNESS = 0.1
    }
  POINTS
    {
    POINTSTOPLOT = SURFACENODES
    }
  SURFACES
    {
    SURFACESTOPLOT = KPLANES
    }
  VOLUMEMODE
    {
    VOLUMEOBJECTSTOPLOT
      {
      SHOWISOSURFACES = NO
      SHOWSLICES = NO
      SHOWSTREAMTRACES = NO
      }
    }
  EFFECTS
    {
    LIGHTINGEFFECT = GOURAUD
    }
$!FIELDMAP  [237]
  MESH
    {
    COLOR = BLACK
    }
  CONTOUR
    {
    CONTOURTYPE = FLOOD
    COLOR = BLACK
    USELIGHTINGEFFECT = YES
    }
  VECTOR
    {
    COLOR = BLACK
    }
  SCATTER
    {
    COLOR = BLACK
    }
  SHADE
    {
    COLOR = WHITE
    }
  EDGELAYER
    {
    SHOW = YES
    EDGETYPE = BORDERSANDCREASES
    COLOR = BLACK
    LINETHICKNESS = 0.1
    }
  POINTS
    {
    POINTSTOPLOT = SURFACENODES
    }
  SURFACES
    {
    SURFACESTOPLOT = KPLANES
    }
  VOLUMEMODE
    {
    VOLUMEOBJECTSTOPLOT
      {
      SHOWISOSURFACES = NO
      SHOWSLICES = NO
      SHOWSTREAMTRACES = NO
      }
    }
  EFFECTS
    {
    LIGHTINGEFFECT = GOURAUD
    }
$!FIELDMAP  [238]
  MESH
    {
    COLOR = BLACK
    }
  CONTOUR
    {
    CONTOURTYPE = FLOOD
    COLOR = BLACK
    USELIGHTINGEFFECT = YES
    }
  VECTOR
    {
    COLOR = BLACK
    }
  SCATTER
    {
    COLOR = BLACK
    }
  SHADE
    {
    COLOR = WHITE
    }
  EDGELAYER
    {
    SHOW = YES
    EDGETYPE = BORDERSANDCREASES
    COLOR = BLACK
    LINETHICKNESS = 0.1
    }
  POINTS
    {
    POINTSTOPLOT = SURFACENODES
    }
  SURFACES
    {
    SURFACESTOPLOT = KPLANES
    }
  VOLUMEMODE
    {
    VOLUMEOBJECTSTOPLOT
      {
      SHOWISOSURFACES = NO
      SHOWSLICES = NO
      SHOWSTREAMTRACES = NO
      }
    }
  EFFECTS
    {
    LIGHTINGEFFECT = GOURAUD
    }
$!FIELDMAP  [239]
  MESH
    {
    COLOR = BLACK
    }
  CONTOUR
    {
    CONTOURTYPE = FLOOD
    COLOR = BLACK
    USELIGHTINGEFFECT = YES
    }
  VECTOR
    {
    COLOR = BLACK
    }
  SCATTER
    {
    COLOR = BLACK
    }
  SHADE
    {
    COLOR = WHITE
    }
  EDGELAYER
    {
    SHOW = YES
    EDGETYPE = BORDERSANDCREASES
    COLOR = BLACK
    LINETHICKNESS = 0.1
    }
  POINTS
    {
    POINTSTOPLOT = SURFACENODES
    }
  SURFACES
    {
    SURFACESTOPLOT = KPLANES
    }
  VOLUMEMODE
    {
    VOLUMEOBJECTSTOPLOT
      {
      SHOWISOSURFACES = NO
      SHOWSLICES = NO
      SHOWSTREAMTRACES = NO
      }
    }
  EFFECTS
    {
    LIGHTINGEFFECT = GOURAUD
    }
$!FIELDMAP  [240]
  MESH
    {
    COLOR = BLACK
    }
  CONTOUR
    {
    CONTOURTYPE = FLOOD
    COLOR = BLACK
    USELIGHTINGEFFECT = YES
    }
  VECTOR
    {
    COLOR = BLACK
    }
  SCATTER
    {
    COLOR = BLACK
    }
  SHADE
    {
    COLOR = WHITE
    }
  EDGELAYER
    {
    SHOW = YES
    EDGETYPE = BORDERSANDCREASES
    COLOR = BLACK
    LINETHICKNESS = 0.1
    }
  POINTS
    {
    POINTSTOPLOT = SURFACENODES
    }
  SURFACES
    {
    SURFACESTOPLOT = KPLANES
    }
  VOLUMEMODE
    {
    VOLUMEOBJECTSTOPLOT
      {
      SHOWISOSURFACES = NO
      SHOWSLICES = NO
      SHOWSTREAMTRACES = NO
      }
    }
  EFFECTS
    {
    LIGHTINGEFFECT = GOURAUD
    }
$!FIELDMAP  [241]
  MESH
    {
    COLOR = BLACK
    }
  CONTOUR
    {
    CONTOURTYPE = FLOOD
    COLOR = BLACK
    USELIGHTINGEFFECT = YES
    }
  VECTOR
    {
    COLOR = BLACK
    }
  SCATTER
    {
    COLOR = BLACK
    }
  SHADE
    {
    COLOR = WHITE
    }
  EDGELAYER
    {
    SHOW = YES
    EDGETYPE = BORDERSANDCREASES
    COLOR = BLACK
    LINETHICKNESS = 0.1
    }
  POINTS
    {
    POINTSTOPLOT = SURFACENODES
    }
  SURFACES
    {
    SURFACESTOPLOT = KPLANES
    }
  VOLUMEMODE
    {
    VOLUMEOBJECTSTOPLOT
      {
      SHOWISOSURFACES = NO
      SHOWSLICES = NO
      SHOWSTREAMTRACES = NO
      }
    }
  EFFECTS
    {
    LIGHTINGEFFECT = GOURAUD
    }
$!FIELDMAP  [242]
  MESH
    {
    COLOR = BLACK
    }
  CONTOUR
    {
    CONTOURTYPE = FLOOD
    COLOR = BLACK
    USELIGHTINGEFFECT = YES
    }
  VECTOR
    {
    COLOR = BLACK
    }
  SCATTER
    {
    COLOR = BLACK
    }
  SHADE
    {
    COLOR = WHITE
    }
  EDGELAYER
    {
    SHOW = YES
    EDGETYPE = BORDERSANDCREASES
    COLOR = BLACK
    LINETHICKNESS = 0.1
    }
  POINTS
    {
    POINTSTOPLOT = SURFACENODES
    }
  SURFACES
    {
    SURFACESTOPLOT = KPLANES
    }
  VOLUMEMODE
    {
    VOLUMEOBJECTSTOPLOT
      {
      SHOWISOSURFACES = NO
      SHOWSLICES = NO
      SHOWSTREAMTRACES = NO
      }
    }
  EFFECTS
    {
    LIGHTINGEFFECT = GOURAUD
    }
$!FIELDMAP  [243]
  MESH
    {
    COLOR = BLACK
    }
  CONTOUR
    {
    CONTOURTYPE = FLOOD
    COLOR = BLACK
    USELIGHTINGEFFECT = YES
    }
  VECTOR
    {
    COLOR = BLACK
    }
  SCATTER
    {
    COLOR = BLACK
    }
  SHADE
    {
    COLOR = WHITE
    }
  EDGELAYER
    {
    SHOW = YES
    EDGETYPE = BORDERSANDCREASES
    COLOR = BLACK
    LINETHICKNESS = 0.1
    }
  POINTS
    {
    POINTSTOPLOT = SURFACENODES
    }
  SURFACES
    {
    SURFACESTOPLOT = KPLANES
    }
  VOLUMEMODE
    {
    VOLUMEOBJECTSTOPLOT
      {
      SHOWISOSURFACES = NO
      SHOWSLICES = NO
      SHOWSTREAMTRACES = NO
      }
    }
  EFFECTS
    {
    LIGHTINGEFFECT = GOURAUD
    }
$!FIELDMAP  [244]
  MESH
    {
    COLOR = BLACK
    }
  CONTOUR
    {
    CONTOURTYPE = FLOOD
    COLOR = BLACK
    USELIGHTINGEFFECT = YES
    }
  VECTOR
    {
    COLOR = BLACK
    }
  SCATTER
    {
    COLOR = BLACK
    }
  SHADE
    {
    COLOR = WHITE
    }
  EDGELAYER
    {
    SHOW = YES
    EDGETYPE = BORDERSANDCREASES
    COLOR = BLACK
    LINETHICKNESS = 0.1
    }
  POINTS
    {
    POINTSTOPLOT = SURFACENODES
    }
  SURFACES
    {
    SURFACESTOPLOT = KPLANES
    }
  VOLUMEMODE
    {
    VOLUMEOBJECTSTOPLOT
      {
      SHOWISOSURFACES = NO
      SHOWSLICES = NO
      SHOWSTREAMTRACES = NO
      }
    }
  EFFECTS
    {
    LIGHTINGEFFECT = GOURAUD
    }
$!FIELDMAP  [245]
  MESH
    {
    COLOR = BLACK
    }
  CONTOUR
    {
    CONTOURTYPE = FLOOD
    COLOR = BLACK
    USELIGHTINGEFFECT = YES
    }
  VECTOR
    {
    COLOR = BLACK
    }
  SCATTER
    {
    COLOR = BLACK
    }
  SHADE
    {
    COLOR = WHITE
    }
  EDGELAYER
    {
    SHOW = YES
    EDGETYPE = BORDERSANDCREASES
    COLOR = BLACK
    LINETHICKNESS = 0.1
    }
  POINTS
    {
    POINTSTOPLOT = SURFACENODES
    }
  SURFACES
    {
    SURFACESTOPLOT = KPLANES
    }
  VOLUMEMODE
    {
    VOLUMEOBJECTSTOPLOT
      {
      SHOWISOSURFACES = NO
      SHOWSLICES = NO
      SHOWSTREAMTRACES = NO
      }
    }
  EFFECTS
    {
    LIGHTINGEFFECT = GOURAUD
    }
$!FIELDMAP  [246]
  MESH
    {
    COLOR = BLACK
    }
  CONTOUR
    {
    CONTOURTYPE = FLOOD
    COLOR = BLACK
    USELIGHTINGEFFECT = YES
    }
  VECTOR
    {
    COLOR = BLACK
    }
  SCATTER
    {
    COLOR = BLACK
    }
  SHADE
    {
    COLOR = WHITE
    }
  EDGELAYER
    {
    SHOW = YES
    EDGETYPE = BORDERSANDCREASES
    COLOR = BLACK
    LINETHICKNESS = 0.1
    }
  POINTS
    {
    POINTSTOPLOT = SURFACENODES
    }
  SURFACES
    {
    SURFACESTOPLOT = KPLANES
    }
  VOLUMEMODE
    {
    VOLUMEOBJECTSTOPLOT
      {
      SHOWISOSURFACES = NO
      SHOWSLICES = NO
      SHOWSTREAMTRACES = NO
      }
    }
  EFFECTS
    {
    LIGHTINGEFFECT = GOURAUD
    }
$!FIELDMAP  [247]
  MESH
    {
    COLOR = BLACK
    }
  CONTOUR
    {
    CONTOURTYPE = FLOOD
    COLOR = BLACK
    USELIGHTINGEFFECT = YES
    }
  VECTOR
    {
    COLOR = BLACK
    }
  SCATTER
    {
    COLOR = BLACK
    }
  SHADE
    {
    COLOR = WHITE
    }
  EDGELAYER
    {
    SHOW = YES
    EDGETYPE = BORDERSANDCREASES
    COLOR = BLACK
    LINETHICKNESS = 0.1
    }
  POINTS
    {
    POINTSTOPLOT = SURFACENODES
    }
  SURFACES
    {
    SURFACESTOPLOT = KPLANES
    }
  VOLUMEMODE
    {
    VOLUMEOBJECTSTOPLOT
      {
      SHOWISOSURFACES = NO
      SHOWSLICES = NO
      SHOWSTREAMTRACES = NO
      }
    }
  EFFECTS
    {
    LIGHTINGEFFECT = GOURAUD
    }
$!FIELDMAP  [248]
  MESH
    {
    COLOR = BLACK
    }
  CONTOUR
    {
    CONTOURTYPE = FLOOD
    COLOR = BLACK
    USELIGHTINGEFFECT = YES
    }
  VECTOR
    {
    COLOR = BLACK
    }
  SCATTER
    {
    COLOR = BLACK
    }
  SHADE
    {
    COLOR = WHITE
    }
  EDGELAYER
    {
    SHOW = YES
    EDGETYPE = BORDERSANDCREASES
    COLOR = BLACK
    LINETHICKNESS = 0.1
    }
  POINTS
    {
    POINTSTOPLOT = SURFACENODES
    }
  SURFACES
    {
    SURFACESTOPLOT = KPLANES
    }
  VOLUMEMODE
    {
    VOLUMEOBJECTSTOPLOT
      {
      SHOWISOSURFACES = NO
      SHOWSLICES = NO
      SHOWSTREAMTRACES = NO
      }
    }
  EFFECTS
    {
    LIGHTINGEFFECT = GOURAUD
    }
$!FIELDMAP  [249]
  MESH
    {
    COLOR = BLACK
    }
  CONTOUR
    {
    CONTOURTYPE = FLOOD
    COLOR = BLACK
    USELIGHTINGEFFECT = YES
    }
  VECTOR
    {
    COLOR = BLACK
    }
  SCATTER
    {
    COLOR = BLACK
    }
  SHADE
    {
    COLOR = WHITE
    }
  EDGELAYER
    {
    SHOW = YES
    EDGETYPE = BORDERSANDCREASES
    COLOR = BLACK
    LINETHICKNESS = 0.1
    }
  POINTS
    {
    POINTSTOPLOT = SURFACENODES
    }
  SURFACES
    {
    SURFACESTOPLOT = KPLANES
    }
  VOLUMEMODE
    {
    VOLUMEOBJECTSTOPLOT
      {
      SHOWISOSURFACES = NO
      SHOWSLICES = NO
      SHOWSTREAMTRACES = NO
      }
    }
  EFFECTS
    {
    LIGHTINGEFFECT = GOURAUD
    }
$!FIELDMAP  [250]
  MESH
    {
    COLOR = BLACK
    }
  CONTOUR
    {
    CONTOURTYPE = FLOOD
    COLOR = BLACK
    USELIGHTINGEFFECT = YES
    }
  VECTOR
    {
    COLOR = BLACK
    }
  SCATTER
    {
    COLOR = BLACK
    }
  SHADE
    {
    COLOR = WHITE
    }
  EDGELAYER
    {
    SHOW = YES
    EDGETYPE = BORDERSANDCREASES
    COLOR = BLACK
    LINETHICKNESS = 0.1
    }
  POINTS
    {
    POINTSTOPLOT = SURFACENODES
    }
  SURFACES
    {
    SURFACESTOPLOT = KPLANES
    }
  VOLUMEMODE
    {
    VOLUMEOBJECTSTOPLOT
      {
      SHOWISOSURFACES = NO
      SHOWSLICES = NO
      SHOWSTREAMTRACES = NO
      }
    }
  EFFECTS
    {
    LIGHTINGEFFECT = GOURAUD
    }
$!FIELDMAP  [251]
  MESH
    {
    COLOR = BLACK
    }
  CONTOUR
    {
    CONTOURTYPE = FLOOD
    COLOR = BLACK
    USELIGHTINGEFFECT = YES
    }
  VECTOR
    {
    COLOR = BLACK
    }
  SCATTER
    {
    COLOR = BLACK
    }
  SHADE
    {
    COLOR = WHITE
    }
  EDGELAYER
    {
    SHOW = YES
    EDGETYPE = BORDERSANDCREASES
    COLOR = BLACK
    LINETHICKNESS = 0.1
    }
  POINTS
    {
    POINTSTOPLOT = SURFACENODES
    }
  SURFACES
    {
    SURFACESTOPLOT = KPLANES
    }
  VOLUMEMODE
    {
    VOLUMEOBJECTSTOPLOT
      {
      SHOWISOSURFACES = NO
      SHOWSLICES = NO
      SHOWSTREAMTRACES = NO
      }
    }
  EFFECTS
    {
    LIGHTINGEFFECT = GOURAUD
    }
$!FIELDMAP  [252]
  MESH
    {
    COLOR = BLACK
    }
  CONTOUR
    {
    CONTOURTYPE = FLOOD
    COLOR = BLACK
    USELIGHTINGEFFECT = YES
    }
  VECTOR
    {
    COLOR = BLACK
    }
  SCATTER
    {
    COLOR = BLACK
    }
  SHADE
    {
    COLOR = WHITE
    }
  EDGELAYER
    {
    SHOW = YES
    EDGETYPE = BORDERSANDCREASES
    COLOR = BLACK
    LINETHICKNESS = 0.1
    }
  POINTS
    {
    POINTSTOPLOT = SURFACENODES
    }
  SURFACES
    {
    SURFACESTOPLOT = KPLANES
    }
  VOLUMEMODE
    {
    VOLUMEOBJECTSTOPLOT
      {
      SHOWISOSURFACES = NO
      SHOWSLICES = NO
      SHOWSTREAMTRACES = NO
      }
    }
  EFFECTS
    {
    LIGHTINGEFFECT = GOURAUD
    }
$!FIELDMAP  [253]
  MESH
    {
    COLOR = BLACK
    }
  CONTOUR
    {
    CONTOURTYPE = FLOOD
    COLOR = BLACK
    USELIGHTINGEFFECT = YES
    }
  VECTOR
    {
    COLOR = BLACK
    }
  SCATTER
    {
    COLOR = BLACK
    }
  SHADE
    {
    COLOR = WHITE
    }
  EDGELAYER
    {
    SHOW = YES
    EDGETYPE = BORDERSANDCREASES
    COLOR = BLACK
    LINETHICKNESS = 0.1
    }
  POINTS
    {
    POINTSTOPLOT = SURFACENODES
    }
  SURFACES
    {
    SURFACESTOPLOT = KPLANES
    }
  VOLUMEMODE
    {
    VOLUMEOBJECTSTOPLOT
      {
      SHOWISOSURFACES = NO
      SHOWSLICES = NO
      SHOWSTREAMTRACES = NO
      }
    }
  EFFECTS
    {
    LIGHTINGEFFECT = GOURAUD
    }
$!FIELDMAP  [254]
  MESH
    {
    COLOR = BLACK
    }
  CONTOUR
    {
    CONTOURTYPE = FLOOD
    COLOR = BLACK
    USELIGHTINGEFFECT = YES
    }
  VECTOR
    {
    COLOR = BLACK
    }
  SCATTER
    {
    COLOR = BLACK
    }
  SHADE
    {
    COLOR = WHITE
    }
  EDGELAYER
    {
    SHOW = YES
    EDGETYPE = BORDERSANDCREASES
    COLOR = BLACK
    LINETHICKNESS = 0.1
    }
  POINTS
    {
    POINTSTOPLOT = SURFACENODES
    }
  SURFACES
    {
    SURFACESTOPLOT = KPLANES
    }
  VOLUMEMODE
    {
    VOLUMEOBJECTSTOPLOT
      {
      SHOWISOSURFACES = NO
      SHOWSLICES = NO
      SHOWSTREAMTRACES = NO
      }
    }
  EFFECTS
    {
    LIGHTINGEFFECT = GOURAUD
    }
$!FIELDMAP  [255]
  MESH
    {
    COLOR = BLACK
    }
  CONTOUR
    {
    CONTOURTYPE = FLOOD
    COLOR = BLACK
    USELIGHTINGEFFECT = YES
    }
  VECTOR
    {
    COLOR = BLACK
    }
  SCATTER
    {
    COLOR = BLACK
    }
  SHADE
    {
    COLOR = WHITE
    }
  EDGELAYER
    {
    SHOW = YES
    EDGETYPE = BORDERSANDCREASES
    COLOR = BLACK
    LINETHICKNESS = 0.1
    }
  POINTS
    {
    POINTSTOPLOT = SURFACENODES
    }
  SURFACES
    {
    SURFACESTOPLOT = KPLANES
    }
  VOLUMEMODE
    {
    VOLUMEOBJECTSTOPLOT
      {
      SHOWISOSURFACES = NO
      SHOWSLICES = NO
      SHOWSTREAMTRACES = NO
      }
    }
  EFFECTS
    {
    LIGHTINGEFFECT = GOURAUD
    }
$!FIELDMAP  [256]
  MESH
    {
    COLOR = BLACK
    }
  CONTOUR
    {
    CONTOURTYPE = FLOOD
    COLOR = BLACK
    USELIGHTINGEFFECT = YES
    }
  VECTOR
    {
    COLOR = BLACK
    }
  SCATTER
    {
    COLOR = BLACK
    }
  SHADE
    {
    COLOR = WHITE
    }
  EDGELAYER
    {
    SHOW = YES
    EDGETYPE = BORDERSANDCREASES
    COLOR = BLACK
    LINETHICKNESS = 0.1
    }
  POINTS
    {
    POINTSTOPLOT = SURFACENODES
    }
  SURFACES
    {
    SURFACESTOPLOT = KPLANES
    }
  VOLUMEMODE
    {
    VOLUMEOBJECTSTOPLOT
      {
      SHOWISOSURFACES = NO
      SHOWSLICES = NO
      SHOWSTREAMTRACES = NO
      }
    }
  EFFECTS
    {
    LIGHTINGEFFECT = GOURAUD
    }
$!FIELDMAP  [257]
  MESH
    {
    COLOR = BLACK
    }
  CONTOUR
    {
    CONTOURTYPE = FLOOD
    COLOR = BLACK
    USELIGHTINGEFFECT = YES
    }
  VECTOR
    {
    COLOR = BLACK
    }
  SCATTER
    {
    COLOR = BLACK
    }
  SHADE
    {
    COLOR = WHITE
    }
  EDGELAYER
    {
    SHOW = YES
    EDGETYPE = BORDERSANDCREASES
    COLOR = BLACK
    LINETHICKNESS = 0.1
    }
  POINTS
    {
    POINTSTOPLOT = SURFACENODES
    }
  SURFACES
    {
    SURFACESTOPLOT = KPLANES
    }
  VOLUMEMODE
    {
    VOLUMEOBJECTSTOPLOT
      {
      SHOWISOSURFACES = NO
      SHOWSLICES = NO
      SHOWSTREAMTRACES = NO
      }
    }
  EFFECTS
    {
    LIGHTINGEFFECT = GOURAUD
    }
$!FIELDMAP  [258]
  MESH
    {
    COLOR = BLACK
    }
  CONTOUR
    {
    CONTOURTYPE = FLOOD
    COLOR = BLACK
    USELIGHTINGEFFECT = YES
    }
  VECTOR
    {
    COLOR = BLACK
    }
  SCATTER
    {
    COLOR = BLACK
    }
  SHADE
    {
    COLOR = WHITE
    }
  EDGELAYER
    {
    SHOW = YES
    EDGETYPE = BORDERSANDCREASES
    COLOR = BLACK
    LINETHICKNESS = 0.1
    }
  POINTS
    {
    POINTSTOPLOT = SURFACENODES
    }
  SURFACES
    {
    SURFACESTOPLOT = KPLANES
    }
  VOLUMEMODE
    {
    VOLUMEOBJECTSTOPLOT
      {
      SHOWISOSURFACES = NO
      SHOWSLICES = NO
      SHOWSTREAMTRACES = NO
      }
    }
  EFFECTS
    {
    LIGHTINGEFFECT = GOURAUD
    }
$!FIELDMAP  [259]
  MESH
    {
    COLOR = BLACK
    }
  CONTOUR
    {
    CONTOURTYPE = FLOOD
    COLOR = BLACK
    USELIGHTINGEFFECT = YES
    }
  VECTOR
    {
    COLOR = BLACK
    }
  SCATTER
    {
    COLOR = BLACK
    }
  SHADE
    {
    COLOR = WHITE
    }
  EDGELAYER
    {
    SHOW = YES
    EDGETYPE = BORDERSANDCREASES
    COLOR = BLACK
    LINETHICKNESS = 0.1
    }
  POINTS
    {
    POINTSTOPLOT = SURFACENODES
    }
  SURFACES
    {
    SURFACESTOPLOT = KPLANES
    }
  VOLUMEMODE
    {
    VOLUMEOBJECTSTOPLOT
      {
      SHOWISOSURFACES = NO
      SHOWSLICES = NO
      SHOWSTREAMTRACES = NO
      }
    }
  EFFECTS
    {
    LIGHTINGEFFECT = GOURAUD
    }
$!FIELDMAP  [260]
  MESH
    {
    COLOR = BLACK
    }
  CONTOUR
    {
    CONTOURTYPE = FLOOD
    COLOR = BLACK
    USELIGHTINGEFFECT = YES
    }
  VECTOR
    {
    COLOR = BLACK
    }
  SCATTER
    {
    COLOR = BLACK
    }
  SHADE
    {
    COLOR = WHITE
    }
  EDGELAYER
    {
    SHOW = YES
    EDGETYPE = BORDERSANDCREASES
    COLOR = BLACK
    LINETHICKNESS = 0.1
    }
  POINTS
    {
    POINTSTOPLOT = SURFACENODES
    }
  SURFACES
    {
    SURFACESTOPLOT = KPLANES
    }
  VOLUMEMODE
    {
    VOLUMEOBJECTSTOPLOT
      {
      SHOWISOSURFACES = NO
      SHOWSLICES = NO
      SHOWSTREAMTRACES = NO
      }
    }
  EFFECTS
    {
    LIGHTINGEFFECT = GOURAUD
    }
$!FIELDMAP  [261]
  MESH
    {
    COLOR = BLACK
    }
  CONTOUR
    {
    CONTOURTYPE = FLOOD
    COLOR = BLACK
    USELIGHTINGEFFECT = YES
    }
  VECTOR
    {
    COLOR = BLACK
    }
  SCATTER
    {
    COLOR = BLACK
    }
  SHADE
    {
    COLOR = WHITE
    }
  EDGELAYER
    {
    SHOW = YES
    EDGETYPE = BORDERSANDCREASES
    COLOR = BLACK
    LINETHICKNESS = 0.1
    }
  POINTS
    {
    POINTSTOPLOT = SURFACENODES
    }
  SURFACES
    {
    SURFACESTOPLOT = KPLANES
    }
  VOLUMEMODE
    {
    VOLUMEOBJECTSTOPLOT
      {
      SHOWISOSURFACES = NO
      SHOWSLICES = NO
      SHOWSTREAMTRACES = NO
      }
    }
  EFFECTS
    {
    LIGHTINGEFFECT = GOURAUD
    }
$!FIELDMAP  [262]
  MESH
    {
    COLOR = BLACK
    }
  CONTOUR
    {
    CONTOURTYPE = FLOOD
    COLOR = BLACK
    USELIGHTINGEFFECT = YES
    }
  VECTOR
    {
    COLOR = BLACK
    }
  SCATTER
    {
    COLOR = BLACK
    }
  SHADE
    {
    COLOR = WHITE
    }
  EDGELAYER
    {
    SHOW = YES
    EDGETYPE = BORDERSANDCREASES
    COLOR = BLACK
    LINETHICKNESS = 0.1
    }
  POINTS
    {
    POINTSTOPLOT = SURFACENODES
    }
  SURFACES
    {
    SURFACESTOPLOT = KPLANES
    }
  VOLUMEMODE
    {
    VOLUMEOBJECTSTOPLOT
      {
      SHOWISOSURFACES = NO
      SHOWSLICES = NO
      SHOWSTREAMTRACES = NO
      }
    }
  EFFECTS
    {
    LIGHTINGEFFECT = GOURAUD
    }
$!FIELDMAP  [263]
  MESH
    {
    COLOR = BLACK
    }
  CONTOUR
    {
    CONTOURTYPE = FLOOD
    COLOR = BLACK
    USELIGHTINGEFFECT = YES
    }
  VECTOR
    {
    COLOR = BLACK
    }
  SCATTER
    {
    COLOR = BLACK
    }
  SHADE
    {
    COLOR = WHITE
    }
  EDGELAYER
    {
    SHOW = YES
    EDGETYPE = BORDERSANDCREASES
    COLOR = BLACK
    LINETHICKNESS = 0.1
    }
  POINTS
    {
    POINTSTOPLOT = SURFACENODES
    }
  SURFACES
    {
    SURFACESTOPLOT = KPLANES
    }
  VOLUMEMODE
    {
    VOLUMEOBJECTSTOPLOT
      {
      SHOWISOSURFACES = NO
      SHOWSLICES = NO
      SHOWSTREAMTRACES = NO
      }
    }
  EFFECTS
    {
    LIGHTINGEFFECT = GOURAUD
    }
$!FIELDMAP  [264]
  MESH
    {
    COLOR = BLACK
    }
  CONTOUR
    {
    CONTOURTYPE = FLOOD
    COLOR = BLACK
    USELIGHTINGEFFECT = YES
    }
  VECTOR
    {
    COLOR = BLACK
    }
  SCATTER
    {
    COLOR = BLACK
    }
  SHADE
    {
    COLOR = WHITE
    }
  EDGELAYER
    {
    SHOW = YES
    EDGETYPE = BORDERSANDCREASES
    COLOR = BLACK
    LINETHICKNESS = 0.1
    }
  POINTS
    {
    POINTSTOPLOT = SURFACENODES
    }
  SURFACES
    {
    SURFACESTOPLOT = KPLANES
    }
  VOLUMEMODE
    {
    VOLUMEOBJECTSTOPLOT
      {
      SHOWISOSURFACES = NO
      SHOWSLICES = NO
      SHOWSTREAMTRACES = NO
      }
    }
  EFFECTS
    {
    LIGHTINGEFFECT = GOURAUD
    }
$!FIELDMAP  [265]
  MESH
    {
    COLOR = BLACK
    }
  CONTOUR
    {
    CONTOURTYPE = FLOOD
    COLOR = BLACK
    USELIGHTINGEFFECT = YES
    }
  VECTOR
    {
    COLOR = BLACK
    }
  SCATTER
    {
    COLOR = BLACK
    }
  SHADE
    {
    COLOR = WHITE
    }
  EDGELAYER
    {
    SHOW = YES
    EDGETYPE = BORDERSANDCREASES
    COLOR = BLACK
    LINETHICKNESS = 0.1
    }
  POINTS
    {
    POINTSTOPLOT = SURFACENODES
    }
  SURFACES
    {
    SURFACESTOPLOT = KPLANES
    }
  VOLUMEMODE
    {
    VOLUMEOBJECTSTOPLOT
      {
      SHOWISOSURFACES = NO
      SHOWSLICES = NO
      SHOWSTREAMTRACES = NO
      }
    }
  EFFECTS
    {
    LIGHTINGEFFECT = GOURAUD
    }
$!FIELDMAP  [266]
  MESH
    {
    COLOR = BLACK
    }
  CONTOUR
    {
    CONTOURTYPE = FLOOD
    COLOR = BLACK
    USELIGHTINGEFFECT = YES
    }
  VECTOR
    {
    COLOR = BLACK
    }
  SCATTER
    {
    COLOR = BLACK
    }
  SHADE
    {
    COLOR = WHITE
    }
  EDGELAYER
    {
    SHOW = YES
    EDGETYPE = BORDERSANDCREASES
    COLOR = BLACK
    LINETHICKNESS = 0.1
    }
  POINTS
    {
    POINTSTOPLOT = SURFACENODES
    }
  SURFACES
    {
    SURFACESTOPLOT = KPLANES
    }
  VOLUMEMODE
    {
    VOLUMEOBJECTSTOPLOT
      {
      SHOWISOSURFACES = NO
      SHOWSLICES = NO
      SHOWSTREAMTRACES = NO
      }
    }
  EFFECTS
    {
    LIGHTINGEFFECT = GOURAUD
    }
$!FIELDMAP  [267]
  MESH
    {
    COLOR = BLACK
    }
  CONTOUR
    {
    CONTOURTYPE = FLOOD
    COLOR = BLACK
    USELIGHTINGEFFECT = YES
    }
  VECTOR
    {
    COLOR = BLACK
    }
  SCATTER
    {
    COLOR = BLACK
    }
  SHADE
    {
    COLOR = WHITE
    }
  EDGELAYER
    {
    SHOW = YES
    EDGETYPE = BORDERSANDCREASES
    COLOR = BLACK
    LINETHICKNESS = 0.1
    }
  POINTS
    {
    POINTSTOPLOT = SURFACENODES
    }
  SURFACES
    {
    SURFACESTOPLOT = KPLANES
    }
  VOLUMEMODE
    {
    VOLUMEOBJECTSTOPLOT
      {
      SHOWISOSURFACES = NO
      SHOWSLICES = NO
      SHOWSTREAMTRACES = NO
      }
    }
  EFFECTS
    {
    LIGHTINGEFFECT = GOURAUD
    }
$!FIELDMAP  [268]
  MESH
    {
    COLOR = BLACK
    }
  CONTOUR
    {
    CONTOURTYPE = FLOOD
    COLOR = BLACK
    USELIGHTINGEFFECT = YES
    }
  VECTOR
    {
    COLOR = BLACK
    }
  SCATTER
    {
    COLOR = BLACK
    }
  SHADE
    {
    COLOR = WHITE
    }
  EDGELAYER
    {
    SHOW = YES
    EDGETYPE = BORDERSANDCREASES
    COLOR = BLACK
    LINETHICKNESS = 0.1
    }
  POINTS
    {
    POINTSTOPLOT = SURFACENODES
    }
  SURFACES
    {
    SURFACESTOPLOT = KPLANES
    }
  VOLUMEMODE
    {
    VOLUMEOBJECTSTOPLOT
      {
      SHOWISOSURFACES = NO
      SHOWSLICES = NO
      SHOWSTREAMTRACES = NO
      }
    }
  EFFECTS
    {
    LIGHTINGEFFECT = GOURAUD
    }
$!FIELDMAP  [269]
  MESH
    {
    COLOR = BLACK
    }
  CONTOUR
    {
    CONTOURTYPE = FLOOD
    COLOR = BLACK
    USELIGHTINGEFFECT = YES
    }
  VECTOR
    {
    COLOR = BLACK
    }
  SCATTER
    {
    COLOR = BLACK
    }
  SHADE
    {
    COLOR = WHITE
    }
  EDGELAYER
    {
    SHOW = YES
    EDGETYPE = BORDERSANDCREASES
    COLOR = BLACK
    LINETHICKNESS = 0.1
    }
  POINTS
    {
    POINTSTOPLOT = SURFACENODES
    }
  SURFACES
    {
    SURFACESTOPLOT = KPLANES
    }
  VOLUMEMODE
    {
    VOLUMEOBJECTSTOPLOT
      {
      SHOWISOSURFACES = NO
      SHOWSLICES = NO
      SHOWSTREAMTRACES = NO
      }
    }
  EFFECTS
    {
    LIGHTINGEFFECT = GOURAUD
    }
$!FIELDMAP  [270]
  MESH
    {
    COLOR = BLACK
    }
  CONTOUR
    {
    CONTOURTYPE = FLOOD
    COLOR = BLACK
    USELIGHTINGEFFECT = YES
    }
  VECTOR
    {
    COLOR = BLACK
    }
  SCATTER
    {
    COLOR = BLACK
    }
  SHADE
    {
    COLOR = WHITE
    }
  EDGELAYER
    {
    SHOW = YES
    EDGETYPE = BORDERSANDCREASES
    COLOR = BLACK
    LINETHICKNESS = 0.1
    }
  POINTS
    {
    POINTSTOPLOT = SURFACENODES
    }
  SURFACES
    {
    SURFACESTOPLOT = KPLANES
    }
  VOLUMEMODE
    {
    VOLUMEOBJECTSTOPLOT
      {
      SHOWISOSURFACES = NO
      SHOWSLICES = NO
      SHOWSTREAMTRACES = NO
      }
    }
  EFFECTS
    {
    LIGHTINGEFFECT = GOURAUD
    }
$!FIELDMAP  [271]
  MESH
    {
    COLOR = BLACK
    }
  CONTOUR
    {
    CONTOURTYPE = FLOOD
    COLOR = BLACK
    USELIGHTINGEFFECT = YES
    }
  VECTOR
    {
    COLOR = BLACK
    }
  SCATTER
    {
    COLOR = BLACK
    }
  SHADE
    {
    COLOR = WHITE
    }
  EDGELAYER
    {
    SHOW = YES
    EDGETYPE = BORDERSANDCREASES
    COLOR = BLACK
    LINETHICKNESS = 0.1
    }
  POINTS
    {
    POINTSTOPLOT = SURFACENODES
    }
  SURFACES
    {
    SURFACESTOPLOT = KPLANES
    }
  VOLUMEMODE
    {
    VOLUMEOBJECTSTOPLOT
      {
      SHOWISOSURFACES = NO
      SHOWSLICES = NO
      SHOWSTREAMTRACES = NO
      }
    }
  EFFECTS
    {
    LIGHTINGEFFECT = GOURAUD
    }
$!FIELDMAP  [272]
  MESH
    {
    COLOR = BLACK
    }
  CONTOUR
    {
    CONTOURTYPE = FLOOD
    COLOR = BLACK
    USELIGHTINGEFFECT = YES
    }
  VECTOR
    {
    COLOR = BLACK
    }
  SCATTER
    {
    COLOR = BLACK
    }
  SHADE
    {
    COLOR = WHITE
    }
  EDGELAYER
    {
    SHOW = YES
    EDGETYPE = BORDERSANDCREASES
    COLOR = BLACK
    LINETHICKNESS = 0.1
    }
  POINTS
    {
    POINTSTOPLOT = SURFACENODES
    }
  SURFACES
    {
    SURFACESTOPLOT = KPLANES
    }
  VOLUMEMODE
    {
    VOLUMEOBJECTSTOPLOT
      {
      SHOWISOSURFACES = NO
      SHOWSLICES = NO
      SHOWSTREAMTRACES = NO
      }
    }
  EFFECTS
    {
    LIGHTINGEFFECT = GOURAUD
    }
$!FIELDMAP  [273]
  MESH
    {
    COLOR = BLACK
    }
  CONTOUR
    {
    CONTOURTYPE = FLOOD
    COLOR = BLACK
    USELIGHTINGEFFECT = YES
    }
  VECTOR
    {
    COLOR = BLACK
    }
  SCATTER
    {
    COLOR = BLACK
    }
  SHADE
    {
    COLOR = WHITE
    }
  EDGELAYER
    {
    SHOW = YES
    EDGETYPE = BORDERSANDCREASES
    COLOR = BLACK
    LINETHICKNESS = 0.1
    }
  POINTS
    {
    POINTSTOPLOT = SURFACENODES
    }
  SURFACES
    {
    SURFACESTOPLOT = KPLANES
    }
  VOLUMEMODE
    {
    VOLUMEOBJECTSTOPLOT
      {
      SHOWISOSURFACES = NO
      SHOWSLICES = NO
      SHOWSTREAMTRACES = NO
      }
    }
  EFFECTS
    {
    LIGHTINGEFFECT = GOURAUD
    }
$!FIELDMAP  [274]
  MESH
    {
    COLOR = BLACK
    }
  CONTOUR
    {
    CONTOURTYPE = FLOOD
    COLOR = BLACK
    USELIGHTINGEFFECT = YES
    }
  VECTOR
    {
    COLOR = BLACK
    }
  SCATTER
    {
    COLOR = BLACK
    }
  SHADE
    {
    COLOR = WHITE
    }
  EDGELAYER
    {
    SHOW = YES
    EDGETYPE = BORDERSANDCREASES
    COLOR = BLACK
    LINETHICKNESS = 0.1
    }
  POINTS
    {
    POINTSTOPLOT = SURFACENODES
    }
  SURFACES
    {
    SURFACESTOPLOT = KPLANES
    }
  VOLUMEMODE
    {
    VOLUMEOBJECTSTOPLOT
      {
      SHOWISOSURFACES = NO
      SHOWSLICES = NO
      SHOWSTREAMTRACES = NO
      }
    }
  EFFECTS
    {
    LIGHTINGEFFECT = GOURAUD
    }
$!FIELDMAP  [275]
  MESH
    {
    COLOR = BLACK
    }
  CONTOUR
    {
    CONTOURTYPE = FLOOD
    COLOR = BLACK
    USELIGHTINGEFFECT = YES
    }
  VECTOR
    {
    COLOR = BLACK
    }
  SCATTER
    {
    COLOR = BLACK
    }
  SHADE
    {
    COLOR = WHITE
    }
  EDGELAYER
    {
    SHOW = YES
    EDGETYPE = BORDERSANDCREASES
    COLOR = BLACK
    LINETHICKNESS = 0.1
    }
  POINTS
    {
    POINTSTOPLOT = SURFACENODES
    }
  SURFACES
    {
    SURFACESTOPLOT = KPLANES
    }
  VOLUMEMODE
    {
    VOLUMEOBJECTSTOPLOT
      {
      SHOWISOSURFACES = NO
      SHOWSLICES = NO
      SHOWSTREAMTRACES = NO
      }
    }
  EFFECTS
    {
    LIGHTINGEFFECT = GOURAUD
    }
$!FIELDMAP  [276]
  MESH
    {
    COLOR = BLACK
    }
  CONTOUR
    {
    CONTOURTYPE = FLOOD
    COLOR = BLACK
    USELIGHTINGEFFECT = YES
    }
  VECTOR
    {
    COLOR = BLACK
    }
  SCATTER
    {
    COLOR = BLACK
    }
  SHADE
    {
    COLOR = WHITE
    }
  EDGELAYER
    {
    SHOW = YES
    EDGETYPE = BORDERSANDCREASES
    COLOR = BLACK
    LINETHICKNESS = 0.1
    }
  POINTS
    {
    POINTSTOPLOT = SURFACENODES
    }
  SURFACES
    {
    SURFACESTOPLOT = KPLANES
    }
  VOLUMEMODE
    {
    VOLUMEOBJECTSTOPLOT
      {
      SHOWISOSURFACES = NO
      SHOWSLICES = NO
      SHOWSTREAMTRACES = NO
      }
    }
  EFFECTS
    {
    LIGHTINGEFFECT = GOURAUD
    }
$!FIELDMAP  [277]
  MESH
    {
    COLOR = BLACK
    }
  CONTOUR
    {
    CONTOURTYPE = FLOOD
    COLOR = BLACK
    USELIGHTINGEFFECT = YES
    }
  VECTOR
    {
    COLOR = BLACK
    }
  SCATTER
    {
    COLOR = BLACK
    }
  SHADE
    {
    COLOR = WHITE
    }
  EDGELAYER
    {
    SHOW = YES
    EDGETYPE = BORDERSANDCREASES
    COLOR = BLACK
    LINETHICKNESS = 0.1
    }
  POINTS
    {
    POINTSTOPLOT = SURFACENODES
    }
  SURFACES
    {
    SURFACESTOPLOT = KPLANES
    }
  VOLUMEMODE
    {
    VOLUMEOBJECTSTOPLOT
      {
      SHOWISOSURFACES = NO
      SHOWSLICES = NO
      SHOWSTREAMTRACES = NO
      }
    }
  EFFECTS
    {
    LIGHTINGEFFECT = GOURAUD
    }
$!FIELDMAP  [278]
  MESH
    {
    COLOR = BLACK
    }
  CONTOUR
    {
    CONTOURTYPE = FLOOD
    COLOR = BLACK
    USELIGHTINGEFFECT = YES
    }
  VECTOR
    {
    COLOR = BLACK
    }
  SCATTER
    {
    COLOR = BLACK
    }
  SHADE
    {
    COLOR = WHITE
    }
  EDGELAYER
    {
    SHOW = YES
    EDGETYPE = BORDERSANDCREASES
    COLOR = BLACK
    LINETHICKNESS = 0.1
    }
  POINTS
    {
    POINTSTOPLOT = SURFACENODES
    }
  SURFACES
    {
    SURFACESTOPLOT = KPLANES
    }
  VOLUMEMODE
    {
    VOLUMEOBJECTSTOPLOT
      {
      SHOWISOSURFACES = NO
      SHOWSLICES = NO
      SHOWSTREAMTRACES = NO
      }
    }
  EFFECTS
    {
    LIGHTINGEFFECT = GOURAUD
    }
$!FIELDMAP  [279]
  MESH
    {
    COLOR = BLACK
    }
  CONTOUR
    {
    CONTOURTYPE = FLOOD
    COLOR = BLACK
    USELIGHTINGEFFECT = YES
    }
  VECTOR
    {
    COLOR = BLACK
    }
  SCATTER
    {
    COLOR = BLACK
    }
  SHADE
    {
    COLOR = WHITE
    }
  EDGELAYER
    {
    SHOW = YES
    EDGETYPE = BORDERSANDCREASES
    COLOR = BLACK
    LINETHICKNESS = 0.1
    }
  POINTS
    {
    POINTSTOPLOT = SURFACENODES
    }
  SURFACES
    {
    SURFACESTOPLOT = KPLANES
    }
  VOLUMEMODE
    {
    VOLUMEOBJECTSTOPLOT
      {
      SHOWISOSURFACES = NO
      SHOWSLICES = NO
      SHOWSTREAMTRACES = NO
      }
    }
  EFFECTS
    {
    LIGHTINGEFFECT = GOURAUD
    }
$!FIELDMAP  [280]
  MESH
    {
    COLOR = BLACK
    }
  CONTOUR
    {
    CONTOURTYPE = FLOOD
    COLOR = BLACK
    USELIGHTINGEFFECT = YES
    }
  VECTOR
    {
    COLOR = BLACK
    }
  SCATTER
    {
    COLOR = BLACK
    }
  SHADE
    {
    COLOR = WHITE
    }
  EDGELAYER
    {
    SHOW = YES
    EDGETYPE = BORDERSANDCREASES
    COLOR = BLACK
    LINETHICKNESS = 0.1
    }
  POINTS
    {
    POINTSTOPLOT = SURFACENODES
    }
  SURFACES
    {
    SURFACESTOPLOT = KPLANES
    }
  VOLUMEMODE
    {
    VOLUMEOBJECTSTOPLOT
      {
      SHOWISOSURFACES = NO
      SHOWSLICES = NO
      SHOWSTREAMTRACES = NO
      }
    }
  EFFECTS
    {
    LIGHTINGEFFECT = GOURAUD
    }
$!FIELDMAP  [281]
  MESH
    {
    COLOR = BLACK
    }
  CONTOUR
    {
    CONTOURTYPE = FLOOD
    COLOR = BLACK
    USELIGHTINGEFFECT = YES
    }
  VECTOR
    {
    COLOR = BLACK
    }
  SCATTER
    {
    COLOR = BLACK
    }
  SHADE
    {
    COLOR = WHITE
    }
  EDGELAYER
    {
    SHOW = YES
    EDGETYPE = BORDERSANDCREASES
    COLOR = BLACK
    LINETHICKNESS = 0.1
    }
  POINTS
    {
    POINTSTOPLOT = SURFACENODES
    }
  SURFACES
    {
    SURFACESTOPLOT = KPLANES
    }
  VOLUMEMODE
    {
    VOLUMEOBJECTSTOPLOT
      {
      SHOWISOSURFACES = NO
      SHOWSLICES = NO
      SHOWSTREAMTRACES = NO
      }
    }
  EFFECTS
    {
    LIGHTINGEFFECT = GOURAUD
    }
$!FIELDMAP  [282]
  MESH
    {
    COLOR = BLACK
    }
  CONTOUR
    {
    CONTOURTYPE = FLOOD
    COLOR = BLACK
    USELIGHTINGEFFECT = YES
    }
  VECTOR
    {
    COLOR = BLACK
    }
  SCATTER
    {
    COLOR = BLACK
    }
  SHADE
    {
    COLOR = WHITE
    }
  EDGELAYER
    {
    SHOW = YES
    EDGETYPE = BORDERSANDCREASES
    COLOR = BLACK
    LINETHICKNESS = 0.1
    }
  POINTS
    {
    POINTSTOPLOT = SURFACENODES
    }
  SURFACES
    {
    SURFACESTOPLOT = KPLANES
    }
  VOLUMEMODE
    {
    VOLUMEOBJECTSTOPLOT
      {
      SHOWISOSURFACES = NO
      SHOWSLICES = NO
      SHOWSTREAMTRACES = NO
      }
    }
  EFFECTS
    {
    LIGHTINGEFFECT = GOURAUD
    }
$!FIELDMAP  [283]
  MESH
    {
    COLOR = BLACK
    }
  CONTOUR
    {
    CONTOURTYPE = FLOOD
    COLOR = BLACK
    USELIGHTINGEFFECT = YES
    }
  VECTOR
    {
    COLOR = BLACK
    }
  SCATTER
    {
    COLOR = BLACK
    }
  SHADE
    {
    COLOR = WHITE
    }
  EDGELAYER
    {
    SHOW = YES
    EDGETYPE = BORDERSANDCREASES
    COLOR = BLACK
    LINETHICKNESS = 0.1
    }
  POINTS
    {
    POINTSTOPLOT = SURFACENODES
    }
  SURFACES
    {
    SURFACESTOPLOT = KPLANES
    }
  VOLUMEMODE
    {
    VOLUMEOBJECTSTOPLOT
      {
      SHOWISOSURFACES = NO
      SHOWSLICES = NO
      SHOWSTREAMTRACES = NO
      }
    }
  EFFECTS
    {
    LIGHTINGEFFECT = GOURAUD
    }
$!FIELDMAP  [284]
  MESH
    {
    COLOR = BLACK
    }
  CONTOUR
    {
    CONTOURTYPE = FLOOD
    COLOR = BLACK
    USELIGHTINGEFFECT = YES
    }
  VECTOR
    {
    COLOR = BLACK
    }
  SCATTER
    {
    COLOR = BLACK
    }
  SHADE
    {
    COLOR = WHITE
    }
  EDGELAYER
    {
    SHOW = YES
    EDGETYPE = BORDERSANDCREASES
    COLOR = BLACK
    LINETHICKNESS = 0.1
    }
  POINTS
    {
    POINTSTOPLOT = SURFACENODES
    }
  SURFACES
    {
    SURFACESTOPLOT = KPLANES
    }
  VOLUMEMODE
    {
    VOLUMEOBJECTSTOPLOT
      {
      SHOWISOSURFACES = NO
      SHOWSLICES = NO
      SHOWSTREAMTRACES = NO
      }
    }
  EFFECTS
    {
    LIGHTINGEFFECT = GOURAUD
    }
$!FIELDMAP  [285]
  MESH
    {
    COLOR = BLACK
    }
  CONTOUR
    {
    CONTOURTYPE = FLOOD
    COLOR = BLACK
    USELIGHTINGEFFECT = YES
    }
  VECTOR
    {
    COLOR = BLACK
    }
  SCATTER
    {
    COLOR = BLACK
    }
  SHADE
    {
    COLOR = WHITE
    }
  EDGELAYER
    {
    SHOW = YES
    EDGETYPE = BORDERSANDCREASES
    COLOR = BLACK
    LINETHICKNESS = 0.1
    }
  POINTS
    {
    POINTSTOPLOT = SURFACENODES
    }
  SURFACES
    {
    SURFACESTOPLOT = KPLANES
    }
  VOLUMEMODE
    {
    VOLUMEOBJECTSTOPLOT
      {
      SHOWISOSURFACES = NO
      SHOWSLICES = NO
      SHOWSTREAMTRACES = NO
      }
    }
  EFFECTS
    {
    LIGHTINGEFFECT = GOURAUD
    }
$!FIELDMAP  [286]
  MESH
    {
    COLOR = BLACK
    }
  CONTOUR
    {
    CONTOURTYPE = FLOOD
    COLOR = BLACK
    USELIGHTINGEFFECT = YES
    }
  VECTOR
    {
    COLOR = BLACK
    }
  SCATTER
    {
    COLOR = BLACK
    }
  SHADE
    {
    COLOR = WHITE
    }
  EDGELAYER
    {
    SHOW = YES
    EDGETYPE = BORDERSANDCREASES
    COLOR = BLACK
    LINETHICKNESS = 0.1
    }
  POINTS
    {
    POINTSTOPLOT = SURFACENODES
    }
  SURFACES
    {
    SURFACESTOPLOT = KPLANES
    }
  VOLUMEMODE
    {
    VOLUMEOBJECTSTOPLOT
      {
      SHOWISOSURFACES = NO
      SHOWSLICES = NO
      SHOWSTREAMTRACES = NO
      }
    }
  EFFECTS
    {
    LIGHTINGEFFECT = GOURAUD
    }
$!FIELDMAP  [287]
  MESH
    {
    COLOR = BLACK
    }
  CONTOUR
    {
    CONTOURTYPE = FLOOD
    COLOR = BLACK
    USELIGHTINGEFFECT = YES
    }
  VECTOR
    {
    COLOR = BLACK
    }
  SCATTER
    {
    COLOR = BLACK
    }
  SHADE
    {
    COLOR = WHITE
    }
  EDGELAYER
    {
    SHOW = YES
    EDGETYPE = BORDERSANDCREASES
    COLOR = BLACK
    LINETHICKNESS = 0.1
    }
  POINTS
    {
    POINTSTOPLOT = SURFACENODES
    }
  SURFACES
    {
    SURFACESTOPLOT = KPLANES
    }
  VOLUMEMODE
    {
    VOLUMEOBJECTSTOPLOT
      {
      SHOWISOSURFACES = NO
      SHOWSLICES = NO
      SHOWSTREAMTRACES = NO
      }
    }
  EFFECTS
    {
    LIGHTINGEFFECT = GOURAUD
    }
$!FIELDMAP  [288]
  MESH
    {
    COLOR = BLACK
    }
  CONTOUR
    {
    CONTOURTYPE = FLOOD
    COLOR = BLACK
    USELIGHTINGEFFECT = YES
    }
  VECTOR
    {
    COLOR = BLACK
    }
  SCATTER
    {
    COLOR = BLACK
    }
  SHADE
    {
    COLOR = WHITE
    }
  EDGELAYER
    {
    SHOW = YES
    EDGETYPE = BORDERSANDCREASES
    COLOR = BLACK
    LINETHICKNESS = 0.1
    }
  POINTS
    {
    POINTSTOPLOT = SURFACENODES
    }
  SURFACES
    {
    SURFACESTOPLOT = KPLANES
    }
  VOLUMEMODE
    {
    VOLUMEOBJECTSTOPLOT
      {
      SHOWISOSURFACES = NO
      SHOWSLICES = NO
      SHOWSTREAMTRACES = NO
      }
    }
  EFFECTS
    {
    LIGHTINGEFFECT = GOURAUD
    }
$!FIELDMAP  [289]
  MESH
    {
    COLOR = BLACK
    }
  CONTOUR
    {
    CONTOURTYPE = FLOOD
    COLOR = BLACK
    USELIGHTINGEFFECT = YES
    }
  VECTOR
    {
    COLOR = BLACK
    }
  SCATTER
    {
    COLOR = BLACK
    }
  SHADE
    {
    COLOR = WHITE
    }
  EDGELAYER
    {
    SHOW = YES
    EDGETYPE = BORDERSANDCREASES
    COLOR = BLACK
    LINETHICKNESS = 0.1
    }
  POINTS
    {
    POINTSTOPLOT = SURFACENODES
    }
  SURFACES
    {
    SURFACESTOPLOT = KPLANES
    }
  VOLUMEMODE
    {
    VOLUMEOBJECTSTOPLOT
      {
      SHOWISOSURFACES = NO
      SHOWSLICES = NO
      SHOWSTREAMTRACES = NO
      }
    }
  EFFECTS
    {
    LIGHTINGEFFECT = GOURAUD
    }
$!FIELDMAP  [290]
  MESH
    {
    COLOR = BLACK
    }
  CONTOUR
    {
    CONTOURTYPE = FLOOD
    COLOR = BLACK
    USELIGHTINGEFFECT = YES
    }
  VECTOR
    {
    COLOR = BLACK
    }
  SCATTER
    {
    COLOR = BLACK
    }
  SHADE
    {
    COLOR = WHITE
    }
  EDGELAYER
    {
    SHOW = YES
    EDGETYPE = BORDERSANDCREASES
    COLOR = BLACK
    LINETHICKNESS = 0.1
    }
  POINTS
    {
    POINTSTOPLOT = SURFACENODES
    }
  SURFACES
    {
    SURFACESTOPLOT = KPLANES
    }
  VOLUMEMODE
    {
    VOLUMEOBJECTSTOPLOT
      {
      SHOWISOSURFACES = NO
      SHOWSLICES = NO
      SHOWSTREAMTRACES = NO
      }
    }
  EFFECTS
    {
    LIGHTINGEFFECT = GOURAUD
    }
$!FIELDMAP  [291]
  MESH
    {
    COLOR = BLACK
    }
  CONTOUR
    {
    CONTOURTYPE = FLOOD
    COLOR = BLACK
    USELIGHTINGEFFECT = YES
    }
  VECTOR
    {
    COLOR = BLACK
    }
  SCATTER
    {
    COLOR = BLACK
    }
  SHADE
    {
    COLOR = WHITE
    }
  EDGELAYER
    {
    SHOW = YES
    EDGETYPE = BORDERSANDCREASES
    COLOR = BLACK
    LINETHICKNESS = 0.1
    }
  POINTS
    {
    POINTSTOPLOT = SURFACENODES
    }
  SURFACES
    {
    SURFACESTOPLOT = KPLANES
    }
  VOLUMEMODE
    {
    VOLUMEOBJECTSTOPLOT
      {
      SHOWISOSURFACES = NO
      SHOWSLICES = NO
      SHOWSTREAMTRACES = NO
      }
    }
  EFFECTS
    {
    LIGHTINGEFFECT = GOURAUD
    }
$!FIELDMAP  [292]
  MESH
    {
    COLOR = BLACK
    }
  CONTOUR
    {
    CONTOURTYPE = FLOOD
    COLOR = BLACK
    USELIGHTINGEFFECT = YES
    }
  VECTOR
    {
    COLOR = BLACK
    }
  SCATTER
    {
    COLOR = BLACK
    }
  SHADE
    {
    COLOR = WHITE
    }
  EDGELAYER
    {
    SHOW = YES
    EDGETYPE = BORDERSANDCREASES
    COLOR = BLACK
    LINETHICKNESS = 0.1
    }
  POINTS
    {
    POINTSTOPLOT = SURFACENODES
    }
  SURFACES
    {
    SURFACESTOPLOT = KPLANES
    }
  VOLUMEMODE
    {
    VOLUMEOBJECTSTOPLOT
      {
      SHOWISOSURFACES = NO
      SHOWSLICES = NO
      SHOWSTREAMTRACES = NO
      }
    }
  EFFECTS
    {
    LIGHTINGEFFECT = GOURAUD
    }
$!FIELDMAP  [293]
  MESH
    {
    COLOR = BLACK
    }
  CONTOUR
    {
    CONTOURTYPE = FLOOD
    COLOR = BLACK
    USELIGHTINGEFFECT = YES
    }
  VECTOR
    {
    COLOR = BLACK
    }
  SCATTER
    {
    COLOR = BLACK
    }
  SHADE
    {
    COLOR = WHITE
    }
  EDGELAYER
    {
    SHOW = YES
    EDGETYPE = BORDERSANDCREASES
    COLOR = BLACK
    LINETHICKNESS = 0.1
    }
  POINTS
    {
    POINTSTOPLOT = SURFACENODES
    }
  SURFACES
    {
    SURFACESTOPLOT = KPLANES
    }
  VOLUMEMODE
    {
    VOLUMEOBJECTSTOPLOT
      {
      SHOWISOSURFACES = NO
      SHOWSLICES = NO
      SHOWSTREAMTRACES = NO
      }
    }
  EFFECTS
    {
    LIGHTINGEFFECT = GOURAUD
    }
$!FIELDMAP  [294]
  MESH
    {
    COLOR = BLACK
    }
  CONTOUR
    {
    CONTOURTYPE = FLOOD
    COLOR = BLACK
    USELIGHTINGEFFECT = YES
    }
  VECTOR
    {
    COLOR = BLACK
    }
  SCATTER
    {
    COLOR = BLACK
    }
  SHADE
    {
    COLOR = WHITE
    }
  EDGELAYER
    {
    SHOW = YES
    EDGETYPE = BORDERSANDCREASES
    COLOR = BLACK
    LINETHICKNESS = 0.1
    }
  POINTS
    {
    POINTSTOPLOT = SURFACENODES
    }
  SURFACES
    {
    SURFACESTOPLOT = KPLANES
    }
  VOLUMEMODE
    {
    VOLUMEOBJECTSTOPLOT
      {
      SHOWISOSURFACES = NO
      SHOWSLICES = NO
      SHOWSTREAMTRACES = NO
      }
    }
  EFFECTS
    {
    LIGHTINGEFFECT = GOURAUD
    }
$!FIELDMAP  [295]
  MESH
    {
    COLOR = BLACK
    }
  CONTOUR
    {
    CONTOURTYPE = FLOOD
    COLOR = BLACK
    USELIGHTINGEFFECT = YES
    }
  VECTOR
    {
    COLOR = BLACK
    }
  SCATTER
    {
    COLOR = BLACK
    }
  SHADE
    {
    COLOR = WHITE
    }
  EDGELAYER
    {
    SHOW = YES
    EDGETYPE = BORDERSANDCREASES
    COLOR = BLACK
    LINETHICKNESS = 0.1
    }
  POINTS
    {
    POINTSTOPLOT = SURFACENODES
    }
  SURFACES
    {
    SURFACESTOPLOT = KPLANES
    }
  VOLUMEMODE
    {
    VOLUMEOBJECTSTOPLOT
      {
      SHOWISOSURFACES = NO
      SHOWSLICES = NO
      SHOWSTREAMTRACES = NO
      }
    }
  EFFECTS
    {
    LIGHTINGEFFECT = GOURAUD
    }
$!FIELDMAP  [296]
  MESH
    {
    COLOR = BLACK
    }
  CONTOUR
    {
    CONTOURTYPE = FLOOD
    COLOR = BLACK
    USELIGHTINGEFFECT = YES
    }
  VECTOR
    {
    COLOR = BLACK
    }
  SCATTER
    {
    COLOR = BLACK
    }
  SHADE
    {
    COLOR = WHITE
    }
  EDGELAYER
    {
    SHOW = YES
    EDGETYPE = BORDERSANDCREASES
    COLOR = BLACK
    LINETHICKNESS = 0.1
    }
  POINTS
    {
    POINTSTOPLOT = SURFACENODES
    }
  SURFACES
    {
    SURFACESTOPLOT = KPLANES
    }
  VOLUMEMODE
    {
    VOLUMEOBJECTSTOPLOT
      {
      SHOWISOSURFACES = NO
      SHOWSLICES = NO
      SHOWSTREAMTRACES = NO
      }
    }
  EFFECTS
    {
    LIGHTINGEFFECT = GOURAUD
    }
$!FIELDMAP  [297]
  MESH
    {
    COLOR = BLACK
    }
  CONTOUR
    {
    CONTOURTYPE = FLOOD
    COLOR = BLACK
    USELIGHTINGEFFECT = YES
    }
  VECTOR
    {
    COLOR = BLACK
    }
  SCATTER
    {
    COLOR = BLACK
    }
  SHADE
    {
    COLOR = WHITE
    }
  EDGELAYER
    {
    SHOW = YES
    EDGETYPE = BORDERSANDCREASES
    COLOR = BLACK
    LINETHICKNESS = 0.1
    }
  POINTS
    {
    POINTSTOPLOT = SURFACENODES
    }
  SURFACES
    {
    SURFACESTOPLOT = KPLANES
    }
  VOLUMEMODE
    {
    VOLUMEOBJECTSTOPLOT
      {
      SHOWISOSURFACES = NO
      SHOWSLICES = NO
      SHOWSTREAMTRACES = NO
      }
    }
  EFFECTS
    {
    LIGHTINGEFFECT = GOURAUD
    }
$!FIELDMAP  [298]
  MESH
    {
    COLOR = BLACK
    }
  CONTOUR
    {
    CONTOURTYPE = FLOOD
    COLOR = BLACK
    USELIGHTINGEFFECT = YES
    }
  VECTOR
    {
    COLOR = BLACK
    }
  SCATTER
    {
    COLOR = BLACK
    }
  SHADE
    {
    COLOR = WHITE
    }
  EDGELAYER
    {
    SHOW = YES
    EDGETYPE = BORDERSANDCREASES
    COLOR = BLACK
    LINETHICKNESS = 0.1
    }
  POINTS
    {
    POINTSTOPLOT = SURFACENODES
    }
  SURFACES
    {
    SURFACESTOPLOT = KPLANES
    }
  VOLUMEMODE
    {
    VOLUMEOBJECTSTOPLOT
      {
      SHOWISOSURFACES = NO
      SHOWSLICES = NO
      SHOWSTREAMTRACES = NO
      }
    }
  EFFECTS
    {
    LIGHTINGEFFECT = GOURAUD
    }
$!FIELDMAP  [299]
  MESH
    {
    COLOR = BLACK
    }
  CONTOUR
    {
    CONTOURTYPE = FLOOD
    COLOR = BLACK
    USELIGHTINGEFFECT = YES
    }
  VECTOR
    {
    COLOR = BLACK
    }
  SCATTER
    {
    COLOR = BLACK
    }
  SHADE
    {
    COLOR = WHITE
    }
  EDGELAYER
    {
    SHOW = YES
    EDGETYPE = BORDERSANDCREASES
    COLOR = BLACK
    LINETHICKNESS = 0.1
    }
  POINTS
    {
    POINTSTOPLOT = SURFACENODES
    }
  SURFACES
    {
    SURFACESTOPLOT = KPLANES
    }
  VOLUMEMODE
    {
    VOLUMEOBJECTSTOPLOT
      {
      SHOWISOSURFACES = NO
      SHOWSLICES = NO
      SHOWSTREAMTRACES = NO
      }
    }
  EFFECTS
    {
    LIGHTINGEFFECT = GOURAUD
    }
$!FIELDMAP  [300]
  MESH
    {
    COLOR = BLACK
    }
  CONTOUR
    {
    CONTOURTYPE = FLOOD
    COLOR = BLACK
    USELIGHTINGEFFECT = YES
    }
  VECTOR
    {
    COLOR = BLACK
    }
  SCATTER
    {
    COLOR = BLACK
    }
  SHADE
    {
    COLOR = WHITE
    }
  EDGELAYER
    {
    SHOW = YES
    EDGETYPE = BORDERSANDCREASES
    COLOR = BLACK
    LINETHICKNESS = 0.1
    }
  POINTS
    {
    POINTSTOPLOT = SURFACENODES
    }
  SURFACES
    {
    SURFACESTOPLOT = KPLANES
    }
  VOLUMEMODE
    {
    VOLUMEOBJECTSTOPLOT
      {
      SHOWISOSURFACES = NO
      SHOWSLICES = NO
      SHOWSTREAMTRACES = NO
      }
    }
  EFFECTS
    {
    LIGHTINGEFFECT = GOURAUD
    }
$!FIELDMAP  [301]
  MESH
    {
    COLOR = BLACK
    }
  CONTOUR
    {
    CONTOURTYPE = FLOOD
    COLOR = BLACK
    USELIGHTINGEFFECT = YES
    }
  VECTOR
    {
    COLOR = BLACK
    }
  SCATTER
    {
    COLOR = BLACK
    }
  SHADE
    {
    COLOR = WHITE
    }
  EDGELAYER
    {
    SHOW = YES
    EDGETYPE = BORDERSANDCREASES
    COLOR = BLACK
    LINETHICKNESS = 0.1
    }
  POINTS
    {
    POINTSTOPLOT = SURFACENODES
    }
  SURFACES
    {
    SURFACESTOPLOT = KPLANES
    }
  VOLUMEMODE
    {
    VOLUMEOBJECTSTOPLOT
      {
      SHOWISOSURFACES = NO
      SHOWSLICES = NO
      SHOWSTREAMTRACES = NO
      }
    }
  EFFECTS
    {
    LIGHTINGEFFECT = GOURAUD
    }
$!FIELDMAP  [302]
  MESH
    {
    COLOR = BLACK
    }
  CONTOUR
    {
    CONTOURTYPE = FLOOD
    COLOR = BLACK
    USELIGHTINGEFFECT = YES
    }
  VECTOR
    {
    COLOR = BLACK
    }
  SCATTER
    {
    COLOR = BLACK
    }
  SHADE
    {
    COLOR = WHITE
    }
  EDGELAYER
    {
    SHOW = YES
    EDGETYPE = BORDERSANDCREASES
    COLOR = BLACK
    LINETHICKNESS = 0.1
    }
  POINTS
    {
    POINTSTOPLOT = SURFACENODES
    }
  SURFACES
    {
    SURFACESTOPLOT = KPLANES
    }
  VOLUMEMODE
    {
    VOLUMEOBJECTSTOPLOT
      {
      SHOWISOSURFACES = NO
      SHOWSLICES = NO
      SHOWSTREAMTRACES = NO
      }
    }
  EFFECTS
    {
    LIGHTINGEFFECT = GOURAUD
    }
$!FIELDMAP  [303]
  MESH
    {
    COLOR = BLACK
    }
  CONTOUR
    {
    CONTOURTYPE = FLOOD
    COLOR = BLACK
    USELIGHTINGEFFECT = YES
    }
  VECTOR
    {
    COLOR = BLACK
    }
  SCATTER
    {
    COLOR = BLACK
    }
  SHADE
    {
    COLOR = WHITE
    }
  EDGELAYER
    {
    SHOW = YES
    EDGETYPE = BORDERSANDCREASES
    COLOR = BLACK
    LINETHICKNESS = 0.1
    }
  POINTS
    {
    POINTSTOPLOT = SURFACENODES
    }
  SURFACES
    {
    SURFACESTOPLOT = KPLANES
    }
  VOLUMEMODE
    {
    VOLUMEOBJECTSTOPLOT
      {
      SHOWISOSURFACES = NO
      SHOWSLICES = NO
      SHOWSTREAMTRACES = NO
      }
    }
  EFFECTS
    {
    LIGHTINGEFFECT = GOURAUD
    }
$!FIELDMAP  [304]
  MESH
    {
    COLOR = BLACK
    }
  CONTOUR
    {
    CONTOURTYPE = FLOOD
    COLOR = BLACK
    USELIGHTINGEFFECT = YES
    }
  VECTOR
    {
    COLOR = BLACK
    }
  SCATTER
    {
    COLOR = BLACK
    }
  SHADE
    {
    COLOR = WHITE
    }
  EDGELAYER
    {
    SHOW = YES
    EDGETYPE = BORDERSANDCREASES
    COLOR = BLACK
    LINETHICKNESS = 0.1
    }
  POINTS
    {
    POINTSTOPLOT = SURFACENODES
    }
  SURFACES
    {
    SURFACESTOPLOT = KPLANES
    }
  VOLUMEMODE
    {
    VOLUMEOBJECTSTOPLOT
      {
      SHOWISOSURFACES = NO
      SHOWSLICES = NO
      SHOWSTREAMTRACES = NO
      }
    }
  EFFECTS
    {
    LIGHTINGEFFECT = GOURAUD
    }
$!FIELDMAP  [305]
  MESH
    {
    COLOR = BLACK
    }
  CONTOUR
    {
    CONTOURTYPE = FLOOD
    COLOR = BLACK
    USELIGHTINGEFFECT = YES
    }
  VECTOR
    {
    COLOR = BLACK
    }
  SCATTER
    {
    COLOR = BLACK
    }
  SHADE
    {
    COLOR = WHITE
    }
  EDGELAYER
    {
    SHOW = YES
    EDGETYPE = BORDERSANDCREASES
    COLOR = BLACK
    LINETHICKNESS = 0.1
    }
  POINTS
    {
    POINTSTOPLOT = SURFACENODES
    }
  SURFACES
    {
    SURFACESTOPLOT = KPLANES
    }
  VOLUMEMODE
    {
    VOLUMEOBJECTSTOPLOT
      {
      SHOWISOSURFACES = NO
      SHOWSLICES = NO
      SHOWSTREAMTRACES = NO
      }
    }
  EFFECTS
    {
    LIGHTINGEFFECT = GOURAUD
    }
$!FIELDMAP  [306]
  MESH
    {
    COLOR = BLACK
    }
  CONTOUR
    {
    CONTOURTYPE = FLOOD
    COLOR = BLACK
    USELIGHTINGEFFECT = YES
    }
  VECTOR
    {
    COLOR = BLACK
    }
  SCATTER
    {
    COLOR = BLACK
    }
  SHADE
    {
    COLOR = WHITE
    }
  EDGELAYER
    {
    SHOW = YES
    EDGETYPE = BORDERSANDCREASES
    COLOR = BLACK
    LINETHICKNESS = 0.1
    }
  POINTS
    {
    POINTSTOPLOT = SURFACENODES
    }
  SURFACES
    {
    SURFACESTOPLOT = KPLANES
    }
  VOLUMEMODE
    {
    VOLUMEOBJECTSTOPLOT
      {
      SHOWISOSURFACES = NO
      SHOWSLICES = NO
      SHOWSTREAMTRACES = NO
      }
    }
  EFFECTS
    {
    LIGHTINGEFFECT = GOURAUD
    }
$!FIELDMAP  [307]
  MESH
    {
    COLOR = BLACK
    }
  CONTOUR
    {
    CONTOURTYPE = FLOOD
    COLOR = BLACK
    USELIGHTINGEFFECT = YES
    }
  VECTOR
    {
    COLOR = BLACK
    }
  SCATTER
    {
    COLOR = BLACK
    }
  SHADE
    {
    COLOR = WHITE
    }
  EDGELAYER
    {
    SHOW = YES
    EDGETYPE = BORDERSANDCREASES
    COLOR = BLACK
    LINETHICKNESS = 0.1
    }
  POINTS
    {
    POINTSTOPLOT = SURFACENODES
    }
  SURFACES
    {
    SURFACESTOPLOT = KPLANES
    }
  VOLUMEMODE
    {
    VOLUMEOBJECTSTOPLOT
      {
      SHOWISOSURFACES = NO
      SHOWSLICES = NO
      SHOWSTREAMTRACES = NO
      }
    }
  EFFECTS
    {
    LIGHTINGEFFECT = GOURAUD
    }
$!FIELDMAP  [308]
  MESH
    {
    COLOR = BLACK
    }
  CONTOUR
    {
    CONTOURTYPE = FLOOD
    COLOR = BLACK
    USELIGHTINGEFFECT = YES
    }
  VECTOR
    {
    COLOR = BLACK
    }
  SCATTER
    {
    COLOR = BLACK
    }
  SHADE
    {
    COLOR = WHITE
    }
  EDGELAYER
    {
    SHOW = YES
    EDGETYPE = BORDERSANDCREASES
    COLOR = BLACK
    LINETHICKNESS = 0.1
    }
  POINTS
    {
    POINTSTOPLOT = SURFACENODES
    }
  SURFACES
    {
    SURFACESTOPLOT = KPLANES
    }
  VOLUMEMODE
    {
    VOLUMEOBJECTSTOPLOT
      {
      SHOWISOSURFACES = NO
      SHOWSLICES = NO
      SHOWSTREAMTRACES = NO
      }
    }
  EFFECTS
    {
    LIGHTINGEFFECT = GOURAUD
    }
$!FIELDMAP  [309]
  MESH
    {
    COLOR = BLACK
    }
  CONTOUR
    {
    CONTOURTYPE = FLOOD
    COLOR = BLACK
    USELIGHTINGEFFECT = YES
    }
  VECTOR
    {
    COLOR = BLACK
    }
  SCATTER
    {
    COLOR = BLACK
    }
  SHADE
    {
    COLOR = WHITE
    }
  EDGELAYER
    {
    SHOW = YES
    EDGETYPE = BORDERSANDCREASES
    COLOR = BLACK
    LINETHICKNESS = 0.1
    }
  POINTS
    {
    POINTSTOPLOT = SURFACENODES
    }
  SURFACES
    {
    SURFACESTOPLOT = KPLANES
    }
  VOLUMEMODE
    {
    VOLUMEOBJECTSTOPLOT
      {
      SHOWISOSURFACES = NO
      SHOWSLICES = NO
      SHOWSTREAMTRACES = NO
      }
    }
  EFFECTS
    {
    LIGHTINGEFFECT = GOURAUD
    }
$!FIELDMAP  [310]
  MESH
    {
    COLOR = BLACK
    }
  CONTOUR
    {
    CONTOURTYPE = FLOOD
    COLOR = BLACK
    USELIGHTINGEFFECT = YES
    }
  VECTOR
    {
    COLOR = BLACK
    }
  SCATTER
    {
    COLOR = BLACK
    }
  SHADE
    {
    COLOR = WHITE
    }
  EDGELAYER
    {
    SHOW = YES
    EDGETYPE = BORDERSANDCREASES
    COLOR = BLACK
    LINETHICKNESS = 0.1
    }
  POINTS
    {
    POINTSTOPLOT = SURFACENODES
    }
  SURFACES
    {
    SURFACESTOPLOT = KPLANES
    }
  VOLUMEMODE
    {
    VOLUMEOBJECTSTOPLOT
      {
      SHOWISOSURFACES = NO
      SHOWSLICES = NO
      SHOWSTREAMTRACES = NO
      }
    }
  EFFECTS
    {
    LIGHTINGEFFECT = GOURAUD
    }
$!FIELDMAP  [311]
  MESH
    {
    COLOR = BLACK
    }
  CONTOUR
    {
    CONTOURTYPE = FLOOD
    COLOR = BLACK
    USELIGHTINGEFFECT = YES
    }
  VECTOR
    {
    COLOR = BLACK
    }
  SCATTER
    {
    COLOR = BLACK
    }
  SHADE
    {
    COLOR = WHITE
    }
  EDGELAYER
    {
    SHOW = YES
    EDGETYPE = BORDERSANDCREASES
    COLOR = BLACK
    LINETHICKNESS = 0.1
    }
  POINTS
    {
    POINTSTOPLOT = SURFACENODES
    }
  SURFACES
    {
    SURFACESTOPLOT = KPLANES
    }
  VOLUMEMODE
    {
    VOLUMEOBJECTSTOPLOT
      {
      SHOWISOSURFACES = NO
      SHOWSLICES = NO
      SHOWSTREAMTRACES = NO
      }
    }
  EFFECTS
    {
    LIGHTINGEFFECT = GOURAUD
    }
$!FIELDMAP  [312]
  MESH
    {
    COLOR = BLACK
    }
  CONTOUR
    {
    CONTOURTYPE = FLOOD
    COLOR = BLACK
    USELIGHTINGEFFECT = YES
    }
  VECTOR
    {
    COLOR = BLACK
    }
  SCATTER
    {
    COLOR = BLACK
    }
  SHADE
    {
    COLOR = WHITE
    }
  EDGELAYER
    {
    SHOW = YES
    EDGETYPE = BORDERSANDCREASES
    COLOR = BLACK
    LINETHICKNESS = 0.1
    }
  POINTS
    {
    POINTSTOPLOT = SURFACENODES
    }
  SURFACES
    {
    SURFACESTOPLOT = KPLANES
    }
  VOLUMEMODE
    {
    VOLUMEOBJECTSTOPLOT
      {
      SHOWISOSURFACES = NO
      SHOWSLICES = NO
      SHOWSTREAMTRACES = NO
      }
    }
  EFFECTS
    {
    LIGHTINGEFFECT = GOURAUD
    }
$!FIELDMAP  [313]
  MESH
    {
    COLOR = BLACK
    }
  CONTOUR
    {
    CONTOURTYPE = FLOOD
    COLOR = BLACK
    USELIGHTINGEFFECT = YES
    }
  VECTOR
    {
    COLOR = BLACK
    }
  SCATTER
    {
    COLOR = BLACK
    }
  SHADE
    {
    COLOR = WHITE
    }
  EDGELAYER
    {
    SHOW = YES
    EDGETYPE = BORDERSANDCREASES
    COLOR = BLACK
    LINETHICKNESS = 0.1
    }
  POINTS
    {
    POINTSTOPLOT = SURFACENODES
    }
  SURFACES
    {
    SURFACESTOPLOT = KPLANES
    }
  VOLUMEMODE
    {
    VOLUMEOBJECTSTOPLOT
      {
      SHOWISOSURFACES = NO
      SHOWSLICES = NO
      SHOWSTREAMTRACES = NO
      }
    }
  EFFECTS
    {
    LIGHTINGEFFECT = GOURAUD
    }
$!FIELDMAP  [314]
  MESH
    {
    COLOR = BLACK
    }
  CONTOUR
    {
    CONTOURTYPE = FLOOD
    COLOR = BLACK
    USELIGHTINGEFFECT = YES
    }
  VECTOR
    {
    COLOR = BLACK
    }
  SCATTER
    {
    COLOR = BLACK
    }
  SHADE
    {
    COLOR = WHITE
    }
  EDGELAYER
    {
    SHOW = YES
    EDGETYPE = BORDERSANDCREASES
    COLOR = BLACK
    LINETHICKNESS = 0.1
    }
  POINTS
    {
    POINTSTOPLOT = SURFACENODES
    }
  SURFACES
    {
    SURFACESTOPLOT = KPLANES
    }
  VOLUMEMODE
    {
    VOLUMEOBJECTSTOPLOT
      {
      SHOWISOSURFACES = NO
      SHOWSLICES = NO
      SHOWSTREAMTRACES = NO
      }
    }
  EFFECTS
    {
    LIGHTINGEFFECT = GOURAUD
    }
$!FIELDMAP  [315]
  MESH
    {
    COLOR = BLACK
    }
  CONTOUR
    {
    CONTOURTYPE = FLOOD
    COLOR = BLACK
    USELIGHTINGEFFECT = YES
    }
  VECTOR
    {
    COLOR = BLACK
    }
  SCATTER
    {
    COLOR = BLACK
    }
  SHADE
    {
    COLOR = WHITE
    }
  EDGELAYER
    {
    SHOW = YES
    EDGETYPE = BORDERSANDCREASES
    COLOR = BLACK
    LINETHICKNESS = 0.1
    }
  POINTS
    {
    POINTSTOPLOT = SURFACENODES
    }
  SURFACES
    {
    SURFACESTOPLOT = KPLANES
    }
  VOLUMEMODE
    {
    VOLUMEOBJECTSTOPLOT
      {
      SHOWISOSURFACES = NO
      SHOWSLICES = NO
      SHOWSTREAMTRACES = NO
      }
    }
  EFFECTS
    {
    LIGHTINGEFFECT = GOURAUD
    }
$!FIELDMAP  [316]
  MESH
    {
    COLOR = BLACK
    }
  CONTOUR
    {
    CONTOURTYPE = FLOOD
    COLOR = BLACK
    USELIGHTINGEFFECT = YES
    }
  VECTOR
    {
    COLOR = BLACK
    }
  SCATTER
    {
    COLOR = BLACK
    }
  SHADE
    {
    COLOR = WHITE
    }
  EDGELAYER
    {
    SHOW = YES
    EDGETYPE = BORDERSANDCREASES
    COLOR = BLACK
    LINETHICKNESS = 0.1
    }
  POINTS
    {
    POINTSTOPLOT = SURFACENODES
    }
  SURFACES
    {
    SURFACESTOPLOT = KPLANES
    }
  VOLUMEMODE
    {
    VOLUMEOBJECTSTOPLOT
      {
      SHOWISOSURFACES = NO
      SHOWSLICES = NO
      SHOWSTREAMTRACES = NO
      }
    }
  EFFECTS
    {
    LIGHTINGEFFECT = GOURAUD
    }
$!FIELDMAP  [317]
  MESH
    {
    COLOR = BLACK
    }
  CONTOUR
    {
    CONTOURTYPE = FLOOD
    COLOR = BLACK
    USELIGHTINGEFFECT = YES
    }
  VECTOR
    {
    COLOR = BLACK
    }
  SCATTER
    {
    COLOR = BLACK
    }
  SHADE
    {
    COLOR = WHITE
    }
  EDGELAYER
    {
    SHOW = YES
    EDGETYPE = BORDERSANDCREASES
    COLOR = BLACK
    LINETHICKNESS = 0.1
    }
  POINTS
    {
    POINTSTOPLOT = SURFACENODES
    }
  SURFACES
    {
    SURFACESTOPLOT = KPLANES
    }
  VOLUMEMODE
    {
    VOLUMEOBJECTSTOPLOT
      {
      SHOWISOSURFACES = NO
      SHOWSLICES = NO
      SHOWSTREAMTRACES = NO
      }
    }
  EFFECTS
    {
    LIGHTINGEFFECT = GOURAUD
    }
$!FIELDMAP  [318]
  MESH
    {
    COLOR = BLACK
    }
  CONTOUR
    {
    CONTOURTYPE = FLOOD
    COLOR = BLACK
    USELIGHTINGEFFECT = YES
    }
  VECTOR
    {
    COLOR = BLACK
    }
  SCATTER
    {
    COLOR = BLACK
    }
  SHADE
    {
    COLOR = WHITE
    }
  EDGELAYER
    {
    SHOW = YES
    EDGETYPE = BORDERSANDCREASES
    COLOR = BLACK
    LINETHICKNESS = 0.1
    }
  POINTS
    {
    POINTSTOPLOT = SURFACENODES
    }
  SURFACES
    {
    SURFACESTOPLOT = KPLANES
    }
  VOLUMEMODE
    {
    VOLUMEOBJECTSTOPLOT
      {
      SHOWISOSURFACES = NO
      SHOWSLICES = NO
      SHOWSTREAMTRACES = NO
      }
    }
  EFFECTS
    {
    LIGHTINGEFFECT = GOURAUD
    }
$!FIELDMAP  [319]
  MESH
    {
    COLOR = BLACK
    }
  CONTOUR
    {
    CONTOURTYPE = FLOOD
    COLOR = BLACK
    USELIGHTINGEFFECT = YES
    }
  VECTOR
    {
    COLOR = BLACK
    }
  SCATTER
    {
    COLOR = BLACK
    }
  SHADE
    {
    COLOR = WHITE
    }
  EDGELAYER
    {
    SHOW = YES
    EDGETYPE = BORDERSANDCREASES
    COLOR = BLACK
    LINETHICKNESS = 0.1
    }
  POINTS
    {
    POINTSTOPLOT = SURFACENODES
    }
  SURFACES
    {
    SURFACESTOPLOT = KPLANES
    }
  VOLUMEMODE
    {
    VOLUMEOBJECTSTOPLOT
      {
      SHOWISOSURFACES = NO
      SHOWSLICES = NO
      SHOWSTREAMTRACES = NO
      }
    }
  EFFECTS
    {
    LIGHTINGEFFECT = GOURAUD
    }
$!FIELDMAP  [320]
  MESH
    {
    COLOR = BLACK
    }
  CONTOUR
    {
    CONTOURTYPE = FLOOD
    COLOR = BLACK
    USELIGHTINGEFFECT = YES
    }
  VECTOR
    {
    COLOR = BLACK
    }
  SCATTER
    {
    COLOR = BLACK
    }
  SHADE
    {
    COLOR = WHITE
    }
  EDGELAYER
    {
    SHOW = YES
    EDGETYPE = BORDERSANDCREASES
    COLOR = BLACK
    LINETHICKNESS = 0.1
    }
  POINTS
    {
    POINTSTOPLOT = SURFACENODES
    }
  SURFACES
    {
    SURFACESTOPLOT = KPLANES
    }
  VOLUMEMODE
    {
    VOLUMEOBJECTSTOPLOT
      {
      SHOWISOSURFACES = NO
      SHOWSLICES = NO
      SHOWSTREAMTRACES = NO
      }
    }
  EFFECTS
    {
    LIGHTINGEFFECT = GOURAUD
    }
$!FIELDMAP  [321]
  MESH
    {
    COLOR = BLACK
    }
  CONTOUR
    {
    CONTOURTYPE = FLOOD
    COLOR = BLACK
    USELIGHTINGEFFECT = YES
    }
  VECTOR
    {
    COLOR = BLACK
    }
  SCATTER
    {
    COLOR = BLACK
    }
  SHADE
    {
    COLOR = WHITE
    }
  EDGELAYER
    {
    SHOW = YES
    EDGETYPE = BORDERSANDCREASES
    COLOR = BLACK
    LINETHICKNESS = 0.1
    }
  POINTS
    {
    POINTSTOPLOT = SURFACENODES
    }
  SURFACES
    {
    SURFACESTOPLOT = KPLANES
    }
  VOLUMEMODE
    {
    VOLUMEOBJECTSTOPLOT
      {
      SHOWISOSURFACES = NO
      SHOWSLICES = NO
      SHOWSTREAMTRACES = NO
      }
    }
  EFFECTS
    {
    LIGHTINGEFFECT = GOURAUD
    }
$!FIELDMAP  [322]
  MESH
    {
    COLOR = BLACK
    }
  CONTOUR
    {
    CONTOURTYPE = FLOOD
    COLOR = BLACK
    USELIGHTINGEFFECT = YES
    }
  VECTOR
    {
    COLOR = BLACK
    }
  SCATTER
    {
    COLOR = BLACK
    }
  SHADE
    {
    COLOR = WHITE
    }
  EDGELAYER
    {
    SHOW = YES
    EDGETYPE = BORDERSANDCREASES
    COLOR = BLACK
    LINETHICKNESS = 0.1
    }
  POINTS
    {
    POINTSTOPLOT = SURFACENODES
    }
  SURFACES
    {
    SURFACESTOPLOT = KPLANES
    }
  VOLUMEMODE
    {
    VOLUMEOBJECTSTOPLOT
      {
      SHOWISOSURFACES = NO
      SHOWSLICES = NO
      SHOWSTREAMTRACES = NO
      }
    }
  EFFECTS
    {
    LIGHTINGEFFECT = GOURAUD
    }
$!FIELDMAP  [323]
  MESH
    {
    COLOR = BLACK
    }
  CONTOUR
    {
    CONTOURTYPE = FLOOD
    COLOR = BLACK
    USELIGHTINGEFFECT = YES
    }
  VECTOR
    {
    COLOR = BLACK
    }
  SCATTER
    {
    COLOR = BLACK
    }
  SHADE
    {
    COLOR = WHITE
    }
  EDGELAYER
    {
    SHOW = YES
    EDGETYPE = BORDERSANDCREASES
    COLOR = BLACK
    LINETHICKNESS = 0.1
    }
  POINTS
    {
    POINTSTOPLOT = SURFACENODES
    }
  SURFACES
    {
    SURFACESTOPLOT = KPLANES
    }
  VOLUMEMODE
    {
    VOLUMEOBJECTSTOPLOT
      {
      SHOWISOSURFACES = NO
      SHOWSLICES = NO
      SHOWSTREAMTRACES = NO
      }
    }
  EFFECTS
    {
    LIGHTINGEFFECT = GOURAUD
    }
$!FIELDMAP  [324]
  MESH
    {
    COLOR = BLACK
    }
  CONTOUR
    {
    CONTOURTYPE = FLOOD
    COLOR = BLACK
    USELIGHTINGEFFECT = YES
    }
  VECTOR
    {
    COLOR = BLACK
    }
  SCATTER
    {
    COLOR = BLACK
    }
  SHADE
    {
    COLOR = WHITE
    }
  EDGELAYER
    {
    SHOW = YES
    EDGETYPE = BORDERSANDCREASES
    COLOR = BLACK
    LINETHICKNESS = 0.1
    }
  POINTS
    {
    POINTSTOPLOT = SURFACENODES
    }
  SURFACES
    {
    SURFACESTOPLOT = KPLANES
    }
  VOLUMEMODE
    {
    VOLUMEOBJECTSTOPLOT
      {
      SHOWISOSURFACES = NO
      SHOWSLICES = NO
      SHOWSTREAMTRACES = NO
      }
    }
  EFFECTS
    {
    LIGHTINGEFFECT = GOURAUD
    }
$!FIELDMAP  [325]
  MESH
    {
    COLOR = BLACK
    }
  CONTOUR
    {
    CONTOURTYPE = FLOOD
    COLOR = BLACK
    USELIGHTINGEFFECT = YES
    }
  VECTOR
    {
    COLOR = BLACK
    }
  SCATTER
    {
    COLOR = BLACK
    }
  SHADE
    {
    COLOR = WHITE
    }
  EDGELAYER
    {
    SHOW = YES
    EDGETYPE = BORDERSANDCREASES
    COLOR = BLACK
    LINETHICKNESS = 0.1
    }
  POINTS
    {
    POINTSTOPLOT = SURFACENODES
    }
  SURFACES
    {
    SURFACESTOPLOT = KPLANES
    }
  VOLUMEMODE
    {
    VOLUMEOBJECTSTOPLOT
      {
      SHOWISOSURFACES = NO
      SHOWSLICES = NO
      SHOWSTREAMTRACES = NO
      }
    }
  EFFECTS
    {
    LIGHTINGEFFECT = GOURAUD
    }
$!FIELDMAP  [326]
  MESH
    {
    COLOR = BLACK
    }
  CONTOUR
    {
    CONTOURTYPE = FLOOD
    COLOR = BLACK
    USELIGHTINGEFFECT = YES
    }
  VECTOR
    {
    COLOR = BLACK
    }
  SCATTER
    {
    COLOR = BLACK
    }
  SHADE
    {
    COLOR = WHITE
    }
  EDGELAYER
    {
    SHOW = YES
    EDGETYPE = BORDERSANDCREASES
    COLOR = BLACK
    LINETHICKNESS = 0.1
    }
  POINTS
    {
    POINTSTOPLOT = SURFACENODES
    }
  SURFACES
    {
    SURFACESTOPLOT = KPLANES
    }
  VOLUMEMODE
    {
    VOLUMEOBJECTSTOPLOT
      {
      SHOWISOSURFACES = NO
      SHOWSLICES = NO
      SHOWSTREAMTRACES = NO
      }
    }
  EFFECTS
    {
    LIGHTINGEFFECT = GOURAUD
    }
$!FIELDMAP  [327]
  MESH
    {
    COLOR = BLACK
    }
  CONTOUR
    {
    CONTOURTYPE = FLOOD
    COLOR = BLACK
    USELIGHTINGEFFECT = YES
    }
  VECTOR
    {
    COLOR = BLACK
    }
  SCATTER
    {
    COLOR = BLACK
    }
  SHADE
    {
    COLOR = WHITE
    }
  EDGELAYER
    {
    SHOW = YES
    EDGETYPE = BORDERSANDCREASES
    COLOR = BLACK
    LINETHICKNESS = 0.1
    }
  POINTS
    {
    POINTSTOPLOT = SURFACENODES
    }
  SURFACES
    {
    SURFACESTOPLOT = KPLANES
    }
  VOLUMEMODE
    {
    VOLUMEOBJECTSTOPLOT
      {
      SHOWISOSURFACES = NO
      SHOWSLICES = NO
      SHOWSTREAMTRACES = NO
      }
    }
  EFFECTS
    {
    LIGHTINGEFFECT = GOURAUD
    }
$!FIELDMAP  [328]
  MESH
    {
    COLOR = BLACK
    }
  CONTOUR
    {
    CONTOURTYPE = FLOOD
    COLOR = BLACK
    USELIGHTINGEFFECT = YES
    }
  VECTOR
    {
    COLOR = BLACK
    }
  SCATTER
    {
    COLOR = BLACK
    }
  SHADE
    {
    COLOR = WHITE
    }
  EDGELAYER
    {
    SHOW = YES
    EDGETYPE = BORDERSANDCREASES
    COLOR = BLACK
    LINETHICKNESS = 0.1
    }
  POINTS
    {
    POINTSTOPLOT = SURFACENODES
    }
  SURFACES
    {
    SURFACESTOPLOT = KPLANES
    }
  VOLUMEMODE
    {
    VOLUMEOBJECTSTOPLOT
      {
      SHOWISOSURFACES = NO
      SHOWSLICES = NO
      SHOWSTREAMTRACES = NO
      }
    }
  EFFECTS
    {
    LIGHTINGEFFECT = GOURAUD
    }
$!FIELDMAP  [329]
  MESH
    {
    COLOR = BLACK
    }
  CONTOUR
    {
    CONTOURTYPE = FLOOD
    COLOR = BLACK
    USELIGHTINGEFFECT = YES
    }
  VECTOR
    {
    COLOR = BLACK
    }
  SCATTER
    {
    COLOR = BLACK
    }
  SHADE
    {
    COLOR = WHITE
    }
  EDGELAYER
    {
    SHOW = YES
    EDGETYPE = BORDERSANDCREASES
    COLOR = BLACK
    LINETHICKNESS = 0.1
    }
  POINTS
    {
    POINTSTOPLOT = SURFACENODES
    }
  SURFACES
    {
    SURFACESTOPLOT = KPLANES
    }
  VOLUMEMODE
    {
    VOLUMEOBJECTSTOPLOT
      {
      SHOWISOSURFACES = NO
      SHOWSLICES = NO
      SHOWSTREAMTRACES = NO
      }
    }
  EFFECTS
    {
    LIGHTINGEFFECT = GOURAUD
    }
$!FIELDMAP  [330]
  MESH
    {
    COLOR = BLACK
    }
  CONTOUR
    {
    CONTOURTYPE = FLOOD
    COLOR = BLACK
    USELIGHTINGEFFECT = YES
    }
  VECTOR
    {
    COLOR = BLACK
    }
  SCATTER
    {
    COLOR = BLACK
    }
  SHADE
    {
    COLOR = WHITE
    }
  EDGELAYER
    {
    SHOW = YES
    EDGETYPE = BORDERSANDCREASES
    COLOR = BLACK
    LINETHICKNESS = 0.1
    }
  POINTS
    {
    POINTSTOPLOT = SURFACENODES
    }
  SURFACES
    {
    SURFACESTOPLOT = KPLANES
    }
  VOLUMEMODE
    {
    VOLUMEOBJECTSTOPLOT
      {
      SHOWISOSURFACES = NO
      SHOWSLICES = NO
      SHOWSTREAMTRACES = NO
      }
    }
  EFFECTS
    {
    LIGHTINGEFFECT = GOURAUD
    }
$!FIELDMAP  [331]
  MESH
    {
    COLOR = BLACK
    }
  CONTOUR
    {
    CONTOURTYPE = FLOOD
    COLOR = BLACK
    USELIGHTINGEFFECT = YES
    }
  VECTOR
    {
    COLOR = BLACK
    }
  SCATTER
    {
    COLOR = BLACK
    }
  SHADE
    {
    COLOR = WHITE
    }
  EDGELAYER
    {
    SHOW = YES
    EDGETYPE = BORDERSANDCREASES
    COLOR = BLACK
    LINETHICKNESS = 0.1
    }
  POINTS
    {
    POINTSTOPLOT = SURFACENODES
    }
  SURFACES
    {
    SURFACESTOPLOT = KPLANES
    }
  VOLUMEMODE
    {
    VOLUMEOBJECTSTOPLOT
      {
      SHOWISOSURFACES = NO
      SHOWSLICES = NO
      SHOWSTREAMTRACES = NO
      }
    }
  EFFECTS
    {
    LIGHTINGEFFECT = GOURAUD
    }
$!FIELDMAP  [332]
  MESH
    {
    COLOR = BLACK
    }
  CONTOUR
    {
    CONTOURTYPE = FLOOD
    COLOR = BLACK
    USELIGHTINGEFFECT = YES
    }
  VECTOR
    {
    COLOR = BLACK
    }
  SCATTER
    {
    COLOR = BLACK
    }
  SHADE
    {
    COLOR = WHITE
    }
  EDGELAYER
    {
    SHOW = YES
    EDGETYPE = BORDERSANDCREASES
    COLOR = BLACK
    LINETHICKNESS = 0.1
    }
  POINTS
    {
    POINTSTOPLOT = SURFACENODES
    }
  SURFACES
    {
    SURFACESTOPLOT = KPLANES
    }
  VOLUMEMODE
    {
    VOLUMEOBJECTSTOPLOT
      {
      SHOWISOSURFACES = NO
      SHOWSLICES = NO
      SHOWSTREAMTRACES = NO
      }
    }
  EFFECTS
    {
    LIGHTINGEFFECT = GOURAUD
    }
$!FIELDMAP  [333]
  MESH
    {
    COLOR = BLACK
    }
  CONTOUR
    {
    CONTOURTYPE = FLOOD
    COLOR = BLACK
    USELIGHTINGEFFECT = YES
    }
  VECTOR
    {
    COLOR = BLACK
    }
  SCATTER
    {
    COLOR = BLACK
    }
  SHADE
    {
    COLOR = WHITE
    }
  EDGELAYER
    {
    SHOW = YES
    EDGETYPE = BORDERSANDCREASES
    COLOR = BLACK
    LINETHICKNESS = 0.1
    }
  POINTS
    {
    POINTSTOPLOT = SURFACENODES
    }
  SURFACES
    {
    SURFACESTOPLOT = KPLANES
    }
  VOLUMEMODE
    {
    VOLUMEOBJECTSTOPLOT
      {
      SHOWISOSURFACES = NO
      SHOWSLICES = NO
      SHOWSTREAMTRACES = NO
      }
    }
  EFFECTS
    {
    LIGHTINGEFFECT = GOURAUD
    }
$!FIELDMAP  [334]
  MESH
    {
    COLOR = BLACK
    }
  CONTOUR
    {
    CONTOURTYPE = FLOOD
    COLOR = BLACK
    USELIGHTINGEFFECT = YES
    }
  VECTOR
    {
    COLOR = BLACK
    }
  SCATTER
    {
    COLOR = BLACK
    }
  SHADE
    {
    COLOR = WHITE
    }
  EDGELAYER
    {
    SHOW = YES
    EDGETYPE = BORDERSANDCREASES
    COLOR = BLACK
    LINETHICKNESS = 0.1
    }
  POINTS
    {
    POINTSTOPLOT = SURFACENODES
    }
  SURFACES
    {
    SURFACESTOPLOT = KPLANES
    }
  VOLUMEMODE
    {
    VOLUMEOBJECTSTOPLOT
      {
      SHOWISOSURFACES = NO
      SHOWSLICES = NO
      SHOWSTREAMTRACES = NO
      }
    }
  EFFECTS
    {
    LIGHTINGEFFECT = GOURAUD
    }
$!FIELDMAP  [335]
  MESH
    {
    COLOR = BLACK
    }
  CONTOUR
    {
    CONTOURTYPE = FLOOD
    COLOR = BLACK
    USELIGHTINGEFFECT = YES
    }
  VECTOR
    {
    COLOR = BLACK
    }
  SCATTER
    {
    COLOR = BLACK
    }
  SHADE
    {
    COLOR = WHITE
    }
  EDGELAYER
    {
    SHOW = YES
    EDGETYPE = BORDERSANDCREASES
    COLOR = BLACK
    LINETHICKNESS = 0.1
    }
  POINTS
    {
    POINTSTOPLOT = SURFACENODES
    }
  SURFACES
    {
    SURFACESTOPLOT = KPLANES
    }
  VOLUMEMODE
    {
    VOLUMEOBJECTSTOPLOT
      {
      SHOWISOSURFACES = NO
      SHOWSLICES = NO
      SHOWSTREAMTRACES = NO
      }
    }
  EFFECTS
    {
    LIGHTINGEFFECT = GOURAUD
    }
$!FIELDMAP  [336]
  MESH
    {
    COLOR = BLACK
    }
  CONTOUR
    {
    CONTOURTYPE = FLOOD
    COLOR = BLACK
    USELIGHTINGEFFECT = YES
    }
  VECTOR
    {
    COLOR = BLACK
    }
  SCATTER
    {
    COLOR = BLACK
    }
  SHADE
    {
    COLOR = WHITE
    }
  EDGELAYER
    {
    SHOW = YES
    EDGETYPE = BORDERSANDCREASES
    COLOR = BLACK
    LINETHICKNESS = 0.1
    }
  POINTS
    {
    POINTSTOPLOT = SURFACENODES
    }
  SURFACES
    {
    SURFACESTOPLOT = KPLANES
    }
  VOLUMEMODE
    {
    VOLUMEOBJECTSTOPLOT
      {
      SHOWISOSURFACES = NO
      SHOWSLICES = NO
      SHOWSTREAMTRACES = NO
      }
    }
  EFFECTS
    {
    LIGHTINGEFFECT = GOURAUD
    }
$!FIELDMAP  [337]
  MESH
    {
    COLOR = BLACK
    }
  CONTOUR
    {
    CONTOURTYPE = FLOOD
    COLOR = BLACK
    USELIGHTINGEFFECT = YES
    }
  VECTOR
    {
    COLOR = BLACK
    }
  SCATTER
    {
    COLOR = BLACK
    }
  SHADE
    {
    COLOR = WHITE
    }
  EDGELAYER
    {
    SHOW = YES
    EDGETYPE = BORDERSANDCREASES
    COLOR = BLACK
    LINETHICKNESS = 0.1
    }
  POINTS
    {
    POINTSTOPLOT = SURFACENODES
    }
  SURFACES
    {
    SURFACESTOPLOT = KPLANES
    }
  VOLUMEMODE
    {
    VOLUMEOBJECTSTOPLOT
      {
      SHOWISOSURFACES = NO
      SHOWSLICES = NO
      SHOWSTREAMTRACES = NO
      }
    }
  EFFECTS
    {
    LIGHTINGEFFECT = GOURAUD
    }
$!FIELDMAP  [338]
  MESH
    {
    COLOR = BLACK
    }
  CONTOUR
    {
    CONTOURTYPE = FLOOD
    COLOR = BLACK
    USELIGHTINGEFFECT = YES
    }
  VECTOR
    {
    COLOR = BLACK
    }
  SCATTER
    {
    COLOR = BLACK
    }
  SHADE
    {
    COLOR = WHITE
    }
  EDGELAYER
    {
    SHOW = YES
    EDGETYPE = BORDERSANDCREASES
    COLOR = BLACK
    LINETHICKNESS = 0.1
    }
  POINTS
    {
    POINTSTOPLOT = SURFACENODES
    }
  SURFACES
    {
    SURFACESTOPLOT = KPLANES
    }
  VOLUMEMODE
    {
    VOLUMEOBJECTSTOPLOT
      {
      SHOWISOSURFACES = NO
      SHOWSLICES = NO
      SHOWSTREAMTRACES = NO
      }
    }
  EFFECTS
    {
    LIGHTINGEFFECT = GOURAUD
    }
$!FIELDMAP  [339]
  MESH
    {
    COLOR = BLACK
    }
  CONTOUR
    {
    CONTOURTYPE = FLOOD
    COLOR = BLACK
    USELIGHTINGEFFECT = YES
    }
  VECTOR
    {
    COLOR = BLACK
    }
  SCATTER
    {
    COLOR = BLACK
    }
  SHADE
    {
    COLOR = WHITE
    }
  EDGELAYER
    {
    SHOW = YES
    EDGETYPE = BORDERSANDCREASES
    COLOR = BLACK
    LINETHICKNESS = 0.1
    }
  POINTS
    {
    POINTSTOPLOT = SURFACENODES
    }
  SURFACES
    {
    SURFACESTOPLOT = KPLANES
    }
  VOLUMEMODE
    {
    VOLUMEOBJECTSTOPLOT
      {
      SHOWISOSURFACES = NO
      SHOWSLICES = NO
      SHOWSTREAMTRACES = NO
      }
    }
  EFFECTS
    {
    LIGHTINGEFFECT = GOURAUD
    }
$!FIELDMAP  [340]
  MESH
    {
    COLOR = BLACK
    }
  CONTOUR
    {
    CONTOURTYPE = FLOOD
    COLOR = BLACK
    USELIGHTINGEFFECT = YES
    }
  VECTOR
    {
    COLOR = BLACK
    }
  SCATTER
    {
    COLOR = BLACK
    }
  SHADE
    {
    COLOR = WHITE
    }
  EDGELAYER
    {
    SHOW = YES
    EDGETYPE = BORDERSANDCREASES
    COLOR = BLACK
    LINETHICKNESS = 0.1
    }
  POINTS
    {
    POINTSTOPLOT = SURFACENODES
    }
  SURFACES
    {
    SURFACESTOPLOT = KPLANES
    }
  VOLUMEMODE
    {
    VOLUMEOBJECTSTOPLOT
      {
      SHOWISOSURFACES = NO
      SHOWSLICES = NO
      SHOWSTREAMTRACES = NO
      }
    }
  EFFECTS
    {
    LIGHTINGEFFECT = GOURAUD
    }
$!FIELDMAP  [341]
  MESH
    {
    COLOR = BLACK
    }
  CONTOUR
    {
    CONTOURTYPE = FLOOD
    COLOR = BLACK
    USELIGHTINGEFFECT = YES
    }
  VECTOR
    {
    COLOR = BLACK
    }
  SCATTER
    {
    COLOR = BLACK
    }
  SHADE
    {
    COLOR = WHITE
    }
  EDGELAYER
    {
    SHOW = YES
    EDGETYPE = BORDERSANDCREASES
    COLOR = BLACK
    LINETHICKNESS = 0.1
    }
  POINTS
    {
    POINTSTOPLOT = SURFACENODES
    }
  SURFACES
    {
    SURFACESTOPLOT = KPLANES
    }
  VOLUMEMODE
    {
    VOLUMEOBJECTSTOPLOT
      {
      SHOWISOSURFACES = NO
      SHOWSLICES = NO
      SHOWSTREAMTRACES = NO
      }
    }
  EFFECTS
    {
    LIGHTINGEFFECT = GOURAUD
    }
$!FIELDMAP  [342]
  MESH
    {
    COLOR = BLACK
    }
  CONTOUR
    {
    CONTOURTYPE = FLOOD
    COLOR = BLACK
    USELIGHTINGEFFECT = YES
    }
  VECTOR
    {
    COLOR = BLACK
    }
  SCATTER
    {
    COLOR = BLACK
    }
  SHADE
    {
    COLOR = WHITE
    }
  EDGELAYER
    {
    SHOW = YES
    EDGETYPE = BORDERSANDCREASES
    COLOR = BLACK
    LINETHICKNESS = 0.1
    }
  POINTS
    {
    POINTSTOPLOT = SURFACENODES
    }
  SURFACES
    {
    SURFACESTOPLOT = KPLANES
    }
  VOLUMEMODE
    {
    VOLUMEOBJECTSTOPLOT
      {
      SHOWISOSURFACES = NO
      SHOWSLICES = NO
      SHOWSTREAMTRACES = NO
      }
    }
  EFFECTS
    {
    LIGHTINGEFFECT = GOURAUD
    }
$!FIELDMAP  [343]
  MESH
    {
    COLOR = BLACK
    }
  CONTOUR
    {
    CONTOURTYPE = FLOOD
    COLOR = BLACK
    USELIGHTINGEFFECT = YES
    }
  VECTOR
    {
    COLOR = BLACK
    }
  SCATTER
    {
    COLOR = BLACK
    }
  SHADE
    {
    COLOR = WHITE
    }
  EDGELAYER
    {
    SHOW = YES
    EDGETYPE = BORDERSANDCREASES
    COLOR = BLACK
    LINETHICKNESS = 0.1
    }
  POINTS
    {
    POINTSTOPLOT = SURFACENODES
    }
  SURFACES
    {
    SURFACESTOPLOT = KPLANES
    }
  VOLUMEMODE
    {
    VOLUMEOBJECTSTOPLOT
      {
      SHOWISOSURFACES = NO
      SHOWSLICES = NO
      SHOWSTREAMTRACES = NO
      }
    }
  EFFECTS
    {
    LIGHTINGEFFECT = GOURAUD
    }
$!FIELDMAP  [344]
  MESH
    {
    COLOR = BLACK
    }
  CONTOUR
    {
    CONTOURTYPE = FLOOD
    COLOR = BLACK
    USELIGHTINGEFFECT = YES
    }
  VECTOR
    {
    COLOR = BLACK
    }
  SCATTER
    {
    COLOR = BLACK
    }
  SHADE
    {
    COLOR = WHITE
    }
  EDGELAYER
    {
    SHOW = YES
    EDGETYPE = BORDERSANDCREASES
    COLOR = BLACK
    LINETHICKNESS = 0.1
    }
  POINTS
    {
    POINTSTOPLOT = SURFACENODES
    }
  SURFACES
    {
    SURFACESTOPLOT = KPLANES
    }
  VOLUMEMODE
    {
    VOLUMEOBJECTSTOPLOT
      {
      SHOWISOSURFACES = NO
      SHOWSLICES = NO
      SHOWSTREAMTRACES = NO
      }
    }
  EFFECTS
    {
    LIGHTINGEFFECT = GOURAUD
    }
$!FIELDMAP  [345]
  MESH
    {
    COLOR = BLACK
    }
  CONTOUR
    {
    CONTOURTYPE = FLOOD
    COLOR = BLACK
    USELIGHTINGEFFECT = YES
    }
  VECTOR
    {
    COLOR = BLACK
    }
  SCATTER
    {
    COLOR = BLACK
    }
  SHADE
    {
    COLOR = WHITE
    }
  EDGELAYER
    {
    SHOW = YES
    EDGETYPE = BORDERSANDCREASES
    COLOR = BLACK
    LINETHICKNESS = 0.1
    }
  POINTS
    {
    POINTSTOPLOT = SURFACENODES
    }
  SURFACES
    {
    SURFACESTOPLOT = KPLANES
    }
  VOLUMEMODE
    {
    VOLUMEOBJECTSTOPLOT
      {
      SHOWISOSURFACES = NO
      SHOWSLICES = NO
      SHOWSTREAMTRACES = NO
      }
    }
  EFFECTS
    {
    LIGHTINGEFFECT = GOURAUD
    }
$!FIELDMAP  [346]
  MESH
    {
    COLOR = BLACK
    }
  CONTOUR
    {
    CONTOURTYPE = FLOOD
    COLOR = BLACK
    USELIGHTINGEFFECT = YES
    }
  VECTOR
    {
    COLOR = BLACK
    }
  SCATTER
    {
    COLOR = BLACK
    }
  SHADE
    {
    COLOR = WHITE
    }
  EDGELAYER
    {
    SHOW = YES
    EDGETYPE = BORDERSANDCREASES
    COLOR = BLACK
    LINETHICKNESS = 0.1
    }
  POINTS
    {
    POINTSTOPLOT = SURFACENODES
    }
  SURFACES
    {
    SURFACESTOPLOT = KPLANES
    }
  VOLUMEMODE
    {
    VOLUMEOBJECTSTOPLOT
      {
      SHOWISOSURFACES = NO
      SHOWSLICES = NO
      SHOWSTREAMTRACES = NO
      }
    }
  EFFECTS
    {
    LIGHTINGEFFECT = GOURAUD
    }
$!FIELDMAP  [347]
  MESH
    {
    COLOR = BLACK
    }
  CONTOUR
    {
    CONTOURTYPE = FLOOD
    COLOR = BLACK
    USELIGHTINGEFFECT = YES
    }
  VECTOR
    {
    COLOR = BLACK
    }
  SCATTER
    {
    COLOR = BLACK
    }
  SHADE
    {
    COLOR = WHITE
    }
  EDGELAYER
    {
    SHOW = YES
    EDGETYPE = BORDERSANDCREASES
    COLOR = BLACK
    LINETHICKNESS = 0.1
    }
  POINTS
    {
    POINTSTOPLOT = SURFACENODES
    }
  SURFACES
    {
    SURFACESTOPLOT = KPLANES
    }
  VOLUMEMODE
    {
    VOLUMEOBJECTSTOPLOT
      {
      SHOWISOSURFACES = NO
      SHOWSLICES = NO
      SHOWSTREAMTRACES = NO
      }
    }
  EFFECTS
    {
    LIGHTINGEFFECT = GOURAUD
    }
$!FIELDMAP  [348]
  MESH
    {
    COLOR = BLACK
    }
  CONTOUR
    {
    CONTOURTYPE = FLOOD
    COLOR = BLACK
    USELIGHTINGEFFECT = YES
    }
  VECTOR
    {
    COLOR = BLACK
    }
  SCATTER
    {
    COLOR = BLACK
    }
  SHADE
    {
    COLOR = WHITE
    }
  EDGELAYER
    {
    SHOW = YES
    EDGETYPE = BORDERSANDCREASES
    COLOR = BLACK
    LINETHICKNESS = 0.1
    }
  POINTS
    {
    POINTSTOPLOT = SURFACENODES
    }
  SURFACES
    {
    SURFACESTOPLOT = KPLANES
    }
  VOLUMEMODE
    {
    VOLUMEOBJECTSTOPLOT
      {
      SHOWISOSURFACES = NO
      SHOWSLICES = NO
      SHOWSTREAMTRACES = NO
      }
    }
  EFFECTS
    {
    LIGHTINGEFFECT = GOURAUD
    }
$!FIELDMAP  [349]
  MESH
    {
    COLOR = BLACK
    }
  CONTOUR
    {
    CONTOURTYPE = FLOOD
    COLOR = BLACK
    USELIGHTINGEFFECT = YES
    }
  VECTOR
    {
    COLOR = BLACK
    }
  SCATTER
    {
    COLOR = BLACK
    }
  SHADE
    {
    COLOR = WHITE
    }
  EDGELAYER
    {
    SHOW = YES
    EDGETYPE = BORDERSANDCREASES
    COLOR = BLACK
    LINETHICKNESS = 0.1
    }
  POINTS
    {
    POINTSTOPLOT = SURFACENODES
    }
  SURFACES
    {
    SURFACESTOPLOT = KPLANES
    }
  VOLUMEMODE
    {
    VOLUMEOBJECTSTOPLOT
      {
      SHOWISOSURFACES = NO
      SHOWSLICES = NO
      SHOWSTREAMTRACES = NO
      }
    }
  EFFECTS
    {
    LIGHTINGEFFECT = GOURAUD
    }
$!FIELDMAP  [350]
  MESH
    {
    COLOR = BLACK
    }
  CONTOUR
    {
    CONTOURTYPE = FLOOD
    COLOR = BLACK
    USELIGHTINGEFFECT = YES
    }
  VECTOR
    {
    COLOR = BLACK
    }
  SCATTER
    {
    COLOR = BLACK
    }
  SHADE
    {
    COLOR = WHITE
    }
  EDGELAYER
    {
    SHOW = YES
    EDGETYPE = BORDERSANDCREASES
    COLOR = BLACK
    LINETHICKNESS = 0.1
    }
  POINTS
    {
    POINTSTOPLOT = SURFACENODES
    }
  SURFACES
    {
    SURFACESTOPLOT = KPLANES
    }
  VOLUMEMODE
    {
    VOLUMEOBJECTSTOPLOT
      {
      SHOWISOSURFACES = NO
      SHOWSLICES = NO
      SHOWSTREAMTRACES = NO
      }
    }
  EFFECTS
    {
    LIGHTINGEFFECT = GOURAUD
    }
$!FIELDMAP  [351]
  MESH
    {
    COLOR = BLACK
    }
  CONTOUR
    {
    CONTOURTYPE = FLOOD
    COLOR = BLACK
    USELIGHTINGEFFECT = YES
    }
  VECTOR
    {
    COLOR = BLACK
    }
  SCATTER
    {
    COLOR = BLACK
    }
  SHADE
    {
    COLOR = WHITE
    }
  EDGELAYER
    {
    SHOW = YES
    EDGETYPE = BORDERSANDCREASES
    COLOR = BLACK
    LINETHICKNESS = 0.1
    }
  POINTS
    {
    POINTSTOPLOT = SURFACENODES
    }
  SURFACES
    {
    SURFACESTOPLOT = KPLANES
    }
  VOLUMEMODE
    {
    VOLUMEOBJECTSTOPLOT
      {
      SHOWISOSURFACES = NO
      SHOWSLICES = NO
      SHOWSTREAMTRACES = NO
      }
    }
  EFFECTS
    {
    LIGHTINGEFFECT = GOURAUD
    }
$!FIELDMAP  [352]
  MESH
    {
    COLOR = BLACK
    }
  CONTOUR
    {
    CONTOURTYPE = FLOOD
    COLOR = BLACK
    USELIGHTINGEFFECT = YES
    }
  VECTOR
    {
    COLOR = BLACK
    }
  SCATTER
    {
    COLOR = BLACK
    }
  SHADE
    {
    COLOR = WHITE
    }
  EDGELAYER
    {
    SHOW = YES
    EDGETYPE = BORDERSANDCREASES
    COLOR = BLACK
    LINETHICKNESS = 0.1
    }
  POINTS
    {
    POINTSTOPLOT = SURFACENODES
    }
  SURFACES
    {
    SURFACESTOPLOT = KPLANES
    }
  VOLUMEMODE
    {
    VOLUMEOBJECTSTOPLOT
      {
      SHOWISOSURFACES = NO
      SHOWSLICES = NO
      SHOWSTREAMTRACES = NO
      }
    }
  EFFECTS
    {
    LIGHTINGEFFECT = GOURAUD
    }
$!FIELDMAP  [353]
  MESH
    {
    COLOR = BLACK
    }
  CONTOUR
    {
    CONTOURTYPE = FLOOD
    COLOR = BLACK
    USELIGHTINGEFFECT = YES
    }
  VECTOR
    {
    COLOR = BLACK
    }
  SCATTER
    {
    COLOR = BLACK
    }
  SHADE
    {
    COLOR = WHITE
    }
  EDGELAYER
    {
    SHOW = YES
    EDGETYPE = BORDERSANDCREASES
    COLOR = BLACK
    LINETHICKNESS = 0.1
    }
  POINTS
    {
    POINTSTOPLOT = SURFACENODES
    }
  SURFACES
    {
    SURFACESTOPLOT = KPLANES
    }
  VOLUMEMODE
    {
    VOLUMEOBJECTSTOPLOT
      {
      SHOWISOSURFACES = NO
      SHOWSLICES = NO
      SHOWSTREAMTRACES = NO
      }
    }
  EFFECTS
    {
    LIGHTINGEFFECT = GOURAUD
    }
$!FIELDMAP  [354]
  MESH
    {
    COLOR = BLACK
    }
  CONTOUR
    {
    CONTOURTYPE = FLOOD
    COLOR = BLACK
    USELIGHTINGEFFECT = YES
    }
  VECTOR
    {
    COLOR = BLACK
    }
  SCATTER
    {
    COLOR = BLACK
    }
  SHADE
    {
    COLOR = WHITE
    }
  EDGELAYER
    {
    SHOW = YES
    EDGETYPE = BORDERSANDCREASES
    COLOR = BLACK
    LINETHICKNESS = 0.1
    }
  POINTS
    {
    POINTSTOPLOT = SURFACENODES
    }
  SURFACES
    {
    SURFACESTOPLOT = KPLANES
    }
  VOLUMEMODE
    {
    VOLUMEOBJECTSTOPLOT
      {
      SHOWISOSURFACES = NO
      SHOWSLICES = NO
      SHOWSTREAMTRACES = NO
      }
    }
  EFFECTS
    {
    LIGHTINGEFFECT = GOURAUD
    }
$!FIELDMAP  [355]
  MESH
    {
    COLOR = BLACK
    }
  CONTOUR
    {
    CONTOURTYPE = FLOOD
    COLOR = BLACK
    USELIGHTINGEFFECT = YES
    }
  VECTOR
    {
    COLOR = BLACK
    }
  SCATTER
    {
    COLOR = BLACK
    }
  SHADE
    {
    COLOR = WHITE
    }
  EDGELAYER
    {
    SHOW = YES
    EDGETYPE = BORDERSANDCREASES
    COLOR = BLACK
    LINETHICKNESS = 0.1
    }
  POINTS
    {
    POINTSTOPLOT = SURFACENODES
    }
  SURFACES
    {
    SURFACESTOPLOT = KPLANES
    }
  VOLUMEMODE
    {
    VOLUMEOBJECTSTOPLOT
      {
      SHOWISOSURFACES = NO
      SHOWSLICES = NO
      SHOWSTREAMTRACES = NO
      }
    }
  EFFECTS
    {
    LIGHTINGEFFECT = GOURAUD
    }
$!FIELDMAP  [356]
  MESH
    {
    COLOR = BLACK
    }
  CONTOUR
    {
    CONTOURTYPE = FLOOD
    COLOR = BLACK
    USELIGHTINGEFFECT = YES
    }
  VECTOR
    {
    COLOR = BLACK
    }
  SCATTER
    {
    COLOR = BLACK
    }
  SHADE
    {
    COLOR = WHITE
    }
  EDGELAYER
    {
    SHOW = YES
    EDGETYPE = BORDERSANDCREASES
    COLOR = BLACK
    LINETHICKNESS = 0.1
    }
  POINTS
    {
    POINTSTOPLOT = SURFACENODES
    }
  SURFACES
    {
    SURFACESTOPLOT = KPLANES
    }
  VOLUMEMODE
    {
    VOLUMEOBJECTSTOPLOT
      {
      SHOWISOSURFACES = NO
      SHOWSLICES = NO
      SHOWSTREAMTRACES = NO
      }
    }
  EFFECTS
    {
    LIGHTINGEFFECT = GOURAUD
    }
$!FIELDMAP  [357]
  MESH
    {
    COLOR = BLACK
    }
  CONTOUR
    {
    CONTOURTYPE = FLOOD
    COLOR = BLACK
    USELIGHTINGEFFECT = YES
    }
  VECTOR
    {
    COLOR = BLACK
    }
  SCATTER
    {
    COLOR = BLACK
    }
  SHADE
    {
    COLOR = WHITE
    }
  EDGELAYER
    {
    SHOW = YES
    EDGETYPE = BORDERSANDCREASES
    COLOR = BLACK
    LINETHICKNESS = 0.1
    }
  POINTS
    {
    POINTSTOPLOT = SURFACENODES
    }
  SURFACES
    {
    SURFACESTOPLOT = KPLANES
    }
  VOLUMEMODE
    {
    VOLUMEOBJECTSTOPLOT
      {
      SHOWISOSURFACES = NO
      SHOWSLICES = NO
      SHOWSTREAMTRACES = NO
      }
    }
  EFFECTS
    {
    LIGHTINGEFFECT = GOURAUD
    }
$!FIELDMAP  [358]
  MESH
    {
    COLOR = BLACK
    }
  CONTOUR
    {
    CONTOURTYPE = FLOOD
    COLOR = BLACK
    USELIGHTINGEFFECT = YES
    }
  VECTOR
    {
    COLOR = BLACK
    }
  SCATTER
    {
    COLOR = BLACK
    }
  SHADE
    {
    COLOR = WHITE
    }
  EDGELAYER
    {
    SHOW = YES
    EDGETYPE = BORDERSANDCREASES
    COLOR = BLACK
    LINETHICKNESS = 0.1
    }
  POINTS
    {
    POINTSTOPLOT = SURFACENODES
    }
  SURFACES
    {
    SURFACESTOPLOT = KPLANES
    }
  VOLUMEMODE
    {
    VOLUMEOBJECTSTOPLOT
      {
      SHOWISOSURFACES = NO
      SHOWSLICES = NO
      SHOWSTREAMTRACES = NO
      }
    }
  EFFECTS
    {
    LIGHTINGEFFECT = GOURAUD
    }
$!FIELDMAP  [359]
  MESH
    {
    COLOR = BLACK
    }
  CONTOUR
    {
    CONTOURTYPE = FLOOD
    COLOR = BLACK
    USELIGHTINGEFFECT = YES
    }
  VECTOR
    {
    COLOR = BLACK
    }
  SCATTER
    {
    COLOR = BLACK
    }
  SHADE
    {
    COLOR = WHITE
    }
  EDGELAYER
    {
    SHOW = YES
    EDGETYPE = BORDERSANDCREASES
    COLOR = BLACK
    LINETHICKNESS = 0.1
    }
  POINTS
    {
    POINTSTOPLOT = SURFACENODES
    }
  SURFACES
    {
    SURFACESTOPLOT = KPLANES
    }
  VOLUMEMODE
    {
    VOLUMEOBJECTSTOPLOT
      {
      SHOWISOSURFACES = NO
      SHOWSLICES = NO
      SHOWSTREAMTRACES = NO
      }
    }
  EFFECTS
    {
    LIGHTINGEFFECT = GOURAUD
    }
$!FIELDMAP  [360]
  MESH
    {
    COLOR = BLACK
    }
  CONTOUR
    {
    CONTOURTYPE = FLOOD
    COLOR = BLACK
    USELIGHTINGEFFECT = YES
    }
  VECTOR
    {
    COLOR = BLACK
    }
  SCATTER
    {
    COLOR = BLACK
    }
  SHADE
    {
    COLOR = WHITE
    }
  EDGELAYER
    {
    SHOW = YES
    EDGETYPE = BORDERSANDCREASES
    COLOR = BLACK
    LINETHICKNESS = 0.1
    }
  POINTS
    {
    POINTSTOPLOT = SURFACENODES
    }
  SURFACES
    {
    SURFACESTOPLOT = KPLANES
    }
  VOLUMEMODE
    {
    VOLUMEOBJECTSTOPLOT
      {
      SHOWISOSURFACES = NO
      SHOWSLICES = NO
      SHOWSTREAMTRACES = NO
      }
    }
  EFFECTS
    {
    LIGHTINGEFFECT = GOURAUD
    }
$!FIELDMAP  [361]
  MESH
    {
    COLOR = BLACK
    }
  CONTOUR
    {
    CONTOURTYPE = FLOOD
    COLOR = BLACK
    USELIGHTINGEFFECT = YES
    }
  VECTOR
    {
    COLOR = BLACK
    }
  SCATTER
    {
    COLOR = BLACK
    }
  SHADE
    {
    COLOR = WHITE
    }
  EDGELAYER
    {
    SHOW = YES
    EDGETYPE = BORDERSANDCREASES
    COLOR = BLACK
    LINETHICKNESS = 0.1
    }
  POINTS
    {
    POINTSTOPLOT = SURFACENODES
    }
  SURFACES
    {
    SURFACESTOPLOT = KPLANES
    }
  VOLUMEMODE
    {
    VOLUMEOBJECTSTOPLOT
      {
      SHOWISOSURFACES = NO
      SHOWSLICES = NO
      SHOWSTREAMTRACES = NO
      }
    }
  EFFECTS
    {
    LIGHTINGEFFECT = GOURAUD
    }
$!FIELDMAP  [362]
  MESH
    {
    COLOR = BLACK
    }
  CONTOUR
    {
    CONTOURTYPE = FLOOD
    COLOR = BLACK
    USELIGHTINGEFFECT = YES
    }
  VECTOR
    {
    COLOR = BLACK
    }
  SCATTER
    {
    COLOR = BLACK
    }
  SHADE
    {
    COLOR = WHITE
    }
  EDGELAYER
    {
    SHOW = YES
    EDGETYPE = BORDERSANDCREASES
    COLOR = BLACK
    LINETHICKNESS = 0.1
    }
  POINTS
    {
    POINTSTOPLOT = SURFACENODES
    }
  SURFACES
    {
    SURFACESTOPLOT = KPLANES
    }
  VOLUMEMODE
    {
    VOLUMEOBJECTSTOPLOT
      {
      SHOWISOSURFACES = NO
      SHOWSLICES = NO
      SHOWSTREAMTRACES = NO
      }
    }
  EFFECTS
    {
    LIGHTINGEFFECT = GOURAUD
    }
$!FIELDMAP  [363]
  MESH
    {
    COLOR = BLACK
    }
  CONTOUR
    {
    CONTOURTYPE = FLOOD
    COLOR = BLACK
    USELIGHTINGEFFECT = YES
    }
  VECTOR
    {
    COLOR = BLACK
    }
  SCATTER
    {
    COLOR = BLACK
    }
  SHADE
    {
    COLOR = WHITE
    }
  EDGELAYER
    {
    SHOW = YES
    EDGETYPE = BORDERSANDCREASES
    COLOR = BLACK
    LINETHICKNESS = 0.1
    }
  POINTS
    {
    POINTSTOPLOT = SURFACENODES
    }
  SURFACES
    {
    SURFACESTOPLOT = KPLANES
    }
  VOLUMEMODE
    {
    VOLUMEOBJECTSTOPLOT
      {
      SHOWISOSURFACES = NO
      SHOWSLICES = NO
      SHOWSTREAMTRACES = NO
      }
    }
  EFFECTS
    {
    LIGHTINGEFFECT = GOURAUD
    }
$!FIELDMAP  [364]
  MESH
    {
    COLOR = BLACK
    }
  CONTOUR
    {
    CONTOURTYPE = FLOOD
    COLOR = BLACK
    USELIGHTINGEFFECT = YES
    }
  VECTOR
    {
    COLOR = BLACK
    }
  SCATTER
    {
    COLOR = BLACK
    }
  SHADE
    {
    COLOR = WHITE
    }
  EDGELAYER
    {
    SHOW = YES
    EDGETYPE = BORDERSANDCREASES
    COLOR = BLACK
    LINETHICKNESS = 0.1
    }
  POINTS
    {
    POINTSTOPLOT = SURFACENODES
    }
  SURFACES
    {
    SURFACESTOPLOT = KPLANES
    }
  VOLUMEMODE
    {
    VOLUMEOBJECTSTOPLOT
      {
      SHOWISOSURFACES = NO
      SHOWSLICES = NO
      SHOWSTREAMTRACES = NO
      }
    }
  EFFECTS
    {
    LIGHTINGEFFECT = GOURAUD
    }
$!FIELDMAP  [365]
  MESH
    {
    COLOR = BLACK
    }
  CONTOUR
    {
    CONTOURTYPE = FLOOD
    COLOR = BLACK
    USELIGHTINGEFFECT = YES
    }
  VECTOR
    {
    COLOR = BLACK
    }
  SCATTER
    {
    COLOR = BLACK
    }
  SHADE
    {
    COLOR = WHITE
    }
  EDGELAYER
    {
    SHOW = YES
    EDGETYPE = BORDERSANDCREASES
    COLOR = BLACK
    LINETHICKNESS = 0.1
    }
  POINTS
    {
    POINTSTOPLOT = SURFACENODES
    }
  SURFACES
    {
    SURFACESTOPLOT = KPLANES
    }
  VOLUMEMODE
    {
    VOLUMEOBJECTSTOPLOT
      {
      SHOWISOSURFACES = NO
      SHOWSLICES = NO
      SHOWSTREAMTRACES = NO
      }
    }
  EFFECTS
    {
    LIGHTINGEFFECT = GOURAUD
    }
$!FIELDMAP  [366]
  MESH
    {
    COLOR = BLACK
    }
  CONTOUR
    {
    CONTOURTYPE = FLOOD
    COLOR = BLACK
    USELIGHTINGEFFECT = YES
    }
  VECTOR
    {
    COLOR = BLACK
    }
  SCATTER
    {
    COLOR = BLACK
    }
  SHADE
    {
    COLOR = WHITE
    }
  EDGELAYER
    {
    SHOW = YES
    EDGETYPE = BORDERSANDCREASES
    COLOR = BLACK
    LINETHICKNESS = 0.1
    }
  POINTS
    {
    POINTSTOPLOT = SURFACENODES
    }
  SURFACES
    {
    SURFACESTOPLOT = KPLANES
    }
  VOLUMEMODE
    {
    VOLUMEOBJECTSTOPLOT
      {
      SHOWISOSURFACES = NO
      SHOWSLICES = NO
      SHOWSTREAMTRACES = NO
      }
    }
  EFFECTS
    {
    LIGHTINGEFFECT = GOURAUD
    }
$!FIELDMAP  [367]
  MESH
    {
    COLOR = BLACK
    }
  CONTOUR
    {
    CONTOURTYPE = FLOOD
    COLOR = BLACK
    USELIGHTINGEFFECT = YES
    }
  VECTOR
    {
    COLOR = BLACK
    }
  SCATTER
    {
    COLOR = BLACK
    }
  SHADE
    {
    COLOR = WHITE
    }
  EDGELAYER
    {
    SHOW = YES
    EDGETYPE = BORDERSANDCREASES
    COLOR = BLACK
    LINETHICKNESS = 0.1
    }
  POINTS
    {
    POINTSTOPLOT = SURFACENODES
    }
  SURFACES
    {
    SURFACESTOPLOT = KPLANES
    }
  VOLUMEMODE
    {
    VOLUMEOBJECTSTOPLOT
      {
      SHOWISOSURFACES = NO
      SHOWSLICES = NO
      SHOWSTREAMTRACES = NO
      }
    }
  EFFECTS
    {
    LIGHTINGEFFECT = GOURAUD
    }
$!FIELDMAP  [368]
  MESH
    {
    COLOR = BLACK
    }
  CONTOUR
    {
    CONTOURTYPE = FLOOD
    COLOR = BLACK
    USELIGHTINGEFFECT = YES
    }
  VECTOR
    {
    COLOR = BLACK
    }
  SCATTER
    {
    COLOR = BLACK
    }
  SHADE
    {
    COLOR = WHITE
    }
  EDGELAYER
    {
    SHOW = YES
    EDGETYPE = BORDERSANDCREASES
    COLOR = BLACK
    LINETHICKNESS = 0.1
    }
  POINTS
    {
    POINTSTOPLOT = SURFACENODES
    }
  SURFACES
    {
    SURFACESTOPLOT = KPLANES
    }
  VOLUMEMODE
    {
    VOLUMEOBJECTSTOPLOT
      {
      SHOWISOSURFACES = NO
      SHOWSLICES = NO
      SHOWSTREAMTRACES = NO
      }
    }
  EFFECTS
    {
    LIGHTINGEFFECT = GOURAUD
    }
$!FIELDMAP  [369]
  MESH
    {
    COLOR = BLACK
    }
  CONTOUR
    {
    CONTOURTYPE = FLOOD
    COLOR = BLACK
    USELIGHTINGEFFECT = YES
    }
  VECTOR
    {
    COLOR = BLACK
    }
  SCATTER
    {
    COLOR = BLACK
    }
  SHADE
    {
    COLOR = WHITE
    }
  EDGELAYER
    {
    SHOW = YES
    EDGETYPE = BORDERSANDCREASES
    COLOR = BLACK
    LINETHICKNESS = 0.1
    }
  POINTS
    {
    POINTSTOPLOT = SURFACENODES
    }
  SURFACES
    {
    SURFACESTOPLOT = KPLANES
    }
  VOLUMEMODE
    {
    VOLUMEOBJECTSTOPLOT
      {
      SHOWISOSURFACES = NO
      SHOWSLICES = NO
      SHOWSTREAMTRACES = NO
      }
    }
  EFFECTS
    {
    LIGHTINGEFFECT = GOURAUD
    }
$!FIELDMAP  [370]
  MESH
    {
    COLOR = BLACK
    }
  CONTOUR
    {
    CONTOURTYPE = FLOOD
    COLOR = BLACK
    USELIGHTINGEFFECT = YES
    }
  VECTOR
    {
    COLOR = BLACK
    }
  SCATTER
    {
    COLOR = BLACK
    }
  SHADE
    {
    COLOR = WHITE
    }
  EDGELAYER
    {
    SHOW = YES
    EDGETYPE = BORDERSANDCREASES
    COLOR = BLACK
    LINETHICKNESS = 0.1
    }
  POINTS
    {
    POINTSTOPLOT = SURFACENODES
    }
  SURFACES
    {
    SURFACESTOPLOT = KPLANES
    }
  VOLUMEMODE
    {
    VOLUMEOBJECTSTOPLOT
      {
      SHOWISOSURFACES = NO
      SHOWSLICES = NO
      SHOWSTREAMTRACES = NO
      }
    }
  EFFECTS
    {
    LIGHTINGEFFECT = GOURAUD
    }
$!FIELDMAP  [371]
  MESH
    {
    COLOR = BLACK
    }
  CONTOUR
    {
    CONTOURTYPE = FLOOD
    COLOR = BLACK
    USELIGHTINGEFFECT = YES
    }
  VECTOR
    {
    COLOR = BLACK
    }
  SCATTER
    {
    COLOR = BLACK
    }
  SHADE
    {
    COLOR = WHITE
    }
  EDGELAYER
    {
    SHOW = YES
    EDGETYPE = BORDERSANDCREASES
    COLOR = BLACK
    LINETHICKNESS = 0.1
    }
  POINTS
    {
    POINTSTOPLOT = SURFACENODES
    }
  SURFACES
    {
    SURFACESTOPLOT = KPLANES
    }
  VOLUMEMODE
    {
    VOLUMEOBJECTSTOPLOT
      {
      SHOWISOSURFACES = NO
      SHOWSLICES = NO
      SHOWSTREAMTRACES = NO
      }
    }
  EFFECTS
    {
    LIGHTINGEFFECT = GOURAUD
    }
$!FIELDMAP  [372]
  MESH
    {
    COLOR = BLACK
    }
  CONTOUR
    {
    CONTOURTYPE = FLOOD
    COLOR = BLACK
    USELIGHTINGEFFECT = YES
    }
  VECTOR
    {
    COLOR = BLACK
    }
  SCATTER
    {
    COLOR = BLACK
    }
  SHADE
    {
    COLOR = WHITE
    }
  EDGELAYER
    {
    SHOW = YES
    EDGETYPE = BORDERSANDCREASES
    COLOR = BLACK
    LINETHICKNESS = 0.1
    }
  POINTS
    {
    POINTSTOPLOT = SURFACENODES
    }
  SURFACES
    {
    SURFACESTOPLOT = KPLANES
    }
  VOLUMEMODE
    {
    VOLUMEOBJECTSTOPLOT
      {
      SHOWISOSURFACES = NO
      SHOWSLICES = NO
      SHOWSTREAMTRACES = NO
      }
    }
  EFFECTS
    {
    LIGHTINGEFFECT = GOURAUD
    }
$!FIELDMAP  [373]
  MESH
    {
    COLOR = BLACK
    }
  CONTOUR
    {
    CONTOURTYPE = FLOOD
    COLOR = BLACK
    USELIGHTINGEFFECT = YES
    }
  VECTOR
    {
    COLOR = BLACK
    }
  SCATTER
    {
    COLOR = BLACK
    }
  SHADE
    {
    COLOR = WHITE
    }
  EDGELAYER
    {
    SHOW = YES
    EDGETYPE = BORDERSANDCREASES
    COLOR = BLACK
    LINETHICKNESS = 0.1
    }
  POINTS
    {
    POINTSTOPLOT = SURFACENODES
    }
  SURFACES
    {
    SURFACESTOPLOT = KPLANES
    }
  VOLUMEMODE
    {
    VOLUMEOBJECTSTOPLOT
      {
      SHOWISOSURFACES = NO
      SHOWSLICES = NO
      SHOWSTREAMTRACES = NO
      }
    }
  EFFECTS
    {
    LIGHTINGEFFECT = GOURAUD
    }
$!FIELDMAP  [374]
  MESH
    {
    COLOR = BLACK
    }
  CONTOUR
    {
    CONTOURTYPE = FLOOD
    COLOR = BLACK
    USELIGHTINGEFFECT = YES
    }
  VECTOR
    {
    COLOR = BLACK
    }
  SCATTER
    {
    COLOR = BLACK
    }
  SHADE
    {
    COLOR = WHITE
    }
  EDGELAYER
    {
    SHOW = YES
    EDGETYPE = BORDERSANDCREASES
    COLOR = BLACK
    LINETHICKNESS = 0.1
    }
  POINTS
    {
    POINTSTOPLOT = SURFACENODES
    }
  SURFACES
    {
    SURFACESTOPLOT = KPLANES
    }
  VOLUMEMODE
    {
    VOLUMEOBJECTSTOPLOT
      {
      SHOWISOSURFACES = NO
      SHOWSLICES = NO
      SHOWSTREAMTRACES = NO
      }
    }
  EFFECTS
    {
    LIGHTINGEFFECT = GOURAUD
    }
$!FIELDMAP  [375]
  MESH
    {
    COLOR = BLACK
    }
  CONTOUR
    {
    CONTOURTYPE = FLOOD
    COLOR = BLACK
    USELIGHTINGEFFECT = YES
    }
  VECTOR
    {
    COLOR = BLACK
    }
  SCATTER
    {
    COLOR = BLACK
    }
  SHADE
    {
    COLOR = WHITE
    }
  EDGELAYER
    {
    SHOW = YES
    EDGETYPE = BORDERSANDCREASES
    COLOR = BLACK
    LINETHICKNESS = 0.1
    }
  POINTS
    {
    POINTSTOPLOT = SURFACENODES
    }
  SURFACES
    {
    SURFACESTOPLOT = KPLANES
    }
  VOLUMEMODE
    {
    VOLUMEOBJECTSTOPLOT
      {
      SHOWISOSURFACES = NO
      SHOWSLICES = NO
      SHOWSTREAMTRACES = NO
      }
    }
  EFFECTS
    {
    LIGHTINGEFFECT = GOURAUD
    }
$!FIELDMAP  [376]
  MESH
    {
    COLOR = BLACK
    }
  CONTOUR
    {
    CONTOURTYPE = FLOOD
    COLOR = BLACK
    USELIGHTINGEFFECT = YES
    }
  VECTOR
    {
    COLOR = BLACK
    }
  SCATTER
    {
    COLOR = BLACK
    }
  SHADE
    {
    COLOR = WHITE
    }
  EDGELAYER
    {
    SHOW = YES
    EDGETYPE = BORDERSANDCREASES
    COLOR = BLACK
    LINETHICKNESS = 0.1
    }
  POINTS
    {
    POINTSTOPLOT = SURFACENODES
    }
  SURFACES
    {
    SURFACESTOPLOT = KPLANES
    }
  VOLUMEMODE
    {
    VOLUMEOBJECTSTOPLOT
      {
      SHOWISOSURFACES = NO
      SHOWSLICES = NO
      SHOWSTREAMTRACES = NO
      }
    }
  EFFECTS
    {
    LIGHTINGEFFECT = GOURAUD
    }
$!FIELDMAP  [377]
  MESH
    {
    COLOR = BLACK
    }
  CONTOUR
    {
    CONTOURTYPE = FLOOD
    COLOR = BLACK
    USELIGHTINGEFFECT = YES
    }
  VECTOR
    {
    COLOR = BLACK
    }
  SCATTER
    {
    COLOR = BLACK
    }
  SHADE
    {
    COLOR = WHITE
    }
  EDGELAYER
    {
    SHOW = YES
    EDGETYPE = BORDERSANDCREASES
    COLOR = BLACK
    LINETHICKNESS = 0.1
    }
  POINTS
    {
    POINTSTOPLOT = SURFACENODES
    }
  SURFACES
    {
    SURFACESTOPLOT = KPLANES
    }
  VOLUMEMODE
    {
    VOLUMEOBJECTSTOPLOT
      {
      SHOWISOSURFACES = NO
      SHOWSLICES = NO
      SHOWSTREAMTRACES = NO
      }
    }
  EFFECTS
    {
    LIGHTINGEFFECT = GOURAUD
    }
$!FIELDMAP  [378]
  MESH
    {
    COLOR = BLACK
    }
  CONTOUR
    {
    CONTOURTYPE = FLOOD
    COLOR = BLACK
    USELIGHTINGEFFECT = YES
    }
  VECTOR
    {
    COLOR = BLACK
    }
  SCATTER
    {
    COLOR = BLACK
    }
  SHADE
    {
    COLOR = WHITE
    }
  EDGELAYER
    {
    SHOW = YES
    EDGETYPE = BORDERSANDCREASES
    COLOR = BLACK
    LINETHICKNESS = 0.1
    }
  POINTS
    {
    POINTSTOPLOT = SURFACENODES
    }
  SURFACES
    {
    SURFACESTOPLOT = KPLANES
    }
  VOLUMEMODE
    {
    VOLUMEOBJECTSTOPLOT
      {
      SHOWISOSURFACES = NO
      SHOWSLICES = NO
      SHOWSTREAMTRACES = NO
      }
    }
  EFFECTS
    {
    LIGHTINGEFFECT = GOURAUD
    }
$!FIELDMAP  [379]
  MESH
    {
    COLOR = BLACK
    }
  CONTOUR
    {
    CONTOURTYPE = FLOOD
    COLOR = BLACK
    USELIGHTINGEFFECT = YES
    }
  VECTOR
    {
    COLOR = BLACK
    }
  SCATTER
    {
    COLOR = BLACK
    }
  SHADE
    {
    COLOR = WHITE
    }
  EDGELAYER
    {
    SHOW = YES
    EDGETYPE = BORDERSANDCREASES
    COLOR = BLACK
    LINETHICKNESS = 0.1
    }
  POINTS
    {
    POINTSTOPLOT = SURFACENODES
    }
  SURFACES
    {
    SURFACESTOPLOT = KPLANES
    }
  VOLUMEMODE
    {
    VOLUMEOBJECTSTOPLOT
      {
      SHOWISOSURFACES = NO
      SHOWSLICES = NO
      SHOWSTREAMTRACES = NO
      }
    }
  EFFECTS
    {
    LIGHTINGEFFECT = GOURAUD
    }
$!FIELDMAP  [380]
  MESH
    {
    COLOR = BLACK
    }
  CONTOUR
    {
    CONTOURTYPE = FLOOD
    COLOR = BLACK
    USELIGHTINGEFFECT = YES
    }
  VECTOR
    {
    COLOR = BLACK
    }
  SCATTER
    {
    COLOR = BLACK
    }
  SHADE
    {
    COLOR = WHITE
    }
  EDGELAYER
    {
    SHOW = YES
    EDGETYPE = BORDERSANDCREASES
    COLOR = BLACK
    LINETHICKNESS = 0.1
    }
  POINTS
    {
    POINTSTOPLOT = SURFACENODES
    }
  SURFACES
    {
    SURFACESTOPLOT = KPLANES
    }
  VOLUMEMODE
    {
    VOLUMEOBJECTSTOPLOT
      {
      SHOWISOSURFACES = NO
      SHOWSLICES = NO
      SHOWSTREAMTRACES = NO
      }
    }
  EFFECTS
    {
    LIGHTINGEFFECT = GOURAUD
    }
$!FIELDMAP  [381]
  MESH
    {
    COLOR = BLACK
    }
  CONTOUR
    {
    CONTOURTYPE = FLOOD
    COLOR = BLACK
    USELIGHTINGEFFECT = YES
    }
  VECTOR
    {
    COLOR = BLACK
    }
  SCATTER
    {
    COLOR = BLACK
    }
  SHADE
    {
    COLOR = WHITE
    }
  EDGELAYER
    {
    SHOW = YES
    EDGETYPE = BORDERSANDCREASES
    COLOR = BLACK
    LINETHICKNESS = 0.1
    }
  POINTS
    {
    POINTSTOPLOT = SURFACENODES
    }
  SURFACES
    {
    SURFACESTOPLOT = KPLANES
    }
  VOLUMEMODE
    {
    VOLUMEOBJECTSTOPLOT
      {
      SHOWISOSURFACES = NO
      SHOWSLICES = NO
      SHOWSTREAMTRACES = NO
      }
    }
  EFFECTS
    {
    LIGHTINGEFFECT = GOURAUD
    }
$!FIELDMAP  [382]
  MESH
    {
    COLOR = BLACK
    }
  CONTOUR
    {
    CONTOURTYPE = FLOOD
    COLOR = BLACK
    USELIGHTINGEFFECT = YES
    }
  VECTOR
    {
    COLOR = BLACK
    }
  SCATTER
    {
    COLOR = BLACK
    }
  SHADE
    {
    COLOR = WHITE
    }
  EDGELAYER
    {
    SHOW = YES
    EDGETYPE = BORDERSANDCREASES
    COLOR = BLACK
    LINETHICKNESS = 0.1
    }
  POINTS
    {
    POINTSTOPLOT = SURFACENODES
    }
  SURFACES
    {
    SURFACESTOPLOT = KPLANES
    }
  VOLUMEMODE
    {
    VOLUMEOBJECTSTOPLOT
      {
      SHOWISOSURFACES = NO
      SHOWSLICES = NO
      SHOWSTREAMTRACES = NO
      }
    }
  EFFECTS
    {
    LIGHTINGEFFECT = GOURAUD
    }
$!FIELDMAP  [383]
  MESH
    {
    COLOR = BLACK
    }
  CONTOUR
    {
    CONTOURTYPE = FLOOD
    COLOR = BLACK
    USELIGHTINGEFFECT = YES
    }
  VECTOR
    {
    COLOR = BLACK
    }
  SCATTER
    {
    COLOR = BLACK
    }
  SHADE
    {
    COLOR = WHITE
    }
  EDGELAYER
    {
    SHOW = YES
    EDGETYPE = BORDERSANDCREASES
    COLOR = BLACK
    LINETHICKNESS = 0.1
    }
  POINTS
    {
    POINTSTOPLOT = SURFACENODES
    }
  SURFACES
    {
    SURFACESTOPLOT = KPLANES
    }
  VOLUMEMODE
    {
    VOLUMEOBJECTSTOPLOT
      {
      SHOWISOSURFACES = NO
      SHOWSLICES = NO
      SHOWSTREAMTRACES = NO
      }
    }
  EFFECTS
    {
    LIGHTINGEFFECT = GOURAUD
    }
$!FIELDMAP  [384]
  MESH
    {
    COLOR = BLACK
    }
  CONTOUR
    {
    CONTOURTYPE = FLOOD
    COLOR = BLACK
    USELIGHTINGEFFECT = YES
    }
  VECTOR
    {
    COLOR = BLACK
    }
  SCATTER
    {
    COLOR = BLACK
    }
  SHADE
    {
    COLOR = WHITE
    }
  EDGELAYER
    {
    SHOW = YES
    EDGETYPE = BORDERSANDCREASES
    COLOR = BLACK
    LINETHICKNESS = 0.1
    }
  POINTS
    {
    POINTSTOPLOT = SURFACENODES
    }
  SURFACES
    {
    SURFACESTOPLOT = KPLANES
    }
  VOLUMEMODE
    {
    VOLUMEOBJECTSTOPLOT
      {
      SHOWISOSURFACES = NO
      SHOWSLICES = NO
      SHOWSTREAMTRACES = NO
      }
    }
  EFFECTS
    {
    LIGHTINGEFFECT = GOURAUD
    }
$!FIELDMAP  [385]
  MESH
    {
    COLOR = BLACK
    }
  CONTOUR
    {
    CONTOURTYPE = FLOOD
    COLOR = BLACK
    USELIGHTINGEFFECT = YES
    }
  VECTOR
    {
    COLOR = BLACK
    }
  SCATTER
    {
    COLOR = BLACK
    }
  SHADE
    {
    COLOR = WHITE
    }
  EDGELAYER
    {
    SHOW = YES
    EDGETYPE = BORDERSANDCREASES
    COLOR = BLACK
    LINETHICKNESS = 0.1
    }
  POINTS
    {
    POINTSTOPLOT = SURFACENODES
    }
  SURFACES
    {
    SURFACESTOPLOT = KPLANES
    }
  VOLUMEMODE
    {
    VOLUMEOBJECTSTOPLOT
      {
      SHOWISOSURFACES = NO
      SHOWSLICES = NO
      SHOWSTREAMTRACES = NO
      }
    }
  EFFECTS
    {
    LIGHTINGEFFECT = GOURAUD
    }
$!FIELDMAP  [386]
  MESH
    {
    COLOR = BLACK
    }
  CONTOUR
    {
    CONTOURTYPE = FLOOD
    COLOR = BLACK
    USELIGHTINGEFFECT = YES
    }
  VECTOR
    {
    COLOR = BLACK
    }
  SCATTER
    {
    COLOR = BLACK
    }
  SHADE
    {
    COLOR = WHITE
    }
  EDGELAYER
    {
    SHOW = YES
    EDGETYPE = BORDERSANDCREASES
    COLOR = BLACK
    LINETHICKNESS = 0.1
    }
  POINTS
    {
    POINTSTOPLOT = SURFACENODES
    }
  SURFACES
    {
    SURFACESTOPLOT = KPLANES
    }
  VOLUMEMODE
    {
    VOLUMEOBJECTSTOPLOT
      {
      SHOWISOSURFACES = NO
      SHOWSLICES = NO
      SHOWSTREAMTRACES = NO
      }
    }
  EFFECTS
    {
    LIGHTINGEFFECT = GOURAUD
    }
$!FIELDMAP  [387]
  MESH
    {
    COLOR = BLACK
    }
  CONTOUR
    {
    CONTOURTYPE = FLOOD
    COLOR = BLACK
    USELIGHTINGEFFECT = YES
    }
  VECTOR
    {
    COLOR = BLACK
    }
  SCATTER
    {
    COLOR = BLACK
    }
  SHADE
    {
    COLOR = WHITE
    }
  EDGELAYER
    {
    SHOW = YES
    EDGETYPE = BORDERSANDCREASES
    COLOR = BLACK
    LINETHICKNESS = 0.1
    }
  POINTS
    {
    POINTSTOPLOT = SURFACENODES
    }
  SURFACES
    {
    SURFACESTOPLOT = KPLANES
    }
  VOLUMEMODE
    {
    VOLUMEOBJECTSTOPLOT
      {
      SHOWISOSURFACES = NO
      SHOWSLICES = NO
      SHOWSTREAMTRACES = NO
      }
    }
  EFFECTS
    {
    LIGHTINGEFFECT = GOURAUD
    }
$!FIELDMAP  [388]
  MESH
    {
    COLOR = BLACK
    }
  CONTOUR
    {
    CONTOURTYPE = FLOOD
    COLOR = BLACK
    USELIGHTINGEFFECT = YES
    }
  VECTOR
    {
    COLOR = BLACK
    }
  SCATTER
    {
    COLOR = BLACK
    }
  SHADE
    {
    COLOR = WHITE
    }
  EDGELAYER
    {
    SHOW = YES
    EDGETYPE = BORDERSANDCREASES
    COLOR = BLACK
    LINETHICKNESS = 0.1
    }
  POINTS
    {
    POINTSTOPLOT = SURFACENODES
    }
  SURFACES
    {
    SURFACESTOPLOT = KPLANES
    }
  VOLUMEMODE
    {
    VOLUMEOBJECTSTOPLOT
      {
      SHOWISOSURFACES = NO
      SHOWSLICES = NO
      SHOWSTREAMTRACES = NO
      }
    }
  EFFECTS
    {
    LIGHTINGEFFECT = GOURAUD
    }
$!FIELDMAP  [389]
  MESH
    {
    COLOR = BLACK
    }
  CONTOUR
    {
    CONTOURTYPE = FLOOD
    COLOR = BLACK
    USELIGHTINGEFFECT = YES
    }
  VECTOR
    {
    COLOR = BLACK
    }
  SCATTER
    {
    COLOR = BLACK
    }
  SHADE
    {
    COLOR = WHITE
    }
  EDGELAYER
    {
    SHOW = YES
    EDGETYPE = BORDERSANDCREASES
    COLOR = BLACK
    LINETHICKNESS = 0.1
    }
  POINTS
    {
    POINTSTOPLOT = SURFACENODES
    }
  SURFACES
    {
    SURFACESTOPLOT = KPLANES
    }
  VOLUMEMODE
    {
    VOLUMEOBJECTSTOPLOT
      {
      SHOWISOSURFACES = NO
      SHOWSLICES = NO
      SHOWSTREAMTRACES = NO
      }
    }
  EFFECTS
    {
    LIGHTINGEFFECT = GOURAUD
    }
$!FIELDMAP  [390]
  MESH
    {
    COLOR = BLACK
    }
  CONTOUR
    {
    CONTOURTYPE = FLOOD
    COLOR = BLACK
    USELIGHTINGEFFECT = YES
    }
  VECTOR
    {
    COLOR = BLACK
    }
  SCATTER
    {
    COLOR = BLACK
    }
  SHADE
    {
    COLOR = WHITE
    }
  EDGELAYER
    {
    SHOW = YES
    EDGETYPE = BORDERSANDCREASES
    COLOR = BLACK
    LINETHICKNESS = 0.1
    }
  POINTS
    {
    POINTSTOPLOT = SURFACENODES
    }
  SURFACES
    {
    SURFACESTOPLOT = KPLANES
    }
  VOLUMEMODE
    {
    VOLUMEOBJECTSTOPLOT
      {
      SHOWISOSURFACES = NO
      SHOWSLICES = NO
      SHOWSTREAMTRACES = NO
      }
    }
  EFFECTS
    {
    LIGHTINGEFFECT = GOURAUD
    }
$!FIELDMAP  [391]
  MESH
    {
    COLOR = BLACK
    }
  CONTOUR
    {
    CONTOURTYPE = FLOOD
    COLOR = BLACK
    USELIGHTINGEFFECT = YES
    }
  VECTOR
    {
    COLOR = BLACK
    }
  SCATTER
    {
    COLOR = BLACK
    }
  SHADE
    {
    COLOR = WHITE
    }
  EDGELAYER
    {
    SHOW = YES
    EDGETYPE = BORDERSANDCREASES
    COLOR = BLACK
    LINETHICKNESS = 0.1
    }
  POINTS
    {
    POINTSTOPLOT = SURFACENODES
    }
  SURFACES
    {
    SURFACESTOPLOT = KPLANES
    }
  VOLUMEMODE
    {
    VOLUMEOBJECTSTOPLOT
      {
      SHOWISOSURFACES = NO
      SHOWSLICES = NO
      SHOWSTREAMTRACES = NO
      }
    }
  EFFECTS
    {
    LIGHTINGEFFECT = GOURAUD
    }
$!FIELDMAP  [392]
  MESH
    {
    COLOR = BLACK
    }
  CONTOUR
    {
    CONTOURTYPE = FLOOD
    COLOR = BLACK
    USELIGHTINGEFFECT = YES
    }
  VECTOR
    {
    COLOR = BLACK
    }
  SCATTER
    {
    COLOR = BLACK
    }
  SHADE
    {
    COLOR = WHITE
    }
  EDGELAYER
    {
    SHOW = YES
    EDGETYPE = BORDERSANDCREASES
    COLOR = BLACK
    LINETHICKNESS = 0.1
    }
  POINTS
    {
    POINTSTOPLOT = SURFACENODES
    }
  SURFACES
    {
    SURFACESTOPLOT = KPLANES
    }
  VOLUMEMODE
    {
    VOLUMEOBJECTSTOPLOT
      {
      SHOWISOSURFACES = NO
      SHOWSLICES = NO
      SHOWSTREAMTRACES = NO
      }
    }
  EFFECTS
    {
    LIGHTINGEFFECT = GOURAUD
    }
$!FIELDMAP  [393]
  MESH
    {
    COLOR = BLACK
    }
  CONTOUR
    {
    CONTOURTYPE = FLOOD
    COLOR = BLACK
    USELIGHTINGEFFECT = YES
    }
  VECTOR
    {
    COLOR = BLACK
    }
  SCATTER
    {
    COLOR = BLACK
    }
  SHADE
    {
    COLOR = WHITE
    }
  EDGELAYER
    {
    SHOW = YES
    EDGETYPE = BORDERSANDCREASES
    COLOR = BLACK
    LINETHICKNESS = 0.1
    }
  POINTS
    {
    POINTSTOPLOT = SURFACENODES
    }
  SURFACES
    {
    SURFACESTOPLOT = KPLANES
    }
  VOLUMEMODE
    {
    VOLUMEOBJECTSTOPLOT
      {
      SHOWISOSURFACES = NO
      SHOWSLICES = NO
      SHOWSTREAMTRACES = NO
      }
    }
  EFFECTS
    {
    LIGHTINGEFFECT = GOURAUD
    }
$!FIELDMAP  [394]
  MESH
    {
    COLOR = BLACK
    }
  CONTOUR
    {
    CONTOURTYPE = FLOOD
    COLOR = BLACK
    USELIGHTINGEFFECT = YES
    }
  VECTOR
    {
    COLOR = BLACK
    }
  SCATTER
    {
    COLOR = BLACK
    }
  SHADE
    {
    COLOR = WHITE
    }
  EDGELAYER
    {
    SHOW = YES
    EDGETYPE = BORDERSANDCREASES
    COLOR = BLACK
    LINETHICKNESS = 0.1
    }
  POINTS
    {
    POINTSTOPLOT = SURFACENODES
    }
  SURFACES
    {
    SURFACESTOPLOT = KPLANES
    }
  VOLUMEMODE
    {
    VOLUMEOBJECTSTOPLOT
      {
      SHOWISOSURFACES = NO
      SHOWSLICES = NO
      SHOWSTREAMTRACES = NO
      }
    }
  EFFECTS
    {
    LIGHTINGEFFECT = GOURAUD
    }
$!FIELDMAP  [395]
  MESH
    {
    COLOR = BLACK
    }
  CONTOUR
    {
    CONTOURTYPE = FLOOD
    COLOR = BLACK
    USELIGHTINGEFFECT = YES
    }
  VECTOR
    {
    COLOR = BLACK
    }
  SCATTER
    {
    COLOR = BLACK
    }
  SHADE
    {
    COLOR = WHITE
    }
  EDGELAYER
    {
    SHOW = YES
    EDGETYPE = BORDERSANDCREASES
    COLOR = BLACK
    LINETHICKNESS = 0.1
    }
  POINTS
    {
    POINTSTOPLOT = SURFACENODES
    }
  SURFACES
    {
    SURFACESTOPLOT = KPLANES
    }
  VOLUMEMODE
    {
    VOLUMEOBJECTSTOPLOT
      {
      SHOWISOSURFACES = NO
      SHOWSLICES = NO
      SHOWSTREAMTRACES = NO
      }
    }
  EFFECTS
    {
    LIGHTINGEFFECT = GOURAUD
    }
$!FIELDMAP  [396]
  MESH
    {
    COLOR = BLACK
    }
  CONTOUR
    {
    CONTOURTYPE = FLOOD
    COLOR = BLACK
    USELIGHTINGEFFECT = YES
    }
  VECTOR
    {
    COLOR = BLACK
    }
  SCATTER
    {
    COLOR = BLACK
    }
  SHADE
    {
    COLOR = WHITE
    }
  EDGELAYER
    {
    SHOW = YES
    EDGETYPE = BORDERSANDCREASES
    COLOR = BLACK
    LINETHICKNESS = 0.1
    }
  POINTS
    {
    POINTSTOPLOT = SURFACENODES
    }
  SURFACES
    {
    SURFACESTOPLOT = KPLANES
    }
  VOLUMEMODE
    {
    VOLUMEOBJECTSTOPLOT
      {
      SHOWISOSURFACES = NO
      SHOWSLICES = NO
      SHOWSTREAMTRACES = NO
      }
    }
  EFFECTS
    {
    LIGHTINGEFFECT = GOURAUD
    }
$!FIELDMAP  [397]
  MESH
    {
    COLOR = BLACK
    }
  CONTOUR
    {
    CONTOURTYPE = FLOOD
    COLOR = BLACK
    USELIGHTINGEFFECT = YES
    }
  VECTOR
    {
    COLOR = BLACK
    }
  SCATTER
    {
    COLOR = BLACK
    }
  SHADE
    {
    COLOR = WHITE
    }
  EDGELAYER
    {
    SHOW = YES
    EDGETYPE = BORDERSANDCREASES
    COLOR = BLACK
    LINETHICKNESS = 0.1
    }
  POINTS
    {
    POINTSTOPLOT = SURFACENODES
    }
  SURFACES
    {
    SURFACESTOPLOT = KPLANES
    }
  VOLUMEMODE
    {
    VOLUMEOBJECTSTOPLOT
      {
      SHOWISOSURFACES = NO
      SHOWSLICES = NO
      SHOWSTREAMTRACES = NO
      }
    }
  EFFECTS
    {
    LIGHTINGEFFECT = GOURAUD
    }
$!FIELDMAP  [398]
  MESH
    {
    COLOR = BLACK
    }
  CONTOUR
    {
    CONTOURTYPE = FLOOD
    COLOR = BLACK
    USELIGHTINGEFFECT = YES
    }
  VECTOR
    {
    COLOR = BLACK
    }
  SCATTER
    {
    COLOR = BLACK
    }
  SHADE
    {
    COLOR = WHITE
    }
  EDGELAYER
    {
    SHOW = YES
    EDGETYPE = BORDERSANDCREASES
    COLOR = BLACK
    LINETHICKNESS = 0.1
    }
  POINTS
    {
    POINTSTOPLOT = SURFACENODES
    }
  SURFACES
    {
    SURFACESTOPLOT = KPLANES
    }
  VOLUMEMODE
    {
    VOLUMEOBJECTSTOPLOT
      {
      SHOWISOSURFACES = NO
      SHOWSLICES = NO
      SHOWSTREAMTRACES = NO
      }
    }
  EFFECTS
    {
    LIGHTINGEFFECT = GOURAUD
    }
$!FIELDMAP  [399]
  MESH
    {
    COLOR = BLACK
    }
  CONTOUR
    {
    CONTOURTYPE = FLOOD
    COLOR = BLACK
    USELIGHTINGEFFECT = YES
    }
  VECTOR
    {
    COLOR = BLACK
    }
  SCATTER
    {
    COLOR = BLACK
    }
  SHADE
    {
    COLOR = WHITE
    }
  EDGELAYER
    {
    SHOW = YES
    EDGETYPE = BORDERSANDCREASES
    COLOR = BLACK
    LINETHICKNESS = 0.1
    }
  POINTS
    {
    POINTSTOPLOT = SURFACENODES
    }
  SURFACES
    {
    SURFACESTOPLOT = KPLANES
    }
  VOLUMEMODE
    {
    VOLUMEOBJECTSTOPLOT
      {
      SHOWISOSURFACES = NO
      SHOWSLICES = NO
      SHOWSTREAMTRACES = NO
      }
    }
  EFFECTS
    {
    LIGHTINGEFFECT = GOURAUD
    }
$!FIELDMAP  [400]
  MESH
    {
    COLOR = BLACK
    }
  CONTOUR
    {
    CONTOURTYPE = FLOOD
    COLOR = BLACK
    USELIGHTINGEFFECT = YES
    }
  VECTOR
    {
    COLOR = BLACK
    }
  SCATTER
    {
    COLOR = BLACK
    }
  SHADE
    {
    COLOR = WHITE
    }
  EDGELAYER
    {
    SHOW = YES
    EDGETYPE = BORDERSANDCREASES
    COLOR = BLACK
    LINETHICKNESS = 0.1
    }
  POINTS
    {
    POINTSTOPLOT = SURFACENODES
    }
  SURFACES
    {
    SURFACESTOPLOT = KPLANES
    }
  VOLUMEMODE
    {
    VOLUMEOBJECTSTOPLOT
      {
      SHOWISOSURFACES = NO
      SHOWSLICES = NO
      SHOWSTREAMTRACES = NO
      }
    }
  EFFECTS
    {
    LIGHTINGEFFECT = GOURAUD
    }
$!FIELDMAP  [401]
  MESH
    {
    COLOR = BLACK
    }
  CONTOUR
    {
    CONTOURTYPE = FLOOD
    COLOR = BLACK
    USELIGHTINGEFFECT = YES
    }
  VECTOR
    {
    COLOR = BLACK
    }
  SCATTER
    {
    COLOR = BLACK
    }
  SHADE
    {
    COLOR = WHITE
    }
  EDGELAYER
    {
    SHOW = YES
    EDGETYPE = BORDERSANDCREASES
    COLOR = BLACK
    LINETHICKNESS = 0.1
    }
  POINTS
    {
    POINTSTOPLOT = SURFACENODES
    }
  SURFACES
    {
    SURFACESTOPLOT = KPLANES
    }
  VOLUMEMODE
    {
    VOLUMEOBJECTSTOPLOT
      {
      SHOWISOSURFACES = NO
      SHOWSLICES = NO
      SHOWSTREAMTRACES = NO
      }
    }
  EFFECTS
    {
    LIGHTINGEFFECT = GOURAUD
    }
$!FIELDMAP  [402]
  MESH
    {
    COLOR = BLACK
    }
  CONTOUR
    {
    CONTOURTYPE = FLOOD
    COLOR = BLACK
    USELIGHTINGEFFECT = YES
    }
  VECTOR
    {
    COLOR = BLACK
    }
  SCATTER
    {
    COLOR = BLACK
    }
  SHADE
    {
    COLOR = WHITE
    }
  EDGELAYER
    {
    SHOW = YES
    EDGETYPE = BORDERSANDCREASES
    COLOR = BLACK
    LINETHICKNESS = 0.1
    }
  POINTS
    {
    POINTSTOPLOT = SURFACENODES
    }
  SURFACES
    {
    SURFACESTOPLOT = KPLANES
    }
  VOLUMEMODE
    {
    VOLUMEOBJECTSTOPLOT
      {
      SHOWISOSURFACES = NO
      SHOWSLICES = NO
      SHOWSTREAMTRACES = NO
      }
    }
  EFFECTS
    {
    LIGHTINGEFFECT = GOURAUD
    }
$!FIELDMAP  [403]
  MESH
    {
    COLOR = BLACK
    }
  CONTOUR
    {
    CONTOURTYPE = FLOOD
    COLOR = BLACK
    USELIGHTINGEFFECT = YES
    }
  VECTOR
    {
    COLOR = BLACK
    }
  SCATTER
    {
    COLOR = BLACK
    }
  SHADE
    {
    COLOR = WHITE
    }
  EDGELAYER
    {
    SHOW = YES
    EDGETYPE = BORDERSANDCREASES
    COLOR = BLACK
    LINETHICKNESS = 0.1
    }
  POINTS
    {
    POINTSTOPLOT = SURFACENODES
    }
  SURFACES
    {
    SURFACESTOPLOT = KPLANES
    }
  VOLUMEMODE
    {
    VOLUMEOBJECTSTOPLOT
      {
      SHOWISOSURFACES = NO
      SHOWSLICES = NO
      SHOWSTREAMTRACES = NO
      }
    }
  EFFECTS
    {
    LIGHTINGEFFECT = GOURAUD
    }
$!FIELDMAP  [404]
  MESH
    {
    COLOR = BLACK
    }
  CONTOUR
    {
    CONTOURTYPE = FLOOD
    COLOR = BLACK
    USELIGHTINGEFFECT = YES
    }
  VECTOR
    {
    COLOR = BLACK
    }
  SCATTER
    {
    COLOR = BLACK
    }
  SHADE
    {
    COLOR = WHITE
    }
  EDGELAYER
    {
    SHOW = YES
    EDGETYPE = BORDERSANDCREASES
    COLOR = BLACK
    LINETHICKNESS = 0.1
    }
  POINTS
    {
    POINTSTOPLOT = SURFACENODES
    }
  SURFACES
    {
    SURFACESTOPLOT = KPLANES
    }
  VOLUMEMODE
    {
    VOLUMEOBJECTSTOPLOT
      {
      SHOWISOSURFACES = NO
      SHOWSLICES = NO
      SHOWSTREAMTRACES = NO
      }
    }
  EFFECTS
    {
    LIGHTINGEFFECT = GOURAUD
    }
$!FIELDMAP  [405]
  MESH
    {
    COLOR = BLACK
    }
  CONTOUR
    {
    CONTOURTYPE = FLOOD
    COLOR = BLACK
    USELIGHTINGEFFECT = YES
    }
  VECTOR
    {
    COLOR = BLACK
    }
  SCATTER
    {
    COLOR = BLACK
    }
  SHADE
    {
    COLOR = WHITE
    }
  EDGELAYER
    {
    SHOW = YES
    EDGETYPE = BORDERSANDCREASES
    COLOR = BLACK
    LINETHICKNESS = 0.1
    }
  POINTS
    {
    POINTSTOPLOT = SURFACENODES
    }
  SURFACES
    {
    SURFACESTOPLOT = KPLANES
    }
  VOLUMEMODE
    {
    VOLUMEOBJECTSTOPLOT
      {
      SHOWISOSURFACES = NO
      SHOWSLICES = NO
      SHOWSTREAMTRACES = NO
      }
    }
  EFFECTS
    {
    LIGHTINGEFFECT = GOURAUD
    }
$!FIELDMAP  [406]
  MESH
    {
    COLOR = BLACK
    }
  CONTOUR
    {
    CONTOURTYPE = FLOOD
    COLOR = BLACK
    USELIGHTINGEFFECT = YES
    }
  VECTOR
    {
    COLOR = BLACK
    }
  SCATTER
    {
    COLOR = BLACK
    }
  SHADE
    {
    COLOR = WHITE
    }
  EDGELAYER
    {
    SHOW = YES
    EDGETYPE = BORDERSANDCREASES
    COLOR = BLACK
    LINETHICKNESS = 0.1
    }
  POINTS
    {
    POINTSTOPLOT = SURFACENODES
    }
  SURFACES
    {
    SURFACESTOPLOT = KPLANES
    }
  VOLUMEMODE
    {
    VOLUMEOBJECTSTOPLOT
      {
      SHOWISOSURFACES = NO
      SHOWSLICES = NO
      SHOWSTREAMTRACES = NO
      }
    }
  EFFECTS
    {
    LIGHTINGEFFECT = GOURAUD
    }
$!FIELDMAP  [407]
  MESH
    {
    COLOR = BLACK
    }
  CONTOUR
    {
    CONTOURTYPE = FLOOD
    COLOR = BLACK
    USELIGHTINGEFFECT = YES
    }
  VECTOR
    {
    COLOR = BLACK
    }
  SCATTER
    {
    COLOR = BLACK
    }
  SHADE
    {
    COLOR = WHITE
    }
  EDGELAYER
    {
    SHOW = YES
    EDGETYPE = BORDERSANDCREASES
    COLOR = BLACK
    LINETHICKNESS = 0.1
    }
  POINTS
    {
    POINTSTOPLOT = SURFACENODES
    }
  SURFACES
    {
    SURFACESTOPLOT = KPLANES
    }
  VOLUMEMODE
    {
    VOLUMEOBJECTSTOPLOT
      {
      SHOWISOSURFACES = NO
      SHOWSLICES = NO
      SHOWSTREAMTRACES = NO
      }
    }
  EFFECTS
    {
    LIGHTINGEFFECT = GOURAUD
    }
$!FIELDMAP  [408]
  MESH
    {
    COLOR = BLACK
    }
  CONTOUR
    {
    CONTOURTYPE = FLOOD
    COLOR = BLACK
    USELIGHTINGEFFECT = YES
    }
  VECTOR
    {
    COLOR = BLACK
    }
  SCATTER
    {
    COLOR = BLACK
    }
  SHADE
    {
    COLOR = WHITE
    }
  EDGELAYER
    {
    SHOW = YES
    EDGETYPE = BORDERSANDCREASES
    COLOR = BLACK
    LINETHICKNESS = 0.1
    }
  POINTS
    {
    POINTSTOPLOT = SURFACENODES
    }
  SURFACES
    {
    SURFACESTOPLOT = KPLANES
    }
  VOLUMEMODE
    {
    VOLUMEOBJECTSTOPLOT
      {
      SHOWISOSURFACES = NO
      SHOWSLICES = NO
      SHOWSTREAMTRACES = NO
      }
    }
  EFFECTS
    {
    LIGHTINGEFFECT = GOURAUD
    }
$!FIELDMAP  [409]
  MESH
    {
    COLOR = BLACK
    }
  CONTOUR
    {
    CONTOURTYPE = FLOOD
    COLOR = BLACK
    USELIGHTINGEFFECT = YES
    }
  VECTOR
    {
    COLOR = BLACK
    }
  SCATTER
    {
    COLOR = BLACK
    }
  SHADE
    {
    COLOR = WHITE
    }
  EDGELAYER
    {
    SHOW = YES
    EDGETYPE = BORDERSANDCREASES
    COLOR = BLACK
    LINETHICKNESS = 0.1
    }
  POINTS
    {
    POINTSTOPLOT = SURFACENODES
    }
  SURFACES
    {
    SURFACESTOPLOT = KPLANES
    }
  VOLUMEMODE
    {
    VOLUMEOBJECTSTOPLOT
      {
      SHOWISOSURFACES = NO
      SHOWSLICES = NO
      SHOWSTREAMTRACES = NO
      }
    }
  EFFECTS
    {
    LIGHTINGEFFECT = GOURAUD
    }
$!FIELDMAP  [410]
  MESH
    {
    COLOR = BLACK
    }
  CONTOUR
    {
    CONTOURTYPE = FLOOD
    COLOR = BLACK
    USELIGHTINGEFFECT = YES
    }
  VECTOR
    {
    COLOR = BLACK
    }
  SCATTER
    {
    COLOR = BLACK
    }
  SHADE
    {
    COLOR = WHITE
    }
  EDGELAYER
    {
    SHOW = YES
    EDGETYPE = BORDERSANDCREASES
    COLOR = BLACK
    LINETHICKNESS = 0.1
    }
  POINTS
    {
    POINTSTOPLOT = SURFACENODES
    }
  SURFACES
    {
    SURFACESTOPLOT = KPLANES
    }
  VOLUMEMODE
    {
    VOLUMEOBJECTSTOPLOT
      {
      SHOWISOSURFACES = NO
      SHOWSLICES = NO
      SHOWSTREAMTRACES = NO
      }
    }
  EFFECTS
    {
    LIGHTINGEFFECT = GOURAUD
    }
$!FIELDMAP  [411]
  MESH
    {
    COLOR = BLACK
    }
  CONTOUR
    {
    CONTOURTYPE = FLOOD
    COLOR = BLACK
    USELIGHTINGEFFECT = YES
    }
  VECTOR
    {
    COLOR = BLACK
    }
  SCATTER
    {
    COLOR = BLACK
    }
  SHADE
    {
    COLOR = WHITE
    }
  EDGELAYER
    {
    SHOW = YES
    EDGETYPE = BORDERSANDCREASES
    COLOR = BLACK
    LINETHICKNESS = 0.1
    }
  POINTS
    {
    POINTSTOPLOT = SURFACENODES
    }
  SURFACES
    {
    SURFACESTOPLOT = KPLANES
    }
  VOLUMEMODE
    {
    VOLUMEOBJECTSTOPLOT
      {
      SHOWISOSURFACES = NO
      SHOWSLICES = NO
      SHOWSTREAMTRACES = NO
      }
    }
  EFFECTS
    {
    LIGHTINGEFFECT = GOURAUD
    }
$!FIELDMAP  [412]
  MESH
    {
    COLOR = BLACK
    }
  CONTOUR
    {
    CONTOURTYPE = FLOOD
    COLOR = BLACK
    USELIGHTINGEFFECT = YES
    }
  VECTOR
    {
    COLOR = BLACK
    }
  SCATTER
    {
    COLOR = BLACK
    }
  SHADE
    {
    COLOR = WHITE
    }
  EDGELAYER
    {
    SHOW = YES
    EDGETYPE = BORDERSANDCREASES
    COLOR = BLACK
    LINETHICKNESS = 0.1
    }
  POINTS
    {
    POINTSTOPLOT = SURFACENODES
    }
  SURFACES
    {
    SURFACESTOPLOT = KPLANES
    }
  VOLUMEMODE
    {
    VOLUMEOBJECTSTOPLOT
      {
      SHOWISOSURFACES = NO
      SHOWSLICES = NO
      SHOWSTREAMTRACES = NO
      }
    }
  EFFECTS
    {
    LIGHTINGEFFECT = GOURAUD
    }
$!FIELDMAP  [413]
  MESH
    {
    COLOR = BLACK
    }
  CONTOUR
    {
    CONTOURTYPE = FLOOD
    COLOR = BLACK
    USELIGHTINGEFFECT = YES
    }
  VECTOR
    {
    COLOR = BLACK
    }
  SCATTER
    {
    COLOR = BLACK
    }
  SHADE
    {
    COLOR = WHITE
    }
  EDGELAYER
    {
    SHOW = YES
    EDGETYPE = BORDERSANDCREASES
    COLOR = BLACK
    LINETHICKNESS = 0.1
    }
  POINTS
    {
    POINTSTOPLOT = SURFACENODES
    }
  SURFACES
    {
    SURFACESTOPLOT = KPLANES
    }
  VOLUMEMODE
    {
    VOLUMEOBJECTSTOPLOT
      {
      SHOWISOSURFACES = NO
      SHOWSLICES = NO
      SHOWSTREAMTRACES = NO
      }
    }
  EFFECTS
    {
    LIGHTINGEFFECT = GOURAUD
    }
$!FIELDMAP  [414]
  MESH
    {
    COLOR = BLACK
    }
  CONTOUR
    {
    CONTOURTYPE = FLOOD
    COLOR = BLACK
    USELIGHTINGEFFECT = YES
    }
  VECTOR
    {
    COLOR = BLACK
    }
  SCATTER
    {
    COLOR = BLACK
    }
  SHADE
    {
    COLOR = WHITE
    }
  EDGELAYER
    {
    SHOW = YES
    EDGETYPE = BORDERSANDCREASES
    COLOR = BLACK
    LINETHICKNESS = 0.1
    }
  POINTS
    {
    POINTSTOPLOT = SURFACENODES
    }
  SURFACES
    {
    SURFACESTOPLOT = KPLANES
    }
  VOLUMEMODE
    {
    VOLUMEOBJECTSTOPLOT
      {
      SHOWISOSURFACES = NO
      SHOWSLICES = NO
      SHOWSTREAMTRACES = NO
      }
    }
  EFFECTS
    {
    LIGHTINGEFFECT = GOURAUD
    }
$!FIELDMAP  [415]
  MESH
    {
    COLOR = BLACK
    }
  CONTOUR
    {
    CONTOURTYPE = FLOOD
    COLOR = BLACK
    USELIGHTINGEFFECT = YES
    }
  VECTOR
    {
    COLOR = BLACK
    }
  SCATTER
    {
    COLOR = BLACK
    }
  SHADE
    {
    COLOR = WHITE
    }
  EDGELAYER
    {
    SHOW = YES
    EDGETYPE = BORDERSANDCREASES
    COLOR = BLACK
    LINETHICKNESS = 0.1
    }
  POINTS
    {
    POINTSTOPLOT = SURFACENODES
    }
  SURFACES
    {
    SURFACESTOPLOT = KPLANES
    }
  VOLUMEMODE
    {
    VOLUMEOBJECTSTOPLOT
      {
      SHOWISOSURFACES = NO
      SHOWSLICES = NO
      SHOWSTREAMTRACES = NO
      }
    }
  EFFECTS
    {
    LIGHTINGEFFECT = GOURAUD
    }
$!FIELDMAP  [416]
  MESH
    {
    COLOR = BLACK
    }
  CONTOUR
    {
    CONTOURTYPE = FLOOD
    COLOR = BLACK
    USELIGHTINGEFFECT = YES
    }
  VECTOR
    {
    COLOR = BLACK
    }
  SCATTER
    {
    COLOR = BLACK
    }
  SHADE
    {
    COLOR = WHITE
    }
  EDGELAYER
    {
    SHOW = YES
    EDGETYPE = BORDERSANDCREASES
    COLOR = BLACK
    LINETHICKNESS = 0.1
    }
  POINTS
    {
    POINTSTOPLOT = SURFACENODES
    }
  SURFACES
    {
    SURFACESTOPLOT = KPLANES
    }
  VOLUMEMODE
    {
    VOLUMEOBJECTSTOPLOT
      {
      SHOWISOSURFACES = NO
      SHOWSLICES = NO
      SHOWSTREAMTRACES = NO
      }
    }
  EFFECTS
    {
    LIGHTINGEFFECT = GOURAUD
    }
$!FIELDMAP  [417]
  MESH
    {
    COLOR = BLACK
    }
  CONTOUR
    {
    CONTOURTYPE = FLOOD
    COLOR = BLACK
    USELIGHTINGEFFECT = YES
    }
  VECTOR
    {
    COLOR = BLACK
    }
  SCATTER
    {
    COLOR = BLACK
    }
  SHADE
    {
    COLOR = WHITE
    }
  EDGELAYER
    {
    SHOW = YES
    EDGETYPE = BORDERSANDCREASES
    COLOR = BLACK
    LINETHICKNESS = 0.1
    }
  POINTS
    {
    POINTSTOPLOT = SURFACENODES
    }
  SURFACES
    {
    SURFACESTOPLOT = KPLANES
    }
  VOLUMEMODE
    {
    VOLUMEOBJECTSTOPLOT
      {
      SHOWISOSURFACES = NO
      SHOWSLICES = NO
      SHOWSTREAMTRACES = NO
      }
    }
  EFFECTS
    {
    LIGHTINGEFFECT = GOURAUD
    }
$!FIELDMAP  [418]
  MESH
    {
    COLOR = BLACK
    }
  CONTOUR
    {
    CONTOURTYPE = FLOOD
    COLOR = BLACK
    USELIGHTINGEFFECT = YES
    }
  VECTOR
    {
    COLOR = BLACK
    }
  SCATTER
    {
    COLOR = BLACK
    }
  SHADE
    {
    COLOR = WHITE
    }
  EDGELAYER
    {
    SHOW = YES
    EDGETYPE = BORDERSANDCREASES
    COLOR = BLACK
    LINETHICKNESS = 0.1
    }
  POINTS
    {
    POINTSTOPLOT = SURFACENODES
    }
  SURFACES
    {
    SURFACESTOPLOT = KPLANES
    }
  VOLUMEMODE
    {
    VOLUMEOBJECTSTOPLOT
      {
      SHOWISOSURFACES = NO
      SHOWSLICES = NO
      SHOWSTREAMTRACES = NO
      }
    }
  EFFECTS
    {
    LIGHTINGEFFECT = GOURAUD
    }
$!FIELDMAP  [419]
  MESH
    {
    COLOR = BLACK
    }
  CONTOUR
    {
    CONTOURTYPE = FLOOD
    COLOR = BLACK
    USELIGHTINGEFFECT = YES
    }
  VECTOR
    {
    COLOR = BLACK
    }
  SCATTER
    {
    COLOR = BLACK
    }
  SHADE
    {
    COLOR = WHITE
    }
  EDGELAYER
    {
    SHOW = YES
    EDGETYPE = BORDERSANDCREASES
    COLOR = BLACK
    LINETHICKNESS = 0.1
    }
  POINTS
    {
    POINTSTOPLOT = SURFACENODES
    }
  SURFACES
    {
    SURFACESTOPLOT = KPLANES
    }
  VOLUMEMODE
    {
    VOLUMEOBJECTSTOPLOT
      {
      SHOWISOSURFACES = NO
      SHOWSLICES = NO
      SHOWSTREAMTRACES = NO
      }
    }
  EFFECTS
    {
    LIGHTINGEFFECT = GOURAUD
    }
$!FIELDMAP  [420]
  MESH
    {
    COLOR = BLACK
    }
  CONTOUR
    {
    CONTOURTYPE = FLOOD
    COLOR = BLACK
    USELIGHTINGEFFECT = YES
    }
  VECTOR
    {
    COLOR = BLACK
    }
  SCATTER
    {
    COLOR = BLACK
    }
  SHADE
    {
    COLOR = WHITE
    }
  EDGELAYER
    {
    SHOW = YES
    EDGETYPE = BORDERSANDCREASES
    COLOR = BLACK
    LINETHICKNESS = 0.1
    }
  POINTS
    {
    POINTSTOPLOT = SURFACENODES
    }
  SURFACES
    {
    SURFACESTOPLOT = KPLANES
    }
  VOLUMEMODE
    {
    VOLUMEOBJECTSTOPLOT
      {
      SHOWISOSURFACES = NO
      SHOWSLICES = NO
      SHOWSTREAMTRACES = NO
      }
    }
  EFFECTS
    {
    LIGHTINGEFFECT = GOURAUD
    }
$!FIELDMAP  [421]
  MESH
    {
    COLOR = BLACK
    }
  CONTOUR
    {
    CONTOURTYPE = FLOOD
    COLOR = BLACK
    USELIGHTINGEFFECT = YES
    }
  VECTOR
    {
    COLOR = BLACK
    }
  SCATTER
    {
    COLOR = BLACK
    }
  SHADE
    {
    COLOR = WHITE
    }
  EDGELAYER
    {
    SHOW = YES
    EDGETYPE = BORDERSANDCREASES
    COLOR = BLACK
    LINETHICKNESS = 0.1
    }
  POINTS
    {
    POINTSTOPLOT = SURFACENODES
    }
  SURFACES
    {
    SURFACESTOPLOT = KPLANES
    }
  VOLUMEMODE
    {
    VOLUMEOBJECTSTOPLOT
      {
      SHOWISOSURFACES = NO
      SHOWSLICES = NO
      SHOWSTREAMTRACES = NO
      }
    }
  EFFECTS
    {
    LIGHTINGEFFECT = GOURAUD
    }
$!FIELDMAP  [422]
  MESH
    {
    COLOR = BLACK
    }
  CONTOUR
    {
    CONTOURTYPE = FLOOD
    COLOR = BLACK
    USELIGHTINGEFFECT = YES
    }
  VECTOR
    {
    COLOR = BLACK
    }
  SCATTER
    {
    COLOR = BLACK
    }
  SHADE
    {
    COLOR = WHITE
    }
  EDGELAYER
    {
    SHOW = YES
    EDGETYPE = BORDERSANDCREASES
    COLOR = BLACK
    LINETHICKNESS = 0.1
    }
  POINTS
    {
    POINTSTOPLOT = SURFACENODES
    }
  SURFACES
    {
    SURFACESTOPLOT = KPLANES
    }
  VOLUMEMODE
    {
    VOLUMEOBJECTSTOPLOT
      {
      SHOWISOSURFACES = NO
      SHOWSLICES = NO
      SHOWSTREAMTRACES = NO
      }
    }
  EFFECTS
    {
    LIGHTINGEFFECT = GOURAUD
    }
$!FIELDMAP  [423]
  MESH
    {
    COLOR = BLACK
    }
  CONTOUR
    {
    CONTOURTYPE = FLOOD
    COLOR = BLACK
    USELIGHTINGEFFECT = YES
    }
  VECTOR
    {
    COLOR = BLACK
    }
  SCATTER
    {
    COLOR = BLACK
    }
  SHADE
    {
    COLOR = WHITE
    }
  EDGELAYER
    {
    SHOW = YES
    EDGETYPE = BORDERSANDCREASES
    COLOR = BLACK
    LINETHICKNESS = 0.1
    }
  POINTS
    {
    POINTSTOPLOT = SURFACENODES
    }
  SURFACES
    {
    SURFACESTOPLOT = KPLANES
    }
  VOLUMEMODE
    {
    VOLUMEOBJECTSTOPLOT
      {
      SHOWISOSURFACES = NO
      SHOWSLICES = NO
      SHOWSTREAMTRACES = NO
      }
    }
  EFFECTS
    {
    LIGHTINGEFFECT = GOURAUD
    }
$!FIELDMAP  [424]
  MESH
    {
    COLOR = BLACK
    }
  CONTOUR
    {
    CONTOURTYPE = FLOOD
    COLOR = BLACK
    USELIGHTINGEFFECT = YES
    }
  VECTOR
    {
    COLOR = BLACK
    }
  SCATTER
    {
    COLOR = BLACK
    }
  SHADE
    {
    COLOR = WHITE
    }
  EDGELAYER
    {
    SHOW = YES
    EDGETYPE = BORDERSANDCREASES
    COLOR = BLACK
    LINETHICKNESS = 0.1
    }
  POINTS
    {
    POINTSTOPLOT = SURFACENODES
    }
  SURFACES
    {
    SURFACESTOPLOT = KPLANES
    }
  VOLUMEMODE
    {
    VOLUMEOBJECTSTOPLOT
      {
      SHOWISOSURFACES = NO
      SHOWSLICES = NO
      SHOWSTREAMTRACES = NO
      }
    }
  EFFECTS
    {
    LIGHTINGEFFECT = GOURAUD
    }
$!FIELDMAP  [425]
  MESH
    {
    COLOR = BLACK
    }
  CONTOUR
    {
    CONTOURTYPE = FLOOD
    COLOR = BLACK
    USELIGHTINGEFFECT = YES
    }
  VECTOR
    {
    COLOR = BLACK
    }
  SCATTER
    {
    COLOR = BLACK
    }
  SHADE
    {
    COLOR = WHITE
    }
  EDGELAYER
    {
    SHOW = YES
    EDGETYPE = BORDERSANDCREASES
    COLOR = BLACK
    LINETHICKNESS = 0.1
    }
  POINTS
    {
    POINTSTOPLOT = SURFACENODES
    }
  SURFACES
    {
    SURFACESTOPLOT = KPLANES
    }
  VOLUMEMODE
    {
    VOLUMEOBJECTSTOPLOT
      {
      SHOWISOSURFACES = NO
      SHOWSLICES = NO
      SHOWSTREAMTRACES = NO
      }
    }
  EFFECTS
    {
    LIGHTINGEFFECT = GOURAUD
    }
$!FIELDMAP  [426]
  MESH
    {
    COLOR = BLACK
    }
  CONTOUR
    {
    CONTOURTYPE = FLOOD
    COLOR = BLACK
    USELIGHTINGEFFECT = YES
    }
  VECTOR
    {
    COLOR = BLACK
    }
  SCATTER
    {
    COLOR = BLACK
    }
  SHADE
    {
    COLOR = WHITE
    }
  EDGELAYER
    {
    SHOW = YES
    EDGETYPE = BORDERSANDCREASES
    COLOR = BLACK
    LINETHICKNESS = 0.1
    }
  POINTS
    {
    POINTSTOPLOT = SURFACENODES
    }
  SURFACES
    {
    SURFACESTOPLOT = KPLANES
    }
  VOLUMEMODE
    {
    VOLUMEOBJECTSTOPLOT
      {
      SHOWISOSURFACES = NO
      SHOWSLICES = NO
      SHOWSTREAMTRACES = NO
      }
    }
  EFFECTS
    {
    LIGHTINGEFFECT = GOURAUD
    }
$!FIELDMAP  [427]
  MESH
    {
    COLOR = BLACK
    }
  CONTOUR
    {
    CONTOURTYPE = FLOOD
    COLOR = BLACK
    USELIGHTINGEFFECT = YES
    }
  VECTOR
    {
    COLOR = BLACK
    }
  SCATTER
    {
    COLOR = BLACK
    }
  SHADE
    {
    COLOR = WHITE
    }
  EDGELAYER
    {
    SHOW = YES
    EDGETYPE = BORDERSANDCREASES
    COLOR = BLACK
    LINETHICKNESS = 0.1
    }
  POINTS
    {
    POINTSTOPLOT = SURFACENODES
    }
  SURFACES
    {
    SURFACESTOPLOT = KPLANES
    }
  VOLUMEMODE
    {
    VOLUMEOBJECTSTOPLOT
      {
      SHOWISOSURFACES = NO
      SHOWSLICES = NO
      SHOWSTREAMTRACES = NO
      }
    }
  EFFECTS
    {
    LIGHTINGEFFECT = GOURAUD
    }
$!FIELDMAP  [428]
  MESH
    {
    COLOR = BLACK
    }
  CONTOUR
    {
    CONTOURTYPE = FLOOD
    COLOR = BLACK
    USELIGHTINGEFFECT = YES
    }
  VECTOR
    {
    COLOR = BLACK
    }
  SCATTER
    {
    COLOR = BLACK
    }
  SHADE
    {
    COLOR = WHITE
    }
  EDGELAYER
    {
    SHOW = YES
    EDGETYPE = BORDERSANDCREASES
    COLOR = BLACK
    LINETHICKNESS = 0.1
    }
  POINTS
    {
    POINTSTOPLOT = SURFACENODES
    }
  SURFACES
    {
    SURFACESTOPLOT = KPLANES
    }
  VOLUMEMODE
    {
    VOLUMEOBJECTSTOPLOT
      {
      SHOWISOSURFACES = NO
      SHOWSLICES = NO
      SHOWSTREAMTRACES = NO
      }
    }
  EFFECTS
    {
    LIGHTINGEFFECT = GOURAUD
    }
$!FIELDMAP  [429]
  MESH
    {
    COLOR = BLACK
    }
  CONTOUR
    {
    CONTOURTYPE = FLOOD
    COLOR = BLACK
    USELIGHTINGEFFECT = YES
    }
  VECTOR
    {
    COLOR = BLACK
    }
  SCATTER
    {
    COLOR = BLACK
    }
  SHADE
    {
    COLOR = WHITE
    }
  EDGELAYER
    {
    SHOW = YES
    EDGETYPE = BORDERSANDCREASES
    COLOR = BLACK
    LINETHICKNESS = 0.1
    }
  POINTS
    {
    POINTSTOPLOT = SURFACENODES
    }
  SURFACES
    {
    SURFACESTOPLOT = KPLANES
    }
  VOLUMEMODE
    {
    VOLUMEOBJECTSTOPLOT
      {
      SHOWISOSURFACES = NO
      SHOWSLICES = NO
      SHOWSTREAMTRACES = NO
      }
    }
  EFFECTS
    {
    LIGHTINGEFFECT = GOURAUD
    }
$!FIELDMAP  [430]
  MESH
    {
    COLOR = BLACK
    }
  CONTOUR
    {
    CONTOURTYPE = FLOOD
    COLOR = BLACK
    USELIGHTINGEFFECT = YES
    }
  VECTOR
    {
    COLOR = BLACK
    }
  SCATTER
    {
    COLOR = BLACK
    }
  SHADE
    {
    COLOR = WHITE
    }
  EDGELAYER
    {
    SHOW = YES
    EDGETYPE = BORDERSANDCREASES
    COLOR = BLACK
    LINETHICKNESS = 0.1
    }
  POINTS
    {
    POINTSTOPLOT = SURFACENODES
    }
  SURFACES
    {
    SURFACESTOPLOT = KPLANES
    }
  VOLUMEMODE
    {
    VOLUMEOBJECTSTOPLOT
      {
      SHOWISOSURFACES = NO
      SHOWSLICES = NO
      SHOWSTREAMTRACES = NO
      }
    }
  EFFECTS
    {
    LIGHTINGEFFECT = GOURAUD
    }
$!FIELDMAP  [431]
  MESH
    {
    COLOR = BLACK
    }
  CONTOUR
    {
    CONTOURTYPE = FLOOD
    COLOR = BLACK
    USELIGHTINGEFFECT = YES
    }
  VECTOR
    {
    COLOR = BLACK
    }
  SCATTER
    {
    COLOR = BLACK
    }
  SHADE
    {
    COLOR = WHITE
    }
  EDGELAYER
    {
    SHOW = YES
    EDGETYPE = BORDERSANDCREASES
    COLOR = BLACK
    LINETHICKNESS = 0.1
    }
  POINTS
    {
    POINTSTOPLOT = SURFACENODES
    }
  SURFACES
    {
    SURFACESTOPLOT = KPLANES
    }
  VOLUMEMODE
    {
    VOLUMEOBJECTSTOPLOT
      {
      SHOWISOSURFACES = NO
      SHOWSLICES = NO
      SHOWSTREAMTRACES = NO
      }
    }
  EFFECTS
    {
    LIGHTINGEFFECT = GOURAUD
    }
$!FIELDMAP  [432]
  MESH
    {
    COLOR = BLACK
    }
  CONTOUR
    {
    CONTOURTYPE = FLOOD
    COLOR = BLACK
    USELIGHTINGEFFECT = YES
    }
  VECTOR
    {
    COLOR = BLACK
    }
  SCATTER
    {
    COLOR = BLACK
    }
  SHADE
    {
    COLOR = WHITE
    }
  EDGELAYER
    {
    SHOW = YES
    EDGETYPE = BORDERSANDCREASES
    COLOR = BLACK
    LINETHICKNESS = 0.1
    }
  POINTS
    {
    POINTSTOPLOT = SURFACENODES
    }
  SURFACES
    {
    SURFACESTOPLOT = KPLANES
    }
  VOLUMEMODE
    {
    VOLUMEOBJECTSTOPLOT
      {
      SHOWISOSURFACES = NO
      SHOWSLICES = NO
      SHOWSTREAMTRACES = NO
      }
    }
  EFFECTS
    {
    LIGHTINGEFFECT = GOURAUD
    }
$!FIELDMAP  [433]
  MESH
    {
    COLOR = BLACK
    }
  CONTOUR
    {
    CONTOURTYPE = FLOOD
    COLOR = BLACK
    USELIGHTINGEFFECT = YES
    }
  VECTOR
    {
    COLOR = BLACK
    }
  SCATTER
    {
    COLOR = BLACK
    }
  SHADE
    {
    COLOR = WHITE
    }
  EDGELAYER
    {
    SHOW = YES
    EDGETYPE = BORDERSANDCREASES
    COLOR = BLACK
    LINETHICKNESS = 0.1
    }
  POINTS
    {
    POINTSTOPLOT = SURFACENODES
    }
  SURFACES
    {
    SURFACESTOPLOT = KPLANES
    }
  VOLUMEMODE
    {
    VOLUMEOBJECTSTOPLOT
      {
      SHOWISOSURFACES = NO
      SHOWSLICES = NO
      SHOWSTREAMTRACES = NO
      }
    }
  EFFECTS
    {
    LIGHTINGEFFECT = GOURAUD
    }
$!FIELDMAP  [434]
  MESH
    {
    COLOR = BLACK
    }
  CONTOUR
    {
    CONTOURTYPE = FLOOD
    COLOR = BLACK
    USELIGHTINGEFFECT = YES
    }
  VECTOR
    {
    COLOR = BLACK
    }
  SCATTER
    {
    COLOR = BLACK
    }
  SHADE
    {
    COLOR = WHITE
    }
  EDGELAYER
    {
    SHOW = YES
    EDGETYPE = BORDERSANDCREASES
    COLOR = BLACK
    LINETHICKNESS = 0.1
    }
  POINTS
    {
    POINTSTOPLOT = SURFACENODES
    }
  SURFACES
    {
    SURFACESTOPLOT = KPLANES
    }
  VOLUMEMODE
    {
    VOLUMEOBJECTSTOPLOT
      {
      SHOWISOSURFACES = NO
      SHOWSLICES = NO
      SHOWSTREAMTRACES = NO
      }
    }
  EFFECTS
    {
    LIGHTINGEFFECT = GOURAUD
    }
$!FIELDMAP  [435]
  MESH
    {
    COLOR = BLACK
    }
  CONTOUR
    {
    CONTOURTYPE = FLOOD
    COLOR = BLACK
    USELIGHTINGEFFECT = YES
    }
  VECTOR
    {
    COLOR = BLACK
    }
  SCATTER
    {
    COLOR = BLACK
    }
  SHADE
    {
    COLOR = WHITE
    }
  EDGELAYER
    {
    SHOW = YES
    EDGETYPE = BORDERSANDCREASES
    COLOR = BLACK
    LINETHICKNESS = 0.1
    }
  POINTS
    {
    POINTSTOPLOT = SURFACENODES
    }
  SURFACES
    {
    SURFACESTOPLOT = KPLANES
    }
  VOLUMEMODE
    {
    VOLUMEOBJECTSTOPLOT
      {
      SHOWISOSURFACES = NO
      SHOWSLICES = NO
      SHOWSTREAMTRACES = NO
      }
    }
  EFFECTS
    {
    LIGHTINGEFFECT = GOURAUD
    }
$!FIELDMAP  [436]
  MESH
    {
    COLOR = BLACK
    }
  CONTOUR
    {
    CONTOURTYPE = FLOOD
    COLOR = BLACK
    USELIGHTINGEFFECT = YES
    }
  VECTOR
    {
    COLOR = BLACK
    }
  SCATTER
    {
    COLOR = BLACK
    }
  SHADE
    {
    COLOR = WHITE
    }
  EDGELAYER
    {
    SHOW = YES
    EDGETYPE = BORDERSANDCREASES
    COLOR = BLACK
    LINETHICKNESS = 0.1
    }
  POINTS
    {
    POINTSTOPLOT = SURFACENODES
    }
  SURFACES
    {
    SURFACESTOPLOT = KPLANES
    }
  VOLUMEMODE
    {
    VOLUMEOBJECTSTOPLOT
      {
      SHOWISOSURFACES = NO
      SHOWSLICES = NO
      SHOWSTREAMTRACES = NO
      }
    }
  EFFECTS
    {
    LIGHTINGEFFECT = GOURAUD
    }
$!FIELDMAP  [437]
  MESH
    {
    COLOR = BLACK
    }
  CONTOUR
    {
    CONTOURTYPE = FLOOD
    COLOR = BLACK
    USELIGHTINGEFFECT = YES
    }
  VECTOR
    {
    COLOR = BLACK
    }
  SCATTER
    {
    COLOR = BLACK
    }
  SHADE
    {
    COLOR = WHITE
    }
  EDGELAYER
    {
    SHOW = YES
    EDGETYPE = BORDERSANDCREASES
    COLOR = BLACK
    LINETHICKNESS = 0.1
    }
  POINTS
    {
    POINTSTOPLOT = SURFACENODES
    }
  SURFACES
    {
    SURFACESTOPLOT = KPLANES
    }
  VOLUMEMODE
    {
    VOLUMEOBJECTSTOPLOT
      {
      SHOWISOSURFACES = NO
      SHOWSLICES = NO
      SHOWSTREAMTRACES = NO
      }
    }
  EFFECTS
    {
    LIGHTINGEFFECT = GOURAUD
    }
$!FIELDMAP  [438]
  MESH
    {
    COLOR = BLACK
    }
  CONTOUR
    {
    CONTOURTYPE = FLOOD
    COLOR = BLACK
    USELIGHTINGEFFECT = YES
    }
  VECTOR
    {
    COLOR = BLACK
    }
  SCATTER
    {
    COLOR = BLACK
    }
  SHADE
    {
    COLOR = WHITE
    }
  EDGELAYER
    {
    SHOW = YES
    EDGETYPE = BORDERSANDCREASES
    COLOR = BLACK
    LINETHICKNESS = 0.1
    }
  POINTS
    {
    POINTSTOPLOT = SURFACENODES
    }
  SURFACES
    {
    SURFACESTOPLOT = KPLANES
    }
  VOLUMEMODE
    {
    VOLUMEOBJECTSTOPLOT
      {
      SHOWISOSURFACES = NO
      SHOWSLICES = NO
      SHOWSTREAMTRACES = NO
      }
    }
  EFFECTS
    {
    LIGHTINGEFFECT = GOURAUD
    }
$!FIELDMAP  [439]
  MESH
    {
    COLOR = BLACK
    }
  CONTOUR
    {
    CONTOURTYPE = FLOOD
    COLOR = BLACK
    USELIGHTINGEFFECT = YES
    }
  VECTOR
    {
    COLOR = BLACK
    }
  SCATTER
    {
    COLOR = BLACK
    }
  SHADE
    {
    COLOR = WHITE
    }
  EDGELAYER
    {
    SHOW = YES
    EDGETYPE = BORDERSANDCREASES
    COLOR = BLACK
    LINETHICKNESS = 0.1
    }
  POINTS
    {
    POINTSTOPLOT = SURFACENODES
    }
  SURFACES
    {
    SURFACESTOPLOT = KPLANES
    }
  VOLUMEMODE
    {
    VOLUMEOBJECTSTOPLOT
      {
      SHOWISOSURFACES = NO
      SHOWSLICES = NO
      SHOWSTREAMTRACES = NO
      }
    }
  EFFECTS
    {
    LIGHTINGEFFECT = GOURAUD
    }
$!FIELDMAP  [440]
  MESH
    {
    COLOR = BLACK
    }
  CONTOUR
    {
    CONTOURTYPE = FLOOD
    COLOR = BLACK
    USELIGHTINGEFFECT = YES
    }
  VECTOR
    {
    COLOR = BLACK
    }
  SCATTER
    {
    COLOR = BLACK
    }
  SHADE
    {
    COLOR = WHITE
    }
  EDGELAYER
    {
    SHOW = YES
    EDGETYPE = BORDERSANDCREASES
    COLOR = BLACK
    LINETHICKNESS = 0.1
    }
  POINTS
    {
    POINTSTOPLOT = SURFACENODES
    }
  SURFACES
    {
    SURFACESTOPLOT = KPLANES
    }
  VOLUMEMODE
    {
    VOLUMEOBJECTSTOPLOT
      {
      SHOWISOSURFACES = NO
      SHOWSLICES = NO
      SHOWSTREAMTRACES = NO
      }
    }
  EFFECTS
    {
    LIGHTINGEFFECT = GOURAUD
    }
$!FIELDMAP  [441]
  MESH
    {
    COLOR = BLACK
    }
  CONTOUR
    {
    CONTOURTYPE = FLOOD
    COLOR = BLACK
    USELIGHTINGEFFECT = YES
    }
  VECTOR
    {
    COLOR = BLACK
    }
  SCATTER
    {
    COLOR = BLACK
    }
  SHADE
    {
    COLOR = WHITE
    }
  EDGELAYER
    {
    SHOW = YES
    EDGETYPE = BORDERSANDCREASES
    COLOR = BLACK
    LINETHICKNESS = 0.1
    }
  POINTS
    {
    POINTSTOPLOT = SURFACENODES
    }
  SURFACES
    {
    SURFACESTOPLOT = KPLANES
    }
  VOLUMEMODE
    {
    VOLUMEOBJECTSTOPLOT
      {
      SHOWISOSURFACES = NO
      SHOWSLICES = NO
      SHOWSTREAMTRACES = NO
      }
    }
  EFFECTS
    {
    LIGHTINGEFFECT = GOURAUD
    }
$!FIELDMAP  [442]
  MESH
    {
    COLOR = BLACK
    }
  CONTOUR
    {
    CONTOURTYPE = FLOOD
    COLOR = BLACK
    USELIGHTINGEFFECT = YES
    }
  VECTOR
    {
    COLOR = BLACK
    }
  SCATTER
    {
    COLOR = BLACK
    }
  SHADE
    {
    COLOR = WHITE
    }
  EDGELAYER
    {
    SHOW = YES
    EDGETYPE = BORDERSANDCREASES
    COLOR = BLACK
    LINETHICKNESS = 0.1
    }
  POINTS
    {
    POINTSTOPLOT = SURFACENODES
    }
  SURFACES
    {
    SURFACESTOPLOT = KPLANES
    }
  VOLUMEMODE
    {
    VOLUMEOBJECTSTOPLOT
      {
      SHOWISOSURFACES = NO
      SHOWSLICES = NO
      SHOWSTREAMTRACES = NO
      }
    }
  EFFECTS
    {
    LIGHTINGEFFECT = GOURAUD
    }
$!FIELDMAP  [443]
  MESH
    {
    COLOR = BLACK
    }
  CONTOUR
    {
    CONTOURTYPE = FLOOD
    COLOR = BLACK
    USELIGHTINGEFFECT = YES
    }
  VECTOR
    {
    COLOR = BLACK
    }
  SCATTER
    {
    COLOR = BLACK
    }
  SHADE
    {
    COLOR = WHITE
    }
  EDGELAYER
    {
    SHOW = YES
    EDGETYPE = BORDERSANDCREASES
    COLOR = BLACK
    LINETHICKNESS = 0.1
    }
  POINTS
    {
    POINTSTOPLOT = SURFACENODES
    }
  SURFACES
    {
    SURFACESTOPLOT = KPLANES
    }
  VOLUMEMODE
    {
    VOLUMEOBJECTSTOPLOT
      {
      SHOWISOSURFACES = NO
      SHOWSLICES = NO
      SHOWSTREAMTRACES = NO
      }
    }
  EFFECTS
    {
    LIGHTINGEFFECT = GOURAUD
    }
$!FIELDMAP  [444]
  MESH
    {
    COLOR = BLACK
    }
  CONTOUR
    {
    CONTOURTYPE = FLOOD
    COLOR = BLACK
    USELIGHTINGEFFECT = YES
    }
  VECTOR
    {
    COLOR = BLACK
    }
  SCATTER
    {
    COLOR = BLACK
    }
  SHADE
    {
    COLOR = WHITE
    }
  EDGELAYER
    {
    SHOW = YES
    EDGETYPE = BORDERSANDCREASES
    COLOR = BLACK
    LINETHICKNESS = 0.1
    }
  POINTS
    {
    POINTSTOPLOT = SURFACENODES
    }
  SURFACES
    {
    SURFACESTOPLOT = KPLANES
    }
  VOLUMEMODE
    {
    VOLUMEOBJECTSTOPLOT
      {
      SHOWISOSURFACES = NO
      SHOWSLICES = NO
      SHOWSTREAMTRACES = NO
      }
    }
  EFFECTS
    {
    LIGHTINGEFFECT = GOURAUD
    }
$!FIELDMAP  [445]
  MESH
    {
    COLOR = BLACK
    }
  CONTOUR
    {
    CONTOURTYPE = FLOOD
    COLOR = BLACK
    USELIGHTINGEFFECT = YES
    }
  VECTOR
    {
    COLOR = BLACK
    }
  SCATTER
    {
    COLOR = BLACK
    }
  SHADE
    {
    COLOR = WHITE
    }
  EDGELAYER
    {
    SHOW = YES
    EDGETYPE = BORDERSANDCREASES
    COLOR = BLACK
    LINETHICKNESS = 0.1
    }
  POINTS
    {
    POINTSTOPLOT = SURFACENODES
    }
  SURFACES
    {
    SURFACESTOPLOT = KPLANES
    }
  VOLUMEMODE
    {
    VOLUMEOBJECTSTOPLOT
      {
      SHOWISOSURFACES = NO
      SHOWSLICES = NO
      SHOWSTREAMTRACES = NO
      }
    }
  EFFECTS
    {
    LIGHTINGEFFECT = GOURAUD
    }
$!FIELDMAP  [446]
  MESH
    {
    COLOR = BLACK
    }
  CONTOUR
    {
    CONTOURTYPE = FLOOD
    COLOR = BLACK
    USELIGHTINGEFFECT = YES
    }
  VECTOR
    {
    COLOR = BLACK
    }
  SCATTER
    {
    COLOR = BLACK
    }
  SHADE
    {
    COLOR = WHITE
    }
  EDGELAYER
    {
    SHOW = YES
    EDGETYPE = BORDERSANDCREASES
    COLOR = BLACK
    LINETHICKNESS = 0.1
    }
  POINTS
    {
    POINTSTOPLOT = SURFACENODES
    }
  SURFACES
    {
    SURFACESTOPLOT = KPLANES
    }
  VOLUMEMODE
    {
    VOLUMEOBJECTSTOPLOT
      {
      SHOWISOSURFACES = NO
      SHOWSLICES = NO
      SHOWSTREAMTRACES = NO
      }
    }
  EFFECTS
    {
    LIGHTINGEFFECT = GOURAUD
    }
$!FIELDMAP  [447]
  MESH
    {
    COLOR = BLACK
    }
  CONTOUR
    {
    CONTOURTYPE = FLOOD
    COLOR = BLACK
    USELIGHTINGEFFECT = YES
    }
  VECTOR
    {
    COLOR = BLACK
    }
  SCATTER
    {
    COLOR = BLACK
    }
  SHADE
    {
    COLOR = WHITE
    }
  EDGELAYER
    {
    SHOW = YES
    EDGETYPE = BORDERSANDCREASES
    COLOR = BLACK
    LINETHICKNESS = 0.1
    }
  POINTS
    {
    POINTSTOPLOT = SURFACENODES
    }
  SURFACES
    {
    SURFACESTOPLOT = KPLANES
    }
  VOLUMEMODE
    {
    VOLUMEOBJECTSTOPLOT
      {
      SHOWISOSURFACES = NO
      SHOWSLICES = NO
      SHOWSTREAMTRACES = NO
      }
    }
  EFFECTS
    {
    LIGHTINGEFFECT = GOURAUD
    }
$!FIELDMAP  [448]
  MESH
    {
    COLOR = BLACK
    }
  CONTOUR
    {
    CONTOURTYPE = FLOOD
    COLOR = BLACK
    USELIGHTINGEFFECT = YES
    }
  VECTOR
    {
    COLOR = BLACK
    }
  SCATTER
    {
    COLOR = BLACK
    }
  SHADE
    {
    COLOR = WHITE
    }
  EDGELAYER
    {
    SHOW = YES
    EDGETYPE = BORDERSANDCREASES
    COLOR = BLACK
    LINETHICKNESS = 0.1
    }
  POINTS
    {
    POINTSTOPLOT = SURFACENODES
    }
  SURFACES
    {
    SURFACESTOPLOT = KPLANES
    }
  VOLUMEMODE
    {
    VOLUMEOBJECTSTOPLOT
      {
      SHOWISOSURFACES = NO
      SHOWSLICES = NO
      SHOWSTREAMTRACES = NO
      }
    }
  EFFECTS
    {
    LIGHTINGEFFECT = GOURAUD
    }
$!FIELDMAP  [449]
  MESH
    {
    COLOR = BLACK
    }
  CONTOUR
    {
    CONTOURTYPE = FLOOD
    COLOR = BLACK
    USELIGHTINGEFFECT = YES
    }
  VECTOR
    {
    COLOR = BLACK
    }
  SCATTER
    {
    COLOR = BLACK
    }
  SHADE
    {
    COLOR = WHITE
    }
  EDGELAYER
    {
    SHOW = YES
    EDGETYPE = BORDERSANDCREASES
    COLOR = BLACK
    LINETHICKNESS = 0.1
    }
  POINTS
    {
    POINTSTOPLOT = SURFACENODES
    }
  SURFACES
    {
    SURFACESTOPLOT = KPLANES
    }
  VOLUMEMODE
    {
    VOLUMEOBJECTSTOPLOT
      {
      SHOWISOSURFACES = NO
      SHOWSLICES = NO
      SHOWSTREAMTRACES = NO
      }
    }
  EFFECTS
    {
    LIGHTINGEFFECT = GOURAUD
    }
$!FIELDMAP  [450]
  MESH
    {
    COLOR = BLACK
    }
  CONTOUR
    {
    CONTOURTYPE = FLOOD
    COLOR = BLACK
    USELIGHTINGEFFECT = YES
    }
  VECTOR
    {
    COLOR = BLACK
    }
  SCATTER
    {
    COLOR = BLACK
    }
  SHADE
    {
    COLOR = WHITE
    }
  EDGELAYER
    {
    SHOW = YES
    EDGETYPE = BORDERSANDCREASES
    COLOR = BLACK
    LINETHICKNESS = 0.1
    }
  POINTS
    {
    POINTSTOPLOT = SURFACENODES
    }
  SURFACES
    {
    SURFACESTOPLOT = KPLANES
    }
  VOLUMEMODE
    {
    VOLUMEOBJECTSTOPLOT
      {
      SHOWISOSURFACES = NO
      SHOWSLICES = NO
      SHOWSTREAMTRACES = NO
      }
    }
  EFFECTS
    {
    LIGHTINGEFFECT = GOURAUD
    }
$!FIELDMAP  [451]
  MESH
    {
    COLOR = BLACK
    }
  CONTOUR
    {
    CONTOURTYPE = FLOOD
    COLOR = BLACK
    USELIGHTINGEFFECT = YES
    }
  VECTOR
    {
    COLOR = BLACK
    }
  SCATTER
    {
    COLOR = BLACK
    }
  SHADE
    {
    COLOR = WHITE
    }
  EDGELAYER
    {
    SHOW = YES
    EDGETYPE = BORDERSANDCREASES
    COLOR = BLACK
    LINETHICKNESS = 0.1
    }
  POINTS
    {
    POINTSTOPLOT = SURFACENODES
    }
  SURFACES
    {
    SURFACESTOPLOT = KPLANES
    }
  VOLUMEMODE
    {
    VOLUMEOBJECTSTOPLOT
      {
      SHOWISOSURFACES = NO
      SHOWSLICES = NO
      SHOWSTREAMTRACES = NO
      }
    }
  EFFECTS
    {
    LIGHTINGEFFECT = GOURAUD
    }
$!FIELDMAP  [452]
  MESH
    {
    COLOR = BLACK
    }
  CONTOUR
    {
    CONTOURTYPE = FLOOD
    COLOR = BLACK
    USELIGHTINGEFFECT = YES
    }
  VECTOR
    {
    COLOR = BLACK
    }
  SCATTER
    {
    COLOR = BLACK
    }
  SHADE
    {
    COLOR = WHITE
    }
  EDGELAYER
    {
    SHOW = YES
    EDGETYPE = BORDERSANDCREASES
    COLOR = BLACK
    LINETHICKNESS = 0.1
    }
  POINTS
    {
    POINTSTOPLOT = SURFACENODES
    }
  SURFACES
    {
    SURFACESTOPLOT = KPLANES
    }
  VOLUMEMODE
    {
    VOLUMEOBJECTSTOPLOT
      {
      SHOWISOSURFACES = NO
      SHOWSLICES = NO
      SHOWSTREAMTRACES = NO
      }
    }
  EFFECTS
    {
    LIGHTINGEFFECT = GOURAUD
    }
$!FIELDMAP  [453]
  MESH
    {
    COLOR = BLACK
    }
  CONTOUR
    {
    CONTOURTYPE = FLOOD
    COLOR = BLACK
    USELIGHTINGEFFECT = YES
    }
  VECTOR
    {
    COLOR = BLACK
    }
  SCATTER
    {
    COLOR = BLACK
    }
  SHADE
    {
    COLOR = WHITE
    }
  EDGELAYER
    {
    SHOW = YES
    EDGETYPE = BORDERSANDCREASES
    COLOR = BLACK
    LINETHICKNESS = 0.1
    }
  POINTS
    {
    POINTSTOPLOT = SURFACENODES
    }
  SURFACES
    {
    SURFACESTOPLOT = KPLANES
    }
  VOLUMEMODE
    {
    VOLUMEOBJECTSTOPLOT
      {
      SHOWISOSURFACES = NO
      SHOWSLICES = NO
      SHOWSTREAMTRACES = NO
      }
    }
  EFFECTS
    {
    LIGHTINGEFFECT = GOURAUD
    }
$!FIELDMAP  [454]
  MESH
    {
    COLOR = BLACK
    }
  CONTOUR
    {
    CONTOURTYPE = FLOOD
    COLOR = BLACK
    USELIGHTINGEFFECT = YES
    }
  VECTOR
    {
    COLOR = BLACK
    }
  SCATTER
    {
    COLOR = BLACK
    }
  SHADE
    {
    COLOR = WHITE
    }
  EDGELAYER
    {
    SHOW = YES
    EDGETYPE = BORDERSANDCREASES
    COLOR = BLACK
    LINETHICKNESS = 0.1
    }
  POINTS
    {
    POINTSTOPLOT = SURFACENODES
    }
  SURFACES
    {
    SURFACESTOPLOT = KPLANES
    }
  VOLUMEMODE
    {
    VOLUMEOBJECTSTOPLOT
      {
      SHOWISOSURFACES = NO
      SHOWSLICES = NO
      SHOWSTREAMTRACES = NO
      }
    }
  EFFECTS
    {
    LIGHTINGEFFECT = GOURAUD
    }
$!FIELDMAP  [455]
  MESH
    {
    COLOR = BLACK
    }
  CONTOUR
    {
    CONTOURTYPE = FLOOD
    COLOR = BLACK
    USELIGHTINGEFFECT = YES
    }
  VECTOR
    {
    COLOR = BLACK
    }
  SCATTER
    {
    COLOR = BLACK
    }
  SHADE
    {
    COLOR = WHITE
    }
  EDGELAYER
    {
    SHOW = YES
    EDGETYPE = BORDERSANDCREASES
    COLOR = BLACK
    LINETHICKNESS = 0.1
    }
  POINTS
    {
    POINTSTOPLOT = SURFACENODES
    }
  SURFACES
    {
    SURFACESTOPLOT = KPLANES
    }
  VOLUMEMODE
    {
    VOLUMEOBJECTSTOPLOT
      {
      SHOWISOSURFACES = NO
      SHOWSLICES = NO
      SHOWSTREAMTRACES = NO
      }
    }
  EFFECTS
    {
    LIGHTINGEFFECT = GOURAUD
    }
$!FIELDMAP  [456]
  MESH
    {
    COLOR = BLACK
    }
  CONTOUR
    {
    CONTOURTYPE = FLOOD
    COLOR = BLACK
    USELIGHTINGEFFECT = YES
    }
  VECTOR
    {
    COLOR = BLACK
    }
  SCATTER
    {
    COLOR = BLACK
    }
  SHADE
    {
    COLOR = WHITE
    }
  EDGELAYER
    {
    SHOW = YES
    EDGETYPE = BORDERSANDCREASES
    COLOR = BLACK
    LINETHICKNESS = 0.1
    }
  POINTS
    {
    POINTSTOPLOT = SURFACENODES
    }
  SURFACES
    {
    SURFACESTOPLOT = KPLANES
    }
  VOLUMEMODE
    {
    VOLUMEOBJECTSTOPLOT
      {
      SHOWISOSURFACES = NO
      SHOWSLICES = NO
      SHOWSTREAMTRACES = NO
      }
    }
  EFFECTS
    {
    LIGHTINGEFFECT = GOURAUD
    }
$!FIELDMAP  [457]
  MESH
    {
    COLOR = BLACK
    }
  CONTOUR
    {
    CONTOURTYPE = FLOOD
    COLOR = BLACK
    USELIGHTINGEFFECT = YES
    }
  VECTOR
    {
    COLOR = BLACK
    }
  SCATTER
    {
    COLOR = BLACK
    }
  SHADE
    {
    COLOR = WHITE
    }
  EDGELAYER
    {
    SHOW = YES
    EDGETYPE = BORDERSANDCREASES
    COLOR = BLACK
    LINETHICKNESS = 0.1
    }
  POINTS
    {
    POINTSTOPLOT = SURFACENODES
    }
  SURFACES
    {
    SURFACESTOPLOT = KPLANES
    }
  VOLUMEMODE
    {
    VOLUMEOBJECTSTOPLOT
      {
      SHOWISOSURFACES = NO
      SHOWSLICES = NO
      SHOWSTREAMTRACES = NO
      }
    }
  EFFECTS
    {
    LIGHTINGEFFECT = GOURAUD
    }
$!FIELDMAP  [458]
  MESH
    {
    COLOR = BLACK
    }
  CONTOUR
    {
    CONTOURTYPE = FLOOD
    COLOR = BLACK
    USELIGHTINGEFFECT = YES
    }
  VECTOR
    {
    COLOR = BLACK
    }
  SCATTER
    {
    COLOR = BLACK
    }
  SHADE
    {
    COLOR = WHITE
    }
  EDGELAYER
    {
    SHOW = YES
    EDGETYPE = BORDERSANDCREASES
    COLOR = BLACK
    LINETHICKNESS = 0.1
    }
  POINTS
    {
    POINTSTOPLOT = SURFACENODES
    }
  SURFACES
    {
    SURFACESTOPLOT = KPLANES
    }
  VOLUMEMODE
    {
    VOLUMEOBJECTSTOPLOT
      {
      SHOWISOSURFACES = NO
      SHOWSLICES = NO
      SHOWSTREAMTRACES = NO
      }
    }
  EFFECTS
    {
    LIGHTINGEFFECT = GOURAUD
    }
$!FIELDMAP  [459]
  MESH
    {
    COLOR = BLACK
    }
  CONTOUR
    {
    CONTOURTYPE = FLOOD
    COLOR = BLACK
    USELIGHTINGEFFECT = YES
    }
  VECTOR
    {
    COLOR = BLACK
    }
  SCATTER
    {
    COLOR = BLACK
    }
  SHADE
    {
    COLOR = WHITE
    }
  EDGELAYER
    {
    SHOW = YES
    EDGETYPE = BORDERSANDCREASES
    COLOR = BLACK
    LINETHICKNESS = 0.1
    }
  POINTS
    {
    POINTSTOPLOT = SURFACENODES
    }
  SURFACES
    {
    SURFACESTOPLOT = KPLANES
    }
  VOLUMEMODE
    {
    VOLUMEOBJECTSTOPLOT
      {
      SHOWISOSURFACES = NO
      SHOWSLICES = NO
      SHOWSTREAMTRACES = NO
      }
    }
  EFFECTS
    {
    LIGHTINGEFFECT = GOURAUD
    }
$!FIELDMAP  [460]
  MESH
    {
    COLOR = BLACK
    }
  CONTOUR
    {
    CONTOURTYPE = FLOOD
    COLOR = BLACK
    USELIGHTINGEFFECT = YES
    }
  VECTOR
    {
    COLOR = BLACK
    }
  SCATTER
    {
    COLOR = BLACK
    }
  SHADE
    {
    COLOR = WHITE
    }
  EDGELAYER
    {
    SHOW = YES
    EDGETYPE = BORDERSANDCREASES
    COLOR = BLACK
    LINETHICKNESS = 0.1
    }
  POINTS
    {
    POINTSTOPLOT = SURFACENODES
    }
  SURFACES
    {
    SURFACESTOPLOT = KPLANES
    }
  VOLUMEMODE
    {
    VOLUMEOBJECTSTOPLOT
      {
      SHOWISOSURFACES = NO
      SHOWSLICES = NO
      SHOWSTREAMTRACES = NO
      }
    }
  EFFECTS
    {
    LIGHTINGEFFECT = GOURAUD
    }
$!FIELDMAP  [461]
  MESH
    {
    COLOR = BLACK
    }
  CONTOUR
    {
    CONTOURTYPE = FLOOD
    COLOR = BLACK
    USELIGHTINGEFFECT = YES
    }
  VECTOR
    {
    COLOR = BLACK
    }
  SCATTER
    {
    COLOR = BLACK
    }
  SHADE
    {
    COLOR = WHITE
    }
  EDGELAYER
    {
    SHOW = YES
    EDGETYPE = BORDERSANDCREASES
    COLOR = BLACK
    LINETHICKNESS = 0.1
    }
  POINTS
    {
    POINTSTOPLOT = SURFACENODES
    }
  SURFACES
    {
    SURFACESTOPLOT = KPLANES
    }
  VOLUMEMODE
    {
    VOLUMEOBJECTSTOPLOT
      {
      SHOWISOSURFACES = NO
      SHOWSLICES = NO
      SHOWSTREAMTRACES = NO
      }
    }
  EFFECTS
    {
    LIGHTINGEFFECT = GOURAUD
    }
$!FIELDMAP  [462]
  MESH
    {
    COLOR = BLACK
    }
  CONTOUR
    {
    CONTOURTYPE = FLOOD
    COLOR = BLACK
    USELIGHTINGEFFECT = YES
    }
  VECTOR
    {
    COLOR = BLACK
    }
  SCATTER
    {
    COLOR = BLACK
    }
  SHADE
    {
    COLOR = WHITE
    }
  EDGELAYER
    {
    SHOW = YES
    EDGETYPE = BORDERSANDCREASES
    COLOR = BLACK
    LINETHICKNESS = 0.1
    }
  POINTS
    {
    POINTSTOPLOT = SURFACENODES
    }
  SURFACES
    {
    SURFACESTOPLOT = KPLANES
    }
  VOLUMEMODE
    {
    VOLUMEOBJECTSTOPLOT
      {
      SHOWISOSURFACES = NO
      SHOWSLICES = NO
      SHOWSTREAMTRACES = NO
      }
    }
  EFFECTS
    {
    LIGHTINGEFFECT = GOURAUD
    }
$!FIELDMAP  [463]
  MESH
    {
    COLOR = BLACK
    }
  CONTOUR
    {
    CONTOURTYPE = FLOOD
    COLOR = BLACK
    USELIGHTINGEFFECT = YES
    }
  VECTOR
    {
    COLOR = BLACK
    }
  SCATTER
    {
    COLOR = BLACK
    }
  SHADE
    {
    COLOR = WHITE
    }
  EDGELAYER
    {
    SHOW = YES
    EDGETYPE = BORDERSANDCREASES
    COLOR = BLACK
    LINETHICKNESS = 0.1
    }
  POINTS
    {
    POINTSTOPLOT = SURFACENODES
    }
  SURFACES
    {
    SURFACESTOPLOT = KPLANES
    }
  VOLUMEMODE
    {
    VOLUMEOBJECTSTOPLOT
      {
      SHOWISOSURFACES = NO
      SHOWSLICES = NO
      SHOWSTREAMTRACES = NO
      }
    }
  EFFECTS
    {
    LIGHTINGEFFECT = GOURAUD
    }
$!FIELDMAP  [464]
  MESH
    {
    COLOR = BLACK
    }
  CONTOUR
    {
    CONTOURTYPE = FLOOD
    COLOR = BLACK
    USELIGHTINGEFFECT = YES
    }
  VECTOR
    {
    COLOR = BLACK
    }
  SCATTER
    {
    COLOR = BLACK
    }
  SHADE
    {
    COLOR = WHITE
    }
  EDGELAYER
    {
    SHOW = YES
    EDGETYPE = BORDERSANDCREASES
    COLOR = BLACK
    LINETHICKNESS = 0.1
    }
  POINTS
    {
    POINTSTOPLOT = SURFACENODES
    }
  SURFACES
    {
    SURFACESTOPLOT = KPLANES
    }
  VOLUMEMODE
    {
    VOLUMEOBJECTSTOPLOT
      {
      SHOWISOSURFACES = NO
      SHOWSLICES = NO
      SHOWSTREAMTRACES = NO
      }
    }
  EFFECTS
    {
    LIGHTINGEFFECT = GOURAUD
    }
$!FIELDMAP  [465]
  MESH
    {
    COLOR = BLACK
    }
  CONTOUR
    {
    CONTOURTYPE = FLOOD
    COLOR = BLACK
    USELIGHTINGEFFECT = YES
    }
  VECTOR
    {
    COLOR = BLACK
    }
  SCATTER
    {
    COLOR = BLACK
    }
  SHADE
    {
    COLOR = WHITE
    }
  EDGELAYER
    {
    SHOW = YES
    EDGETYPE = BORDERSANDCREASES
    COLOR = BLACK
    LINETHICKNESS = 0.1
    }
  POINTS
    {
    POINTSTOPLOT = SURFACENODES
    }
  SURFACES
    {
    SURFACESTOPLOT = KPLANES
    }
  VOLUMEMODE
    {
    VOLUMEOBJECTSTOPLOT
      {
      SHOWISOSURFACES = NO
      SHOWSLICES = NO
      SHOWSTREAMTRACES = NO
      }
    }
  EFFECTS
    {
    LIGHTINGEFFECT = GOURAUD
    }
$!FIELDMAP  [466]
  MESH
    {
    COLOR = BLACK
    }
  CONTOUR
    {
    CONTOURTYPE = FLOOD
    COLOR = BLACK
    USELIGHTINGEFFECT = YES
    }
  VECTOR
    {
    COLOR = BLACK
    }
  SCATTER
    {
    COLOR = BLACK
    }
  SHADE
    {
    COLOR = WHITE
    }
  EDGELAYER
    {
    SHOW = YES
    EDGETYPE = BORDERSANDCREASES
    COLOR = BLACK
    LINETHICKNESS = 0.1
    }
  POINTS
    {
    POINTSTOPLOT = SURFACENODES
    }
  SURFACES
    {
    SURFACESTOPLOT = KPLANES
    }
  VOLUMEMODE
    {
    VOLUMEOBJECTSTOPLOT
      {
      SHOWISOSURFACES = NO
      SHOWSLICES = NO
      SHOWSTREAMTRACES = NO
      }
    }
  EFFECTS
    {
    LIGHTINGEFFECT = GOURAUD
    }
$!FIELDMAP  [467]
  MESH
    {
    COLOR = BLACK
    }
  CONTOUR
    {
    CONTOURTYPE = FLOOD
    COLOR = BLACK
    USELIGHTINGEFFECT = YES
    }
  VECTOR
    {
    COLOR = BLACK
    }
  SCATTER
    {
    COLOR = BLACK
    }
  SHADE
    {
    COLOR = WHITE
    }
  EDGELAYER
    {
    SHOW = YES
    EDGETYPE = BORDERSANDCREASES
    COLOR = BLACK
    LINETHICKNESS = 0.1
    }
  POINTS
    {
    POINTSTOPLOT = SURFACENODES
    }
  SURFACES
    {
    SURFACESTOPLOT = KPLANES
    }
  VOLUMEMODE
    {
    VOLUMEOBJECTSTOPLOT
      {
      SHOWISOSURFACES = NO
      SHOWSLICES = NO
      SHOWSTREAMTRACES = NO
      }
    }
  EFFECTS
    {
    LIGHTINGEFFECT = GOURAUD
    }
$!FIELDMAP  [468]
  MESH
    {
    COLOR = BLACK
    }
  CONTOUR
    {
    CONTOURTYPE = FLOOD
    COLOR = BLACK
    USELIGHTINGEFFECT = YES
    }
  VECTOR
    {
    COLOR = BLACK
    }
  SCATTER
    {
    COLOR = BLACK
    }
  SHADE
    {
    COLOR = WHITE
    }
  EDGELAYER
    {
    SHOW = YES
    EDGETYPE = BORDERSANDCREASES
    COLOR = BLACK
    LINETHICKNESS = 0.1
    }
  POINTS
    {
    POINTSTOPLOT = SURFACENODES
    }
  SURFACES
    {
    SURFACESTOPLOT = KPLANES
    }
  VOLUMEMODE
    {
    VOLUMEOBJECTSTOPLOT
      {
      SHOWISOSURFACES = NO
      SHOWSLICES = NO
      SHOWSTREAMTRACES = NO
      }
    }
  EFFECTS
    {
    LIGHTINGEFFECT = GOURAUD
    }
$!FIELDMAP  [469]
  MESH
    {
    COLOR = BLACK
    }
  CONTOUR
    {
    CONTOURTYPE = FLOOD
    COLOR = BLACK
    USELIGHTINGEFFECT = YES
    }
  VECTOR
    {
    COLOR = BLACK
    }
  SCATTER
    {
    COLOR = BLACK
    }
  SHADE
    {
    COLOR = WHITE
    }
  EDGELAYER
    {
    SHOW = YES
    EDGETYPE = BORDERSANDCREASES
    COLOR = BLACK
    LINETHICKNESS = 0.1
    }
  POINTS
    {
    POINTSTOPLOT = SURFACENODES
    }
  SURFACES
    {
    SURFACESTOPLOT = KPLANES
    }
  VOLUMEMODE
    {
    VOLUMEOBJECTSTOPLOT
      {
      SHOWISOSURFACES = NO
      SHOWSLICES = NO
      SHOWSTREAMTRACES = NO
      }
    }
  EFFECTS
    {
    LIGHTINGEFFECT = GOURAUD
    }
$!FIELDMAP  [470]
  MESH
    {
    COLOR = BLACK
    }
  CONTOUR
    {
    CONTOURTYPE = FLOOD
    COLOR = BLACK
    USELIGHTINGEFFECT = YES
    }
  VECTOR
    {
    COLOR = BLACK
    }
  SCATTER
    {
    COLOR = BLACK
    }
  SHADE
    {
    COLOR = WHITE
    }
  EDGELAYER
    {
    SHOW = YES
    EDGETYPE = BORDERSANDCREASES
    COLOR = BLACK
    LINETHICKNESS = 0.1
    }
  POINTS
    {
    POINTSTOPLOT = SURFACENODES
    }
  SURFACES
    {
    SURFACESTOPLOT = KPLANES
    }
  VOLUMEMODE
    {
    VOLUMEOBJECTSTOPLOT
      {
      SHOWISOSURFACES = NO
      SHOWSLICES = NO
      SHOWSTREAMTRACES = NO
      }
    }
  EFFECTS
    {
    LIGHTINGEFFECT = GOURAUD
    }
$!FIELDMAP  [471]
  MESH
    {
    COLOR = BLACK
    }
  CONTOUR
    {
    CONTOURTYPE = FLOOD
    COLOR = BLACK
    USELIGHTINGEFFECT = YES
    }
  VECTOR
    {
    COLOR = BLACK
    }
  SCATTER
    {
    COLOR = BLACK
    }
  SHADE
    {
    COLOR = WHITE
    }
  EDGELAYER
    {
    SHOW = YES
    EDGETYPE = BORDERSANDCREASES
    COLOR = BLACK
    LINETHICKNESS = 0.1
    }
  POINTS
    {
    POINTSTOPLOT = SURFACENODES
    }
  SURFACES
    {
    SURFACESTOPLOT = KPLANES
    }
  VOLUMEMODE
    {
    VOLUMEOBJECTSTOPLOT
      {
      SHOWISOSURFACES = NO
      SHOWSLICES = NO
      SHOWSTREAMTRACES = NO
      }
    }
  EFFECTS
    {
    LIGHTINGEFFECT = GOURAUD
    }
$!FIELDMAP  [472]
  MESH
    {
    COLOR = BLACK
    }
  CONTOUR
    {
    CONTOURTYPE = FLOOD
    COLOR = BLACK
    USELIGHTINGEFFECT = YES
    }
  VECTOR
    {
    COLOR = BLACK
    }
  SCATTER
    {
    COLOR = BLACK
    }
  SHADE
    {
    COLOR = WHITE
    }
  EDGELAYER
    {
    SHOW = YES
    EDGETYPE = BORDERSANDCREASES
    COLOR = BLACK
    LINETHICKNESS = 0.1
    }
  POINTS
    {
    POINTSTOPLOT = SURFACENODES
    }
  SURFACES
    {
    SURFACESTOPLOT = KPLANES
    }
  VOLUMEMODE
    {
    VOLUMEOBJECTSTOPLOT
      {
      SHOWISOSURFACES = NO
      SHOWSLICES = NO
      SHOWSTREAMTRACES = NO
      }
    }
  EFFECTS
    {
    LIGHTINGEFFECT = GOURAUD
    }
$!FIELDMAP  [473]
  MESH
    {
    COLOR = BLACK
    }
  CONTOUR
    {
    CONTOURTYPE = FLOOD
    COLOR = BLACK
    USELIGHTINGEFFECT = YES
    }
  VECTOR
    {
    COLOR = BLACK
    }
  SCATTER
    {
    COLOR = BLACK
    }
  SHADE
    {
    COLOR = WHITE
    }
  EDGELAYER
    {
    SHOW = YES
    EDGETYPE = BORDERSANDCREASES
    COLOR = BLACK
    LINETHICKNESS = 0.1
    }
  POINTS
    {
    POINTSTOPLOT = SURFACENODES
    }
  SURFACES
    {
    SURFACESTOPLOT = KPLANES
    }
  VOLUMEMODE
    {
    VOLUMEOBJECTSTOPLOT
      {
      SHOWISOSURFACES = NO
      SHOWSLICES = NO
      SHOWSTREAMTRACES = NO
      }
    }
  EFFECTS
    {
    LIGHTINGEFFECT = GOURAUD
    }
$!FIELDMAP  [474]
  MESH
    {
    COLOR = BLACK
    }
  CONTOUR
    {
    CONTOURTYPE = FLOOD
    COLOR = BLACK
    USELIGHTINGEFFECT = YES
    }
  VECTOR
    {
    COLOR = BLACK
    }
  SCATTER
    {
    COLOR = BLACK
    }
  SHADE
    {
    COLOR = WHITE
    }
  EDGELAYER
    {
    SHOW = YES
    EDGETYPE = BORDERSANDCREASES
    COLOR = BLACK
    LINETHICKNESS = 0.1
    }
  POINTS
    {
    POINTSTOPLOT = SURFACENODES
    }
  SURFACES
    {
    SURFACESTOPLOT = KPLANES
    }
  VOLUMEMODE
    {
    VOLUMEOBJECTSTOPLOT
      {
      SHOWISOSURFACES = NO
      SHOWSLICES = NO
      SHOWSTREAMTRACES = NO
      }
    }
  EFFECTS
    {
    LIGHTINGEFFECT = GOURAUD
    }
$!FIELDMAP  [475]
  MESH
    {
    COLOR = BLACK
    }
  CONTOUR
    {
    CONTOURTYPE = FLOOD
    COLOR = BLACK
    USELIGHTINGEFFECT = YES
    }
  VECTOR
    {
    COLOR = BLACK
    }
  SCATTER
    {
    COLOR = BLACK
    }
  SHADE
    {
    COLOR = WHITE
    }
  EDGELAYER
    {
    SHOW = YES
    EDGETYPE = BORDERSANDCREASES
    COLOR = BLACK
    LINETHICKNESS = 0.1
    }
  POINTS
    {
    POINTSTOPLOT = SURFACENODES
    }
  SURFACES
    {
    SURFACESTOPLOT = KPLANES
    }
  VOLUMEMODE
    {
    VOLUMEOBJECTSTOPLOT
      {
      SHOWISOSURFACES = NO
      SHOWSLICES = NO
      SHOWSTREAMTRACES = NO
      }
    }
  EFFECTS
    {
    LIGHTINGEFFECT = GOURAUD
    }
$!FIELDMAP  [476]
  MESH
    {
    COLOR = BLACK
    }
  CONTOUR
    {
    CONTOURTYPE = FLOOD
    COLOR = BLACK
    USELIGHTINGEFFECT = YES
    }
  VECTOR
    {
    COLOR = BLACK
    }
  SCATTER
    {
    COLOR = BLACK
    }
  SHADE
    {
    COLOR = WHITE
    }
  EDGELAYER
    {
    SHOW = YES
    EDGETYPE = BORDERSANDCREASES
    COLOR = BLACK
    LINETHICKNESS = 0.1
    }
  POINTS
    {
    POINTSTOPLOT = SURFACENODES
    }
  SURFACES
    {
    SURFACESTOPLOT = KPLANES
    }
  VOLUMEMODE
    {
    VOLUMEOBJECTSTOPLOT
      {
      SHOWISOSURFACES = NO
      SHOWSLICES = NO
      SHOWSTREAMTRACES = NO
      }
    }
  EFFECTS
    {
    LIGHTINGEFFECT = GOURAUD
    }
$!FIELDMAP  [477]
  MESH
    {
    COLOR = BLACK
    }
  CONTOUR
    {
    CONTOURTYPE = FLOOD
    COLOR = BLACK
    USELIGHTINGEFFECT = YES
    }
  VECTOR
    {
    COLOR = BLACK
    }
  SCATTER
    {
    COLOR = BLACK
    }
  SHADE
    {
    COLOR = WHITE
    }
  EDGELAYER
    {
    SHOW = YES
    EDGETYPE = BORDERSANDCREASES
    COLOR = BLACK
    LINETHICKNESS = 0.1
    }
  POINTS
    {
    POINTSTOPLOT = SURFACENODES
    }
  SURFACES
    {
    SURFACESTOPLOT = KPLANES
    }
  VOLUMEMODE
    {
    VOLUMEOBJECTSTOPLOT
      {
      SHOWISOSURFACES = NO
      SHOWSLICES = NO
      SHOWSTREAMTRACES = NO
      }
    }
  EFFECTS
    {
    LIGHTINGEFFECT = GOURAUD
    }
$!FIELDMAP  [478]
  MESH
    {
    COLOR = BLACK
    }
  CONTOUR
    {
    CONTOURTYPE = FLOOD
    COLOR = BLACK
    USELIGHTINGEFFECT = YES
    }
  VECTOR
    {
    COLOR = BLACK
    }
  SCATTER
    {
    COLOR = BLACK
    }
  SHADE
    {
    COLOR = WHITE
    }
  EDGELAYER
    {
    SHOW = YES
    EDGETYPE = BORDERSANDCREASES
    COLOR = BLACK
    LINETHICKNESS = 0.1
    }
  POINTS
    {
    POINTSTOPLOT = SURFACENODES
    }
  SURFACES
    {
    SURFACESTOPLOT = KPLANES
    }
  VOLUMEMODE
    {
    VOLUMEOBJECTSTOPLOT
      {
      SHOWISOSURFACES = NO
      SHOWSLICES = NO
      SHOWSTREAMTRACES = NO
      }
    }
  EFFECTS
    {
    LIGHTINGEFFECT = GOURAUD
    }
$!FIELDMAP  [479]
  MESH
    {
    COLOR = BLACK
    }
  CONTOUR
    {
    CONTOURTYPE = FLOOD
    COLOR = BLACK
    USELIGHTINGEFFECT = YES
    }
  VECTOR
    {
    COLOR = BLACK
    }
  SCATTER
    {
    COLOR = BLACK
    }
  SHADE
    {
    COLOR = WHITE
    }
  EDGELAYER
    {
    SHOW = YES
    EDGETYPE = BORDERSANDCREASES
    COLOR = BLACK
    LINETHICKNESS = 0.1
    }
  POINTS
    {
    POINTSTOPLOT = SURFACENODES
    }
  SURFACES
    {
    SURFACESTOPLOT = KPLANES
    }
  VOLUMEMODE
    {
    VOLUMEOBJECTSTOPLOT
      {
      SHOWISOSURFACES = NO
      SHOWSLICES = NO
      SHOWSTREAMTRACES = NO
      }
    }
  EFFECTS
    {
    LIGHTINGEFFECT = GOURAUD
    }
$!FIELDMAP  [480]
  MESH
    {
    COLOR = BLACK
    }
  CONTOUR
    {
    CONTOURTYPE = FLOOD
    COLOR = BLACK
    USELIGHTINGEFFECT = YES
    }
  VECTOR
    {
    COLOR = BLACK
    }
  SCATTER
    {
    COLOR = BLACK
    }
  SHADE
    {
    COLOR = WHITE
    }
  EDGELAYER
    {
    SHOW = YES
    EDGETYPE = BORDERSANDCREASES
    COLOR = BLACK
    LINETHICKNESS = 0.1
    }
  POINTS
    {
    POINTSTOPLOT = SURFACENODES
    }
  SURFACES
    {
    SURFACESTOPLOT = KPLANES
    }
  VOLUMEMODE
    {
    VOLUMEOBJECTSTOPLOT
      {
      SHOWISOSURFACES = NO
      SHOWSLICES = NO
      SHOWSTREAMTRACES = NO
      }
    }
  EFFECTS
    {
    LIGHTINGEFFECT = GOURAUD
    }
$!FIELDMAP  [481]
  MESH
    {
    COLOR = BLACK
    }
  CONTOUR
    {
    CONTOURTYPE = FLOOD
    COLOR = BLACK
    USELIGHTINGEFFECT = YES
    }
  VECTOR
    {
    COLOR = BLACK
    }
  SCATTER
    {
    COLOR = BLACK
    }
  SHADE
    {
    COLOR = WHITE
    }
  EDGELAYER
    {
    SHOW = YES
    EDGETYPE = BORDERSANDCREASES
    COLOR = BLACK
    LINETHICKNESS = 0.1
    }
  POINTS
    {
    POINTSTOPLOT = SURFACENODES
    }
  SURFACES
    {
    SURFACESTOPLOT = KPLANES
    }
  VOLUMEMODE
    {
    VOLUMEOBJECTSTOPLOT
      {
      SHOWISOSURFACES = NO
      SHOWSLICES = NO
      SHOWSTREAMTRACES = NO
      }
    }
  EFFECTS
    {
    LIGHTINGEFFECT = GOURAUD
    }
$!FIELDMAP  [482]
  MESH
    {
    COLOR = BLACK
    }
  CONTOUR
    {
    CONTOURTYPE = FLOOD
    COLOR = BLACK
    USELIGHTINGEFFECT = YES
    }
  VECTOR
    {
    COLOR = BLACK
    }
  SCATTER
    {
    COLOR = BLACK
    }
  SHADE
    {
    COLOR = WHITE
    }
  EDGELAYER
    {
    SHOW = YES
    EDGETYPE = BORDERSANDCREASES
    COLOR = BLACK
    LINETHICKNESS = 0.1
    }
  POINTS
    {
    POINTSTOPLOT = SURFACENODES
    }
  SURFACES
    {
    SURFACESTOPLOT = KPLANES
    }
  VOLUMEMODE
    {
    VOLUMEOBJECTSTOPLOT
      {
      SHOWISOSURFACES = NO
      SHOWSLICES = NO
      SHOWSTREAMTRACES = NO
      }
    }
  EFFECTS
    {
    LIGHTINGEFFECT = GOURAUD
    }
$!FIELDMAP  [483]
  MESH
    {
    COLOR = BLACK
    }
  CONTOUR
    {
    CONTOURTYPE = FLOOD
    COLOR = BLACK
    USELIGHTINGEFFECT = YES
    }
  VECTOR
    {
    COLOR = BLACK
    }
  SCATTER
    {
    COLOR = BLACK
    }
  SHADE
    {
    COLOR = WHITE
    }
  EDGELAYER
    {
    SHOW = YES
    EDGETYPE = BORDERSANDCREASES
    COLOR = BLACK
    LINETHICKNESS = 0.1
    }
  POINTS
    {
    POINTSTOPLOT = SURFACENODES
    }
  SURFACES
    {
    SURFACESTOPLOT = KPLANES
    }
  VOLUMEMODE
    {
    VOLUMEOBJECTSTOPLOT
      {
      SHOWISOSURFACES = NO
      SHOWSLICES = NO
      SHOWSTREAMTRACES = NO
      }
    }
  EFFECTS
    {
    LIGHTINGEFFECT = GOURAUD
    }
$!FIELDMAP  [484]
  MESH
    {
    COLOR = BLACK
    }
  CONTOUR
    {
    CONTOURTYPE = FLOOD
    COLOR = BLACK
    USELIGHTINGEFFECT = YES
    }
  VECTOR
    {
    COLOR = BLACK
    }
  SCATTER
    {
    COLOR = BLACK
    }
  SHADE
    {
    COLOR = WHITE
    }
  EDGELAYER
    {
    SHOW = YES
    EDGETYPE = BORDERSANDCREASES
    COLOR = BLACK
    LINETHICKNESS = 0.1
    }
  POINTS
    {
    POINTSTOPLOT = SURFACENODES
    }
  SURFACES
    {
    SURFACESTOPLOT = KPLANES
    }
  VOLUMEMODE
    {
    VOLUMEOBJECTSTOPLOT
      {
      SHOWISOSURFACES = NO
      SHOWSLICES = NO
      SHOWSTREAMTRACES = NO
      }
    }
  EFFECTS
    {
    LIGHTINGEFFECT = GOURAUD
    }
$!FIELDMAP  [485]
  MESH
    {
    COLOR = BLACK
    }
  CONTOUR
    {
    CONTOURTYPE = FLOOD
    COLOR = BLACK
    USELIGHTINGEFFECT = YES
    }
  VECTOR
    {
    COLOR = BLACK
    }
  SCATTER
    {
    COLOR = BLACK
    }
  SHADE
    {
    COLOR = WHITE
    }
  EDGELAYER
    {
    SHOW = YES
    EDGETYPE = BORDERSANDCREASES
    COLOR = BLACK
    LINETHICKNESS = 0.1
    }
  POINTS
    {
    POINTSTOPLOT = SURFACENODES
    }
  SURFACES
    {
    SURFACESTOPLOT = KPLANES
    }
  VOLUMEMODE
    {
    VOLUMEOBJECTSTOPLOT
      {
      SHOWISOSURFACES = NO
      SHOWSLICES = NO
      SHOWSTREAMTRACES = NO
      }
    }
  EFFECTS
    {
    LIGHTINGEFFECT = GOURAUD
    }
$!FIELDMAP  [486]
  MESH
    {
    COLOR = BLACK
    }
  CONTOUR
    {
    CONTOURTYPE = FLOOD
    COLOR = BLACK
    USELIGHTINGEFFECT = YES
    }
  VECTOR
    {
    COLOR = BLACK
    }
  SCATTER
    {
    COLOR = BLACK
    }
  SHADE
    {
    COLOR = WHITE
    }
  EDGELAYER
    {
    SHOW = YES
    EDGETYPE = BORDERSANDCREASES
    COLOR = BLACK
    LINETHICKNESS = 0.1
    }
  POINTS
    {
    POINTSTOPLOT = SURFACENODES
    }
  SURFACES
    {
    SURFACESTOPLOT = KPLANES
    }
  VOLUMEMODE
    {
    VOLUMEOBJECTSTOPLOT
      {
      SHOWISOSURFACES = NO
      SHOWSLICES = NO
      SHOWSTREAMTRACES = NO
      }
    }
  EFFECTS
    {
    LIGHTINGEFFECT = GOURAUD
    }
$!FIELDMAP  [487]
  MESH
    {
    COLOR = BLACK
    }
  CONTOUR
    {
    CONTOURTYPE = FLOOD
    COLOR = BLACK
    USELIGHTINGEFFECT = YES
    }
  VECTOR
    {
    COLOR = BLACK
    }
  SCATTER
    {
    COLOR = BLACK
    }
  SHADE
    {
    COLOR = WHITE
    }
  EDGELAYER
    {
    SHOW = YES
    EDGETYPE = BORDERSANDCREASES
    COLOR = BLACK
    LINETHICKNESS = 0.1
    }
  POINTS
    {
    POINTSTOPLOT = SURFACENODES
    }
  SURFACES
    {
    SURFACESTOPLOT = KPLANES
    }
  VOLUMEMODE
    {
    VOLUMEOBJECTSTOPLOT
      {
      SHOWISOSURFACES = NO
      SHOWSLICES = NO
      SHOWSTREAMTRACES = NO
      }
    }
  EFFECTS
    {
    LIGHTINGEFFECT = GOURAUD
    }
$!FIELDMAP  [488]
  MESH
    {
    COLOR = BLACK
    }
  CONTOUR
    {
    CONTOURTYPE = FLOOD
    COLOR = BLACK
    USELIGHTINGEFFECT = YES
    }
  VECTOR
    {
    COLOR = BLACK
    }
  SCATTER
    {
    COLOR = BLACK
    }
  SHADE
    {
    COLOR = WHITE
    }
  EDGELAYER
    {
    SHOW = YES
    EDGETYPE = BORDERSANDCREASES
    COLOR = BLACK
    LINETHICKNESS = 0.1
    }
  POINTS
    {
    POINTSTOPLOT = SURFACENODES
    }
  SURFACES
    {
    SURFACESTOPLOT = KPLANES
    }
  VOLUMEMODE
    {
    VOLUMEOBJECTSTOPLOT
      {
      SHOWISOSURFACES = NO
      SHOWSLICES = NO
      SHOWSTREAMTRACES = NO
      }
    }
  EFFECTS
    {
    LIGHTINGEFFECT = GOURAUD
    }
$!FIELDMAP  [489]
  MESH
    {
    COLOR = BLACK
    }
  CONTOUR
    {
    CONTOURTYPE = FLOOD
    COLOR = BLACK
    USELIGHTINGEFFECT = YES
    }
  VECTOR
    {
    COLOR = BLACK
    }
  SCATTER
    {
    COLOR = BLACK
    }
  SHADE
    {
    COLOR = WHITE
    }
  EDGELAYER
    {
    SHOW = YES
    EDGETYPE = BORDERSANDCREASES
    COLOR = BLACK
    LINETHICKNESS = 0.1
    }
  POINTS
    {
    POINTSTOPLOT = SURFACENODES
    }
  SURFACES
    {
    SURFACESTOPLOT = KPLANES
    }
  VOLUMEMODE
    {
    VOLUMEOBJECTSTOPLOT
      {
      SHOWISOSURFACES = NO
      SHOWSLICES = NO
      SHOWSTREAMTRACES = NO
      }
    }
  EFFECTS
    {
    LIGHTINGEFFECT = GOURAUD
    }
$!FIELDMAP  [490]
  MESH
    {
    COLOR = BLACK
    }
  CONTOUR
    {
    CONTOURTYPE = FLOOD
    COLOR = BLACK
    USELIGHTINGEFFECT = YES
    }
  VECTOR
    {
    COLOR = BLACK
    }
  SCATTER
    {
    COLOR = BLACK
    }
  SHADE
    {
    COLOR = WHITE
    }
  EDGELAYER
    {
    SHOW = YES
    EDGETYPE = BORDERSANDCREASES
    COLOR = BLACK
    LINETHICKNESS = 0.1
    }
  POINTS
    {
    POINTSTOPLOT = SURFACENODES
    }
  SURFACES
    {
    SURFACESTOPLOT = KPLANES
    }
  VOLUMEMODE
    {
    VOLUMEOBJECTSTOPLOT
      {
      SHOWISOSURFACES = NO
      SHOWSLICES = NO
      SHOWSTREAMTRACES = NO
      }
    }
  EFFECTS
    {
    LIGHTINGEFFECT = GOURAUD
    }
$!FIELDMAP  [491]
  MESH
    {
    COLOR = BLACK
    }
  CONTOUR
    {
    CONTOURTYPE = FLOOD
    COLOR = BLACK
    USELIGHTINGEFFECT = YES
    }
  VECTOR
    {
    COLOR = BLACK
    }
  SCATTER
    {
    COLOR = BLACK
    }
  SHADE
    {
    COLOR = WHITE
    }
  EDGELAYER
    {
    SHOW = YES
    EDGETYPE = BORDERSANDCREASES
    COLOR = BLACK
    LINETHICKNESS = 0.1
    }
  POINTS
    {
    POINTSTOPLOT = SURFACENODES
    }
  SURFACES
    {
    SURFACESTOPLOT = KPLANES
    }
  VOLUMEMODE
    {
    VOLUMEOBJECTSTOPLOT
      {
      SHOWISOSURFACES = NO
      SHOWSLICES = NO
      SHOWSTREAMTRACES = NO
      }
    }
  EFFECTS
    {
    LIGHTINGEFFECT = GOURAUD
    }
$!FIELDMAP  [492]
  MESH
    {
    COLOR = BLACK
    }
  CONTOUR
    {
    CONTOURTYPE = FLOOD
    COLOR = BLACK
    USELIGHTINGEFFECT = YES
    }
  VECTOR
    {
    COLOR = BLACK
    }
  SCATTER
    {
    COLOR = BLACK
    }
  SHADE
    {
    COLOR = WHITE
    }
  EDGELAYER
    {
    SHOW = YES
    EDGETYPE = BORDERSANDCREASES
    COLOR = BLACK
    LINETHICKNESS = 0.1
    }
  POINTS
    {
    POINTSTOPLOT = SURFACENODES
    }
  SURFACES
    {
    SURFACESTOPLOT = KPLANES
    }
  VOLUMEMODE
    {
    VOLUMEOBJECTSTOPLOT
      {
      SHOWISOSURFACES = NO
      SHOWSLICES = NO
      SHOWSTREAMTRACES = NO
      }
    }
  EFFECTS
    {
    LIGHTINGEFFECT = GOURAUD
    }
$!FIELDMAP  [493]
  MESH
    {
    COLOR = BLACK
    }
  CONTOUR
    {
    CONTOURTYPE = FLOOD
    COLOR = BLACK
    USELIGHTINGEFFECT = YES
    }
  VECTOR
    {
    COLOR = BLACK
    }
  SCATTER
    {
    COLOR = BLACK
    }
  SHADE
    {
    COLOR = WHITE
    }
  EDGELAYER
    {
    SHOW = YES
    EDGETYPE = BORDERSANDCREASES
    COLOR = BLACK
    LINETHICKNESS = 0.1
    }
  POINTS
    {
    POINTSTOPLOT = SURFACENODES
    }
  SURFACES
    {
    SURFACESTOPLOT = KPLANES
    }
  VOLUMEMODE
    {
    VOLUMEOBJECTSTOPLOT
      {
      SHOWISOSURFACES = NO
      SHOWSLICES = NO
      SHOWSTREAMTRACES = NO
      }
    }
  EFFECTS
    {
    LIGHTINGEFFECT = GOURAUD
    }
$!FIELDMAP  [494]
  MESH
    {
    COLOR = BLACK
    }
  CONTOUR
    {
    CONTOURTYPE = FLOOD
    COLOR = BLACK
    USELIGHTINGEFFECT = YES
    }
  VECTOR
    {
    COLOR = BLACK
    }
  SCATTER
    {
    COLOR = BLACK
    }
  SHADE
    {
    COLOR = WHITE
    }
  EDGELAYER
    {
    SHOW = YES
    EDGETYPE = BORDERSANDCREASES
    COLOR = BLACK
    LINETHICKNESS = 0.1
    }
  POINTS
    {
    POINTSTOPLOT = SURFACENODES
    }
  SURFACES
    {
    SURFACESTOPLOT = KPLANES
    }
  VOLUMEMODE
    {
    VOLUMEOBJECTSTOPLOT
      {
      SHOWISOSURFACES = NO
      SHOWSLICES = NO
      SHOWSTREAMTRACES = NO
      }
    }
  EFFECTS
    {
    LIGHTINGEFFECT = GOURAUD
    }
$!FIELDMAP  [495]
  MESH
    {
    COLOR = BLACK
    }
  CONTOUR
    {
    CONTOURTYPE = FLOOD
    COLOR = BLACK
    USELIGHTINGEFFECT = YES
    }
  VECTOR
    {
    COLOR = BLACK
    }
  SCATTER
    {
    COLOR = BLACK
    }
  SHADE
    {
    COLOR = WHITE
    }
  EDGELAYER
    {
    SHOW = YES
    EDGETYPE = BORDERSANDCREASES
    COLOR = BLACK
    LINETHICKNESS = 0.1
    }
  POINTS
    {
    POINTSTOPLOT = SURFACENODES
    }
  SURFACES
    {
    SURFACESTOPLOT = KPLANES
    }
  VOLUMEMODE
    {
    VOLUMEOBJECTSTOPLOT
      {
      SHOWISOSURFACES = NO
      SHOWSLICES = NO
      SHOWSTREAMTRACES = NO
      }
    }
  EFFECTS
    {
    LIGHTINGEFFECT = GOURAUD
    }
$!FIELDMAP  [496]
  MESH
    {
    COLOR = BLACK
    }
  CONTOUR
    {
    CONTOURTYPE = FLOOD
    COLOR = BLACK
    USELIGHTINGEFFECT = YES
    }
  VECTOR
    {
    COLOR = BLACK
    }
  SCATTER
    {
    COLOR = BLACK
    }
  SHADE
    {
    COLOR = WHITE
    }
  EDGELAYER
    {
    SHOW = YES
    EDGETYPE = BORDERSANDCREASES
    COLOR = BLACK
    LINETHICKNESS = 0.1
    }
  POINTS
    {
    POINTSTOPLOT = SURFACENODES
    }
  SURFACES
    {
    SURFACESTOPLOT = KPLANES
    }
  VOLUMEMODE
    {
    VOLUMEOBJECTSTOPLOT
      {
      SHOWISOSURFACES = NO
      SHOWSLICES = NO
      SHOWSTREAMTRACES = NO
      }
    }
  EFFECTS
    {
    LIGHTINGEFFECT = GOURAUD
    }
$!FIELDMAP  [497]
  MESH
    {
    COLOR = BLACK
    }
  CONTOUR
    {
    CONTOURTYPE = FLOOD
    COLOR = BLACK
    USELIGHTINGEFFECT = YES
    }
  VECTOR
    {
    COLOR = BLACK
    }
  SCATTER
    {
    COLOR = BLACK
    }
  SHADE
    {
    COLOR = WHITE
    }
  EDGELAYER
    {
    SHOW = YES
    EDGETYPE = BORDERSANDCREASES
    COLOR = BLACK
    LINETHICKNESS = 0.1
    }
  POINTS
    {
    POINTSTOPLOT = SURFACENODES
    }
  SURFACES
    {
    SURFACESTOPLOT = KPLANES
    }
  VOLUMEMODE
    {
    VOLUMEOBJECTSTOPLOT
      {
      SHOWISOSURFACES = NO
      SHOWSLICES = NO
      SHOWSTREAMTRACES = NO
      }
    }
  EFFECTS
    {
    LIGHTINGEFFECT = GOURAUD
    }
$!FIELDMAP  [498]
  MESH
    {
    COLOR = BLACK
    }
  CONTOUR
    {
    CONTOURTYPE = FLOOD
    COLOR = BLACK
    USELIGHTINGEFFECT = YES
    }
  VECTOR
    {
    COLOR = BLACK
    }
  SCATTER
    {
    COLOR = BLACK
    }
  SHADE
    {
    COLOR = WHITE
    }
  EDGELAYER
    {
    SHOW = YES
    EDGETYPE = BORDERSANDCREASES
    COLOR = BLACK
    LINETHICKNESS = 0.1
    }
  POINTS
    {
    POINTSTOPLOT = SURFACENODES
    }
  SURFACES
    {
    SURFACESTOPLOT = KPLANES
    }
  VOLUMEMODE
    {
    VOLUMEOBJECTSTOPLOT
      {
      SHOWISOSURFACES = NO
      SHOWSLICES = NO
      SHOWSTREAMTRACES = NO
      }
    }
  EFFECTS
    {
    LIGHTINGEFFECT = GOURAUD
    }
$!FIELDMAP  [499]
  MESH
    {
    COLOR = BLACK
    }
  CONTOUR
    {
    CONTOURTYPE = FLOOD
    COLOR = BLACK
    USELIGHTINGEFFECT = YES
    }
  VECTOR
    {
    COLOR = BLACK
    }
  SCATTER
    {
    COLOR = BLACK
    }
  SHADE
    {
    COLOR = WHITE
    }
  EDGELAYER
    {
    SHOW = YES
    EDGETYPE = BORDERSANDCREASES
    COLOR = BLACK
    LINETHICKNESS = 0.1
    }
  POINTS
    {
    POINTSTOPLOT = SURFACENODES
    }
  SURFACES
    {
    SURFACESTOPLOT = KPLANES
    }
  VOLUMEMODE
    {
    VOLUMEOBJECTSTOPLOT
      {
      SHOWISOSURFACES = NO
      SHOWSLICES = NO
      SHOWSTREAMTRACES = NO
      }
    }
  EFFECTS
    {
    LIGHTINGEFFECT = GOURAUD
    }
$!FIELDMAP  [500]
  MESH
    {
    COLOR = BLACK
    }
  CONTOUR
    {
    CONTOURTYPE = FLOOD
    COLOR = BLACK
    USELIGHTINGEFFECT = YES
    }
  VECTOR
    {
    COLOR = BLACK
    }
  SCATTER
    {
    COLOR = BLACK
    }
  SHADE
    {
    COLOR = WHITE
    }
  EDGELAYER
    {
    SHOW = YES
    EDGETYPE = BORDERSANDCREASES
    COLOR = BLACK
    LINETHICKNESS = 0.1
    }
  POINTS
    {
    POINTSTOPLOT = SURFACENODES
    }
  SURFACES
    {
    SURFACESTOPLOT = KPLANES
    }
  VOLUMEMODE
    {
    VOLUMEOBJECTSTOPLOT
      {
      SHOWISOSURFACES = NO
      SHOWSLICES = NO
      SHOWSTREAMTRACES = NO
      }
    }
  EFFECTS
    {
    LIGHTINGEFFECT = GOURAUD
    }
$!FIELDMAP  [501]
  MESH
    {
    COLOR = BLACK
    }
  CONTOUR
    {
    CONTOURTYPE = FLOOD
    COLOR = BLACK
    USELIGHTINGEFFECT = YES
    }
  VECTOR
    {
    COLOR = BLACK
    }
  SCATTER
    {
    COLOR = BLACK
    }
  SHADE
    {
    COLOR = WHITE
    }
  EDGELAYER
    {
    SHOW = YES
    EDGETYPE = BORDERSANDCREASES
    COLOR = BLACK
    LINETHICKNESS = 0.1
    }
  POINTS
    {
    POINTSTOPLOT = SURFACENODES
    }
  SURFACES
    {
    SURFACESTOPLOT = KPLANES
    }
  VOLUMEMODE
    {
    VOLUMEOBJECTSTOPLOT
      {
      SHOWISOSURFACES = NO
      SHOWSLICES = NO
      SHOWSTREAMTRACES = NO
      }
    }
  EFFECTS
    {
    LIGHTINGEFFECT = GOURAUD
    }
$!FIELDMAP  [502]
  MESH
    {
    COLOR = BLACK
    }
  CONTOUR
    {
    CONTOURTYPE = FLOOD
    COLOR = BLACK
    USELIGHTINGEFFECT = YES
    }
  VECTOR
    {
    COLOR = BLACK
    }
  SCATTER
    {
    COLOR = BLACK
    }
  SHADE
    {
    COLOR = WHITE
    }
  EDGELAYER
    {
    SHOW = YES
    EDGETYPE = BORDERSANDCREASES
    COLOR = BLACK
    LINETHICKNESS = 0.1
    }
  POINTS
    {
    POINTSTOPLOT = SURFACENODES
    }
  SURFACES
    {
    SURFACESTOPLOT = KPLANES
    }
  VOLUMEMODE
    {
    VOLUMEOBJECTSTOPLOT
      {
      SHOWISOSURFACES = NO
      SHOWSLICES = NO
      SHOWSTREAMTRACES = NO
      }
    }
  EFFECTS
    {
    LIGHTINGEFFECT = GOURAUD
    }
$!FIELDMAP  [503]
  MESH
    {
    COLOR = BLACK
    }
  CONTOUR
    {
    CONTOURTYPE = FLOOD
    COLOR = BLACK
    USELIGHTINGEFFECT = YES
    }
  VECTOR
    {
    COLOR = BLACK
    }
  SCATTER
    {
    COLOR = BLACK
    }
  SHADE
    {
    COLOR = WHITE
    }
  EDGELAYER
    {
    SHOW = YES
    EDGETYPE = BORDERSANDCREASES
    COLOR = BLACK
    LINETHICKNESS = 0.1
    }
  POINTS
    {
    POINTSTOPLOT = SURFACENODES
    }
  SURFACES
    {
    SURFACESTOPLOT = KPLANES
    }
  VOLUMEMODE
    {
    VOLUMEOBJECTSTOPLOT
      {
      SHOWISOSURFACES = NO
      SHOWSLICES = NO
      SHOWSTREAMTRACES = NO
      }
    }
  EFFECTS
    {
    LIGHTINGEFFECT = GOURAUD
    }
$!FIELDMAP  [504]
  MESH
    {
    COLOR = BLACK
    }
  CONTOUR
    {
    CONTOURTYPE = FLOOD
    COLOR = BLACK
    USELIGHTINGEFFECT = YES
    }
  VECTOR
    {
    COLOR = BLACK
    }
  SCATTER
    {
    COLOR = BLACK
    }
  SHADE
    {
    COLOR = WHITE
    }
  EDGELAYER
    {
    SHOW = YES
    EDGETYPE = BORDERSANDCREASES
    COLOR = BLACK
    LINETHICKNESS = 0.1
    }
  POINTS
    {
    POINTSTOPLOT = SURFACENODES
    }
  SURFACES
    {
    SURFACESTOPLOT = KPLANES
    }
  VOLUMEMODE
    {
    VOLUMEOBJECTSTOPLOT
      {
      SHOWISOSURFACES = NO
      SHOWSLICES = NO
      SHOWSTREAMTRACES = NO
      }
    }
  EFFECTS
    {
    LIGHTINGEFFECT = GOURAUD
    }
$!FIELDMAP  [505]
  MESH
    {
    COLOR = BLACK
    }
  CONTOUR
    {
    CONTOURTYPE = FLOOD
    COLOR = BLACK
    USELIGHTINGEFFECT = YES
    }
  VECTOR
    {
    COLOR = BLACK
    }
  SCATTER
    {
    COLOR = BLACK
    }
  SHADE
    {
    COLOR = WHITE
    }
  EDGELAYER
    {
    SHOW = YES
    EDGETYPE = BORDERSANDCREASES
    COLOR = BLACK
    LINETHICKNESS = 0.1
    }
  POINTS
    {
    POINTSTOPLOT = SURFACENODES
    }
  SURFACES
    {
    SURFACESTOPLOT = KPLANES
    }
  VOLUMEMODE
    {
    VOLUMEOBJECTSTOPLOT
      {
      SHOWISOSURFACES = NO
      SHOWSLICES = NO
      SHOWSTREAMTRACES = NO
      }
    }
  EFFECTS
    {
    LIGHTINGEFFECT = GOURAUD
    }
$!FIELDMAP  [506]
  MESH
    {
    COLOR = BLACK
    }
  CONTOUR
    {
    CONTOURTYPE = FLOOD
    COLOR = BLACK
    USELIGHTINGEFFECT = YES
    }
  VECTOR
    {
    COLOR = BLACK
    }
  SCATTER
    {
    COLOR = BLACK
    }
  SHADE
    {
    COLOR = WHITE
    }
  EDGELAYER
    {
    SHOW = YES
    EDGETYPE = BORDERSANDCREASES
    COLOR = BLACK
    LINETHICKNESS = 0.1
    }
  POINTS
    {
    POINTSTOPLOT = SURFACENODES
    }
  SURFACES
    {
    SURFACESTOPLOT = KPLANES
    }
  VOLUMEMODE
    {
    VOLUMEOBJECTSTOPLOT
      {
      SHOWISOSURFACES = NO
      SHOWSLICES = NO
      SHOWSTREAMTRACES = NO
      }
    }
  EFFECTS
    {
    LIGHTINGEFFECT = GOURAUD
    }
$!FIELDMAP  [507]
  MESH
    {
    COLOR = BLACK
    }
  CONTOUR
    {
    CONTOURTYPE = FLOOD
    COLOR = BLACK
    USELIGHTINGEFFECT = YES
    }
  VECTOR
    {
    COLOR = BLACK
    }
  SCATTER
    {
    COLOR = BLACK
    }
  SHADE
    {
    COLOR = WHITE
    }
  EDGELAYER
    {
    SHOW = YES
    EDGETYPE = BORDERSANDCREASES
    COLOR = BLACK
    LINETHICKNESS = 0.1
    }
  POINTS
    {
    POINTSTOPLOT = SURFACENODES
    }
  SURFACES
    {
    SURFACESTOPLOT = KPLANES
    }
  VOLUMEMODE
    {
    VOLUMEOBJECTSTOPLOT
      {
      SHOWISOSURFACES = NO
      SHOWSLICES = NO
      SHOWSTREAMTRACES = NO
      }
    }
  EFFECTS
    {
    LIGHTINGEFFECT = GOURAUD
    }
$!FIELDMAP  [508]
  MESH
    {
    COLOR = BLACK
    }
  CONTOUR
    {
    CONTOURTYPE = FLOOD
    COLOR = BLACK
    USELIGHTINGEFFECT = YES
    }
  VECTOR
    {
    COLOR = BLACK
    }
  SCATTER
    {
    COLOR = BLACK
    }
  SHADE
    {
    COLOR = WHITE
    }
  EDGELAYER
    {
    SHOW = YES
    EDGETYPE = BORDERSANDCREASES
    COLOR = BLACK
    LINETHICKNESS = 0.1
    }
  POINTS
    {
    POINTSTOPLOT = SURFACENODES
    }
  SURFACES
    {
    SURFACESTOPLOT = KPLANES
    }
  VOLUMEMODE
    {
    VOLUMEOBJECTSTOPLOT
      {
      SHOWISOSURFACES = NO
      SHOWSLICES = NO
      SHOWSTREAMTRACES = NO
      }
    }
  EFFECTS
    {
    LIGHTINGEFFECT = GOURAUD
    }
$!FIELDMAP  [509]
  MESH
    {
    COLOR = BLACK
    }
  CONTOUR
    {
    CONTOURTYPE = FLOOD
    COLOR = BLACK
    USELIGHTINGEFFECT = YES
    }
  VECTOR
    {
    COLOR = BLACK
    }
  SCATTER
    {
    COLOR = BLACK
    }
  SHADE
    {
    COLOR = WHITE
    }
  EDGELAYER
    {
    SHOW = YES
    EDGETYPE = BORDERSANDCREASES
    COLOR = BLACK
    LINETHICKNESS = 0.1
    }
  POINTS
    {
    POINTSTOPLOT = SURFACENODES
    }
  SURFACES
    {
    SURFACESTOPLOT = KPLANES
    }
  VOLUMEMODE
    {
    VOLUMEOBJECTSTOPLOT
      {
      SHOWISOSURFACES = NO
      SHOWSLICES = NO
      SHOWSTREAMTRACES = NO
      }
    }
  EFFECTS
    {
    LIGHTINGEFFECT = GOURAUD
    }
$!FIELDMAP  [510]
  MESH
    {
    COLOR = BLACK
    }
  CONTOUR
    {
    CONTOURTYPE = FLOOD
    COLOR = BLACK
    USELIGHTINGEFFECT = YES
    }
  VECTOR
    {
    COLOR = BLACK
    }
  SCATTER
    {
    COLOR = BLACK
    }
  SHADE
    {
    COLOR = WHITE
    }
  EDGELAYER
    {
    SHOW = YES
    EDGETYPE = BORDERSANDCREASES
    COLOR = BLACK
    LINETHICKNESS = 0.1
    }
  POINTS
    {
    POINTSTOPLOT = SURFACENODES
    }
  SURFACES
    {
    SURFACESTOPLOT = KPLANES
    }
  VOLUMEMODE
    {
    VOLUMEOBJECTSTOPLOT
      {
      SHOWISOSURFACES = NO
      SHOWSLICES = NO
      SHOWSTREAMTRACES = NO
      }
    }
  EFFECTS
    {
    LIGHTINGEFFECT = GOURAUD
    }
$!FIELDMAP  [511]
  MESH
    {
    COLOR = BLACK
    }
  CONTOUR
    {
    CONTOURTYPE = FLOOD
    COLOR = BLACK
    USELIGHTINGEFFECT = YES
    }
  VECTOR
    {
    COLOR = BLACK
    }
  SCATTER
    {
    COLOR = BLACK
    }
  SHADE
    {
    COLOR = WHITE
    }
  EDGELAYER
    {
    SHOW = YES
    EDGETYPE = BORDERSANDCREASES
    COLOR = BLACK
    LINETHICKNESS = 0.1
    }
  POINTS
    {
    POINTSTOPLOT = SURFACENODES
    }
  SURFACES
    {
    SURFACESTOPLOT = KPLANES
    }
  VOLUMEMODE
    {
    VOLUMEOBJECTSTOPLOT
      {
      SHOWISOSURFACES = NO
      SHOWSLICES = NO
      SHOWSTREAMTRACES = NO
      }
    }
  EFFECTS
    {
    LIGHTINGEFFECT = GOURAUD
    }
$!FIELDMAP  [512]
  MESH
    {
    COLOR = BLACK
    }
  CONTOUR
    {
    CONTOURTYPE = FLOOD
    COLOR = BLACK
    USELIGHTINGEFFECT = YES
    }
  VECTOR
    {
    COLOR = BLACK
    }
  SCATTER
    {
    COLOR = BLACK
    }
  SHADE
    {
    COLOR = WHITE
    }
  EDGELAYER
    {
    SHOW = YES
    EDGETYPE = BORDERSANDCREASES
    COLOR = BLACK
    LINETHICKNESS = 0.1
    }
  POINTS
    {
    POINTSTOPLOT = SURFACENODES
    }
  SURFACES
    {
    SURFACESTOPLOT = KPLANES
    }
  VOLUMEMODE
    {
    VOLUMEOBJECTSTOPLOT
      {
      SHOWISOSURFACES = NO
      SHOWSLICES = NO
      SHOWSTREAMTRACES = NO
      }
    }
  EFFECTS
    {
    LIGHTINGEFFECT = GOURAUD
    }
$!FIELDMAP  [513]
  MESH
    {
    COLOR = BLACK
    }
  CONTOUR
    {
    CONTOURTYPE = FLOOD
    COLOR = BLACK
    USELIGHTINGEFFECT = YES
    }
  VECTOR
    {
    COLOR = BLACK
    }
  SCATTER
    {
    COLOR = BLACK
    }
  SHADE
    {
    COLOR = WHITE
    }
  EDGELAYER
    {
    SHOW = YES
    EDGETYPE = BORDERSANDCREASES
    COLOR = BLACK
    LINETHICKNESS = 0.1
    }
  POINTS
    {
    POINTSTOPLOT = SURFACENODES
    }
  SURFACES
    {
    SURFACESTOPLOT = KPLANES
    }
  VOLUMEMODE
    {
    VOLUMEOBJECTSTOPLOT
      {
      SHOWISOSURFACES = NO
      SHOWSLICES = NO
      SHOWSTREAMTRACES = NO
      }
    }
  EFFECTS
    {
    LIGHTINGEFFECT = GOURAUD
    }
$!FIELDMAP  [514]
  MESH
    {
    COLOR = BLACK
    }
  CONTOUR
    {
    CONTOURTYPE = FLOOD
    COLOR = BLACK
    USELIGHTINGEFFECT = YES
    }
  VECTOR
    {
    COLOR = BLACK
    }
  SCATTER
    {
    COLOR = BLACK
    }
  SHADE
    {
    COLOR = WHITE
    }
  EDGELAYER
    {
    SHOW = YES
    EDGETYPE = BORDERSANDCREASES
    COLOR = BLACK
    LINETHICKNESS = 0.1
    }
  POINTS
    {
    POINTSTOPLOT = SURFACENODES
    }
  SURFACES
    {
    SURFACESTOPLOT = KPLANES
    }
  VOLUMEMODE
    {
    VOLUMEOBJECTSTOPLOT
      {
      SHOWISOSURFACES = NO
      SHOWSLICES = NO
      SHOWSTREAMTRACES = NO
      }
    }
  EFFECTS
    {
    LIGHTINGEFFECT = GOURAUD
    }
$!FIELDMAP  [515]
  MESH
    {
    COLOR = BLACK
    }
  CONTOUR
    {
    CONTOURTYPE = FLOOD
    COLOR = BLACK
    USELIGHTINGEFFECT = YES
    }
  VECTOR
    {
    COLOR = BLACK
    }
  SCATTER
    {
    COLOR = BLACK
    }
  SHADE
    {
    COLOR = WHITE
    }
  EDGELAYER
    {
    SHOW = YES
    EDGETYPE = BORDERSANDCREASES
    COLOR = BLACK
    LINETHICKNESS = 0.1
    }
  POINTS
    {
    POINTSTOPLOT = SURFACENODES
    }
  SURFACES
    {
    SURFACESTOPLOT = KPLANES
    }
  VOLUMEMODE
    {
    VOLUMEOBJECTSTOPLOT
      {
      SHOWISOSURFACES = NO
      SHOWSLICES = NO
      SHOWSTREAMTRACES = NO
      }
    }
  EFFECTS
    {
    LIGHTINGEFFECT = GOURAUD
    }
$!FIELDMAP  [516]
  MESH
    {
    COLOR = BLACK
    }
  CONTOUR
    {
    CONTOURTYPE = FLOOD
    COLOR = BLACK
    USELIGHTINGEFFECT = YES
    }
  VECTOR
    {
    COLOR = BLACK
    }
  SCATTER
    {
    COLOR = BLACK
    }
  SHADE
    {
    COLOR = WHITE
    }
  EDGELAYER
    {
    SHOW = YES
    EDGETYPE = BORDERSANDCREASES
    COLOR = BLACK
    LINETHICKNESS = 0.1
    }
  POINTS
    {
    POINTSTOPLOT = SURFACENODES
    }
  SURFACES
    {
    SURFACESTOPLOT = KPLANES
    }
  VOLUMEMODE
    {
    VOLUMEOBJECTSTOPLOT
      {
      SHOWISOSURFACES = NO
      SHOWSLICES = NO
      SHOWSTREAMTRACES = NO
      }
    }
  EFFECTS
    {
    LIGHTINGEFFECT = GOURAUD
    }
$!FIELDMAP  [517]
  MESH
    {
    COLOR = BLACK
    }
  CONTOUR
    {
    CONTOURTYPE = FLOOD
    COLOR = BLACK
    USELIGHTINGEFFECT = YES
    }
  VECTOR
    {
    COLOR = BLACK
    }
  SCATTER
    {
    COLOR = BLACK
    }
  SHADE
    {
    COLOR = WHITE
    }
  EDGELAYER
    {
    SHOW = YES
    EDGETYPE = BORDERSANDCREASES
    COLOR = BLACK
    LINETHICKNESS = 0.1
    }
  POINTS
    {
    POINTSTOPLOT = SURFACENODES
    }
  SURFACES
    {
    SURFACESTOPLOT = KPLANES
    }
  VOLUMEMODE
    {
    VOLUMEOBJECTSTOPLOT
      {
      SHOWISOSURFACES = NO
      SHOWSLICES = NO
      SHOWSTREAMTRACES = NO
      }
    }
  EFFECTS
    {
    LIGHTINGEFFECT = GOURAUD
    }
$!FIELDMAP  [518]
  MESH
    {
    COLOR = BLACK
    }
  CONTOUR
    {
    CONTOURTYPE = FLOOD
    COLOR = BLACK
    USELIGHTINGEFFECT = YES
    }
  VECTOR
    {
    COLOR = BLACK
    }
  SCATTER
    {
    COLOR = BLACK
    }
  SHADE
    {
    COLOR = WHITE
    }
  EDGELAYER
    {
    SHOW = YES
    EDGETYPE = BORDERSANDCREASES
    COLOR = BLACK
    LINETHICKNESS = 0.1
    }
  POINTS
    {
    POINTSTOPLOT = SURFACENODES
    }
  SURFACES
    {
    SURFACESTOPLOT = KPLANES
    }
  VOLUMEMODE
    {
    VOLUMEOBJECTSTOPLOT
      {
      SHOWISOSURFACES = NO
      SHOWSLICES = NO
      SHOWSTREAMTRACES = NO
      }
    }
  EFFECTS
    {
    LIGHTINGEFFECT = GOURAUD
    }
$!FIELDMAP  [519]
  MESH
    {
    COLOR = BLACK
    }
  CONTOUR
    {
    CONTOURTYPE = FLOOD
    COLOR = BLACK
    USELIGHTINGEFFECT = YES
    }
  VECTOR
    {
    COLOR = BLACK
    }
  SCATTER
    {
    COLOR = BLACK
    }
  SHADE
    {
    COLOR = WHITE
    }
  EDGELAYER
    {
    SHOW = YES
    EDGETYPE = BORDERSANDCREASES
    COLOR = BLACK
    LINETHICKNESS = 0.1
    }
  POINTS
    {
    POINTSTOPLOT = SURFACENODES
    }
  SURFACES
    {
    SURFACESTOPLOT = KPLANES
    }
  VOLUMEMODE
    {
    VOLUMEOBJECTSTOPLOT
      {
      SHOWISOSURFACES = NO
      SHOWSLICES = NO
      SHOWSTREAMTRACES = NO
      }
    }
  EFFECTS
    {
    LIGHTINGEFFECT = GOURAUD
    }
$!FIELDMAP  [520]
  MESH
    {
    COLOR = BLACK
    }
  CONTOUR
    {
    CONTOURTYPE = FLOOD
    COLOR = BLACK
    USELIGHTINGEFFECT = YES
    }
  VECTOR
    {
    COLOR = BLACK
    }
  SCATTER
    {
    COLOR = BLACK
    }
  SHADE
    {
    COLOR = WHITE
    }
  EDGELAYER
    {
    SHOW = YES
    EDGETYPE = BORDERSANDCREASES
    COLOR = BLACK
    LINETHICKNESS = 0.1
    }
  POINTS
    {
    POINTSTOPLOT = SURFACENODES
    }
  SURFACES
    {
    SURFACESTOPLOT = KPLANES
    }
  VOLUMEMODE
    {
    VOLUMEOBJECTSTOPLOT
      {
      SHOWISOSURFACES = NO
      SHOWSLICES = NO
      SHOWSTREAMTRACES = NO
      }
    }
  EFFECTS
    {
    LIGHTINGEFFECT = GOURAUD
    }
$!FIELDMAP  [521]
  MESH
    {
    COLOR = BLACK
    }
  CONTOUR
    {
    CONTOURTYPE = FLOOD
    COLOR = BLACK
    USELIGHTINGEFFECT = YES
    }
  VECTOR
    {
    COLOR = BLACK
    }
  SCATTER
    {
    COLOR = BLACK
    }
  SHADE
    {
    COLOR = WHITE
    }
  EDGELAYER
    {
    SHOW = YES
    EDGETYPE = BORDERSANDCREASES
    COLOR = BLACK
    LINETHICKNESS = 0.1
    }
  POINTS
    {
    POINTSTOPLOT = SURFACENODES
    }
  SURFACES
    {
    SURFACESTOPLOT = KPLANES
    }
  VOLUMEMODE
    {
    VOLUMEOBJECTSTOPLOT
      {
      SHOWISOSURFACES = NO
      SHOWSLICES = NO
      SHOWSTREAMTRACES = NO
      }
    }
  EFFECTS
    {
    LIGHTINGEFFECT = GOURAUD
    }
$!FIELDMAP  [522]
  MESH
    {
    COLOR = BLACK
    }
  CONTOUR
    {
    CONTOURTYPE = FLOOD
    COLOR = BLACK
    USELIGHTINGEFFECT = YES
    }
  VECTOR
    {
    COLOR = BLACK
    }
  SCATTER
    {
    COLOR = BLACK
    }
  SHADE
    {
    COLOR = WHITE
    }
  EDGELAYER
    {
    SHOW = YES
    EDGETYPE = BORDERSANDCREASES
    COLOR = BLACK
    LINETHICKNESS = 0.1
    }
  POINTS
    {
    POINTSTOPLOT = SURFACENODES
    }
  SURFACES
    {
    SURFACESTOPLOT = KPLANES
    }
  VOLUMEMODE
    {
    VOLUMEOBJECTSTOPLOT
      {
      SHOWISOSURFACES = NO
      SHOWSLICES = NO
      SHOWSTREAMTRACES = NO
      }
    }
  EFFECTS
    {
    LIGHTINGEFFECT = GOURAUD
    }
$!FIELDMAP  [523]
  MESH
    {
    COLOR = BLACK
    }
  CONTOUR
    {
    CONTOURTYPE = FLOOD
    COLOR = BLACK
    USELIGHTINGEFFECT = YES
    }
  VECTOR
    {
    COLOR = BLACK
    }
  SCATTER
    {
    COLOR = BLACK
    }
  SHADE
    {
    COLOR = WHITE
    }
  EDGELAYER
    {
    SHOW = YES
    EDGETYPE = BORDERSANDCREASES
    COLOR = BLACK
    LINETHICKNESS = 0.1
    }
  POINTS
    {
    POINTSTOPLOT = SURFACENODES
    }
  SURFACES
    {
    SURFACESTOPLOT = KPLANES
    }
  VOLUMEMODE
    {
    VOLUMEOBJECTSTOPLOT
      {
      SHOWISOSURFACES = NO
      SHOWSLICES = NO
      SHOWSTREAMTRACES = NO
      }
    }
  EFFECTS
    {
    LIGHTINGEFFECT = GOURAUD
    }
$!FIELDMAP  [524]
  MESH
    {
    COLOR = BLACK
    }
  CONTOUR
    {
    CONTOURTYPE = FLOOD
    COLOR = BLACK
    USELIGHTINGEFFECT = YES
    }
  VECTOR
    {
    COLOR = BLACK
    }
  SCATTER
    {
    COLOR = BLACK
    }
  SHADE
    {
    COLOR = WHITE
    }
  EDGELAYER
    {
    SHOW = YES
    EDGETYPE = BORDERSANDCREASES
    COLOR = BLACK
    LINETHICKNESS = 0.1
    }
  POINTS
    {
    POINTSTOPLOT = SURFACENODES
    }
  SURFACES
    {
    SURFACESTOPLOT = KPLANES
    }
  VOLUMEMODE
    {
    VOLUMEOBJECTSTOPLOT
      {
      SHOWISOSURFACES = NO
      SHOWSLICES = NO
      SHOWSTREAMTRACES = NO
      }
    }
  EFFECTS
    {
    LIGHTINGEFFECT = GOURAUD
    }
$!FIELDMAP  [525]
  MESH
    {
    COLOR = BLACK
    }
  CONTOUR
    {
    CONTOURTYPE = FLOOD
    COLOR = BLACK
    USELIGHTINGEFFECT = YES
    }
  VECTOR
    {
    COLOR = BLACK
    }
  SCATTER
    {
    COLOR = BLACK
    }
  SHADE
    {
    COLOR = WHITE
    }
  EDGELAYER
    {
    SHOW = YES
    EDGETYPE = BORDERSANDCREASES
    COLOR = BLACK
    LINETHICKNESS = 0.1
    }
  POINTS
    {
    POINTSTOPLOT = SURFACENODES
    }
  SURFACES
    {
    SURFACESTOPLOT = KPLANES
    }
  VOLUMEMODE
    {
    VOLUMEOBJECTSTOPLOT
      {
      SHOWISOSURFACES = NO
      SHOWSLICES = NO
      SHOWSTREAMTRACES = NO
      }
    }
  EFFECTS
    {
    LIGHTINGEFFECT = GOURAUD
    }
$!FIELDMAP  [526]
  MESH
    {
    COLOR = BLACK
    }
  CONTOUR
    {
    CONTOURTYPE = FLOOD
    COLOR = BLACK
    USELIGHTINGEFFECT = YES
    }
  VECTOR
    {
    COLOR = BLACK
    }
  SCATTER
    {
    COLOR = BLACK
    }
  SHADE
    {
    COLOR = WHITE
    }
  EDGELAYER
    {
    SHOW = YES
    EDGETYPE = BORDERSANDCREASES
    COLOR = BLACK
    LINETHICKNESS = 0.1
    }
  POINTS
    {
    POINTSTOPLOT = SURFACENODES
    }
  SURFACES
    {
    SURFACESTOPLOT = KPLANES
    }
  VOLUMEMODE
    {
    VOLUMEOBJECTSTOPLOT
      {
      SHOWISOSURFACES = NO
      SHOWSLICES = NO
      SHOWSTREAMTRACES = NO
      }
    }
  EFFECTS
    {
    LIGHTINGEFFECT = GOURAUD
    }
$!FIELDMAP  [527]
  MESH
    {
    COLOR = BLACK
    }
  CONTOUR
    {
    CONTOURTYPE = FLOOD
    COLOR = BLACK
    USELIGHTINGEFFECT = YES
    }
  VECTOR
    {
    COLOR = BLACK
    }
  SCATTER
    {
    COLOR = BLACK
    }
  SHADE
    {
    COLOR = WHITE
    }
  EDGELAYER
    {
    SHOW = YES
    EDGETYPE = BORDERSANDCREASES
    COLOR = BLACK
    LINETHICKNESS = 0.1
    }
  POINTS
    {
    POINTSTOPLOT = SURFACENODES
    }
  SURFACES
    {
    SURFACESTOPLOT = KPLANES
    }
  VOLUMEMODE
    {
    VOLUMEOBJECTSTOPLOT
      {
      SHOWISOSURFACES = NO
      SHOWSLICES = NO
      SHOWSTREAMTRACES = NO
      }
    }
  EFFECTS
    {
    LIGHTINGEFFECT = GOURAUD
    }
$!FIELDMAP  [528]
  MESH
    {
    COLOR = BLACK
    }
  CONTOUR
    {
    CONTOURTYPE = FLOOD
    COLOR = BLACK
    USELIGHTINGEFFECT = YES
    }
  VECTOR
    {
    COLOR = BLACK
    }
  SCATTER
    {
    COLOR = BLACK
    }
  SHADE
    {
    COLOR = WHITE
    }
  EDGELAYER
    {
    SHOW = YES
    EDGETYPE = BORDERSANDCREASES
    COLOR = BLACK
    LINETHICKNESS = 0.1
    }
  POINTS
    {
    POINTSTOPLOT = SURFACENODES
    }
  SURFACES
    {
    SURFACESTOPLOT = KPLANES
    }
  VOLUMEMODE
    {
    VOLUMEOBJECTSTOPLOT
      {
      SHOWISOSURFACES = NO
      SHOWSLICES = NO
      SHOWSTREAMTRACES = NO
      }
    }
  EFFECTS
    {
    LIGHTINGEFFECT = GOURAUD
    }
$!FIELDMAP  [529]
  MESH
    {
    COLOR = BLACK
    }
  CONTOUR
    {
    CONTOURTYPE = FLOOD
    COLOR = BLACK
    USELIGHTINGEFFECT = YES
    }
  VECTOR
    {
    COLOR = BLACK
    }
  SCATTER
    {
    COLOR = BLACK
    }
  SHADE
    {
    COLOR = WHITE
    }
  EDGELAYER
    {
    SHOW = YES
    EDGETYPE = BORDERSANDCREASES
    COLOR = BLACK
    LINETHICKNESS = 0.1
    }
  POINTS
    {
    POINTSTOPLOT = SURFACENODES
    }
  SURFACES
    {
    SURFACESTOPLOT = KPLANES
    }
  VOLUMEMODE
    {
    VOLUMEOBJECTSTOPLOT
      {
      SHOWISOSURFACES = NO
      SHOWSLICES = NO
      SHOWSTREAMTRACES = NO
      }
    }
  EFFECTS
    {
    LIGHTINGEFFECT = GOURAUD
    }
$!FIELDMAP  [530]
  MESH
    {
    COLOR = BLACK
    }
  CONTOUR
    {
    CONTOURTYPE = FLOOD
    COLOR = BLACK
    USELIGHTINGEFFECT = YES
    }
  VECTOR
    {
    COLOR = BLACK
    }
  SCATTER
    {
    COLOR = BLACK
    }
  SHADE
    {
    COLOR = WHITE
    }
  EDGELAYER
    {
    SHOW = YES
    EDGETYPE = BORDERSANDCREASES
    COLOR = BLACK
    LINETHICKNESS = 0.1
    }
  POINTS
    {
    POINTSTOPLOT = SURFACENODES
    }
  SURFACES
    {
    SURFACESTOPLOT = KPLANES
    }
  VOLUMEMODE
    {
    VOLUMEOBJECTSTOPLOT
      {
      SHOWISOSURFACES = NO
      SHOWSLICES = NO
      SHOWSTREAMTRACES = NO
      }
    }
  EFFECTS
    {
    LIGHTINGEFFECT = GOURAUD
    }
$!FIELDMAP  [531]
  MESH
    {
    COLOR = BLACK
    }
  CONTOUR
    {
    CONTOURTYPE = FLOOD
    COLOR = BLACK
    USELIGHTINGEFFECT = YES
    }
  VECTOR
    {
    COLOR = BLACK
    }
  SCATTER
    {
    COLOR = BLACK
    }
  SHADE
    {
    COLOR = WHITE
    }
  EDGELAYER
    {
    SHOW = YES
    EDGETYPE = BORDERSANDCREASES
    COLOR = BLACK
    LINETHICKNESS = 0.1
    }
  POINTS
    {
    POINTSTOPLOT = SURFACENODES
    }
  SURFACES
    {
    SURFACESTOPLOT = KPLANES
    }
  VOLUMEMODE
    {
    VOLUMEOBJECTSTOPLOT
      {
      SHOWISOSURFACES = NO
      SHOWSLICES = NO
      SHOWSTREAMTRACES = NO
      }
    }
  EFFECTS
    {
    LIGHTINGEFFECT = GOURAUD
    }
$!FIELDMAP  [532]
  MESH
    {
    COLOR = BLACK
    }
  CONTOUR
    {
    CONTOURTYPE = FLOOD
    COLOR = BLACK
    USELIGHTINGEFFECT = YES
    }
  VECTOR
    {
    COLOR = BLACK
    }
  SCATTER
    {
    COLOR = BLACK
    }
  SHADE
    {
    COLOR = WHITE
    }
  EDGELAYER
    {
    SHOW = YES
    EDGETYPE = BORDERSANDCREASES
    COLOR = BLACK
    LINETHICKNESS = 0.1
    }
  POINTS
    {
    POINTSTOPLOT = SURFACENODES
    }
  SURFACES
    {
    SURFACESTOPLOT = KPLANES
    }
  VOLUMEMODE
    {
    VOLUMEOBJECTSTOPLOT
      {
      SHOWISOSURFACES = NO
      SHOWSLICES = NO
      SHOWSTREAMTRACES = NO
      }
    }
  EFFECTS
    {
    LIGHTINGEFFECT = GOURAUD
    }
$!FIELDMAP  [533]
  MESH
    {
    COLOR = BLACK
    }
  CONTOUR
    {
    CONTOURTYPE = FLOOD
    COLOR = BLACK
    USELIGHTINGEFFECT = YES
    }
  VECTOR
    {
    COLOR = BLACK
    }
  SCATTER
    {
    COLOR = BLACK
    }
  SHADE
    {
    COLOR = WHITE
    }
  EDGELAYER
    {
    SHOW = YES
    EDGETYPE = BORDERSANDCREASES
    COLOR = BLACK
    LINETHICKNESS = 0.1
    }
  POINTS
    {
    POINTSTOPLOT = SURFACENODES
    }
  SURFACES
    {
    SURFACESTOPLOT = KPLANES
    }
  VOLUMEMODE
    {
    VOLUMEOBJECTSTOPLOT
      {
      SHOWISOSURFACES = NO
      SHOWSLICES = NO
      SHOWSTREAMTRACES = NO
      }
    }
  EFFECTS
    {
    LIGHTINGEFFECT = GOURAUD
    }
$!FIELDMAP  [534]
  MESH
    {
    COLOR = BLACK
    }
  CONTOUR
    {
    CONTOURTYPE = FLOOD
    COLOR = BLACK
    USELIGHTINGEFFECT = YES
    }
  VECTOR
    {
    COLOR = BLACK
    }
  SCATTER
    {
    COLOR = BLACK
    }
  SHADE
    {
    COLOR = WHITE
    }
  EDGELAYER
    {
    SHOW = YES
    EDGETYPE = BORDERSANDCREASES
    COLOR = BLACK
    LINETHICKNESS = 0.1
    }
  POINTS
    {
    POINTSTOPLOT = SURFACENODES
    }
  SURFACES
    {
    SURFACESTOPLOT = KPLANES
    }
  VOLUMEMODE
    {
    VOLUMEOBJECTSTOPLOT
      {
      SHOWISOSURFACES = NO
      SHOWSLICES = NO
      SHOWSTREAMTRACES = NO
      }
    }
  EFFECTS
    {
    LIGHTINGEFFECT = GOURAUD
    }
$!FIELDMAP  [535]
  MESH
    {
    COLOR = BLACK
    }
  CONTOUR
    {
    CONTOURTYPE = FLOOD
    COLOR = BLACK
    USELIGHTINGEFFECT = YES
    }
  VECTOR
    {
    COLOR = BLACK
    }
  SCATTER
    {
    COLOR = BLACK
    }
  SHADE
    {
    COLOR = WHITE
    }
  EDGELAYER
    {
    SHOW = YES
    EDGETYPE = BORDERSANDCREASES
    COLOR = BLACK
    LINETHICKNESS = 0.1
    }
  POINTS
    {
    POINTSTOPLOT = SURFACENODES
    }
  SURFACES
    {
    SURFACESTOPLOT = KPLANES
    }
  VOLUMEMODE
    {
    VOLUMEOBJECTSTOPLOT
      {
      SHOWISOSURFACES = NO
      SHOWSLICES = NO
      SHOWSTREAMTRACES = NO
      }
    }
  EFFECTS
    {
    LIGHTINGEFFECT = GOURAUD
    }
$!FIELDMAP  [536]
  MESH
    {
    COLOR = BLACK
    }
  CONTOUR
    {
    CONTOURTYPE = FLOOD
    COLOR = BLACK
    USELIGHTINGEFFECT = YES
    }
  VECTOR
    {
    COLOR = BLACK
    }
  SCATTER
    {
    COLOR = BLACK
    }
  SHADE
    {
    COLOR = WHITE
    }
  EDGELAYER
    {
    SHOW = YES
    EDGETYPE = BORDERSANDCREASES
    COLOR = BLACK
    LINETHICKNESS = 0.1
    }
  POINTS
    {
    POINTSTOPLOT = SURFACENODES
    }
  SURFACES
    {
    SURFACESTOPLOT = KPLANES
    }
  VOLUMEMODE
    {
    VOLUMEOBJECTSTOPLOT
      {
      SHOWISOSURFACES = NO
      SHOWSLICES = NO
      SHOWSTREAMTRACES = NO
      }
    }
  EFFECTS
    {
    LIGHTINGEFFECT = GOURAUD
    }
$!FIELDMAP  [537]
  MESH
    {
    COLOR = BLACK
    }
  CONTOUR
    {
    CONTOURTYPE = FLOOD
    COLOR = BLACK
    USELIGHTINGEFFECT = YES
    }
  VECTOR
    {
    COLOR = BLACK
    }
  SCATTER
    {
    COLOR = BLACK
    }
  SHADE
    {
    COLOR = WHITE
    }
  EDGELAYER
    {
    SHOW = YES
    EDGETYPE = BORDERSANDCREASES
    COLOR = BLACK
    LINETHICKNESS = 0.1
    }
  POINTS
    {
    POINTSTOPLOT = SURFACENODES
    }
  SURFACES
    {
    SURFACESTOPLOT = KPLANES
    }
  VOLUMEMODE
    {
    VOLUMEOBJECTSTOPLOT
      {
      SHOWISOSURFACES = NO
      SHOWSLICES = NO
      SHOWSTREAMTRACES = NO
      }
    }
  EFFECTS
    {
    LIGHTINGEFFECT = GOURAUD
    }
$!FIELDMAP  [538]
  MESH
    {
    COLOR = BLACK
    }
  CONTOUR
    {
    CONTOURTYPE = FLOOD
    COLOR = BLACK
    USELIGHTINGEFFECT = YES
    }
  VECTOR
    {
    COLOR = BLACK
    }
  SCATTER
    {
    COLOR = BLACK
    }
  SHADE
    {
    COLOR = WHITE
    }
  EDGELAYER
    {
    SHOW = YES
    EDGETYPE = BORDERSANDCREASES
    COLOR = BLACK
    LINETHICKNESS = 0.1
    }
  POINTS
    {
    POINTSTOPLOT = SURFACENODES
    }
  SURFACES
    {
    SURFACESTOPLOT = KPLANES
    }
  VOLUMEMODE
    {
    VOLUMEOBJECTSTOPLOT
      {
      SHOWISOSURFACES = NO
      SHOWSLICES = NO
      SHOWSTREAMTRACES = NO
      }
    }
  EFFECTS
    {
    LIGHTINGEFFECT = GOURAUD
    }
$!FIELDMAP  [539]
  MESH
    {
    COLOR = BLACK
    }
  CONTOUR
    {
    CONTOURTYPE = FLOOD
    COLOR = BLACK
    USELIGHTINGEFFECT = YES
    }
  VECTOR
    {
    COLOR = BLACK
    }
  SCATTER
    {
    COLOR = BLACK
    }
  SHADE
    {
    COLOR = WHITE
    }
  EDGELAYER
    {
    SHOW = YES
    EDGETYPE = BORDERSANDCREASES
    COLOR = BLACK
    LINETHICKNESS = 0.1
    }
  POINTS
    {
    POINTSTOPLOT = SURFACENODES
    }
  SURFACES
    {
    SURFACESTOPLOT = KPLANES
    }
  VOLUMEMODE
    {
    VOLUMEOBJECTSTOPLOT
      {
      SHOWISOSURFACES = NO
      SHOWSLICES = NO
      SHOWSTREAMTRACES = NO
      }
    }
  EFFECTS
    {
    LIGHTINGEFFECT = GOURAUD
    }
$!FIELDMAP  [540]
  MESH
    {
    COLOR = BLACK
    }
  CONTOUR
    {
    CONTOURTYPE = FLOOD
    COLOR = BLACK
    USELIGHTINGEFFECT = YES
    }
  VECTOR
    {
    COLOR = BLACK
    }
  SCATTER
    {
    COLOR = BLACK
    }
  SHADE
    {
    COLOR = WHITE
    }
  EDGELAYER
    {
    SHOW = YES
    EDGETYPE = BORDERSANDCREASES
    COLOR = BLACK
    LINETHICKNESS = 0.1
    }
  POINTS
    {
    POINTSTOPLOT = SURFACENODES
    }
  SURFACES
    {
    SURFACESTOPLOT = KPLANES
    }
  VOLUMEMODE
    {
    VOLUMEOBJECTSTOPLOT
      {
      SHOWISOSURFACES = NO
      SHOWSLICES = NO
      SHOWSTREAMTRACES = NO
      }
    }
  EFFECTS
    {
    LIGHTINGEFFECT = GOURAUD
    }
$!FIELDMAP  [541]
  MESH
    {
    COLOR = BLACK
    }
  CONTOUR
    {
    CONTOURTYPE = FLOOD
    COLOR = BLACK
    USELIGHTINGEFFECT = YES
    }
  VECTOR
    {
    COLOR = BLACK
    }
  SCATTER
    {
    COLOR = BLACK
    }
  SHADE
    {
    COLOR = WHITE
    }
  EDGELAYER
    {
    SHOW = YES
    EDGETYPE = BORDERSANDCREASES
    COLOR = BLACK
    LINETHICKNESS = 0.1
    }
  POINTS
    {
    POINTSTOPLOT = SURFACENODES
    }
  SURFACES
    {
    SURFACESTOPLOT = KPLANES
    }
  VOLUMEMODE
    {
    VOLUMEOBJECTSTOPLOT
      {
      SHOWISOSURFACES = NO
      SHOWSLICES = NO
      SHOWSTREAMTRACES = NO
      }
    }
  EFFECTS
    {
    LIGHTINGEFFECT = GOURAUD
    }
$!FIELDMAP  [542]
  MESH
    {
    COLOR = BLACK
    }
  CONTOUR
    {
    CONTOURTYPE = FLOOD
    COLOR = BLACK
    USELIGHTINGEFFECT = YES
    }
  VECTOR
    {
    COLOR = BLACK
    }
  SCATTER
    {
    COLOR = BLACK
    }
  SHADE
    {
    COLOR = WHITE
    }
  EDGELAYER
    {
    SHOW = YES
    EDGETYPE = BORDERSANDCREASES
    COLOR = BLACK
    LINETHICKNESS = 0.1
    }
  POINTS
    {
    POINTSTOPLOT = SURFACENODES
    }
  SURFACES
    {
    SURFACESTOPLOT = KPLANES
    }
  VOLUMEMODE
    {
    VOLUMEOBJECTSTOPLOT
      {
      SHOWISOSURFACES = NO
      SHOWSLICES = NO
      SHOWSTREAMTRACES = NO
      }
    }
  EFFECTS
    {
    LIGHTINGEFFECT = GOURAUD
    }
$!FIELDMAP  [543]
  MESH
    {
    COLOR = BLACK
    }
  CONTOUR
    {
    CONTOURTYPE = FLOOD
    COLOR = BLACK
    USELIGHTINGEFFECT = YES
    }
  VECTOR
    {
    COLOR = BLACK
    }
  SCATTER
    {
    COLOR = BLACK
    }
  SHADE
    {
    COLOR = WHITE
    }
  EDGELAYER
    {
    SHOW = YES
    EDGETYPE = BORDERSANDCREASES
    COLOR = BLACK
    LINETHICKNESS = 0.1
    }
  POINTS
    {
    POINTSTOPLOT = SURFACENODES
    }
  SURFACES
    {
    SURFACESTOPLOT = KPLANES
    }
  VOLUMEMODE
    {
    VOLUMEOBJECTSTOPLOT
      {
      SHOWISOSURFACES = NO
      SHOWSLICES = NO
      SHOWSTREAMTRACES = NO
      }
    }
  EFFECTS
    {
    LIGHTINGEFFECT = GOURAUD
    }
$!FIELDMAP  [544]
  MESH
    {
    COLOR = BLACK
    }
  CONTOUR
    {
    CONTOURTYPE = FLOOD
    COLOR = BLACK
    USELIGHTINGEFFECT = YES
    }
  VECTOR
    {
    COLOR = BLACK
    }
  SCATTER
    {
    COLOR = BLACK
    }
  SHADE
    {
    COLOR = WHITE
    }
  EDGELAYER
    {
    SHOW = YES
    EDGETYPE = BORDERSANDCREASES
    COLOR = BLACK
    LINETHICKNESS = 0.1
    }
  POINTS
    {
    POINTSTOPLOT = SURFACENODES
    }
  SURFACES
    {
    SURFACESTOPLOT = KPLANES
    }
  VOLUMEMODE
    {
    VOLUMEOBJECTSTOPLOT
      {
      SHOWISOSURFACES = NO
      SHOWSLICES = NO
      SHOWSTREAMTRACES = NO
      }
    }
  EFFECTS
    {
    LIGHTINGEFFECT = GOURAUD
    }
$!FIELDMAP  [545]
  MESH
    {
    COLOR = BLACK
    }
  CONTOUR
    {
    CONTOURTYPE = FLOOD
    COLOR = BLACK
    USELIGHTINGEFFECT = YES
    }
  VECTOR
    {
    COLOR = BLACK
    }
  SCATTER
    {
    COLOR = BLACK
    }
  SHADE
    {
    COLOR = WHITE
    }
  EDGELAYER
    {
    SHOW = YES
    EDGETYPE = BORDERSANDCREASES
    COLOR = BLACK
    LINETHICKNESS = 0.1
    }
  POINTS
    {
    POINTSTOPLOT = SURFACENODES
    }
  SURFACES
    {
    SURFACESTOPLOT = KPLANES
    }
  VOLUMEMODE
    {
    VOLUMEOBJECTSTOPLOT
      {
      SHOWISOSURFACES = NO
      SHOWSLICES = NO
      SHOWSTREAMTRACES = NO
      }
    }
  EFFECTS
    {
    LIGHTINGEFFECT = GOURAUD
    }
$!FIELDMAP  [546]
  MESH
    {
    COLOR = BLACK
    }
  CONTOUR
    {
    CONTOURTYPE = FLOOD
    COLOR = BLACK
    USELIGHTINGEFFECT = YES
    }
  VECTOR
    {
    COLOR = BLACK
    }
  SCATTER
    {
    COLOR = BLACK
    }
  SHADE
    {
    COLOR = WHITE
    }
  EDGELAYER
    {
    SHOW = YES
    EDGETYPE = BORDERSANDCREASES
    COLOR = BLACK
    LINETHICKNESS = 0.1
    }
  POINTS
    {
    POINTSTOPLOT = SURFACENODES
    }
  SURFACES
    {
    SURFACESTOPLOT = KPLANES
    }
  VOLUMEMODE
    {
    VOLUMEOBJECTSTOPLOT
      {
      SHOWISOSURFACES = NO
      SHOWSLICES = NO
      SHOWSTREAMTRACES = NO
      }
    }
  EFFECTS
    {
    LIGHTINGEFFECT = GOURAUD
    }
$!FIELDMAP  [547]
  MESH
    {
    COLOR = BLACK
    }
  CONTOUR
    {
    CONTOURTYPE = FLOOD
    COLOR = BLACK
    USELIGHTINGEFFECT = YES
    }
  VECTOR
    {
    COLOR = BLACK
    }
  SCATTER
    {
    COLOR = BLACK
    }
  SHADE
    {
    COLOR = WHITE
    }
  EDGELAYER
    {
    SHOW = YES
    EDGETYPE = BORDERSANDCREASES
    COLOR = BLACK
    LINETHICKNESS = 0.1
    }
  POINTS
    {
    POINTSTOPLOT = SURFACENODES
    }
  SURFACES
    {
    SURFACESTOPLOT = KPLANES
    }
  VOLUMEMODE
    {
    VOLUMEOBJECTSTOPLOT
      {
      SHOWISOSURFACES = NO
      SHOWSLICES = NO
      SHOWSTREAMTRACES = NO
      }
    }
  EFFECTS
    {
    LIGHTINGEFFECT = GOURAUD
    }
$!FIELDMAP  [548]
  MESH
    {
    COLOR = BLACK
    }
  CONTOUR
    {
    CONTOURTYPE = FLOOD
    COLOR = BLACK
    USELIGHTINGEFFECT = YES
    }
  VECTOR
    {
    COLOR = BLACK
    }
  SCATTER
    {
    COLOR = BLACK
    }
  SHADE
    {
    COLOR = WHITE
    }
  EDGELAYER
    {
    SHOW = YES
    EDGETYPE = BORDERSANDCREASES
    COLOR = BLACK
    LINETHICKNESS = 0.1
    }
  POINTS
    {
    POINTSTOPLOT = SURFACENODES
    }
  SURFACES
    {
    SURFACESTOPLOT = KPLANES
    }
  VOLUMEMODE
    {
    VOLUMEOBJECTSTOPLOT
      {
      SHOWISOSURFACES = NO
      SHOWSLICES = NO
      SHOWSTREAMTRACES = NO
      }
    }
  EFFECTS
    {
    LIGHTINGEFFECT = GOURAUD
    }
$!FIELDMAP  [549]
  MESH
    {
    COLOR = BLACK
    }
  CONTOUR
    {
    CONTOURTYPE = FLOOD
    COLOR = BLACK
    USELIGHTINGEFFECT = YES
    }
  VECTOR
    {
    COLOR = BLACK
    }
  SCATTER
    {
    COLOR = BLACK
    }
  SHADE
    {
    COLOR = WHITE
    }
  EDGELAYER
    {
    SHOW = YES
    EDGETYPE = BORDERSANDCREASES
    COLOR = BLACK
    LINETHICKNESS = 0.1
    }
  POINTS
    {
    POINTSTOPLOT = SURFACENODES
    }
  SURFACES
    {
    SURFACESTOPLOT = KPLANES
    }
  VOLUMEMODE
    {
    VOLUMEOBJECTSTOPLOT
      {
      SHOWISOSURFACES = NO
      SHOWSLICES = NO
      SHOWSTREAMTRACES = NO
      }
    }
  EFFECTS
    {
    LIGHTINGEFFECT = GOURAUD
    }
$!FIELDMAP  [550]
  MESH
    {
    COLOR = BLACK
    }
  CONTOUR
    {
    CONTOURTYPE = FLOOD
    COLOR = BLACK
    USELIGHTINGEFFECT = YES
    }
  VECTOR
    {
    COLOR = BLACK
    }
  SCATTER
    {
    COLOR = BLACK
    }
  SHADE
    {
    COLOR = WHITE
    }
  EDGELAYER
    {
    SHOW = YES
    EDGETYPE = BORDERSANDCREASES
    COLOR = BLACK
    LINETHICKNESS = 0.1
    }
  POINTS
    {
    POINTSTOPLOT = SURFACENODES
    }
  SURFACES
    {
    SURFACESTOPLOT = KPLANES
    }
  VOLUMEMODE
    {
    VOLUMEOBJECTSTOPLOT
      {
      SHOWISOSURFACES = NO
      SHOWSLICES = NO
      SHOWSTREAMTRACES = NO
      }
    }
  EFFECTS
    {
    LIGHTINGEFFECT = GOURAUD
    }
$!FIELDMAP  [551]
  MESH
    {
    COLOR = BLACK
    }
  CONTOUR
    {
    CONTOURTYPE = FLOOD
    COLOR = BLACK
    USELIGHTINGEFFECT = YES
    }
  VECTOR
    {
    COLOR = BLACK
    }
  SCATTER
    {
    COLOR = BLACK
    }
  SHADE
    {
    COLOR = WHITE
    }
  EDGELAYER
    {
    SHOW = YES
    EDGETYPE = BORDERSANDCREASES
    COLOR = BLACK
    LINETHICKNESS = 0.1
    }
  POINTS
    {
    POINTSTOPLOT = SURFACENODES
    }
  SURFACES
    {
    SURFACESTOPLOT = KPLANES
    }
  VOLUMEMODE
    {
    VOLUMEOBJECTSTOPLOT
      {
      SHOWISOSURFACES = NO
      SHOWSLICES = NO
      SHOWSTREAMTRACES = NO
      }
    }
  EFFECTS
    {
    LIGHTINGEFFECT = GOURAUD
    }
$!FIELDMAP  [552]
  MESH
    {
    COLOR = BLACK
    }
  CONTOUR
    {
    CONTOURTYPE = FLOOD
    COLOR = BLACK
    USELIGHTINGEFFECT = YES
    }
  VECTOR
    {
    COLOR = BLACK
    }
  SCATTER
    {
    COLOR = BLACK
    }
  SHADE
    {
    COLOR = WHITE
    }
  EDGELAYER
    {
    SHOW = YES
    EDGETYPE = BORDERSANDCREASES
    COLOR = BLACK
    LINETHICKNESS = 0.1
    }
  POINTS
    {
    POINTSTOPLOT = SURFACENODES
    }
  SURFACES
    {
    SURFACESTOPLOT = KPLANES
    }
  VOLUMEMODE
    {
    VOLUMEOBJECTSTOPLOT
      {
      SHOWISOSURFACES = NO
      SHOWSLICES = NO
      SHOWSTREAMTRACES = NO
      }
    }
  EFFECTS
    {
    LIGHTINGEFFECT = GOURAUD
    }
$!FIELDMAP  [553]
  MESH
    {
    COLOR = BLACK
    }
  CONTOUR
    {
    CONTOURTYPE = FLOOD
    COLOR = BLACK
    USELIGHTINGEFFECT = YES
    }
  VECTOR
    {
    COLOR = BLACK
    }
  SCATTER
    {
    COLOR = BLACK
    }
  SHADE
    {
    COLOR = WHITE
    }
  EDGELAYER
    {
    SHOW = YES
    EDGETYPE = BORDERSANDCREASES
    COLOR = BLACK
    LINETHICKNESS = 0.1
    }
  POINTS
    {
    POINTSTOPLOT = SURFACENODES
    }
  SURFACES
    {
    SURFACESTOPLOT = KPLANES
    }
  VOLUMEMODE
    {
    VOLUMEOBJECTSTOPLOT
      {
      SHOWISOSURFACES = NO
      SHOWSLICES = NO
      SHOWSTREAMTRACES = NO
      }
    }
  EFFECTS
    {
    LIGHTINGEFFECT = GOURAUD
    }
$!FIELDMAP  [554]
  MESH
    {
    COLOR = BLACK
    }
  CONTOUR
    {
    CONTOURTYPE = FLOOD
    COLOR = BLACK
    USELIGHTINGEFFECT = YES
    }
  VECTOR
    {
    COLOR = BLACK
    }
  SCATTER
    {
    COLOR = BLACK
    }
  SHADE
    {
    COLOR = WHITE
    }
  EDGELAYER
    {
    SHOW = YES
    EDGETYPE = BORDERSANDCREASES
    COLOR = BLACK
    LINETHICKNESS = 0.1
    }
  POINTS
    {
    POINTSTOPLOT = SURFACENODES
    }
  SURFACES
    {
    SURFACESTOPLOT = KPLANES
    }
  VOLUMEMODE
    {
    VOLUMEOBJECTSTOPLOT
      {
      SHOWISOSURFACES = NO
      SHOWSLICES = NO
      SHOWSTREAMTRACES = NO
      }
    }
  EFFECTS
    {
    LIGHTINGEFFECT = GOURAUD
    }
$!FIELDMAP  [555]
  MESH
    {
    COLOR = BLACK
    }
  CONTOUR
    {
    CONTOURTYPE = FLOOD
    COLOR = BLACK
    USELIGHTINGEFFECT = YES
    }
  VECTOR
    {
    COLOR = BLACK
    }
  SCATTER
    {
    COLOR = BLACK
    }
  SHADE
    {
    COLOR = WHITE
    }
  EDGELAYER
    {
    SHOW = YES
    EDGETYPE = BORDERSANDCREASES
    COLOR = BLACK
    LINETHICKNESS = 0.1
    }
  POINTS
    {
    POINTSTOPLOT = SURFACENODES
    }
  SURFACES
    {
    SURFACESTOPLOT = KPLANES
    }
  VOLUMEMODE
    {
    VOLUMEOBJECTSTOPLOT
      {
      SHOWISOSURFACES = NO
      SHOWSLICES = NO
      SHOWSTREAMTRACES = NO
      }
    }
  EFFECTS
    {
    LIGHTINGEFFECT = GOURAUD
    }
$!FIELDMAP  [556]
  MESH
    {
    COLOR = BLACK
    }
  CONTOUR
    {
    CONTOURTYPE = FLOOD
    COLOR = BLACK
    USELIGHTINGEFFECT = YES
    }
  VECTOR
    {
    COLOR = BLACK
    }
  SCATTER
    {
    COLOR = BLACK
    }
  SHADE
    {
    COLOR = WHITE
    }
  EDGELAYER
    {
    SHOW = YES
    EDGETYPE = BORDERSANDCREASES
    COLOR = BLACK
    LINETHICKNESS = 0.1
    }
  POINTS
    {
    POINTSTOPLOT = SURFACENODES
    }
  SURFACES
    {
    SURFACESTOPLOT = KPLANES
    }
  VOLUMEMODE
    {
    VOLUMEOBJECTSTOPLOT
      {
      SHOWISOSURFACES = NO
      SHOWSLICES = NO
      SHOWSTREAMTRACES = NO
      }
    }
  EFFECTS
    {
    LIGHTINGEFFECT = GOURAUD
    }
$!FIELDMAP  [557]
  MESH
    {
    COLOR = BLACK
    }
  CONTOUR
    {
    CONTOURTYPE = FLOOD
    COLOR = BLACK
    USELIGHTINGEFFECT = YES
    }
  VECTOR
    {
    COLOR = BLACK
    }
  SCATTER
    {
    COLOR = BLACK
    }
  SHADE
    {
    COLOR = WHITE
    }
  EDGELAYER
    {
    SHOW = YES
    EDGETYPE = BORDERSANDCREASES
    COLOR = BLACK
    LINETHICKNESS = 0.1
    }
  POINTS
    {
    POINTSTOPLOT = SURFACENODES
    }
  SURFACES
    {
    SURFACESTOPLOT = KPLANES
    }
  VOLUMEMODE
    {
    VOLUMEOBJECTSTOPLOT
      {
      SHOWISOSURFACES = NO
      SHOWSLICES = NO
      SHOWSTREAMTRACES = NO
      }
    }
  EFFECTS
    {
    LIGHTINGEFFECT = GOURAUD
    }
$!FIELDMAP  [558]
  MESH
    {
    COLOR = BLACK
    }
  CONTOUR
    {
    CONTOURTYPE = FLOOD
    COLOR = BLACK
    USELIGHTINGEFFECT = YES
    }
  VECTOR
    {
    COLOR = BLACK
    }
  SCATTER
    {
    COLOR = BLACK
    }
  SHADE
    {
    COLOR = WHITE
    }
  EDGELAYER
    {
    SHOW = YES
    EDGETYPE = BORDERSANDCREASES
    COLOR = BLACK
    LINETHICKNESS = 0.1
    }
  POINTS
    {
    POINTSTOPLOT = SURFACENODES
    }
  SURFACES
    {
    SURFACESTOPLOT = KPLANES
    }
  VOLUMEMODE
    {
    VOLUMEOBJECTSTOPLOT
      {
      SHOWISOSURFACES = NO
      SHOWSLICES = NO
      SHOWSTREAMTRACES = NO
      }
    }
  EFFECTS
    {
    LIGHTINGEFFECT = GOURAUD
    }
$!FIELDMAP  [559]
  MESH
    {
    COLOR = BLACK
    }
  CONTOUR
    {
    CONTOURTYPE = FLOOD
    COLOR = BLACK
    USELIGHTINGEFFECT = YES
    }
  VECTOR
    {
    COLOR = BLACK
    }
  SCATTER
    {
    COLOR = BLACK
    }
  SHADE
    {
    COLOR = WHITE
    }
  EDGELAYER
    {
    SHOW = YES
    EDGETYPE = BORDERSANDCREASES
    COLOR = BLACK
    LINETHICKNESS = 0.1
    }
  POINTS
    {
    POINTSTOPLOT = SURFACENODES
    }
  SURFACES
    {
    SURFACESTOPLOT = KPLANES
    }
  VOLUMEMODE
    {
    VOLUMEOBJECTSTOPLOT
      {
      SHOWISOSURFACES = NO
      SHOWSLICES = NO
      SHOWSTREAMTRACES = NO
      }
    }
  EFFECTS
    {
    LIGHTINGEFFECT = GOURAUD
    }
$!FIELDMAP  [560]
  MESH
    {
    COLOR = BLACK
    }
  CONTOUR
    {
    CONTOURTYPE = FLOOD
    COLOR = BLACK
    USELIGHTINGEFFECT = YES
    }
  VECTOR
    {
    COLOR = BLACK
    }
  SCATTER
    {
    COLOR = BLACK
    }
  SHADE
    {
    COLOR = WHITE
    }
  EDGELAYER
    {
    SHOW = YES
    EDGETYPE = BORDERSANDCREASES
    COLOR = BLACK
    LINETHICKNESS = 0.1
    }
  POINTS
    {
    POINTSTOPLOT = SURFACENODES
    }
  SURFACES
    {
    SURFACESTOPLOT = KPLANES
    }
  VOLUMEMODE
    {
    VOLUMEOBJECTSTOPLOT
      {
      SHOWISOSURFACES = NO
      SHOWSLICES = NO
      SHOWSTREAMTRACES = NO
      }
    }
  EFFECTS
    {
    LIGHTINGEFFECT = GOURAUD
    }
$!FIELDMAP  [561]
  MESH
    {
    COLOR = BLACK
    }
  CONTOUR
    {
    CONTOURTYPE = FLOOD
    COLOR = BLACK
    USELIGHTINGEFFECT = YES
    }
  VECTOR
    {
    COLOR = BLACK
    }
  SCATTER
    {
    COLOR = BLACK
    }
  SHADE
    {
    COLOR = WHITE
    }
  EDGELAYER
    {
    SHOW = YES
    EDGETYPE = BORDERSANDCREASES
    COLOR = BLACK
    LINETHICKNESS = 0.1
    }
  POINTS
    {
    POINTSTOPLOT = SURFACENODES
    }
  SURFACES
    {
    SURFACESTOPLOT = KPLANES
    }
  VOLUMEMODE
    {
    VOLUMEOBJECTSTOPLOT
      {
      SHOWISOSURFACES = NO
      SHOWSLICES = NO
      SHOWSTREAMTRACES = NO
      }
    }
  EFFECTS
    {
    LIGHTINGEFFECT = GOURAUD
    }
$!FIELDMAP  [562]
  MESH
    {
    COLOR = BLACK
    }
  CONTOUR
    {
    CONTOURTYPE = FLOOD
    COLOR = BLACK
    USELIGHTINGEFFECT = YES
    }
  VECTOR
    {
    COLOR = BLACK
    }
  SCATTER
    {
    COLOR = BLACK
    }
  SHADE
    {
    COLOR = WHITE
    }
  EDGELAYER
    {
    SHOW = YES
    EDGETYPE = BORDERSANDCREASES
    COLOR = BLACK
    LINETHICKNESS = 0.1
    }
  POINTS
    {
    POINTSTOPLOT = SURFACENODES
    }
  SURFACES
    {
    SURFACESTOPLOT = KPLANES
    }
  VOLUMEMODE
    {
    VOLUMEOBJECTSTOPLOT
      {
      SHOWISOSURFACES = NO
      SHOWSLICES = NO
      SHOWSTREAMTRACES = NO
      }
    }
  EFFECTS
    {
    LIGHTINGEFFECT = GOURAUD
    }
$!FIELDMAP  [563]
  MESH
    {
    COLOR = BLACK
    }
  CONTOUR
    {
    CONTOURTYPE = FLOOD
    COLOR = BLACK
    USELIGHTINGEFFECT = YES
    }
  VECTOR
    {
    COLOR = BLACK
    }
  SCATTER
    {
    COLOR = BLACK
    }
  SHADE
    {
    COLOR = WHITE
    }
  EDGELAYER
    {
    SHOW = YES
    EDGETYPE = BORDERSANDCREASES
    COLOR = BLACK
    LINETHICKNESS = 0.1
    }
  POINTS
    {
    POINTSTOPLOT = SURFACENODES
    }
  SURFACES
    {
    SURFACESTOPLOT = KPLANES
    }
  VOLUMEMODE
    {
    VOLUMEOBJECTSTOPLOT
      {
      SHOWISOSURFACES = NO
      SHOWSLICES = NO
      SHOWSTREAMTRACES = NO
      }
    }
  EFFECTS
    {
    LIGHTINGEFFECT = GOURAUD
    }
$!FIELDMAP  [564]
  MESH
    {
    COLOR = BLACK
    }
  CONTOUR
    {
    CONTOURTYPE = FLOOD
    COLOR = BLACK
    USELIGHTINGEFFECT = YES
    }
  VECTOR
    {
    COLOR = BLACK
    }
  SCATTER
    {
    COLOR = BLACK
    }
  SHADE
    {
    COLOR = WHITE
    }
  EDGELAYER
    {
    SHOW = YES
    EDGETYPE = BORDERSANDCREASES
    COLOR = BLACK
    LINETHICKNESS = 0.1
    }
  POINTS
    {
    POINTSTOPLOT = SURFACENODES
    }
  SURFACES
    {
    SURFACESTOPLOT = KPLANES
    }
  VOLUMEMODE
    {
    VOLUMEOBJECTSTOPLOT
      {
      SHOWISOSURFACES = NO
      SHOWSLICES = NO
      SHOWSTREAMTRACES = NO
      }
    }
  EFFECTS
    {
    LIGHTINGEFFECT = GOURAUD
    }
$!FIELDMAP  [565]
  MESH
    {
    COLOR = BLACK
    }
  CONTOUR
    {
    CONTOURTYPE = FLOOD
    COLOR = BLACK
    USELIGHTINGEFFECT = YES
    }
  VECTOR
    {
    COLOR = BLACK
    }
  SCATTER
    {
    COLOR = BLACK
    }
  SHADE
    {
    COLOR = WHITE
    }
  EDGELAYER
    {
    SHOW = YES
    EDGETYPE = BORDERSANDCREASES
    COLOR = BLACK
    LINETHICKNESS = 0.1
    }
  POINTS
    {
    POINTSTOPLOT = SURFACENODES
    }
  SURFACES
    {
    SURFACESTOPLOT = KPLANES
    }
  VOLUMEMODE
    {
    VOLUMEOBJECTSTOPLOT
      {
      SHOWISOSURFACES = NO
      SHOWSLICES = NO
      SHOWSTREAMTRACES = NO
      }
    }
  EFFECTS
    {
    LIGHTINGEFFECT = GOURAUD
    }
$!FIELDMAP  [566]
  MESH
    {
    COLOR = BLACK
    }
  CONTOUR
    {
    CONTOURTYPE = FLOOD
    COLOR = BLACK
    USELIGHTINGEFFECT = YES
    }
  VECTOR
    {
    COLOR = BLACK
    }
  SCATTER
    {
    COLOR = BLACK
    }
  SHADE
    {
    COLOR = WHITE
    }
  EDGELAYER
    {
    SHOW = YES
    EDGETYPE = BORDERSANDCREASES
    COLOR = BLACK
    LINETHICKNESS = 0.1
    }
  POINTS
    {
    POINTSTOPLOT = SURFACENODES
    }
  SURFACES
    {
    SURFACESTOPLOT = KPLANES
    }
  VOLUMEMODE
    {
    VOLUMEOBJECTSTOPLOT
      {
      SHOWISOSURFACES = NO
      SHOWSLICES = NO
      SHOWSTREAMTRACES = NO
      }
    }
  EFFECTS
    {
    LIGHTINGEFFECT = GOURAUD
    }
$!FIELDMAP  [567]
  MESH
    {
    COLOR = BLACK
    }
  CONTOUR
    {
    CONTOURTYPE = FLOOD
    COLOR = BLACK
    USELIGHTINGEFFECT = YES
    }
  VECTOR
    {
    COLOR = BLACK
    }
  SCATTER
    {
    COLOR = BLACK
    }
  SHADE
    {
    COLOR = WHITE
    }
  EDGELAYER
    {
    SHOW = YES
    EDGETYPE = BORDERSANDCREASES
    COLOR = BLACK
    LINETHICKNESS = 0.1
    }
  POINTS
    {
    POINTSTOPLOT = SURFACENODES
    }
  SURFACES
    {
    SURFACESTOPLOT = KPLANES
    }
  VOLUMEMODE
    {
    VOLUMEOBJECTSTOPLOT
      {
      SHOWISOSURFACES = NO
      SHOWSLICES = NO
      SHOWSTREAMTRACES = NO
      }
    }
  EFFECTS
    {
    LIGHTINGEFFECT = GOURAUD
    }
$!FIELDMAP  [568]
  MESH
    {
    COLOR = BLACK
    }
  CONTOUR
    {
    CONTOURTYPE = FLOOD
    COLOR = BLACK
    USELIGHTINGEFFECT = YES
    }
  VECTOR
    {
    COLOR = BLACK
    }
  SCATTER
    {
    COLOR = BLACK
    }
  SHADE
    {
    COLOR = WHITE
    }
  EDGELAYER
    {
    SHOW = YES
    EDGETYPE = BORDERSANDCREASES
    COLOR = BLACK
    LINETHICKNESS = 0.1
    }
  POINTS
    {
    POINTSTOPLOT = SURFACENODES
    }
  SURFACES
    {
    SURFACESTOPLOT = KPLANES
    }
  VOLUMEMODE
    {
    VOLUMEOBJECTSTOPLOT
      {
      SHOWISOSURFACES = NO
      SHOWSLICES = NO
      SHOWSTREAMTRACES = NO
      }
    }
  EFFECTS
    {
    LIGHTINGEFFECT = GOURAUD
    }
$!FIELDMAP  [569]
  MESH
    {
    COLOR = BLACK
    }
  CONTOUR
    {
    CONTOURTYPE = FLOOD
    COLOR = BLACK
    USELIGHTINGEFFECT = YES
    }
  VECTOR
    {
    COLOR = BLACK
    }
  SCATTER
    {
    COLOR = BLACK
    }
  SHADE
    {
    COLOR = WHITE
    }
  EDGELAYER
    {
    SHOW = YES
    EDGETYPE = BORDERSANDCREASES
    COLOR = BLACK
    LINETHICKNESS = 0.1
    }
  POINTS
    {
    POINTSTOPLOT = SURFACENODES
    }
  SURFACES
    {
    SURFACESTOPLOT = KPLANES
    }
  VOLUMEMODE
    {
    VOLUMEOBJECTSTOPLOT
      {
      SHOWISOSURFACES = NO
      SHOWSLICES = NO
      SHOWSTREAMTRACES = NO
      }
    }
  EFFECTS
    {
    LIGHTINGEFFECT = GOURAUD
    }
$!FIELDMAP  [570]
  MESH
    {
    COLOR = BLACK
    }
  CONTOUR
    {
[truncated: 4,027,041 more chars]
