# Supplementary material for: High genus surface parameterization using the Euclidean Ricci flow method
Source: Sci Rep. 2025 May 22;15:17784. doi: 10.1038/s41598-025-97421-5 (PMC12098817; doi:10.1038/s41598-025-97421-5)
Supplement: Supplementary file 1 — Supplementary Information. [file 41598_2025_97421_MOESM1_ESM.zip › Supplementary_materials_2025_3_13/Divided_Triangles_or_Quadrilaterals_on_parameter_domain_output(genus_2).dat]

TITLE     = '2D DATASET'
VARIABLES = 'u'
'v'
'Value'
ZONE T='face1'
STRANDID=0, SOLUTIONTIME=0
Nodes=4, Elements=1, ZONETYPE=FEQuadrilateral
DATAPACKING=POINT
DT=(SINGLE SINGLE SINGLE)
0.59650113650311664681  0.51452930956386644379  -1
0.59844842531745645609  0.49625851667981302207  -1
0.61484669076134057519  0.50184899396370141744  -1
0.61633137657254200015  0.50305868325459779378  -1
1  2  3  4
  
ZONE T='face2'
STRANDID=0, SOLUTIONTIME=0
Nodes=4, Elements=1, ZONETYPE=FEQuadrilateral
DATAPACKING=POINT
DT=(SINGLE SINGLE SINGLE)
0.59844842531745645609  0.49625851667981302207  1
0.59921042562965676215  0.48910890960598180088  1
0.61484669076134057519  0.50184899396370141744  1
0.61484669076134057519  0.50184899396370141744  1
1  2  3  4
  
ZONE T='face3'
STRANDID=0, SOLUTIONTIME=0
Nodes=4, Elements=1, ZONETYPE=FEQuadrilateral
DATAPACKING=POINT
DT=(SINGLE SINGLE SINGLE)
0.80121523682597184379  0.33285948563469014427  1
0.80975066588194100081  0.33773954066807715391  1
0.80329440311469690883  0.34450703565501483716  1
0.80329440311469690883  0.34450703565501483716  1
1  2  3  4
  
ZONE T='face4'
STRANDID=0, SOLUTIONTIME=0
Nodes=4, Elements=1, ZONETYPE=FEQuadrilateral
DATAPACKING=POINT
DT=(SINGLE SINGLE SINGLE)
0.030736746406414494626  0.78099702757457856173  -1
0.026796024470642609838  0.77971115335488960785  -1
0.028219143399522195192  0.77506877227836612487  -1
0.033647199618885341443  0.77328062540996922447  -1
1  2  3  4
  
ZONE T='face5'
STRANDID=0, SOLUTIONTIME=0
Nodes=4, Elements=1, ZONETYPE=FEQuadrilateral
DATAPACKING=POINT
DT=(SINGLE SINGLE SINGLE)
0.026796024470642609838  0.77971115335488960785  1
0.020431268403228650815  0.77763430655496590393  1
0.028219143399522195192  0.77506877227836612487  1
0.028219143399522195192  0.77506877227836612487  1
1  2  3  4
  
ZONE T='face6'
STRANDID=0, SOLUTIONTIME=0
Nodes=4, Elements=1, ZONETYPE=FEQuadrilateral
DATAPACKING=POINT
DT=(SINGLE SINGLE SINGLE)
0.60277160158614107033  0.34274311629569464976  -1
0.59266416787090803187  0.35760794149636160322  -1
0.59131197244198308027  0.35717902750119601141  -1
0.58376078363147698713  0.34178346171091367189  -1
1  2  3  4
  
ZONE T='face7'
STRANDID=0, SOLUTIONTIME=0
Nodes=4, Elements=1, ZONETYPE=FEQuadrilateral
DATAPACKING=POINT
DT=(SINGLE SINGLE SINGLE)
0.59266416787090803187  0.35760794149636160322  1
0.59200083345572129812  0.35858349576751907817  1
0.59131197244198308027  0.35717902750119601141  1
0.59131197244198308027  0.35717902750119601141  1
1  2  3  4
  
ZONE T='face8'
STRANDID=0, SOLUTIONTIME=0
Nodes=4, Elements=1, ZONETYPE=FEQuadrilateral
DATAPACKING=POINT
DT=(SINGLE SINGLE SINGLE)
0.45302610571951101859  0.13736304781738312153  -1
0.45638109216233058163  0.14201016361034402014  -1
0.45326506403931277056  0.15229305641614793165  -1
0.44522341792546188399  0.15356775815864573409  -1
1  2  3  4
  
ZONE T='face9'
STRANDID=0, SOLUTIONTIME=0
Nodes=4, Elements=1, ZONETYPE=FEQuadrilateral
DATAPACKING=POINT
DT=(SINGLE SINGLE SINGLE)
0.45638109216233058163  0.14201016361034402014  1
0.46272253375900951333  0.15079392887924319977  1
0.45326506403931277056  0.15229305641614793165  1
0.45326506403931277056  0.15229305641614793165  1
1  2  3  4
  
ZONE T='face10'
STRANDID=0, SOLUTIONTIME=0
Nodes=4, Elements=1, ZONETYPE=FEQuadrilateral
DATAPACKING=POINT
DT=(SINGLE SINGLE SINGLE)
0.49331924954002687178  0.41314809274177871634  1
0.48947310894395767988  0.4054049870367545938  1
0.49883409239757720011  0.40541738040282199185  1
0.49883409239757720011  0.40541738040282199185  1
1  2  3  4
  
ZONE T='face11'
STRANDID=0, SOLUTIONTIME=0
Nodes=4, Elements=1, ZONETYPE=FEQuadrilateral
DATAPACKING=POINT
DT=(SINGLE SINGLE SINGLE)
0.70807994683445052431  0.66799877922860539936  -1
0.7112794760455992682  0.66153842729143208512  -1
0.71627922916095043693  0.66952154745454817153  -1
0.71627922916095043693  0.66952154745454817153  -1
1  2  3  4
  
ZONE T='face12'
STRANDID=0, SOLUTIONTIME=0
Nodes=4, Elements=1, ZONETYPE=FEQuadrilateral
DATAPACKING=POINT
DT=(SINGLE SINGLE SINGLE)
0.56052472683413301358  0.14353054279441529451  -1
0.55813019534683050438  0.15086888321124822254  -1
0.55073278703731343153  0.14843867746166369836  -1
0.55073278703731343153  0.14843867746166369836  -1
1  2  3  4
  
ZONE T='face13'
STRANDID=0, SOLUTIONTIME=0
Nodes=4, Elements=1, ZONETYPE=FEQuadrilateral
DATAPACKING=POINT
DT=(SINGLE SINGLE SINGLE)
0.15364026984240541918  0.41099319774252601745  -1
0.15187208581669842111  0.39745801860398449756  -1
0.16732239505703502824  0.40553842281653279533  -1
0.16732239505703502824  0.40553842281653279533  -1
1  2  3  4
  
ZONE T='face14'
STRANDID=0, SOLUTIONTIME=0
Nodes=4, Elements=1, ZONETYPE=FEQuadrilateral
DATAPACKING=POINT
DT=(SINGLE SINGLE SINGLE)
0.20023343866310963635  0.19254595461172377413  1
0.19784586457852931796  0.1968143479723359901  1
0.18905712566742402525  0.19544414062888451622  1
0.18818354402384984692  0.19425555423396731469  1
1  2  3  4
  
ZONE T='face15'
STRANDID=0, SOLUTIONTIME=0
Nodes=4, Elements=1, ZONETYPE=FEQuadrilateral
DATAPACKING=POINT
DT=(SINGLE SINGLE SINGLE)
0.19784586457852931796  0.1968143479723359901  -1
0.19448293312079559247  0.20282643965949642695  -1
0.18905712566742402525  0.19544414062888451622  -1
0.18905712566742402525  0.19544414062888451622  -1
1  2  3  4
  
ZONE T='face16'
STRANDID=0, SOLUTIONTIME=0
Nodes=4, Elements=1, ZONETYPE=FEQuadrilateral
DATAPACKING=POINT
DT=(SINGLE SINGLE SINGLE)
0.47501778783674131201  0.2587775414837786836  1
0.47314920709941299393  0.25572033632791513202  1
0.47615553742310823271  0.24573880286597607481  1
0.48192373797469773011  0.24578486876084967849  1
1  2  3  4
  
ZONE T='face17'
STRANDID=0, SOLUTIONTIME=0
Nodes=4, Elements=1, ZONETYPE=FEQuadrilateral
DATAPACKING=POINT
DT=(SINGLE SINGLE SINGLE)
0.47314920709941299393  0.25572033632791513202  -1
0.46700376691395489859  0.24566571516827703792  -1
0.47615553742310823271  0.24573880286597607481  -1
0.47615553742310823271  0.24573880286597607481  -1
1  2  3  4
  
ZONE T='face18'
STRANDID=0, SOLUTIONTIME=0
Nodes=4, Elements=1, ZONETYPE=FEQuadrilateral
DATAPACKING=POINT
DT=(SINGLE SINGLE SINGLE)
0.52795439952731271216  0.24334637337047770878  1
0.53265881450350338611  0.24844110502688343534  1
0.53178874557138655632  0.25106138601115624009  1
0.52493282656711803824  0.25260636059361163408  1
1  2  3  4
  
ZONE T='face19'
STRANDID=0, SOLUTIONTIME=0
Nodes=4, Elements=1, ZONETYPE=FEQuadrilateral
DATAPACKING=POINT
DT=(SINGLE SINGLE SINGLE)
0.53265881450350338611  0.24844110502688343534  -1
0.53451173812814878339  0.25044776232543392025  -1
0.53178874557138655632  0.25106138601115624009  -1
0.53178874557138655632  0.25106138601115624009  -1
1  2  3  4
  
ZONE T='face20'
STRANDID=0, SOLUTIONTIME=0
Nodes=4, Elements=1, ZONETYPE=FEQuadrilateral
DATAPACKING=POINT
DT=(SINGLE SINGLE SINGLE)
0.59411152244436260528  0.74757889939664157186  1
0.58538550542195655346  0.73241020911439969066  1
0.60180758620139385151  0.73022173055655970053  1
0.60180758620139385151  0.73022173055655970053  1
1  2  3  4
  
ZONE T='face21'
STRANDID=0, SOLUTIONTIME=0
Nodes=4, Elements=1, ZONETYPE=FEQuadrilateral
DATAPACKING=POINT
DT=(SINGLE SINGLE SINGLE)
0.63351152957216094741  0.23006973048439494089  -1
0.63337021619152500396  0.23011816475490826095  -1
0.60934290167824434192  0.2222789306302752621  -1
0.60934499401577213451  0.22218408781548734665  -1
1  2  3  4
  
ZONE T='face22'
STRANDID=0, SOLUTIONTIME=0
Nodes=4, Elements=1, ZONETYPE=FEQuadrilateral
DATAPACKING=POINT
DT=(SINGLE SINGLE SINGLE)
0.63337021619152500396  0.23011816475490826095  1
0.6089855798060235248  0.23847584517944431237  1
0.60934290167824434192  0.2222789306302752621  1
0.60934290167824434192  0.2222789306302752621  1
1  2  3  4
  
ZONE T='face23'
STRANDID=0, SOLUTIONTIME=0
Nodes=4, Elements=1, ZONETYPE=FEQuadrilateral
DATAPACKING=POINT
DT=(SINGLE SINGLE SINGLE)
0.21597369474371189146  0.27397501630272691475  -1
0.21729436734041884804  0.29127117848152866975  -1
0.20574951278219624773  0.2814621199547909236  -1
0.20574951278219624773  0.2814621199547909236  -1
1  2  3  4
  
ZONE T='face24'
STRANDID=0, SOLUTIONTIME=0
Nodes=4, Elements=1, ZONETYPE=FEQuadrilateral
DATAPACKING=POINT
DT=(SINGLE SINGLE SINGLE)
0.1615439835059653273  0.42120809364960226651  -1
0.147822244429814037  0.42120165629663325335  -1
0.15364026984240541918  0.41099319774252601745  -1
0.15364026984240541918  0.41099319774252601745  -1
1  2  3  4
  
ZONE T='face25'
STRANDID=0, SOLUTIONTIME=0
Nodes=4, Elements=1, ZONETYPE=FEQuadrilateral
DATAPACKING=POINT
DT=(SINGLE SINGLE SINGLE)
0.5838746627565786218  0.6151100848621881001  1
0.60522336051477765295  0.60036579421013647195  1
0.60572185614554729938  0.60055922293865948713  1
0.602615661518187129  0.62276162078537666833  1
1  2  3  4
  
ZONE T='face26'
STRANDID=0, SOLUTIONTIME=0
Nodes=4, Elements=1, ZONETYPE=FEQuadrilateral
DATAPACKING=POINT
DT=(SINGLE SINGLE SINGLE)
0.60522336051477765295  0.60036579421013647195  -1
0.60580512991789681188  0.59996400028016416694  -1
0.60572185614554729938  0.60055922293865948713  -1
0.60572185614554729938  0.60055922293865948713  -1
1  2  3  4
  
ZONE T='face27'
STRANDID=0, SOLUTIONTIME=0
Nodes=4, Elements=1, ZONETYPE=FEQuadrilateral
DATAPACKING=POINT
DT=(SINGLE SINGLE SINGLE)
0.67081547874800828701  0.50292167512569474486  1
0.66008751597071158024  0.51727244265117666711  1
0.64477064952947882315  0.51205063463781774757  1
0.63997639314896992424  0.50316695212316697727  1
1  2  3  4
  
ZONE T='face28'
STRANDID=0, SOLUTIONTIME=0
Nodes=4, Elements=1, ZONETYPE=FEQuadrilateral
DATAPACKING=POINT
DT=(SINGLE SINGLE SINGLE)
0.66008751597071158024  0.51727244265117666711  -1
0.65282884567265020426  0.52698234677314548247  -1
0.64477064952947882315  0.51205063463781774757  -1
0.64477064952947882315  0.51205063463781774757  -1
1  2  3  4
  
ZONE T='face29'
STRANDID=0, SOLUTIONTIME=0
Nodes=4, Elements=1, ZONETYPE=FEQuadrilateral
DATAPACKING=POINT
DT=(SINGLE SINGLE SINGLE)
0.46019097781470519326  0.66451425595528990087  -1
0.45398098228572414392  0.67035236138833198538  -1
0.4481703854987205693  0.66849756866370924069  -1
0.44636446438229482325  0.66098797073756265785  -1
1  2  3  4
  
ZONE T='face30'
STRANDID=0, SOLUTIONTIME=0
Nodes=4, Elements=1, ZONETYPE=FEQuadrilateral
DATAPACKING=POINT
DT=(SINGLE SINGLE SINGLE)
0.45398098228572414392  0.67035236138833198538  1
0.44960561390107461888  0.67446570765706492789  1
0.4481703854987205693  0.66849756866370924069  1
0.4481703854987205693  0.66849756866370924069  1
1  2  3  4
  
ZONE T='face31'
STRANDID=0, SOLUTIONTIME=0
Nodes=4, Elements=1, ZONETYPE=FEQuadrilateral
DATAPACKING=POINT
DT=(SINGLE SINGLE SINGLE)
0.48398037476424876635  0.37811025723985947078  1
0.4754408050118130169  0.37569505510803918868  1
0.48777546709804536773  0.366479723413480174  1
0.48777546709804536773  0.366479723413480174  1
1  2  3  4
  
ZONE T='face32'
STRANDID=0, SOLUTIONTIME=0
Nodes=4, Elements=1, ZONETYPE=FEQuadrilateral
DATAPACKING=POINT
DT=(SINGLE SINGLE SINGLE)
0.44973128237499621074  0.44246494138656244921  -1
0.44243111700870807468  0.43401544228220118038  -1
0.45415958366347342068  0.43484397896551368889  -1
0.45415958366347342068  0.43484397896551368889  -1
1  2  3  4
  
ZONE T='face33'
STRANDID=0, SOLUTIONTIME=0
Nodes=4, Elements=1, ZONETYPE=FEQuadrilateral
DATAPACKING=POINT
DT=(SINGLE SINGLE SINGLE)
0.45470220595890958881  0.79604142536736144375  1
0.44947519094553345376  0.80845957039243021569  1
0.439569705773547037  0.80543629617991507885  1
0.43524526617962688846  0.79950852536331340481  1
1  2  3  4
  
ZONE T='face34'
STRANDID=0, SOLUTIONTIME=0
Nodes=4, Elements=1, ZONETYPE=FEQuadrilateral
DATAPACKING=POINT
DT=(SINGLE SINGLE SINGLE)
0.44947519094553345376  0.80845957039243021569  -1
0.44665797242316845894  0.81515261184888465618  -1
0.439569705773547037  0.80543629617991507885  -1
0.439569705773547037  0.80543629617991507885  -1
1  2  3  4
  
ZONE T='face35'
STRANDID=0, SOLUTIONTIME=0
Nodes=4, Elements=1, ZONETYPE=FEQuadrilateral
DATAPACKING=POINT
DT=(SINGLE SINGLE SINGLE)
0.15819395477229800107  0.28616239114379304898  -1
0.16586532098042078287  0.28404071645539985536  -1
0.17090720922972976736  0.28577990777807710243  -1
0.16874256470587553625  0.29580984211744282275  -1
1  2  3  4
  
ZONE T='face36'
STRANDID=0, SOLUTIONTIME=0
Nodes=4, Elements=1, ZONETYPE=FEQuadrilateral
DATAPACKING=POINT
DT=(SINGLE SINGLE SINGLE)
0.16586532098042078287  0.28404071645539985536  1
0.17162643403741817405  0.28244736171018375304  1
0.17090720922972976736  0.28577990777807710243  1
0.17090720922972976736  0.28577990777807710243  1
1  2  3  4
  
ZONE T='face37'
STRANDID=0, SOLUTIONTIME=0
Nodes=4, Elements=1, ZONETYPE=FEQuadrilateral
DATAPACKING=POINT
DT=(SINGLE SINGLE SINGLE)
0.25041965983885505764  0.18326258573669990115  -1
0.23999051176943128616  0.19991525043290644947  -1
0.23191600950902960254  0.18659544236589348243  -1
0.23191600950902960254  0.18659544236589348243  -1
1  2  3  4
  
ZONE T='face38'
STRANDID=0, SOLUTIONTIME=0
Nodes=4, Elements=1, ZONETYPE=FEQuadrilateral
DATAPACKING=POINT
DT=(SINGLE SINGLE SINGLE)
0.50381091723693183226  0.17107865788567733212  -1
0.51325496462661723829  0.16459224029090119279  -1
0.51379489166855552007  0.17563507275133463659  -1
0.51379489166855552007  0.17563507275133463659  -1
1  2  3  4
  
ZONE T='face39'
STRANDID=0, SOLUTIONTIME=0
Nodes=4, Elements=1, ZONETYPE=FEQuadrilateral
DATAPACKING=POINT
DT=(SINGLE SINGLE SINGLE)
0.75709212536003411831  0.53924808257391176891  -1
0.7585966115177465996  0.53983465093490512476  -1
0.75806917047170485624  0.5414510598099456784  -1
0.75806917047170485624  0.5414510598099456784  -1
1  2  3  4
  
ZONE T='face40'
STRANDID=0, SOLUTIONTIME=0
Nodes=4, Elements=1, ZONETYPE=FEQuadrilateral
DATAPACKING=POINT
DT=(SINGLE SINGLE SINGLE)
0.46889271696774126319  0.44305992951380041012  -1
0.47484887442263185031  0.45077406984948703572  -1
0.47447911429236211411  0.45212661348386073978  -1
0.46387575719630863569  0.45281599961101948182  -1
1  2  3  4
  
ZONE T='face41'
STRANDID=0, SOLUTIONTIME=0
Nodes=4, Elements=1, ZONETYPE=FEQuadrilateral
DATAPACKING=POINT
DT=(SINGLE SINGLE SINGLE)
0.47484887442263185031  0.45077406984948703572  1
0.47582559326243678566  0.45203907102781853977  1
0.47447911429236211411  0.45212661348386073978  1
0.47447911429236211411  0.45212661348386073978  1
1  2  3  4
  
ZONE T='face42'
STRANDID=0, SOLUTIONTIME=0
Nodes=4, Elements=1, ZONETYPE=FEQuadrilateral
DATAPACKING=POINT
DT=(SINGLE SINGLE SINGLE)
0.68867371338760940969  0.30707231680995927814  -1
0.68220608462394327631  0.31729824906332354528  -1
0.65514084138260797463  0.30750275618058420246  -1
0.65507779046235226073  0.30712421884190654886  -1
1  2  3  4
  
ZONE T='face43'
STRANDID=0, SOLUTIONTIME=0
Nodes=4, Elements=1, ZONETYPE=FEQuadrilateral
DATAPACKING=POINT
DT=(SINGLE SINGLE SINGLE)
0.65490188447617658785  0.30712449059744467705  1
0.65507779046235226073  0.30712421884190654886  1
0.6550180684532791453  0.30730840827744193566  1
0.6550180684532791453  0.30730840827744193566  1
1  2  3  4
  
ZONE T='face44'
STRANDID=0, SOLUTIONTIME=0
Nodes=4, Elements=1, ZONETYPE=FEQuadrilateral
DATAPACKING=POINT
DT=(SINGLE SINGLE SINGLE)
0.6550180684532791453  0.30730840827744193566  -1
0.65507779046235226073  0.30712421884190654886  -1
0.65514084138260797463  0.30750275618058420246  -1
0.65514084138260797463  0.30750275618058420246  -1
1  2  3  4
  
ZONE T='face45'
STRANDID=0, SOLUTIONTIME=0
Nodes=4, Elements=1, ZONETYPE=FEQuadrilateral
DATAPACKING=POINT
DT=(SINGLE SINGLE SINGLE)
0.67176121180650549825  0.3338125800073247218  1
0.65514084138260797463  0.30750275618058420246  1
0.68220608462394327631  0.31729824906332354528  1
0.68220608462394327631  0.31729824906332354528  1
1  2  3  4
  
ZONE T='face46'
STRANDID=0, SOLUTIONTIME=0
Nodes=4, Elements=1, ZONETYPE=FEQuadrilateral
DATAPACKING=POINT
DT=(SINGLE SINGLE SINGLE)
0.2849764194059122846  0.81048750015303916427  1
0.29772786259358158256  0.80458818765018258468  1
0.29495783314908191608  0.81931957034232538728  1
0.29495783314908191608  0.81931957034232538728  1
1  2  3  4
  
ZONE T='face47'
STRANDID=0, SOLUTIONTIME=0
Nodes=4, Elements=1, ZONETYPE=FEQuadrilateral
DATAPACKING=POINT
DT=(SINGLE SINGLE SINGLE)
0.41838490692006602423  0.80188975200242018637  1
0.42283554915986437672  0.80871269290403202668  1
0.42105346319178738046  0.81529866278617535436  1
0.41270855111160964501  0.81446678936145566752  1
1  2  3  4
  
ZONE T='face48'
STRANDID=0, SOLUTIONTIME=0
Nodes=4, Elements=1, ZONETYPE=FEQuadrilateral
DATAPACKING=POINT
DT=(SINGLE SINGLE SINGLE)
0.42283554915986437672  0.80871269290403202668  -1
0.42755433939773135332  0.81594671109407346243  -1
0.42105346319178738046  0.81529866278617535436  -1
0.42105346319178738046  0.81529866278617535436  -1
1  2  3  4
  
ZONE T='face49'
STRANDID=0, SOLUTIONTIME=0
Nodes=4, Elements=1, ZONETYPE=FEQuadrilateral
DATAPACKING=POINT
DT=(SINGLE SINGLE SINGLE)
0.42954585351180601949  0.60513353974168593297  1
0.43014653208832243081  0.60583544682106804657  1
0.42814675036924826346  0.61309046887159746042  1
0.42668660819592457711  0.61323858172589396087  1
1  2  3  4
  
ZONE T='face50'
STRANDID=0, SOLUTIONTIME=0
Nodes=4, Elements=1, ZONETYPE=FEQuadrilateral
DATAPACKING=POINT
DT=(SINGLE SINGLE SINGLE)
0.43014653208832243081  0.60583544682106804657  -1
0.43569959269556202131  0.61232432906998102151  -1
0.42814675036924826346  0.61309046887159746042  -1
0.42814675036924826346  0.61309046887159746042  -1
1  2  3  4
  
ZONE T='face51'
STRANDID=0, SOLUTIONTIME=0
Nodes=4, Elements=1, ZONETYPE=FEQuadrilateral
DATAPACKING=POINT
DT=(SINGLE SINGLE SINGLE)
0.16458077218380862128  0.45758885407483573804  1
0.17688714385301823606  0.47080294891678997615  1
0.15999829264845752408  0.47419264745317879495  1
0.15999829264845752408  0.47419264745317879495  1
1  2  3  4
  
ZONE T='face52'
STRANDID=0, SOLUTIONTIME=0
Nodes=4, Elements=1, ZONETYPE=FEQuadrilateral
DATAPACKING=POINT
DT=(SINGLE SINGLE SINGLE)
0.56107974138484228988  0.67878991381635800373  -1
0.58699356739481844958  0.67832180082536919219  -1
0.5760812697794148729  0.69948227177344901584  -1
0.5760812697794148729  0.69948227177344901584  -1
1  2  3  4
  
ZONE T='face53'
STRANDID=0, SOLUTIONTIME=0
Nodes=4, Elements=1, ZONETYPE=FEQuadrilateral
DATAPACKING=POINT
DT=(SINGLE SINGLE SINGLE)
0.36872517359176920637  0.22178831203131532668  -1
0.36766449648331944733  0.19364674597830294767  -1
0.386688536429112939  0.20475120854374920243  -1
0.386688536429112939  0.20475120854374920243  -1
1  2  3  4
  
ZONE T='face54'
STRANDID=0, SOLUTIONTIME=0
Nodes=4, Elements=1, ZONETYPE=FEQuadrilateral
DATAPACKING=POINT
DT=(SINGLE SINGLE SINGLE)
0.59785099018949083849  0.79741628407948383916  1
0.5997394337054680058  0.78886689326099068698  1
0.61146213338230592793  0.79282750368208199099  1
0.6132892184894386256  0.794931589947809214  1
1  2  3  4
  
ZONE T='face55'
STRANDID=0, SOLUTIONTIME=0
Nodes=4, Elements=1, ZONETYPE=FEQuadrilateral
DATAPACKING=POINT
DT=(SINGLE SINGLE SINGLE)
0.5997394337054680058  0.78886689326099068698  -1
0.6014192440869423617  0.78126202960969304279  -1
0.61146213338230592793  0.79282750368208199099  -1
0.61146213338230592793  0.79282750368208199099  -1
1  2  3  4
  
ZONE T='face56'
STRANDID=0, SOLUTIONTIME=0
Nodes=4, Elements=1, ZONETYPE=FEQuadrilateral
DATAPACKING=POINT
DT=(SINGLE SINGLE SINGLE)
0.50949963141243803655  0.56556300631787415067  -1
0.49720386766322965943  0.56302207512124846644  -1
0.49786499152500002241  0.56092372547299995666  -1
0.5092122046298012128  0.56494104508691245226  -1
1  2  3  4
  
ZONE T='face57'
STRANDID=0, SOLUTIONTIME=0
Nodes=4, Elements=1, ZONETYPE=FEQuadrilateral
DATAPACKING=POINT
DT=(SINGLE SINGLE SINGLE)
0.49208665872792844986  0.56196459905969053938  1
0.49371095418468935456  0.55927236192393747771  1
0.49786499152500002241  0.56092372547299995666  1
0.49720386766322965943  0.56302207512124846644  1
1  2  3  4
  
ZONE T='face58'
STRANDID=0, SOLUTIONTIME=0
Nodes=4, Elements=1, ZONETYPE=FEQuadrilateral
DATAPACKING=POINT
DT=(SINGLE SINGLE SINGLE)
0.50100528970936519801  0.54718214711822998897  -1
0.50158864281526993611  0.54844446168928517871  -1
0.49786499152500002241  0.56092372547299995666  -1
0.49371095418468935456  0.55927236192393747771  -1
1  2  3  4
  
ZONE T='face59'
STRANDID=0, SOLUTIONTIME=0
Nodes=4, Elements=1, ZONETYPE=FEQuadrilateral
DATAPACKING=POINT
DT=(SINGLE SINGLE SINGLE)
0.50158864281526993611  0.54844446168928517871  1
0.5092122046298012128  0.56494104508691245226  1
0.49786499152500002241  0.56092372547299995666  1
0.49786499152500002241  0.56092372547299995666  1
1  2  3  4
  
ZONE T='face60'
STRANDID=0, SOLUTIONTIME=0
Nodes=4, Elements=1, ZONETYPE=FEQuadrilateral
DATAPACKING=POINT
DT=(SINGLE SINGLE SINGLE)
0.25676255182177032399  0.56621726770978186849  -1
0.28000623572390626048  0.56589636443830904078  -1
0.27659557162284620357  0.57665307429570722419  -1
0.26999530869271720634  0.58841321867140117252  -1
1  2  3  4
  
ZONE T='face61'
STRANDID=0, SOLUTIONTIME=0
Nodes=4, Elements=1, ZONETYPE=FEQuadrilateral
DATAPACKING=POINT
DT=(SINGLE SINGLE SINGLE)
0.28000623572390626048  0.56589636443830904078  1
0.28265317683585439168  0.56585982065868278834  1
0.27659557162284620357  0.57665307429570722419  1
0.27659557162284620357  0.57665307429570722419  1
1  2  3  4
  
ZONE T='face62'
STRANDID=0, SOLUTIONTIME=0
Nodes=4, Elements=1, ZONETYPE=FEQuadrilateral
DATAPACKING=POINT
DT=(SINGLE SINGLE SINGLE)
0.66287039945232550942  0.44886928137414455753  -1
0.65362249193134880354  0.47284772780104661338  -1
0.64661131634007196212  0.46973943201699119854  -1
0.63130710773930431845  0.45121852621608632417  -1
1  2  3  4
  
ZONE T='face63'
STRANDID=0, SOLUTIONTIME=0
Nodes=4, Elements=1, ZONETYPE=FEQuadrilateral
DATAPACKING=POINT
DT=(SINGLE SINGLE SINGLE)
0.65362249193134880354  0.47284772780104661338  1
0.6522087484951261116  0.47651335390835314332  1
0.64661131634007196212  0.46973943201699119854  1
0.64661131634007196212  0.46973943201699119854  1
1  2  3  4
  
ZONE T='face64'
STRANDID=0, SOLUTIONTIME=0
Nodes=4, Elements=1, ZONETYPE=FEQuadrilateral
DATAPACKING=POINT
DT=(SINGLE SINGLE SINGLE)
0.56951043386264788015  0.7479052678355938566  1
0.5465940437162024601  0.73154391346741287627  1
0.5696080207536468043  0.72177372088980451537  1
0.5696080207536468043  0.72177372088980451537  1
1  2  3  4
  
ZONE T='face65'
STRANDID=0, SOLUTIONTIME=0
Nodes=4, Elements=1, ZONETYPE=FEQuadrilateral
DATAPACKING=POINT
DT=(SINGLE SINGLE SINGLE)
0.38208461749210659297  0.71606510101759512921  -1
0.38966087482434064171  0.7046126925185044465  -1
0.39742532817633696718  0.71637956765862331743  -1
0.39742532817633696718  0.71637956765862331743  -1
1  2  3  4
  
ZONE T='face66'
STRANDID=0, SOLUTIONTIME=0
Nodes=4, Elements=1, ZONETYPE=FEQuadrilateral
DATAPACKING=POINT
DT=(SINGLE SINGLE SINGLE)
0.49759666919774969696  0.79046345295731768044  -1
0.49739639631110943441  0.79011610272988697101  -1
0.50339049531207979982  0.77141451384625447929  -1
0.51540583621241586876  0.77126966593955781359  -1
1  2  3  4
  
ZONE T='face67'
STRANDID=0, SOLUTIONTIME=0
Nodes=4, Elements=1, ZONETYPE=FEQuadrilateral
DATAPACKING=POINT
DT=(SINGLE SINGLE SINGLE)
0.49739639631110943441  0.79011610272988697101  1
0.48672936551827994389  0.7716153678872552657  1
0.50339049531207979982  0.77141451384625447929  1
0.50339049531207979982  0.77141451384625447929  1
1  2  3  4
  
ZONE T='face68'
STRANDID=0, SOLUTIONTIME=0
Nodes=4, Elements=1, ZONETYPE=FEQuadrilateral
DATAPACKING=POINT
DT=(SINGLE SINGLE SINGLE)
0.65460435803359018347  0.71650474443329326135  1
0.65356750607151570254  0.7290397231945081602  1
0.63886287564335297873  0.72427680413330797204  1
0.63886287564335297873  0.72427680413330797204  1
1  2  3  4
  
ZONE T='face69'
STRANDID=0, SOLUTIONTIME=0
Nodes=4, Elements=1, ZONETYPE=FEQuadrilateral
DATAPACKING=POINT
DT=(SINGLE SINGLE SINGLE)
0.47240110641357352383  0.39305759850044119652  -1
0.47413284834469615614  0.39191229286912937502  -1
0.47878351465410468046  0.39403668326203655781  -1
0.47772254015966147955  0.3972881719377164278  -1
1  2  3  4
  
ZONE T='face70'
STRANDID=0, SOLUTIONTIME=0
Nodes=4, Elements=1, ZONETYPE=FEQuadrilateral
DATAPACKING=POINT
DT=(SINGLE SINGLE SINGLE)
0.47413284834469615614  0.39191229286912937502  1
0.48094730380886580035  0.38740548150354803258  1
0.47878351465410468046  0.39403668326203655781  1
0.47878351465410468046  0.39403668326203655781  1
1  2  3  4
  
ZONE T='face71'
STRANDID=0, SOLUTIONTIME=0
Nodes=4, Elements=1, ZONETYPE=FEQuadrilateral
DATAPACKING=POINT
DT=(SINGLE SINGLE SINGLE)
0.1032371644694896895  0.45458432987597063857  -1
0.10600781464825004274  0.44609332681511160157  -1
0.11282824405999634931  0.45760367486281305904  -1
0.11282824405999634931  0.45760367486281305904  -1
1  2  3  4
  
ZONE T='face72'
STRANDID=0, SOLUTIONTIME=0
Nodes=4, Elements=1, ZONETYPE=FEQuadrilateral
DATAPACKING=POINT
DT=(SINGLE SINGLE SINGLE)
0.23658909527815036311  0.2289913625713719536  1
0.24733207284161776163  0.21521883508036809829  1
0.25498712730856099018  0.23234288881030737417  1
0.25498712730856099018  0.23234288881030737417  1
1  2  3  4
  
ZONE T='face73'
STRANDID=0, SOLUTIONTIME=0
Nodes=4, Elements=1, ZONETYPE=FEQuadrilateral
DATAPACKING=POINT
DT=(SINGLE SINGLE SINGLE)
0.17044082028722662425  0.75090402059156857728  1
0.16079439644133444731  0.73957741060899628849  1
0.16447341450868463442  0.72834672387712007247  1
0.17916383499313040528  0.72523822856825437277  1
1  2  3  4
  
ZONE T='face74'
STRANDID=0, SOLUTIONTIME=0
Nodes=4, Elements=1, ZONETYPE=FEQuadrilateral
DATAPACKING=POINT
DT=(SINGLE SINGLE SINGLE)
0.16079439644133444731  0.73957741060899628849  -1
0.1532519101921892557  0.73072119597362528154  -1
0.16447341450868463442  0.72834672387712007247  -1
0.16447341450868463442  0.72834672387712007247  -1
1  2  3  4
  
ZONE T='face75'
STRANDID=0, SOLUTIONTIME=0
Nodes=4, Elements=1, ZONETYPE=FEQuadrilateral
DATAPACKING=POINT
DT=(SINGLE SINGLE SINGLE)
0.55632824512977985254  0.30646437796749997906  1
0.54588107805052166199  0.3028984449196046036  1
0.55589776736135199098  0.29522630851830256038  1
0.55589776736135199098  0.29522630851830256038  1
1  2  3  4
  
ZONE T='face76'
STRANDID=0, SOLUTIONTIME=0
Nodes=4, Elements=1, ZONETYPE=FEQuadrilateral
DATAPACKING=POINT
DT=(SINGLE SINGLE SINGLE)
0.47156901304045212298  0.84656108033013788283  -1
0.46571472196076307837  0.86588735884093281925  -1
0.4520538104110987665  0.85072929128049035175  -1
0.4520538104110987665  0.85072929128049035175  -1
1  2  3  4
  
ZONE T='face77'
STRANDID=0, SOLUTIONTIME=0
Nodes=4, Elements=1, ZONETYPE=FEQuadrilateral
DATAPACKING=POINT
DT=(SINGLE SINGLE SINGLE)
0.42346740335160237834  0.89910297905493941073  1
0.41453492430045180139  0.88307130061855720893  1
0.42913291672872155846  0.88255705965501585197  1
0.42913291672872155846  0.88255705965501585197  1
1  2  3  4
  
ZONE T='face78'
STRANDID=0, SOLUTIONTIME=0
Nodes=4, Elements=1, ZONETYPE=FEQuadrilateral
DATAPACKING=POINT
DT=(SINGLE SINGLE SINGLE)
0.16051070256027291649  0.59408959940929373378  -1
0.16777301617494277952  0.59152032980811553031  -1
0.17996228271592740189  0.59479183946750413536  -1
0.17684600247328846612  0.60906352484202652686  -1
1  2  3  4
  
ZONE T='face79'
STRANDID=0, SOLUTIONTIME=0
Nodes=4, Elements=1, ZONETYPE=FEQuadrilateral
DATAPACKING=POINT
DT=(SINGLE SINGLE SINGLE)
0.16777301617494277952  0.59152032980811553031  1
0.18175687694880768297  0.58657310357970982029  1
0.17996228271592740189  0.59479183946750413536  1
0.17996228271592740189  0.59479183946750413536  1
1  2  3  4
  
ZONE T='face80'
STRANDID=0, SOLUTIONTIME=0
Nodes=4, Elements=1, ZONETYPE=FEQuadrilateral
DATAPACKING=POINT
DT=(SINGLE SINGLE SINGLE)
0.32649857062592374524  0.10439330095015762756  -1
0.34772586148114142945  0.10294327510754089361  -1
0.33545758063772451729  0.12374517641050063188  -1
0.33545758063772451729  0.12374517641050063188  -1
1  2  3  4
  
ZONE T='face81'
STRANDID=0, SOLUTIONTIME=0
Nodes=4, Elements=1, ZONETYPE=FEQuadrilateral
DATAPACKING=POINT
DT=(SINGLE SINGLE SINGLE)
0.10975964172835146748  0.46860192598642447237  -1
0.10033276271680934  0.46348523131768581962  -1
0.11282824405999634931  0.45760367486281305904  -1
0.11282824405999634931  0.45760367486281305904  -1
1  2  3  4
  
ZONE T='face82'
STRANDID=0, SOLUTIONTIME=0
Nodes=4, Elements=1, ZONETYPE=FEQuadrilateral
DATAPACKING=POINT
DT=(SINGLE SINGLE SINGLE)
0.19996249264787252509  0.21241467693564977659  -1
0.21418750220644844351  0.21066047472872587165  -1
0.20611298738162381339  0.22345428403054254374  -1
0.20611298738162381339  0.22345428403054254374  -1
1  2  3  4
  
ZONE T='face83'
STRANDID=0, SOLUTIONTIME=0
Nodes=4, Elements=1, ZONETYPE=FEQuadrilateral
DATAPACKING=POINT
DT=(SINGLE SINGLE SINGLE)
0.25623968969041333033  0.012389263646696017235  1
0.24986023305588456189  0.015730095989050334182  1
0.24685298904393199182  0.014455722015434838146  1
0.24843701625624817209  0.0096012730440455159447  1
1  2  3  4
  
ZONE T='face84'
STRANDID=0, SOLUTIONTIME=0
Nodes=4, Elements=1, ZONETYPE=FEQuadrilateral
DATAPACKING=POINT
DT=(SINGLE SINGLE SINGLE)
0.24986023305588456189  0.015730095989050334182  -1
0.24573166106210483917  0.01789217148148391362  -1
0.24685298904393199182  0.014455722015434838146  -1
0.24685298904393199182  0.014455722015434838146  -1
1  2  3  4
  
ZONE T='face85'
STRANDID=0, SOLUTIONTIME=0
Nodes=4, Elements=1, ZONETYPE=FEQuadrilateral
DATAPACKING=POINT
DT=(SINGLE SINGLE SINGLE)
0.39219647545228220054  0.79444284581243851395  1
0.39819645907869904988  0.79294569771223044619  1
0.40636680599252694712  0.79539751262477054183  1
0.40365787035142869366  0.80490206134547026551  1
1  2  3  4
  
ZONE T='face86'
STRANDID=0, SOLUTIONTIME=0
Nodes=4, Elements=1, ZONETYPE=FEQuadrilateral
DATAPACKING=POINT
DT=(SINGLE SINGLE SINGLE)
0.39819645907869904988  0.79294569771223044619  -1
0.4077446619292430241  0.79056317891748673077  -1
0.40636680599252694712  0.79539751262477054183  -1
0.40636680599252694712  0.79539751262477054183  -1
1  2  3  4
  
ZONE T='face87'
STRANDID=0, SOLUTIONTIME=0
Nodes=4, Elements=1, ZONETYPE=FEQuadrilateral
DATAPACKING=POINT
DT=(SINGLE SINGLE SINGLE)
0.56180837796030969056  0.27290610372445889276  -1
0.55626496561552718489  0.26300435555385232034  -1
0.56706087707682617527  0.26206399272487268526  -1
0.56706087707682617527  0.26206399272487268526  -1
1  2  3  4
  
ZONE T='face88'
STRANDID=0, SOLUTIONTIME=0
Nodes=4, Elements=1, ZONETYPE=FEQuadrilateral
DATAPACKING=POINT
DT=(SINGLE SINGLE SINGLE)
0.44888339519484593554  0.40855844970727756005  -1
0.43921231901685381382  0.40815118876240241708  -1
0.44308526291391092666  0.39941768705739477685  -1
0.44308526291391092666  0.39941768705739477685  -1
1  2  3  4
  
ZONE T='face89'
STRANDID=0, SOLUTIONTIME=0
Nodes=4, Elements=1, ZONETYPE=FEQuadrilateral
DATAPACKING=POINT
DT=(SINGLE SINGLE SINGLE)
0.36354019245699847884  0.46887525390619971821  -1
0.3578037973933528848  0.46459279966108457671  -1
0.36115022128950258207  0.45386903217602247995  -1
0.37129625143183647706  0.4504829074588205251  -1
1  2  3  4
  
ZONE T='face90'
STRANDID=0, SOLUTIONTIME=0
Nodes=4, Elements=1, ZONETYPE=FEQuadrilateral
DATAPACKING=POINT
DT=(SINGLE SINGLE SINGLE)
0.3578037973933528848  0.46459279966108457671  1
0.3489107913225383828  0.45795380580217981414  1
0.36115022128950258207  0.45386903217602247995  1
0.36115022128950258207  0.45386903217602247995  1
1  2  3  4
  
ZONE T='face91'
STRANDID=0, SOLUTIONTIME=0
Nodes=4, Elements=1, ZONETYPE=FEQuadrilateral
DATAPACKING=POINT
DT=(SINGLE SINGLE SINGLE)
0.53976373449980497021  0.20715519334066764823  1
0.54380577446387923235  0.21043629064535074313  1
0.53729725124298710615  0.21471403893138357732  1
0.53729725124298710615  0.21471403893138357732  1
1  2  3  4
  
ZONE T='face92'
STRANDID=0, SOLUTIONTIME=0
Nodes=4, Elements=1, ZONETYPE=FEQuadrilateral
DATAPACKING=POINT
DT=(SINGLE SINGLE SINGLE)
0.43373079501573413852  0.72541993009605343357  1
0.42129068786780909939  0.72831440021154902897  1
0.42245151327830776644  0.71603387333675982962  1
0.42245151327830776644  0.71603387333675982962  1
1  2  3  4
  
ZONE T='face93'
STRANDID=0, SOLUTIONTIME=0
Nodes=4, Elements=1, ZONETYPE=FEQuadrilateral
DATAPACKING=POINT
DT=(SINGLE SINGLE SINGLE)
0.47519788450680738867  0.23330122291105756527  -1
0.46978684414608939957  0.22095021107796020132  -1
0.48262241038178266272  0.222037885198351298  -1
0.48262241038178266272  0.222037885198351298  -1
1  2  3  4
  
ZONE T='face94'
STRANDID=0, SOLUTIONTIME=0
Nodes=4, Elements=1, ZONETYPE=FEQuadrilateral
DATAPACKING=POINT
DT=(SINGLE SINGLE SINGLE)
0.68867371338760940969  0.30707231680995927814  -1
0.70698258970521121736  0.2792807055832061125  -1
0.72284683296227281168  0.30896984027056240141  -1
0.72284683296227281168  0.30896984027056240141  -1
1  2  3  4
  
ZONE T='face95'
STRANDID=0, SOLUTIONTIME=0
Nodes=4, Elements=1, ZONETYPE=FEQuadrilateral
DATAPACKING=POINT
DT=(SINGLE SINGLE SINGLE)
0.48887155193096348826  0.42752146109098870808  1
0.48220116542140945004  0.42388016330200206649  1
0.48232158368459171482  0.42343968597089942651  1
0.48777961941409392344  0.41928412660041936011  1
1  2  3  4
  
ZONE T='face96'
STRANDID=0, SOLUTIONTIME=0
Nodes=4, Elements=1, ZONETYPE=FEQuadrilateral
DATAPACKING=POINT
DT=(SINGLE SINGLE SINGLE)
0.48220116542140945004  0.42388016330200206649  -1
0.48193435066945877754  0.42373451177716825455  -1
0.48232158368459171482  0.42343968597089942651  -1
0.48232158368459171482  0.42343968597089942651  -1
1  2  3  4
  
ZONE T='face97'
STRANDID=0, SOLUTIONTIME=0
Nodes=4, Elements=1, ZONETYPE=FEQuadrilateral
DATAPACKING=POINT
DT=(SINGLE SINGLE SINGLE)
0.147822244429814037  0.42120165629663325335  -1
0.14517968968507821703  0.41701218812349805098  -1
0.14744811868627033524  0.41003898479607348015  -1
0.15364026984240541918  0.41099319774252601745  -1
1  2  3  4
  
ZONE T='face98'
STRANDID=0, SOLUTIONTIME=0
Nodes=4, Elements=1, ZONETYPE=FEQuadrilateral
DATAPACKING=POINT
DT=(SINGLE SINGLE SINGLE)
0.14517968968507821703  0.41701218812349805098  1
0.14006347018927736703  0.4089010075369345909  1
0.14744811868627033524  0.41003898479607348015  1
0.14744811868627033524  0.41003898479607348015  1
1  2  3  4
  
ZONE T='face99'
STRANDID=0, SOLUTIONTIME=0
Nodes=4, Elements=1, ZONETYPE=FEQuadrilateral
DATAPACKING=POINT
DT=(SINGLE SINGLE SINGLE)
0.52779711872735513012  0.24382838001193340993  1
0.5184162303724382248  0.24715699127647949851  1
0.51724017872147387553  0.23520968326253943737  1
0.51724017872147387553  0.23520968326253943737  1
1  2  3  4
  
ZONE T='face100'
STRANDID=0, SOLUTIONTIME=0
Nodes=4, Elements=1, ZONETYPE=FEQuadrilateral
DATAPACKING=POINT
DT=(SINGLE SINGLE SINGLE)
0.31772425237948398458  0.87216490248514444428  1
0.31650859945976178578  0.87424559080620700691  1
0.31198305898490696908  0.87276888782563333269  1
0.31198305898490696908  0.87276888782563333269  1
1  2  3  4
  
ZONE T='face101'
STRANDID=0, SOLUTIONTIME=0
Nodes=4, Elements=1, ZONETYPE=FEQuadrilateral
DATAPACKING=POINT
DT=(SINGLE SINGLE SINGLE)
0.26606811005551406213  0.087451147412968485706  1
0.25883155645927169441  0.076567301839664592134  1
0.2610303050533265834  0.069604626015590906341  1
0.27203991908275548806  0.069528367398861340432  1
1  2  3  4
  
ZONE T='face102'
STRANDID=0, SOLUTIONTIME=0
Nodes=4, Elements=1, ZONETYPE=FEQuadrilateral
DATAPACKING=POINT
DT=(SINGLE SINGLE SINGLE)
0.25883155645927169441  0.076567301839664592134  -1
0.25423344923986651578  0.069651704761590466086  -1
0.2610303050533265834  0.069604626015590906341  -1
0.2610303050533265834  0.069604626015590906341  -1
1  2  3  4
  
ZONE T='face103'
STRANDID=0, SOLUTIONTIME=0
Nodes=4, Elements=1, ZONETYPE=FEQuadrilateral
DATAPACKING=POINT
DT=(SINGLE SINGLE SINGLE)
0.78886184351427401928  0.34168835121736995664  1
0.78178185161962099325  0.33704853675811641267  1
0.7865529339514841789  0.32592177088935986307  1
0.78966855021998261233  0.32468866081291847259  1
1  2  3  4
  
ZONE T='face104'
STRANDID=0, SOLUTIONTIME=0
Nodes=4, Elements=1, ZONETYPE=FEQuadrilateral
DATAPACKING=POINT
DT=(SINGLE SINGLE SINGLE)
0.78178185161962099325  0.33704853675811641267  -1
0.77299274915946547537  0.3312886707462234237  -1
0.7865529339514841789  0.32592177088935986307  -1
0.7865529339514841789  0.32592177088935986307  -1
1  2  3  4
  
ZONE T='face105'
STRANDID=0, SOLUTIONTIME=0
Nodes=4, Elements=1, ZONETYPE=FEQuadrilateral
DATAPACKING=POINT
DT=(SINGLE SINGLE SINGLE)
0.53150771513289418735  0.52962706597465858405  1
0.52162743257140642417  0.54821786825515306241  1
0.51129266326015798683  0.53024180386231667406  1
0.51129266326015798683  0.53024180386231667406  1
1  2  3  4
  
ZONE T='face106'
STRANDID=0, SOLUTIONTIME=0
Nodes=4, Elements=1, ZONETYPE=FEQuadrilateral
DATAPACKING=POINT
DT=(SINGLE SINGLE SINGLE)
0.41447940329720717179  0.61588503385027038028  1
0.40843228209550086483  0.61960894394742993541  1
0.40863004017746312746  0.61386206609933613443  1
0.40863004017746312746  0.61386206609933613443  1
1  2  3  4
  
ZONE T='face107'
STRANDID=0, SOLUTIONTIME=0
Nodes=4, Elements=1, ZONETYPE=FEQuadrilateral
DATAPACKING=POINT
DT=(SINGLE SINGLE SINGLE)
0.49024686678406503848  0.38160029168287190604  1
0.48244417298679781458  0.38281813919725943274  1
0.48480222290696395326  0.37559160109224382085  1
0.48480222290696395326  0.37559160109224382085  1
1  2  3  4
  
ZONE T='face108'
STRANDID=0, SOLUTIONTIME=0
Nodes=4, Elements=1, ZONETYPE=FEQuadrilateral
DATAPACKING=POINT
DT=(SINGLE SINGLE SINGLE)
0.38104095617014682729  0.68549798191862731933  -1
0.39152027484638779464  0.68474640365384231711  -1
0.38594949512598569763  0.69396908909806620525  -1
0.38594949512598569763  0.69396908909806620525  -1
1  2  3  4
  
ZONE T='face109'
STRANDID=0, SOLUTIONTIME=0
Nodes=4, Elements=1, ZONETYPE=FEQuadrilateral
DATAPACKING=POINT
DT=(SINGLE SINGLE SINGLE)
0.29292679624214390532  0.84596821927891885373  -1
0.29334560973163437136  0.83325021279919386785  -1
0.30317235020613353402  0.84093037164572992381  -1
0.30317235020613353402  0.84093037164572992381  -1
1  2  3  4
  
ZONE T='face110'
STRANDID=0, SOLUTIONTIME=0
Nodes=4, Elements=1, ZONETYPE=FEQuadrilateral
DATAPACKING=POINT
DT=(SINGLE SINGLE SINGLE)
0.44967269323748570997  0.20812343974443195393  -1
0.46540072157250889084  0.20715635547077468348  -1
0.45794048256969344113  0.21861491476241420862  -1
0.45794048256969344113  0.21861491476241420862  -1
1  2  3  4
  
ZONE T='face111'
STRANDID=0, SOLUTIONTIME=0
Nodes=4, Elements=1, ZONETYPE=FEQuadrilateral
DATAPACKING=POINT
DT=(SINGLE SINGLE SINGLE)
0.24398309693569036893  0.58891431666740345907  -1
0.23017631990142312093  0.6080130174768595408  -1
0.22780969274635684552  0.60740343169448707261  -1
0.2213584788209685128  0.58881481482912167991  -1
1  2  3  4
  
ZONE T='face112'
STRANDID=0, SOLUTIONTIME=0
Nodes=4, Elements=1, ZONETYPE=FEQuadrilateral
DATAPACKING=POINT
DT=(SINGLE SINGLE SINGLE)
0.23017631990142312093  0.6080130174768595408  1
0.22872026230611597342  0.61002715939463592054  1
0.22780969274635684552  0.60740343169448707261  1
0.22780969274635684552  0.60740343169448707261  1
1  2  3  4
  
ZONE T='face113'
STRANDID=0, SOLUTIONTIME=0
Nodes=4, Elements=1, ZONETYPE=FEQuadrilateral
DATAPACKING=POINT
DT=(SINGLE SINGLE SINGLE)
0.44075031461475655536  0.78170952274265936843  1
0.45470220595890958881  0.79604142536736144375  1
0.43524526617962688846  0.79950852536331340481  1
0.43524526617962688846  0.79950852536331340481  1
1  2  3  4
  
ZONE T='face114'
STRANDID=0, SOLUTIONTIME=0
Nodes=4, Elements=1, ZONETYPE=FEQuadrilateral
DATAPACKING=POINT
DT=(SINGLE SINGLE SINGLE)
0.7588197185060300276  0.46270339214396605243  1
0.76980851207700895511  0.46660365282777593876  1
0.75999191113936559461  0.47615731745738443248  1
0.75999191113936559461  0.47615731745738443248  1
1  2  3  4
  
ZONE T='face115'
STRANDID=0, SOLUTIONTIME=0
Nodes=4, Elements=1, ZONETYPE=FEQuadrilateral
DATAPACKING=POINT
DT=(SINGLE SINGLE SINGLE)
0.49897653632546568048  0.2074329583151009182  1
0.5006459301268597617  0.19806864866843829076  1
0.50856794173080821508  0.20231593111813031549  1
0.50856794173080821508  0.20231593111813031549  1
1  2  3  4
  
ZONE T='face116'
STRANDID=0, SOLUTIONTIME=0
Nodes=4, Elements=1, ZONETYPE=FEQuadrilateral
DATAPACKING=POINT
DT=(SINGLE SINGLE SINGLE)
0.074795609316396033384  0.54174702320047196658  1
0.084889794958333056329  0.53660207838022488946  1
0.085212815967632693503  0.54892029122130669982  1
0.085212815967632693503  0.54892029122130669982  1
1  2  3  4
  
ZONE T='face117'
STRANDID=0, SOLUTIONTIME=0
Nodes=4, Elements=1, ZONETYPE=FEQuadrilateral
DATAPACKING=POINT
DT=(SINGLE SINGLE SINGLE)
0.4966754978840743906  0.74922162187415131118  -1
0.48113312790950613085  0.73267543008996471876  -1
0.50201847565713231258  0.72577273501433670067  -1
0.50201847565713231258  0.72577273501433670067  -1
1  2  3  4
  
ZONE T='face118'
STRANDID=0, SOLUTIONTIME=0
Nodes=4, Elements=1, ZONETYPE=FEQuadrilateral
DATAPACKING=POINT
DT=(SINGLE SINGLE SINGLE)
0.53311584740213391331  0.32267685275014529322  1
0.53212237217185287541  0.33821287156939494611  1
0.53140241307583579999  0.3379794649879803714  1
0.52265051415661167855  0.33035095127965863337  1
1  2  3  4
  
ZONE T='face119'
STRANDID=0, SOLUTIONTIME=0
Nodes=4, Elements=1, ZONETYPE=FEQuadrilateral
DATAPACKING=POINT
DT=(SINGLE SINGLE SINGLE)
0.53212237217185287541  0.33821287156939494611  -1
0.53209849897012395648  0.33858620197566219323  -1
0.53140241307583579999  0.3379794649879803714  -1
0.53140241307583579999  0.3379794649879803714  -1
1  2  3  4
  
ZONE T='face120'
STRANDID=0, SOLUTIONTIME=0
Nodes=4, Elements=1, ZONETYPE=FEQuadrilateral
DATAPACKING=POINT
DT=(SINGLE SINGLE SINGLE)
0.28195959842971268783  0.3873672343024017195  1
0.2818745782321585569  0.39949155286406462517  1
0.27520008691100000808  0.39761435218000001912  1
0.27819363992941248398  0.38956272682018527886  1
1  2  3  4
  
ZONE T='face121'
STRANDID=0, SOLUTIONTIME=0
Nodes=4, Elements=1, ZONETYPE=FEQuadrilateral
DATAPACKING=POINT
DT=(SINGLE SINGLE SINGLE)
0.28177696607458307954  0.41341154985282346779  -1
0.27210965161218481079  0.40747997255715517895  -1
0.27520008691100000808  0.39761435218000001912  -1
0.2818745782321585569  0.39949155286406462517  -1
1  2  3  4
  
ZONE T='face122'
STRANDID=0, SOLUTIONTIME=0
Nodes=4, Elements=1, ZONETYPE=FEQuadrilateral
DATAPACKING=POINT
DT=(SINGLE SINGLE SINGLE)
0.26009984768698990454  0.40011111323586212585  1
0.26871042933741945413  0.39509128426382866817  1
0.27520008691100000808  0.39761435218000001912  1
0.27210965161218481079  0.40747997255715517895  1
1  2  3  4
  
ZONE T='face123'
STRANDID=0, SOLUTIONTIME=0
Nodes=4, Elements=1, ZONETYPE=FEQuadrilateral
DATAPACKING=POINT
DT=(SINGLE SINGLE SINGLE)
0.26871042933741945413  0.39509128426382866817  -1
0.27819363992941248398  0.38956272682018527886  -1
0.27520008691100000808  0.39761435218000001912  -1
0.27520008691100000808  0.39761435218000001912  -1
1  2  3  4
  
ZONE T='face124'
STRANDID=0, SOLUTIONTIME=0
Nodes=4, Elements=1, ZONETYPE=FEQuadrilateral
DATAPACKING=POINT
DT=(SINGLE SINGLE SINGLE)
0.49712746118863659905  0.13375023631091889631  1
0.50477662198467609933  0.14290019806055198615  1
0.50449289736687707997  0.14406146470152930705  1
0.49214286404182644441  0.14629510119208299912  1
1  2  3  4
  
ZONE T='face125'
STRANDID=0, SOLUTIONTIME=0
Nodes=4, Elements=1, ZONETYPE=FEQuadrilateral
DATAPACKING=POINT
DT=(SINGLE SINGLE SINGLE)
0.50477662198467609933  0.14290019806055198615  -1
0.50558264904207372847  0.14386437137851584844  -1
0.50449289736687707997  0.14406146470152930705  -1
0.50449289736687707997  0.14406146470152930705  -1
1  2  3  4
  
ZONE T='face126'
STRANDID=0, SOLUTIONTIME=0
Nodes=4, Elements=1, ZONETYPE=FEQuadrilateral
DATAPACKING=POINT
DT=(SINGLE SINGLE SINGLE)
0.5251901621960222144  0.40180920264845432222  -1
0.51122181330753591055  0.40608248871718038986  -1
0.51487035237288414358  0.39306684714873685316  -1
0.51487035237288414358  0.39306684714873685316  -1
1  2  3  4
  
ZONE T='face127'
STRANDID=0, SOLUTIONTIME=0
Nodes=4, Elements=1, ZONETYPE=FEQuadrilateral
DATAPACKING=POINT
DT=(SINGLE SINGLE SINGLE)
0.2213584788209685128  0.58881481482912167991  -1
0.22780969274635684552  0.60740343169448707261  -1
0.20651880998999999628  0.60191941643900004344  -1
0.2074711505071462625  0.59918937362319313333  -1
1  2  3  4
  
ZONE T='face128'
STRANDID=0, SOLUTIONTIME=0
Nodes=4, Elements=1, ZONETYPE=FEQuadrilateral
DATAPACKING=POINT
DT=(SINGLE SINGLE SINGLE)
0.22872026230611597342  0.61002715939463592054  1
0.20577833415285343155  0.60417303855204840257  1
0.20651880998999999628  0.60191941643900004344  1
0.22780969274635684552  0.60740343169448707261  1
1  2  3  4
  
ZONE T='face129'
STRANDID=0, SOLUTIONTIME=0
Nodes=4, Elements=1, ZONETYPE=FEQuadrilateral
DATAPACKING=POINT
DT=(SINGLE SINGLE SINGLE)
0.20206754207839025539  0.60322615104196208868  -1
0.20453091788674082618  0.60138588079140642417  -1
0.20651880998999999628  0.60191941643900004344  -1
0.20577833415285343155  0.60417303855204840257  -1
1  2  3  4
  
ZONE T='face130'
STRANDID=0, SOLUTIONTIME=0
Nodes=4, Elements=1, ZONETYPE=FEQuadrilateral
DATAPACKING=POINT
DT=(SINGLE SINGLE SINGLE)
0.20453091788674082618  0.60138588079140642417  1
0.2074711505071462625  0.59918937362319313333  1
0.20651880998999999628  0.60191941643900004344  1
0.20651880998999999628  0.60191941643900004344  1
1  2  3  4
  
ZONE T='face131'
STRANDID=0, SOLUTIONTIME=0
Nodes=4, Elements=1, ZONETYPE=FEQuadrilateral
DATAPACKING=POINT
DT=(SINGLE SINGLE SINGLE)
0.65464322956689602329  0.60648876693592179699  -1
0.63458289021376501626  0.59820971841937442548  -1
0.65859106539050149554  0.58685565861448596436  -1
0.65859106539050149554  0.58685565861448596436  -1
1  2  3  4
  
ZONE T='face132'
STRANDID=0, SOLUTIONTIME=0
Nodes=4, Elements=1, ZONETYPE=FEQuadrilateral
DATAPACKING=POINT
DT=(SINGLE SINGLE SINGLE)
0.47755431195652231491  0.098764977679564464053  -1
0.47385513518478178385  0.088045205614161958785  -1
0.47470181884499240699  0.085768704669497181081  -1
0.48633291515735377342  0.088491582411723571089  -1
1  2  3  4
  
ZONE T='face133'
STRANDID=0, SOLUTIONTIME=0
Nodes=4, Elements=1, ZONETYPE=FEQuadrilateral
DATAPACKING=POINT
DT=(SINGLE SINGLE SINGLE)
0.47385513518478178385  0.088045205614161958785  1
0.47292611139788115482  0.085353005740127468881  1
0.47470181884499240699  0.085768704669497181081  1
0.47470181884499240699  0.085768704669497181081  1
1  2  3  4
  
ZONE T='face134'
STRANDID=0, SOLUTIONTIME=0
Nodes=4, Elements=1, ZONETYPE=FEQuadrilateral
DATAPACKING=POINT
DT=(SINGLE SINGLE SINGLE)
0.53247936081691105148  0.14364572819799095726  -1
0.52425720141284515297  0.15063633206274529286  -1
0.51901702063413024391  0.14063694955776964712  -1
0.51901702063413024391  0.14063694955776964712  -1
1  2  3  4
  
ZONE T='face135'
STRANDID=0, SOLUTIONTIME=0
Nodes=4, Elements=1, ZONETYPE=FEQuadrilateral
DATAPACKING=POINT
DT=(SINGLE SINGLE SINGLE)
0.64434262358435034912  0.79226128693999697816  -1
0.62960802380536373679  0.79374437776890471863  -1
0.636538363943705221  0.78240484478954819281  -1
0.636538363943705221  0.78240484478954819281  -1
1  2  3  4
  
ZONE T='face136'
STRANDID=0, SOLUTIONTIME=0
Nodes=4, Elements=1, ZONETYPE=FEQuadrilateral
DATAPACKING=POINT
DT=(SINGLE SINGLE SINGLE)
0.48919468346761818545  0.23371564650052445433  1
0.48305988150872236631  0.22281519364708346487  1
0.48330920640546543021  0.22198739213102275381  1
0.4970176772847285096  0.22097954887158188786  1
1  2  3  4
  
ZONE T='face137'
STRANDID=0, SOLUTIONTIME=0
Nodes=4, Elements=1, ZONETYPE=FEQuadrilateral
DATAPACKING=POINT
DT=(SINGLE SINGLE SINGLE)
0.48305988150872236631  0.22281519364708346487  -1
0.48262241038178266272  0.222037885198351298  -1
0.48330920640546543021  0.22198739213102275381  -1
0.48330920640546543021  0.22198739213102275381  -1
1  2  3  4
  
ZONE T='face138'
STRANDID=0, SOLUTIONTIME=0
Nodes=4, Elements=1, ZONETYPE=FEQuadrilateral
DATAPACKING=POINT
DT=(SINGLE SINGLE SINGLE)
0.5922371346556317695  0.41820100285796518724  1
0.61654073472874304507  0.42135718369299862696  1
0.61287734643941138568  0.43173678384612701464  1
0.60564873524419327033  0.4403773607644346777  1
1  2  3  4
  
ZONE T='face139'
STRANDID=0, SOLUTIONTIME=0
Nodes=4, Elements=1, ZONETYPE=FEQuadrilateral
DATAPACKING=POINT
DT=(SINGLE SINGLE SINGLE)
0.61654073472874304507  0.42135718369299862696  -1
0.62106885484511153983  0.42194522685890900604  -1
0.61287734643941138568  0.43173678384612701464  -1
0.61287734643941138568  0.43173678384612701464  -1
1  2  3  4
  
ZONE T='face140'
STRANDID=0, SOLUTIONTIME=0
Nodes=4, Elements=1, ZONETYPE=FEQuadrilateral
DATAPACKING=POINT
DT=(SINGLE SINGLE SINGLE)
0.43049632505479501487  0.24396590037324819566  -1
0.44260415470034131236  0.22576667943917061443  -1
0.45015052069922445455  0.24469770426414513831  -1
0.45015052069922445455  0.24469770426414513831  -1
1  2  3  4
  
ZONE T='face141'
STRANDID=0, SOLUTIONTIME=0
Nodes=4, Elements=1, ZONETYPE=FEQuadrilateral
DATAPACKING=POINT
DT=(SINGLE SINGLE SINGLE)
0.42356973023189248284  0.44988504237830523325  1
0.43360879063319268667  0.45926952126408876476  1
0.42329620084650992906  0.46571160499075281436  1
0.42329620084650992906  0.46571160499075281436  1
1  2  3  4
  
ZONE T='face142'
STRANDID=0, SOLUTIONTIME=0
Nodes=4, Elements=1, ZONETYPE=FEQuadrilateral
DATAPACKING=POINT
DT=(SINGLE SINGLE SINGLE)
0.093519529850254995429  0.52888426867356064243  1
0.095897413323231067706  0.54113227722924561736  1
0.084889794958333056329  0.53660207838022488946  1
0.084889794958333056329  0.53660207838022488946  1
1  2  3  4
  
ZONE T='face143'
STRANDID=0, SOLUTIONTIME=0
Nodes=4, Elements=1, ZONETYPE=FEQuadrilateral
DATAPACKING=POINT
DT=(SINGLE SINGLE SINGLE)
0.49905082286342000719  0.36730259171828572029  -1
0.50329648584650898968  0.3574516147466784699  -1
0.51076020779055186782  0.3638331253941310961  -1
0.51076020779055186782  0.3638331253941310961  -1
1  2  3  4
  
ZONE T='face144'
STRANDID=0, SOLUTIONTIME=0
Nodes=4, Elements=1, ZONETYPE=FEQuadrilateral
DATAPACKING=POINT
DT=(SINGLE SINGLE SINGLE)
0.45608179122185021903  0.95028398719402418227  -1
0.4465392848463919373  0.94717022703772191239  -1
0.44907829729468107249  0.93807070053749119776  -1
0.45218677820116931487  0.93498065527532936425  -1
1  2  3  4
  
ZONE T='face145'
STRANDID=0, SOLUTIONTIME=0
Nodes=4, Elements=1, ZONETYPE=FEQuadrilateral
DATAPACKING=POINT
DT=(SINGLE SINGLE SINGLE)
0.4465392848463919373  0.94717022703772191239  1
0.44155919968781209839  0.9455452042049723449  1
0.44907829729468107249  0.93807070053749119776  1
0.44907829729468107249  0.93807070053749119776  1
1  2  3  4
  
ZONE T='face146'
STRANDID=0, SOLUTIONTIME=0
Nodes=4, Elements=1, ZONETYPE=FEQuadrilateral
DATAPACKING=POINT
DT=(SINGLE SINGLE SINGLE)
0.1538631658799022861  0.32589671792749053125  -1
0.15459882343884254197  0.33867876843993205416  -1
0.14737450964840537182  0.33156737731061536323  -1
0.14737450964840537182  0.33156737731061536323  -1
1  2  3  4
  
ZONE T='face147'
STRANDID=0, SOLUTIONTIME=0
Nodes=4, Elements=1, ZONETYPE=FEQuadrilateral
DATAPACKING=POINT
DT=(SINGLE SINGLE SINGLE)
0.019440845845264453917  0.75499364814308067562  1
0.012616678218048928833  0.76458877951929560268  1
0.0068392919240963861646  0.75000763416138249706  1
0.0068392919240963861646  0.75000763416138249706  1
1  2  3  4
  
ZONE T='face148'
STRANDID=0, SOLUTIONTIME=0
Nodes=4, Elements=1, ZONETYPE=FEQuadrilateral
DATAPACKING=POINT
DT=(SINGLE SINGLE SINGLE)
0.49299918738278447616  0.35047098103571594496  1
0.48172936967756913029  0.34021584620697659096  1
0.4984795670605134954  0.33367567393462338465  1
0.4984795670605134954  0.33367567393462338465  1
1  2  3  4
  
ZONE T='face149'
STRANDID=0, SOLUTIONTIME=0
Nodes=4, Elements=1, ZONETYPE=FEQuadrilateral
DATAPACKING=POINT
DT=(SINGLE SINGLE SINGLE)
0.48365854178530848229  0.13513946993051459411  1
0.48971835871261210071  0.1229331290848271474  1
0.49712746118863659905  0.13375023631091889631  1
0.49712746118863659905  0.13375023631091889631  1
1  2  3  4
  
ZONE T='face150'
STRANDID=0, SOLUTIONTIME=0
Nodes=4, Elements=1, ZONETYPE=FEQuadrilateral
DATAPACKING=POINT
DT=(SINGLE SINGLE SINGLE)
0.052754098865261514484  0.65367222996222085207  1
0.044809033106939503976  0.65907827710038080493  1
0.040305989900962679862  0.64744476384969595895  1
0.040305989900962679862  0.64744476384969595895  1
1  2  3  4
  
ZONE T='face151'
STRANDID=0, SOLUTIONTIME=0
Nodes=4, Elements=1, ZONETYPE=FEQuadrilateral
DATAPACKING=POINT
DT=(SINGLE SINGLE SINGLE)
0.63713640848267893979  0.40063617583569405278  -1
0.63028412942750189352  0.38241756537976856478  -1
0.63251037234162010847  0.37610987712308729947  -1
0.65022204444517750499  0.38244762393837128389  -1
1  2  3  4
  
ZONE T='face152'
STRANDID=0, SOLUTIONTIME=0
Nodes=4, Elements=1, ZONETYPE=FEQuadrilateral
DATAPACKING=POINT
DT=(SINGLE SINGLE SINGLE)
0.63028412942750189352  0.38241756537976856478  1
0.62719656125296419091  0.37420844234565681097  1
0.63251037234162010847  0.37610987712308729947  1
0.63251037234162010847  0.37610987712308729947  1
1  2  3  4
  
ZONE T='face153'
STRANDID=0, SOLUTIONTIME=0
Nodes=4, Elements=1, ZONETYPE=FEQuadrilateral
DATAPACKING=POINT
DT=(SINGLE SINGLE SINGLE)
0.48262241038178266272  0.222037885198351298  -1
0.48305988150872236631  0.22281519364708346487  -1
0.47986002667869320781  0.23343926173685533576  -1
0.47519788450680738867  0.23330122291105756527  -1
1  2  3  4
  
ZONE T='face154'
STRANDID=0, SOLUTIONTIME=0
Nodes=4, Elements=1, ZONETYPE=FEQuadrilateral
DATAPACKING=POINT
DT=(SINGLE SINGLE SINGLE)
0.48305988150872236631  0.22281519364708346487  1
0.48919468346761818545  0.23371564650052445433  1
0.47986002667869320781  0.23343926173685533576  1
0.47986002667869320781  0.23343926173685533576  1
1  2  3  4
  
ZONE T='face155'
STRANDID=0, SOLUTIONTIME=0
Nodes=4, Elements=1, ZONETYPE=FEQuadrilateral
DATAPACKING=POINT
DT=(SINGLE SINGLE SINGLE)
0.50832301278009661694  0.24581547987013480094  1
0.51407336044948515053  0.2557247250349518608  1
0.50246223723646599169  0.25653341612587615694  1
0.50246223723646599169  0.25653341612587615694  1
1  2  3  4
  
ZONE T='face156'
STRANDID=0, SOLUTIONTIME=0
Nodes=4, Elements=1, ZONETYPE=FEQuadrilateral
DATAPACKING=POINT
DT=(SINGLE SINGLE SINGLE)
0.49845073740451018018  0.091173192256251506249  -1
0.50636886475826370368  0.08314196184565790515  -1
0.50924529469214330213  0.093293828979572002158  -1
0.50924529469214330213  0.093293828979572002158  -1
1  2  3  4
  
ZONE T='face157'
STRANDID=0, SOLUTIONTIME=0
Nodes=4, Elements=1, ZONETYPE=FEQuadrilateral
DATAPACKING=POINT
DT=(SINGLE SINGLE SINGLE)
0.10754231726315656437  0.73366611034327589014  -1
0.10245758271941893258  0.72714246465072918113  -1
0.10665058264915144859  0.71636004148493725996  -1
0.1159925115139994467  0.71531750799986348888  -1
1  2  3  4
  
ZONE T='face158'
STRANDID=0, SOLUTIONTIME=0
Nodes=4, Elements=1, ZONETYPE=FEQuadrilateral
DATAPACKING=POINT
DT=(SINGLE SINGLE SINGLE)
0.10245758271941893258  0.72714246465072918113  1
0.095061471778110806508  0.7176533542814792499  1
0.10665058264915144859  0.71636004148493725996  1
0.10665058264915144859  0.71636004148493725996  1
1  2  3  4
  
ZONE T='face159'
STRANDID=0, SOLUTIONTIME=0
Nodes=4, Elements=1, ZONETYPE=FEQuadrilateral
DATAPACKING=POINT
DT=(SINGLE SINGLE SINGLE)
0.63886287564335297873  0.72427680413330797204  1
0.65356750607151570254  0.7290397231945081602  1
0.64705312102001744101  0.73997907431833420677  1
0.64705312102001744101  0.73997907431833420677  1
1  2  3  4
  
ZONE T='face160'
STRANDID=0, SOLUTIONTIME=0
Nodes=4, Elements=1, ZONETYPE=FEQuadrilateral
DATAPACKING=POINT
DT=(SINGLE SINGLE SINGLE)
0.42274188919126387542  0.59995039364486291156  1
0.42194148532963332565  0.60739427933333522969  1
0.41653652680683878051  0.603622885474120352  1
0.41653652680683878051  0.603622885474120352  1
1  2  3  4
  
ZONE T='face161'
STRANDID=0, SOLUTIONTIME=0
Nodes=4, Elements=1, ZONETYPE=FEQuadrilateral
DATAPACKING=POINT
DT=(SINGLE SINGLE SINGLE)
0.10975964172835146748  0.46860192598642447237  -1
0.10327152956263387085  0.47374243022766127087  -1
0.10033276271680934  0.46348523131768581962  -1
0.10033276271680934  0.46348523131768581962  -1
1  2  3  4
  
ZONE T='face162'
STRANDID=0, SOLUTIONTIME=0
Nodes=4, Elements=1, ZONETYPE=FEQuadrilateral
DATAPACKING=POINT
DT=(SINGLE SINGLE SINGLE)
0.38890791877360936235  0.12403968574161687577  1
0.41386403041808317305  0.10827317455774992938  1
0.4146130926805926542  0.13381511628897452271  1
0.4146130926805926542  0.13381511628897452271  1
1  2  3  4
  
ZONE T='face163'
STRANDID=0, SOLUTIONTIME=0
Nodes=4, Elements=1, ZONETYPE=FEQuadrilateral
DATAPACKING=POINT
DT=(SINGLE SINGLE SINGLE)
0.57117894608844443916  0.40353919493279577502  1
0.5886103483829008276  0.39255215505657425901  1
0.5922371346556317695  0.41820100285796518724  1
0.5922371346556317695  0.41820100285796518724  1
1  2  3  4
  
ZONE T='face164'
STRANDID=0, SOLUTIONTIME=0
Nodes=4, Elements=1, ZONETYPE=FEQuadrilateral
DATAPACKING=POINT
DT=(SINGLE SINGLE SINGLE)
0.70540593647826632662  0.68717280907176703231  -1
0.70342231686615874775  0.67997141833719321191  -1
0.71205866317938160126  0.68245599833949655011  -1
0.71205866317938160126  0.68245599833949655011  -1
1  2  3  4
  
ZONE T='face165'
STRANDID=0, SOLUTIONTIME=0
Nodes=4, Elements=1, ZONETYPE=FEQuadrilateral
DATAPACKING=POINT
DT=(SINGLE SINGLE SINGLE)
0.74209634573981397843  0.35783033085605286949  1
0.75501203295727703502  0.34364828561614763069  1
0.75638796808768604674  0.34414626609453657924  1
0.76089618402206382619  0.36142774642109298799  1
1  2  3  4
  
ZONE T='face166'
STRANDID=0, SOLUTIONTIME=0
Nodes=4, Elements=1, ZONETYPE=FEQuadrilateral
DATAPACKING=POINT
DT=(SINGLE SINGLE SINGLE)
0.75501203295727703502  0.34364828561614763069  -1
0.75598061272661076782  0.34258473848343479196  -1
0.75638796808768604674  0.34414626609453657924  -1
0.75638796808768604674  0.34414626609453657924  -1
1  2  3  4
  
ZONE T='face167'
STRANDID=0, SOLUTIONTIME=0
Nodes=4, Elements=1, ZONETYPE=FEQuadrilateral
DATAPACKING=POINT
DT=(SINGLE SINGLE SINGLE)
0.53982400949163200643  0.13366950253467782539  -1
0.54307726038479442465  0.14282903778161051833  -1
0.53247936081691105148  0.14364572819799095726  -1
0.53247936081691105148  0.14364572819799095726  -1
1  2  3  4
  
ZONE T='face168'
STRANDID=0, SOLUTIONTIME=0
Nodes=4, Elements=1, ZONETYPE=FEQuadrilateral
DATAPACKING=POINT
DT=(SINGLE SINGLE SINGLE)
0.31979259745920957103  0.30495199039031389843  -1
0.31635631064514202482  0.28576634677579354493  -1
0.33278229697800887354  0.28333978706753115695  -1
0.34290143092696317995  0.28813111472677271907  -1
1  2  3  4
  
ZONE T='face169'
STRANDID=0, SOLUTIONTIME=0
Nodes=4, Elements=1, ZONETYPE=FEQuadrilateral
DATAPACKING=POINT
DT=(SINGLE SINGLE SINGLE)
0.31435932112154502116  0.27461665777288063461  -1
0.31941851043496799489  0.27701214278306252048  -1
0.31866924951899999741  0.27937822988599997354  -1
0.31497389311389301092  0.278047966001397584  -1
1  2  3  4
  
ZONE T='face170'
STRANDID=0, SOLUTIONTIME=0
Nodes=4, Elements=1, ZONETYPE=FEQuadrilateral
DATAPACKING=POINT
DT=(SINGLE SINGLE SINGLE)
0.31635631064514202482  0.28576634677579354493  -1
0.31866924951899999741  0.27937822988599997354  -1
0.33278229697800887354  0.28333978706753115695  -1
0.33278229697800887354  0.28333978706753115695  -1
1  2  3  4
  
ZONE T='face171'
STRANDID=0, SOLUTIONTIME=0
Nodes=4, Elements=1, ZONETYPE=FEQuadrilateral
DATAPACKING=POINT
DT=(SINGLE SINGLE SINGLE)
0.31635631064514202482  0.28576634677579354493  1
0.31497389311389301092  0.278047966001397584  1
0.31866924951899999741  0.27937822988599997354  1
0.31866924951899999741  0.27937822988599997354  1
1  2  3  4
  
ZONE T='face172'
STRANDID=0, SOLUTIONTIME=0
Nodes=4, Elements=1, ZONETYPE=FEQuadrilateral
DATAPACKING=POINT
DT=(SINGLE SINGLE SINGLE)
0.31941851043496799489  0.27701214278306252048  1
0.33278229697800887354  0.28333978706753115695  1
0.31866924951899999741  0.27937822988599997354  1
0.31866924951899999741  0.27937822988599997354  1
1  2  3  4
  
ZONE T='face173'
STRANDID=0, SOLUTIONTIME=0
Nodes=4, Elements=1, ZONETYPE=FEQuadrilateral
DATAPACKING=POINT
DT=(SINGLE SINGLE SINGLE)
0.2402511855410637831  0.15205251749734360889  -1
0.2525764575319976446  0.13636938647437890637  -1
0.25368287172208370261  0.13660992595657200921  -1
0.25672305392827754478  0.15373169808720155149  -1
1  2  3  4
  
ZONE T='face174'
STRANDID=0, SOLUTIONTIME=0
Nodes=4, Elements=1, ZONETYPE=FEQuadrilateral
DATAPACKING=POINT
DT=(SINGLE SINGLE SINGLE)
0.2525764575319976446  0.13636938647437890637  1
0.25344412326252874212  0.1352653365721889489  1
0.25368287172208370261  0.13660992595657200921  1
0.25368287172208370261  0.13660992595657200921  1
1  2  3  4
  
ZONE T='face175'
STRANDID=0, SOLUTIONTIME=0
Nodes=4, Elements=1, ZONETYPE=FEQuadrilateral
DATAPACKING=POINT
DT=(SINGLE SINGLE SINGLE)
0.41167916956039213305  0.47482615410753148399  1
0.42574455016566908894  0.47995364792238726093  1
0.41456815439721411698  0.4896760263713317296  1
0.41456815439721411698  0.4896760263713317296  1
1  2  3  4
  
ZONE T='face176'
STRANDID=0, SOLUTIONTIME=0
Nodes=4, Elements=1, ZONETYPE=FEQuadrilateral
DATAPACKING=POINT
DT=(SINGLE SINGLE SINGLE)
0.1312870681326746003  0.47942984539974842217  1
0.1448209289235332653  0.47717733617011570679  1
0.13921471624702380643  0.49036170601375322908  1
0.13921471624702380643  0.49036170601375322908  1
1  2  3  4
  
ZONE T='face177'
STRANDID=0, SOLUTIONTIME=0
Nodes=4, Elements=1, ZONETYPE=FEQuadrilateral
DATAPACKING=POINT
DT=(SINGLE SINGLE SINGLE)
0.386594740838774098  0.83326832388374361127  1
0.38277004538250247734  0.81748557310695324496  1
0.39895758377862200472  0.82042617051689015195  1
0.39895758377862200472  0.82042617051689015195  1
1  2  3  4
  
ZONE T='face178'
STRANDID=0, SOLUTIONTIME=0
Nodes=4, Elements=1, ZONETYPE=FEQuadrilateral
DATAPACKING=POINT
DT=(SINGLE SINGLE SINGLE)
0.64194741936294152929  0.86800556039424070498  -1
0.64835333268908945659  0.87768892963898070825  -1
0.63389549615959128737  0.87935946286262212102  -1
0.63389549615959128737  0.87935946286262212102  -1
1  2  3  4
  
ZONE T='face179'
STRANDID=0, SOLUTIONTIME=0
Nodes=4, Elements=1, ZONETYPE=FEQuadrilateral
DATAPACKING=POINT
DT=(SINGLE SINGLE SINGLE)
0.49845073740451018018  0.091173192256251506249  -1
0.50269257784538934342  0.10196338908132292211  -1
0.49071732938915735289  0.10059221899142122003  -1
0.49071732938915735289  0.10059221899142122003  -1
1  2  3  4
  
ZONE T='face180'
STRANDID=0, SOLUTIONTIME=0
Nodes=4, Elements=1, ZONETYPE=FEQuadrilateral
DATAPACKING=POINT
DT=(SINGLE SINGLE SINGLE)
0.3200570860812063656  0.64879204748021279681  1
0.30314505871604369158  0.64246925631534734791  1
0.30379416374328660488  0.6403883019632823359  1
0.31826830500447789163  0.63145566477915671122  1
1  2  3  4
  
ZONE T='face181'
STRANDID=0, SOLUTIONTIME=0
Nodes=4, Elements=1, ZONETYPE=FEQuadrilateral
DATAPACKING=POINT
DT=(SINGLE SINGLE SINGLE)
0.31817449126347524535  0.63054644735853526694  -1
0.31826830500447789163  0.63145566477915671122  -1
0.31716239225984454997  0.63123912499229284379  -1
0.31716239225984454997  0.63123912499229284379  -1
1  2  3  4
  
ZONE T='face182'
STRANDID=0, SOLUTIONTIME=0
Nodes=4, Elements=1, ZONETYPE=FEQuadrilateral
DATAPACKING=POINT
DT=(SINGLE SINGLE SINGLE)
0.31716239225984454997  0.63123912499229284379  1
0.31826830500447789163  0.63145566477915671122  1
0.30379416374328660488  0.6403883019632823359  1
0.30379416374328660488  0.6403883019632823359  1
1  2  3  4
  
ZONE T='face183'
STRANDID=0, SOLUTIONTIME=0
Nodes=4, Elements=1, ZONETYPE=FEQuadrilateral
DATAPACKING=POINT
DT=(SINGLE SINGLE SINGLE)
0.30159845611131935739  0.64189103792239154966  -1
0.30379416374328660488  0.6403883019632823359  -1
0.30314505871604369158  0.64246925631534734791  -1
0.30314505871604369158  0.64246925631534734791  -1
1  2  3  4
  
ZONE T='face184'
STRANDID=0, SOLUTIONTIME=0
Nodes=4, Elements=1, ZONETYPE=FEQuadrilateral
DATAPACKING=POINT
DT=(SINGLE SINGLE SINGLE)
0.040953395570929758407  0.72516869012359819191  1
0.033589295816420533525  0.73761147997295106737  1
0.027765518140305960743  0.72324475964399637107  1
0.027765518140305960743  0.72324475964399637107  1
1  2  3  4
  
ZONE T='face185'
STRANDID=0, SOLUTIONTIME=0
Nodes=4, Elements=1, ZONETYPE=FEQuadrilateral
DATAPACKING=POINT
DT=(SINGLE SINGLE SINGLE)
0.43869802179877187553  0.93269363648778735865  1
0.42645760186986786389  0.94061748901886321761  1
0.42639069031280546485  0.92074547955466323756  1
0.42639069031280546485  0.92074547955466323756  1
1  2  3  4
  
ZONE T='face186'
STRANDID=0, SOLUTIONTIME=0
Nodes=4, Elements=1, ZONETYPE=FEQuadrilateral
DATAPACKING=POINT
DT=(SINGLE SINGLE SINGLE)
0.07950510835027063683  0.71280700174698474747  1
0.078796680474300079267  0.72496472574952230961  1
0.073282699333983014611  0.72216392187770472866  1
0.066062064643154547183  0.71636578186865917939  1
1  2  3  4
  
ZONE T='face187'
STRANDID=0, SOLUTIONTIME=0
Nodes=4, Elements=1, ZONETYPE=FEQuadrilateral
DATAPACKING=POINT
DT=(SINGLE SINGLE SINGLE)
0.078796680474300079267  0.72496472574952230961  -1
0.078706118770453040168  0.72651890541680796964  -1
0.073282699333983014611  0.72216392187770472866  -1
0.073282699333983014611  0.72216392187770472866  -1
1  2  3  4
  
ZONE T='face188'
STRANDID=0, SOLUTIONTIME=0
Nodes=4, Elements=1, ZONETYPE=FEQuadrilateral
DATAPACKING=POINT
DT=(SINGLE SINGLE SINGLE)
0.47622242865790986865  0.50000624785485026091  -1
0.491751075089136791  0.49959339870445412801  -1
0.48377895384577151994  0.51394572911673575  -1
0.48377895384577151994  0.51394572911673575  -1
1  2  3  4
  
ZONE T='face189'
STRANDID=0, SOLUTIONTIME=0
Nodes=4, Elements=1, ZONETYPE=FEQuadrilateral
DATAPACKING=POINT
DT=(SINGLE SINGLE SINGLE)
0.33462093970157319456  0.60323459920841471238  -1
0.34998720234732705325  0.61318694179521604504  -1
0.33382444974528052706  0.62120773581494614923  -1
0.33382444974528052706  0.62120773581494614923  -1
1  2  3  4
  
ZONE T='face190'
STRANDID=0, SOLUTIONTIME=0
Nodes=4, Elements=1, ZONETYPE=FEQuadrilateral
DATAPACKING=POINT
DT=(SINGLE SINGLE SINGLE)
0.37939814664335180794  0.76052139796618500878  1
0.38445140319958209796  0.76595500058395749043  1
0.38299773493040667471  0.77104283952595187301  1
0.37560798162265190969  0.77263938907906359876  1
1  2  3  4
  
ZONE T='face191'
STRANDID=0, SOLUTIONTIME=0
Nodes=4, Elements=1, ZONETYPE=FEQuadrilateral
DATAPACKING=POINT
DT=(SINGLE SINGLE SINGLE)
0.38445140319958209796  0.76595500058395749043  -1
0.38814823104614354365  0.76993007947437419602  -1
0.38299773493040667471  0.77104283952595187301  -1
0.38299773493040667471  0.77104283952595187301  -1
1  2  3  4
  
ZONE T='face192'
STRANDID=0, SOLUTIONTIME=0
Nodes=4, Elements=1, ZONETYPE=FEQuadrilateral
DATAPACKING=POINT
DT=(SINGLE SINGLE SINGLE)
0.14113682952015585426  0.33843607904130029729  -1
0.1434015339925970578  0.33149560970525554504  -1
0.14737450964840537182  0.33156737731061536323  -1
0.14737450964840537182  0.33156737731061536323  -1
1  2  3  4
  
ZONE T='face193'
STRANDID=0, SOLUTIONTIME=0
Nodes=4, Elements=1, ZONETYPE=FEQuadrilateral
DATAPACKING=POINT
DT=(SINGLE SINGLE SINGLE)
0.71029787039970138096  0.48249977498654744723  -1
0.6843783451504164006  0.4716988206846355336  -1
0.71251591546562953461  0.45706544417912997602  -1
0.71251591546562953461  0.45706544417912997602  -1
1  2  3  4
  
ZONE T='face194'
STRANDID=0, SOLUTIONTIME=0
Nodes=4, Elements=1, ZONETYPE=FEQuadrilateral
DATAPACKING=POINT
DT=(SINGLE SINGLE SINGLE)
0.14113682952015585426  0.33843607904130029729  -1
0.14686695226884313725  0.34924924615443425635  -1
0.13828388998380283792  0.34717926810222976552  -1
0.13828388998380283792  0.34717926810222976552  -1
1  2  3  4
  
ZONE T='face195'
STRANDID=0, SOLUTIONTIME=0
Nodes=4, Elements=1, ZONETYPE=FEQuadrilateral
DATAPACKING=POINT
DT=(SINGLE SINGLE SINGLE)
0.25579081007163506634  0.11002559669580104507  1
0.28375501418742660187  0.10632215223167888751  1
0.27123915125546504967  0.12569572297556227958  1
0.27123915125546504967  0.12569572297556227958  1
1  2  3  4
  
ZONE T='face196'
STRANDID=0, SOLUTIONTIME=0
Nodes=4, Elements=1, ZONETYPE=FEQuadrilateral
DATAPACKING=POINT
DT=(SINGLE SINGLE SINGLE)
0.12956938418345745334  0.63895750898553083097  1
0.131500183221552297  0.63870580358868889181  1
0.1307949999999999946  0.64075999999999999623  1
0.13069813554956166701  0.64073108494510966349  1
1  2  3  4
  
ZONE T='face197'
STRANDID=0, SOLUTIONTIME=0
Nodes=4, Elements=1, ZONETYPE=FEQuadrilateral
DATAPACKING=POINT
DT=(SINGLE SINGLE SINGLE)
0.14937690274041998117  0.63637533485944786094  -1
0.14449346304489940618  0.64617179895382559351  -1
0.1307949999999999946  0.64075999999999999623  -1
0.131500183221552297  0.63870580358868889181  -1
1  2  3  4
  
ZONE T='face198'
STRANDID=0, SOLUTIONTIME=0
Nodes=4, Elements=1, ZONETYPE=FEQuadrilateral
DATAPACKING=POINT
DT=(SINGLE SINGLE SINGLE)
0.13995502194446432509  0.6552761757982131785  1
0.13077068912707179305  0.64084508638485759846  1
0.1307949999999999946  0.64075999999999999623  1
0.14449346304489940618  0.64617179895382559351  1
1  2  3  4
  
ZONE T='face199'
STRANDID=0, SOLUTIONTIME=0
Nodes=4, Elements=1, ZONETYPE=FEQuadrilateral
DATAPACKING=POINT
DT=(SINGLE SINGLE SINGLE)
0.13077068912707179305  0.64084508638485759846  -1
0.13069813554956166701  0.64073108494510966349  -1
0.1307949999999999946  0.64075999999999999623  -1
0.1307949999999999946  0.64075999999999999623  -1
1  2  3  4
  
ZONE T='face200'
STRANDID=0, SOLUTIONTIME=0
Nodes=4, Elements=1, ZONETYPE=FEQuadrilateral
DATAPACKING=POINT
DT=(SINGLE SINGLE SINGLE)
0.59784937496246681743  0.69768853477425940568  -1
0.61200546067857553023  0.67947024218459195488  -1
0.61483294050903736228  0.69915106075154487275  -1
0.61483294050903736228  0.69915106075154487275  -1
1  2  3  4
  
ZONE T='face201'
STRANDID=0, SOLUTIONTIME=0
Nodes=4, Elements=1, ZONETYPE=FEQuadrilateral
DATAPACKING=POINT
DT=(SINGLE SINGLE SINGLE)
0.65312697054333712643  0.35771450177915398161  1
0.68197753337901578785  0.35995199072350730907  1
0.66793907940568197912  0.37745860968531474988  1
0.66793907940568197912  0.37745860968531474988  1
1  2  3  4
  
ZONE T='face202'
STRANDID=0, SOLUTIONTIME=0
Nodes=4, Elements=1, ZONETYPE=FEQuadrilateral
DATAPACKING=POINT
DT=(SINGLE SINGLE SINGLE)
0.57501952367327180404  0.91634928188067465982  1
0.59254133742092707227  0.91051509196983471117  1
0.59394654142312619527  0.93061918740551818896  1
0.59394654142312619527  0.93061918740551818896  1
1  2  3  4
  
ZONE T='face203'
STRANDID=0, SOLUTIONTIME=0
Nodes=4, Elements=1, ZONETYPE=FEQuadrilateral
DATAPACKING=POINT
DT=(SINGLE SINGLE SINGLE)
0.46874696960731787598  0.27304326943355827773  -1
0.474046541620516515  0.26098706722443953954  -1
0.47686883029500370945  0.26126255284398708367  -1
0.48394666809624303783  0.27076449984865130771  -1
1  2  3  4
  
ZONE T='face204'
STRANDID=0, SOLUTIONTIME=0
Nodes=4, Elements=1, ZONETYPE=FEQuadrilateral
DATAPACKING=POINT
DT=(SINGLE SINGLE SINGLE)
0.474046541620516515  0.26098706722443953954  1
0.47501778783674131201  0.2587775414837786836  1
0.47686883029500370945  0.26126255284398708367  1
0.47686883029500370945  0.26126255284398708367  1
1  2  3  4
  
ZONE T='face205'
STRANDID=0, SOLUTIONTIME=0
Nodes=4, Elements=1, ZONETYPE=FEQuadrilateral
DATAPACKING=POINT
DT=(SINGLE SINGLE SINGLE)
0.45364621992777603987  0.10907415036103750017  -1
0.46605271474518683572  0.11009380908739693772  -1
0.46314631831667868456  0.1196849173013296852  -1
0.46092896756874779385  0.12318925978626768525  -1
1  2  3  4
  
ZONE T='face206'
STRANDID=0, SOLUTIONTIME=0
Nodes=4, Elements=1, ZONETYPE=FEQuadrilateral
DATAPACKING=POINT
DT=(SINGLE SINGLE SINGLE)
0.46605271474518683572  0.11009380908739693772  1
0.46905870933102611353  0.11034086425132115517  1
0.46314631831667868456  0.1196849173013296852  1
0.46314631831667868456  0.1196849173013296852  1
1  2  3  4
  
ZONE T='face207'
STRANDID=0, SOLUTIONTIME=0
Nodes=4, Elements=1, ZONETYPE=FEQuadrilateral
DATAPACKING=POINT
DT=(SINGLE SINGLE SINGLE)
0.45519515621888995138  0.41796465005773408841  -1
0.44196094553022241547  0.41949776253775689083  -1
0.44888339519484593554  0.40855844970727756005  -1
0.44888339519484593554  0.40855844970727756005  -1
1  2  3  4
  
ZONE T='face208'
STRANDID=0, SOLUTIONTIME=0
Nodes=4, Elements=1, ZONETYPE=FEQuadrilateral
DATAPACKING=POINT
DT=(SINGLE SINGLE SINGLE)
0.44349979297340452744  0.69646812787375012022  1
0.45358809251632159487  0.68863690493689411198  1
0.45437373623190557836  0.70496670987561005361  1
0.45437373623190557836  0.70496670987561005361  1
1  2  3  4
  
ZONE T='face209'
STRANDID=0, SOLUTIONTIME=0
Nodes=4, Elements=1, ZONETYPE=FEQuadrilateral
DATAPACKING=POINT
DT=(SINGLE SINGLE SINGLE)
0.350046391914156374  0.056857895179356715554  -1
0.3719808394037885102  0.065160974197413221165  -1
0.3593191800242809264  0.081816940079600733449  -1
0.3593191800242809264  0.081816940079600733449  -1
1  2  3  4
  
ZONE T='face210'
STRANDID=0, SOLUTIONTIME=0
Nodes=4, Elements=1, ZONETYPE=FEQuadrilateral
DATAPACKING=POINT
DT=(SINGLE SINGLE SINGLE)
0.46816859843810471054  0.93874529326336364488  -1
0.47903511567979639718  0.92625400590194306716  -1
0.48799854246203422381  0.94376778281039208629  -1
0.48799854246203422381  0.94376778281039208629  -1
1  2  3  4
  
ZONE T='face211'
STRANDID=0, SOLUTIONTIME=0
Nodes=4, Elements=1, ZONETYPE=FEQuadrilateral
DATAPACKING=POINT
DT=(SINGLE SINGLE SINGLE)
0.42913291672872155846  0.88255705965501585197  1
0.44190000561495851317  0.8921350704928407982  1
0.42346740335160237834  0.89910297905493941073  1
0.42346740335160237834  0.89910297905493941073  1
1  2  3  4
  
ZONE T='face212'
STRANDID=0, SOLUTIONTIME=0
Nodes=4, Elements=1, ZONETYPE=FEQuadrilateral
DATAPACKING=POINT
DT=(SINGLE SINGLE SINGLE)
0.26178438447948465528  0.825894322719011309  -1
0.25017854594827793058  0.81369484968505800815  -1
0.25114404660452993578  0.8098426739155666354  -1
0.26658231167783119631  0.81541178642209621863  -1
1  2  3  4
  
ZONE T='face213'
STRANDID=0, SOLUTIONTIME=0
Nodes=4, Elements=1, ZONETYPE=FEQuadrilateral
DATAPACKING=POINT
DT=(SINGLE SINGLE SINGLE)
0.26935496043519047138  0.80935408899650096437  1
0.26658231167783119631  0.81541178642209621863  1
0.25570301870468314931  0.80972036017363757665  1
0.25570301870468314931  0.80972036017363757665  1
1  2  3  4
  
ZONE T='face214'
STRANDID=0, SOLUTIONTIME=0
Nodes=4, Elements=1, ZONETYPE=FEQuadrilateral
DATAPACKING=POINT
DT=(SINGLE SINGLE SINGLE)
0.25570301870468314931  0.80972036017363757665  -1
0.26658231167783119631  0.81541178642209621863  -1
0.25114404660452993578  0.8098426739155666354  -1
0.25114404660452993578  0.8098426739155666354  -1
1  2  3  4
  
ZONE T='face215'
STRANDID=0, SOLUTIONTIME=0
Nodes=4, Elements=1, ZONETYPE=FEQuadrilateral
DATAPACKING=POINT
DT=(SINGLE SINGLE SINGLE)
0.24662905885350713819  0.80996380759097852398  1
0.25114404660452993578  0.8098426739155666354  1
0.25017854594827793058  0.81369484968505800815  1
0.25017854594827793058  0.81369484968505800815  1
1  2  3  4
  
ZONE T='face216'
STRANDID=0, SOLUTIONTIME=0
Nodes=4, Elements=1, ZONETYPE=FEQuadrilateral
DATAPACKING=POINT
DT=(SINGLE SINGLE SINGLE)
0.47353483977905119762  0.7526105365783596346  1
0.46165217007849562725  0.7734994967579034153  1
0.45325215135551233381  0.75284655353648199938  1
0.45325215135551233381  0.75284655353648199938  1
1  2  3  4
  
ZONE T='face217'
STRANDID=0, SOLUTIONTIME=0
Nodes=4, Elements=1, ZONETYPE=FEQuadrilateral
DATAPACKING=POINT
DT=(SINGLE SINGLE SINGLE)
0.30403760409217212013  0.37331931666504009071  1
0.28733350954418690471  0.36497962923578197714  1
0.29114936789821871388  0.354716286076730003  1
0.30196279481364690644  0.34730484577443138106  1
1  2  3  4
  
ZONE T='face218'
STRANDID=0, SOLUTIONTIME=0
Nodes=4, Elements=1, ZONETYPE=FEQuadrilateral
DATAPACKING=POINT
DT=(SINGLE SINGLE SINGLE)
0.28733350954418690471  0.36497962923578197714  -1
0.28087762198346921672  0.3617564623541436597  -1
0.29114936789821871388  0.354716286076730003  -1
0.29114936789821871388  0.354716286076730003  -1
1  2  3  4
  
ZONE T='face219'
STRANDID=0, SOLUTIONTIME=0
Nodes=4, Elements=1, ZONETYPE=FEQuadrilateral
DATAPACKING=POINT
DT=(SINGLE SINGLE SINGLE)
0.3666307192192129194  0.48458713678992137996  -1
0.37106166775427606996  0.50182049106974535579  -1
0.35303162165406865025  0.49685540208022177522  -1
0.35303162165406865025  0.49685540208022177522  -1
1  2  3  4
  
ZONE T='face220'
STRANDID=0, SOLUTIONTIME=0
Nodes=4, Elements=1, ZONETYPE=FEQuadrilateral
DATAPACKING=POINT
DT=(SINGLE SINGLE SINGLE)
0.4970176772847285096  0.22097954887158188786  1
0.50952515235543638372  0.22482708040064439126  1
0.50277670874609758922  0.23443372126516207055  1
0.50277670874609758922  0.23443372126516207055  1
1  2  3  4
  
ZONE T='face221'
STRANDID=0, SOLUTIONTIME=0
Nodes=4, Elements=1, ZONETYPE=FEQuadrilateral
DATAPACKING=POINT
DT=(SINGLE SINGLE SINGLE)
0.51915228470171748132  0.11210037644797721246  1
0.52442411947281930562  0.12162851426747346706  1
0.51368741533184081316  0.1215391655851456032  1
0.51368741533184081316  0.1215391655851456032  1
1  2  3  4
  
ZONE T='face222'
STRANDID=0, SOLUTIONTIME=0
Nodes=4, Elements=1, ZONETYPE=FEQuadrilateral
DATAPACKING=POINT
DT=(SINGLE SINGLE SINGLE)
0.47751816628526561059  0.90468552019030534783  -1
0.46288771100893044697  0.88857936144219706875  -1
0.4636970659006799389  0.88567872726431939867  -1
0.48227752813578272928  0.87998011110557750047  -1
1  2  3  4
  
ZONE T='face223'
STRANDID=0, SOLUTIONTIME=0
Nodes=4, Elements=1, ZONETYPE=FEQuadrilateral
DATAPACKING=POINT
DT=(SINGLE SINGLE SINGLE)
0.46288771100893044697  0.88857936144219706875  1
0.46100331747778472424  0.88650489822261213657  1
0.4636970659006799389  0.88567872726431939867  1
0.4636970659006799389  0.88567872726431939867  1
1  2  3  4
  
ZONE T='face224'
STRANDID=0, SOLUTIONTIME=0
Nodes=4, Elements=1, ZONETYPE=FEQuadrilateral
DATAPACKING=POINT
DT=(SINGLE SINGLE SINGLE)
0.48777961941409392344  0.41928412660041936011  1
0.48537071509042661877  0.41228628424983593259  1
0.48540448325510138217  0.4121627638580023234  1
0.49331924954002687178  0.41314809274177871634  1
1  2  3  4
  
ZONE T='face225'
STRANDID=0, SOLUTIONTIME=0
Nodes=4, Elements=1, ZONETYPE=FEQuadrilateral
DATAPACKING=POINT
DT=(SINGLE SINGLE SINGLE)
0.48537071509042661877  0.41228628424983593259  -1
0.48532477932342144022  0.41215284131787827127  -1
0.48540448325510138217  0.4121627638580023234  -1
0.48540448325510138217  0.4121627638580023234  -1
1  2  3  4
  
ZONE T='face226'
STRANDID=0, SOLUTIONTIME=0
Nodes=4, Elements=1, ZONETYPE=FEQuadrilateral
DATAPACKING=POINT
DT=(SINGLE SINGLE SINGLE)
0.26935496043519047138  0.80935408899650096437  1
0.28236904053593209207  0.79326183174934661313  1
0.2849764194059122846  0.81048750015303916427  1
0.2849764194059122846  0.81048750015303916427  1
1  2  3  4
  
ZONE T='face227'
STRANDID=0, SOLUTIONTIME=0
Nodes=4, Elements=1, ZONETYPE=FEQuadrilateral
DATAPACKING=POINT
DT=(SINGLE SINGLE SINGLE)
0.45519515621888995138  0.41796465005773408841  -1
0.46383220657399415465  0.42126834679922819937  -1
0.45910101564643679417  0.42732750253729412382  -1
0.45910101564643679417  0.42732750253729412382  -1
1  2  3  4
  
ZONE T='face228'
STRANDID=0, SOLUTIONTIME=0
Nodes=4, Elements=1, ZONETYPE=FEQuadrilateral
DATAPACKING=POINT
DT=(SINGLE SINGLE SINGLE)
0.099034385885549025552  0.59352293872301709055  1
0.097108382989594649315  0.60646153604489816402  1
0.087342593501347418061  0.59831531883067967659  1
0.087342593501347418061  0.59831531883067967659  1
1  2  3  4
  
ZONE T='face229'
STRANDID=0, SOLUTIONTIME=0
Nodes=4, Elements=1, ZONETYPE=FEQuadrilateral
DATAPACKING=POINT
DT=(SINGLE SINGLE SINGLE)
0.63927329626235041005  0.8574661192812302879  1
0.63772754031849998579  0.85884622122709552983  1
0.62920947145121863819  0.8566899595115105015  1
0.62855971660437581772  0.85293600664736535233  1
1  2  3  4
  
ZONE T='face230'
STRANDID=0, SOLUTIONTIME=0
Nodes=4, Elements=1, ZONETYPE=FEQuadrilateral
DATAPACKING=POINT
DT=(SINGLE SINGLE SINGLE)
0.63772754031849998579  0.85884622122709552983  -1
0.63067288981593083719  0.86514484613274522662  -1
0.62920947145121863819  0.8566899595115105015  -1
0.62920947145121863819  0.8566899595115105015  -1
1  2  3  4
  
ZONE T='face231'
STRANDID=0, SOLUTIONTIME=0
Nodes=4, Elements=1, ZONETYPE=FEQuadrilateral
DATAPACKING=POINT
DT=(SINGLE SINGLE SINGLE)
0.44636446438229482325  0.66098797073756265785  -1
0.44222750012937678266  0.64868179195858555186  -1
0.4557552612069197262  0.6502812792065979508  -1
0.4557552612069197262  0.6502812792065979508  -1
1  2  3  4
  
ZONE T='face232'
STRANDID=0, SOLUTIONTIME=0
Nodes=4, Elements=1, ZONETYPE=FEQuadrilateral
DATAPACKING=POINT
DT=(SINGLE SINGLE SINGLE)
0.067613105260747666247  0.59434087415807279609  -1
0.078221762848980747052  0.59088458827111423055  -1
0.075933281058629259475  0.60220078944013966105  -1
0.075933281058629259475  0.60220078944013966105  -1
1  2  3  4
  
ZONE T='face233'
STRANDID=0, SOLUTIONTIME=0
Nodes=4, Elements=1, ZONETYPE=FEQuadrilateral
DATAPACKING=POINT
DT=(SINGLE SINGLE SINGLE)
0.43524526617962688846  0.79950852536331340481  1
0.43335876207456103248  0.80354064083396303797  1
0.42493106244099998481  0.80096840469099994664  1
0.42493209757618011224  0.80096507747077838602  1
1  2  3  4
  
ZONE T='face234'
STRANDID=0, SOLUTIONTIME=0
Nodes=4, Elements=1, ZONETYPE=FEQuadrilateral
DATAPACKING=POINT
DT=(SINGLE SINGLE SINGLE)
0.42755433939773135332  0.81594671109407346243  -1
0.42283554915986437672  0.80871269290403202668  -1
0.42493106244099998481  0.80096840469099994664  -1
0.43335876207456103248  0.80354064083396303797  -1
1  2  3  4
  
ZONE T='face235'
STRANDID=0, SOLUTIONTIME=0
Nodes=4, Elements=1, ZONETYPE=FEQuadrilateral
DATAPACKING=POINT
DT=(SINGLE SINGLE SINGLE)
0.41838490692006602423  0.80188975200242018637  1
0.42492385444892932789  0.80096624166626750885  1
0.42493106244099998481  0.80096840469099994664  1
0.42283554915986437672  0.80871269290403202668  1
1  2  3  4
  
ZONE T='face236'
STRANDID=0, SOLUTIONTIME=0
Nodes=4, Elements=1, ZONETYPE=FEQuadrilateral
DATAPACKING=POINT
DT=(SINGLE SINGLE SINGLE)
0.42492385444892932789  0.80096624166626750885  -1
0.42493209757618011224  0.80096507747077838602  -1
0.42493106244099998481  0.80096840469099994664  -1
0.42493106244099998481  0.80096840469099994664  -1
1  2  3  4
  
ZONE T='face237'
STRANDID=0, SOLUTIONTIME=0
Nodes=4, Elements=1, ZONETYPE=FEQuadrilateral
DATAPACKING=POINT
DT=(SINGLE SINGLE SINGLE)
0.50881298489087622983  0.49714088976532183617  -1
0.51463211585575119322  0.50473120068837662444  -1
0.51213781712008232816  0.51309047212690672701  -1
0.50132616370283589191  0.51391240586674757918  -1
1  2  3  4
  
ZONE T='face238'
STRANDID=0, SOLUTIONTIME=0
Nodes=4, Elements=1, ZONETYPE=FEQuadrilateral
DATAPACKING=POINT
DT=(SINGLE SINGLE SINGLE)
0.51463211585575119322  0.50473120068837662444  1
0.52055045691378754036  0.51245091846931878354  1
0.51213781712008232816  0.51309047212690672701  1
0.51213781712008232816  0.51309047212690672701  1
1  2  3  4
  
ZONE T='face239'
STRANDID=0, SOLUTIONTIME=0
Nodes=4, Elements=1, ZONETYPE=FEQuadrilateral
DATAPACKING=POINT
DT=(SINGLE SINGLE SINGLE)
0.32949255556348855389  0.47072421931805374928  1
0.31303939521999896156  0.46511020034599448447  1
0.31795905829488885219  0.45078143377485646592  1
0.32805387410511277491  0.44471253241599129069  1
1  2  3  4
  
ZONE T='face240'
STRANDID=0, SOLUTIONTIME=0
Nodes=4, Elements=1, ZONETYPE=FEQuadrilateral
DATAPACKING=POINT
DT=(SINGLE SINGLE SINGLE)
0.31303939521999896156  0.46511020034599448447  -1
0.30097329861345922808  0.46099310102564305947  -1
0.31795905829488885219  0.45078143377485646592  -1
0.31795905829488885219  0.45078143377485646592  -1
1  2  3  4
  
ZONE T='face241'
STRANDID=0, SOLUTIONTIME=0
Nodes=4, Elements=1, ZONETYPE=FEQuadrilateral
DATAPACKING=POINT
DT=(SINGLE SINGLE SINGLE)
0.14688349068566039501  0.50296030595914342776  -1
0.14969112211131688217  0.49759507486935106169  -1
0.16228676349193416062  0.50160267165747596252  -1
0.16314191506305142365  0.50290380766930042888  -1
1  2  3  4
  
ZONE T='face242'
STRANDID=0, SOLUTIONTIME=0
Nodes=4, Elements=1, ZONETYPE=FEQuadrilateral
DATAPACKING=POINT
DT=(SINGLE SINGLE SINGLE)
0.14969112211131688217  0.49759507486935106169  1
0.15410689211430284029  0.48915677834335563601  1
0.16228676349193416062  0.50160267165747596252  1
0.16228676349193416062  0.50160267165747596252  1
1  2  3  4
  
ZONE T='face243'
STRANDID=0, SOLUTIONTIME=0
Nodes=4, Elements=1, ZONETYPE=FEQuadrilateral
DATAPACKING=POINT
DT=(SINGLE SINGLE SINGLE)
0.37021953253657635674  0.53269226513683010094  1
0.35610048617467093823  0.53574160618714949944  1
0.35761392136058578473  0.51764233500904843766  1
0.35761392136058578473  0.51764233500904843766  1
1  2  3  4
  
ZONE T='face244'
STRANDID=0, SOLUTIONTIME=0
Nodes=4, Elements=1, ZONETYPE=FEQuadrilateral
DATAPACKING=POINT
DT=(SINGLE SINGLE SINGLE)
0.81386060626933254269  0.31759957267815230875  1
0.80322170220373145799  0.32074364921045334098  1
0.80702365960191624339  0.31008304182863666298  1
0.80702365960191624339  0.31008304182863666298  1
1  2  3  4
  
ZONE T='face245'
STRANDID=0, SOLUTIONTIME=0
Nodes=4, Elements=1, ZONETYPE=FEQuadrilateral
DATAPACKING=POINT
DT=(SINGLE SINGLE SINGLE)
0.35196568987178328269  0.4352542691516738671  1
0.36400046951139086726  0.44473528219252278504  1
0.36115022128950258207  0.45386903217602247995  1
0.3489107913225383828  0.45795380580217981414  1
1  2  3  4
  
ZONE T='face246'
STRANDID=0, SOLUTIONTIME=0
Nodes=4, Elements=1, ZONETYPE=FEQuadrilateral
DATAPACKING=POINT
DT=(SINGLE SINGLE SINGLE)
0.36400046951139086726  0.44473528219252278504  -1
0.37129625143183647706  0.4504829074588205251  -1
0.36115022128950258207  0.45386903217602247995  -1
0.36115022128950258207  0.45386903217602247995  -1
1  2  3  4
  
ZONE T='face247'
STRANDID=0, SOLUTIONTIME=0
Nodes=4, Elements=1, ZONETYPE=FEQuadrilateral
DATAPACKING=POINT
DT=(SINGLE SINGLE SINGLE)
0.37690693799488828031  0.61636080094088641079  1
0.37013699130660471237  0.61513843673398238554  1
0.37245054342459493757  0.60680040149926539605  1
0.37379124359837628822  0.60537949538940682981  1
1  2  3  4
  
ZONE T='face248'
STRANDID=0, SOLUTIONTIME=0
Nodes=4, Elements=1, ZONETYPE=FEQuadrilateral
DATAPACKING=POINT
DT=(SINGLE SINGLE SINGLE)
0.37013699130660471237  0.61513843673398238554  -1
0.36539161412234438808  0.61428162360304061629  -1
0.37245054342459493757  0.60680040149926539605  -1
0.37245054342459493757  0.60680040149926539605  -1
1  2  3  4
  
ZONE T='face249'
STRANDID=0, SOLUTIONTIME=0
Nodes=4, Elements=1, ZONETYPE=FEQuadrilateral
DATAPACKING=POINT
DT=(SINGLE SINGLE SINGLE)
0.41010322786952979612  0.30495043669453281154  -1
0.41162066199911107045  0.30435138118663951357  -1
0.42701077631789219335  0.31427662046914855987  -1
0.42677300348290508891  0.31618248432251505609  -1
1  2  3  4
  
ZONE T='face250'
STRANDID=0, SOLUTIONTIME=0
Nodes=4, Elements=1, ZONETYPE=FEQuadrilateral
DATAPACKING=POINT
DT=(SINGLE SINGLE SINGLE)
0.41162066199911107045  0.30435138118663951357  1
0.42911044926516400677  0.29744672998013005349  1
0.42701077631789219335  0.31427662046914855987  1
0.42701077631789219335  0.31427662046914855987  1
1  2  3  4
  
ZONE T='face251'
STRANDID=0, SOLUTIONTIME=0
Nodes=4, Elements=1, ZONETYPE=FEQuadrilateral
DATAPACKING=POINT
DT=(SINGLE SINGLE SINGLE)
0.48192373797469773011  0.24578486876084967849  1
0.47821496844443872609  0.23890113785959110615  1
0.47986002667869320781  0.23343926173685533576  1
0.48919468346761818545  0.23371564650052445433  1
1  2  3  4
  
ZONE T='face252'
STRANDID=0, SOLUTIONTIME=0
Nodes=4, Elements=1, ZONETYPE=FEQuadrilateral
DATAPACKING=POINT
DT=(SINGLE SINGLE SINGLE)
0.47821496844443872609  0.23890113785959110615  -1
0.47519788450680738867  0.23330122291105756527  -1
0.47986002667869320781  0.23343926173685533576  -1
0.47986002667869320781  0.23343926173685533576  -1
1  2  3  4
  
ZONE T='face253'
STRANDID=0, SOLUTIONTIME=0
Nodes=4, Elements=1, ZONETYPE=FEQuadrilateral
DATAPACKING=POINT
DT=(SINGLE SINGLE SINGLE)
0.46845312186707016577  0.19215774517811443078  -1
0.46991455539353910176  0.18093295126461961253  -1
0.47638054494977916109  0.18180587369966966227  -1
0.48330274635730036126  0.18701465048008575343  -1
1  2  3  4
  
ZONE T='face254'
STRANDID=0, SOLUTIONTIME=0
Nodes=4, Elements=1, ZONETYPE=FEQuadrilateral
DATAPACKING=POINT
DT=(SINGLE SINGLE SINGLE)
0.46991455539353910176  0.18093295126461961253  1
0.47038799270884773529  0.17729663377289153758  1
0.47638054494977916109  0.18180587369966966227  1
0.47638054494977916109  0.18180587369966966227  1
1  2  3  4
  
ZONE T='face255'
STRANDID=0, SOLUTIONTIME=0
Nodes=4, Elements=1, ZONETYPE=FEQuadrilateral
DATAPACKING=POINT
DT=(SINGLE SINGLE SINGLE)
0.18390984250775913034  0.2916741227355947319  -1
0.18595126396494240928  0.29565085718143591098  -1
0.18254169988098234434  0.30553841029691131137  -1
0.17773409807928158832  0.30431805101809422665  -1
1  2  3  4
  
ZONE T='face256'
STRANDID=0, SOLUTIONTIME=0
Nodes=4, Elements=1, ZONETYPE=FEQuadrilateral
DATAPACKING=POINT
DT=(SINGLE SINGLE SINGLE)
0.18595126396494240928  0.29565085718143591098  1
0.19229829775564194483  0.30801502030687849532  1
0.18254169988098234434  0.30553841029691131137  1
0.18254169988098234434  0.30553841029691131137  1
1  2  3  4
  
ZONE T='face257'
STRANDID=0, SOLUTIONTIME=0
Nodes=4, Elements=1, ZONETYPE=FEQuadrilateral
DATAPACKING=POINT
DT=(SINGLE SINGLE SINGLE)
0.48971835871261210071  0.1229331290848271474  1
0.49412128559900486691  0.11529536126352914194  1
0.49945274159126934466  0.11751929297053907708  1
0.50232153883068708655  0.12234821124025928307  1
1  2  3  4
  
ZONE T='face258'
STRANDID=0, SOLUTIONTIME=0
Nodes=4, Elements=1, ZONETYPE=FEQuadrilateral
DATAPACKING=POINT
DT=(SINGLE SINGLE SINGLE)
0.49412128559900486691  0.11529536126352914194  -1
0.49609622811702408507  0.11186942374463497429  -1
0.49945274159126934466  0.11751929297053907708  -1
0.49945274159126934466  0.11751929297053907708  -1
1  2  3  4
  
ZONE T='face259'
STRANDID=0, SOLUTIONTIME=0
Nodes=4, Elements=1, ZONETYPE=FEQuadrilateral
DATAPACKING=POINT
DT=(SINGLE SINGLE SINGLE)
0.2850793320136850717  0.86399008802821197772  -1
0.28321928930311662809  0.85261971216695964237  -1
0.29353706055064737734  0.8571040934970381997  -1
0.29353706055064737734  0.8571040934970381997  -1
1  2  3  4
  
ZONE T='face260'
STRANDID=0, SOLUTIONTIME=0
Nodes=4, Elements=1, ZONETYPE=FEQuadrilateral
DATAPACKING=POINT
DT=(SINGLE SINGLE SINGLE)
0.48633291515735377342  0.088491582411723571089  -1
0.48299180308736822109  0.075513927839194985858  -1
0.49536445280026275562  0.079551175722960165704  -1
0.49536445280026275562  0.079551175722960165704  -1
1  2  3  4
  
ZONE T='face261'
STRANDID=0, SOLUTIONTIME=0
Nodes=4, Elements=1, ZONETYPE=FEQuadrilateral
DATAPACKING=POINT
DT=(SINGLE SINGLE SINGLE)
0.4305827423453811309  0.55677876518555868834  -1
0.4424240485825274849  0.56242916593835645678  -1
0.4412214429841163077  0.56663828553283579481  -1
0.43473778789298134217  0.57057887067818680027  -1
1  2  3  4
  
ZONE T='face262'
STRANDID=0, SOLUTIONTIME=0
Nodes=4, Elements=1, ZONETYPE=FEQuadrilateral
DATAPACKING=POINT
DT=(SINGLE SINGLE SINGLE)
0.4424240485825274849  0.56242916593835645678  1
0.44562992124815314909  0.56395893511757078098  1
0.4412214429841163077  0.56663828553283579481  1
0.4412214429841163077  0.56663828553283579481  1
1  2  3  4
  
ZONE T='face263'
STRANDID=0, SOLUTIONTIME=0
Nodes=4, Elements=1, ZONETYPE=FEQuadrilateral
DATAPACKING=POINT
DT=(SINGLE SINGLE SINGLE)
0.68841206332251969613  0.38534252795598539221  1
0.68489310266385827752  0.38786433582192614278  1
0.66748739712233073895  0.38199822801276245299  1
0.66793907940568197912  0.37745860968531474988  1
1  2  3  4
  
ZONE T='face264'
STRANDID=0, SOLUTIONTIME=0
Nodes=4, Elements=1, ZONETYPE=FEQuadrilateral
DATAPACKING=POINT
DT=(SINGLE SINGLE SINGLE)
0.68489310266385827752  0.38786433582192614278  -1
0.66552254175799119285  0.40174594394387713736  -1
0.66748739712233073895  0.38199822801276245299  -1
0.66748739712233073895  0.38199822801276245299  -1
1  2  3  4
  
ZONE T='face265'
STRANDID=0, SOLUTIONTIME=0
Nodes=4, Elements=1, ZONETYPE=FEQuadrilateral
DATAPACKING=POINT
DT=(SINGLE SINGLE SINGLE)
0.29772786259358158256  0.80458818765018258468  1
0.30191437897326584006  0.78833349535095498251  1
0.31515424483203580142  0.80161310634373650341  1
0.31515424483203580142  0.80161310634373650341  1
1  2  3  4
  
ZONE T='face266'
STRANDID=0, SOLUTIONTIME=0
Nodes=4, Elements=1, ZONETYPE=FEQuadrilateral
DATAPACKING=POINT
DT=(SINGLE SINGLE SINGLE)
0.63191119803315687342  0.92807790213282026492  1
0.61539429749071439257  0.93049411288386396635  1
0.62264461055896380692  0.91752356305201931974  1
0.62264461055896380692  0.91752356305201931974  1
1  2  3  4
  
ZONE T='face267'
STRANDID=0, SOLUTIONTIME=0
Nodes=4, Elements=1, ZONETYPE=FEQuadrilateral
DATAPACKING=POINT
DT=(SINGLE SINGLE SINGLE)
0.41138870472481992024  0.77589279289929802275  -1
0.4077446619292430241  0.79056317891748673077  -1
0.39741837650336186982  0.77990784223648168538  -1
0.39741837650336186982  0.77990784223648168538  -1
1  2  3  4
  
ZONE T='face268'
STRANDID=0, SOLUTIONTIME=0
Nodes=4, Elements=1, ZONETYPE=FEQuadrilateral
DATAPACKING=POINT
DT=(SINGLE SINGLE SINGLE)
0.74930368380897549585  0.45169593935641383364  1
0.7461700467973317874  0.46833224439321702315  1
0.73445654258054648977  0.45818434184722511837  1
0.73445654258054648977  0.45818434184722511837  1
1  2  3  4
  
ZONE T='face269'
STRANDID=0, SOLUTIONTIME=0
Nodes=4, Elements=1, ZONETYPE=FEQuadrilateral
DATAPACKING=POINT
DT=(SINGLE SINGLE SINGLE)
0.4217804457088173975  0.59116648676286764896  1
0.42311136078631289559  0.58987369947996382002  1
0.43086235546892331927  0.59256558219051447267  1
0.43094212149603933204  0.59541682665237150029  1
1  2  3  4
  
ZONE T='face270'
STRANDID=0, SOLUTIONTIME=0
Nodes=4, Elements=1, ZONETYPE=FEQuadrilateral
DATAPACKING=POINT
DT=(SINGLE SINGLE SINGLE)
0.42311136078631289559  0.58987369947996382002  -1
0.43058398355821009273  0.58261515094234872514  -1
0.43086235546892331927  0.59256558219051447267  -1
0.43086235546892331927  0.59256558219051447267  -1
1  2  3  4
  
ZONE T='face271'
STRANDID=0, SOLUTIONTIME=0
Nodes=4, Elements=1, ZONETYPE=FEQuadrilateral
DATAPACKING=POINT
DT=(SINGLE SINGLE SINGLE)
0.44109414311949546317  0.61974330115232656446  -1
0.45270644520999953064  0.62370440172387320299  -1
0.44038149383532776415  0.6294726187308847809  -1
0.44038149383532776415  0.6294726187308847809  -1
1  2  3  4
  
ZONE T='face272'
STRANDID=0, SOLUTIONTIME=0
Nodes=4, Elements=1, ZONETYPE=FEQuadrilateral
DATAPACKING=POINT
DT=(SINGLE SINGLE SINGLE)
0.386688536429112939  0.20475120854374920243  -1
0.36766449648331944733  0.19364674597830294767  -1
0.39076550215332628291  0.18317183482415166917  -1
0.39076550215332628291  0.18317183482415166917  -1
1  2  3  4
  
ZONE T='face273'
STRANDID=0, SOLUTIONTIME=0
Nodes=4, Elements=1, ZONETYPE=FEQuadrilateral
DATAPACKING=POINT
DT=(SINGLE SINGLE SINGLE)
0.38122840986563599763  0.54560655889775977467  1
0.36444276763360783367  0.54742869210519284895  1
0.37021953253657635674  0.53269226513683010094  1
0.37021953253657635674  0.53269226513683010094  1
1  2  3  4
  
ZONE T='face274'
STRANDID=0, SOLUTIONTIME=0
Nodes=4, Elements=1, ZONETYPE=FEQuadrilateral
DATAPACKING=POINT
DT=(SINGLE SINGLE SINGLE)
0.3180013096959649066  0.87473266846404396091  1
0.31650859945976178578  0.87424559080620700691  1
0.31772425237948398458  0.87216490248514444428  1
0.31772425237948398458  0.87216490248514444428  1
1  2  3  4
  
ZONE T='face275'
STRANDID=0, SOLUTIONTIME=0
Nodes=4, Elements=1, ZONETYPE=FEQuadrilateral
DATAPACKING=POINT
DT=(SINGLE SINGLE SINGLE)
0.25951906987053446896  0.37520719852843359421  -1
0.2437686611112988011  0.38539435118679010728  -1
0.23859532668861560545  0.38338304720757326871  -1
0.23616176775140018673  0.36319565507675055649  -1
1  2  3  4
  
ZONE T='face276'
STRANDID=0, SOLUTIONTIME=0
Nodes=4, Elements=1, ZONETYPE=FEQuadrilateral
DATAPACKING=POINT
DT=(SINGLE SINGLE SINGLE)
0.2437686611112988011  0.38539435118679010728  1
0.23919443468707773937  0.38835289934828481906  1
0.23859532668861560545  0.38338304720757326871  1
0.23859532668861560545  0.38338304720757326871  1
1  2  3  4
  
ZONE T='face277'
STRANDID=0, SOLUTIONTIME=0
Nodes=4, Elements=1, ZONETYPE=FEQuadrilateral
DATAPACKING=POINT
DT=(SINGLE SINGLE SINGLE)
0.72354435102961844883  0.5622389759979823376  1
0.72693952112147985911  0.5464052958006773153  1
0.7350715961360695383  0.55423798973033333581  1
0.7350715961360695383  0.55423798973033333581  1
1  2  3  4
  
ZONE T='face278'
STRANDID=0, SOLUTIONTIME=0
Nodes=4, Elements=1, ZONETYPE=FEQuadrilateral
DATAPACKING=POINT
DT=(SINGLE SINGLE SINGLE)
0.43874454104127619258  0.68452513558613081734  1
0.45358809251632159487  0.68863690493689411198  1
0.44349979297340452744  0.69646812787375012022  1
0.44349979297340452744  0.69646812787375012022  1
1  2  3  4
  
ZONE T='face279'
STRANDID=0, SOLUTIONTIME=0
Nodes=4, Elements=1, ZONETYPE=FEQuadrilateral
DATAPACKING=POINT
DT=(SINGLE SINGLE SINGLE)
0.2402511855410637831  0.15205251749734360889  -1
0.25672305392827754478  0.15373169808720155149  -1
0.24956889978313478995  0.16525923629474523202  -1
0.24956889978313478995  0.16525923629474523202  -1
1  2  3  4
  
ZONE T='face280'
STRANDID=0, SOLUTIONTIME=0
Nodes=4, Elements=1, ZONETYPE=FEQuadrilateral
DATAPACKING=POINT
DT=(SINGLE SINGLE SINGLE)
0.16479193426129740141  0.68244109815331699398  1
0.17717535346276314101  0.69032718812926119334  1
0.17312437093548027622  0.70226692610444951814  1
0.16104350646997986352  0.70638865594315825014  1
1  2  3  4
  
ZONE T='face281'
STRANDID=0, SOLUTIONTIME=0
Nodes=4, Elements=1, ZONETYPE=FEQuadrilateral
DATAPACKING=POINT
DT=(SINGLE SINGLE SINGLE)
0.17717535346276314101  0.69032718812926119334  -1
0.18797042211679831913  0.69720177432530461292  -1
0.17312437093548027622  0.70226692610444951814  -1
0.17312437093548027622  0.70226692610444951814  -1
1  2  3  4
  
ZONE T='face282'
STRANDID=0, SOLUTIONTIME=0
Nodes=4, Elements=1, ZONETYPE=FEQuadrilateral
DATAPACKING=POINT
DT=(SINGLE SINGLE SINGLE)
0.39155566940854275026  0.29062237762267345564  -1
0.37463110905497221115  0.27593603189894089223  -1
0.37676477517946954654  0.27015735281174335647  -1
0.39810607576057621682  0.26646673062169179413  -1
1  2  3  4
  
ZONE T='face283'
STRANDID=0, SOLUTIONTIME=0
Nodes=4, Elements=1, ZONETYPE=FEQuadrilateral
DATAPACKING=POINT
DT=(SINGLE SINGLE SINGLE)
0.37463110905497221115  0.27593603189894089223  1
0.3694329099699594221  0.27142527668235516547  1
0.37676477517946954654  0.27015735281174335647  1
0.37676477517946954654  0.27015735281174335647  1
1  2  3  4
  
ZONE T='face284'
STRANDID=0, SOLUTIONTIME=0
Nodes=4, Elements=1, ZONETYPE=FEQuadrilateral
DATAPACKING=POINT
DT=(SINGLE SINGLE SINGLE)
0.67661511212116021152  0.72316085124739726275  1
0.66853140163107493965  0.7130120009769449485  1
0.68275025902980912562  0.71142607748561415004  1
0.68275025902980912562  0.71142607748561415004  1
1  2  3  4
  
ZONE T='face285'
STRANDID=0, SOLUTIONTIME=0
Nodes=4, Elements=1, ZONETYPE=FEQuadrilateral
DATAPACKING=POINT
DT=(SINGLE SINGLE SINGLE)
0.25087320958221054346  0.70290430263152270385  1
0.27324106678017823224  0.71382504107017363815  1
0.25050661756095593535  0.72673450269104444832  1
0.25050661756095593535  0.72673450269104444832  1
1  2  3  4
  
ZONE T='face286'
STRANDID=0, SOLUTIONTIME=0
Nodes=4, Elements=1, ZONETYPE=FEQuadrilateral
DATAPACKING=POINT
DT=(SINGLE SINGLE SINGLE)
0.44038149383532776415  0.6294726187308847809  -1
0.4304211787492467356  0.63375991560632971566  -1
0.43114347643437195279  0.62239616732705749236  -1
0.43114347643437195279  0.62239616732705749236  -1
1  2  3  4
  
ZONE T='face287'
STRANDID=0, SOLUTIONTIME=0
Nodes=4, Elements=1, ZONETYPE=FEQuadrilateral
DATAPACKING=POINT
DT=(SINGLE SINGLE SINGLE)
0.54272696061427982972  0.11240025971276559891  1
0.55085196037741912534  0.09765698391671311096  1
0.55562411995755900396  0.11363953418607171397  1
0.55562411995755900396  0.11363953418607171397  1
1  2  3  4
  
ZONE T='face288'
STRANDID=0, SOLUTIONTIME=0
Nodes=4, Elements=1, ZONETYPE=FEQuadrilateral
DATAPACKING=POINT
DT=(SINGLE SINGLE SINGLE)
0.47715188513724837716  0.625805176895104176  -1
0.46513779898214308028  0.63614510639786869817  -1
0.46616722836993101931  0.62098121881780499187  -1
0.46616722836993101931  0.62098121881780499187  -1
1  2  3  4
  
ZONE T='face289'
STRANDID=0, SOLUTIONTIME=0
Nodes=4, Elements=1, ZONETYPE=FEQuadrilateral
DATAPACKING=POINT
DT=(SINGLE SINGLE SINGLE)
0.63262987246792101725  0.8944872788481915693  -1
0.64453227468810292411  0.88939903848621015836  -1
0.64167646201688799401  0.89815103262527495875  -1
0.64167646201688799401  0.89815103262527495875  -1
1  2  3  4
  
ZONE T='face290'
STRANDID=0, SOLUTIONTIME=0
Nodes=4, Elements=1, ZONETYPE=FEQuadrilateral
DATAPACKING=POINT
DT=(SINGLE SINGLE SINGLE)
0.51107310283235618531  0.29508121274437920656  -1
0.48943573833810699591  0.29648334959746208694  -1
0.49401899291261963665  0.28185455960471916814  -1
0.49401899291261963665  0.28185455960471916814  -1
1  2  3  4
  
ZONE T='face291'
STRANDID=0, SOLUTIONTIME=0
Nodes=4, Elements=1, ZONETYPE=FEQuadrilateral
DATAPACKING=POINT
DT=(SINGLE SINGLE SINGLE)
0.31711692626717113974  0.86103031586163092381  1
0.31043155009248490916  0.86488621751440353247  1
0.3103362230186922921  0.85651170486748340327  1
0.3103362230186922921  0.85651170486748340327  1
1  2  3  4
  
ZONE T='face292'
STRANDID=0, SOLUTIONTIME=0
Nodes=4, Elements=1, ZONETYPE=FEQuadrilateral
DATAPACKING=POINT
DT=(SINGLE SINGLE SINGLE)
0.35756593643388667747  0.41520982716245496968  -1
0.37548958089591549792  0.40427159090620906623  -1
0.37506629554381093472  0.40852680199626556501  -1
0.3702076396574618955  0.42481758937992147862  -1
1  2  3  4
  
ZONE T='face293'
STRANDID=0, SOLUTIONTIME=0
Nodes=4, Elements=1, ZONETYPE=FEQuadrilateral
DATAPACKING=POINT
DT=(SINGLE SINGLE SINGLE)
0.37506629554381093472  0.40852680199626556501  1
0.37329703568236638489  0.42631285139810892737  1
0.37154225982894001357  0.4258319078646557454  1
0.3702076396574618955  0.42481758937992147862  1
1  2  3  4
  
ZONE T='face294'
STRANDID=0, SOLUTIONTIME=0
Nodes=4, Elements=1, ZONETYPE=FEQuadrilateral
DATAPACKING=POINT
DT=(SINGLE SINGLE SINGLE)
0.37329703568236638489  0.42631285139810892737  -1
0.37321817603550211384  0.42710561316561701517  -1
0.37154225982894001357  0.4258319078646557454  -1
0.37154225982894001357  0.4258319078646557454  -1
1  2  3  4
  
ZONE T='face295'
STRANDID=0, SOLUTIONTIME=0
Nodes=4, Elements=1, ZONETYPE=FEQuadrilateral
DATAPACKING=POINT
DT=(SINGLE SINGLE SINGLE)
0.30159845611131935739  0.64189103792239154966  -1
0.30221244776177424995  0.64545909731582962188  -1
0.29727289318977639931  0.66129472814974876727  -1
0.28318809622630919387  0.65488297472068268679  -1
1  2  3  4
  
ZONE T='face296'
STRANDID=0, SOLUTIONTIME=0
Nodes=4, Elements=1, ZONETYPE=FEQuadrilateral
DATAPACKING=POINT
DT=(SINGLE SINGLE SINGLE)
0.30221244776177424995  0.64545909731582962188  1
0.30558887679366381063  0.66508037280806964198  1
0.29727289318977639931  0.66129472814974876727  1
0.29727289318977639931  0.66129472814974876727  1
1  2  3  4
  
ZONE T='face297'
STRANDID=0, SOLUTIONTIME=0
Nodes=4, Elements=1, ZONETYPE=FEQuadrilateral
DATAPACKING=POINT
DT=(SINGLE SINGLE SINGLE)
0.48317922640707988702  0.11128457455480077198  1
0.48466775336065970325  0.11135197129302194796  1
0.49412128559900486691  0.11529536126352914194  1
0.48971835871261210071  0.1229331290848271474  1
1  2  3  4
  
ZONE T='face298'
STRANDID=0, SOLUTIONTIME=0
Nodes=4, Elements=1, ZONETYPE=FEQuadrilateral
DATAPACKING=POINT
DT=(SINGLE SINGLE SINGLE)
0.48466775336065970325  0.11135197129302194796  -1
0.49609622811702408507  0.11186942374463497429  -1
0.49412128559900486691  0.11529536126352914194  -1
0.49412128559900486691  0.11529536126352914194  -1
1  2  3  4
  
ZONE T='face299'
STRANDID=0, SOLUTIONTIME=0
Nodes=4, Elements=1, ZONETYPE=FEQuadrilateral
DATAPACKING=POINT
DT=(SINGLE SINGLE SINGLE)
0.43161566340772805628  0.43898044888615028736  -1
0.42216211076583454176  0.43608282433691242241  -1
0.42225610124917345445  0.43572498874663467827  -1
0.43033353038489857711  0.42753937496807098428  -1
1  2  3  4
  
ZONE T='face300'
STRANDID=0, SOLUTIONTIME=0
Nodes=4, Elements=1, ZONETYPE=FEQuadrilateral
DATAPACKING=POINT
DT=(SINGLE SINGLE SINGLE)
0.42216211076583454176  0.43608282433691242241  1
0.42196316749411866276  0.43602184589527609448  1
0.42225610124917345445  0.43572498874663467827  1
0.42225610124917345445  0.43572498874663467827  1
1  2  3  4
  
ZONE T='face301'
STRANDID=0, SOLUTIONTIME=0
Nodes=4, Elements=1, ZONETYPE=FEQuadrilateral
DATAPACKING=POINT
DT=(SINGLE SINGLE SINGLE)
0.50528079494650723902  0.42453680325934300965  1
0.4976638529763943164  0.43151443122649124629  1
0.49592082507859991392  0.42180105919628124722  1
0.49592082507859991392  0.42180105919628124722  1
1  2  3  4
  
ZONE T='face302'
STRANDID=0, SOLUTIONTIME=0
Nodes=4, Elements=1, ZONETYPE=FEQuadrilateral
DATAPACKING=POINT
DT=(SINGLE SINGLE SINGLE)
0.11464990066814366443  0.41960857626560293943  -1
0.11764971373721322401  0.41862837344522868532  -1
0.12660663540781597058  0.42252506677613382857  -1
0.12597428770579491286  0.43033982706888579406  -1
1  2  3  4
  
ZONE T='face303'
STRANDID=0, SOLUTIONTIME=0
Nodes=4, Elements=1, ZONETYPE=FEQuadrilateral
DATAPACKING=POINT
DT=(SINGLE SINGLE SINGLE)
0.11764971373721322401  0.41862837344522868532  1
0.12717376065395649687  0.41551634698417200253  1
0.12660663540781597058  0.42252506677613382857  1
0.12660663540781597058  0.42252506677613382857  1
1  2  3  4
  
ZONE T='face304'
STRANDID=0, SOLUTIONTIME=0
Nodes=4, Elements=1, ZONETYPE=FEQuadrilateral
DATAPACKING=POINT
DT=(SINGLE SINGLE SINGLE)
0.67779050782294625321  0.59002139407042897279  1
0.67617421682391032345  0.5760335337183599691  1
0.67693747963814121515  0.57438323574165983665  1
0.69465431577438918609  0.58255155707367523021  1
1  2  3  4
  
ZONE T='face305'
STRANDID=0, SOLUTIONTIME=0
Nodes=4, Elements=1, ZONETYPE=FEQuadrilateral
DATAPACKING=POINT
DT=(SINGLE SINGLE SINGLE)
0.67617421682391032345  0.5760335337183599691  -1
0.67592984495016716906  0.57391866724571849456  -1
0.67693747963814121515  0.57438323574165983665  -1
0.67693747963814121515  0.57438323574165983665  -1
1  2  3  4
  
ZONE T='face306'
STRANDID=0, SOLUTIONTIME=0
Nodes=4, Elements=1, ZONETYPE=FEQuadrilateral
DATAPACKING=POINT
DT=(SINGLE SINGLE SINGLE)
0.54259458200104504488  0.2791241645249205594  1
0.5492611454701077367  0.27250835519447275113  1
0.5506986330699883414  0.27291595980851979242  1
0.55381328719029676577  0.28265605835491813824  1
1  2  3  4
  
ZONE T='face307'
STRANDID=0, SOLUTIONTIME=0
Nodes=4, Elements=1, ZONETYPE=FEQuadrilateral
DATAPACKING=POINT
DT=(SINGLE SINGLE SINGLE)
0.5492611454701077367  0.27250835519447275113  -1
0.55025340513341947091  0.27152364984077315135  -1
0.5506986330699883414  0.27291595980851979242  -1
0.5506986330699883414  0.27291595980851979242  -1
1  2  3  4
  
ZONE T='face308'
STRANDID=0, SOLUTIONTIME=0
Nodes=4, Elements=1, ZONETYPE=FEQuadrilateral
DATAPACKING=POINT
DT=(SINGLE SINGLE SINGLE)
0.48947310894395767988  0.4054049870367545938  1
0.49197795841439811992  0.40007461935320837165  1
0.49668675707675324915  0.4022430976895953747  1
0.49883409239757720011  0.40541738040282199185  1
1  2  3  4
  
ZONE T='face309'
STRANDID=0, SOLUTIONTIME=0
Nodes=4, Elements=1, ZONETYPE=FEQuadrilateral
DATAPACKING=POINT
DT=(SINGLE SINGLE SINGLE)
0.49197795841439811992  0.40007461935320837165  -1
0.49330683274778142078  0.3972467493012344919  -1
0.49668675707675324915  0.4022430976895953747  -1
0.49668675707675324915  0.4022430976895953747  -1
1  2  3  4
  
ZONE T='face310'
STRANDID=0, SOLUTIONTIME=0
Nodes=4, Elements=1, ZONETYPE=FEQuadrilateral
DATAPACKING=POINT
DT=(SINGLE SINGLE SINGLE)
0.59307568548284617105  0.2417053925318011498  1
0.59196447895331871791  0.2395258028210662804  1
0.59486239589311462606  0.22942215697896062299  1
0.59843647412689182641  0.22967445663048369209  1
1  2  3  4
  
ZONE T='face311'
STRANDID=0, SOLUTIONTIME=0
Nodes=4, Elements=1, ZONETYPE=FEQuadrilateral
DATAPACKING=POINT
DT=(SINGLE SINGLE SINGLE)
0.59196447895331871791  0.2395258028210662804  -1
0.58651290901019670354  0.22883275392363619516  -1
0.59486239589311462606  0.22942215697896062299  -1
0.59486239589311462606  0.22942215697896062299  -1
1  2  3  4
  
ZONE T='face312'
STRANDID=0, SOLUTIONTIME=0
Nodes=4, Elements=1, ZONETYPE=FEQuadrilateral
DATAPACKING=POINT
DT=(SINGLE SINGLE SINGLE)
0.28087762198346921672  0.3617564623541436597  -1
0.25871398981532328643  0.35044914666462817499  -1
0.27907602156398092497  0.33688602929364663829  -1
0.27907602156398092497  0.33688602929364663829  -1
1  2  3  4
  
ZONE T='face313'
STRANDID=0, SOLUTIONTIME=0
Nodes=4, Elements=1, ZONETYPE=FEQuadrilateral
DATAPACKING=POINT
DT=(SINGLE SINGLE SINGLE)
0.3027690857198629959  0.19152559464994614591  1
0.31903682499658692073  0.1668672713125318452  1
0.32616820183389028109  0.19203948278014440487  1
0.32616820183389028109  0.19203948278014440487  1
1  2  3  4
  
ZONE T='face314'
STRANDID=0, SOLUTIONTIME=0
Nodes=4, Elements=1, ZONETYPE=FEQuadrilateral
DATAPACKING=POINT
DT=(SINGLE SINGLE SINGLE)
0.65910573166052988103  0.56416641258594379948  -1
0.64248142300616717382  0.54966900290078057889  -1
0.66202385027861687661  0.54608086443284198364  -1
0.66202385027861687661  0.54608086443284198364  -1
1  2  3  4
  
ZONE T='face315'
STRANDID=0, SOLUTIONTIME=0
Nodes=4, Elements=1, ZONETYPE=FEQuadrilateral
DATAPACKING=POINT
DT=(SINGLE SINGLE SINGLE)
0.1460333367801857074  0.58016913632667843626  -1
0.12699832953596268403  0.58159354789875916669  -1
0.13609384012891015403  0.56879734701811146547  -1
0.13609384012891015403  0.56879734701811146547  -1
1  2  3  4
  
ZONE T='face316'
STRANDID=0, SOLUTIONTIME=0
Nodes=4, Elements=1, ZONETYPE=FEQuadrilateral
DATAPACKING=POINT
DT=(SINGLE SINGLE SINGLE)
0.26843338322068116542  0.016257618261033331825  1
0.2809889259376346371  0.013797604488332657069  1
0.27471699999999998898  0.026263600000000001528  1
0.27164903912561666477  0.024963496159126047358  1
1  2  3  4
  
ZONE T='face317'
STRANDID=0, SOLUTIONTIME=0
Nodes=4, Elements=1, ZONETYPE=FEQuadrilateral
DATAPACKING=POINT
DT=(SINGLE SINGLE SINGLE)
0.28902758908934128579  0.012222585191030777355  -1
0.27920574154256677657  0.027907358121067961376  -1
0.27471699999999998898  0.026263600000000001528  -1
0.2809889259376346371  0.013797604488332657069  -1
1  2  3  4
  
ZONE T='face318'
STRANDID=0, SOLUTIONTIME=0
Nodes=4, Elements=1, ZONETYPE=FEQuadrilateral
DATAPACKING=POINT
DT=(SINGLE SINGLE SINGLE)
0.27513659216284175324  0.034405492380986217593  1
0.27352430014008954906  0.030040467670286896684  1
0.27471699999999998898  0.026263600000000001528  1
0.27920574154256677657  0.027907358121067961376  1
1  2  3  4
  
ZONE T='face319'
STRANDID=0, SOLUTIONTIME=0
Nodes=4, Elements=1, ZONETYPE=FEQuadrilateral
DATAPACKING=POINT
DT=(SINGLE SINGLE SINGLE)
0.27352430014008954906  0.030040467670286896684  -1
0.27164903912561666477  0.024963496159126047358  -1
0.27471699999999998898  0.026263600000000001528  -1
0.27471699999999998898  0.026263600000000001528  -1
1  2  3  4
  
ZONE T='face320'
STRANDID=0, SOLUTIONTIME=0
Nodes=4, Elements=1, ZONETYPE=FEQuadrilateral
DATAPACKING=POINT
DT=(SINGLE SINGLE SINGLE)
0.69344408043749705683  0.71508855533380111247  1
0.69898638439431337588  0.7225176271907878256  1
0.6881602049999328008  0.72311198556699007867  1
0.6881602049999328008  0.72311198556699007867  1
1  2  3  4
  
ZONE T='face321'
STRANDID=0, SOLUTIONTIME=0
Nodes=4, Elements=1, ZONETYPE=FEQuadrilateral
DATAPACKING=POINT
DT=(SINGLE SINGLE SINGLE)
0.090430811338663721899  0.78248870107221146775  1
0.087644132222181786451  0.77342474074517553184  1
0.090220654168779806925  0.7649830333856924014  1
0.10380295761867112947  0.76765056623487637477  1
1  2  3  4
  
ZONE T='face322'
STRANDID=0, SOLUTIONTIME=0
Nodes=4, Elements=1, ZONETYPE=FEQuadrilateral
DATAPACKING=POINT
DT=(SINGLE SINGLE SINGLE)
0.087644132222181786451  0.77342474074517553184  -1
0.084716406531601229357  0.76390201193477402786  -1
0.090220654168779806925  0.7649830333856924014  -1
0.090220654168779806925  0.7649830333856924014  -1
1  2  3  4
  
ZONE T='face323'
STRANDID=0, SOLUTIONTIME=0
Nodes=4, Elements=1, ZONETYPE=FEQuadrilateral
DATAPACKING=POINT
DT=(SINGLE SINGLE SINGLE)
0.27964169985156173137  0.82488883621936237578  -1
0.29334560973163437136  0.83325021279919386785  -1
0.28203802191245019859  0.84030540637704864704  -1
0.28203802191245019859  0.84030540637704864704  -1
1  2  3  4
  
ZONE T='face324'
STRANDID=0, SOLUTIONTIME=0
Nodes=4, Elements=1, ZONETYPE=FEQuadrilateral
DATAPACKING=POINT
DT=(SINGLE SINGLE SINGLE)
0.27154371217218908896  0.76017534102442319011  1
0.26779399157868666315  0.75842323669707312206  1
0.27114339223299999126  0.74818364041100005046  1
0.27133931368537222983  0.74827059686760444279  1
1  2  3  4
  
ZONE T='face325'
STRANDID=0, SOLUTIONTIME=0
Nodes=4, Elements=1, ZONETYPE=FEQuadrilateral
DATAPACKING=POINT
DT=(SINGLE SINGLE SINGLE)
0.25172790145140550022  0.7509161530801277129  -1
0.26079515373582906612  0.74520060667032672619  -1
0.27114339223299999126  0.74818364041100005046  -1
0.26779399157868666315  0.75842323669707312206  -1
1  2  3  4
  
ZONE T='face326'
STRANDID=0, SOLUTIONTIME=0
Nodes=4, Elements=1, ZONETYPE=FEQuadrilateral
DATAPACKING=POINT
DT=(SINGLE SINGLE SINGLE)
0.27117427235977492606  0.73865812474447345437  1
0.27132713516198148085  0.74756128532898968864  1
0.27114339223299999126  0.74818364041100005046  1
0.26079515373582906612  0.74520060667032672619  1
1  2  3  4
  
ZONE T='face327'
STRANDID=0, SOLUTIONTIME=0
Nodes=4, Elements=1, ZONETYPE=FEQuadrilateral
DATAPACKING=POINT
DT=(SINGLE SINGLE SINGLE)
0.27132713516198148085  0.74756128532898968864  -1
0.27133931368537222983  0.74827059686760444279  -1
0.27114339223299999126  0.74818364041100005046  -1
0.27114339223299999126  0.74818364041100005046  -1
1  2  3  4
  
ZONE T='face328'
STRANDID=0, SOLUTIONTIME=0
Nodes=4, Elements=1, ZONETYPE=FEQuadrilateral
DATAPACKING=POINT
DT=(SINGLE SINGLE SINGLE)
0.12105616559019101441  0.65455407707168422604  -1
0.12428012302306160053  0.66356162178447752886  -1
0.12202351507293890398  0.67145959455920301018  -1
0.10998796203378383152  0.66644960917797901878  -1
1  2  3  4
  
ZONE T='face329'
STRANDID=0, SOLUTIONTIME=0
Nodes=4, Elements=1, ZONETYPE=FEQuadrilateral
DATAPACKING=POINT
DT=(SINGLE SINGLE SINGLE)
0.12428012302306160053  0.66356162178447752886  1
0.12799691415755812263  0.67394611445511476422  1
0.12202351507293890398  0.67145959455920301018  1
0.12202351507293890398  0.67145959455920301018  1
1  2  3  4
  
ZONE T='face330'
STRANDID=0, SOLUTIONTIME=0
Nodes=4, Elements=1, ZONETYPE=FEQuadrilateral
DATAPACKING=POINT
DT=(SINGLE SINGLE SINGLE)
0.74384774321492752591  0.41801532273521951888  -1
0.73237694057165381167  0.43785823561059900033  -1
0.72213736058464395029  0.41494269826250596012  -1
0.72213736058464395029  0.41494269826250596012  -1
1  2  3  4
  
ZONE T='face331'
STRANDID=0, SOLUTIONTIME=0
Nodes=4, Elements=1, ZONETYPE=FEQuadrilateral
DATAPACKING=POINT
DT=(SINGLE SINGLE SINGLE)
0.13878520611400146922  0.4554682142033152914  1
0.13521173265211236525  0.44771094554115742348  1
0.13624663591257871187  0.44451994493391816521  1
0.15009256218775909875  0.44615003893235688492  1
1  2  3  4
  
ZONE T='face332'
STRANDID=0, SOLUTIONTIME=0
Nodes=4, Elements=1, ZONETYPE=FEQuadrilateral
DATAPACKING=POINT
DT=(SINGLE SINGLE SINGLE)
0.13521173265211236525  0.44771094554115742348  -1
0.13359812244676338988  0.44420813293812927425  -1
0.13624663591257871187  0.44451994493391816521  -1
0.13624663591257871187  0.44451994493391816521  -1
1  2  3  4
  
ZONE T='face333'
STRANDID=0, SOLUTIONTIME=0
Nodes=4, Elements=1, ZONETYPE=FEQuadrilateral
DATAPACKING=POINT
DT=(SINGLE SINGLE SINGLE)
0.65282884567265020426  0.52698234677314548247  -1
0.64248142300616717382  0.54966900290078057889  -1
0.62292856606376290074  0.5287618692676523402  -1
0.62292856606376290074  0.5287618692676523402  -1
1  2  3  4
  
ZONE T='face334'
STRANDID=0, SOLUTIONTIME=0
Nodes=4, Elements=1, ZONETYPE=FEQuadrilateral
DATAPACKING=POINT
DT=(SINGLE SINGLE SINGLE)
0.4888749986142487125  0.43719731814931195313  1
0.4976638529763943164  0.43151443122649124629  1
0.49875161561812947353  0.4427957415198717217  1
0.49875161561812947353  0.4427957415198717217  1
1  2  3  4
  
ZONE T='face335'
STRANDID=0, SOLUTIONTIME=0
Nodes=4, Elements=1, ZONETYPE=FEQuadrilateral
DATAPACKING=POINT
DT=(SINGLE SINGLE SINGLE)
0.51379489166855552007  0.17563507275133463659  -1
0.51498630641820331011  0.18590199667400536532  -1
0.50526268076972102872  0.1820724927574300378  -1
0.50526268076972102872  0.1820724927574300378  -1
1  2  3  4
  
ZONE T='face336'
STRANDID=0, SOLUTIONTIME=0
Nodes=4, Elements=1, ZONETYPE=FEQuadrilateral
DATAPACKING=POINT
DT=(SINGLE SINGLE SINGLE)
0.2849764194059122846  0.81048750015303916427  1
0.28046248013262725651  0.82267309975115465726  1
0.27696181743923492524  0.82084175247616641968  1
0.26935496043519047138  0.80935408899650096437  1
1  2  3  4
  
ZONE T='face337'
STRANDID=0, SOLUTIONTIME=0
Nodes=4, Elements=1, ZONETYPE=FEQuadrilateral
DATAPACKING=POINT
DT=(SINGLE SINGLE SINGLE)
0.28046248013262725651  0.82267309975115465726  -1
0.27964169985156173137  0.82488883621936237578  -1
0.27696181743923492524  0.82084175247616641968  -1
0.27696181743923492524  0.82084175247616641968  -1
1  2  3  4
  
ZONE T='face338'
STRANDID=0, SOLUTIONTIME=0
Nodes=4, Elements=1, ZONETYPE=FEQuadrilateral
DATAPACKING=POINT
DT=(SINGLE SINGLE SINGLE)
0.10975964172835146748  0.46860192598642447237  -1
0.12137764113626962892  0.46961957273317816997  -1
0.11165463395079933129  0.47776019601961344785  -1
0.11165463395079933129  0.47776019601961344785  -1
1  2  3  4
  
ZONE T='face339'
STRANDID=0, SOLUTIONTIME=0
Nodes=4, Elements=1, ZONETYPE=FEQuadrilateral
DATAPACKING=POINT
DT=(SINGLE SINGLE SINGLE)
0.62375069580489517218  0.4811308750743100715  1
0.6165447995941888415  0.50242791122102303802  1
0.61484669076134057519  0.50184899396370141744  1
0.59921042562965676215  0.48910890960598180088  1
1  2  3  4
  
ZONE T='face340'
STRANDID=0, SOLUTIONTIME=0
Nodes=4, Elements=1, ZONETYPE=FEQuadrilateral
DATAPACKING=POINT
DT=(SINGLE SINGLE SINGLE)
0.6165447995941888415  0.50242791122102303802  -1
0.61633137657254200015  0.50305868325459779378  -1
0.61484669076134057519  0.50184899396370141744  -1
0.61484669076134057519  0.50184899396370141744  -1
1  2  3  4
  
ZONE T='face341'
STRANDID=0, SOLUTIONTIME=0
Nodes=4, Elements=1, ZONETYPE=FEQuadrilateral
DATAPACKING=POINT
DT=(SINGLE SINGLE SINGLE)
0.4524051655064158517  0.45191072507595103636  1
0.46201347689704985733  0.45266902594325614251  1
0.4636278668484214438  0.45319237470569673221  1
0.45720527620085199549  0.46294387646304713257  1
1  2  3  4
  
ZONE T='face342'
STRANDID=0, SOLUTIONTIME=0
Nodes=4, Elements=1, ZONETYPE=FEQuadrilateral
DATAPACKING=POINT
DT=(SINGLE SINGLE SINGLE)
0.46201347689704985733  0.45266902594325614251  -1
0.46387575719630863569  0.45281599961101948182  -1
0.4636278668484214438  0.45319237470569673221  -1
0.4636278668484214438  0.45319237470569673221  -1
1  2  3  4
  
ZONE T='face343'
STRANDID=0, SOLUTIONTIME=0
Nodes=4, Elements=1, ZONETYPE=FEQuadrilateral
DATAPACKING=POINT
DT=(SINGLE SINGLE SINGLE)
0.34882470439659163386  0.59806280300402969718  -1
0.36134281129567730195  0.60162407405118667469  -1
0.34998720234732705325  0.61318694179521604504  -1
0.34998720234732705325  0.61318694179521604504  -1
1  2  3  4
  
ZONE T='face344'
STRANDID=0, SOLUTIONTIME=0
Nodes=4, Elements=1, ZONETYPE=FEQuadrilateral
DATAPACKING=POINT
DT=(SINGLE SINGLE SINGLE)
0.65873416296415121529  0.70210884734916334526  1
0.66853140163107493965  0.7130120009769449485  1
0.65460435803359018347  0.71650474443329326135  1
0.65460435803359018347  0.71650474443329326135  1
1  2  3  4
  
ZONE T='face345'
STRANDID=0, SOLUTIONTIME=0
Nodes=4, Elements=1, ZONETYPE=FEQuadrilateral
DATAPACKING=POINT
DT=(SINGLE SINGLE SINGLE)
0.29353706055064737734  0.8571040934970381997  -1
0.29499311187897186981  0.86650548060930410177  -1
0.29475627014377658863  0.86714771383199418242  -1
0.2850793320136850717  0.86399008802821197772  -1
1  2  3  4
  
ZONE T='face346'
STRANDID=0, SOLUTIONTIME=0
Nodes=4, Elements=1, ZONETYPE=FEQuadrilateral
DATAPACKING=POINT
DT=(SINGLE SINGLE SINGLE)
0.29499311187897186981  0.86650548060930410177  1
0.29511047911058135851  0.86726329371464672136  1
0.29475627014377658863  0.86714771383199418242  1
0.29475627014377658863  0.86714771383199418242  1
1  2  3  4
  
ZONE T='face347'
STRANDID=0, SOLUTIONTIME=0
Nodes=4, Elements=1, ZONETYPE=FEQuadrilateral
DATAPACKING=POINT
DT=(SINGLE SINGLE SINGLE)
0.75715122312084626177  0.54426422396207840837  -1
0.75479947120398616089  0.54492166737113678643  -1
0.75353835437217608906  0.54459377517436258209  -1
0.75490501266211540443  0.54141509563010181694  -1
1  2  3  4
  
ZONE T='face348'
STRANDID=0, SOLUTIONTIME=0
Nodes=4, Elements=1, ZONETYPE=FEQuadrilateral
DATAPACKING=POINT
DT=(SINGLE SINGLE SINGLE)
0.75479947120398616089  0.54492166737113678643  1
0.75320583427255438647  0.5453671761382351546  1
0.75353835437217608906  0.54459377517436258209  1
0.75353835437217608906  0.54459377517436258209  1
1  2  3  4
  
ZONE T='face349'
STRANDID=0, SOLUTIONTIME=0
Nodes=4, Elements=1, ZONETYPE=FEQuadrilateral
DATAPACKING=POINT
DT=(SINGLE SINGLE SINGLE)
0.25050661756095593535  0.72673450269104444832  1
0.23274321983789980628  0.73711421927873899129  1
0.22669991677002571118  0.73537214723802268868  1
0.22977976604052871568  0.71323036227188219005  1
1  2  3  4
  
ZONE T='face350'
STRANDID=0, SOLUTIONTIME=0
Nodes=4, Elements=1, ZONETYPE=FEQuadrilateral
DATAPACKING=POINT
DT=(SINGLE SINGLE SINGLE)
0.23274321983789980628  0.73711421927873899129  -1
0.22590151609632269647  0.74111204373336814211  -1
0.22669991677002571118  0.73537214723802268868  -1
0.22669991677002571118  0.73537214723802268868  -1
1  2  3  4
  
ZONE T='face351'
STRANDID=0, SOLUTIONTIME=0
Nodes=4, Elements=1, ZONETYPE=FEQuadrilateral
DATAPACKING=POINT
DT=(SINGLE SINGLE SINGLE)
0.34998720234732705325  0.61318694179521604504  -1
0.35939676427980254969  0.62398120093396147734  -1
0.34795830031598173893  0.63005887450998476762  -1
0.34795830031598173893  0.63005887450998476762  -1
1  2  3  4
  
ZONE T='face352'
STRANDID=0, SOLUTIONTIME=0
Nodes=4, Elements=1, ZONETYPE=FEQuadrilateral
DATAPACKING=POINT
DT=(SINGLE SINGLE SINGLE)
0.1489930029647573706  0.46302693111336734599  1
0.13878520611400146922  0.4554682142033152914  1
0.15009256218775909875  0.44615003893235688492  1
0.15009256218775909875  0.44615003893235688492  1
1  2  3  4
  
ZONE T='face353'
STRANDID=0, SOLUTIONTIME=0
Nodes=4, Elements=1, ZONETYPE=FEQuadrilateral
DATAPACKING=POINT
DT=(SINGLE SINGLE SINGLE)
0.31756259602891157012  0.037644337074163577994  -1
0.29918499895186878579  0.035223677474279714572  -1
0.29823674390732773931  0.03487643049747635865  -1
0.31170459753042811801  0.019622188867846369897  -1
1  2  3  4
  
ZONE T='face354'
STRANDID=0, SOLUTIONTIME=0
Nodes=4, Elements=1, ZONETYPE=FEQuadrilateral
DATAPACKING=POINT
DT=(SINGLE SINGLE SINGLE)
0.29918499895186878579  0.035223677474279714572  1
0.298060888170102678  0.035075611895096121817  1
0.29823674390732773931  0.03487643049747635865  1
0.29823674390732773931  0.03487643049747635865  1
1  2  3  4
  
ZONE T='face355'
STRANDID=0, SOLUTIONTIME=0
Nodes=4, Elements=1, ZONETYPE=FEQuadrilateral
DATAPACKING=POINT
DT=(SINGLE SINGLE SINGLE)
0.55046560680205980365  0.25513711021076096452  -1
0.55626496561552718489  0.26300435555385232034  -1
0.54757022228383778195  0.26294923791111596278  -1
0.54757022228383778195  0.26294923791111596278  -1
1  2  3  4
  
ZONE T='face356'
STRANDID=0, SOLUTIONTIME=0
Nodes=4, Elements=1, ZONETYPE=FEQuadrilateral
DATAPACKING=POINT
DT=(SINGLE SINGLE SINGLE)
0.46344946409145809652  0.4018996536248962137  -1
0.4645868025133666479  0.39414797738981766084  -1
0.47072547246643586805  0.40036024061070418778  -1
0.47072547246643586805  0.40036024061070418778  -1
1  2  3  4
  
ZONE T='face357'
STRANDID=0, SOLUTIONTIME=0
Nodes=4, Elements=1, ZONETYPE=FEQuadrilateral
DATAPACKING=POINT
DT=(SINGLE SINGLE SINGLE)
0.053941933776738962281  0.64186207194382571828  1
0.052754098865261514484  0.65367222996222085207  1
0.040305989900962679862  0.64744476384969595895  1
0.040305989900962679862  0.64744476384969595895  1
1  2  3  4
  
ZONE T='face358'
STRANDID=0, SOLUTIONTIME=0
Nodes=4, Elements=1, ZONETYPE=FEQuadrilateral
DATAPACKING=POINT
DT=(SINGLE SINGLE SINGLE)
0.41884879076648073859  0.51836385705074594643  1
0.40553359075034578485  0.51243889024022881706  1
0.41740340866644931594  0.50405471565049619898  1
0.41740340866644931594  0.50405471565049619898  1
1  2  3  4
  
ZONE T='face359'
STRANDID=0, SOLUTIONTIME=0
Nodes=4, Elements=1, ZONETYPE=FEQuadrilateral
DATAPACKING=POINT
DT=(SINGLE SINGLE SINGLE)
0.52322730605297296247  0.28940047103188110134  1
0.52106105780600875388  0.2871622149292585302  1
0.52313692726644012154  0.27953444819740352889  1
0.52554882102308275726  0.27893041259345041638  1
1  2  3  4
  
ZONE T='face360'
STRANDID=0, SOLUTIONTIME=0
Nodes=4, Elements=1, ZONETYPE=FEQuadrilateral
DATAPACKING=POINT
DT=(SINGLE SINGLE SINGLE)
0.52106105780600875388  0.2871622149292585302  -1
0.51552394689433922448  0.28144104594213481541  -1
0.52313692726644012154  0.27953444819740352889  -1
0.52313692726644012154  0.27953444819740352889  -1
1  2  3  4
  
ZONE T='face361'
STRANDID=0, SOLUTIONTIME=0
Nodes=4, Elements=1, ZONETYPE=FEQuadrilateral
DATAPACKING=POINT
DT=(SINGLE SINGLE SINGLE)
0.39225386588038962943  0.89321886338262024285  -1
0.38668407802834353637  0.88179139147509000285  -1
0.39992404036673168122  0.88243091056887423829  -1
0.39992404036673168122  0.88243091056887423829  -1
1  2  3  4
  
ZONE T='face362'
STRANDID=0, SOLUTIONTIME=0
Nodes=4, Elements=1, ZONETYPE=FEQuadrilateral
DATAPACKING=POINT
DT=(SINGLE SINGLE SINGLE)
0.1075165831175070863  0.50122294558271418552  1
0.097827774116626742273  0.50254554992861677487  1
0.10055063485915002874  0.49307021223955899147  1
0.10055063485915002874  0.49307021223955899147  1
1  2  3  4
  
ZONE T='face363'
STRANDID=0, SOLUTIONTIME=0
Nodes=4, Elements=1, ZONETYPE=FEQuadrilateral
DATAPACKING=POINT
DT=(SINGLE SINGLE SINGLE)
0.43373079501573413852  0.72541993009605343357  1
0.42245151327830776644  0.71603387333675982962  1
0.43710292475649753507  0.70913296931289393488  1
0.43710292475649753507  0.70913296931289393488  1
1  2  3  4
  
ZONE T='face364'
STRANDID=0, SOLUTIONTIME=0
Nodes=4, Elements=1, ZONETYPE=FEQuadrilateral
DATAPACKING=POINT
DT=(SINGLE SINGLE SINGLE)
0.67199981998641877823  0.42631753258941779139  -1
0.66552254175799119285  0.40174594394387713736  -1
0.69436466195488744102  0.41332877571152026874  -1
0.69436466195488744102  0.41332877571152026874  -1
1  2  3  4
  
ZONE T='face365'
STRANDID=0, SOLUTIONTIME=0
Nodes=4, Elements=1, ZONETYPE=FEQuadrilateral
DATAPACKING=POINT
DT=(SINGLE SINGLE SINGLE)
0.09920935940007863385  0.67331509684208956656  -1
0.093898219771986701776  0.68249807708919696392  -1
0.090929966121384334099  0.68127586103163517706  -1
0.087962343185637906218  0.67090426319855900328  -1
1  2  3  4
  
ZONE T='face366'
STRANDID=0, SOLUTIONTIME=0
Nodes=4, Elements=1, ZONETYPE=FEQuadrilateral
DATAPACKING=POINT
DT=(SINGLE SINGLE SINGLE)
0.093898219771986701776  0.68249807708919696392  1
0.092146358408357387226  0.68552705192781515642  1
0.090929966121384334099  0.68127586103163517706  1
0.090929966121384334099  0.68127586103163517706  1
1  2  3  4
  
ZONE T='face367'
STRANDID=0, SOLUTIONTIME=0
Nodes=4, Elements=1, ZONETYPE=FEQuadrilateral
DATAPACKING=POINT
DT=(SINGLE SINGLE SINGLE)
0.18244216414696656781  0.27801200126713065952  1
0.19154866681186774602  0.27962628950846896148  1
0.18965635982345757649  0.28501932346894498504  1
0.18375265571975829548  0.29021092408916548955  1
1  2  3  4
  
ZONE T='face368'
STRANDID=0, SOLUTIONTIME=0
Nodes=4, Elements=1, ZONETYPE=FEQuadrilateral
DATAPACKING=POINT
DT=(SINGLE SINGLE SINGLE)
0.18390984250775913034  0.2916741227355947319  -1
0.18375265571975829548  0.29021092408916548955  -1
0.18484728195166064135  0.29058851366472976396  -1
0.18484728195166064135  0.29058851366472976396  -1
1  2  3  4
  
ZONE T='face369'
STRANDID=0, SOLUTIONTIME=0
Nodes=4, Elements=1, ZONETYPE=FEQuadrilateral
DATAPACKING=POINT
DT=(SINGLE SINGLE SINGLE)
0.18484728195166064135  0.29058851366472976396  1
0.18375265571975829548  0.29021092408916548955  1
0.18965635982345757649  0.28501932346894498504  1
0.18965635982345757649  0.28501932346894498504  1
1  2  3  4
  
ZONE T='face370'
STRANDID=0, SOLUTIONTIME=0
Nodes=4, Elements=1, ZONETYPE=FEQuadrilateral
DATAPACKING=POINT
DT=(SINGLE SINGLE SINGLE)
0.19394630932335651941  0.28005131393943372142  -1
0.18965635982345757649  0.28501932346894498504  -1
0.19154866681186774602  0.27962628950846896148  -1
0.19154866681186774602  0.27962628950846896148  -1
1  2  3  4
  
ZONE T='face371'
STRANDID=0, SOLUTIONTIME=0
Nodes=4, Elements=1, ZONETYPE=FEQuadrilateral
DATAPACKING=POINT
DT=(SINGLE SINGLE SINGLE)
0.4852603459795339913  0.46317832167801603616  -1
0.47121966437550866225  0.46354072847932276114  -1
0.47274509181964519122  0.45832885137859857849  -1
0.48185473148314933445  0.45915744326914909035  -1
1  2  3  4
  
ZONE T='face372'
STRANDID=0, SOLUTIONTIME=0
Nodes=4, Elements=1, ZONETYPE=FEQuadrilateral
DATAPACKING=POINT
DT=(SINGLE SINGLE SINGLE)
0.47582559326243678566  0.45203907102781853977  1
0.48185473148314933445  0.45915744326914909035  1
0.47366591322647255691  0.45644871449218638038  1
0.47366591322647255691  0.45644871449218638038  1
1  2  3  4
  
ZONE T='face373'
STRANDID=0, SOLUTIONTIME=0
Nodes=4, Elements=1, ZONETYPE=FEQuadrilateral
DATAPACKING=POINT
DT=(SINGLE SINGLE SINGLE)
0.47366591322647255691  0.45644871449218638038  -1
0.48185473148314933445  0.45915744326914909035  -1
0.47274509181964519122  0.45832885137859857849  -1
0.47274509181964519122  0.45832885137859857849  -1
1  2  3  4
  
ZONE T='face374'
STRANDID=0, SOLUTIONTIME=0
Nodes=4, Elements=1, ZONETYPE=FEQuadrilateral
DATAPACKING=POINT
DT=(SINGLE SINGLE SINGLE)
0.47017935654885839591  0.46356758006975568032  1
0.47274509181964519122  0.45832885137859857849  1
0.47121966437550866225  0.46354072847932276114  1
0.47121966437550866225  0.46354072847932276114  1
1  2  3  4
  
ZONE T='face375'
STRANDID=0, SOLUTIONTIME=0
Nodes=4, Elements=1, ZONETYPE=FEQuadrilateral
DATAPACKING=POINT
DT=(SINGLE SINGLE SINGLE)
0.26198983805351172549  0.51274987844264341419  1
0.26907914272717015081  0.53950819124653759395  1
0.26441146232647794179  0.53792720272375615931  1
0.24729114006402058701  0.52911812881884423554  1
1  2  3  4
  
ZONE T='face376'
STRANDID=0, SOLUTIONTIME=0
Nodes=4, Elements=1, ZONETYPE=FEQuadrilateral
DATAPACKING=POINT
DT=(SINGLE SINGLE SINGLE)
0.26907914272717015081  0.53950819124653759395  -1
0.26933090178394075709  0.54045844630008499365  -1
0.26441146232647794179  0.53792720272375615931  -1
0.26441146232647794179  0.53792720272375615931  -1
1  2  3  4
  
ZONE T='face377'
STRANDID=0, SOLUTIONTIME=0
Nodes=4, Elements=1, ZONETYPE=FEQuadrilateral
DATAPACKING=POINT
DT=(SINGLE SINGLE SINGLE)
0.22992054578444315327  0.066347306395984753657  -1
0.23568910722216365738  0.048668830346210882609  -1
0.24784437921538476912  0.052188555909080225348  -1
0.24784437921538476912  0.052188555909080225348  -1
1  2  3  4
  
ZONE T='face378'
STRANDID=0, SOLUTIONTIME=0
Nodes=4, Elements=1, ZONETYPE=FEQuadrilateral
DATAPACKING=POINT
DT=(SINGLE SINGLE SINGLE)
0.39954351740537952242  0.73038656294090664733  -1
0.41197271261309459378  0.73820973669908152015  -1
0.39942000616597972407  0.7412338769098565372  -1
0.39942000616597972407  0.7412338769098565372  -1
1  2  3  4
  
ZONE T='face379'
STRANDID=0, SOLUTIONTIME=0
Nodes=4, Elements=1, ZONETYPE=FEQuadrilateral
DATAPACKING=POINT
DT=(SINGLE SINGLE SINGLE)
0.41603860444741908031  0.42414058626432671328  1
0.4090154594519704867  0.43610244640740492006  1
0.40351424656902046273  0.43459469101115949519  1
0.39563750299408423361  0.41923724760543484846  1
1  2  3  4
  
ZONE T='face380'
STRANDID=0, SOLUTIONTIME=0
Nodes=4, Elements=1, ZONETYPE=FEQuadrilateral
DATAPACKING=POINT
DT=(SINGLE SINGLE SINGLE)
0.4090154594519704867  0.43610244640740492006  -1
0.40649198377914191882  0.44040044439725101189  -1
0.40351424656902046273  0.43459469101115949519  -1
0.40351424656902046273  0.43459469101115949519  -1
1  2  3  4
  
ZONE T='face381'
STRANDID=0, SOLUTIONTIME=0
Nodes=4, Elements=1, ZONETYPE=FEQuadrilateral
DATAPACKING=POINT
DT=(SINGLE SINGLE SINGLE)
0.40921444871796580633  0.58382408864470802801  -1
0.40838947630534155886  0.5728588458591216126  -1
0.41774724444960165126  0.58184953285515439436  -1
0.41774724444960165126  0.58184953285515439436  -1
1  2  3  4
  
ZONE T='face382'
STRANDID=0, SOLUTIONTIME=0
Nodes=4, Elements=1, ZONETYPE=FEQuadrilateral
DATAPACKING=POINT
DT=(SINGLE SINGLE SINGLE)
0.15410689211430284029  0.48915677834335563601  1
0.1448209289235332653  0.47717733617011570679  1
0.15999829264845752408  0.47419264745317879495  1
0.15999829264845752408  0.47419264745317879495  1
1  2  3  4
  
ZONE T='face383'
STRANDID=0, SOLUTIONTIME=0
Nodes=4, Elements=1, ZONETYPE=FEQuadrilateral
DATAPACKING=POINT
DT=(SINGLE SINGLE SINGLE)
0.075755163668140099165  0.66874085607673972032  -1
0.072269700512414214444  0.67359226018403817182  -1
0.06532518986704294317  0.67073276991744357201  -1
0.064342638923598080569  0.6674952821434857464  -1
1  2  3  4
  
ZONE T='face384'
STRANDID=0, SOLUTIONTIME=0
Nodes=4, Elements=1, ZONETYPE=FEQuadrilateral
DATAPACKING=POINT
DT=(SINGLE SINGLE SINGLE)
0.072269700512414214444  0.67359226018403817182  1
0.067997657315117268628  0.67953850232975587797  1
0.06532518986704294317  0.67073276991744357201  1
0.06532518986704294317  0.67073276991744357201  1
1  2  3  4
  
ZONE T='face385'
STRANDID=0, SOLUTIONTIME=0
Nodes=4, Elements=1, ZONETYPE=FEQuadrilateral
DATAPACKING=POINT
DT=(SINGLE SINGLE SINGLE)
0.25546477768374176165  0.20133633634681114  -1
0.25173205544281984647  0.20770808016246211647  -1
0.24272722849145783597  0.20561997393787401212  -1
0.23999051176943128616  0.19991525043290644947  -1
1  2  3  4
  
ZONE T='face386'
STRANDID=0, SOLUTIONTIME=0
Nodes=4, Elements=1, ZONETYPE=FEQuadrilateral
DATAPACKING=POINT
DT=(SINGLE SINGLE SINGLE)
0.25173205544281984647  0.20770808016246211647  1
0.24733207284161776163  0.21521883508036809829  1
0.24272722849145783597  0.20561997393787401212  1
0.24272722849145783597  0.20561997393787401212  1
1  2  3  4
  
ZONE T='face387'
STRANDID=0, SOLUTIONTIME=0
Nodes=4, Elements=1, ZONETYPE=FEQuadrilateral
DATAPACKING=POINT
DT=(SINGLE SINGLE SINGLE)
0.63997639314896992424  0.50316695212316697727  1
0.61842310574590342309  0.5030682611354260203  1
0.6165447995941888415  0.50242791122102303802  1
0.62375069580489517218  0.4811308750743100715  1
1  2  3  4
  
ZONE T='face388'
STRANDID=0, SOLUTIONTIME=0
Nodes=4, Elements=1, ZONETYPE=FEQuadrilateral
DATAPACKING=POINT
DT=(SINGLE SINGLE SINGLE)
0.61842310574590342309  0.5030682611354260203  -1
0.61633137657254200015  0.50305868325459779378  -1
0.6165447995941888415  0.50242791122102303802  -1
0.6165447995941888415  0.50242791122102303802  -1
1  2  3  4
  
ZONE T='face389'
STRANDID=0, SOLUTIONTIME=0
Nodes=4, Elements=1, ZONETYPE=FEQuadrilateral
DATAPACKING=POINT
DT=(SINGLE SINGLE SINGLE)
0.20165776506569099702  0.35096318610847837549  1
0.18301638817638696266  0.35262181398240233232  1
0.19259238525771571471  0.33965906231114884051  1
0.19259238525771571471  0.33965906231114884051  1
1  2  3  4
  
ZONE T='face390'
STRANDID=0, SOLUTIONTIME=0
Nodes=4, Elements=1, ZONETYPE=FEQuadrilateral
DATAPACKING=POINT
DT=(SINGLE SINGLE SINGLE)
0.43834933980282675403  0.63902793293710080658  -1
0.4304211787492467356  0.63375991560632971566  -1
0.44038149383532776415  0.6294726187308847809  -1
0.44038149383532776415  0.6294726187308847809  -1
1  2  3  4
  
ZONE T='face391'
STRANDID=0, SOLUTIONTIME=0
Nodes=4, Elements=1, ZONETYPE=FEQuadrilateral
DATAPACKING=POINT
DT=(SINGLE SINGLE SINGLE)
0.45448495924258458523  0.90556360434525651204  1
0.44190000561495851317  0.8921350704928407982  1
0.46100331747778472424  0.88650489822261213657  1
0.46100331747778472424  0.88650489822261213657  1
1  2  3  4
  
ZONE T='face392'
STRANDID=0, SOLUTIONTIME=0
Nodes=4, Elements=1, ZONETYPE=FEQuadrilateral
DATAPACKING=POINT
DT=(SINGLE SINGLE SINGLE)
0.52949065987297860847  0.42658331729924198195  1
0.52103827821765236195  0.4383701883054729187  1
0.51617023329007249988  0.42628772243492168981  1
0.51617023329007249988  0.42628772243492168981  1
1  2  3  4
  
ZONE T='face393'
STRANDID=0, SOLUTIONTIME=0
Nodes=4, Elements=1, ZONETYPE=FEQuadrilateral
DATAPACKING=POINT
DT=(SINGLE SINGLE SINGLE)
0.51407336044948515053  0.2557247250349518608  1
0.51041295373279804704  0.26453681876546275564  1
0.50834376127480696006  0.26433484340716373318  1
0.50246223723646599169  0.25653341612587615694  1
1  2  3  4
  
ZONE T='face394'
STRANDID=0, SOLUTIONTIME=0
Nodes=4, Elements=1, ZONETYPE=FEQuadrilateral
DATAPACKING=POINT
DT=(SINGLE SINGLE SINGLE)
0.51041295373279804704  0.26453681876546275564  -1
0.50973197541412695877  0.26617621166276539402  -1
0.50834376127480696006  0.26433484340716373318  -1
0.50834376127480696006  0.26433484340716373318  -1
1  2  3  4
  
ZONE T='face395'
STRANDID=0, SOLUTIONTIME=0
Nodes=4, Elements=1, ZONETYPE=FEQuadrilateral
DATAPACKING=POINT
DT=(SINGLE SINGLE SINGLE)
0.78869810627784553425  0.41509762370370090201  -1
0.79330117928790733206  0.40570835509387787043  -1
0.79989805526094337473  0.41326122495525008382  -1
0.79989805526094337473  0.41326122495525008382  -1
1  2  3  4
  
ZONE T='face396'
STRANDID=0, SOLUTIONTIME=0
Nodes=4, Elements=1, ZONETYPE=FEQuadrilateral
DATAPACKING=POINT
DT=(SINGLE SINGLE SINGLE)
0.66112908219906818541  0.73826335685991029134  1
0.65356750607151570254  0.7290397231945081602  1
0.66463341925151098177  0.72575324847386257776  1
0.66463341925151098177  0.72575324847386257776  1
1  2  3  4
  
ZONE T='face397'
STRANDID=0, SOLUTIONTIME=0
Nodes=4, Elements=1, ZONETYPE=FEQuadrilateral
DATAPACKING=POINT
DT=(SINGLE SINGLE SINGLE)
0.63458289021376501626  0.59820971841937442548  -1
0.63901522381513187199  0.57284622147110952906  -1
0.65859106539050149554  0.58685565861448596436  -1
0.65859106539050149554  0.58685565861448596436  -1
1  2  3  4
  
ZONE T='face398'
STRANDID=0, SOLUTIONTIME=0
Nodes=4, Elements=1, ZONETYPE=FEQuadrilateral
DATAPACKING=POINT
DT=(SINGLE SINGLE SINGLE)
0.81490324716008877282  0.29444897289435340015  1
0.81141307723188416112  0.30175587355790450816  1
0.80795732189814317703  0.29528132924398536874  1
0.80795732189814317703  0.29528132924398536874  1
1  2  3  4
  
ZONE T='face399'
STRANDID=0, SOLUTIONTIME=0
Nodes=4, Elements=1, ZONETYPE=FEQuadrilateral
DATAPACKING=POINT
DT=(SINGLE SINGLE SINGLE)
0.48942978645088847101  0.25761695827739877762  1
0.49568212978729397911  0.24564787532613283072  1
0.50246223723646599169  0.25653341612587615694  1
0.50246223723646599169  0.25653341612587615694  1
1  2  3  4
  
ZONE T='face400'
STRANDID=0, SOLUTIONTIME=0
Nodes=4, Elements=1, ZONETYPE=FEQuadrilateral
DATAPACKING=POINT
DT=(SINGLE SINGLE SINGLE)
0.60796234039651375625  0.28971292678827170741  1
0.62419746037762025015  0.27552304451474274316  1
0.62837992700255906886  0.29753361110836329395  1
0.62837992700255906886  0.29753361110836329395  1
1  2  3  4
  
ZONE T='face401'
STRANDID=0, SOLUTIONTIME=0
Nodes=4, Elements=1, ZONETYPE=FEQuadrilateral
DATAPACKING=POINT
DT=(SINGLE SINGLE SINGLE)
0.11282824405999634931  0.45760367486281305904  -1
0.10033276271680934  0.46348523131768581962  -1
0.1032371644694896895  0.45458432987597063857  -1
0.1032371644694896895  0.45458432987597063857  -1
1  2  3  4
  
ZONE T='face402'
STRANDID=0, SOLUTIONTIME=0
Nodes=4, Elements=1, ZONETYPE=FEQuadrilateral
DATAPACKING=POINT
DT=(SINGLE SINGLE SINGLE)
0.063842994853958140444  0.73234916082447909513  -1
0.065785766393140321373  0.71835588585561238606  -1
0.073282699333983014611  0.72216392187770472866  -1
0.078706118770453040168  0.72651890541680796964  -1
1  2  3  4
  
ZONE T='face403'
STRANDID=0, SOLUTIONTIME=0
Nodes=4, Elements=1, ZONETYPE=FEQuadrilateral
DATAPACKING=POINT
DT=(SINGLE SINGLE SINGLE)
0.065785766393140321373  0.71835588585561238606  1
0.066062064643154547183  0.71636578186865917939  1
0.073282699333983014611  0.72216392187770472866  1
0.073282699333983014611  0.72216392187770472866  1
1  2  3  4
  
ZONE T='face404'
STRANDID=0, SOLUTIONTIME=0
Nodes=4, Elements=1, ZONETYPE=FEQuadrilateral
DATAPACKING=POINT
DT=(SINGLE SINGLE SINGLE)
0.32331971726289565616  0.69476318085538668612  1
0.32089387862982615696  0.69868011685067576977  1
0.30761570536163146405  0.69507664808109992371  1
0.3047443424881714491  0.69001004595997017521  1
1  2  3  4
  
ZONE T='face405'
STRANDID=0, SOLUTIONTIME=0
Nodes=4, Elements=1, ZONETYPE=FEQuadrilateral
DATAPACKING=POINT
DT=(SINGLE SINGLE SINGLE)
0.32089387862982615696  0.69868011685067576977  -1
0.31502673870617659002  0.70815362891493949249  -1
0.30761570536163146405  0.69507664808109992371  -1
0.30761570536163146405  0.69507664808109992371  -1
1  2  3  4
  
ZONE T='face406'
STRANDID=0, SOLUTIONTIME=0
Nodes=4, Elements=1, ZONETYPE=FEQuadrilateral
DATAPACKING=POINT
DT=(SINGLE SINGLE SINGLE)
0.47565740590602634263  0.57012483208479680652  1
0.47835120027976424373  0.55316636536126162493  1
0.48747495393742823477  0.55679335110707706136  1
0.49208665872792844986  0.56196459905969053938  1
1  2  3  4
  
ZONE T='face407'
STRANDID=0, SOLUTIONTIME=0
Nodes=4, Elements=1, ZONETYPE=FEQuadrilateral
DATAPACKING=POINT
DT=(SINGLE SINGLE SINGLE)
0.47835120027976424373  0.55316636536126162493  -1
0.47924158960691271014  0.54756102372024961777  -1
0.48747495393742823477  0.55679335110707706136  -1
0.48747495393742823477  0.55679335110707706136  -1
1  2  3  4
  
ZONE T='face408'
STRANDID=0, SOLUTIONTIME=0
Nodes=4, Elements=1, ZONETYPE=FEQuadrilateral
DATAPACKING=POINT
DT=(SINGLE SINGLE SINGLE)
0.33022489946593802657  0.80895955214878478845  -1
0.31610024313914941718  0.80207424923790404669  -1
0.31640612405912155181  0.80102262433448911949  -1
0.33135071834569074234  0.79397361044337844138  -1
1  2  3  4
  
ZONE T='face409'
STRANDID=0, SOLUTIONTIME=0
Nodes=4, Elements=1, ZONETYPE=FEQuadrilateral
DATAPACKING=POINT
DT=(SINGLE SINGLE SINGLE)
0.31610024313914941718  0.80207424923790404669  1
0.31515424483203580142  0.80161310634373650341  1
0.31640612405912155181  0.80102262433448911949  1
0.31640612405912155181  0.80102262433448911949  1
1  2  3  4
  
ZONE T='face410'
STRANDID=0, SOLUTIONTIME=0
Nodes=4, Elements=1, ZONETYPE=FEQuadrilateral
DATAPACKING=POINT
DT=(SINGLE SINGLE SINGLE)
0.40863004017746312746  0.61386206609933613443  1
0.40522131469046929197  0.61139425723156870518  1
0.40838013642514764401  0.6096138490598213  1
0.40838013642514764401  0.6096138490598213  1
1  2  3  4
  
ZONE T='face411'
STRANDID=0, SOLUTIONTIME=0
Nodes=4, Elements=1, ZONETYPE=FEQuadrilateral
DATAPACKING=POINT
DT=(SINGLE SINGLE SINGLE)
0.27493091160293808839  0.19157963957206514127  -1
0.26809875588569154203  0.21150331234796904134  -1
0.26265184741598529561  0.21024024271411731468  -1
0.25546477768374176165  0.20133633634681114  -1
1  2  3  4
  
ZONE T='face412'
STRANDID=0, SOLUTIONTIME=0
Nodes=4, Elements=1, ZONETYPE=FEQuadrilateral
DATAPACKING=POINT
DT=(SINGLE SINGLE SINGLE)
0.26809875588569154203  0.21150331234796904134  1
0.2667786753005094158  0.21535288116716327922  1
0.26265184741598529561  0.21024024271411731468  1
0.26265184741598529561  0.21024024271411731468  1
1  2  3  4
  
ZONE T='face413'
STRANDID=0, SOLUTIONTIME=0
Nodes=4, Elements=1, ZONETYPE=FEQuadrilateral
DATAPACKING=POINT
DT=(SINGLE SINGLE SINGLE)
0.25770520411932462679  0.32696269152959467341  -1
0.23907941458455839179  0.31790640793593349933  -1
0.23939872770919204403  0.31689933061330344266  -1
0.25626557487689832771  0.31499459777525046222  -1
1  2  3  4
  
ZONE T='face414'
STRANDID=0, SOLUTIONTIME=0
Nodes=4, Elements=1, ZONETYPE=FEQuadrilateral
DATAPACKING=POINT
DT=(SINGLE SINGLE SINGLE)
0.25508029072644178292  0.30514095530943458057  1
0.25626557487689832771  0.31499459777525046222  1
0.24636699645909504452  0.31167437190928570789  1
0.24636699645909504452  0.31167437190928570789  1
1  2  3  4
  
ZONE T='face415'
STRANDID=0, SOLUTIONTIME=0
Nodes=4, Elements=1, ZONETYPE=FEQuadrilateral
DATAPACKING=POINT
DT=(SINGLE SINGLE SINGLE)
0.24636699645909504452  0.31167437190928570789  -1
0.25626557487689832771  0.31499459777525046222  -1
0.23939872770919204403  0.31689933061330344266  -1
0.23939872770919204403  0.31689933061330344266  -1
1  2  3  4
  
ZONE T='face416'
STRANDID=0, SOLUTIONTIME=0
Nodes=4, Elements=1, ZONETYPE=FEQuadrilateral
DATAPACKING=POINT
DT=(SINGLE SINGLE SINGLE)
0.23845836132390249573  0.31760443767879248389  1
0.23939872770919204403  0.31689933061330344266  1
0.23907941458455839179  0.31790640793593349933  1
0.23907941458455839179  0.31790640793593349933  1
1  2  3  4
  
ZONE T='face417'
STRANDID=0, SOLUTIONTIME=0
Nodes=4, Elements=1, ZONETYPE=FEQuadrilateral
DATAPACKING=POINT
DT=(SINGLE SINGLE SINGLE)
0.75080724524088071625  0.53325501528406804574  -1
0.75486200402919501062  0.52871127728788536171  -1
0.75651384731829962593  0.53350434630810350534  -1
0.75651384731829962593  0.53350434630810350534  -1
1  2  3  4
  
ZONE T='face418'
STRANDID=0, SOLUTIONTIME=0
Nodes=4, Elements=1, ZONETYPE=FEQuadrilateral
DATAPACKING=POINT
DT=(SINGLE SINGLE SINGLE)
0.26198983805351172549  0.51274987844264341419  1
0.23863663888673847246  0.50983081032293853241  1
0.2407482598861255263  0.50377137615083511513  1
0.25189211878763395625  0.49251834615421324903  1
1  2  3  4
  
ZONE T='face419'
STRANDID=0, SOLUTIONTIME=0
Nodes=4, Elements=1, ZONETYPE=FEQuadrilateral
DATAPACKING=POINT
DT=(SINGLE SINGLE SINGLE)
0.23863663888673847246  0.50983081032293853241  -1
0.23517598435078845842  0.50939824062415495209  -1
0.2407482598861255263  0.50377137615083511513  -1
0.2407482598861255263  0.50377137615083511513  -1
1  2  3  4
  
ZONE T='face420'
STRANDID=0, SOLUTIONTIME=0
Nodes=4, Elements=1, ZONETYPE=FEQuadrilateral
DATAPACKING=POINT
DT=(SINGLE SINGLE SINGLE)
0.1489930029647573706  0.46302693111336734599  1
0.1448209289235332653  0.47717733617011570679  1
0.13532987175281344094  0.46689758671238162924  1
0.13532987175281344094  0.46689758671238162924  1
1  2  3  4
  
ZONE T='face421'
STRANDID=0, SOLUTIONTIME=0
Nodes=4, Elements=1, ZONETYPE=FEQuadrilateral
DATAPACKING=POINT
DT=(SINGLE SINGLE SINGLE)
0.74827909704737405328  0.54749757876595572803  1
0.75320583427255438647  0.5453671761382351546  1
0.75439514448731359586  0.55271057070623041962  1
0.75439514448731359586  0.55271057070623041962  1
1  2  3  4
  
ZONE T='face422'
STRANDID=0, SOLUTIONTIME=0
Nodes=4, Elements=1, ZONETYPE=FEQuadrilateral
DATAPACKING=POINT
DT=(SINGLE SINGLE SINGLE)
0.55589776736135199098  0.29522630851830256038  1
0.55381328719029676577  0.28265605835491813824  1
0.56861177905218340811  0.28655907529551100099  1
0.56861177905218340811  0.28655907529551100099  1
1  2  3  4
  
ZONE T='face423'
STRANDID=0, SOLUTIONTIME=0
Nodes=4, Elements=1, ZONETYPE=FEQuadrilateral
DATAPACKING=POINT
DT=(SINGLE SINGLE SINGLE)
0.30768281883188003389  0.093612829862915067358  1
0.3086959634100016614  0.11224578704054766209  1
0.3063052756362384943  0.11887455621653356119  1
0.28375501418742660187  0.10632215223167888751  1
1  2  3  4
  
ZONE T='face424'
STRANDID=0, SOLUTIONTIME=0
Nodes=4, Elements=1, ZONETYPE=FEQuadrilateral
DATAPACKING=POINT
DT=(SINGLE SINGLE SINGLE)
0.3086959634100016614  0.11224578704054766209  -1
0.30914226090152008286  0.12045373902245043451  -1
0.3063052756362384943  0.11887455621653356119  -1
0.3063052756362384943  0.11887455621653356119  -1
1  2  3  4
  
ZONE T='face425'
STRANDID=0, SOLUTIONTIME=0
Nodes=4, Elements=1, ZONETYPE=FEQuadrilateral
DATAPACKING=POINT
DT=(SINGLE SINGLE SINGLE)
0.61992814531024986735  0.88751254547587821175  -1
0.63262987246792101725  0.8944872788481915693  -1
0.62067573084223437441  0.90339529523509154441  -1
0.62067573084223437441  0.90339529523509154441  -1
1  2  3  4
  
ZONE T='face426'
STRANDID=0, SOLUTIONTIME=0
Nodes=4, Elements=1, ZONETYPE=FEQuadrilateral
DATAPACKING=POINT
DT=(SINGLE SINGLE SINGLE)
0.38814823104614354365  0.76993007947437419602  -1
0.39741837650336186982  0.77990784223648168538  -1
0.38407377197832986981  0.78216554749800359936  -1
0.38407377197832986981  0.78216554749800359936  -1
1  2  3  4
  
ZONE T='face427'
STRANDID=0, SOLUTIONTIME=0
Nodes=4, Elements=1, ZONETYPE=FEQuadrilateral
DATAPACKING=POINT
DT=(SINGLE SINGLE SINGLE)
0.12935050452816720945  0.37455674210666256574  1
0.13618724328929840417  0.37785781043727040274  1
0.12731222655709334424  0.38080329918670391409  1
0.12731222655709334424  0.38080329918670391409  1
1  2  3  4
  
ZONE T='face428'
STRANDID=0, SOLUTIONTIME=0
Nodes=4, Elements=1, ZONETYPE=FEQuadrilateral
DATAPACKING=POINT
DT=(SINGLE SINGLE SINGLE)
0.30757676799244271226  0.77416510998282472844  1
0.31780037430477137139  0.76889156079282838796  1
0.32015688484188864482  0.7699374585430621698  1
0.31851628791397151863  0.78383401845865163793  1
1  2  3  4
  
ZONE T='face429'
STRANDID=0, SOLUTIONTIME=0
Nodes=4, Elements=1, ZONETYPE=FEQuadrilateral
DATAPACKING=POINT
DT=(SINGLE SINGLE SINGLE)
0.31780037430477137139  0.76889156079282838796  -1
0.32044117728309445825  0.7675293795837884181  -1
0.32015688484188864482  0.7699374585430621698  -1
0.32015688484188864482  0.7699374585430621698  -1
1  2  3  4
  
ZONE T='face430'
STRANDID=0, SOLUTIONTIME=0
Nodes=4, Elements=1, ZONETYPE=FEQuadrilateral
DATAPACKING=POINT
DT=(SINGLE SINGLE SINGLE)
0.12311230122409555499  0.69571139102151535738  -1
0.11395152680080744556  0.69758544795471744138  -1
0.11624099999999999711  0.69169800000000003504  -1
0.12058199858529017323  0.69329376441585588431  -1
1  2  3  4
  
ZONE T='face431'
STRANDID=0, SOLUTIONTIME=0
Nodes=4, Elements=1, ZONETYPE=FEQuadrilateral
DATAPACKING=POINT
DT=(SINGLE SINGLE SINGLE)
0.10374716368696204616  0.69967299607660937699  1
0.10756996563273010792  0.68812759171053450302  1
0.11624099999999999711  0.69169800000000003504  1
0.11395152680080744556  0.69758544795471744138  1
1  2  3  4
  
ZONE T='face432'
STRANDID=0, SOLUTIONTIME=0
Nodes=4, Elements=1, ZONETYPE=FEQuadrilateral
DATAPACKING=POINT
DT=(SINGLE SINGLE SINGLE)
0.10939771624412855666  0.68260752548991932009  -1
0.11681377153481445341  0.68969333898307116915  -1
0.11624099999999999711  0.69169800000000003504  -1
0.10756996563273010792  0.68812759171053450302  -1
1  2  3  4
  
ZONE T='face433'
STRANDID=0, SOLUTIONTIME=0
Nodes=4, Elements=1, ZONETYPE=FEQuadrilateral
DATAPACKING=POINT
DT=(SINGLE SINGLE SINGLE)
0.11681377153481445341  0.68969333898307116915  1
0.12058199858529017323  0.69329376441585588431  1
0.11624099999999999711  0.69169800000000003504  1
0.11624099999999999711  0.69169800000000003504  1
1  2  3  4
  
ZONE T='face434'
STRANDID=0, SOLUTIONTIME=0
Nodes=4, Elements=1, ZONETYPE=FEQuadrilateral
DATAPACKING=POINT
DT=(SINGLE SINGLE SINGLE)
0.10568170716737981807  0.53253561014161987508  1
0.095897413323231067706  0.54113227722924561736  1
0.093519529850254995429  0.52888426867356064243  1
0.093519529850254995429  0.52888426867356064243  1
1  2  3  4
  
ZONE T='face435'
STRANDID=0, SOLUTIONTIME=0
Nodes=4, Elements=1, ZONETYPE=FEQuadrilateral
DATAPACKING=POINT
DT=(SINGLE SINGLE SINGLE)
0.58054067287732336045  0.47380730924488340117  -1
0.59562099321077033309  0.4861670355958878087  -1
0.59416610867593688816  0.49107727090118008517  -1
0.57706252403376367965  0.48948500545243922577  -1
1  2  3  4
  
ZONE T='face436'
STRANDID=0, SOLUTIONTIME=0
Nodes=4, Elements=1, ZONETYPE=FEQuadrilateral
DATAPACKING=POINT
DT=(SINGLE SINGLE SINGLE)
0.57505480553465215809  0.49853476212333014406  1
0.57706252403376367965  0.48948500545243922577  1
0.58888838428323686536  0.49313671096345740308  1
0.58888838428323686536  0.49313671096345740308  1
1  2  3  4
  
ZONE T='face437'
STRANDID=0, SOLUTIONTIME=0
Nodes=4, Elements=1, ZONETYPE=FEQuadrilateral
DATAPACKING=POINT
DT=(SINGLE SINGLE SINGLE)
0.58888838428323686536  0.49313671096345740308  -1
0.57706252403376367965  0.48948500545243922577  -1
0.59416610867593688816  0.49107727090118008517  -1
0.59416610867593688816  0.49107727090118008517  -1
1  2  3  4
  
ZONE T='face438'
STRANDID=0, SOLUTIONTIME=0
Nodes=4, Elements=1, ZONETYPE=FEQuadrilateral
DATAPACKING=POINT
DT=(SINGLE SINGLE SINGLE)
0.59921042562965676215  0.48910890960598180088  1
0.59416610867593688816  0.49107727090118008517  1
0.59562099321077033309  0.4861670355958878087  1
0.59562099321077033309  0.4861670355958878087  1
1  2  3  4
  
ZONE T='face439'
STRANDID=0, SOLUTIONTIME=0
Nodes=4, Elements=1, ZONETYPE=FEQuadrilateral
DATAPACKING=POINT
DT=(SINGLE SINGLE SINGLE)
0.53451173812814878339  0.25044776232543392025  -1
0.53728038974963276964  0.24120667316948773973  -1
0.54395707739727749974  0.24814020787776383536  -1
0.54395707739727749974  0.24814020787776383536  -1
1  2  3  4
  
ZONE T='face440'
STRANDID=0, SOLUTIONTIME=0
Nodes=4, Elements=1, ZONETYPE=FEQuadrilateral
DATAPACKING=POINT
DT=(SINGLE SINGLE SINGLE)
0.49214286404182644441  0.14629510119208299912  1
0.47798481853613616899  0.1483119967471777656  1
0.48365854178530848229  0.13513946993051459411  1
0.48365854178530848229  0.13513946993051459411  1
1  2  3  4
  
ZONE T='face441'
STRANDID=0, SOLUTIONTIME=0
Nodes=4, Elements=1, ZONETYPE=FEQuadrilateral
DATAPACKING=POINT
DT=(SINGLE SINGLE SINGLE)
0.50856794173080821508  0.20231593111813031549  1
0.50906361530044230701  0.21361001651743324881  1
0.49897653632546568048  0.2074329583151009182  1
0.49897653632546568048  0.2074329583151009182  1
1  2  3  4
  
ZONE T='face442'
STRANDID=0, SOLUTIONTIME=0
Nodes=4, Elements=1, ZONETYPE=FEQuadrilateral
DATAPACKING=POINT
DT=(SINGLE SINGLE SINGLE)
0.043806752437043405823  0.74932783462291907561  -1
0.052201927078700909035  0.76084577941496778219  -1
0.03867205105805721771  0.76213290550599144257  -1
0.03867205105805721771  0.76213290550599144257  -1
1  2  3  4
  
ZONE T='face443'
STRANDID=0, SOLUTIONTIME=0
Nodes=4, Elements=1, ZONETYPE=FEQuadrilateral
DATAPACKING=POINT
DT=(SINGLE SINGLE SINGLE)
0.56703264710240464108  0.30215831586838076683  1
0.55632824512977985254  0.30646437796749997906  1
0.55589776736135199098  0.29522630851830256038  1
0.55589776736135199098  0.29522630851830256038  1
1  2  3  4
  
ZONE T='face444'
STRANDID=0, SOLUTIONTIME=0
Nodes=4, Elements=1, ZONETYPE=FEQuadrilateral
DATAPACKING=POINT
DT=(SINGLE SINGLE SINGLE)
0.44568304654313789515  0.92055778363045193124  1
0.45079914219034267209  0.93190339177088465927  1
0.45004197164356940508  0.93461700330130437209  1
0.43869802179877187553  0.93269363648778735865  1
1  2  3  4
  
ZONE T='face445'
STRANDID=0, SOLUTIONTIME=0
Nodes=4, Elements=1, ZONETYPE=FEQuadrilateral
DATAPACKING=POINT
DT=(SINGLE SINGLE SINGLE)
0.45079914219034267209  0.93190339177088465927  -1
0.45218677820116931487  0.93498065527532936425  -1
0.45004197164356940508  0.93461700330130437209  -1
0.45004197164356940508  0.93461700330130437209  -1
1  2  3  4
  
ZONE T='face446'
STRANDID=0, SOLUTIONTIME=0
Nodes=4, Elements=1, ZONETYPE=FEQuadrilateral
DATAPACKING=POINT
DT=(SINGLE SINGLE SINGLE)
0.51738300052348817903  0.27574374422359920755  -1
0.51107310283235618531  0.29508121274437920656  -1
0.50577511477492553826  0.27659246361893530253  -1
0.50577511477492553826  0.27659246361893530253  -1
1  2  3  4
  
ZONE T='face447'
STRANDID=0, SOLUTIONTIME=0
Nodes=4, Elements=1, ZONETYPE=FEQuadrilateral
DATAPACKING=POINT
DT=(SINGLE SINGLE SINGLE)
0.35831798119422231252  0.85672423731147895332  1
0.35906132286881065063  0.85753445454021837158  1
0.35481708578308107649  0.86930717697009529665  1
0.35296985442164313662  0.86952575613740157312  1
1  2  3  4
  
ZONE T='face448'
STRANDID=0, SOLUTIONTIME=0
Nodes=4, Elements=1, ZONETYPE=FEQuadrilateral
DATAPACKING=POINT
DT=(SINGLE SINGLE SINGLE)
0.35906132286881065063  0.85753445454021837158  -1
0.36838894475757044678  0.86770124622672928361  -1
0.35481708578308107649  0.86930717697009529665  -1
0.35481708578308107649  0.86930717697009529665  -1
1  2  3  4
  
ZONE T='face449'
STRANDID=0, SOLUTIONTIME=0
Nodes=4, Elements=1, ZONETYPE=FEQuadrilateral
DATAPACKING=POINT
DT=(SINGLE SINGLE SINGLE)
0.19165712576027016389  0.51764774220997167298  1
0.20297487186249293933  0.53172629545371641324  1
0.18283785701173926874  0.53881782614092299522  1
0.18283785701173926874  0.53881782614092299522  1
1  2  3  4
  
ZONE T='face450'
STRANDID=0, SOLUTIONTIME=0
Nodes=4, Elements=1, ZONETYPE=FEQuadrilateral
DATAPACKING=POINT
DT=(SINGLE SINGLE SINGLE)
0.61259736496905614622  0.32813388144049338013  -1
0.62995887074088519064  0.32009637162195497817  -1
0.6263800722028494139  0.34509213957969786524  -1
0.6263800722028494139  0.34509213957969786524  -1
1  2  3  4
  
ZONE T='face451'
STRANDID=0, SOLUTIONTIME=0
Nodes=4, Elements=1, ZONETYPE=FEQuadrilateral
DATAPACKING=POINT
DT=(SINGLE SINGLE SINGLE)
0.12717376065395649687  0.41551634698417200253  1
0.12787513964911254027  0.40468384038235516442  1
0.14006347018927736703  0.4089010075369345909  1
0.14006347018927736703  0.4089010075369345909  1
1  2  3  4
  
ZONE T='face452'
STRANDID=0, SOLUTIONTIME=0
Nodes=4, Elements=1, ZONETYPE=FEQuadrilateral
DATAPACKING=POINT
DT=(SINGLE SINGLE SINGLE)
0.2781711005798290226  0.48745368414372397536  1
0.25189211878763395625  0.49251834615421324903  1
0.25428073855348259924  0.47113942393258945174  1
0.25428073855348259924  0.47113942393258945174  1
1  2  3  4
  
ZONE T='face453'
STRANDID=0, SOLUTIONTIME=0
Nodes=4, Elements=1, ZONETYPE=FEQuadrilateral
DATAPACKING=POINT
DT=(SINGLE SINGLE SINGLE)
0.40527539338467361008  0.60063791153953427493  1
0.39819560226006317505  0.5993652164550383743  1
0.40344087400380490571  0.5953787038295650369  1
0.40344087400380490571  0.5953787038295650369  1
1  2  3  4
  
ZONE T='face454'
STRANDID=0, SOLUTIONTIME=0
Nodes=4, Elements=1, ZONETYPE=FEQuadrilateral
DATAPACKING=POINT
DT=(SINGLE SINGLE SINGLE)
0.67924777337664887789  0.53251334125594673718  -1
0.69031561394032492363  0.54545753995342372011  -1
0.68718538895968750424  0.55222559396554982136  -1
0.676578345799051184  0.55547846836819103622  -1
1  2  3  4
  
ZONE T='face455'
STRANDID=0, SOLUTIONTIME=0
Nodes=4, Elements=1, ZONETYPE=FEQuadrilateral
DATAPACKING=POINT
DT=(SINGLE SINGLE SINGLE)
0.69031561394032492363  0.54545753995342372011  1
0.69425010111381169065  0.55005905037935398649  1
0.68718538895968750424  0.55222559396554982136  1
0.68718538895968750424  0.55222559396554982136  1
1  2  3  4
  
ZONE T='face456'
STRANDID=0, SOLUTIONTIME=0
Nodes=4, Elements=1, ZONETYPE=FEQuadrilateral
DATAPACKING=POINT
DT=(SINGLE SINGLE SINGLE)
0.13654839431634255287  0.4216989484285948997  1
0.12717376065395649687  0.41551634698417200253  1
0.14006347018927736703  0.4089010075369345909  1
0.14006347018927736703  0.4089010075369345909  1
1  2  3  4
  
ZONE T='face457'
STRANDID=0, SOLUTIONTIME=0
Nodes=4, Elements=1, ZONETYPE=FEQuadrilateral
DATAPACKING=POINT
DT=(SINGLE SINGLE SINGLE)
0.40067527221465826237  0.83468791042716661277  1
0.39579835014818365302  0.84537080502354022826  1
0.386594740838774098  0.83326832388374361127  1
0.386594740838774098  0.83326832388374361127  1
1  2  3  4
  
ZONE T='face458'
STRANDID=0, SOLUTIONTIME=0
Nodes=4, Elements=1, ZONETYPE=FEQuadrilateral
DATAPACKING=POINT
DT=(SINGLE SINGLE SINGLE)
0.48942978645088847101  0.25761695827739877762  1
0.48747754844723606427  0.26229807742345062627  1
0.47686883029500370945  0.26126255284398708367  1
0.47501778783674131201  0.2587775414837786836  1
1  2  3  4
  
ZONE T='face459'
STRANDID=0, SOLUTIONTIME=0
Nodes=4, Elements=1, ZONETYPE=FEQuadrilateral
DATAPACKING=POINT
DT=(SINGLE SINGLE SINGLE)
0.48747754844723606427  0.26229807742345062627  -1
0.48394666809624303783  0.27076449984865130771  -1
0.47686883029500370945  0.26126255284398708367  -1
0.47686883029500370945  0.26126255284398708367  -1
1  2  3  4
  
ZONE T='face460'
STRANDID=0, SOLUTIONTIME=0
Nodes=4, Elements=1, ZONETYPE=FEQuadrilateral
DATAPACKING=POINT
DT=(SINGLE SINGLE SINGLE)
0.50952515235543638372  0.22482708040064439126  1
0.51724017872147387553  0.23520968326253943737  1
0.50277670874609758922  0.23443372126516207055  1
0.50277670874609758922  0.23443372126516207055  1
1  2  3  4
  
ZONE T='face461'
STRANDID=0, SOLUTIONTIME=0
Nodes=4, Elements=1, ZONETYPE=FEQuadrilateral
DATAPACKING=POINT
DT=(SINGLE SINGLE SINGLE)
0.71007915265938170712  0.68852245523393773574  -1
0.70921458995185138185  0.68931885002078119307  -1
0.7065680163966729932  0.68835460608028475882  -1
0.70540593647826632662  0.68717280907176703231  -1
1  2  3  4
  
ZONE T='face462'
STRANDID=0, SOLUTIONTIME=0
Nodes=4, Elements=1, ZONETYPE=FEQuadrilateral
DATAPACKING=POINT
DT=(SINGLE SINGLE SINGLE)
0.70921458995185138185  0.68931885002078119307  1
0.7083233995785669368  0.69013977296967454755  1
0.7065680163966729932  0.68835460608028475882  1
0.7065680163966729932  0.68835460608028475882  1
1  2  3  4
  
ZONE T='face463'
STRANDID=0, SOLUTIONTIME=0
Nodes=4, Elements=1, ZONETYPE=FEQuadrilateral
DATAPACKING=POINT
DT=(SINGLE SINGLE SINGLE)
0.48312462331050787245  0.48736114011058806472  -1
0.491751075089136791  0.49959339870445412801  -1
0.47622242865790986865  0.50000624785485026091  -1
0.47622242865790986865  0.50000624785485026091  -1
1  2  3  4
  
ZONE T='face464'
STRANDID=0, SOLUTIONTIME=0
Nodes=4, Elements=1, ZONETYPE=FEQuadrilateral
DATAPACKING=POINT
DT=(SINGLE SINGLE SINGLE)
0.44243111700870807468  0.43401544228220118038  -1
0.44196094553022241547  0.41949776253775689083  -1
0.45081719512890472412  0.42679990459036093453  -1
0.45081719512890472412  0.42679990459036093453  -1
1  2  3  4
  
ZONE T='face465'
STRANDID=0, SOLUTIONTIME=0
Nodes=4, Elements=1, ZONETYPE=FEQuadrilateral
DATAPACKING=POINT
DT=(SINGLE SINGLE SINGLE)
0.049054324283062410161  0.73583294216364625306  -1
0.053173228063942618027  0.72294670835541741116  -1
0.063842994853958140444  0.73234916082447909513  -1
0.063842994853958140444  0.73234916082447909513  -1
1  2  3  4
  
ZONE T='face466'
STRANDID=0, SOLUTIONTIME=0
Nodes=4, Elements=1, ZONETYPE=FEQuadrilateral
DATAPACKING=POINT
DT=(SINGLE SINGLE SINGLE)
0.27907602156398092497  0.33688602929364663829  -1
0.29507131011480325355  0.34416761390805483689  -1
0.29114936789821871388  0.354716286076730003  -1
0.28087762198346921672  0.3617564623541436597  -1
1  2  3  4
  
ZONE T='face467'
STRANDID=0, SOLUTIONTIME=0
Nodes=4, Elements=1, ZONETYPE=FEQuadrilateral
DATAPACKING=POINT
DT=(SINGLE SINGLE SINGLE)
0.29507131011480325355  0.34416761390805483689  1
0.30196279481364690644  0.34730484577443138106  1
0.29114936789821871388  0.354716286076730003  1
0.29114936789821871388  0.354716286076730003  1
1  2  3  4
  
ZONE T='face468'
STRANDID=0, SOLUTIONTIME=0
Nodes=4, Elements=1, ZONETYPE=FEQuadrilateral
DATAPACKING=POINT
DT=(SINGLE SINGLE SINGLE)
0.55187182714320870414  0.49521111625722408212  1
0.56029440491416837578  0.48430718060868949149  1
0.56604032746205268367  0.48608146312102740172  1
0.57505480553465215809  0.49853476212333014406  1
1  2  3  4
  
ZONE T='face469'
STRANDID=0, SOLUTIONTIME=0
Nodes=4, Elements=1, ZONETYPE=FEQuadrilateral
DATAPACKING=POINT
DT=(SINGLE SINGLE SINGLE)
0.56029440491416837578  0.48430718060868949149  -1
0.56259761256427742726  0.4813254298092382033  -1
0.56604032746205268367  0.48608146312102740172  -1
0.56604032746205268367  0.48608146312102740172  -1
1  2  3  4
  
ZONE T='face470'
STRANDID=0, SOLUTIONTIME=0
Nodes=4, Elements=1, ZONETYPE=FEQuadrilateral
DATAPACKING=POINT
DT=(SINGLE SINGLE SINGLE)
0.10055063485915002874  0.49307021223955899147  1
0.11259739379519177749  0.48995133937881946151  1
0.1075165831175070863  0.50122294558271418552  1
0.1075165831175070863  0.50122294558271418552  1
1  2  3  4
  
ZONE T='face471'
STRANDID=0, SOLUTIONTIME=0
Nodes=4, Elements=1, ZONETYPE=FEQuadrilateral
DATAPACKING=POINT
DT=(SINGLE SINGLE SINGLE)
0.794863640716844011  0.31064846127279105437  1
0.79406282926193039184  0.30840774765397060975  1
0.797903088899646451  0.29945177773101688823  1
0.80215068737181416392  0.30105280182288618462  1
1  2  3  4
  
ZONE T='face472'
STRANDID=0, SOLUTIONTIME=0
Nodes=4, Elements=1, ZONETYPE=FEQuadrilateral
DATAPACKING=POINT
DT=(SINGLE SINGLE SINGLE)
0.79406282926193039184  0.30840774765397060975  -1
0.78976588497075594919  0.29638466589924372663  -1
0.797903088899646451  0.29945177773101688823  -1
0.797903088899646451  0.29945177773101688823  -1
1  2  3  4
  
ZONE T='face473'
STRANDID=0, SOLUTIONTIME=0
Nodes=4, Elements=1, ZONETYPE=FEQuadrilateral
DATAPACKING=POINT
DT=(SINGLE SINGLE SINGLE)
0.19526312526269171133  0.36697669382160508222  1
0.18301638817638696266  0.35262181398240233232  1
0.20165776506569099702  0.35096318610847837549  1
0.20165776506569099702  0.35096318610847837549  1
1  2  3  4
  
ZONE T='face474'
STRANDID=0, SOLUTIONTIME=0
Nodes=4, Elements=1, ZONETYPE=FEQuadrilateral
DATAPACKING=POINT
DT=(SINGLE SINGLE SINGLE)
0.41441395062474867261  0.55933240789170235452  -1
0.40058179790409631504  0.56085127102993526105  -1
0.40579448065633488829  0.54883556258321752885  -1
0.40579448065633488829  0.54883556258321752885  -1
1  2  3  4
  
ZONE T='face475'
STRANDID=0, SOLUTIONTIME=0
Nodes=4, Elements=1, ZONETYPE=FEQuadrilateral
DATAPACKING=POINT
DT=(SINGLE SINGLE SINGLE)
0.20434283448221904345  0.55207155173064537124  1
0.20297487186249293933  0.53172629545371641324  1
0.22502520892160610133  0.53577555338802274054  1
0.22502520892160610133  0.53577555338802274054  1
1  2  3  4
  
ZONE T='face476'
STRANDID=0, SOLUTIONTIME=0
Nodes=4, Elements=1, ZONETYPE=FEQuadrilateral
DATAPACKING=POINT
DT=(SINGLE SINGLE SINGLE)
0.39895758377862200472  0.82042617051689015195  1
0.38277004538250247734  0.81748557310695324496  1
0.39150038643278428641  0.80811501922063999626  1
0.39150038643278428641  0.80811501922063999626  1
1  2  3  4
  
ZONE T='face477'
STRANDID=0, SOLUTIONTIME=0
Nodes=4, Elements=1, ZONETYPE=FEQuadrilateral
DATAPACKING=POINT
DT=(SINGLE SINGLE SINGLE)
0.55025340513341947091  0.27152364984077315135  -1
0.53935928761421869648  0.26809375967512710792  -1
0.54757022228383778195  0.26294923791111596278  -1
0.54757022228383778195  0.26294923791111596278  -1
1  2  3  4
  
ZONE T='face478'
STRANDID=0, SOLUTIONTIME=0
Nodes=4, Elements=1, ZONETYPE=FEQuadrilateral
DATAPACKING=POINT
DT=(SINGLE SINGLE SINGLE)
0.51901702063413024391  0.14063694955776964712  -1
0.50558264904207372847  0.14386437137851584844  -1
0.5093654284989350689  0.1319150925313532785  -1
0.5093654284989350689  0.1319150925313532785  -1
1  2  3  4
  
ZONE T='face479'
STRANDID=0, SOLUTIONTIME=0
Nodes=4, Elements=1, ZONETYPE=FEQuadrilateral
DATAPACKING=POINT
DT=(SINGLE SINGLE SINGLE)
0.40649198377914191882  0.44040044439725101189  -1
0.41895096684094912387  0.44731988461267668811  -1
0.416892567396103364  0.45428101728050362951  -1
0.40947264111653347562  0.45916599769858196245  -1
1  2  3  4
  
ZONE T='face480'
STRANDID=0, SOLUTIONTIME=0
Nodes=4, Elements=1, ZONETYPE=FEQuadrilateral
DATAPACKING=POINT
DT=(SINGLE SINGLE SINGLE)
0.41895096684094912387  0.44731988461267668811  1
0.42356973023189248284  0.44988504237830523325  1
0.416892567396103364  0.45428101728050362951  1
0.416892567396103364  0.45428101728050362951  1
1  2  3  4
  
ZONE T='face481'
STRANDID=0, SOLUTIONTIME=0
Nodes=4, Elements=1, ZONETYPE=FEQuadrilateral
DATAPACKING=POINT
DT=(SINGLE SINGLE SINGLE)
0.46758083755538498716  0.40805143041862984576  -1
0.46374239409600415129  0.41450574905201326148  -1
0.45889789427207589023  0.40825002965501877572  -1
0.45889789427207589023  0.40825002965501877572  -1
1  2  3  4
  
ZONE T='face482'
STRANDID=0, SOLUTIONTIME=0
Nodes=4, Elements=1, ZONETYPE=FEQuadrilateral
DATAPACKING=POINT
DT=(SINGLE SINGLE SINGLE)
0.55611886713182268061  0.39002688054660528127  1
0.57117894608844443916  0.40353919493279577502  1
0.55249143842190684417  0.40903557176975152698  1
0.55249143842190684417  0.40903557176975152698  1
1  2  3  4
  
ZONE T='face483'
STRANDID=0, SOLUTIONTIME=0
Nodes=4, Elements=1, ZONETYPE=FEQuadrilateral
DATAPACKING=POINT
DT=(SINGLE SINGLE SINGLE)
0.24112401799905575084  0.78694982014852854491  -1
0.25723498968930619268  0.79070361390184396022  -1
0.25399117480938937508  0.80062041939190398132  -1
0.24533464078733649427  0.8045524542681337099  -1
1  2  3  4
  
ZONE T='face484'
STRANDID=0, SOLUTIONTIME=0
Nodes=4, Elements=1, ZONETYPE=FEQuadrilateral
DATAPACKING=POINT
DT=(SINGLE SINGLE SINGLE)
0.24662905885350713819  0.80996380759097852398  1
0.24533464078733649427  0.8045524542681337099  1
0.24936095968201921202  0.80649670518249649831  1
0.24936095968201921202  0.80649670518249649831  1
1  2  3  4
  
ZONE T='face485'
STRANDID=0, SOLUTIONTIME=0
Nodes=4, Elements=1, ZONETYPE=FEQuadrilateral
DATAPACKING=POINT
DT=(SINGLE SINGLE SINGLE)
0.24936095968201921202  0.80649670518249649831  -1
0.24533464078733649427  0.8045524542681337099  -1
0.25399117480938937508  0.80062041939190398132  -1
0.25399117480938937508  0.80062041939190398132  -1
1  2  3  4
  
ZONE T='face486'
STRANDID=0, SOLUTIONTIME=0
Nodes=4, Elements=1, ZONETYPE=FEQuadrilateral
DATAPACKING=POINT
DT=(SINGLE SINGLE SINGLE)
0.26109623236983903194  0.79160326843124706464  1
0.25399117480938937508  0.80062041939190398132  1
0.25723498968930619268  0.79070361390184396022  1
0.25723498968930619268  0.79070361390184396022  1
1  2  3  4
  
ZONE T='face487'
STRANDID=0, SOLUTIONTIME=0
Nodes=4, Elements=1, ZONETYPE=FEQuadrilateral
DATAPACKING=POINT
DT=(SINGLE SINGLE SINGLE)
0.58239821383617351724  0.83697038307472659824  1
0.56333420964195735081  0.82774536718858326978  1
0.56579015046776837128  0.82209099179882871855  1
0.58402480873180062648  0.8124867477567323526  1
1  2  3  4
  
ZONE T='face488'
STRANDID=0, SOLUTIONTIME=0
Nodes=4, Elements=1, ZONETYPE=FEQuadrilateral
DATAPACKING=POINT
DT=(SINGLE SINGLE SINGLE)
0.56333420964195735081  0.82774536718858326978  -1
0.55901912396939679173  0.82565730984900720379  -1
0.56579015046776837128  0.82209099179882871855  -1
0.56579015046776837128  0.82209099179882871855  -1
1  2  3  4
  
ZONE T='face489'
STRANDID=0, SOLUTIONTIME=0
Nodes=4, Elements=1, ZONETYPE=FEQuadrilateral
DATAPACKING=POINT
DT=(SINGLE SINGLE SINGLE)
0.53643858388364629164  0.44088724778795895798  -1
0.55522450729928340962  0.44322331082337868002  -1
0.54192815887741818681  0.45789696993303929951  -1
0.54192815887741818681  0.45789696993303929951  -1
1  2  3  4
  
ZONE T='face490'
STRANDID=0, SOLUTIONTIME=0
Nodes=4, Elements=1, ZONETYPE=FEQuadrilateral
DATAPACKING=POINT
DT=(SINGLE SINGLE SINGLE)
0.36954702709544534622  0.68654405386271555312  -1
0.37775024616961178081  0.69558277321267569793  -1
0.36546082091357967592  0.69838138556706452764  -1
0.36546082091357967592  0.69838138556706452764  -1
1  2  3  4
  
ZONE T='face491'
STRANDID=0, SOLUTIONTIME=0
Nodes=4, Elements=1, ZONETYPE=FEQuadrilateral
DATAPACKING=POINT
DT=(SINGLE SINGLE SINGLE)
0.13532987175281344094  0.46689758671238162924  1
0.1448209289235332653  0.47717733617011570679  1
0.1312870681326746003  0.47942984539974842217  1
0.1312870681326746003  0.47942984539974842217  1
1  2  3  4
  
ZONE T='face492'
STRANDID=0, SOLUTIONTIME=0
Nodes=4, Elements=1, ZONETYPE=FEQuadrilateral
DATAPACKING=POINT
DT=(SINGLE SINGLE SINGLE)
0.51566534409296993502  0.61001564359716253794  -1
0.49596762445574371636  0.59950278950311430837  -1
0.5142491625445834158  0.58692350862900677377  -1
0.5142491625445834158  0.58692350862900677377  -1
1  2  3  4
  
ZONE T='face493'
STRANDID=0, SOLUTIONTIME=0
Nodes=4, Elements=1, ZONETYPE=FEQuadrilateral
DATAPACKING=POINT
DT=(SINGLE SINGLE SINGLE)
0.51368741533184081316  0.1215391655851456032  1
0.5131559067309120481  0.12281517465868757588  1
0.50991182706899995658  0.12188213341299999892  1
0.50993370190619791149  0.12180636235938911704  1
1  2  3  4
  
ZONE T='face494'
STRANDID=0, SOLUTIONTIME=0
Nodes=4, Elements=1, ZONETYPE=FEQuadrilateral
DATAPACKING=POINT
DT=(SINGLE SINGLE SINGLE)
0.5093654284989350689  0.1319150925313532785  -1
0.50793515570908653878  0.12997252235509926255  -1
0.50991182706899995658  0.12188213341299999892  -1
0.5131559067309120481  0.12281517465868757588  -1
1  2  3  4
  
ZONE T='face495'
STRANDID=0, SOLUTIONTIME=0
Nodes=4, Elements=1, ZONETYPE=FEQuadrilateral
DATAPACKING=POINT
DT=(SINGLE SINGLE SINGLE)
0.50232153883068708655  0.12234821124025928307  1
0.50975984770029536541  0.12181873764693461337  1
0.50991182706899995658  0.12188213341299999892  1
0.50793515570908653878  0.12997252235509926255  1
1  2  3  4
  
ZONE T='face496'
STRANDID=0, SOLUTIONTIME=0
Nodes=4, Elements=1, ZONETYPE=FEQuadrilateral
DATAPACKING=POINT
DT=(SINGLE SINGLE SINGLE)
0.50975984770029536541  0.12181873764693461337  -1
0.50993370190619791149  0.12180636235938911704  -1
0.50991182706899995658  0.12188213341299999892  -1
0.50991182706899995658  0.12188213341299999892  -1
1  2  3  4
  
ZONE T='face497'
STRANDID=0, SOLUTIONTIME=0
Nodes=4, Elements=1, ZONETYPE=FEQuadrilateral
DATAPACKING=POINT
DT=(SINGLE SINGLE SINGLE)
0.44069120334852701637  0.3238977500755123029  -1
0.44900840769799665875  0.33811166158619149202  -1
0.44863395544606415877  0.33939197492936140632  -1
0.4285892083282796805  0.33548637472757358857  -1
1  2  3  4
  
ZONE T='face498'
STRANDID=0, SOLUTIONTIME=0
Nodes=4, Elements=1, ZONETYPE=FEQuadrilateral
DATAPACKING=POINT
DT=(SINGLE SINGLE SINGLE)
0.44900840769799665875  0.33811166158619149202  1
0.44990216878153699298  0.33963907878304577803  1
0.44863395544606415877  0.33939197492936140632  1
0.44863395544606415877  0.33939197492936140632  1
1  2  3  4
  
ZONE T='face499'
STRANDID=0, SOLUTIONTIME=0
Nodes=4, Elements=1, ZONETYPE=FEQuadrilateral
DATAPACKING=POINT
DT=(SINGLE SINGLE SINGLE)
0.053251831158677966072  0.60777061855404168611  -1
0.064599889796311246726  0.60529413060971137828  -1
0.061082314408451444943  0.61664038052291003655  -1
0.061082314408451444943  0.61664038052291003655  -1
1  2  3  4
  
ZONE T='face500'
STRANDID=0, SOLUTIONTIME=0
Nodes=4, Elements=1, ZONETYPE=FEQuadrilateral
DATAPACKING=POINT
DT=(SINGLE SINGLE SINGLE)
0.55046560680205980365  0.25513711021076096452  -1
0.56019725218222504726  0.25357070955276223012  -1
0.55626496561552718489  0.26300435555385232034  -1
0.55626496561552718489  0.26300435555385232034  -1
1  2  3  4
  
ZONE T='face501'
STRANDID=0, SOLUTIONTIME=0
Nodes=4, Elements=1, ZONETYPE=FEQuadrilateral
DATAPACKING=POINT
DT=(SINGLE SINGLE SINGLE)
0.82627383775140683664  0.33242934959073083823  1
0.82165145001745576447  0.33096869820457108791  1
0.82777985942340159831  0.32781395832673476676  1
0.82777985942340159831  0.32781395832673476676  1
1  2  3  4
  
ZONE T='face502'
STRANDID=0, SOLUTIONTIME=0
Nodes=4, Elements=1, ZONETYPE=FEQuadrilateral
DATAPACKING=POINT
DT=(SINGLE SINGLE SINGLE)
0.31711692626717113974  0.86103031586163092381  1
0.31671776251386868362  0.86766436444286909602  1
0.31043155009248490916  0.86488621751440353247  1
0.31043155009248490916  0.86488621751440353247  1
1  2  3  4
  
ZONE T='face503'
STRANDID=0, SOLUTIONTIME=0
Nodes=4, Elements=1, ZONETYPE=FEQuadrilateral
DATAPACKING=POINT
DT=(SINGLE SINGLE SINGLE)
0.52152664128137571353  0.74178199209324435781  1
0.5465940437162024601  0.73154391346741287627  1
0.54311920281862358095  0.75871032273085814435  1
0.54311920281862358095  0.75871032273085814435  1
1  2  3  4
  
ZONE T='face504'
STRANDID=0, SOLUTIONTIME=0
Nodes=4, Elements=1, ZONETYPE=FEQuadrilateral
DATAPACKING=POINT
DT=(SINGLE SINGLE SINGLE)
0.38424084262257346412  0.59049117487754720912  1
0.39161257959766793135  0.58571089331457226734  1
0.39106957160536676144  0.59492300734283765085  1
0.39106957160536676144  0.59492300734283765085  1
1  2  3  4
  
ZONE T='face505'
STRANDID=0, SOLUTIONTIME=0
Nodes=4, Elements=1, ZONETYPE=FEQuadrilateral
DATAPACKING=POINT
DT=(SINGLE SINGLE SINGLE)
0.82398250906281900185  0.29222121593845262755  -1
0.82361934564700822747  0.29231032448432003878  -1
0.81750401919304405141  0.29034094261109694157  -1
0.81762663413051528405  0.29014726709093241475  -1
1  2  3  4
  
ZONE T='face506'
STRANDID=0, SOLUTIONTIME=0
Nodes=4, Elements=1, ZONETYPE=FEQuadrilateral
DATAPACKING=POINT
DT=(SINGLE SINGLE SINGLE)
0.82361934564700822747  0.29231032448432003878  1
0.81490324716008877282  0.29444897289435340015  1
0.81750401919304405141  0.29034094261109694157  1
0.81750401919304405141  0.29034094261109694157  1
1  2  3  4
  
ZONE T='face507'
STRANDID=0, SOLUTIONTIME=0
Nodes=4, Elements=1, ZONETYPE=FEQuadrilateral
DATAPACKING=POINT
DT=(SINGLE SINGLE SINGLE)
0.65175533050319289785  0.76519647346739738669  -1
0.66528834403322933966  0.76236850363163943811  -1
0.66128133697401236812  0.77487338636764280242  -1
0.66128133697401236812  0.77487338636764280242  -1
1  2  3  4
  
ZONE T='face508'
STRANDID=0, SOLUTIONTIME=0
Nodes=4, Elements=1, ZONETYPE=FEQuadrilateral
DATAPACKING=POINT
DT=(SINGLE SINGLE SINGLE)
0.65870948908505233543  0.8223483633828601036  1
0.64904534903845811922  0.82863579661454711545  1
0.649185020363025167  0.81561423453390857752  1
0.649185020363025167  0.81561423453390857752  1
1  2  3  4
  
ZONE T='face509'
STRANDID=0, SOLUTIONTIME=0
Nodes=4, Elements=1, ZONETYPE=FEQuadrilateral
DATAPACKING=POINT
DT=(SINGLE SINGLE SINGLE)
0.62653085129418739641  0.83815870515908430516  1
0.63988582718754782874  0.83543076995457410394  1
0.63865872638398402117  0.84620984496700279998  1
0.63865872638398402117  0.84620984496700279998  1
1  2  3  4
  
ZONE T='face510'
STRANDID=0, SOLUTIONTIME=0
Nodes=4, Elements=1, ZONETYPE=FEQuadrilateral
DATAPACKING=POINT
DT=(SINGLE SINGLE SINGLE)
0.1665246955031099152  0.35859990922065460017  1
0.16738022299652935421  0.34950588071617016972  1
0.16902362602625564669  0.34474010000449661906  1
0.18301638817638696266  0.35262181398240233232  1
1  2  3  4
  
ZONE T='face511'
STRANDID=0, SOLUTIONTIME=0
Nodes=4, Elements=1, ZONETYPE=FEQuadrilateral
DATAPACKING=POINT
DT=(SINGLE SINGLE SINGLE)
0.16738022299652935421  0.34950588071617016972  -1
0.16788870685993612097  0.34410083320634771153  -1
0.16902362602625564669  0.34474010000449661906  -1
0.16902362602625564669  0.34474010000449661906  -1
1  2  3  4
  
ZONE T='face512'
STRANDID=0, SOLUTIONTIME=0
Nodes=4, Elements=1, ZONETYPE=FEQuadrilateral
DATAPACKING=POINT
DT=(SINGLE SINGLE SINGLE)
0.55226849796874100118  0.92204935376317442852  1
0.5426321401920486398  0.94975005070876938884  1
0.52748667742471622155  0.92460725079435346352  1
0.52748667742471622155  0.92460725079435346352  1
1  2  3  4
  
ZONE T='face513'
STRANDID=0, SOLUTIONTIME=0
Nodes=4, Elements=1, ZONETYPE=FEQuadrilateral
DATAPACKING=POINT
DT=(SINGLE SINGLE SINGLE)
0.64369971294812000639  0.28293168401110702082  1
0.62419746037762025015  0.27552304451474274316  1
0.64291344926000815185  0.259635326840910452  1
0.64291344926000815185  0.259635326840910452  1
1  2  3  4
  
ZONE T='face514'
STRANDID=0, SOLUTIONTIME=0
Nodes=4, Elements=1, ZONETYPE=FEQuadrilateral
DATAPACKING=POINT
DT=(SINGLE SINGLE SINGLE)
0.45358809251632159487  0.68863690493689411198  1
0.45891555614097573335  0.69004708035382145148  1
0.45445161256365290692  0.70492689227799709695  1
0.45437373623190557836  0.70496670987561005361  1
1  2  3  4
  
ZONE T='face515'
STRANDID=0, SOLUTIONTIME=0
Nodes=4, Elements=1, ZONETYPE=FEQuadrilateral
DATAPACKING=POINT
DT=(SINGLE SINGLE SINGLE)
0.45891555614097573335  0.69004708035382145148  -1
0.47514952791220332884  0.69434419986955786541  -1
0.45445161256365290692  0.70492689227799709695  -1
0.45445161256365290692  0.70492689227799709695  -1
1  2  3  4
  
ZONE T='face516'
STRANDID=0, SOLUTIONTIME=0
Nodes=4, Elements=1, ZONETYPE=FEQuadrilateral
DATAPACKING=POINT
DT=(SINGLE SINGLE SINGLE)
0.014967143208989222222  0.72509882009743498177  1
0.02142836376107403254  0.73320342423338902282  1
0.011366111033004938982  0.73613463236434972803  1
0.011366111033004938982  0.73613463236434972803  1
1  2  3  4
  
ZONE T='face517'
STRANDID=0, SOLUTIONTIME=0
Nodes=4, Elements=1, ZONETYPE=FEQuadrilateral
DATAPACKING=POINT
DT=(SINGLE SINGLE SINGLE)
0.47519788450680738867  0.23330122291105756527  -1
0.46700376691395489859  0.24566571516827703792  -1
0.46060369943387585723  0.23162526297321475721  -1
0.46060369943387585723  0.23162526297321475721  -1
1  2  3  4
  
ZONE T='face518'
STRANDID=0, SOLUTIONTIME=0
Nodes=4, Elements=1, ZONETYPE=FEQuadrilateral
DATAPACKING=POINT
DT=(SINGLE SINGLE SINGLE)
0.52554882102308275726  0.27893041259345041638  1
0.52381149491306766564  0.27705575444935820473  1
0.52571703443770456676  0.27005386378652229684  1
0.52845766059329501996  0.26945285710038752169  1
1  2  3  4
  
ZONE T='face519'
STRANDID=0, SOLUTIONTIME=0
Nodes=4, Elements=1, ZONETYPE=FEQuadrilateral
DATAPACKING=POINT
DT=(SINGLE SINGLE SINGLE)
0.52381149491306766564  0.27705575444935820473  -1
0.51874040584685943145  0.27158380628569350757  -1
0.52571703443770456676  0.27005386378652229684  -1
0.52571703443770456676  0.27005386378652229684  -1
1  2  3  4
  
ZONE T='face520'
STRANDID=0, SOLUTIONTIME=0
Nodes=4, Elements=1, ZONETYPE=FEQuadrilateral
DATAPACKING=POINT
DT=(SINGLE SINGLE SINGLE)
0.68926217720554538992  0.56521411918788788675  1
0.68329613193440630337  0.56063479834445772987  1
0.68718538895968750424  0.55222559396554982136  1
0.69425010111381169065  0.55005905037935398649  1
1  2  3  4
  
ZONE T='face521'
STRANDID=0, SOLUTIONTIME=0
Nodes=4, Elements=1, ZONETYPE=FEQuadrilateral
DATAPACKING=POINT
DT=(SINGLE SINGLE SINGLE)
0.68329613193440630337  0.56063479834445772987  -1
0.676578345799051184  0.55547846836819103622  -1
0.68718538895968750424  0.55222559396554982136  -1
0.68718538895968750424  0.55222559396554982136  -1
1  2  3  4
  
ZONE T='face522'
STRANDID=0, SOLUTIONTIME=0
Nodes=4, Elements=1, ZONETYPE=FEQuadrilateral
DATAPACKING=POINT
DT=(SINGLE SINGLE SINGLE)
0.54295934454919791978  0.3623026410706206013  -1
0.5304631639833219392  0.36146840424399129255  -1
0.53713427201404073674  0.35136567094655851706  -1
0.53713427201404073674  0.35136567094655851706  -1
1  2  3  4
  
ZONE T='face523'
STRANDID=0, SOLUTIONTIME=0
Nodes=4, Elements=1, ZONETYPE=FEQuadrilateral
DATAPACKING=POINT
DT=(SINGLE SINGLE SINGLE)
0.28375501418742660187  0.10632215223167888751  1
0.28766771374072758194  0.08053189154571202546  1
0.30768281883188003389  0.093612829862915067358  1
0.30768281883188003389  0.093612829862915067358  1
1  2  3  4
  
ZONE T='face524'
STRANDID=0, SOLUTIONTIME=0
Nodes=4, Elements=1, ZONETYPE=FEQuadrilateral
DATAPACKING=POINT
DT=(SINGLE SINGLE SINGLE)
0.41983103167182417303  0.53230699147652504877  -1
0.43205574752623454593  0.53999740523869277364  -1
0.4187457113886006721  0.54592219771250150018  -1
0.4187457113886006721  0.54592219771250150018  -1
1  2  3  4
  
ZONE T='face525'
STRANDID=0, SOLUTIONTIME=0
Nodes=4, Elements=1, ZONETYPE=FEQuadrilateral
DATAPACKING=POINT
DT=(SINGLE SINGLE SINGLE)
0.33727505492073944771  0.67020376363982014922  1
0.32470641470300481979  0.66343612951254959942  1
0.33577801537667167908  0.65460409894735871461  1
0.33577801537667167908  0.65460409894735871461  1
1  2  3  4
  
ZONE T='face526'
STRANDID=0, SOLUTIONTIME=0
Nodes=4, Elements=1, ZONETYPE=FEQuadrilateral
DATAPACKING=POINT
DT=(SINGLE SINGLE SINGLE)
0.067352545949094899669  0.76109193906564220899  -1
0.058864810368315888256  0.74743943712466676121  -1
0.077345808668529095198  0.74516526246380909715  -1
0.077345808668529095198  0.74516526246380909715  -1
1  2  3  4
  
ZONE T='face527'
STRANDID=0, SOLUTIONTIME=0
Nodes=4, Elements=1, ZONETYPE=FEQuadrilateral
DATAPACKING=POINT
DT=(SINGLE SINGLE SINGLE)
0.099034385885549025552  0.59352293872301709055  1
0.10961650307983249186  0.60162658594018991742  1
0.097108382989594649315  0.60646153604489816402  1
0.097108382989594649315  0.60646153604489816402  1
1  2  3  4
  
ZONE T='face528'
STRANDID=0, SOLUTIONTIME=0
Nodes=4, Elements=1, ZONETYPE=FEQuadrilateral
DATAPACKING=POINT
DT=(SINGLE SINGLE SINGLE)
0.35152321643774986359  0.70222366220479714993  -1
0.3510836543907704943  0.70738402370207564829  -1
0.34432446944000000277  0.70503877783000001855  -1
0.34439951881606595263  0.70478075652926164274  -1
1  2  3  4
  
ZONE T='face529'
STRANDID=0, SOLUTIONTIME=0
Nodes=4, Elements=1, ZONETYPE=FEQuadrilateral
DATAPACKING=POINT
DT=(SINGLE SINGLE SINGLE)
0.35012277149375214957  0.7186645770147209733  1
0.34189406105362440957  0.71339457192672162122  1
0.34432446944000000277  0.70503877783000001855  1
0.3510836543907704943  0.70738402370207564829  1
1  2  3  4
  
ZONE T='face530'
STRANDID=0, SOLUTIONTIME=0
Nodes=4, Elements=1, ZONETYPE=FEQuadrilateral
DATAPACKING=POINT
DT=(SINGLE SINGLE SINGLE)
0.33417494203399727981  0.70845093017333937713  -1
0.34395787003131728099  0.70493928903033975519  -1
0.34432446944000000277  0.70503877783000001855  -1
0.34189406105362440957  0.71339457192672162122  -1
1  2  3  4
  
ZONE T='face531'
STRANDID=0, SOLUTIONTIME=0
Nodes=4, Elements=1, ZONETYPE=FEQuadrilateral
DATAPACKING=POINT
DT=(SINGLE SINGLE SINGLE)
0.34395787003131728099  0.70493928903033975519  1
0.34439951881606595263  0.70478075652926164274  1
0.34432446944000000277  0.70503877783000001855  1
0.34432446944000000277  0.70503877783000001855  1
1  2  3  4
  
ZONE T='face532'
STRANDID=0, SOLUTIONTIME=0
Nodes=4, Elements=1, ZONETYPE=FEQuadrilateral
DATAPACKING=POINT
DT=(SINGLE SINGLE SINGLE)
0.42913291672872155846  0.88255705965501585197  1
0.44413619082884475686  0.87125229556790473318  1
0.44190000561495851317  0.8921350704928407982  1
0.44190000561495851317  0.8921350704928407982  1
1  2  3  4
  
ZONE T='face533'
STRANDID=0, SOLUTIONTIME=0
Nodes=4, Elements=1, ZONETYPE=FEQuadrilateral
DATAPACKING=POINT
DT=(SINGLE SINGLE SINGLE)
0.45218677820116931487  0.93498065527532936425  -1
0.45079914219034267209  0.93190339177088465927  -1
0.45378173398652843495  0.92121412827119231181  -1
0.46270366073668045548  0.92193719097097803772  -1
1  2  3  4
  
ZONE T='face534'
STRANDID=0, SOLUTIONTIME=0
Nodes=4, Elements=1, ZONETYPE=FEQuadrilateral
DATAPACKING=POINT
DT=(SINGLE SINGLE SINGLE)
0.45079914219034267209  0.93190339177088465927  1
0.44568304654313789515  0.92055778363045193124  1
0.45378173398652843495  0.92121412827119231181  1
0.45378173398652843495  0.92121412827119231181  1
1  2  3  4
  
ZONE T='face535'
STRANDID=0, SOLUTIONTIME=0
Nodes=4, Elements=1, ZONETYPE=FEQuadrilateral
DATAPACKING=POINT
DT=(SINGLE SINGLE SINGLE)
0.75715122312084626177  0.54426422396207840837  -1
0.75490501266211540443  0.54141509563010181694  -1
0.75806917047170485624  0.5414510598099456784  -1
0.75806917047170485624  0.5414510598099456784  -1
1  2  3  4
  
ZONE T='face536'
STRANDID=0, SOLUTIONTIME=0
Nodes=4, Elements=1, ZONETYPE=FEQuadrilateral
DATAPACKING=POINT
DT=(SINGLE SINGLE SINGLE)
0.38446973613712653872  0.67499005803997902397  -1
0.39152027484638779464  0.68474640365384231711  -1
0.38104095617014682729  0.68549798191862731933  -1
0.38104095617014682729  0.68549798191862731933  -1
1  2  3  4
  
ZONE T='face537'
STRANDID=0, SOLUTIONTIME=0
Nodes=4, Elements=1, ZONETYPE=FEQuadrilateral
DATAPACKING=POINT
DT=(SINGLE SINGLE SINGLE)
0.20574951278219624773  0.2814621199547909236  -1
0.19394630932335651941  0.28005131393943372142  -1
0.20259588742923473337  0.27018886425872923329  -1
0.20259588742923473337  0.27018886425872923329  -1
1  2  3  4
  
ZONE T='face538'
STRANDID=0, SOLUTIONTIME=0
Nodes=4, Elements=1, ZONETYPE=FEQuadrilateral
DATAPACKING=POINT
DT=(SINGLE SINGLE SINGLE)
0.7064445780626260607  0.36776454153775867129  1
0.68841206332251969613  0.38534252795598539221  1
0.68197753337901578785  0.35995199072350730907  1
0.68197753337901578785  0.35995199072350730907  1
1  2  3  4
  
ZONE T='face539'
STRANDID=0, SOLUTIONTIME=0
Nodes=4, Elements=1, ZONETYPE=FEQuadrilateral
DATAPACKING=POINT
DT=(SINGLE SINGLE SINGLE)
0.44724174816804407318  0.093846345122223603918  -1
0.45364621992777603987  0.10907415036103750017  -1
0.43663635372864317841  0.10769411125370778604  -1
0.43663635372864317841  0.10769411125370778604  -1
1  2  3  4
  
ZONE T='face540'
STRANDID=0, SOLUTIONTIME=0
Nodes=4, Elements=1, ZONETYPE=FEQuadrilateral
DATAPACKING=POINT
DT=(SINGLE SINGLE SINGLE)
0.49548384634321640529  0.6775678099796776932  1
0.47577793337943763419  0.67048451247684837107  1
0.48907291346394754505  0.65745921308697252705  1
0.48907291346394754505  0.65745921308697252705  1
1  2  3  4
  
ZONE T='face541'
STRANDID=0, SOLUTIONTIME=0
Nodes=4, Elements=1, ZONETYPE=FEQuadrilateral
DATAPACKING=POINT
DT=(SINGLE SINGLE SINGLE)
0.16732239505703502824  0.40553842281653279533  -1
0.1615439835059653273  0.42120809364960226651  -1
0.15364026984240541918  0.41099319774252601745  -1
0.15364026984240541918  0.41099319774252601745  -1
1  2  3  4
  
ZONE T='face542'
STRANDID=0, SOLUTIONTIME=0
Nodes=4, Elements=1, ZONETYPE=FEQuadrilateral
DATAPACKING=POINT
DT=(SINGLE SINGLE SINGLE)
0.44562992124815314909  0.56395893511757078098  1
0.44574467318506294511  0.55080697982937087964  1
0.44639161418692219208  0.54854268632284186591  1
0.46060958452014783004  0.55703237482932810298  1
1  2  3  4
  
ZONE T='face543'
STRANDID=0, SOLUTIONTIME=0
Nodes=4, Elements=1, ZONETYPE=FEQuadrilateral
DATAPACKING=POINT
DT=(SINGLE SINGLE SINGLE)
0.44574467318506294511  0.55080697982937087964  -1
0.44576767993358368258  0.54817012910579709928  -1
0.44639161418692219208  0.54854268632284186591  -1
0.44639161418692219208  0.54854268632284186591  -1
1  2  3  4
  
ZONE T='face544'
STRANDID=0, SOLUTIONTIME=0
Nodes=4, Elements=1, ZONETYPE=FEQuadrilateral
DATAPACKING=POINT
DT=(SINGLE SINGLE SINGLE)
0.08712079460366495276  0.56222902050531409213  1
0.088971810862988276458  0.57357645116365441051  1
0.083592994948928911469  0.5721209389832846437  1
0.079711702410169407718  0.57043381340447973926  1
1  2  3  4
  
ZONE T='face545'
STRANDID=0, SOLUTIONTIME=0
Nodes=4, Elements=1, ZONETYPE=FEQuadrilateral
DATAPACKING=POINT
DT=(SINGLE SINGLE SINGLE)
0.088971810862988276458  0.57357645116365441051  -1
0.089126762727132574637  0.57452636477186913577  -1
0.083592994948928911469  0.5721209389832846437  -1
0.083592994948928911469  0.5721209389832846437  -1
1  2  3  4
  
ZONE T='face546'
STRANDID=0, SOLUTIONTIME=0
Nodes=4, Elements=1, ZONETYPE=FEQuadrilateral
DATAPACKING=POINT
DT=(SINGLE SINGLE SINGLE)
0.39225386588038962943  0.89321886338262024285  -1
0.40097177549534124275  0.89465260348516117972  -1
0.39945912388156878947  0.90125593010127846849  -1
0.39651916447526491805  0.90393867995182664021  -1
1  2  3  4
  
ZONE T='face547'
STRANDID=0, SOLUTIONTIME=0
Nodes=4, Elements=1, ZONETYPE=FEQuadrilateral
DATAPACKING=POINT
DT=(SINGLE SINGLE SINGLE)
0.40097177549534124275  0.89465260348516117972  1
0.40582149716362342362  0.89545018464269610092  1
0.39945912388156878947  0.90125593010127846849  1
0.39945912388156878947  0.90125593010127846849  1
1  2  3  4
  
ZONE T='face548'
STRANDID=0, SOLUTIONTIME=0
Nodes=4, Elements=1, ZONETYPE=FEQuadrilateral
DATAPACKING=POINT
DT=(SINGLE SINGLE SINGLE)
0.13333175545470793422  0.38736070325150978588  1
0.12483383659347672967  0.38839863436374383321  1
0.12731222655709334424  0.38080329918670391409  1
0.12731222655709334424  0.38080329918670391409  1
1  2  3  4
  
ZONE T='face549'
STRANDID=0, SOLUTIONTIME=0
Nodes=4, Elements=1, ZONETYPE=FEQuadrilateral
DATAPACKING=POINT
DT=(SINGLE SINGLE SINGLE)
0.45839232338512431175  0.83161830383782220366  -1
0.47156901304045212298  0.84656108033013788283  -1
0.4520538104110987665  0.85072929128049035175  -1
0.4520538104110987665  0.85072929128049035175  -1
1  2  3  4
  
ZONE T='face550'
STRANDID=0, SOLUTIONTIME=0
Nodes=4, Elements=1, ZONETYPE=FEQuadrilateral
DATAPACKING=POINT
DT=(SINGLE SINGLE SINGLE)
0.71627922916095043693  0.66952154745454817153  -1
0.7112794760455992682  0.66153842729143208512  -1
0.71904279692087791354  0.66105224935241435613  -1
0.71904279692087791354  0.66105224935241435613  -1
1  2  3  4
  
ZONE T='face551'
STRANDID=0, SOLUTIONTIME=0
Nodes=4, Elements=1, ZONETYPE=FEQuadrilateral
DATAPACKING=POINT
DT=(SINGLE SINGLE SINGLE)
0.1213986807376925825  0.55050449232224585305  -1
0.13251947051259299615  0.54093362826615976058  -1
0.13499929655522746597  0.55561340589258967348  -1
0.13499929655522746597  0.55561340589258967348  -1
1  2  3  4
  
ZONE T='face552'
STRANDID=0, SOLUTIONTIME=0
Nodes=4, Elements=1, ZONETYPE=FEQuadrilateral
DATAPACKING=POINT
DT=(SINGLE SINGLE SINGLE)
0.038860408613071183159  0.67815353453170168496  -1
0.03550375321913072646  0.68697806191931143349  -1
0.029673179284035337833  0.68003033823546665815  -1
0.029673179284035337833  0.68003033823546665815  -1
1  2  3  4
  
ZONE T='face553'
STRANDID=0, SOLUTIONTIME=0
Nodes=4, Elements=1, ZONETYPE=FEQuadrilateral
DATAPACKING=POINT
DT=(SINGLE SINGLE SINGLE)
0.055452014309661908087  0.78906172392901352541  -1
0.046095944916685595294  0.77323473312492074783  -1
0.058622837175035628909  0.77195128013207547912  -1
0.058622837175035628909  0.77195128013207547912  -1
1  2  3  4
  
ZONE T='face554'
STRANDID=0, SOLUTIONTIME=0
Nodes=4, Elements=1, ZONETYPE=FEQuadrilateral
DATAPACKING=POINT
DT=(SINGLE SINGLE SINGLE)
0.12597428770579491286  0.43033982706888579406  -1
0.11924420397589582943  0.44467178616754415854  -1
0.11020096999488837586  0.43324287923600729444  -1
0.11020096999488837586  0.43324287923600729444  -1
1  2  3  4
  
ZONE T='face555'
STRANDID=0, SOLUTIONTIME=0
Nodes=4, Elements=1, ZONETYPE=FEQuadrilateral
DATAPACKING=POINT
DT=(SINGLE SINGLE SINGLE)
0.63713640848267893979  0.40063617583569405278  -1
0.65022204444517750499  0.38244762393837128389  -1
0.66552254175799119285  0.40174594394387713736  -1
0.66552254175799119285  0.40174594394387713736  -1
1  2  3  4
  
ZONE T='face556'
STRANDID=0, SOLUTIONTIME=0
Nodes=4, Elements=1, ZONETYPE=FEQuadrilateral
DATAPACKING=POINT
DT=(SINGLE SINGLE SINGLE)
0.51908953096373477987  0.80271726456804604055  -1
0.51172381680668344028  0.82593385342951752826  -1
0.49194109108431960387  0.81351911140333521555  -1
0.49194109108431960387  0.81351911140333521555  -1
1  2  3  4
  
ZONE T='face557'
STRANDID=0, SOLUTIONTIME=0
Nodes=4, Elements=1, ZONETYPE=FEQuadrilateral
DATAPACKING=POINT
DT=(SINGLE SINGLE SINGLE)
0.46387575719630863569  0.45281599961101948182  -1
0.45876347704462216992  0.44334336202647306457  -1
0.46889271696774126319  0.44305992951380041012  -1
0.46889271696774126319  0.44305992951380041012  -1
1  2  3  4
  
ZONE T='face558'
STRANDID=0, SOLUTIONTIME=0
Nodes=4, Elements=1, ZONETYPE=FEQuadrilateral
DATAPACKING=POINT
DT=(SINGLE SINGLE SINGLE)
0.19844897634460295643  0.41623020514799230485  -1
0.20314350275379555733  0.42798685776042505458  -1
0.20104242846776076981  0.43422009100675834636  -1
0.18896267287500601029  0.43528427856459755985  -1
1  2  3  4
  
ZONE T='face559'
STRANDID=0, SOLUTIONTIME=0
Nodes=4, Elements=1, ZONETYPE=FEQuadrilateral
DATAPACKING=POINT
DT=(SINGLE SINGLE SINGLE)
0.20314350275379555733  0.42798685776042505458  1
0.20547650239792328297  0.4338294633760265695  1
0.20104242846776076981  0.43422009100675834636  1
0.20104242846776076981  0.43422009100675834636  1
1  2  3  4
  
ZONE T='face560'
STRANDID=0, SOLUTIONTIME=0
Nodes=4, Elements=1, ZONETYPE=FEQuadrilateral
DATAPACKING=POINT
DT=(SINGLE SINGLE SINGLE)
0.37933265470348659365  0.79224599937761996937  1
0.38137739727819963687  0.7878985158762172869  1
0.38947426469140844496  0.79032828054569126408  1
0.39219647545228220054  0.79444284581243851395  1
1  2  3  4
  
ZONE T='face561'
STRANDID=0, SOLUTIONTIME=0
Nodes=4, Elements=1, ZONETYPE=FEQuadrilateral
DATAPACKING=POINT
DT=(SINGLE SINGLE SINGLE)
0.38137739727819963687  0.7878985158762172869  -1
0.38407377197832986981  0.78216554749800359936  -1
0.38947426469140844496  0.79032828054569126408  -1
0.38947426469140844496  0.79032828054569126408  -1
1  2  3  4
  
ZONE T='face562'
STRANDID=0, SOLUTIONTIME=0
Nodes=4, Elements=1, ZONETYPE=FEQuadrilateral
DATAPACKING=POINT
DT=(SINGLE SINGLE SINGLE)
0.40947264111653347562  0.45916599769858196245  -1
0.39886011202591203917  0.46912973078811104344  -1
0.39267463311233424816  0.45485796898987279624  -1
0.39267463311233424816  0.45485796898987279624  -1
1  2  3  4
  
ZONE T='face563'
STRANDID=0, SOLUTIONTIME=0
Nodes=4, Elements=1, ZONETYPE=FEQuadrilateral
DATAPACKING=POINT
DT=(SINGLE SINGLE SINGLE)
0.56861177905218340811  0.28655907529551100099  1
0.57194464942935707708  0.27894034172243598046  1
0.58000417379400004414  0.28122564791799997685  1
0.57881191422033773097  0.28504910103358610529  1
1  2  3  4
  
ZONE T='face564'
STRANDID=0, SOLUTIONTIME=0
Nodes=4, Elements=1, ZONETYPE=FEQuadrilateral
DATAPACKING=POINT
DT=(SINGLE SINGLE SINGLE)
0.57498671218161601093  0.27198637622147636694  -1
0.58106536871340963568  0.27752577043430914916  -1
0.58000417379400004414  0.28122564791799997685  -1
0.57194464942935707708  0.27894034172243598046  -1
1  2  3  4
  
ZONE T='face565'
STRANDID=0, SOLUTIONTIME=0
Nodes=4, Elements=1, ZONETYPE=FEQuadrilateral
DATAPACKING=POINT
DT=(SINGLE SINGLE SINGLE)
0.58785249303815456656  0.28371078138362432197  1
0.587331326651019614  0.28378793210935299163  1
0.58000417379400004414  0.28122564791799997685  1
0.58106536871340963568  0.27752577043430914916  1
1  2  3  4
  
ZONE T='face566'
STRANDID=0, SOLUTIONTIME=0
Nodes=4, Elements=1, ZONETYPE=FEQuadrilateral
DATAPACKING=POINT
DT=(SINGLE SINGLE SINGLE)
0.587331326651019614  0.28378793210935299163  -1
0.57881191422033773097  0.28504910103358610529  -1
0.58000417379400004414  0.28122564791799997685  -1
0.58000417379400004414  0.28122564791799997685  -1
1  2  3  4
  
ZONE T='face567'
STRANDID=0, SOLUTIONTIME=0
Nodes=4, Elements=1, ZONETYPE=FEQuadrilateral
DATAPACKING=POINT
DT=(SINGLE SINGLE SINGLE)
0.41453492430045180139  0.88307130061855720893  1
0.40373320481222740863  0.88259786494477421304  1
0.40580184254943829636  0.87356743751200749415  1
0.40694798358865602594  0.87183910608731862713  1
1  2  3  4
  
ZONE T='face568'
STRANDID=0, SOLUTIONTIME=0
Nodes=4, Elements=1, ZONETYPE=FEQuadrilateral
DATAPACKING=POINT
DT=(SINGLE SINGLE SINGLE)
0.40373320481222740863  0.88259786494477421304  -1
0.39992404036673168122  0.88243091056887423829  -1
0.40580184254943829636  0.87356743751200749415  -1
0.40580184254943829636  0.87356743751200749415  -1
1  2  3  4
  
ZONE T='face569'
STRANDID=0, SOLUTIONTIME=0
Nodes=4, Elements=1, ZONETYPE=FEQuadrilateral
DATAPACKING=POINT
DT=(SINGLE SINGLE SINGLE)
0.097108382989594649315  0.60646153604489816402  1
0.08488722885570891552  0.61049431072928916908  1
0.087342593501347418061  0.59831531883067967659  1
0.087342593501347418061  0.59831531883067967659  1
1  2  3  4
  
ZONE T='face570'
STRANDID=0, SOLUTIONTIME=0
Nodes=4, Elements=1, ZONETYPE=FEQuadrilateral
DATAPACKING=POINT
DT=(SINGLE SINGLE SINGLE)
0.76009016458722267195  0.53525747126131162368  -1
0.75651384731829962593  0.53350434630810350534  -1
0.76197174571346393268  0.52949113120779056629  -1
0.76197174571346393268  0.52949113120779056629  -1
1  2  3  4
  
ZONE T='face571'
STRANDID=0, SOLUTIONTIME=0
Nodes=4, Elements=1, ZONETYPE=FEQuadrilateral
DATAPACKING=POINT
DT=(SINGLE SINGLE SINGLE)
0.36172519466108404851  0.844679220143815912  -1
0.35006377436060642783  0.84714421742819268069  -1
0.3539272585772092472  0.83599653441186583258  -1
0.3539272585772092472  0.83599653441186583258  -1
1  2  3  4
  
ZONE T='face572'
STRANDID=0, SOLUTIONTIME=0
Nodes=4, Elements=1, ZONETYPE=FEQuadrilateral
DATAPACKING=POINT
DT=(SINGLE SINGLE SINGLE)
0.69479357764494931171  0.6777390763590923628  -1
0.69076627170676196954  0.68259745017705775183  -1
0.68734791138273054756  0.68135201597311056965  -1
0.68566683244843784628  0.67626665615938785781  -1
1  2  3  4
  
ZONE T='face573'
STRANDID=0, SOLUTIONTIME=0
Nodes=4, Elements=1, ZONETYPE=FEQuadrilateral
DATAPACKING=POINT
DT=(SINGLE SINGLE SINGLE)
0.69076627170676196954  0.68259745017705775183  1
0.68861680156288151977  0.68519048125783721392  1
0.68734791138273054756  0.68135201597311056965  1
0.68734791138273054756  0.68135201597311056965  1
1  2  3  4
  
ZONE T='face574'
STRANDID=0, SOLUTIONTIME=0
Nodes=4, Elements=1, ZONETYPE=FEQuadrilateral
DATAPACKING=POINT
DT=(SINGLE SINGLE SINGLE)
0.69344408043749705683  0.71508855533380111247  1
0.69432052366725538484  0.70531162235316369191  1
0.7021724563254795326  0.71275351235658368498  1
0.7021724563254795326  0.71275351235658368498  1
1  2  3  4
  
ZONE T='face575'
STRANDID=0, SOLUTIONTIME=0
Nodes=4, Elements=1, ZONETYPE=FEQuadrilateral
DATAPACKING=POINT
DT=(SINGLE SINGLE SINGLE)
0.67295101130234125097  0.77195776737426158309  -1
0.67762373680590082259  0.76172477822350859178  -1
0.68330316098184284979  0.77058082151515894243  -1
0.68330316098184284979  0.77058082151515894243  -1
1  2  3  4
  
ZONE T='face576'
STRANDID=0, SOLUTIONTIME=0
Nodes=4, Elements=1, ZONETYPE=FEQuadrilateral
DATAPACKING=POINT
DT=(SINGLE SINGLE SINGLE)
0.37313758597441437637  0.84024048509026783016  1
0.36544808093755981604  0.83555855604403195258  1
0.36624149048014043029  0.83259271561104875037  1
0.37223069587970192273  0.82709364667394602577  1
1  2  3  4
  
ZONE T='face577'
STRANDID=0, SOLUTIONTIME=0
Nodes=4, Elements=1, ZONETYPE=FEQuadrilateral
DATAPACKING=POINT
DT=(SINGLE SINGLE SINGLE)
0.36544808093755981604  0.83555855604403195258  -1
0.36398291515033193155  0.83466645671853645361  -1
0.36624149048014043029  0.83259271561104875037  -1
0.36624149048014043029  0.83259271561104875037  -1
1  2  3  4
  
ZONE T='face578'
STRANDID=0, SOLUTIONTIME=0
Nodes=4, Elements=1, ZONETYPE=FEQuadrilateral
DATAPACKING=POINT
DT=(SINGLE SINGLE SINGLE)
0.25918257520571774677  0.42453729127315764647  1
0.23827267256152798169  0.43475373860733773634  1
0.23896845984301726129  0.41179093790217774496  1
0.23896845984301726129  0.41179093790217774496  1
1  2  3  4
  
ZONE T='face579'
STRANDID=0, SOLUTIONTIME=0
Nodes=4, Elements=1, ZONETYPE=FEQuadrilateral
DATAPACKING=POINT
DT=(SINGLE SINGLE SINGLE)
0.72942585284039052063  0.47457320915072914724  1
0.72407664917495750956  0.46903489174102669379  1
0.72882059682084654462  0.45789692770290690849  1
0.73445654258054648977  0.45818434184722511837  1
1  2  3  4
  
ZONE T='face580'
STRANDID=0, SOLUTIONTIME=0
Nodes=4, Elements=1, ZONETYPE=FEQuadrilateral
DATAPACKING=POINT
DT=(SINGLE SINGLE SINGLE)
0.72407664917495750956  0.46903489174102669379  -1
0.71251591546562953461  0.45706544417912997602  -1
0.72882059682084654462  0.45789692770290690849  -1
0.72882059682084654462  0.45789692770290690849  -1
1  2  3  4
  
ZONE T='face581'
STRANDID=0, SOLUTIONTIME=0
Nodes=4, Elements=1, ZONETYPE=FEQuadrilateral
DATAPACKING=POINT
DT=(SINGLE SINGLE SINGLE)
0.32649857062592374524  0.10439330095015762756  -1
0.33545758063772451729  0.12374517641050063188  -1
0.30914226090152008286  0.12045373902245043451  -1
0.30914226090152008286  0.12045373902245043451  -1
1  2  3  4
  
ZONE T='face582'
STRANDID=0, SOLUTIONTIME=0
Nodes=4, Elements=1, ZONETYPE=FEQuadrilateral
DATAPACKING=POINT
DT=(SINGLE SINGLE SINGLE)
0.53816321326724947394  0.62555590683942541297  -1
0.55011244271034631659  0.62857235314195492037  -1
0.54878830788499999294  0.63313326198499997322  -1
0.53999022624802717196  0.63044728243352365915  -1
1  2  3  4
  
ZONE T='face583'
STRANDID=0, SOLUTIONTIME=0
Nodes=4, Elements=1, ZONETYPE=FEQuadrilateral
DATAPACKING=POINT
DT=(SINGLE SINGLE SINGLE)
0.56603546783352687299  0.63259193871327812353  1
0.56190893768259986274  0.63758007263980731594  1
0.54878830788499999294  0.63313326198499997322  1
0.55011244271034631659  0.62857235314195492037  1
1  2  3  4
  
ZONE T='face584'
STRANDID=0, SOLUTIONTIME=0
Nodes=4, Elements=1, ZONETYPE=FEQuadrilateral
DATAPACKING=POINT
DT=(SINGLE SINGLE SINGLE)
0.54864375719599711712  0.65361497227864651105  -1
0.54492472716674988931  0.64365818876907687773  -1
0.54878830788499999294  0.63313326198499997322  -1
0.56190893768259986274  0.63758007263980731594  -1
1  2  3  4
  
ZONE T='face585'
STRANDID=0, SOLUTIONTIME=0
Nodes=4, Elements=1, ZONETYPE=FEQuadrilateral
DATAPACKING=POINT
DT=(SINGLE SINGLE SINGLE)
0.54492472716674988931  0.64365818876907687773  1
0.53999022624802717196  0.63044728243352365915  1
0.54878830788499999294  0.63313326198499997322  1
0.54878830788499999294  0.63313326198499997322  1
1  2  3  4
  
ZONE T='face586'
STRANDID=0, SOLUTIONTIME=0
Nodes=4, Elements=1, ZONETYPE=FEQuadrilateral
DATAPACKING=POINT
DT=(SINGLE SINGLE SINGLE)
0.33577801537667167908  0.65460409894735871461  1
0.32470641470300481979  0.66343612951254959942  1
0.3200570860812063656  0.64879204748021279681  1
0.3200570860812063656  0.64879204748021279681  1
1  2  3  4
  
ZONE T='face587'
STRANDID=0, SOLUTIONTIME=0
Nodes=4, Elements=1, ZONETYPE=FEQuadrilateral
DATAPACKING=POINT
DT=(SINGLE SINGLE SINGLE)
0.28922365640355063299  0.75019111179704389691  -1
0.30620333596316556823  0.74153275326745216045  -1
0.30575299026133834213  0.75921627323515794572  -1
0.30575299026133834213  0.75921627323515794572  -1
1  2  3  4
  
ZONE T='face588'
STRANDID=0, SOLUTIONTIME=0
Nodes=4, Elements=1, ZONETYPE=FEQuadrilateral
DATAPACKING=POINT
DT=(SINGLE SINGLE SINGLE)
0.52509722183952778352  0.35051205083564379583  -1
0.51835801817828830451  0.34035933171586030266  -1
0.53209849897012395648  0.33858620197566219323  -1
0.53209849897012395648  0.33858620197566219323  -1
1  2  3  4
  
ZONE T='face589'
STRANDID=0, SOLUTIONTIME=0
Nodes=4, Elements=1, ZONETYPE=FEQuadrilateral
DATAPACKING=POINT
DT=(SINGLE SINGLE SINGLE)
0.74732894255339910039  0.52482638511454249297  -1
0.75486200402919501062  0.52871127728788536171  -1
0.75080724524088071625  0.53325501528406804574  -1
0.75080724524088071625  0.53325501528406804574  -1
1  2  3  4
  
ZONE T='face590'
STRANDID=0, SOLUTIONTIME=0
Nodes=4, Elements=1, ZONETYPE=FEQuadrilateral
DATAPACKING=POINT
DT=(SINGLE SINGLE SINGLE)
0.67762373680590082259  0.76172477822350859178  -1
0.68558990513439943548  0.76357280883245870484  -1
0.68330316098184284979  0.77058082151515894243  -1
0.68330316098184284979  0.77058082151515894243  -1
1  2  3  4
  
ZONE T='face591'
STRANDID=0, SOLUTIONTIME=0
Nodes=4, Elements=1, ZONETYPE=FEQuadrilateral
DATAPACKING=POINT
DT=(SINGLE SINGLE SINGLE)
0.14737450964840537182  0.33156737731061536323  -1
0.15459882343884254197  0.33867876843993205416  -1
0.14113682952015585426  0.33843607904130029729  -1
0.14113682952015585426  0.33843607904130029729  -1
1  2  3  4
  
ZONE T='face592'
STRANDID=0, SOLUTIONTIME=0
Nodes=4, Elements=1, ZONETYPE=FEQuadrilateral
DATAPACKING=POINT
DT=(SINGLE SINGLE SINGLE)
0.23873129513242724586  0.66335250919299637573  1
0.21768071141151820735  0.64947118292500993775  1
0.23579200141643183453  0.63512498040122178367  1
0.23579200141643183453  0.63512498040122178367  1
1  2  3  4
  
ZONE T='face593'
STRANDID=0, SOLUTIONTIME=0
Nodes=4, Elements=1, ZONETYPE=FEQuadrilateral
DATAPACKING=POINT
DT=(SINGLE SINGLE SINGLE)
0.22501228636071857192  0.15721756062152436595  1
0.21813743495947482409  0.14847415532201599375  1
0.22719738745754242126  0.14618072585038460742  1
0.22719738745754242126  0.14618072585038460742  1
1  2  3  4
  
ZONE T='face594'
STRANDID=0, SOLUTIONTIME=0
Nodes=4, Elements=1, ZONETYPE=FEQuadrilateral
DATAPACKING=POINT
DT=(SINGLE SINGLE SINGLE)
0.82413303118685565796  0.30715050425416751123  1
0.82772070092935767782  0.30073739888403616671  1
0.82997768909091773626  0.30650150572566975393  1
0.82997768909091773626  0.30650150572566975393  1
1  2  3  4
  
ZONE T='face595'
STRANDID=0, SOLUTIONTIME=0
Nodes=4, Elements=1, ZONETYPE=FEQuadrilateral
DATAPACKING=POINT
DT=(SINGLE SINGLE SINGLE)
0.4544201830834085909  0.066190887498522796295  1
0.45824556696588419902  0.081770361303982366796  1
0.44245610287892728207  0.077666225585823506217  1
0.44245610287892728207  0.077666225585823506217  1
1  2  3  4
  
ZONE T='face596'
STRANDID=0, SOLUTIONTIME=0
Nodes=4, Elements=1, ZONETYPE=FEQuadrilateral
DATAPACKING=POINT
DT=(SINGLE SINGLE SINGLE)
0.53387146017128073172  0.27623693742697852382  1
0.53845011294334776952  0.26944284927923084494  1
0.53987335331861197041  0.26984641404313136626  1
0.54259458200104504488  0.2791241645249205594  1
1  2  3  4
  
ZONE T='face597'
STRANDID=0, SOLUTIONTIME=0
Nodes=4, Elements=1, ZONETYPE=FEQuadrilateral
DATAPACKING=POINT
DT=(SINGLE SINGLE SINGLE)
0.53845011294334776952  0.26944284927923084494  -1
0.53935928761421869648  0.26809375967512710792  -1
0.53987335331861197041  0.26984641404313136626  -1
0.53987335331861197041  0.26984641404313136626  -1
1  2  3  4
  
ZONE T='face598'
STRANDID=0, SOLUTIONTIME=0
Nodes=4, Elements=1, ZONETYPE=FEQuadrilateral
DATAPACKING=POINT
DT=(SINGLE SINGLE SINGLE)
0.66202385027861687661  0.54608086443284198364  -1
0.64248142300616717382  0.54966900290078057889  -1
0.65282884567265020426  0.52698234677314548247  -1
0.65282884567265020426  0.52698234677314548247  -1
1  2  3  4
  
ZONE T='face599'
STRANDID=0, SOLUTIONTIME=0
Nodes=4, Elements=1, ZONETYPE=FEQuadrilateral
DATAPACKING=POINT
DT=(SINGLE SINGLE SINGLE)
0.68373516166745851308  0.6926451803674394947  1
0.68572207741745228038  0.70046293371251733273  1
0.67390631993141814071  0.69918748772276761994  1
0.67390631993141814071  0.69918748772276761994  1
1  2  3  4
  
ZONE T='face600'
STRANDID=0, SOLUTIONTIME=0
Nodes=4, Elements=1, ZONETYPE=FEQuadrilateral
DATAPACKING=POINT
DT=(SINGLE SINGLE SINGLE)
0.084716406531601229357  0.76390201193477402786  -1
0.087644132222181786451  0.77342474074517553184  -1
0.085317067325245937726  0.78104912791268887862  -1
0.072270375815291165722  0.77737634592183801896  -1
1  2  3  4
  
ZONE T='face601'
STRANDID=0, SOLUTIONTIME=0
Nodes=4, Elements=1, ZONETYPE=FEQuadrilateral
DATAPACKING=POINT
DT=(SINGLE SINGLE SINGLE)
0.087644132222181786451  0.77342474074517553184  1
0.090430811338663721899  0.78248870107221146775  1
0.085317067325245937726  0.78104912791268887862  1
0.085317067325245937726  0.78104912791268887862  1
1  2  3  4
  
ZONE T='face602'
STRANDID=0, SOLUTIONTIME=0
Nodes=4, Elements=1, ZONETYPE=FEQuadrilateral
DATAPACKING=POINT
DT=(SINGLE SINGLE SINGLE)
0.3694329099699594221  0.27142527668235516547  1
0.37463110905497221115  0.27593603189894089223  1
0.36822409489300000907  0.29328836192099999591  1
0.36822061168529546249  0.29328738417848643216  1
1  2  3  4
  
ZONE T='face603'
STRANDID=0, SOLUTIONTIME=0
Nodes=4, Elements=1, ZONETYPE=FEQuadrilateral
DATAPACKING=POINT
DT=(SINGLE SINGLE SINGLE)
0.39155566940854275026  0.29062237762267345564  -1
0.38033520441164403447  0.29584683647352427727  -1
0.36822409489300000907  0.29328836192099999591  -1
0.37463110905497221115  0.27593603189894089223  -1
1  2  3  4
  
ZONE T='face604'
STRANDID=0, SOLUTIONTIME=0
Nodes=4, Elements=1, ZONETYPE=FEQuadrilateral
DATAPACKING=POINT
DT=(SINGLE SINGLE SINGLE)
0.36775384025164065127  0.30170495548727949142  1
0.36821979711078578479  0.29330207389282625385  1
0.36822409489300000907  0.29328836192099999591  1
0.38033520441164403447  0.29584683647352427727  1
1  2  3  4
  
ZONE T='face605'
STRANDID=0, SOLUTIONTIME=0
Nodes=4, Elements=1, ZONETYPE=FEQuadrilateral
DATAPACKING=POINT
DT=(SINGLE SINGLE SINGLE)
0.36821979711078578479  0.29330207389282625385  -1
0.36822061168529546249  0.29328738417848643216  -1
0.36822409489300000907  0.29328836192099999591  -1
0.36822409489300000907  0.29328836192099999591  -1
1  2  3  4
  
ZONE T='face606'
STRANDID=0, SOLUTIONTIME=0
Nodes=4, Elements=1, ZONETYPE=FEQuadrilateral
DATAPACKING=POINT
DT=(SINGLE SINGLE SINGLE)
0.35761392136058578473  0.51764233500904843766  1
0.36380772732207078413  0.51035505962148475234  1
0.37649446180393553174  0.5149551793561594204  1
0.37778534751363307409  0.51807611146867460494  1
1  2  3  4
  
ZONE T='face607'
STRANDID=0, SOLUTIONTIME=0
Nodes=4, Elements=1, ZONETYPE=FEQuadrilateral
DATAPACKING=POINT
DT=(SINGLE SINGLE SINGLE)
0.36380772732207078413  0.51035505962148475234  -1
0.37106166775427606996  0.50182049106974535579  -1
0.37649446180393553174  0.5149551793561594204  -1
0.37649446180393553174  0.5149551793561594204  -1
1  2  3  4
  
ZONE T='face608'
STRANDID=0, SOLUTIONTIME=0
Nodes=4, Elements=1, ZONETYPE=FEQuadrilateral
DATAPACKING=POINT
DT=(SINGLE SINGLE SINGLE)
0.47593110336487587375  0.12320348121318935863  1
0.46905870933102611353  0.11034086425132115517  1
0.48317922640707988702  0.11128457455480077198  1
0.48317922640707988702  0.11128457455480077198  1
1  2  3  4
  
ZONE T='face609'
STRANDID=0, SOLUTIONTIME=0
Nodes=4, Elements=1, ZONETYPE=FEQuadrilateral
DATAPACKING=POINT
DT=(SINGLE SINGLE SINGLE)
0.30159845611131935739  0.64189103792239154966  -1
0.30136312151482363975  0.62758709513014832027  -1
0.3072532447079999729  0.62929889534100003079  -1
0.30379416374328660488  0.6403883019632823359  -1
1  2  3  4
  
ZONE T='face610'
STRANDID=0, SOLUTIONTIME=0
Nodes=4, Elements=1, ZONETYPE=FEQuadrilateral
DATAPACKING=POINT
DT=(SINGLE SINGLE SINGLE)
0.30125814002844125694  0.62120618387519666026  1
0.30847310705460939673  0.62518988533136221619  1
0.3072532447079999729  0.62929889534100003079  1
0.30136312151482363975  0.62758709513014832027  1
1  2  3  4
  
ZONE T='face611'
STRANDID=0, SOLUTIONTIME=0
Nodes=4, Elements=1, ZONETYPE=FEQuadrilateral
DATAPACKING=POINT
DT=(SINGLE SINGLE SINGLE)
0.31817449126347524535  0.63054644735853526694  -1
0.31716239225984454997  0.63123912499229284379  -1
0.3072532447079999729  0.62929889534100003079  -1
0.30847310705460939673  0.62518988533136221619  -1
1  2  3  4
  
ZONE T='face612'
STRANDID=0, SOLUTIONTIME=0
Nodes=4, Elements=1, ZONETYPE=FEQuadrilateral
DATAPACKING=POINT
DT=(SINGLE SINGLE SINGLE)
0.31716239225984454997  0.63123912499229284379  1
0.30379416374328660488  0.6403883019632823359  1
0.3072532447079999729  0.62929889534100003079  1
0.3072532447079999729  0.62929889534100003079  1
1  2  3  4
  
ZONE T='face613'
STRANDID=0, SOLUTIONTIME=0
Nodes=4, Elements=1, ZONETYPE=FEQuadrilateral
DATAPACKING=POINT
DT=(SINGLE SINGLE SINGLE)
0.69432052366725538484  0.70531162235316369191  1
0.69867587185602897382  0.69871195483522852143  1
0.70550425850472076039  0.70254278900003963582  1
0.70550425850472076039  0.70254278900003963582  1
1  2  3  4
  
ZONE T='face614'
STRANDID=0, SOLUTIONTIME=0
Nodes=4, Elements=1, ZONETYPE=FEQuadrilateral
DATAPACKING=POINT
DT=(SINGLE SINGLE SINGLE)
0.49907127264230694008  0.4560299112331250293  1
0.4878354675417548858  0.44868749182356254535  1
0.49875161561812947353  0.4427957415198717217  1
0.49875161561812947353  0.4427957415198717217  1
1  2  3  4
  
ZONE T='face615'
STRANDID=0, SOLUTIONTIME=0
Nodes=4, Elements=1, ZONETYPE=FEQuadrilateral
DATAPACKING=POINT
DT=(SINGLE SINGLE SINGLE)
0.52622988828704875264  0.19907764955533502338  1
0.52976089315544461211  0.19611140252786832261  1
0.53448479619482502923  0.19770475114288282859  1
0.53443845547447021982  0.20153674061993492872  1
1  2  3  4
  
ZONE T='face616'
STRANDID=0, SOLUTIONTIME=0
Nodes=4, Elements=1, ZONETYPE=FEQuadrilateral
DATAPACKING=POINT
DT=(SINGLE SINGLE SINGLE)
0.52976089315544461211  0.19611140252786832261  -1
0.53455274478546466188  0.19208597175578731586  -1
0.53448479619482502923  0.19770475114288282859  -1
0.53448479619482502923  0.19770475114288282859  -1
1  2  3  4
  
ZONE T='face617'
STRANDID=0, SOLUTIONTIME=0
Nodes=4, Elements=1, ZONETYPE=FEQuadrilateral
DATAPACKING=POINT
DT=(SINGLE SINGLE SINGLE)
0.49536445280026275562  0.079551175722960165704  -1
0.49845073740451018018  0.091173192256251506249  -1
0.48633291515735377342  0.088491582411723571089  -1
0.48633291515735377342  0.088491582411723571089  -1
1  2  3  4
  
ZONE T='face618'
STRANDID=0, SOLUTIONTIME=0
Nodes=4, Elements=1, ZONETYPE=FEQuadrilateral
DATAPACKING=POINT
DT=(SINGLE SINGLE SINGLE)
0.39741837650336186982  0.77990784223648168538  -1
0.40086390709101071828  0.76654944236066457908  -1
0.41138870472481992024  0.77589279289929802275  -1
0.41138870472481992024  0.77589279289929802275  -1
1  2  3  4
  
ZONE T='face619'
STRANDID=0, SOLUTIONTIME=0
Nodes=4, Elements=1, ZONETYPE=FEQuadrilateral
DATAPACKING=POINT
DT=(SINGLE SINGLE SINGLE)
0.12134131306246370707  0.399101908352550383  1
0.12787513964911254027  0.40468384038235516442  1
0.11845953013507017071  0.40793349158291980494  1
0.11845953013507017071  0.40793349158291980494  1
1  2  3  4
  
ZONE T='face620'
STRANDID=0, SOLUTIONTIME=0
Nodes=4, Elements=1, ZONETYPE=FEQuadrilateral
DATAPACKING=POINT
DT=(SINGLE SINGLE SINGLE)
0.31671978155903213192  0.52454350865364296475  -1
0.29513467490275369087  0.51887561482732047491  -1
0.29874690263338293805  0.50777277320165625785  -1
0.31179109440780972129  0.49435381173175191316  -1
1  2  3  4
  
ZONE T='face621'
STRANDID=0, SOLUTIONTIME=0
Nodes=4, Elements=1, ZONETYPE=FEQuadrilateral
DATAPACKING=POINT
DT=(SINGLE SINGLE SINGLE)
0.29513467490275369087  0.51887561482732047491  1
0.28941427692591070731  0.51737353244740202918  1
0.29874690263338293805  0.50777277320165625785  1
0.29874690263338293805  0.50777277320165625785  1
1  2  3  4
  
ZONE T='face622'
STRANDID=0, SOLUTIONTIME=0
Nodes=4, Elements=1, ZONETYPE=FEQuadrilateral
DATAPACKING=POINT
DT=(SINGLE SINGLE SINGLE)
0.39238070695398374887  0.61129991955886608945  1
0.39097656793448831714  0.60335767548678687078  1
0.39746789169837781763  0.60650385220839486689  1
0.39746789169837781763  0.60650385220839486689  1
1  2  3  4
  
ZONE T='face623'
STRANDID=0, SOLUTIONTIME=0
Nodes=4, Elements=1, ZONETYPE=FEQuadrilateral
DATAPACKING=POINT
DT=(SINGLE SINGLE SINGLE)
0.2613729188199275244  0.85625458522689579244  -1
0.2594880254986225987  0.84191196361691533756  -1
0.27185597234268926714  0.84800979679170707115  -1
0.27185597234268926714  0.84800979679170707115  -1
1  2  3  4
  
ZONE T='face624'
STRANDID=0, SOLUTIONTIME=0
Nodes=4, Elements=1, ZONETYPE=FEQuadrilateral
DATAPACKING=POINT
DT=(SINGLE SINGLE SINGLE)
0.56703264710240464108  0.30215831586838076683  1
0.57217216480498533926  0.30634209053825933733  1
0.56981791760205446895  0.31389191777533925753  1
0.56397588307651091988  0.31559645318717327589  1
1  2  3  4
  
ZONE T='face625'
STRANDID=0, SOLUTIONTIME=0
Nodes=4, Elements=1, ZONETYPE=FEQuadrilateral
DATAPACKING=POINT
DT=(SINGLE SINGLE SINGLE)
0.57217216480498533926  0.30634209053825933733  -1
0.57837840202359658281  0.3113942179115040676  -1
0.56981791760205446895  0.31389191777533925753  -1
0.56981791760205446895  0.31389191777533925753  -1
1  2  3  4
  
ZONE T='face626'
STRANDID=0, SOLUTIONTIME=0
Nodes=4, Elements=1, ZONETYPE=FEQuadrilateral
DATAPACKING=POINT
DT=(SINGLE SINGLE SINGLE)
0.64385031529942071682  0.62111307108013591449  1
0.64715439009715947094  0.61663607871645376157  1
0.65583729278900004811  0.62000526136099998187  1
0.65548228453536361293  0.62085949997133038636  1
1  2  3  4
  
ZONE T='face627'
STRANDID=0, SOLUTIONTIME=0
Nodes=4, Elements=1, ZONETYPE=FEQuadrilateral
DATAPACKING=POINT
DT=(SINGLE SINGLE SINGLE)
0.65464322956689602329  0.60648876693592179699  -1
0.6589544341682279649  0.61326549621678583257  -1
0.65583729278900004811  0.62000526136099998187  -1
0.64715439009715947094  0.61663607871645376157  -1
1  2  3  4
  
ZONE T='face628'
STRANDID=0, SOLUTIONTIME=0
Nodes=4, Elements=1, ZONETYPE=FEQuadrilateral
DATAPACKING=POINT
DT=(SINGLE SINGLE SINGLE)
0.66367199283044520097  0.62068096842855779993  1
0.65790706307994373248  0.62080664101239713126  1
0.65583729278900004811  0.62000526136099998187  1
0.6589544341682279649  0.61326549621678583257  1
1  2  3  4
  
ZONE T='face629'
STRANDID=0, SOLUTIONTIME=0
Nodes=4, Elements=1, ZONETYPE=FEQuadrilateral
DATAPACKING=POINT
DT=(SINGLE SINGLE SINGLE)
0.65790706307994373248  0.62080664101239713126  -1
0.65548228453536361293  0.62085949997133038636  -1
0.65583729278900004811  0.62000526136099998187  -1
0.65583729278900004811  0.62000526136099998187  -1
1  2  3  4
  
ZONE T='face630'
STRANDID=0, SOLUTIONTIME=0
Nodes=4, Elements=1, ZONETYPE=FEQuadrilateral
DATAPACKING=POINT
DT=(SINGLE SINGLE SINGLE)
0.59613215189383594872  0.99598301170200675969  1
0.58935547623028228248  0.97663235980162299565  1
0.61399264699420019742  0.98299153679027195807  1
0.61399264699420019742  0.98299153679027195807  1
1  2  3  4
  
ZONE T='face631'
STRANDID=0, SOLUTIONTIME=0
Nodes=4, Elements=1, ZONETYPE=FEQuadrilateral
DATAPACKING=POINT
DT=(SINGLE SINGLE SINGLE)
0.19176219516949244426  0.22321022739901844045  -1
0.18951526854736980288  0.21118320070445117942  -1
0.19996249264787252509  0.21241467693564977659  -1
0.19996249264787252509  0.21241467693564977659  -1
1  2  3  4
  
ZONE T='face632'
STRANDID=0, SOLUTIONTIME=0
Nodes=4, Elements=1, ZONETYPE=FEQuadrilateral
DATAPACKING=POINT
DT=(SINGLE SINGLE SINGLE)
0.5648385764769822126  0.3740591890760247562  1
0.55114713547711813302  0.37412590195011635741  1
0.55325445024954034157  0.36727712893974429065  1
0.55619170375341075996  0.36183078651102451584  1
1  2  3  4
  
ZONE T='face633'
STRANDID=0, SOLUTIONTIME=0
Nodes=4, Elements=1, ZONETYPE=FEQuadrilateral
DATAPACKING=POINT
DT=(SINGLE SINGLE SINGLE)
0.55114713547711813302  0.37412590195011635741  -1
0.54955667591265555671  0.3741336516185897465  -1
0.55325445024954034157  0.36727712893974429065  -1
0.55325445024954034157  0.36727712893974429065  -1
1  2  3  4
  
ZONE T='face634'
STRANDID=0, SOLUTIONTIME=0
Nodes=4, Elements=1, ZONETYPE=FEQuadrilateral
DATAPACKING=POINT
DT=(SINGLE SINGLE SINGLE)
0.21974304363606772528  0.4233017123415632188  1
0.23827267256152798169  0.43475373860733773634  1
0.2192564999577411855  0.44378029265928414793  1
0.2192564999577411855  0.44378029265928414793  1
1  2  3  4
  
ZONE T='face635'
STRANDID=0, SOLUTIONTIME=0
Nodes=4, Elements=1, ZONETYPE=FEQuadrilateral
DATAPACKING=POINT
DT=(SINGLE SINGLE SINGLE)
0.02142836376107403254  0.73320342423338902282  1
0.033589295816420533525  0.73761147997295106737  1
0.020533500541772969905  0.74400575768875831795  1
0.020533500541772969905  0.74400575768875831795  1
1  2  3  4
  
ZONE T='face636'
STRANDID=0, SOLUTIONTIME=0
Nodes=4, Elements=1, ZONETYPE=FEQuadrilateral
DATAPACKING=POINT
DT=(SINGLE SINGLE SINGLE)
0.40955627427310026256  0.32664246754247594495  -1
0.40111102183609897986  0.32180897782067430235  -1
0.40551699059482959608  0.30725592949616403748  -1
0.41010322786952979612  0.30495043669453281154  -1
1  2  3  4
  
ZONE T='face637'
STRANDID=0, SOLUTIONTIME=0
Nodes=4, Elements=1, ZONETYPE=FEQuadrilateral
DATAPACKING=POINT
DT=(SINGLE SINGLE SINGLE)
0.40111102183609897986  0.32180897782067430235  1
0.38963397200555405231  0.31524029289309374313  1
0.40551699059482959608  0.30725592949616403748  1
0.40551699059482959608  0.30725592949616403748  1
1  2  3  4
  
ZONE T='face638'
STRANDID=0, SOLUTIONTIME=0
Nodes=4, Elements=1, ZONETYPE=FEQuadrilateral
DATAPACKING=POINT
DT=(SINGLE SINGLE SINGLE)
0.41109723957015742446  0.60127107222619047278  1
0.40527539338467361008  0.60063791153953427493  1
0.40909556014743742036  0.59566962503228348957  1
0.40909556014743742036  0.59566962503228348957  1
1  2  3  4
  
ZONE T='face639'
STRANDID=0, SOLUTIONTIME=0
Nodes=4, Elements=1, ZONETYPE=FEQuadrilateral
DATAPACKING=POINT
DT=(SINGLE SINGLE SINGLE)
0.28177696607458307954  0.41341154985282346779  -1
0.29858862303279942729  0.40419237796421669806  -1
0.30530358280191771669  0.40608096039926988574  -1
0.30465323855781484275  0.42885107676619266259  -1
1  2  3  4
  
ZONE T='face640'
STRANDID=0, SOLUTIONTIME=0
Nodes=4, Elements=1, ZONETYPE=FEQuadrilateral
DATAPACKING=POINT
DT=(SINGLE SINGLE SINGLE)
0.29858862303279942729  0.40419237796421669806  1
0.30546522759341032671  0.40042138741808463998  1
0.30530358280191771669  0.40608096039926988574  1
0.30530358280191771669  0.40608096039926988574  1
1  2  3  4
  
ZONE T='face641'
STRANDID=0, SOLUTIONTIME=0
Nodes=4, Elements=1, ZONETYPE=FEQuadrilateral
DATAPACKING=POINT
DT=(SINGLE SINGLE SINGLE)
0.32829559830868187964  0.38490747091932314694  1
0.30546522759341032671  0.40042138741808463998  1
0.30403760409217212013  0.37331931666504009071  1
0.30403760409217212013  0.37331931666504009071  1
1  2  3  4
  
ZONE T='face642'
STRANDID=0, SOLUTIONTIME=0
Nodes=4, Elements=1, ZONETYPE=FEQuadrilateral
DATAPACKING=POINT
DT=(SINGLE SINGLE SINGLE)
0.350046391914156374  0.056857895179356715554  -1
0.35248472075595665975  0.055326921485795682587  -1
0.37230556033686668105  0.063154826054151208536  -1
0.3719808394037885102  0.065160974197413221165  -1
1  2  3  4
  
ZONE T='face643'
STRANDID=0, SOLUTIONTIME=0
Nodes=4, Elements=1, ZONETYPE=FEQuadrilateral
DATAPACKING=POINT
DT=(SINGLE SINGLE SINGLE)
0.35248472075595665975  0.055326921485795682587  1
0.37595822420227575922  0.040588418763785640009  1
0.37230556033686668105  0.063154826054151208536  1
0.37230556033686668105  0.063154826054151208536  1
1  2  3  4
  
ZONE T='face644'
STRANDID=0, SOLUTIONTIME=0
Nodes=4, Elements=1, ZONETYPE=FEQuadrilateral
DATAPACKING=POINT
DT=(SINGLE SINGLE SINGLE)
0.6522087484951261116  0.47651335390835314332  1
0.65944723128774229703  0.4754300355109300491  1
0.67899335981491626413  0.4840955079562660468  1
0.67081547874800828701  0.50292167512569474486  1
1  2  3  4
  
ZONE T='face645'
STRANDID=0, SOLUTIONTIME=0
Nodes=4, Elements=1, ZONETYPE=FEQuadrilateral
DATAPACKING=POINT
DT=(SINGLE SINGLE SINGLE)
0.65944723128774229703  0.4754300355109300491  -1
0.6843783451504164006  0.4716988206846355336  -1
0.67899335981491626413  0.4840955079562660468  -1
0.67899335981491626413  0.4840955079562660468  -1
1  2  3  4
  
ZONE T='face646'
STRANDID=0, SOLUTIONTIME=0
Nodes=4, Elements=1, ZONETYPE=FEQuadrilateral
DATAPACKING=POINT
DT=(SINGLE SINGLE SINGLE)
0.49299918738278447616  0.35047098103571594496  1
0.48777546709804536773  0.366479723413480174  1
0.48030444307793263015  0.35350743123660860467  1
0.48030444307793263015  0.35350743123660860467  1
1  2  3  4
  
ZONE T='face647'
STRANDID=0, SOLUTIONTIME=0
Nodes=4, Elements=1, ZONETYPE=FEQuadrilateral
DATAPACKING=POINT
DT=(SINGLE SINGLE SINGLE)
0.42266370671405328885  0.57068271878162390998  -1
0.43473778789298134217  0.57057887067818680027  -1
0.43058398355821009273  0.58261515094234872514  -1
0.43058398355821009273  0.58261515094234872514  -1
1  2  3  4
  
ZONE T='face648'
STRANDID=0, SOLUTIONTIME=0
Nodes=4, Elements=1, ZONETYPE=FEQuadrilateral
DATAPACKING=POINT
DT=(SINGLE SINGLE SINGLE)
0.39846550457145690771  0.5913352099621813629  1
0.39161257959766793135  0.58571089331457226734  1
0.40100900988709292649  0.58291544100627690206  1
0.40100900988709292649  0.58291544100627690206  1
1  2  3  4
  
ZONE T='face649'
STRANDID=0, SOLUTIONTIME=0
Nodes=4, Elements=1, ZONETYPE=FEQuadrilateral
DATAPACKING=POINT
DT=(SINGLE SINGLE SINGLE)
0.78966855021998261233  0.32468866081291847259  1
0.78790775918659661237  0.32276214753021037485  1
0.79310355116254338537  0.31064490519443510586  1
0.794863640716844011  0.31064846127279105437  1
1  2  3  4
  
ZONE T='face650'
STRANDID=0, SOLUTIONTIME=0
Nodes=4, Elements=1, ZONETYPE=FEQuadrilateral
DATAPACKING=POINT
DT=(SINGLE SINGLE SINGLE)
0.78790775918659661237  0.32276214753021037485  -1
0.77680276353104993348  0.3106119711440401554  -1
0.79310355116254338537  0.31064490519443510586  -1
0.79310355116254338537  0.31064490519443510586  -1
1  2  3  4
  
ZONE T='face651'
STRANDID=0, SOLUTIONTIME=0
Nodes=4, Elements=1, ZONETYPE=FEQuadrilateral
DATAPACKING=POINT
DT=(SINGLE SINGLE SINGLE)
0.46331402317767195198  0.28832113751452714823  1
0.46351024027019516183  0.2885275300093272377  1
0.45893989077664398835  0.3041543005902141994  1
0.4588922265874443851  0.30416745401033984386  1
1  2  3  4
  
ZONE T='face652'
STRANDID=0, SOLUTIONTIME=0
Nodes=4, Elements=1, ZONETYPE=FEQuadrilateral
DATAPACKING=POINT
DT=(SINGLE SINGLE SINGLE)
0.46351024027019516183  0.2885275300093272377  -1
0.47432914380972401869  0.29990747894145564079  -1
0.45893989077664398835  0.3041543005902141994  -1
0.45893989077664398835  0.3041543005902141994  -1
1  2  3  4
  
ZONE T='face653'
STRANDID=0, SOLUTIONTIME=0
Nodes=4, Elements=1, ZONETYPE=FEQuadrilateral
DATAPACKING=POINT
DT=(SINGLE SINGLE SINGLE)
0.094102795668625838221  0.80167363721158435563  1
0.080388073602771947801  0.79719846544765282648  1
0.082777863576519949973  0.78936856606113914303  1
0.090430811338663721899  0.78248870107221146775  1
1  2  3  4
  
ZONE T='face654'
STRANDID=0, SOLUTIONTIME=0
Nodes=4, Elements=1, ZONETYPE=FEQuadrilateral
DATAPACKING=POINT
DT=(SINGLE SINGLE SINGLE)
0.080388073602771947801  0.79719846544765282648  -1
0.075751182552531576286  0.79568542830400357246  -1
0.082777863576519949973  0.78936856606113914303  -1
0.082777863576519949973  0.78936856606113914303  -1
1  2  3  4
  
ZONE T='face655'
STRANDID=0, SOLUTIONTIME=0
Nodes=4, Elements=1, ZONETYPE=FEQuadrilateral
DATAPACKING=POINT
DT=(SINGLE SINGLE SINGLE)
0.47696545874879175964  0.21245504571693660245  -1
0.4867192943375117653  0.21066531400354773784  -1
0.48486520589088955013  0.21682120636357460342  -1
0.48262241038178266272  0.222037885198351298  -1
1  2  3  4
  
ZONE T='face656'
STRANDID=0, SOLUTIONTIME=0
Nodes=4, Elements=1, ZONETYPE=FEQuadrilateral
DATAPACKING=POINT
DT=(SINGLE SINGLE SINGLE)
0.4867192943375117653  0.21066531400354773784  1
0.48757966817383957547  0.21050744397116508133  1
0.48486520589088955013  0.21682120636357460342  1
0.48486520589088955013  0.21682120636357460342  1
1  2  3  4
  
ZONE T='face657'
STRANDID=0, SOLUTIONTIME=0
Nodes=4, Elements=1, ZONETYPE=FEQuadrilateral
DATAPACKING=POINT
DT=(SINGLE SINGLE SINGLE)
0.51243164725931567016  0.46290636906645726834  1
0.52509431554942531672  0.46888632547331421385  1
0.52421541800677418088  0.47249957092638206202  1
0.51246617528402482744  0.46928321430579433837  1
1  2  3  4
  
ZONE T='face658'
STRANDID=0, SOLUTIONTIME=0
Nodes=4, Elements=1, ZONETYPE=FEQuadrilateral
DATAPACKING=POINT
DT=(SINGLE SINGLE SINGLE)
0.51252188307417811952  0.47957166721975957868  -1
0.51246617528402482744  0.46928321430579433837  -1
0.52349916744209279429  0.472932749857544521  -1
0.52349916744209279429  0.472932749857544521  -1
1  2  3  4
  
ZONE T='face659'
STRANDID=0, SOLUTIONTIME=0
Nodes=4, Elements=1, ZONETYPE=FEQuadrilateral
DATAPACKING=POINT
DT=(SINGLE SINGLE SINGLE)
0.52349916744209279429  0.472932749857544521  1
0.51246617528402482744  0.46928321430579433837  1
0.52421541800677418088  0.47249957092638206202  1
0.52421541800677418088  0.47249957092638206202  1
1  2  3  4
  
ZONE T='face660'
STRANDID=0, SOLUTIONTIME=0
Nodes=4, Elements=1, ZONETYPE=FEQuadrilateral
DATAPACKING=POINT
DT=(SINGLE SINGLE SINGLE)
0.52795558921738094948  0.47023756451791798305  -1
0.52421541800677418088  0.47249957092638206202  -1
0.52509431554942531672  0.46888632547331421385  -1
0.52509431554942531672  0.46888632547331421385  -1
1  2  3  4
  
ZONE T='face661'
STRANDID=0, SOLUTIONTIME=0
Nodes=4, Elements=1, ZONETYPE=FEQuadrilateral
DATAPACKING=POINT
DT=(SINGLE SINGLE SINGLE)
0.4217804457088173975  0.59116648676286764896  1
0.41573198775226771762  0.59693713875283238579  1
0.41319932155363864323  0.58991408446649951092  1
0.41319932155363864323  0.58991408446649951092  1
1  2  3  4
  
ZONE T='face662'
STRANDID=0, SOLUTIONTIME=0
Nodes=4, Elements=1, ZONETYPE=FEQuadrilateral
DATAPACKING=POINT
DT=(SINGLE SINGLE SINGLE)
0.19934892269156337385  0.50009158307113188435  -1
0.20736803293198002862  0.48262846076867182976  -1
0.21644595428124766001  0.49790098263574705806  -1
0.21644595428124766001  0.49790098263574705806  -1
1  2  3  4
  
ZONE T='face663'
STRANDID=0, SOLUTIONTIME=0
Nodes=4, Elements=1, ZONETYPE=FEQuadrilateral
DATAPACKING=POINT
DT=(SINGLE SINGLE SINGLE)
0.56099217952729307779  0.46327553163039042472  -1
0.58071142261029529141  0.44673972419737500994  -1
0.58054067287732336045  0.47380730924488340117  -1
0.58054067287732336045  0.47380730924488340117  -1
1  2  3  4
  
ZONE T='face664'
STRANDID=0, SOLUTIONTIME=0
Nodes=4, Elements=1, ZONETYPE=FEQuadrilateral
DATAPACKING=POINT
DT=(SINGLE SINGLE SINGLE)
0.19518100400444970965  0.46748826383849889643  -1
0.19100916717984328663  0.46273978170131457865  -1
0.19542701054628888735  0.45067608317410440266  -1
0.20087013242136836366  0.45007036665178412616  -1
1  2  3  4
  
ZONE T='face665'
STRANDID=0, SOLUTIONTIME=0
Nodes=4, Elements=1, ZONETYPE=FEQuadrilateral
DATAPACKING=POINT
DT=(SINGLE SINGLE SINGLE)
0.20102528181426257414  0.44959535958989838011  1
0.20087013242136836366  0.45007036665178412616  1
0.20009470989821587228  0.44977500272763359934  1
0.20009470989821587228  0.44977500272763359934  1
1  2  3  4
  
ZONE T='face666'
STRANDID=0, SOLUTIONTIME=0
Nodes=4, Elements=1, ZONETYPE=FEQuadrilateral
DATAPACKING=POINT
DT=(SINGLE SINGLE SINGLE)
0.20009470989821587228  0.44977500272763359934  -1
0.20087013242136836366  0.45007036665178412616  -1
0.19542701054628888735  0.45067608317410440266  -1
0.19542701054628888735  0.45067608317410440266  -1
1  2  3  4
  
ZONE T='face667'
STRANDID=0, SOLUTIONTIME=0
Nodes=4, Elements=1, ZONETYPE=FEQuadrilateral
DATAPACKING=POINT
DT=(SINGLE SINGLE SINGLE)
0.1825879922305023717  0.45315460363653714548  1
0.19542701054628888735  0.45067608317410440266  1
0.19100916717984328663  0.46273978170131457865  1
0.19100916717984328663  0.46273978170131457865  1
1  2  3  4
  
ZONE T='face668'
STRANDID=0, SOLUTIONTIME=0
Nodes=4, Elements=1, ZONETYPE=FEQuadrilateral
DATAPACKING=POINT
DT=(SINGLE SINGLE SINGLE)
0.25676255182177032399  0.56621726770978186849  -1
0.24536945722488356925  0.5472593241845477019  -1
0.26933090178394075709  0.54045844630008499365  -1
0.26933090178394075709  0.54045844630008499365  -1
1  2  3  4
  
ZONE T='face669'
STRANDID=0, SOLUTIONTIME=0
Nodes=4, Elements=1, ZONETYPE=FEQuadrilateral
DATAPACKING=POINT
DT=(SINGLE SINGLE SINGLE)
0.33674430558408335878  0.48981848246741938047  1
0.31836014717633465132  0.49315986450589888168  1
0.31396574612048611108  0.49145087998163433651  1
0.32949255556348855389  0.47072421931805374928  1
1  2  3  4
  
ZONE T='face670'
STRANDID=0, SOLUTIONTIME=0
Nodes=4, Elements=1, ZONETYPE=FEQuadrilateral
DATAPACKING=POINT
DT=(SINGLE SINGLE SINGLE)
0.31836014717633465132  0.49315986450589888168  -1
0.31179109440780972129  0.49435381173175191316  -1
0.31396574612048611108  0.49145087998163433651  -1
0.31396574612048611108  0.49145087998163433651  -1
1  2  3  4
  
ZONE T='face671'
STRANDID=0, SOLUTIONTIME=0
Nodes=4, Elements=1, ZONETYPE=FEQuadrilateral
DATAPACKING=POINT
DT=(SINGLE SINGLE SINGLE)
0.80322170220373145799  0.32074364921045334098  1
0.81254836254606432888  0.32848259593852680016  1
0.80121523682597184379  0.33285948563469014427  1
0.80121523682597184379  0.33285948563469014427  1
1  2  3  4
  
ZONE T='face672'
STRANDID=0, SOLUTIONTIME=0
Nodes=4, Elements=1, ZONETYPE=FEQuadrilateral
DATAPACKING=POINT
DT=(SINGLE SINGLE SINGLE)
0.060735302851670586177  0.65884721314251992741  1
0.052928697091938176067  0.66541477079468502875  1
0.052754098865261514484  0.65367222996222085207  1
0.052754098865261514484  0.65367222996222085207  1
1  2  3  4
  
ZONE T='face673'
STRANDID=0, SOLUTIONTIME=0
Nodes=4, Elements=1, ZONETYPE=FEQuadrilateral
DATAPACKING=POINT
DT=(SINGLE SINGLE SINGLE)
0.57722491790622854069  0.22259575848578069812  -1
0.57545523931463571365  0.23184549166019319255  -1
0.56867766822593390774  0.22548438150121138945  -1
0.56867766822593390774  0.22548438150121138945  -1
1  2  3  4
  
ZONE T='face674'
STRANDID=0, SOLUTIONTIME=0
Nodes=4, Elements=1, ZONETYPE=FEQuadrilateral
DATAPACKING=POINT
DT=(SINGLE SINGLE SINGLE)
0.32088441681116142146  0.83234301276637034928  -1
0.30843092540687966352  0.82844152157443784468  -1
0.30894455086645605801  0.82667566666473146775  -1
0.31930594262128930705  0.81846687206199608688  -1
1  2  3  4
  
ZONE T='face675'
STRANDID=0, SOLUTIONTIME=0
Nodes=4, Elements=1, ZONETYPE=FEQuadrilateral
DATAPACKING=POINT
DT=(SINGLE SINGLE SINGLE)
0.30843092540687966352  0.82844152157443784468  1
0.30720171217100311623  0.82805642759098430083  1
0.30894455086645605801  0.82667566666473146775  1
0.30894455086645605801  0.82667566666473146775  1
1  2  3  4
  
ZONE T='face676'
STRANDID=0, SOLUTIONTIME=0
Nodes=4, Elements=1, ZONETYPE=FEQuadrilateral
DATAPACKING=POINT
DT=(SINGLE SINGLE SINGLE)
0.71149517704852360822  0.50253804060468254544  -1
0.71524221830402234801  0.50032774773756916176  -1
0.7266759136038570821  0.50589392789652365412  -1
0.72651086734953551627  0.50999904469734758106  -1
1  2  3  4
  
ZONE T='face677'
STRANDID=0, SOLUTIONTIME=0
Nodes=4, Elements=1, ZONETYPE=FEQuadrilateral
DATAPACKING=POINT
DT=(SINGLE SINGLE SINGLE)
0.71524221830402234801  0.50032774773756916176  1
0.72718288685682763717  0.49328422386600834226  1
0.7266759136038570821  0.50589392789652365412  1
0.7266759136038570821  0.50589392789652365412  1
1  2  3  4
  
ZONE T='face678'
STRANDID=0, SOLUTIONTIME=0
Nodes=4, Elements=1, ZONETYPE=FEQuadrilateral
DATAPACKING=POINT
DT=(SINGLE SINGLE SINGLE)
0.4038213906319882418  0.61568449912010447811  1
0.40843228209550086483  0.61960894394742993541  1
0.40188594106204583722  0.62161592573410162643  1
0.40188594106204583722  0.62161592573410162643  1
1  2  3  4
  
ZONE T='face679'
STRANDID=0, SOLUTIONTIME=0
Nodes=4, Elements=1, ZONETYPE=FEQuadrilateral
DATAPACKING=POINT
DT=(SINGLE SINGLE SINGLE)
0.40553359075034578485  0.51243889024022881706  1
0.40729934969259440347  0.52617254305866267838  1
0.39677665957699997934  0.52230936008499995182  1
0.39797567763206614933  0.51825449902616371745  1
1  2  3  4
  
ZONE T='face680'
STRANDID=0, SOLUTIONTIME=0
Nodes=4, Elements=1, ZONETYPE=FEQuadrilateral
DATAPACKING=POINT
DT=(SINGLE SINGLE SINGLE)
0.40735752820459569801  0.52662504167905876962  -1
0.39665128213563061177  0.52273564338567024556  -1
0.39677665957699997934  0.52230936008499995182  -1
0.40729934969259440347  0.52617254305866267838  -1
1  2  3  4
  
ZONE T='face681'
STRANDID=0, SOLUTIONTIME=0
Nodes=4, Elements=1, ZONETYPE=FEQuadrilateral
DATAPACKING=POINT
DT=(SINGLE SINGLE SINGLE)
0.39359496796077797498  0.52162533608849448452  1
0.39400981557701580948  0.52130612211976257164  1
0.39677665957699997934  0.52230936008499995182  1
0.39665128213563061177  0.52273564338567024556  1
1  2  3  4
  
ZONE T='face682'
STRANDID=0, SOLUTIONTIME=0
Nodes=4, Elements=1, ZONETYPE=FEQuadrilateral
DATAPACKING=POINT
DT=(SINGLE SINGLE SINGLE)
0.39400981557701580948  0.52130612211976257164  -1
0.39797567763206614933  0.51825449902616371745  -1
0.39677665957699997934  0.52230936008499995182  -1
0.39677665957699997934  0.52230936008499995182  -1
1  2  3  4
  
ZONE T='face683'
STRANDID=0, SOLUTIONTIME=0
Nodes=4, Elements=1, ZONETYPE=FEQuadrilateral
DATAPACKING=POINT
DT=(SINGLE SINGLE SINGLE)
0.76757038246743358734  0.37739835252389003495  -1
0.77693716604170659501  0.36479237351868709638  -1
0.783514577594708439  0.3783317044471987689  -1
0.783514577594708439  0.3783317044471987689  -1
1  2  3  4
  
ZONE T='face684'
STRANDID=0, SOLUTIONTIME=0
Nodes=4, Elements=1, ZONETYPE=FEQuadrilateral
DATAPACKING=POINT
DT=(SINGLE SINGLE SINGLE)
0.37171054455060503763  0.1023569598360839078  -1
0.37620437054520228237  0.10802284789809230015  -1
0.37036899190989391872  0.12424567857347515454  -1
0.36036259787118835041  0.12435686329629523639  -1
1  2  3  4
  
ZONE T='face685'
STRANDID=0, SOLUTIONTIME=0
Nodes=4, Elements=1, ZONETYPE=FEQuadrilateral
DATAPACKING=POINT
DT=(SINGLE SINGLE SINGLE)
0.37620437054520228237  0.10802284789809230015  1
0.38890791877360936235  0.12403968574161687577  1
0.37036899190989391872  0.12424567857347515454  1
0.37036899190989391872  0.12424567857347515454  1
1  2  3  4
  
ZONE T='face686'
STRANDID=0, SOLUTIONTIME=0
Nodes=4, Elements=1, ZONETYPE=FEQuadrilateral
DATAPACKING=POINT
DT=(SINGLE SINGLE SINGLE)
0.3719808394037885102  0.065160974197413221165  -1
0.37595947959309827802  0.064597879519242840107  -1
0.3881419358804715225  0.069409134099879671309  -1
0.38230764973850656085  0.082075062065814760603  -1
1  2  3  4
  
ZONE T='face687'
STRANDID=0, SOLUTIONTIME=0
Nodes=4, Elements=1, ZONETYPE=FEQuadrilateral
DATAPACKING=POINT
DT=(SINGLE SINGLE SINGLE)
0.37595947959309827802  0.064597879519242840107  1
0.39136228327710309571  0.062417929493434998189  1
0.3881419358804715225  0.069409134099879671309  1
0.3881419358804715225  0.069409134099879671309  1
1  2  3  4
  
ZONE T='face688'
STRANDID=0, SOLUTIONTIME=0
Nodes=4, Elements=1, ZONETYPE=FEQuadrilateral
DATAPACKING=POINT
DT=(SINGLE SINGLE SINGLE)
0.49548384634321640529  0.6775678099796776932  1
0.48932967428437673663  0.68264517661277990257  1
0.4755875343688079071  0.67771369985725293805  1
0.47577793337943763419  0.67048451247684837107  1
1  2  3  4
  
ZONE T='face689'
STRANDID=0, SOLUTIONTIME=0
Nodes=4, Elements=1, ZONETYPE=FEQuadrilateral
DATAPACKING=POINT
DT=(SINGLE SINGLE SINGLE)
0.48932967428437673663  0.68264517661277990257  -1
0.47514952791220332884  0.69434419986955786541  -1
0.4755875343688079071  0.67771369985725293805  -1
0.4755875343688079071  0.67771369985725293805  -1
1  2  3  4
  
ZONE T='face690'
STRANDID=0, SOLUTIONTIME=0
Nodes=4, Elements=1, ZONETYPE=FEQuadrilateral
DATAPACKING=POINT
DT=(SINGLE SINGLE SINGLE)
0.6172496616822402693  0.82403305015309336046  1
0.63469227458294885658  0.82213465293082144125  1
0.62653085129418739641  0.83815870515908430516  1
0.62653085129418739641  0.83815870515908430516  1
1  2  3  4
  
ZONE T='face691'
STRANDID=0, SOLUTIONTIME=0
Nodes=4, Elements=1, ZONETYPE=FEQuadrilateral
DATAPACKING=POINT
DT=(SINGLE SINGLE SINGLE)
0.39651985849691412378  0.53739983876063224244  -1
0.39490299951695717606  0.52867980428936145465  -1
0.39665128213563061177  0.52273564338567024556  -1
0.40735752820459569801  0.52662504167905876962  -1
1  2  3  4
  
ZONE T='face692'
STRANDID=0, SOLUTIONTIME=0
Nodes=4, Elements=1, ZONETYPE=FEQuadrilateral
DATAPACKING=POINT
DT=(SINGLE SINGLE SINGLE)
0.39490299951695717606  0.52867980428936145465  1
0.39359496796077797498  0.52162533608849448452  1
0.39665128213563061177  0.52273564338567024556  1
0.39665128213563061177  0.52273564338567024556  1
1  2  3  4
  
ZONE T='face693'
STRANDID=0, SOLUTIONTIME=0
Nodes=4, Elements=1, ZONETYPE=FEQuadrilateral
DATAPACKING=POINT
DT=(SINGLE SINGLE SINGLE)
0.57025681178679310523  0.93946588157926036455  1
0.5426321401920486398  0.94975005070876938884  1
0.55226849796874100118  0.92204935376317442852  1
0.55226849796874100118  0.92204935376317442852  1
1  2  3  4
  
ZONE T='face694'
STRANDID=0, SOLUTIONTIME=0
Nodes=4, Elements=1, ZONETYPE=FEQuadrilateral
DATAPACKING=POINT
DT=(SINGLE SINGLE SINGLE)
0.11669122368048530369  0.7517094377975084285  1
0.12058914699896972067  0.74579298186403342186  1
0.14174015805398620937  0.75613980015874582286  1
0.14208805871229779338  0.7567573988618951919  1
1  2  3  4
  
ZONE T='face695'
STRANDID=0, SOLUTIONTIME=0
Nodes=4, Elements=1, ZONETYPE=FEQuadrilateral
DATAPACKING=POINT
DT=(SINGLE SINGLE SINGLE)
0.12058914699896972067  0.74579298186403342186  -1
0.12884917142053134431  0.73325551857740411954  -1
0.14174015805398620937  0.75613980015874582286  -1
0.14174015805398620937  0.75613980015874582286  -1
1  2  3  4
  
ZONE T='face696'
STRANDID=0, SOLUTIONTIME=0
Nodes=4, Elements=1, ZONETYPE=FEQuadrilateral
DATAPACKING=POINT
DT=(SINGLE SINGLE SINGLE)
0.55042224311483445298  0.86415512746520639631  -1
0.54892393188544186255  0.86059548881718705982  -1
0.55414754789749864905  0.84874679883870196573  -1
0.56497756652852160197  0.85116966955502570968  -1
1  2  3  4
  
ZONE T='face697'
STRANDID=0, SOLUTIONTIME=0
Nodes=4, Elements=1, ZONETYPE=FEQuadrilateral
DATAPACKING=POINT
DT=(SINGLE SINGLE SINGLE)
0.54892393188544186255  0.86059548881718705982  1
0.54287513539688170283  0.8462249566258147615  1
0.55414754789749864905  0.84874679883870196573  1
0.55414754789749864905  0.84874679883870196573  1
1  2  3  4
  
ZONE T='face698'
STRANDID=0, SOLUTIONTIME=0
Nodes=4, Elements=1, ZONETYPE=FEQuadrilateral
DATAPACKING=POINT
DT=(SINGLE SINGLE SINGLE)
0.1213986807376925825  0.55050449232224585305  -1
0.11036134414539489068  0.55933891431972859731  -1
0.10828583981358780308  0.54570937642188477312  -1
0.10828583981358780308  0.54570937642188477312  -1
1  2  3  4
  
ZONE T='face699'
STRANDID=0, SOLUTIONTIME=0
Nodes=4, Elements=1, ZONETYPE=FEQuadrilateral
DATAPACKING=POINT
DT=(SINGLE SINGLE SINGLE)
0.55571246417117570182  0.15827832196695193478  -1
0.54701809829329894885  0.15649169649565336515  -1
0.55073278703731343153  0.14843867746166369836  -1
0.55073278703731343153  0.14843867746166369836  -1
1  2  3  4
  
ZONE T='face700'
STRANDID=0, SOLUTIONTIME=0
Nodes=4, Elements=1, ZONETYPE=FEQuadrilateral
DATAPACKING=POINT
DT=(SINGLE SINGLE SINGLE)
0.33417494203399727981  0.70845093017333937713  -1
0.34189406105362440957  0.71339457192672162122  -1
0.33840993929715668109  0.72537305429542731083  -1
0.33572322203376603333  0.7269118607445091973  -1
1  2  3  4
  
ZONE T='face701'
STRANDID=0, SOLUTIONTIME=0
Nodes=4, Elements=1, ZONETYPE=FEQuadrilateral
DATAPACKING=POINT
DT=(SINGLE SINGLE SINGLE)
0.34189406105362440957  0.71339457192672162122  1
0.35012277149375214957  0.7186645770147209733  1
0.33840993929715668109  0.72537305429542731083  1
0.33840993929715668109  0.72537305429542731083  1
1  2  3  4
  
ZONE T='face702'
STRANDID=0, SOLUTIONTIME=0
Nodes=4, Elements=1, ZONETYPE=FEQuadrilateral
DATAPACKING=POINT
DT=(SINGLE SINGLE SINGLE)
0.52162197766545415067  0.41513678408009258014  1
0.52384528519134465618  0.41475004141081883713  1
0.53293028180745549705  0.41893383005009188214  1
0.52949065987297860847  0.42658331729924198195  1
1  2  3  4
  
ZONE T='face703'
STRANDID=0, SOLUTIONTIME=0
Nodes=4, Elements=1, ZONETYPE=FEQuadrilateral
DATAPACKING=POINT
DT=(SINGLE SINGLE SINGLE)
0.52384528519134465618  0.41475004141081883713  -1
0.5357420690501748517  0.41268060482062257632  -1
0.53293028180745549705  0.41893383005009188214  -1
0.53293028180745549705  0.41893383005009188214  -1
1  2  3  4
  
ZONE T='face704'
STRANDID=0, SOLUTIONTIME=0
Nodes=4, Elements=1, ZONETYPE=FEQuadrilateral
DATAPACKING=POINT
DT=(SINGLE SINGLE SINGLE)
0.54311920281862358095  0.75871032273085814435  1
0.52862677697146276401  0.76527810472311719181  1
0.5174168564985581753  0.76158134722527415228  1
0.52152664128137571353  0.74178199209324435781  1
1  2  3  4
  
ZONE T='face705'
STRANDID=0, SOLUTIONTIME=0
Nodes=4, Elements=1, ZONETYPE=FEQuadrilateral
DATAPACKING=POINT
DT=(SINGLE SINGLE SINGLE)
0.52862677697146276401  0.76527810472311719181  -1
0.51540583621241586876  0.77126966593955781359  -1
0.5174168564985581753  0.76158134722527415228  -1
0.5174168564985581753  0.76158134722527415228  -1
1  2  3  4
  
ZONE T='face706'
STRANDID=0, SOLUTIONTIME=0
Nodes=4, Elements=1, ZONETYPE=FEQuadrilateral
DATAPACKING=POINT
DT=(SINGLE SINGLE SINGLE)
0.74280732269895277664  0.53424388904636122  -1
0.74067291711262384091  0.54124874291478919375  -1
0.73617779844890030017  0.54008000557322688451  -1
0.73240598281842395068  0.53519075727143317067  -1
1  2  3  4
  
ZONE T='face707'
STRANDID=0, SOLUTIONTIME=0
Nodes=4, Elements=1, ZONETYPE=FEQuadrilateral
DATAPACKING=POINT
DT=(SINGLE SINGLE SINGLE)
0.74067291711262384091  0.54124874291478919375  1
0.73965545051503445162  0.54458794183638636888  1
0.73617779844890030017  0.54008000557322688451  1
0.73617779844890030017  0.54008000557322688451  1
1  2  3  4
  
ZONE T='face708'
STRANDID=0, SOLUTIONTIME=0
Nodes=4, Elements=1, ZONETYPE=FEQuadrilateral
DATAPACKING=POINT
DT=(SINGLE SINGLE SINGLE)
0.13921471624702380643  0.49036170601375322908  1
0.12847855020487131128  0.49084580085691681406  1
0.12627068883355463402  0.49014331831768465086  1
0.1312870681326746003  0.47942984539974842217  1
1  2  3  4
  
ZONE T='face709'
STRANDID=0, SOLUTIONTIME=0
Nodes=4, Elements=1, ZONETYPE=FEQuadrilateral
DATAPACKING=POINT
DT=(SINGLE SINGLE SINGLE)
0.12847855020487131128  0.49084580085691681406  -1
0.12588705156185070466  0.49096265180018899832  -1
0.12627068883355463402  0.49014331831768465086  -1
0.12627068883355463402  0.49014331831768465086  -1
1  2  3  4
  
ZONE T='face710'
STRANDID=0, SOLUTIONTIME=0
Nodes=4, Elements=1, ZONETYPE=FEQuadrilateral
DATAPACKING=POINT
DT=(SINGLE SINGLE SINGLE)
0.27610950233968606371  0.31302714466543851701  1
0.26821687934545984655  0.31900335828142262207  1
0.25626557487689832771  0.31499459777525046222  1
0.25508029072644178292  0.30514095530943458057  1
1  2  3  4
  
ZONE T='face711'
STRANDID=0, SOLUTIONTIME=0
Nodes=4, Elements=1, ZONETYPE=FEQuadrilateral
DATAPACKING=POINT
DT=(SINGLE SINGLE SINGLE)
0.26821687934545984655  0.31900335828142262207  -1
0.25770520411932462679  0.32696269152959467341  -1
0.25626557487689832771  0.31499459777525046222  -1
0.25626557487689832771  0.31499459777525046222  -1
1  2  3  4
  
ZONE T='face712'
STRANDID=0, SOLUTIONTIME=0
Nodes=4, Elements=1, ZONETYPE=FEQuadrilateral
DATAPACKING=POINT
DT=(SINGLE SINGLE SINGLE)
0.67577156154549622435  0.79366234740938956804  -1
0.66484681193484229667  0.80220041885811044224  -1
0.65948537781358729237  0.78954499793438182031  -1
0.65948537781358729237  0.78954499793438182031  -1
1  2  3  4
  
ZONE T='face713'
STRANDID=0, SOLUTIONTIME=0
Nodes=4, Elements=1, ZONETYPE=FEQuadrilateral
DATAPACKING=POINT
DT=(SINGLE SINGLE SINGLE)
0.64848723360172300101  0.68765349728108904337  1
0.62980327580849704283  0.69285148385958161832  1
0.63395377555977883155  0.67443633663143331969  1
0.63395377555977883155  0.67443633663143331969  1
1  2  3  4
  
ZONE T='face714'
STRANDID=0, SOLUTIONTIME=0
Nodes=4, Elements=1, ZONETYPE=FEQuadrilateral
DATAPACKING=POINT
DT=(SINGLE SINGLE SINGLE)
0.48335741218370836814  0.63990074822629694484  1
0.49531177438284473835  0.62234664710124598663  1
0.50187739267828124223  0.64324404294657644421  1
0.50187739267828124223  0.64324404294657644421  1
1  2  3  4
  
ZONE T='face715'
STRANDID=0, SOLUTIONTIME=0
Nodes=4, Elements=1, ZONETYPE=FEQuadrilateral
DATAPACKING=POINT
DT=(SINGLE SINGLE SINGLE)
0.71257138591227142665  0.64704639329972035711  -1
0.70650601541933488736  0.65382157394631956748  -1
0.70167732092951817791  0.64199722641098788678  -1
0.70167732092951817791  0.64199722641098788678  -1
1  2  3  4
  
ZONE T='face716'
STRANDID=0, SOLUTIONTIME=0
Nodes=4, Elements=1, ZONETYPE=FEQuadrilateral
DATAPACKING=POINT
DT=(SINGLE SINGLE SINGLE)
0.78448097174650754937  0.42641248530372283243  1
0.78165985789745440204  0.43748223785032230859  1
0.77124151610916735766  0.43006914797380879634  1
0.77124151610916735766  0.43006914797380879634  1
1  2  3  4
  
ZONE T='face717'
STRANDID=0, SOLUTIONTIME=0
Nodes=4, Elements=1, ZONETYPE=FEQuadrilateral
DATAPACKING=POINT
DT=(SINGLE SINGLE SINGLE)
0.42205809075285294352  0.70079831758774513428  1
0.40824476929171121808  0.69698332031313070534  1
0.41646549671778232415  0.68726660731898803203  1
0.41646549671778232415  0.68726660731898803203  1
1  2  3  4
  
ZONE T='face718'
STRANDID=0, SOLUTIONTIME=0
Nodes=4, Elements=1, ZONETYPE=FEQuadrilateral
DATAPACKING=POINT
DT=(SINGLE SINGLE SINGLE)
0.49536445280026275562  0.079551175722960165704  -1
0.50636886475826370368  0.08314196184565790515  -1
0.49845073740451018018  0.091173192256251506249  -1
0.49845073740451018018  0.091173192256251506249  -1
1  2  3  4
  
ZONE T='face719'
STRANDID=0, SOLUTIONTIME=0
Nodes=4, Elements=1, ZONETYPE=FEQuadrilateral
DATAPACKING=POINT
DT=(SINGLE SINGLE SINGLE)
0.51724017872147387553  0.23520968326253943737  1
0.5184162303724382248  0.24715699127647949851  1
0.50832301278009661694  0.24581547987013480094  1
0.50832301278009661694  0.24581547987013480094  1
1  2  3  4
  
ZONE T='face720'
STRANDID=0, SOLUTIONTIME=0
Nodes=4, Elements=1, ZONETYPE=FEQuadrilateral
DATAPACKING=POINT
DT=(SINGLE SINGLE SINGLE)
0.3200570860812063656  0.64879204748021279681  1
0.32470641470300481979  0.66343612951254959942  1
0.30558887679366381063  0.66508037280806964198  1
0.30558887679366381063  0.66508037280806964198  1
1  2  3  4
  
ZONE T='face721'
STRANDID=0, SOLUTIONTIME=0
Nodes=4, Elements=1, ZONETYPE=FEQuadrilateral
DATAPACKING=POINT
DT=(SINGLE SINGLE SINGLE)
0.4729756188833454944  0.41183570428136073716  -1
0.46909003472077398511  0.41400702541005601764  -1
0.46758083755538498716  0.40805143041862984576  -1
0.46758083755538498716  0.40805143041862984576  -1
1  2  3  4
  
ZONE T='face722'
STRANDID=0, SOLUTIONTIME=0
Nodes=4, Elements=1, ZONETYPE=FEQuadrilateral
DATAPACKING=POINT
DT=(SINGLE SINGLE SINGLE)
0.51577398743851088359  0.30981739022483317791  1
0.51978521966280011313  0.30037465972117161073  1
0.52627934306627233152  0.310214338593448824  1
0.52627934306627233152  0.310214338593448824  1
1  2  3  4
  
ZONE T='face723'
STRANDID=0, SOLUTIONTIME=0
Nodes=4, Elements=1, ZONETYPE=FEQuadrilateral
DATAPACKING=POINT
DT=(SINGLE SINGLE SINGLE)
0.50171108640076078622  0.70129156204155496113  -1
0.52101813776572414305  0.71218671263905086732  -1
0.51957349933921637142  0.71714873158223846339  -1
0.50201847565713231258  0.72577273501433670067  -1
1  2  3  4
  
ZONE T='face724'
STRANDID=0, SOLUTIONTIME=0
Nodes=4, Elements=1, ZONETYPE=FEQuadrilateral
DATAPACKING=POINT
DT=(SINGLE SINGLE SINGLE)
0.52101813776572414305  0.71218671263905086732  1
0.525046627059883253  0.71446002702096178538  1
0.51957349933921637142  0.71714873158223846339  1
0.51957349933921637142  0.71714873158223846339  1
1  2  3  4
  
ZONE T='face725'
STRANDID=0, SOLUTIONTIME=0
Nodes=4, Elements=1, ZONETYPE=FEQuadrilateral
DATAPACKING=POINT
DT=(SINGLE SINGLE SINGLE)
0.15999829264845752408  0.47419264745317879495  1
0.1448209289235332653  0.47717733617011570679  1
0.1489930029647573706  0.46302693111336734599  1
0.1489930029647573706  0.46302693111336734599  1
1  2  3  4
  
ZONE T='face726'
STRANDID=0, SOLUTIONTIME=0
Nodes=4, Elements=1, ZONETYPE=FEQuadrilateral
DATAPACKING=POINT
DT=(SINGLE SINGLE SINGLE)
0.28787194126529125349  0.12914399744623344946  1
0.27869962792513108818  0.14204868265108289149  1
0.2742877057899839599  0.1410895106923591158  1
0.27123915125546504967  0.12569572297556227958  1
1  2  3  4
  
ZONE T='face727'
STRANDID=0, SOLUTIONTIME=0
Nodes=4, Elements=1, ZONETYPE=FEQuadrilateral
DATAPACKING=POINT
DT=(SINGLE SINGLE SINGLE)
0.27869962792513108818  0.14204868265108289149  -1
0.27539766200438497989  0.14669427522779981965  -1
0.2742877057899839599  0.1410895106923591158  -1
0.2742877057899839599  0.1410895106923591158  -1
1  2  3  4
  
ZONE T='face728'
STRANDID=0, SOLUTIONTIME=0
Nodes=4, Elements=1, ZONETYPE=FEQuadrilateral
DATAPACKING=POINT
DT=(SINGLE SINGLE SINGLE)
0.49214286404182644441  0.14629510119208299912  1
0.48704721902720737869  0.15898263700508089014  1
0.47798481853613616899  0.1483119967471777656  1
0.47798481853613616899  0.1483119967471777656  1
1  2  3  4
  
ZONE T='face729'
STRANDID=0, SOLUTIONTIME=0
Nodes=4, Elements=1, ZONETYPE=FEQuadrilateral
DATAPACKING=POINT
DT=(SINGLE SINGLE SINGLE)
0.45218138496146764727  0.2755263238110213786  1
0.46331402317767195198  0.28832113751452714823  1
0.44675513338489447612  0.2922114024056816084  1
0.44675513338489447612  0.2922114024056816084  1
1  2  3  4
  
ZONE T='face730'
STRANDID=0, SOLUTIONTIME=0
Nodes=4, Elements=1, ZONETYPE=FEQuadrilateral
DATAPACKING=POINT
DT=(SINGLE SINGLE SINGLE)
0.09920935940007863385  0.67331509684208956656  -1
0.10998796203378383152  0.66644960917797901878  -1
0.10939771624412855666  0.68260752548991932009  -1
0.10939771624412855666  0.68260752548991932009  -1
1  2  3  4
  
ZONE T='face731'
STRANDID=0, SOLUTIONTIME=0
Nodes=4, Elements=1, ZONETYPE=FEQuadrilateral
DATAPACKING=POINT
DT=(SINGLE SINGLE SINGLE)
0.42737726068269299429  0.68926944605997908511  1
0.43379335741962188333  0.69584755109727491895  1
0.42205809075285294352  0.70079831758774513428  1
0.42205809075285294352  0.70079831758774513428  1
1  2  3  4
  
ZONE T='face732'
STRANDID=0, SOLUTIONTIME=0
Nodes=4, Elements=1, ZONETYPE=FEQuadrilateral
DATAPACKING=POINT
DT=(SINGLE SINGLE SINGLE)
0.40500605073620543628  0.60530057217543731252  1
0.40626083672613677589  0.60820851229537631344  1
0.40248189188721805731  0.60811282891986950805  1
0.40248189188721805731  0.60811282891986950805  1
1  2  3  4
  
ZONE T='face733'
STRANDID=0, SOLUTIONTIME=0
Nodes=4, Elements=1, ZONETYPE=FEQuadrilateral
DATAPACKING=POINT
DT=(SINGLE SINGLE SINGLE)
0.20399020686760571675  0.20292875400231916161  -1
0.21418750220644844351  0.21066047472872587165  -1
0.19996249264787252509  0.21241467693564977659  -1
0.19996249264787252509  0.21241467693564977659  -1
1  2  3  4
  
ZONE T='face734'
STRANDID=0, SOLUTIONTIME=0
Nodes=4, Elements=1, ZONETYPE=FEQuadrilateral
DATAPACKING=POINT
DT=(SINGLE SINGLE SINGLE)
0.51370048762640874163  0.10273765640001146504  -1
0.51486259906318010415  0.10473342474882030295  -1
0.51273716859413953628  0.11209558724436521904  -1
0.50794401378979148198  0.11209200891563085578  -1
1  2  3  4
  
ZONE T='face735'
STRANDID=0, SOLUTIONTIME=0
Nodes=4, Elements=1, ZONETYPE=FEQuadrilateral
DATAPACKING=POINT
DT=(SINGLE SINGLE SINGLE)
0.51486259906318010415  0.10473342474882030295  1
0.51915228470171748132  0.11210037644797721246  1
0.51273716859413953628  0.11209558724436521904  1
0.51273716859413953628  0.11209558724436521904  1
1  2  3  4
  
ZONE T='face736'
STRANDID=0, SOLUTIONTIME=0
Nodes=4, Elements=1, ZONETYPE=FEQuadrilateral
DATAPACKING=POINT
DT=(SINGLE SINGLE SINGLE)
0.34229526278427169217  0.83794258149813372061  -1
0.33951249329995286663  0.84581899983816755118  -1
0.33401492109957353627  0.8442210072636828766  -1
0.33054553194568775387  0.84024750771209655298  -1
1  2  3  4
  
ZONE T='face737'
STRANDID=0, SOLUTIONTIME=0
Nodes=4, Elements=1, ZONETYPE=FEQuadrilateral
DATAPACKING=POINT
DT=(SINGLE SINGLE SINGLE)
0.33951249329995286663  0.84581899983816755118  1
0.3383307244780883738  0.8491639070159506808  1
0.33401492109957353627  0.8442210072636828766  1
0.33401492109957353627  0.8442210072636828766  1
1  2  3  4
  
ZONE T='face738'
STRANDID=0, SOLUTIONTIME=0
Nodes=4, Elements=1, ZONETYPE=FEQuadrilateral
DATAPACKING=POINT
DT=(SINGLE SINGLE SINGLE)
0.28375501418742660187  0.10632215223167888751  1
0.3063052756362384943  0.11887455621653356119  1
0.30514704505534195889  0.122086035046011121  1
0.28787194126529125349  0.12914399744623344946  1
1  2  3  4
  
ZONE T='face739'
STRANDID=0, SOLUTIONTIME=0
Nodes=4, Elements=1, ZONETYPE=FEQuadrilateral
DATAPACKING=POINT
DT=(SINGLE SINGLE SINGLE)
0.3063052756362384943  0.11887455621653356119  -1
0.30914226090152008286  0.12045373902245043451  -1
0.30514704505534195889  0.122086035046011121  -1
0.30514704505534195889  0.122086035046011121  -1
1  2  3  4
  
ZONE T='face740'
STRANDID=0, SOLUTIONTIME=0
Nodes=4, Elements=1, ZONETYPE=FEQuadrilateral
DATAPACKING=POINT
DT=(SINGLE SINGLE SINGLE)
0.48317922640707988702  0.11128457455480077198  1
0.48971835871261210071  0.1229331290848271474  1
0.47593110336487587375  0.12320348121318935863  1
0.47593110336487587375  0.12320348121318935863  1
1  2  3  4
  
ZONE T='face741'
STRANDID=0, SOLUTIONTIME=0
Nodes=4, Elements=1, ZONETYPE=FEQuadrilateral
DATAPACKING=POINT
DT=(SINGLE SINGLE SINGLE)
0.73839213884908838637  0.51698089453145634753  -1
0.73784873922251870138  0.52710419859113244456  -1
0.72799796625646950865  0.52391646887001930288  -1
0.72799796625646950865  0.52391646887001930288  -1
1  2  3  4
  
ZONE T='face742'
STRANDID=0, SOLUTIONTIME=0
Nodes=4, Elements=1, ZONETYPE=FEQuadrilateral
DATAPACKING=POINT
DT=(SINGLE SINGLE SINGLE)
0.62375069580489517218  0.4811308750743100715  1
0.59921042562965676215  0.48910890960598180088  1
0.6034509601056585737  0.46390260303992625346  1
0.6034509601056585737  0.46390260303992625346  1
1  2  3  4
  
ZONE T='face743'
STRANDID=0, SOLUTIONTIME=0
Nodes=4, Elements=1, ZONETYPE=FEQuadrilateral
DATAPACKING=POINT
DT=(SINGLE SINGLE SINGLE)
0.20543633324449472877  0.72037991848727522814  -1
0.22892690552562477979  0.71348084355142427082  -1
0.22216770852900000199  0.73406567076800000038  -1
0.21653754801299673893  0.73162593454443447527  -1
1  2  3  4
  
ZONE T='face744'
STRANDID=0, SOLUTIONTIME=0
Nodes=4, Elements=1, ZONETYPE=FEQuadrilateral
DATAPACKING=POINT
DT=(SINGLE SINGLE SINGLE)
0.22977976604052871568  0.71323036227188219005  1
0.22669991677002571118  0.73537214723802268868  1
0.22216770852900000199  0.73406567076800000038  1
0.22892690552562477979  0.71348084355142427082  1
1  2  3  4
  
ZONE T='face745'
STRANDID=0, SOLUTIONTIME=0
Nodes=4, Elements=1, ZONETYPE=FEQuadrilateral
DATAPACKING=POINT
DT=(SINGLE SINGLE SINGLE)
0.22590151609632269647  0.74111204373336814211  -1
0.22144918468042590343  0.73660163729235050845  -1
0.22216770852900000199  0.73406567076800000038  -1
0.22669991677002571118  0.73537214723802268868  -1
1  2  3  4
  
ZONE T='face746'
STRANDID=0, SOLUTIONTIME=0
Nodes=4, Elements=1, ZONETYPE=FEQuadrilateral
DATAPACKING=POINT
DT=(SINGLE SINGLE SINGLE)
0.22144918468042590343  0.73660163729235050845  1
0.21653754801299673893  0.73162593454443447527  1
0.22216770852900000199  0.73406567076800000038  1
0.22216770852900000199  0.73406567076800000038  1
1  2  3  4
  
ZONE T='face747'
STRANDID=0, SOLUTIONTIME=0
Nodes=4, Elements=1, ZONETYPE=FEQuadrilateral
DATAPACKING=POINT
DT=(SINGLE SINGLE SINGLE)
0.21729436734041884804  0.29127117848152866975  -1
0.23223134142620052711  0.27882525031037397323  -1
0.23591594201839719003  0.29783532261847067701  -1
0.23591594201839719003  0.29783532261847067701  -1
1  2  3  4
  
ZONE T='face748'
STRANDID=0, SOLUTIONTIME=0
Nodes=4, Elements=1, ZONETYPE=FEQuadrilateral
DATAPACKING=POINT
DT=(SINGLE SINGLE SINGLE)
0.23223294488954973613  0.68948178394541626002  -1
0.23013346112458274439  0.70980633331830844668  -1
0.22917876420852476005  0.71271381938078970375  -1
0.2132926460002999014  0.69906018142073444999  -1
1  2  3  4
  
ZONE T='face749'
STRANDID=0, SOLUTIONTIME=0
Nodes=4, Elements=1, ZONETYPE=FEQuadrilateral
DATAPACKING=POINT
DT=(SINGLE SINGLE SINGLE)
0.23013346112458274439  0.70980633331830844668  1
0.22977976604052871568  0.71323036227188219005  1
0.22917876420852476005  0.71271381938078970375  1
0.22917876420852476005  0.71271381938078970375  1
1  2  3  4
  
ZONE T='face750'
STRANDID=0, SOLUTIONTIME=0
Nodes=4, Elements=1, ZONETYPE=FEQuadrilateral
DATAPACKING=POINT
DT=(SINGLE SINGLE SINGLE)
0.57545523931463571365  0.23184549166019319255  -1
0.57301519602944517295  0.24134414705682921687  -1
0.56613642937007280231  0.2343950578840939547  -1
0.56613642937007280231  0.2343950578840939547  -1
1  2  3  4
  
ZONE T='face751'
STRANDID=0, SOLUTIONTIME=0
Nodes=4, Elements=1, ZONETYPE=FEQuadrilateral
DATAPACKING=POINT
DT=(SINGLE SINGLE SINGLE)
0.41191432652938553272  0.64069579705787305102  1
0.40330773673168113236  0.64343274759597179902  1
0.40542769529764538516  0.63479449822455957797  1
0.40542769529764538516  0.63479449822455957797  1
1  2  3  4
  
ZONE T='face752'
STRANDID=0, SOLUTIONTIME=0
Nodes=4, Elements=1, ZONETYPE=FEQuadrilateral
DATAPACKING=POINT
DT=(SINGLE SINGLE SINGLE)
0.57854645123722081568  0.25957050159448358251  -1
0.57498671218161601093  0.27198637622147636694  -1
0.56706087707682617527  0.26206399272487268526  -1
0.56706087707682617527  0.26206399272487268526  -1
1  2  3  4
  
ZONE T='face753'
STRANDID=0, SOLUTIONTIME=0
Nodes=4, Elements=1, ZONETYPE=FEQuadrilateral
DATAPACKING=POINT
DT=(SINGLE SINGLE SINGLE)
0.071460076771743180624  0.5743423328139138917  -1
0.063072955759416252097  0.57767255720987831236  -1
0.065125388384892110571  0.57138262142613249761  -1
0.065125388384892110571  0.57138262142613249761  -1
1  2  3  4
  
ZONE T='face754'
STRANDID=0, SOLUTIONTIME=0
Nodes=4, Elements=1, ZONETYPE=FEQuadrilateral
DATAPACKING=POINT
DT=(SINGLE SINGLE SINGLE)
0.50187739267828124223  0.64324404294657644421  1
0.50654590271837007798  0.66077108359600245091  1
0.48907291346394754505  0.65745921308697252705  1
0.48907291346394754505  0.65745921308697252705  1
1  2  3  4
  
ZONE T='face755'
STRANDID=0, SOLUTIONTIME=0
Nodes=4, Elements=1, ZONETYPE=FEQuadrilateral
DATAPACKING=POINT
DT=(SINGLE SINGLE SINGLE)
0.64222632263024204136  0.65731149122101018012  -1
0.6391039859306899551  0.66377498219225272713  -1
0.63783883830999998921  0.66331404245199998559  -1
0.64030679412537927497  0.65737552377111951873  -1
1  2  3  4
  
ZONE T='face756'
STRANDID=0, SOLUTIONTIME=0
Nodes=4, Elements=1, ZONETYPE=FEQuadrilateral
DATAPACKING=POINT
DT=(SINGLE SINGLE SINGLE)
0.63395377555977883155  0.67443633663143331969  1
0.63311712726933044859  0.67328209909327563221  1
0.63783883830999998921  0.66331404245199998559  1
0.6391039859306899551  0.66377498219225272713  1
1  2  3  4
  
ZONE T='face757'
STRANDID=0, SOLUTIONTIME=0
Nodes=4, Elements=1, ZONETYPE=FEQuadrilateral
DATAPACKING=POINT
DT=(SINGLE SINGLE SINGLE)
0.62202920671340511394  0.65798523627545113523  -1
0.62210805726694928808  0.65798260594096624754  -1
0.63783883830999998921  0.66331404245199998559  -1
0.63311712726933044859  0.67328209909327563221  -1
1  2  3  4
  
ZONE T='face758'
STRANDID=0, SOLUTIONTIME=0
Nodes=4, Elements=1, ZONETYPE=FEQuadrilateral
DATAPACKING=POINT
DT=(SINGLE SINGLE SINGLE)
0.62210805726694928808  0.65798260594096624754  1
0.64030679412537927497  0.65737552377111951873  1
0.63783883830999998921  0.66331404245199998559  1
0.63783883830999998921  0.66331404245199998559  1
1  2  3  4
  
ZONE T='face759'
STRANDID=0, SOLUTIONTIME=0
Nodes=4, Elements=1, ZONETYPE=FEQuadrilateral
DATAPACKING=POINT
DT=(SINGLE SINGLE SINGLE)
0.59313134099785214115  0.54433176597929266993  -1
0.59863604000411851924  0.57340663468505115308  -1
0.57474218181184200116  0.56657073077791941795  -1
0.57474218181184200116  0.56657073077791941795  -1
1  2  3  4
  
ZONE T='face760'
STRANDID=0, SOLUTIONTIME=0
Nodes=4, Elements=1, ZONETYPE=FEQuadrilateral
DATAPACKING=POINT
DT=(SINGLE SINGLE SINGLE)
0.54091516243227111271  0.15123344060138158018  -1
0.54014506205751311452  0.16049417711294547417  -1
0.53211810127314262964  0.15527056992238008615  -1
0.53211810127314262964  0.15527056992238008615  -1
1  2  3  4
  
ZONE T='face761'
STRANDID=0, SOLUTIONTIME=0
Nodes=4, Elements=1, ZONETYPE=FEQuadrilateral
DATAPACKING=POINT
DT=(SINGLE SINGLE SINGLE)
0.49413146481881181638  0.16771544185984313402  1
0.49835512069194143336  0.16918299048826829223  1
0.49651198699559573324  0.17672681834864578665  1
0.49463132057222319871  0.17818214198996079611  1
1  2  3  4
  
ZONE T='face762'
STRANDID=0, SOLUTIONTIME=0
Nodes=4, Elements=1, ZONETYPE=FEQuadrilateral
DATAPACKING=POINT
DT=(SINGLE SINGLE SINGLE)
0.49835512069194143336  0.16918299048826829223  -1
0.50381091723693183226  0.17107865788567733212  -1
0.49651198699559573324  0.17672681834864578665  -1
0.49651198699559573324  0.17672681834864578665  -1
1  2  3  4
  
ZONE T='face763'
STRANDID=0, SOLUTIONTIME=0
Nodes=4, Elements=1, ZONETYPE=FEQuadrilateral
DATAPACKING=POINT
DT=(SINGLE SINGLE SINGLE)
0.65175533050319289785  0.76519647346739738669  -1
0.63754678308746637327  0.76927218195748459095  -1
0.64148057109452294444  0.75427948616049678154  -1
0.64148057109452294444  0.75427948616049678154  -1
1  2  3  4
  
ZONE T='face764'
STRANDID=0, SOLUTIONTIME=0
Nodes=4, Elements=1, ZONETYPE=FEQuadrilateral
DATAPACKING=POINT
DT=(SINGLE SINGLE SINGLE)
0.75770863688388301327  0.53690611457717130062  -1
0.75651384731829962593  0.53350434630810350534  -1
0.76009016458722267195  0.53525747126131162368  -1
0.76009016458722267195  0.53525747126131162368  -1
1  2  3  4
  
ZONE T='face765'
STRANDID=0, SOLUTIONTIME=0
Nodes=4, Elements=1, ZONETYPE=FEQuadrilateral
DATAPACKING=POINT
DT=(SINGLE SINGLE SINGLE)
0.65285241578943309371  0.80294366621951518415  -1
0.64434262358435034912  0.79226128693999697816  -1
0.65948537781358729237  0.78954499793438182031  -1
0.65948537781358729237  0.78954499793438182031  -1
1  2  3  4
  
ZONE T='face766'
STRANDID=0, SOLUTIONTIME=0
Nodes=4, Elements=1, ZONETYPE=FEQuadrilateral
DATAPACKING=POINT
DT=(SINGLE SINGLE SINGLE)
0.5142491625445834158  0.58692350862900677377  -1
0.53077260076983112658  0.57257419707737022829  -1
0.5340116154995061537  0.57372092423258413962  -1
0.53646004886605158646  0.59700650190785931049  -1
1  2  3  4
  
ZONE T='face767'
STRANDID=0, SOLUTIONTIME=0
Nodes=4, Elements=1, ZONETYPE=FEQuadrilateral
DATAPACKING=POINT
DT=(SINGLE SINGLE SINGLE)
0.53077260076983112658  0.57257419707737022829  1
0.53363011186784059525  0.5700926725636074055  1
0.5340116154995061537  0.57372092423258413962  1
0.5340116154995061537  0.57372092423258413962  1
1  2  3  4
  
ZONE T='face768'
STRANDID=0, SOLUTIONTIME=0
Nodes=4, Elements=1, ZONETYPE=FEQuadrilateral
DATAPACKING=POINT
DT=(SINGLE SINGLE SINGLE)
0.46060369943387585723  0.23162526297321475721  -1
0.44260415470034131236  0.22576667943917061443  -1
0.45794048256969344113  0.21861491476241420862  -1
0.45794048256969344113  0.21861491476241420862  -1
1  2  3  4
  
ZONE T='face769'
STRANDID=0, SOLUTIONTIME=0
Nodes=4, Elements=1, ZONETYPE=FEQuadrilateral
DATAPACKING=POINT
DT=(SINGLE SINGLE SINGLE)
0.71525102171308685417  0.65459969899931869097  -1
0.7112794760455992682  0.66153842729143208512  -1
0.70650601541933488736  0.65382157394631956748  -1
0.70650601541933488736  0.65382157394631956748  -1
1  2  3  4
  
ZONE T='face770'
STRANDID=0, SOLUTIONTIME=0
Nodes=4, Elements=1, ZONETYPE=FEQuadrilateral
DATAPACKING=POINT
DT=(SINGLE SINGLE SINGLE)
0.41177133783766661779  0.34863492983350335974  -1
0.40955627427310026256  0.32664246754247594495  -1
0.4285892083282796805  0.33548637472757358857  -1
0.4285892083282796805  0.33548637472757358857  -1
1  2  3  4
  
ZONE T='face771'
STRANDID=0, SOLUTIONTIME=0
Nodes=4, Elements=1, ZONETYPE=FEQuadrilateral
DATAPACKING=POINT
DT=(SINGLE SINGLE SINGLE)
0.038408527081597240715  0.70750105445753708189  1
0.045260623280921945255  0.71483468006680006557  1
0.036368356390142873857  0.71618853860007525292  1
0.036368356390142873857  0.71618853860007525292  1
1  2  3  4
  
ZONE T='face772'
STRANDID=0, SOLUTIONTIME=0
Nodes=4, Elements=1, ZONETYPE=FEQuadrilateral
DATAPACKING=POINT
DT=(SINGLE SINGLE SINGLE)
0.37286544194055265544  0.90229482492157231377  -1
0.36604662533530607504  0.91135185107589944398  -1
0.36140266714413138427  0.90143199169898191592  -1
0.36140266714413138427  0.90143199169898191592  -1
1  2  3  4
  
ZONE T='face773'
STRANDID=0, SOLUTIONTIME=0
Nodes=4, Elements=1, ZONETYPE=FEQuadrilateral
DATAPACKING=POINT
DT=(SINGLE SINGLE SINGLE)
0.4878354675417548858  0.44868749182356254535  1
0.47582559326243678566  0.45203907102781853977  1
0.47913035578571588902  0.44109895220510936253  1
0.47913035578571588902  0.44109895220510936253  1
1  2  3  4
  
ZONE T='face774'
STRANDID=0, SOLUTIONTIME=0
Nodes=4, Elements=1, ZONETYPE=FEQuadrilateral
DATAPACKING=POINT
DT=(SINGLE SINGLE SINGLE)
0.43858191034152338439  0.90758725081545299496  1
0.42639069031280546485  0.92074547955466323756  1
0.42346740335160237834  0.89910297905493941073  1
0.42346740335160237834  0.89910297905493941073  1
1  2  3  4
  
ZONE T='face775'
STRANDID=0, SOLUTIONTIME=0
Nodes=4, Elements=1, ZONETYPE=FEQuadrilateral
DATAPACKING=POINT
DT=(SINGLE SINGLE SINGLE)
0.35761392136058578473  0.51764233500904843766  1
0.35610048617467093823  0.53574160618714949944  1
0.33976971226813185156  0.53088891639824742352  1
0.33976971226813185156  0.53088891639824742352  1
1  2  3  4
  
ZONE T='face776'
STRANDID=0, SOLUTIONTIME=0
Nodes=4, Elements=1, ZONETYPE=FEQuadrilateral
DATAPACKING=POINT
DT=(SINGLE SINGLE SINGLE)
0.37286544194055265544  0.90229482492157231377  -1
0.37973222400569767165  0.89227136041751275997  -1
0.38503440176824549335  0.90360207403363368428  -1
0.38503440176824549335  0.90360207403363368428  -1
1  2  3  4
  
ZONE T='face777'
STRANDID=0, SOLUTIONTIME=0
Nodes=4, Elements=1, ZONETYPE=FEQuadrilateral
DATAPACKING=POINT
DT=(SINGLE SINGLE SINGLE)
0.16732239505703502824  0.40553842281653279533  -1
0.15187208581669842111  0.39745801860398449756  -1
0.16381231378258956366  0.39158971184488972073  -1
0.16381231378258956366  0.39158971184488972073  -1
1  2  3  4
  
ZONE T='face778'
STRANDID=0, SOLUTIONTIME=0
Nodes=4, Elements=1, ZONETYPE=FEQuadrilateral
DATAPACKING=POINT
DT=(SINGLE SINGLE SINGLE)
0.33434616044913578747  0.85990862991540550908  1
0.32691700690382308192  0.85136757528624873448  1
0.3383307244780883738  0.8491639070159506808  1
0.3383307244780883738  0.8491639070159506808  1
1  2  3  4
  
ZONE T='face779'
STRANDID=0, SOLUTIONTIME=0
Nodes=4, Elements=1, ZONETYPE=FEQuadrilateral
DATAPACKING=POINT
DT=(SINGLE SINGLE SINGLE)
0.39136228327710309571  0.062417929493434998189  1
0.37595947959309827802  0.064597879519242840107  1
0.37230556033686668105  0.063154826054151208536  1
0.37595822420227575922  0.040588418763785640009  1
1  2  3  4
  
ZONE T='face780'
STRANDID=0, SOLUTIONTIME=0
Nodes=4, Elements=1, ZONETYPE=FEQuadrilateral
DATAPACKING=POINT
DT=(SINGLE SINGLE SINGLE)
0.37595947959309827802  0.064597879519242840107  -1
0.3719808394037885102  0.065160974197413221165  -1
0.37230556033686668105  0.063154826054151208536  -1
0.37230556033686668105  0.063154826054151208536  -1
1  2  3  4
  
ZONE T='face781'
STRANDID=0, SOLUTIONTIME=0
Nodes=4, Elements=1, ZONETYPE=FEQuadrilateral
DATAPACKING=POINT
DT=(SINGLE SINGLE SINGLE)
0.38322177475066832031  0.84818867262602082313  1
0.37104015014535179917  0.85304175536046189521  1
0.37313758597441437637  0.84024048509026783016  1
0.37313758597441437637  0.84024048509026783016  1
1  2  3  4
  
ZONE T='face782'
STRANDID=0, SOLUTIONTIME=0
Nodes=4, Elements=1, ZONETYPE=FEQuadrilateral
DATAPACKING=POINT
DT=(SINGLE SINGLE SINGLE)
0.59411152244436260528  0.74757889939664157186  1
0.59699786619821815226  0.7509878419339035549  1
0.59017251697601036398  0.76634487768380221695  1
0.58651051177236490641  0.7671422120626588681  1
1  2  3  4
  
ZONE T='face783'
STRANDID=0, SOLUTIONTIME=0
Nodes=4, Elements=1, ZONETYPE=FEQuadrilateral
DATAPACKING=POINT
DT=(SINGLE SINGLE SINGLE)
0.59699786619821815226  0.7509878419339035549  -1
0.60691424684706596349  0.76269967347315881234  -1
0.59017251697601036398  0.76634487768380221695  -1
0.59017251697601036398  0.76634487768380221695  -1
1  2  3  4
  
ZONE T='face784'
STRANDID=0, SOLUTIONTIME=0
Nodes=4, Elements=1, ZONETYPE=FEQuadrilateral
DATAPACKING=POINT
DT=(SINGLE SINGLE SINGLE)
0.67314911791136411434  0.73450449134212147939  1
0.66112908219906818541  0.73826335685991029134  1
0.66463341925151098177  0.72575324847386257776  1
0.66463341925151098177  0.72575324847386257776  1
1  2  3  4
  
ZONE T='face785'
STRANDID=0, SOLUTIONTIME=0
Nodes=4, Elements=1, ZONETYPE=FEQuadrilateral
DATAPACKING=POINT
DT=(SINGLE SINGLE SINGLE)
0.56242579563905459317  0.79894667308127631511  -1
0.57297135701242607464  0.80555751626549609856  -1
0.56579015046776837128  0.82209099179882871855  -1
0.55901912396939679173  0.82565730984900720379  -1
1  2  3  4
  
ZONE T='face786'
STRANDID=0, SOLUTIONTIME=0
Nodes=4, Elements=1, ZONETYPE=FEQuadrilateral
DATAPACKING=POINT
DT=(SINGLE SINGLE SINGLE)
0.57297135701242607464  0.80555751626549609856  1
0.58402480873180062648  0.8124867477567323526  1
0.56579015046776837128  0.82209099179882871855  1
0.56579015046776837128  0.82209099179882871855  1
1  2  3  4
  
ZONE T='face787'
STRANDID=0, SOLUTIONTIME=0
Nodes=4, Elements=1, ZONETYPE=FEQuadrilateral
DATAPACKING=POINT
DT=(SINGLE SINGLE SINGLE)
0.34966533818712364212  0.73538626334416812291  1
0.36164906635502985788  0.74492684707434031477  1
0.34855007503973661764  0.75085634384489208237  1
0.34855007503973661764  0.75085634384489208237  1
1  2  3  4
  
ZONE T='face788'
STRANDID=0, SOLUTIONTIME=0
Nodes=4, Elements=1, ZONETYPE=FEQuadrilateral
DATAPACKING=POINT
DT=(SINGLE SINGLE SINGLE)
0.21997375221488191244  0.13732336113150120371  1
0.21813743495947482409  0.14847415532201599375  1
0.20477400860159730711  0.14341200618079696927  1
0.20477400860159730711  0.14341200618079696927  1
1  2  3  4
  
ZONE T='face789'
STRANDID=0, SOLUTIONTIME=0
Nodes=4, Elements=1, ZONETYPE=FEQuadrilateral
DATAPACKING=POINT
DT=(SINGLE SINGLE SINGLE)
0.25423344923986651578  0.069651704761590466086  -1
0.24345106411731218254  0.088308789644636120908  -1
0.22992054578444315327  0.066347306395984753657  -1
0.22992054578444315327  0.066347306395984753657  -1
1  2  3  4
  
ZONE T='face790'
STRANDID=0, SOLUTIONTIME=0
Nodes=4, Elements=1, ZONETYPE=FEQuadrilateral
DATAPACKING=POINT
DT=(SINGLE SINGLE SINGLE)
0.783514577594708439  0.3783317044471987689  -1
0.79196013425912714645  0.39243171279943228624  -1
0.77539077500213215988  0.39150664015303043852  -1
0.77539077500213215988  0.39150664015303043852  -1
1  2  3  4
  
ZONE T='face791'
STRANDID=0, SOLUTIONTIME=0
Nodes=4, Elements=1, ZONETYPE=FEQuadrilateral
DATAPACKING=POINT
DT=(SINGLE SINGLE SINGLE)
0.67592984495016716906  0.57391866724571849456  -1
0.67617421682391032345  0.5760335337183599691  -1
0.67027775516829357638  0.58878264000065594352  -1
0.65859106539050149554  0.58685565861448596436  -1
1  2  3  4
  
ZONE T='face792'
STRANDID=0, SOLUTIONTIME=0
Nodes=4, Elements=1, ZONETYPE=FEQuadrilateral
DATAPACKING=POINT
DT=(SINGLE SINGLE SINGLE)
0.67617421682391032345  0.5760335337183599691  1
0.67779050782294625321  0.59002139407042897279  1
0.67027775516829357638  0.58878264000065594352  1
0.67027775516829357638  0.58878264000065594352  1
1  2  3  4
  
ZONE T='face793'
STRANDID=0, SOLUTIONTIME=0
Nodes=4, Elements=1, ZONETYPE=FEQuadrilateral
DATAPACKING=POINT
DT=(SINGLE SINGLE SINGLE)
0.46889271696774126319  0.44305992951380041012  -1
0.45876347704462216992  0.44334336202647306457  -1
0.4634041080654940914  0.4350454619789733135  -1
0.4634041080654940914  0.4350454619789733135  -1
1  2  3  4
  
ZONE T='face794'
STRANDID=0, SOLUTIONTIME=0
Nodes=4, Elements=1, ZONETYPE=FEQuadrilateral
DATAPACKING=POINT
DT=(SINGLE SINGLE SINGLE)
0.35589375815056079055  0.91022218541844246431  -1
0.3431733727247738841  0.91344149309598787756  -1
0.35024286060154097289  0.90146481153930480001  -1
0.35024286060154097289  0.90146481153930480001  -1
1  2  3  4
  
ZONE T='face795'
STRANDID=0, SOLUTIONTIME=0
Nodes=4, Elements=1, ZONETYPE=FEQuadrilateral
DATAPACKING=POINT
DT=(SINGLE SINGLE SINGLE)
0.18818354402384984692  0.19425555423396731469  1
0.19168373420712858657  0.18352878483254683739  1
0.20023343866310963635  0.19254595461172377413  1
0.20023343866310963635  0.19254595461172377413  1
1  2  3  4
  
ZONE T='face796'
STRANDID=0, SOLUTIONTIME=0
Nodes=4, Elements=1, ZONETYPE=FEQuadrilateral
DATAPACKING=POINT
DT=(SINGLE SINGLE SINGLE)
0.2031032170788855673  0.81210000306325702546  1
0.22424317390424100549  0.80029277143572441489  1
0.22536176483696898631  0.82313517684562920174  1
0.22536176483696898631  0.82313517684562920174  1
1  2  3  4
  
ZONE T='face797'
STRANDID=0, SOLUTIONTIME=0
Nodes=4, Elements=1, ZONETYPE=FEQuadrilateral
DATAPACKING=POINT
DT=(SINGLE SINGLE SINGLE)
0.31435932112154502116  0.27461665777288063461  -1
0.2956364840524172144  0.25334508070830957793  -1
0.31865664836581109043  0.24494275829551304113  -1
0.31865664836581109043  0.24494275829551304113  -1
1  2  3  4
  
ZONE T='face798'
STRANDID=0, SOLUTIONTIME=0
Nodes=4, Elements=1, ZONETYPE=FEQuadrilateral
DATAPACKING=POINT
DT=(SINGLE SINGLE SINGLE)
0.49194109108431960387  0.81351911140333521555  -1
0.49050916842821457031  0.81160425372521438625  -1
0.4972725915489589199  0.79050237358780894859  -1
0.49759666919774969696  0.79046345295731768044  -1
1  2  3  4
  
ZONE T='face799'
STRANDID=0, SOLUTIONTIME=0
Nodes=4, Elements=1, ZONETYPE=FEQuadrilateral
DATAPACKING=POINT
DT=(SINGLE SINGLE SINGLE)
0.49050916842821457031  0.81160425372521438625  1
0.47658699657026304397  0.79298664364365323287  1
0.4972725915489589199  0.79050237358780894859  1
0.4972725915489589199  0.79050237358780894859  1
1  2  3  4
  
ZONE T='face800'
STRANDID=0, SOLUTIONTIME=0
Nodes=4, Elements=1, ZONETYPE=FEQuadrilateral
DATAPACKING=POINT
DT=(SINGLE SINGLE SINGLE)
0.22181416831387062993  0.32756077108759251715  1
0.23357448813217016048  0.33526832063309808252  1
0.2315611362195654499  0.34161820385817687207  1
0.21950786904307739711  0.34655822380528000792  1
1  2  3  4
  
ZONE T='face801'
STRANDID=0, SOLUTIONTIME=0
Nodes=4, Elements=1, ZONETYPE=FEQuadrilateral
DATAPACKING=POINT
DT=(SINGLE SINGLE SINGLE)
0.23357448813217016048  0.33526832063309808252  -1
0.23876086713130204031  0.33866740107607867794  -1
0.2315611362195654499  0.34161820385817687207  -1
0.2315611362195654499  0.34161820385817687207  -1
1  2  3  4
  
ZONE T='face802'
STRANDID=0, SOLUTIONTIME=0
Nodes=4, Elements=1, ZONETYPE=FEQuadrilateral
DATAPACKING=POINT
DT=(SINGLE SINGLE SINGLE)
0.31851628791397151863  0.78383401845865163793  1
0.32086579097268219662  0.78569019762522518402  1
0.31640612405912155181  0.80102262433448911949  1
0.31515424483203580142  0.80161310634373650341  1
1  2  3  4
  
ZONE T='face803'
STRANDID=0, SOLUTIONTIME=0
Nodes=4, Elements=1, ZONETYPE=FEQuadrilateral
DATAPACKING=POINT
DT=(SINGLE SINGLE SINGLE)
0.32086579097268219662  0.78569019762522518402  -1
0.33135071834569074234  0.79397361044337844138  -1
0.31640612405912155181  0.80102262433448911949  -1
0.31640612405912155181  0.80102262433448911949  -1
1  2  3  4
  
ZONE T='face804'
STRANDID=0, SOLUTIONTIME=0
Nodes=4, Elements=1, ZONETYPE=FEQuadrilateral
DATAPACKING=POINT
DT=(SINGLE SINGLE SINGLE)
0.40248189188721805731  0.60811282891986950805  1
0.39934142388817794878  0.61241083063762102867  1
0.39746789169837781763  0.60650385220839486689  1
0.39746789169837781763  0.60650385220839486689  1
1  2  3  4
  
ZONE T='face805'
STRANDID=0, SOLUTIONTIME=0
Nodes=4, Elements=1, ZONETYPE=FEQuadrilateral
DATAPACKING=POINT
DT=(SINGLE SINGLE SINGLE)
0.783514577594708439  0.3783317044471987689  -1
0.79839776734748901799  0.37777232322054765667  -1
0.79196013425912714645  0.39243171279943228624  -1
0.79196013425912714645  0.39243171279943228624  -1
1  2  3  4
  
ZONE T='face806'
STRANDID=0, SOLUTIONTIME=0
Nodes=4, Elements=1, ZONETYPE=FEQuadrilateral
DATAPACKING=POINT
DT=(SINGLE SINGLE SINGLE)
0.49710376069341305483  0.18939043187966975168  1
0.50058297456902700606  0.18626983808822808464  1
0.50646081368871898043  0.18825240350977986981  1
0.50723720771158375964  0.1922570057487165418  1
1  2  3  4
  
ZONE T='face807'
STRANDID=0, SOLUTIONTIME=0
Nodes=4, Elements=1, ZONETYPE=FEQuadrilateral
DATAPACKING=POINT
DT=(SINGLE SINGLE SINGLE)
0.50058297456902700606  0.18626983808822808464  -1
0.50526268076972102872  0.1820724927574300378  -1
0.50646081368871898043  0.18825240350977986981  -1
0.50646081368871898043  0.18825240350977986981  -1
1  2  3  4
  
ZONE T='face808'
STRANDID=0, SOLUTIONTIME=0
Nodes=4, Elements=1, ZONETYPE=FEQuadrilateral
DATAPACKING=POINT
DT=(SINGLE SINGLE SINGLE)
0.56014929028396265309  0.89938617601694093029  1
0.56630649546332456623  0.89841763889367709517  1
0.58002025063290019169  0.90166914670395992282  1
0.57501952367327180404  0.91634928188067465982  1
1  2  3  4
  
ZONE T='face809'
STRANDID=0, SOLUTIONTIME=0
Nodes=4, Elements=1, ZONETYPE=FEQuadrilateral
DATAPACKING=POINT
DT=(SINGLE SINGLE SINGLE)
0.56630649546332456623  0.89841763889367709517  -1
0.58196701783451232348  0.89595421647321926706  -1
0.58002025063290019169  0.90166914670395992282  -1
0.58002025063290019169  0.90166914670395992282  -1
1  2  3  4
  
ZONE T='face810'
STRANDID=0, SOLUTIONTIME=0
Nodes=4, Elements=1, ZONETYPE=FEQuadrilateral
DATAPACKING=POINT
DT=(SINGLE SINGLE SINGLE)
0.33434360843841504085  0.77730581509367724369  -1
0.32179959115675149661  0.78247977335793206244  -1
0.3248427832899999923  0.77201721611999996053  -1
0.32813207922886022949  0.7729377578771692292  -1
1  2  3  4
  
ZONE T='face811'
STRANDID=0, SOLUTIONTIME=0
Nodes=4, Elements=1, ZONETYPE=FEQuadrilateral
DATAPACKING=POINT
DT=(SINGLE SINGLE SINGLE)
0.31851628791397151863  0.78383401845865163793  1
0.32015688484188864482  0.7699374585430621698  1
0.3248427832899999923  0.77201721611999996053  1
0.32179959115675149661  0.78247977335793206244  1
1  2  3  4
  
ZONE T='face812'
STRANDID=0, SOLUTIONTIME=0
Nodes=4, Elements=1, ZONETYPE=FEQuadrilateral
DATAPACKING=POINT
DT=(SINGLE SINGLE SINGLE)
0.32044117728309445825  0.7675293795837884181  -1
0.32517904728515933943  0.77086113357788721423  -1
0.3248427832899999923  0.77201721611999996053  -1
0.32015688484188864482  0.7699374585430621698  -1
1  2  3  4
  
ZONE T='face813'
STRANDID=0, SOLUTIONTIME=0
Nodes=4, Elements=1, ZONETYPE=FEQuadrilateral
DATAPACKING=POINT
DT=(SINGLE SINGLE SINGLE)
0.32517904728515933943  0.77086113357788721423  1
0.32813207922886022949  0.7729377578771692292  1
0.3248427832899999923  0.77201721611999996053  1
0.3248427832899999923  0.77201721611999996053  1
1  2  3  4
  
ZONE T='face814'
STRANDID=0, SOLUTIONTIME=0
Nodes=4, Elements=1, ZONETYPE=FEQuadrilateral
DATAPACKING=POINT
DT=(SINGLE SINGLE SINGLE)
0.62995887074088519064  0.32009637162195497817  -1
0.64678408069225401533  0.33264406802749524328  -1
0.64665083330594763655  0.3330540599853609729  -1
0.6263800722028494139  0.34509213957969786524  -1
1  2  3  4
  
ZONE T='face815'
STRANDID=0, SOLUTIONTIME=0
Nodes=4, Elements=1, ZONETYPE=FEQuadrilateral
DATAPACKING=POINT
DT=(SINGLE SINGLE SINGLE)
0.64678408069225401533  0.33264406802749524328  1
0.64703105982557806986  0.33282825706242619157  1
0.64665083330594763655  0.3330540599853609729  1
0.64665083330594763655  0.3330540599853609729  1
1  2  3  4
  
ZONE T='face816'
STRANDID=0, SOLUTIONTIME=0
Nodes=4, Elements=1, ZONETYPE=FEQuadrilateral
DATAPACKING=POINT
DT=(SINGLE SINGLE SINGLE)
0.40976011300642889434  0.53824572294183237187  -1
0.4187457113886006721  0.54592219771250150018  -1
0.40579448065633488829  0.54883556258321752885  -1
0.40579448065633488829  0.54883556258321752885  -1
1  2  3  4
  
ZONE T='face817'
STRANDID=0, SOLUTIONTIME=0
Nodes=4, Elements=1, ZONETYPE=FEQuadrilateral
DATAPACKING=POINT
DT=(SINGLE SINGLE SINGLE)
0.62980327580849704283  0.69285148385958161832  1
0.62541149858947198137  0.68954953741719549054  1
0.63240177236828687413  0.67479229277323538039  1
0.63395377555977883155  0.67443633663143331969  1
1  2  3  4
  
ZONE T='face818'
STRANDID=0, SOLUTIONTIME=0
Nodes=4, Elements=1, ZONETYPE=FEQuadrilateral
DATAPACKING=POINT
DT=(SINGLE SINGLE SINGLE)
0.62541149858947198137  0.68954953741719549054  -1
0.61200546067857553023  0.67947024218459195488  -1
0.63240177236828687413  0.67479229277323538039  -1
0.63240177236828687413  0.67479229277323538039  -1
1  2  3  4
  
ZONE T='face819'
STRANDID=0, SOLUTIONTIME=0
Nodes=4, Elements=1, ZONETYPE=FEQuadrilateral
DATAPACKING=POINT
DT=(SINGLE SINGLE SINGLE)
0.525046627059883253  0.71446002702096178538  1
0.54978510441668881903  0.70504304987961352591  1
0.55089013966249478216  0.70547199754420319984  1
0.5465940437162024601  0.73154391346741287627  1
1  2  3  4
  
ZONE T='face820'
STRANDID=0, SOLUTIONTIME=0
Nodes=4, Elements=1, ZONETYPE=FEQuadrilateral
DATAPACKING=POINT
DT=(SINGLE SINGLE SINGLE)
0.54978510441668881903  0.70504304987961352591  -1
0.55103950304937743265  0.70456554905853263637  -1
0.55089013966249478216  0.70547199754420319984  -1
0.55089013966249478216  0.70547199754420319984  -1
1  2  3  4
  
ZONE T='face821'
STRANDID=0, SOLUTIONTIME=0
Nodes=4, Elements=1, ZONETYPE=FEQuadrilateral
DATAPACKING=POINT
DT=(SINGLE SINGLE SINGLE)
0.19934892269156337385  0.50009158307113188435  -1
0.19383767346231767226  0.51267074622204711343  -1
0.1863148712804864604  0.50986022918343676391  -1
0.18089027456706230357  0.50195268420793059949  -1
1  2  3  4
  
ZONE T='face822'
STRANDID=0, SOLUTIONTIME=0
Nodes=4, Elements=1, ZONETYPE=FEQuadrilateral
DATAPACKING=POINT
DT=(SINGLE SINGLE SINGLE)
0.19383767346231767226  0.51267074622204711343  1
0.19165712576027016389  0.51764774220997167298  1
0.1863148712804864604  0.50986022918343676391  1
0.1863148712804864604  0.50986022918343676391  1
1  2  3  4
  
ZONE T='face823'
STRANDID=0, SOLUTIONTIME=0
Nodes=4, Elements=1, ZONETYPE=FEQuadrilateral
DATAPACKING=POINT
DT=(SINGLE SINGLE SINGLE)
0.7572535429624440706  0.52174756119078646854  -1
0.75486200402919501062  0.52871127728788536171  -1
0.74732894255339910039  0.52482638511454249297  -1
0.74732894255339910039  0.52482638511454249297  -1
1  2  3  4
  
ZONE T='face824'
STRANDID=0, SOLUTIONTIME=0
Nodes=4, Elements=1, ZONETYPE=FEQuadrilateral
DATAPACKING=POINT
DT=(SINGLE SINGLE SINGLE)
0.56259761256427742726  0.4813254298092382033  -1
0.56029440491416837578  0.48430718060868949149  -1
0.54702577632390103624  0.48020996289052048089  -1
0.54585316097452296624  0.47658008294248349612  -1
1  2  3  4
  
ZONE T='face825'
STRANDID=0, SOLUTIONTIME=0
Nodes=4, Elements=1, ZONETYPE=FEQuadrilateral
DATAPACKING=POINT
DT=(SINGLE SINGLE SINGLE)
0.56029440491416837578  0.48430718060868949149  1
0.55187182714320870414  0.49521111625722408212  1
0.54702577632390103624  0.48020996289052048089  1
0.54702577632390103624  0.48020996289052048089  1
1  2  3  4
  
ZONE T='face826'
STRANDID=0, SOLUTIONTIME=0
Nodes=4, Elements=1, ZONETYPE=FEQuadrilateral
DATAPACKING=POINT
DT=(SINGLE SINGLE SINGLE)
0.28203802191245019859  0.84030540637704864704  -1
0.29334560973163437136  0.83325021279919386785  -1
0.29292679624214390532  0.84596821927891885373  -1
0.29292679624214390532  0.84596821927891885373  -1
1  2  3  4
  
ZONE T='face827'
STRANDID=0, SOLUTIONTIME=0
Nodes=4, Elements=1, ZONETYPE=FEQuadrilateral
DATAPACKING=POINT
DT=(SINGLE SINGLE SINGLE)
0.24616832469309307685  0.26530709289531428929  -1
0.25085619016112259416  0.28421362250537129945  -1
0.25070032248091517202  0.28464733142872944427  -1
0.23223134142620052711  0.27882525031037397323  -1
1  2  3  4
  
ZONE T='face828'
STRANDID=0, SOLUTIONTIME=0
Nodes=4, Elements=1, ZONETYPE=FEQuadrilateral
DATAPACKING=POINT
DT=(SINGLE SINGLE SINGLE)
0.25085619016112259416  0.28421362250537129945  1
0.25098606223623032285  0.28473740678422715389  1
0.25070032248091517202  0.28464733142872944427  1
0.25070032248091517202  0.28464733142872944427  1
1  2  3  4
  
ZONE T='face829'
STRANDID=0, SOLUTIONTIME=0
Nodes=4, Elements=1, ZONETYPE=FEQuadrilateral
DATAPACKING=POINT
DT=(SINGLE SINGLE SINGLE)
0.33135071834569074234  0.79397361044337844138  -1
0.342560946338887784  0.80342477174685489327  -1
0.33022489946593802657  0.80895955214878478845  -1
0.33022489946593802657  0.80895955214878478845  -1
1  2  3  4
  
ZONE T='face830'
STRANDID=0, SOLUTIONTIME=0
Nodes=4, Elements=1, ZONETYPE=FEQuadrilateral
DATAPACKING=POINT
DT=(SINGLE SINGLE SINGLE)
0.15410689211430284029  0.48915677834335563601  1
0.15999829264845752408  0.47419264745317879495  1
0.17057012005557231626  0.48734404568930517199  1
0.17057012005557231626  0.48734404568930517199  1
1  2  3  4
  
ZONE T='face831'
STRANDID=0, SOLUTIONTIME=0
Nodes=4, Elements=1, ZONETYPE=FEQuadrilateral
DATAPACKING=POINT
DT=(SINGLE SINGLE SINGLE)
0.45824556696588419902  0.081770361303982366796  1
0.44762296447145705214  0.093427984733358546143  1
0.4470221134706511279  0.09310376696536776242  1
0.44245610287892728207  0.077666225585823506217  1
1  2  3  4
  
ZONE T='face832'
STRANDID=0, SOLUTIONTIME=0
Nodes=4, Elements=1, ZONETYPE=FEQuadrilateral
DATAPACKING=POINT
DT=(SINGLE SINGLE SINGLE)
0.44762296447145705214  0.093427984733358546143  -1
0.44724174816804407318  0.093846345122223603918  -1
0.4470221134706511279  0.09310376696536776242  -1
0.4470221134706511279  0.09310376696536776242  -1
1  2  3  4
  
ZONE T='face833'
STRANDID=0, SOLUTIONTIME=0
Nodes=4, Elements=1, ZONETYPE=FEQuadrilateral
DATAPACKING=POINT
DT=(SINGLE SINGLE SINGLE)
0.49596762445574371636  0.59950278950311430837  -1
0.487293319089793453  0.59447729450682040842  -1
0.49152685771023346684  0.58104041105920123389  -1
0.49442835476954594132  0.57903600671262100974  -1
1  2  3  4
  
ZONE T='face834'
STRANDID=0, SOLUTIONTIME=0
Nodes=4, Elements=1, ZONETYPE=FEQuadrilateral
DATAPACKING=POINT
DT=(SINGLE SINGLE SINGLE)
0.487293319089793453  0.59447729450682040842  1
0.47901704927611621354  0.58968240306803398898  1
0.49152685771023346684  0.58104041105920123389  1
0.49152685771023346684  0.58104041105920123389  1
1  2  3  4
  
ZONE T='face835'
STRANDID=0, SOLUTIONTIME=0
Nodes=4, Elements=1, ZONETYPE=FEQuadrilateral
DATAPACKING=POINT
DT=(SINGLE SINGLE SINGLE)
0.5397675641560433224  0.39745472224353700641  -1
0.54304983305132048521  0.40044213483395835196  -1
0.5395383515131934038  0.41185444983287122778  -1
0.5357420690501748517  0.41268060482062257632  -1
1  2  3  4
  
ZONE T='face836'
STRANDID=0, SOLUTIONTIME=0
Nodes=4, Elements=1, ZONETYPE=FEQuadrilateral
DATAPACKING=POINT
DT=(SINGLE SINGLE SINGLE)
0.54304983305132048521  0.40044213483395835196  1
0.55249143842190684417  0.40903557176975152698  1
0.5395383515131934038  0.41185444983287122778  1
0.5395383515131934038  0.41185444983287122778  1
1  2  3  4
  
ZONE T='face837'
STRANDID=0, SOLUTIONTIME=0
Nodes=4, Elements=1, ZONETYPE=FEQuadrilateral
DATAPACKING=POINT
DT=(SINGLE SINGLE SINGLE)
0.36324606128397868288  0.77543581031126418424  1
0.354716303225696028  0.76617316432089166423  1
0.36699766194340921466  0.76331456338634129377  1
0.36699766194340921466  0.76331456338634129377  1
1  2  3  4
  
ZONE T='face838'
STRANDID=0, SOLUTIONTIME=0
Nodes=4, Elements=1, ZONETYPE=FEQuadrilateral
DATAPACKING=POINT
DT=(SINGLE SINGLE SINGLE)
0.31817685279855850711  0.61178054744951237964  -1
0.31775538924214363767  0.59392325059435846502  -1
0.31868470603610360437  0.59079292034101515974  -1
0.33462093970157319456  0.60323459920841471238  -1
1  2  3  4
  
ZONE T='face839'
STRANDID=0, SOLUTIONTIME=0
Nodes=4, Elements=1, ZONETYPE=FEQuadrilateral
DATAPACKING=POINT
DT=(SINGLE SINGLE SINGLE)
0.31775538924214363767  0.59392325059435846502  1
0.31766267573859818807  0.58999500453347597517  1
0.31868470603610360437  0.59079292034101515974  1
0.31868470603610360437  0.59079292034101515974  1
1  2  3  4
  
ZONE T='face840'
STRANDID=0, SOLUTIONTIME=0
Nodes=4, Elements=1, ZONETYPE=FEQuadrilateral
DATAPACKING=POINT
DT=(SINGLE SINGLE SINGLE)
0.70675357071659195007  0.69157590869032015135  1
0.7056671914557218761  0.68802640247186397371  1
0.7065680163966729932  0.68835460608028475882  1
0.7083233995785669368  0.69013977296967454755  1
1  2  3  4
  
ZONE T='face841'
STRANDID=0, SOLUTIONTIME=0
Nodes=4, Elements=1, ZONETYPE=FEQuadrilateral
DATAPACKING=POINT
DT=(SINGLE SINGLE SINGLE)
0.7056671914557218761  0.68802640247186397371  -1
0.70540593647826632662  0.68717280907176703231  -1
0.7065680163966729932  0.68835460608028475882  -1
0.7065680163966729932  0.68835460608028475882  -1
1  2  3  4
  
ZONE T='face842'
STRANDID=0, SOLUTIONTIME=0
Nodes=4, Elements=1, ZONETYPE=FEQuadrilateral
DATAPACKING=POINT
DT=(SINGLE SINGLE SINGLE)
0.26523206354148698427  0.2706378874607524021  1
0.28616607603505844759  0.27399961166180308858  1
0.27131754323544576835  0.29069905058492434557  1
0.27131754323544576835  0.29069905058492434557  1
1  2  3  4
  
ZONE T='face843'
STRANDID=0, SOLUTIONTIME=0
Nodes=4, Elements=1, ZONETYPE=FEQuadrilateral
DATAPACKING=POINT
DT=(SINGLE SINGLE SINGLE)
0.49151990713744558859  0.35500441985628644614  1
0.49859836742456187242  0.36656372078287186023  1
0.49838180571487811221  0.36729533073690640022  1
0.48754769939605330231  0.36717774594193602899  1
1  2  3  4
  
ZONE T='face844'
STRANDID=0, SOLUTIONTIME=0
Nodes=4, Elements=1, ZONETYPE=FEQuadrilateral
DATAPACKING=POINT
DT=(SINGLE SINGLE SINGLE)
0.49859836742456187242  0.36656372078287186023  -1
0.49905082286342000719  0.36730259171828572029  -1
0.49838180571487811221  0.36729533073690640022  -1
0.49838180571487811221  0.36729533073690640022  -1
1  2  3  4
  
ZONE T='face845'
STRANDID=0, SOLUTIONTIME=0
Nodes=4, Elements=1, ZONETYPE=FEQuadrilateral
DATAPACKING=POINT
DT=(SINGLE SINGLE SINGLE)
0.75464974028418774221  0.43414008418873467621  1
0.77124151610916735766  0.43006914797380879634  1
0.76952503771554581213  0.44911006205029174732  1
0.76952503771554581213  0.44911006205029174732  1
1  2  3  4
  
ZONE T='face846'
STRANDID=0, SOLUTIONTIME=0
Nodes=4, Elements=1, ZONETYPE=FEQuadrilateral
DATAPACKING=POINT
DT=(SINGLE SINGLE SINGLE)
0.57420124044582498968  0.32704411365188046368  -1
0.57837840202359658281  0.3113942179115040676  -1
0.59372450885822403155  0.32343703912698468228  -1
0.59372450885822403155  0.32343703912698468228  -1
1  2  3  4
  
ZONE T='face847'
STRANDID=0, SOLUTIONTIME=0
Nodes=4, Elements=1, ZONETYPE=FEQuadrilateral
DATAPACKING=POINT
DT=(SINGLE SINGLE SINGLE)
0.5434884288100816363  0.34304470966360306461  -1
0.54880470525916968949  0.35171607361831891403  -1
0.53713427201404073674  0.35136567094655851706  -1
0.53713427201404073674  0.35136567094655851706  -1
1  2  3  4
  
ZONE T='face848'
STRANDID=0, SOLUTIONTIME=0
Nodes=4, Elements=1, ZONETYPE=FEQuadrilateral
DATAPACKING=POINT
DT=(SINGLE SINGLE SINGLE)
0.45358809251632159487  0.68863690493689411198  1
0.44960561390107461888  0.67446570765706492789  1
0.46234522583274767493  0.67796004771310658388  1
0.46234522583274767493  0.67796004771310658388  1
1  2  3  4
  
ZONE T='face849'
STRANDID=0, SOLUTIONTIME=0
Nodes=4, Elements=1, ZONETYPE=FEQuadrilateral
DATAPACKING=POINT
DT=(SINGLE SINGLE SINGLE)
0.69425010111381169065  0.55005905037935398649  1
0.71189241116994261827  0.54859014283685036961  1
0.70512491985119130078  0.56485369915232086502  1
0.70512491985119130078  0.56485369915232086502  1
1  2  3  4
  
ZONE T='face850'
STRANDID=0, SOLUTIONTIME=0
Nodes=4, Elements=1, ZONETYPE=FEQuadrilateral
DATAPACKING=POINT
DT=(SINGLE SINGLE SINGLE)
0.56180837796030969056  0.27290610372445889276  -1
0.55970593891307451884  0.27547001274231941448  -1
0.5506986330699883414  0.27291595980851979242  -1
0.55025340513341947091  0.27152364984077315135  -1
1  2  3  4
  
ZONE T='face851'
STRANDID=0, SOLUTIONTIME=0
Nodes=4, Elements=1, ZONETYPE=FEQuadrilateral
DATAPACKING=POINT
DT=(SINGLE SINGLE SINGLE)
0.55970593891307451884  0.27547001274231941448  1
0.55381328719029676577  0.28265605835491813824  1
0.5506986330699883414  0.27291595980851979242  1
0.5506986330699883414  0.27291595980851979242  1
1  2  3  4
  
ZONE T='face852'
STRANDID=0, SOLUTIONTIME=0
Nodes=4, Elements=1, ZONETYPE=FEQuadrilateral
DATAPACKING=POINT
DT=(SINGLE SINGLE SINGLE)
0.33431422816905786988  0.82869786806854817129  -1
0.33827980886638253644  0.81654485139635468727  -1
0.34659838631488726346  0.82639556979533612679  -1
0.34659838631488726346  0.82639556979533612679  -1
1  2  3  4
  
ZONE T='face853'
STRANDID=0, SOLUTIONTIME=0
Nodes=4, Elements=1, ZONETYPE=FEQuadrilateral
DATAPACKING=POINT
DT=(SINGLE SINGLE SINGLE)
0.16788870685993612097  0.34410083320634771153  -1
0.16738022299652935421  0.34950588071617016972  -1
0.16479747348620840675  0.3569957158793815033  -1
0.15758306787343012711  0.35029518674530768507  -1
1  2  3  4
  
ZONE T='face854'
STRANDID=0, SOLUTIONTIME=0
Nodes=4, Elements=1, ZONETYPE=FEQuadrilateral
DATAPACKING=POINT
DT=(SINGLE SINGLE SINGLE)
0.16738022299652935421  0.34950588071617016972  1
0.1665246955031099152  0.35859990922065460017  1
0.16479747348620840675  0.3569957158793815033  1
0.16479747348620840675  0.3569957158793815033  1
1  2  3  4
  
ZONE T='face855'
STRANDID=0, SOLUTIONTIME=0
Nodes=4, Elements=1, ZONETYPE=FEQuadrilateral
DATAPACKING=POINT
DT=(SINGLE SINGLE SINGLE)
0.49755057584340711685  0.26821582414867473076  -1
0.50577511477492553826  0.27659246361893530253  -1
0.49401899291261963665  0.28185455960471916814  -1
0.49401899291261963665  0.28185455960471916814  -1
1  2  3  4
  
ZONE T='face856'
STRANDID=0, SOLUTIONTIME=0
Nodes=4, Elements=1, ZONETYPE=FEQuadrilateral
DATAPACKING=POINT
DT=(SINGLE SINGLE SINGLE)
0.31043155009248490916  0.86488621751440353247  1
0.31671776251386868362  0.86766436444286909602  1
0.31198305898490696908  0.87276888782563333269  1
0.31198305898490696908  0.87276888782563333269  1
1  2  3  4
  
ZONE T='face857'
STRANDID=0, SOLUTIONTIME=0
Nodes=4, Elements=1, ZONETYPE=FEQuadrilateral
DATAPACKING=POINT
DT=(SINGLE SINGLE SINGLE)
0.53233114294714123371  0.091613562926472935644  1
0.53067719942629987262  0.095727253542021606414  1
0.52872215136352340714  0.090435933722423145209  1
0.52872215136352340714  0.090435933722423145209  1
1  2  3  4
  
ZONE T='face858'
STRANDID=0, SOLUTIONTIME=0
Nodes=4, Elements=1, ZONETYPE=FEQuadrilateral
DATAPACKING=POINT
DT=(SINGLE SINGLE SINGLE)
0.39106957160536676144  0.59492300734283765085  1
0.38284793071730294223  0.5992113237427532102  1
0.38424084262257346412  0.59049117487754720912  1
0.38424084262257346412  0.59049117487754720912  1
1  2  3  4
  
ZONE T='face859'
STRANDID=0, SOLUTIONTIME=0
Nodes=4, Elements=1, ZONETYPE=FEQuadrilateral
DATAPACKING=POINT
DT=(SINGLE SINGLE SINGLE)
0.25098606223623032285  0.28473740678422715389  1
0.25085619016112259416  0.28421362250537129945  1
0.25660232087129541956  0.26822475194241401919  1
0.26523206354148698427  0.2706378874607524021  1
1  2  3  4
  
ZONE T='face860'
STRANDID=0, SOLUTIONTIME=0
Nodes=4, Elements=1, ZONETYPE=FEQuadrilateral
DATAPACKING=POINT
DT=(SINGLE SINGLE SINGLE)
0.25085619016112259416  0.28421362250537129945  -1
0.24616832469309307685  0.26530709289531428929  -1
0.25660232087129541956  0.26822475194241401919  -1
0.25660232087129541956  0.26822475194241401919  -1
1  2  3  4
  
ZONE T='face861'
STRANDID=0, SOLUTIONTIME=0
Nodes=4, Elements=1, ZONETYPE=FEQuadrilateral
DATAPACKING=POINT
DT=(SINGLE SINGLE SINGLE)
0.058622837175035628909  0.77195128013207547912  -1
0.052201927078700909035  0.76084577941496778219  -1
0.067352545949094899669  0.76109193906564220899  -1
0.067352545949094899669  0.76109193906564220899  -1
1  2  3  4
  
ZONE T='face862'
STRANDID=0, SOLUTIONTIME=0
Nodes=4, Elements=1, ZONETYPE=FEQuadrilateral
DATAPACKING=POINT
DT=(SINGLE SINGLE SINGLE)
0.40909556014743742036  0.59566962503228348957  1
0.41573198775226771762  0.59693713875283238579  1
0.41109723957015742446  0.60127107222619047278  1
0.41109723957015742446  0.60127107222619047278  1
1  2  3  4
  
ZONE T='face863'
STRANDID=0, SOLUTIONTIME=0
Nodes=4, Elements=1, ZONETYPE=FEQuadrilateral
DATAPACKING=POINT
DT=(SINGLE SINGLE SINGLE)
0.69578620158089132808  0.51448138716738933685  1
0.68533263422216128546  0.52587897854344922699  1
0.6764991342967474619  0.52286747218387441549  1
0.67081547874800828701  0.50292167512569474486  1
1  2  3  4
  
ZONE T='face864'
STRANDID=0, SOLUTIONTIME=0
Nodes=4, Elements=1, ZONETYPE=FEQuadrilateral
DATAPACKING=POINT
DT=(SINGLE SINGLE SINGLE)
0.68533263422216128546  0.52587897854344922699  -1
0.67924777337664887789  0.53251334125594673718  -1
0.6764991342967474619  0.52286747218387441549  -1
0.6764991342967474619  0.52286747218387441549  -1
1  2  3  4
  
ZONE T='face865'
STRANDID=0, SOLUTIONTIME=0
Nodes=4, Elements=1, ZONETYPE=FEQuadrilateral
DATAPACKING=POINT
DT=(SINGLE SINGLE SINGLE)
0.36902651282538434518  0.79680414517952868891  -1
0.37487576208364481456  0.80031698604553258569  -1
0.37264477173502719154  0.80865664044394569565  -1
0.36733373853262107911  0.81214634009915642743  -1
1  2  3  4
  
ZONE T='face866'
STRANDID=0, SOLUTIONTIME=0
Nodes=4, Elements=1, ZONETYPE=FEQuadrilateral
DATAPACKING=POINT
DT=(SINGLE SINGLE SINGLE)
0.37487576208364481456  0.80031698604553258569  1
0.3803414023778239339  0.8035994456803575714  1
0.37264477173502719154  0.80865664044394569565  1
0.37264477173502719154  0.80865664044394569565  1
1  2  3  4
  
ZONE T='face867'
STRANDID=0, SOLUTIONTIME=0
Nodes=4, Elements=1, ZONETYPE=FEQuadrilateral
DATAPACKING=POINT
DT=(SINGLE SINGLE SINGLE)
0.75770863688388301327  0.53690611457717130062  -1
0.75942691995673949901  0.53729006715579807896  -1
0.75900423718569420828  0.53858543123139468456  -1
0.75900423718569420828  0.53858543123139468456  -1
1  2  3  4
  
ZONE T='face868'
STRANDID=0, SOLUTIONTIME=0
Nodes=4, Elements=1, ZONETYPE=FEQuadrilateral
DATAPACKING=POINT
DT=(SINGLE SINGLE SINGLE)
0.60323156786086562509  0.2687464217043233905  1
0.60286866715590636812  0.25164661813768002263  1
0.61937552436183185289  0.25440113915685885759  1
0.61937552436183185289  0.25440113915685885759  1
1  2  3  4
  
ZONE T='face869'
STRANDID=0, SOLUTIONTIME=0
Nodes=4, Elements=1, ZONETYPE=FEQuadrilateral
DATAPACKING=POINT
DT=(SINGLE SINGLE SINGLE)
0.39335591716184370448  0.86899287291995985782  -1
0.38668407802834353637  0.88179139147509000285  -1
0.38078232598396000164  0.8721885551627591715  -1
0.38078232598396000164  0.8721885551627591715  -1
1  2  3  4
  
ZONE T='face870'
STRANDID=0, SOLUTIONTIME=0
Nodes=4, Elements=1, ZONETYPE=FEQuadrilateral
DATAPACKING=POINT
DT=(SINGLE SINGLE SINGLE)
0.48330274635730036126  0.18701465048008575343  -1
0.47880826567319362264  0.20134734093665762611  -1
0.46845312186707016577  0.19215774517811443078  -1
0.46845312186707016577  0.19215774517811443078  -1
1  2  3  4
  
ZONE T='face871'
STRANDID=0, SOLUTIONTIME=0
Nodes=4, Elements=1, ZONETYPE=FEQuadrilateral
DATAPACKING=POINT
DT=(SINGLE SINGLE SINGLE)
0.092146358408357387226  0.68552705192781515642  1
0.098601338848009367766  0.68443464597176995046  1
0.10756996563273010792  0.68812759171053450302  1
0.10374716368696204616  0.69967299607660937699  1
1  2  3  4
  
ZONE T='face872'
STRANDID=0, SOLUTIONTIME=0
Nodes=4, Elements=1, ZONETYPE=FEQuadrilateral
DATAPACKING=POINT
DT=(SINGLE SINGLE SINGLE)
0.098601338848009367766  0.68443464597176995046  -1
0.10939771624412855666  0.68260752548991932009  -1
0.10756996563273010792  0.68812759171053450302  -1
0.10756996563273010792  0.68812759171053450302  -1
1  2  3  4
  
ZONE T='face873'
STRANDID=0, SOLUTIONTIME=0
Nodes=4, Elements=1, ZONETYPE=FEQuadrilateral
DATAPACKING=POINT
DT=(SINGLE SINGLE SINGLE)
0.069399177065449679791  0.62582678485463050233  1
0.074407282770070859446  0.63100203469607274442  1
0.072563302024177073202  0.63633986106238893399  1
0.065970032958371171983  0.63799010451925874943  1
1  2  3  4
  
ZONE T='face874'
STRANDID=0, SOLUTIONTIME=0
Nodes=4, Elements=1, ZONETYPE=FEQuadrilateral
DATAPACKING=POINT
DT=(SINGLE SINGLE SINGLE)
0.074407282770070859446  0.63100203469607274442  -1
0.078206003913925681292  0.63492753710295635194  -1
0.072563302024177073202  0.63633986106238893399  -1
0.072563302024177073202  0.63633986106238893399  -1
1  2  3  4
  
ZONE T='face875'
STRANDID=0, SOLUTIONTIME=0
Nodes=4, Elements=1, ZONETYPE=FEQuadrilateral
DATAPACKING=POINT
DT=(SINGLE SINGLE SINGLE)
0.40824476929171121808  0.69698332031313070534  1
0.40602732135023378301  0.69125322222757890067  1
0.4076148317937905996  0.68583498006135745761  1
0.41646549671778232415  0.68726660731898803203  1
1  2  3  4
  
ZONE T='face876'
STRANDID=0, SOLUTIONTIME=0
Nodes=4, Elements=1, ZONETYPE=FEQuadrilateral
DATAPACKING=POINT
DT=(SINGLE SINGLE SINGLE)
0.40602732135023378301  0.69125322222757890067  -1
0.40368453606369919529  0.68519924042528845831  -1
0.4076148317937905996  0.68583498006135745761  -1
0.4076148317937905996  0.68583498006135745761  -1
1  2  3  4
  
ZONE T='face877'
STRANDID=0, SOLUTIONTIME=0
Nodes=4, Elements=1, ZONETYPE=FEQuadrilateral
DATAPACKING=POINT
DT=(SINGLE SINGLE SINGLE)
0.49755057584340711685  0.26821582414867473076  -1
0.4995434199391636243  0.26347583578438038554  -1
0.50834376127480696006  0.26433484340716373318  -1
0.50973197541412695877  0.26617621166276539402  -1
1  2  3  4
  
ZONE T='face878'
STRANDID=0, SOLUTIONTIME=0
Nodes=4, Elements=1, ZONETYPE=FEQuadrilateral
DATAPACKING=POINT
DT=(SINGLE SINGLE SINGLE)
0.4995434199391636243  0.26347583578438038554  1
0.50246223723646599169  0.25653341612587615694  1
0.50834376127480696006  0.26433484340716373318  1
0.50834376127480696006  0.26433484340716373318  1
1  2  3  4
  
ZONE T='face879'
STRANDID=0, SOLUTIONTIME=0
Nodes=4, Elements=1, ZONETYPE=FEQuadrilateral
DATAPACKING=POINT
DT=(SINGLE SINGLE SINGLE)
0.47266702816850686419  0.41697278925707326191  -1
0.47054880980453894779  0.4165492654713820464  -1
0.47154371395339694795  0.4162239555444832706  -1
0.47154371395339694795  0.4162239555444832706  -1
1  2  3  4
  
ZONE T='face880'
STRANDID=0, SOLUTIONTIME=0
Nodes=4, Elements=1, ZONETYPE=FEQuadrilateral
DATAPACKING=POINT
DT=(SINGLE SINGLE SINGLE)
0.43533068944507818943  0.13752414070102361721  -1
0.42950985522246043491  0.12217001129750983124  -1
0.44487892151326646761  0.12283217611481309084  -1
0.44487892151326646761  0.12283217611481309084  -1
1  2  3  4
  
ZONE T='face881'
STRANDID=0, SOLUTIONTIME=0
Nodes=4, Elements=1, ZONETYPE=FEQuadrilateral
DATAPACKING=POINT
DT=(SINGLE SINGLE SINGLE)
0.49071732938915735289  0.10059221899142122003  -1
0.47755431195652231491  0.098764977679564464053  -1
0.48633291515735377342  0.088491582411723571089  -1
0.48633291515735377342  0.088491582411723571089  -1
1  2  3  4
  
ZONE T='face882'
STRANDID=0, SOLUTIONTIME=0
Nodes=4, Elements=1, ZONETYPE=FEQuadrilateral
DATAPACKING=POINT
DT=(SINGLE SINGLE SINGLE)
0.35296985442164313662  0.86952575613740157312  1
0.3541553873478533454  0.87114260507009777523  1
0.35020644586689247957  0.88209623254380598034  1
0.34826609918567741353  0.88234545805220843118  1
1  2  3  4
  
ZONE T='face883'
STRANDID=0, SOLUTIONTIME=0
Nodes=4, Elements=1, ZONETYPE=FEQuadrilateral
DATAPACKING=POINT
DT=(SINGLE SINGLE SINGLE)
0.3541553873478533454  0.87114260507009777523  -1
0.3611557832850648686  0.88068985799685828297  -1
0.35020644586689247957  0.88209623254380598034  -1
0.35020644586689247957  0.88209623254380598034  -1
1  2  3  4
  
ZONE T='face884'
STRANDID=0, SOLUTIONTIME=0
Nodes=4, Elements=1, ZONETYPE=FEQuadrilateral
DATAPACKING=POINT
DT=(SINGLE SINGLE SINGLE)
0.67604691993366083924  0.68379185613534188004  1
0.66409763252221309937  0.68990580804016654604  1
0.66240992033508006021  0.67666612564381289907  1
0.66240992033508006021  0.67666612564381289907  1
1  2  3  4
  
ZONE T='face885'
STRANDID=0, SOLUTIONTIME=0
Nodes=4, Elements=1, ZONETYPE=FEQuadrilateral
DATAPACKING=POINT
DT=(SINGLE SINGLE SINGLE)
0.14801534304053387547  0.6718638694815524115  1
0.14373918842108268645  0.69047900375338622236  1
0.12799691415755812263  0.67394611445511476422  1
0.12799691415755812263  0.67394611445511476422  1
1  2  3  4
  
ZONE T='face886'
STRANDID=0, SOLUTIONTIME=0
Nodes=4, Elements=1, ZONETYPE=FEQuadrilateral
DATAPACKING=POINT
DT=(SINGLE SINGLE SINGLE)
0.783514577594708439  0.3783317044471987689  -1
0.77693716604170659501  0.36479237351868709638  -1
0.79090915693477348292  0.36609328772722921075  -1
0.79090915693477348292  0.36609328772722921075  -1
1  2  3  4
  
ZONE T='face887'
STRANDID=0, SOLUTIONTIME=0
Nodes=4, Elements=1, ZONETYPE=FEQuadrilateral
DATAPACKING=POINT
DT=(SINGLE SINGLE SINGLE)
0.28922365640355063299  0.75019111179704389691  -1
0.28325753872850656379  0.75356030152330411021  -1
0.27133931368537222983  0.74827059686760444279  -1
0.27351425473725998749  0.74015329967107068576  -1
1  2  3  4
  
ZONE T='face888'
STRANDID=0, SOLUTIONTIME=0
Nodes=4, Elements=1, ZONETYPE=FEQuadrilateral
DATAPACKING=POINT
DT=(SINGLE SINGLE SINGLE)
0.27117427235977492606  0.73865812474447345437  1
0.27351425473725998749  0.74015329967107068576  1
0.27132713516198148085  0.74756128532898968864  1
0.27132713516198148085  0.74756128532898968864  1
1  2  3  4
  
ZONE T='face889'
STRANDID=0, SOLUTIONTIME=0
Nodes=4, Elements=1, ZONETYPE=FEQuadrilateral
DATAPACKING=POINT
DT=(SINGLE SINGLE SINGLE)
0.27132713516198148085  0.74756128532898968864  -1
0.27351425473725998749  0.74015329967107068576  -1
0.27133931368537222983  0.74827059686760444279  -1
0.27133931368537222983  0.74827059686760444279  -1
1  2  3  4
  
ZONE T='face890'
STRANDID=0, SOLUTIONTIME=0
Nodes=4, Elements=1, ZONETYPE=FEQuadrilateral
DATAPACKING=POINT
DT=(SINGLE SINGLE SINGLE)
0.27154371217218908896  0.76017534102442319011  1
0.27133931368537222983  0.74827059686760444279  1
0.28325753872850656379  0.75356030152330411021  1
0.28325753872850656379  0.75356030152330411021  1
1  2  3  4
  
ZONE T='face891'
STRANDID=0, SOLUTIONTIME=0
Nodes=4, Elements=1, ZONETYPE=FEQuadrilateral
DATAPACKING=POINT
DT=(SINGLE SINGLE SINGLE)
0.55073278703731343153  0.14843867746166369836  -1
0.54091516243227111271  0.15123344060138158018  -1
0.54307726038479442465  0.14282903778161051833  -1
0.54307726038479442465  0.14282903778161051833  -1
1  2  3  4
  
ZONE T='face892'
STRANDID=0, SOLUTIONTIME=0
Nodes=4, Elements=1, ZONETYPE=FEQuadrilateral
DATAPACKING=POINT
DT=(SINGLE SINGLE SINGLE)
0.46727687635669706845  0.81301966521939050825  1
0.48990862338007029608  0.8134779542754846382  1
0.48891490329503073387  0.81657836094090852086  1
0.46786425274333198754  0.81407213508364384413  1
1  2  3  4
  
ZONE T='face893'
STRANDID=0, SOLUTIONTIME=0
Nodes=4, Elements=1, ZONETYPE=FEQuadrilateral
DATAPACKING=POINT
DT=(SINGLE SINGLE SINGLE)
0.47635125361204927463  0.82927927118148758723  -1
0.46786425274333198754  0.81407213508364384413  -1
0.48593748758232213625  0.81958830555654249572  -1
0.48593748758232213625  0.81958830555654249572  -1
1  2  3  4
  
ZONE T='face894'
STRANDID=0, SOLUTIONTIME=0
Nodes=4, Elements=1, ZONETYPE=FEQuadrilateral
DATAPACKING=POINT
DT=(SINGLE SINGLE SINGLE)
0.48593748758232213625  0.81958830555654249572  1
0.46786425274333198754  0.81407213508364384413  1
0.48891490329503073387  0.81657836094090852086  1
0.48891490329503073387  0.81657836094090852086  1
1  2  3  4
  
ZONE T='face895'
STRANDID=0, SOLUTIONTIME=0
Nodes=4, Elements=1, ZONETYPE=FEQuadrilateral
DATAPACKING=POINT
DT=(SINGLE SINGLE SINGLE)
0.49194109108431960387  0.81351911140333521555  -1
0.48891490329503073387  0.81657836094090852086  -1
0.48990862338007029608  0.8134779542754846382  -1
0.48990862338007029608  0.8134779542754846382  -1
1  2  3  4
  
ZONE T='face896'
STRANDID=0, SOLUTIONTIME=0
Nodes=4, Elements=1, ZONETYPE=FEQuadrilateral
DATAPACKING=POINT
DT=(SINGLE SINGLE SINGLE)
0.44038149383532776415  0.6294726187308847809  -1
0.45270644520999953064  0.62370440172387320299  -1
0.44911148044110904554  0.63791519885735337159  -1
0.44911148044110904554  0.63791519885735337159  -1
1  2  3  4
  
ZONE T='face897'
STRANDID=0, SOLUTIONTIME=0
Nodes=4, Elements=1, ZONETYPE=FEQuadrilateral
DATAPACKING=POINT
DT=(SINGLE SINGLE SINGLE)
0.74535831725425749639  0.48667767672212303154  1
0.75312438661923664096  0.50082687542442649864  1
0.74010520279559466328  0.50353977759439438877  1
0.74010520279559466328  0.50353977759439438877  1
1  2  3  4
  
ZONE T='face898'
STRANDID=0, SOLUTIONTIME=0
Nodes=4, Elements=1, ZONETYPE=FEQuadrilateral
DATAPACKING=POINT
DT=(SINGLE SINGLE SINGLE)
0.14758950376585269759  0.54609242504348320946  -1
0.16062780436703194553  0.55147429710136541825  -1
0.15897531759737398849  0.55663843801122125932  -1
0.148992751794960826  0.56280998857376673961  -1
1  2  3  4
  
ZONE T='face899'
STRANDID=0, SOLUTIONTIME=0
Nodes=4, Elements=1, ZONETYPE=FEQuadrilateral
DATAPACKING=POINT
DT=(SINGLE SINGLE SINGLE)
0.16062780436703194553  0.55147429710136541825  1
0.16464573971949453268  0.55313279652281910348  1
0.15897531759737398849  0.55663843801122125932  1
0.15897531759737398849  0.55663843801122125932  1
1  2  3  4
  
ZONE T='face900'
STRANDID=0, SOLUTIONTIME=0
Nodes=4, Elements=1, ZONETYPE=FEQuadrilateral
DATAPACKING=POINT
DT=(SINGLE SINGLE SINGLE)
0.47565740590602634263  0.57012483208479680652  1
0.49245373283372573248  0.57809859001504404485  1
0.49152685771023346684  0.58104041105920123389  1
0.47901704927611621354  0.58968240306803398898  1
1  2  3  4
  
ZONE T='face901'
STRANDID=0, SOLUTIONTIME=0
Nodes=4, Elements=1, ZONETYPE=FEQuadrilateral
DATAPACKING=POINT
DT=(SINGLE SINGLE SINGLE)
0.49245373283372573248  0.57809859001504404485  -1
0.49442835476954594132  0.57903600671262100974  -1
0.49152685771023346684  0.58104041105920123389  -1
0.49152685771023346684  0.58104041105920123389  -1
1  2  3  4
  
ZONE T='face902'
STRANDID=0, SOLUTIONTIME=0
Nodes=4, Elements=1, ZONETYPE=FEQuadrilateral
DATAPACKING=POINT
DT=(SINGLE SINGLE SINGLE)
0.48377895384577151994  0.51394572911673575  -1
0.491751075089136791  0.49959339870445412801  -1
0.50132616370283589191  0.51391240586674757918  -1
0.50132616370283589191  0.51391240586674757918  -1
1  2  3  4
  
ZONE T='face903'
STRANDID=0, SOLUTIONTIME=0
Nodes=4, Elements=1, ZONETYPE=FEQuadrilateral
DATAPACKING=POINT
DT=(SINGLE SINGLE SINGLE)
0.72799796625646950865  0.52391646887001930288  -1
0.73784873922251870138  0.52710419859113244456  -1
0.73240598281842395068  0.53519075727143317067  -1
0.73240598281842395068  0.53519075727143317067  -1
1  2  3  4
  
ZONE T='face904'
STRANDID=0, SOLUTIONTIME=0
Nodes=4, Elements=1, ZONETYPE=FEQuadrilateral
DATAPACKING=POINT
DT=(SINGLE SINGLE SINGLE)
0.51370048762640874163  0.10273765640001146504  -1
0.50269257784538934342  0.10196338908132292211  -1
0.50924529469214330213  0.093293828979572002158  -1
0.50924529469214330213  0.093293828979572002158  -1
1  2  3  4
  
ZONE T='face905'
STRANDID=0, SOLUTIONTIME=0
Nodes=4, Elements=1, ZONETYPE=FEQuadrilateral
DATAPACKING=POINT
DT=(SINGLE SINGLE SINGLE)
0.35589375815056079055  0.91022218541844246431  -1
0.35024286060154097289  0.90146481153930480001  -1
0.36140266714413138427  0.90143199169898191592  -1
0.36140266714413138427  0.90143199169898191592  -1
1  2  3  4
  
ZONE T='face906'
STRANDID=0, SOLUTIONTIME=0
Nodes=4, Elements=1, ZONETYPE=FEQuadrilateral
DATAPACKING=POINT
DT=(SINGLE SINGLE SINGLE)
0.070015018185375532678  0.58401116844371803172  -1
0.071460076771743180624  0.5743423328139138917  -1
0.079559120935114580053  0.58010093416644337161  -1
0.079559120935114580053  0.58010093416644337161  -1
1  2  3  4
  
ZONE T='face907'
STRANDID=0, SOLUTIONTIME=0
Nodes=4, Elements=1, ZONETYPE=FEQuadrilateral
DATAPACKING=POINT
DT=(SINGLE SINGLE SINGLE)
0.30229068061239056098  0.85153392460680243925  1
0.30280779576729577318  0.8453147491118950807  1
0.30413569604800849699  0.8417139408506734144  1
0.31116224523888386111  0.84742921705124796272  1
1  2  3  4
  
ZONE T='face908'
STRANDID=0, SOLUTIONTIME=0
Nodes=4, Elements=1, ZONETYPE=FEQuadrilateral
DATAPACKING=POINT
DT=(SINGLE SINGLE SINGLE)
0.30280779576729577318  0.8453147491118950807  -1
0.30317235020613353402  0.84093037164572992381  -1
0.30413569604800849699  0.8417139408506734144  -1
0.30413569604800849699  0.8417139408506734144  -1
1  2  3  4
  
ZONE T='face909'
STRANDID=0, SOLUTIONTIME=0
Nodes=4, Elements=1, ZONETYPE=FEQuadrilateral
DATAPACKING=POINT
DT=(SINGLE SINGLE SINGLE)
0.60564873524419327033  0.4403773607644346777  1
0.58972460375753743556  0.44444015266825470656  1
0.58287936932484085695  0.44137168906672663571  1
0.5922371346556317695  0.41820100285796518724  1
1  2  3  4
  
ZONE T='face910'
STRANDID=0, SOLUTIONTIME=0
Nodes=4, Elements=1, ZONETYPE=FEQuadrilateral
DATAPACKING=POINT
DT=(SINGLE SINGLE SINGLE)
0.58972460375753743556  0.44444015266825470656  -1
0.58071142261029529141  0.44673972419737500994  -1
0.58287936932484085695  0.44137168906672663571  -1
0.58287936932484085695  0.44137168906672663571  -1
1  2  3  4
  
ZONE T='face911'
STRANDID=0, SOLUTIONTIME=0
Nodes=4, Elements=1, ZONETYPE=FEQuadrilateral
DATAPACKING=POINT
DT=(SINGLE SINGLE SINGLE)
0.43473778789298134217  0.57057887067818680027  -1
0.43909208777651254074  0.57409102875952033873  -1
0.43730316247872752511  0.58035226730182754018  -1
0.43058398355821009273  0.58261515094234872514  -1
1  2  3  4
  
ZONE T='face912'
STRANDID=0, SOLUTIONTIME=0
Nodes=4, Elements=1, ZONETYPE=FEQuadrilateral
DATAPACKING=POINT
DT=(SINGLE SINGLE SINGLE)
0.43909208777651254074  0.57409102875952033873  1
0.44404126362876444878  0.57808301103689396783  1
0.43730316247872752511  0.58035226730182754018  1
0.43730316247872752511  0.58035226730182754018  1
1  2  3  4
  
ZONE T='face913'
STRANDID=0, SOLUTIONTIME=0
Nodes=4, Elements=1, ZONETYPE=FEQuadrilateral
DATAPACKING=POINT
DT=(SINGLE SINGLE SINGLE)
0.52055045691378754036  0.51245091846931878354  1
0.52980734117264349781  0.49188184885896468757  1
0.54060841165460060687  0.51154004699739763495  1
0.54060841165460060687  0.51154004699739763495  1
1  2  3  4
  
ZONE T='face914'
STRANDID=0, SOLUTIONTIME=0
Nodes=4, Elements=1, ZONETYPE=FEQuadrilateral
DATAPACKING=POINT
DT=(SINGLE SINGLE SINGLE)
0.06012808148226662236  0.58669749174981988826  -1
0.067613105260747666247  0.59434087415807279609  -1
0.056785325726066336605  0.59694178371155803831  -1
0.056785325726066336605  0.59694178371155803831  -1
1  2  3  4
  
ZONE T='face915'
STRANDID=0, SOLUTIONTIME=0
Nodes=4, Elements=1, ZONETYPE=FEQuadrilateral
DATAPACKING=POINT
DT=(SINGLE SINGLE SINGLE)
0.16584939063147310923  0.33002148187795254941  -1
0.1538631658799022861  0.32589671792749053125  -1
0.16202359029461627093  0.31746371045496307728  -1
0.16202359029461627093  0.31746371045496307728  -1
1  2  3  4
  
ZONE T='face916'
STRANDID=0, SOLUTIONTIME=0
Nodes=4, Elements=1, ZONETYPE=FEQuadrilateral
DATAPACKING=POINT
DT=(SINGLE SINGLE SINGLE)
0.17710882788748610883  0.25842132774424275699  1
0.18768112630967270782  0.25063838846702796159  1
0.1884881344672558745  0.266269591587941723  1
0.1884881344672558745  0.266269591587941723  1
1  2  3  4
  
ZONE T='face917'
STRANDID=0, SOLUTIONTIME=0
Nodes=4, Elements=1, ZONETYPE=FEQuadrilateral
DATAPACKING=POINT
DT=(SINGLE SINGLE SINGLE)
0.22467606366430209475  0.24107789267215312679  1
0.21486625844240520022  0.24796320754212863857  1
0.21179159979176562234  0.24726041134856482917  1
0.21050656437065867754  0.23616470774588949055  1
1  2  3  4
  
ZONE T='face918'
STRANDID=0, SOLUTIONTIME=0
Nodes=4, Elements=1, ZONETYPE=FEQuadrilateral
DATAPACKING=POINT
DT=(SINGLE SINGLE SINGLE)
0.21486625844240520022  0.24796320754212863857  -1
0.21209801668183436707  0.24990618354691201963  -1
0.21179159979176562234  0.24726041134856482917  -1
0.21179159979176562234  0.24726041134856482917  -1
1  2  3  4
  
ZONE T='face919'
STRANDID=0, SOLUTIONTIME=0
Nodes=4, Elements=1, ZONETYPE=FEQuadrilateral
DATAPACKING=POINT
DT=(SINGLE SINGLE SINGLE)
0.45218138496146764727  0.2755263238110213786  1
0.46800644624398246574  0.27315426821918847855  1
0.46475910953042154361  0.28425744225288163136  1
0.46331402317767195198  0.28832113751452714823  1
1  2  3  4
  
ZONE T='face920'
STRANDID=0, SOLUTIONTIME=0
Nodes=4, Elements=1, ZONETYPE=FEQuadrilateral
DATAPACKING=POINT
DT=(SINGLE SINGLE SINGLE)
0.46800644624398246574  0.27315426821918847855  -1
0.46874696960731787598  0.27304326943355827773  -1
0.46475910953042154361  0.28425744225288163136  -1
0.46475910953042154361  0.28425744225288163136  -1
1  2  3  4
  
ZONE T='face921'
STRANDID=0, SOLUTIONTIME=0
Nodes=4, Elements=1, ZONETYPE=FEQuadrilateral
DATAPACKING=POINT
DT=(SINGLE SINGLE SINGLE)
0.087342593501347418061  0.59831531883067967659  1
0.087757725392606178438  0.5950564684798687054  1
0.090592464841274505938  0.58753811722628779268  1
0.099034385885549025552  0.59352293872301709055  1
1  2  3  4
  
ZONE T='face922'
STRANDID=0, SOLUTIONTIME=0
Nodes=4, Elements=1, ZONETYPE=FEQuadrilateral
DATAPACKING=POINT
DT=(SINGLE SINGLE SINGLE)
0.087757725392606178438  0.5950564684798687054  -1
0.088870928469923823889  0.58631765000933255827  -1
0.090592464841274505938  0.58753811722628779268  -1
0.090592464841274505938  0.58753811722628779268  -1
1  2  3  4
  
ZONE T='face923'
STRANDID=0, SOLUTIONTIME=0
Nodes=4, Elements=1, ZONETYPE=FEQuadrilateral
DATAPACKING=POINT
DT=(SINGLE SINGLE SINGLE)
0.21950786904307739711  0.34655822380528000792  1
0.22747209515961905324  0.35451457486547910403  1
0.2244826280694297016  0.36394301447858168341  1
0.21316139198021177847  0.36466747128465010208  1
1  2  3  4
  
ZONE T='face924'
STRANDID=0, SOLUTIONTIME=0
Nodes=4, Elements=1, ZONETYPE=FEQuadrilateral
DATAPACKING=POINT
DT=(SINGLE SINGLE SINGLE)
0.22747209515961905324  0.35451457486547910403  -1
0.23616176775140018673  0.36319565507675055649  -1
0.2244826280694297016  0.36394301447858168341  -1
0.2244826280694297016  0.36394301447858168341  -1
1  2  3  4
  
ZONE T='face925'
STRANDID=0, SOLUTIONTIME=0
Nodes=4, Elements=1, ZONETYPE=FEQuadrilateral
DATAPACKING=POINT
DT=(SINGLE SINGLE SINGLE)
0.67197972232064806519  0.74880171203730716556  1
0.6699491245397389827  0.74915209246979697078  1
0.65865179103338966637  0.74522521582344036783  1
0.66112908219906818541  0.73826335685991029134  1
1  2  3  4
  
ZONE T='face926'
STRANDID=0, SOLUTIONTIME=0
Nodes=4, Elements=1, ZONETYPE=FEQuadrilateral
DATAPACKING=POINT
DT=(SINGLE SINGLE SINGLE)
0.6699491245397389827  0.74915209246979697078  -1
0.65642402044057601707  0.75148585441334203594  -1
0.65865179103338966637  0.74522521582344036783  -1
0.65865179103338966637  0.74522521582344036783  -1
1  2  3  4
  
ZONE T='face927'
STRANDID=0, SOLUTIONTIME=0
Nodes=4, Elements=1, ZONETYPE=FEQuadrilateral
DATAPACKING=POINT
DT=(SINGLE SINGLE SINGLE)
0.26631030378768150157  0.16825406467860251625  -1
0.2892357847395853887  0.16840691919340211591  -1
0.2886255106888345745  0.17028291577037202309  -1
0.27493091160293808839  0.19157963957206514127  -1
1  2  3  4
  
ZONE T='face928'
STRANDID=0, SOLUTIONTIME=0
Nodes=4, Elements=1, ZONETYPE=FEQuadrilateral
DATAPACKING=POINT
DT=(SINGLE SINGLE SINGLE)
0.2892357847395853887  0.16840691919340211591  1
0.28982930279609581126  0.16841087644580363114  1
0.2886255106888345745  0.17028291577037202309  1
0.2886255106888345745  0.17028291577037202309  1
1  2  3  4
  
ZONE T='face929'
STRANDID=0, SOLUTIONTIME=0
Nodes=4, Elements=1, ZONETYPE=FEQuadrilateral
DATAPACKING=POINT
DT=(SINGLE SINGLE SINGLE)
0.75900423718569420828  0.53858543123139468456  -1
0.7585966115177465996  0.53983465093490512476  -1
0.75709212536003411831  0.53924808257391176891  -1
0.75709212536003411831  0.53924808257391176891  -1
1  2  3  4
  
ZONE T='face930'
STRANDID=0, SOLUTIONTIME=0
Nodes=4, Elements=1, ZONETYPE=FEQuadrilateral
DATAPACKING=POINT
DT=(SINGLE SINGLE SINGLE)
0.50794401378979148198  0.11209200891563085578  -1
0.51119460024974228141  0.11743880546644291929  -1
0.50993370190619791149  0.12180636235938911704  -1
0.50394215249549012547  0.11939197901918675859  -1
1  2  3  4
  
ZONE T='face931'
STRANDID=0, SOLUTIONTIME=0
Nodes=4, Elements=1, ZONETYPE=FEQuadrilateral
DATAPACKING=POINT
DT=(SINGLE SINGLE SINGLE)
0.50232153883068708655  0.12234821124025928307  1
0.50394215249549012547  0.11939197901918675859  1
0.50975984770029536541  0.12181873764693461337  1
0.50975984770029536541  0.12181873764693461337  1
1  2  3  4
  
ZONE T='face932'
STRANDID=0, SOLUTIONTIME=0
Nodes=4, Elements=1, ZONETYPE=FEQuadrilateral
DATAPACKING=POINT
DT=(SINGLE SINGLE SINGLE)
0.50975984770029536541  0.12181873764693461337  -1
0.50394215249549012547  0.11939197901918675859  -1
0.50993370190619791149  0.12180636235938911704  -1
0.50993370190619791149  0.12180636235938911704  -1
1  2  3  4
  
ZONE T='face933'
STRANDID=0, SOLUTIONTIME=0
Nodes=4, Elements=1, ZONETYPE=FEQuadrilateral
DATAPACKING=POINT
DT=(SINGLE SINGLE SINGLE)
0.51368741533184081316  0.1215391655851456032  1
0.50993370190619791149  0.12180636235938911704  1
0.51119460024974228141  0.11743880546644291929  1
0.51119460024974228141  0.11743880546644291929  1
1  2  3  4
  
ZONE T='face934'
STRANDID=0, SOLUTIONTIME=0
Nodes=4, Elements=1, ZONETYPE=FEQuadrilateral
DATAPACKING=POINT
DT=(SINGLE SINGLE SINGLE)
0.17700821745258638051  0.31859866301335348915  -1
0.17734239194290318808  0.32061612467198807863  -1
0.17318585507732783824  0.33266985882180200029  -1
0.16584939063147310923  0.33002148187795254941  -1
1  2  3  4
  
ZONE T='face935'
STRANDID=0, SOLUTIONTIME=0
Nodes=4, Elements=1, ZONETYPE=FEQuadrilateral
DATAPACKING=POINT
DT=(SINGLE SINGLE SINGLE)
0.17734239194290318808  0.32061612467198807863  1
0.17973030727965316755  0.33503232870776405994  1
0.17318585507732783824  0.33266985882180200029  1
0.17318585507732783824  0.33266985882180200029  1
1  2  3  4
  
ZONE T='face936'
STRANDID=0, SOLUTIONTIME=0
Nodes=4, Elements=1, ZONETYPE=FEQuadrilateral
DATAPACKING=POINT
DT=(SINGLE SINGLE SINGLE)
0.095061471778110806508  0.7176533542814792499  1
0.086625865987684375069  0.70130863963873690814  1
0.10374716368696204616  0.69967299607660937699  1
0.10374716368696204616  0.69967299607660937699  1
1  2  3  4
  
ZONE T='face937'
STRANDID=0, SOLUTIONTIME=0
Nodes=4, Elements=1, ZONETYPE=FEQuadrilateral
DATAPACKING=POINT
DT=(SINGLE SINGLE SINGLE)
0.093082980190942368748  0.48570309414567852668  1
0.1007799881904413164  0.48346681023040272152  1
0.10257622638605085053  0.48391637467641523962  1
0.10055063485915002874  0.49307021223955899147  1
1  2  3  4
  
ZONE T='face938'
STRANDID=0, SOLUTIONTIME=0
Nodes=4, Elements=1, ZONETYPE=FEQuadrilateral
DATAPACKING=POINT
DT=(SINGLE SINGLE SINGLE)
0.1007799881904413164  0.48346681023040272152  -1
0.10280596031847402672  0.4828781855488366026  -1
0.10257622638605085053  0.48391637467641523962  -1
0.10257622638605085053  0.48391637467641523962  -1
1  2  3  4
  
ZONE T='face939'
STRANDID=0, SOLUTIONTIME=0
Nodes=4, Elements=1, ZONETYPE=FEQuadrilateral
DATAPACKING=POINT
DT=(SINGLE SINGLE SINGLE)
0.54058054744756034449  0.2234734428600965439  1
0.54041468952004045878  0.22508367773340953732  1
0.53843925335603093352  0.23103285902828216147  1
0.53341330958316279798  0.22661686260159308315  1
1  2  3  4
  
ZONE T='face940'
STRANDID=0, SOLUTIONTIME=0
Nodes=4, Elements=1, ZONETYPE=FEQuadrilateral
DATAPACKING=POINT
DT=(SINGLE SINGLE SINGLE)
0.54041468952004045878  0.22508367773340953732  -1
0.53968882163812170738  0.23213077999954445652  -1
0.53843925335603093352  0.23103285902828216147  -1
0.53843925335603093352  0.23103285902828216147  -1
1  2  3  4
  
ZONE T='face941'
STRANDID=0, SOLUTIONTIME=0
Nodes=4, Elements=1, ZONETYPE=FEQuadrilateral
DATAPACKING=POINT
DT=(SINGLE SINGLE SINGLE)
0.5185861196471320822  0.20657119703977031011  1
0.50906361530044230701  0.21361001651743324881  1
0.50856794173080821508  0.20231593111813031549  1
0.50856794173080821508  0.20231593111813031549  1
1  2  3  4
  
ZONE T='face942'
STRANDID=0, SOLUTIONTIME=0
Nodes=4, Elements=1, ZONETYPE=FEQuadrilateral
DATAPACKING=POINT
DT=(SINGLE SINGLE SINGLE)
0.2310077504391109815  0.48184870858409073469  -1
0.23517598435078845842  0.50939824062415495209  -1
0.21644595428124766001  0.49790098263574705806  -1
0.21644595428124766001  0.49790098263574705806  -1
1  2  3  4
  
ZONE T='face943'
STRANDID=0, SOLUTIONTIME=0
Nodes=4, Elements=1, ZONETYPE=FEQuadrilateral
DATAPACKING=POINT
DT=(SINGLE SINGLE SINGLE)
0.49905082286342000719  0.36730259171828572029  -1
0.49859836742456187242  0.36656372078287186023  -1
0.50141155853517205276  0.35705992335658787162  -1
0.50329648584650898968  0.3574516147466784699  -1
1  2  3  4
  
ZONE T='face944'
STRANDID=0, SOLUTIONTIME=0
Nodes=4, Elements=1, ZONETYPE=FEQuadrilateral
DATAPACKING=POINT
DT=(SINGLE SINGLE SINGLE)
0.49859836742456187242  0.36656372078287186023  1
0.49151990713744558859  0.35500441985628644614  1
0.50141155853517205276  0.35705992335658787162  1
0.50141155853517205276  0.35705992335658787162  1
1  2  3  4
  
ZONE T='face945'
STRANDID=0, SOLUTIONTIME=0
Nodes=4, Elements=1, ZONETYPE=FEQuadrilateral
DATAPACKING=POINT
DT=(SINGLE SINGLE SINGLE)
0.048719176153043601551  0.67603708622569058662  -1
0.052373832195516306642  0.66681491823116123552  -1
0.053911153439379688734  0.66720313486032201133  -1
0.057898024786903111438  0.67446043180872694567  -1
1  2  3  4
  
ZONE T='face946'
STRANDID=0, SOLUTIONTIME=0
Nodes=4, Elements=1, ZONETYPE=FEQuadrilateral
DATAPACKING=POINT
DT=(SINGLE SINGLE SINGLE)
0.052373832195516306642  0.66681491823116123552  1
0.052928697091938176067  0.66541477079468502875  1
0.053911153439379688734  0.66720313486032201133  1
0.053911153439379688734  0.66720313486032201133  1
1  2  3  4
  
ZONE T='face947'
STRANDID=0, SOLUTIONTIME=0
Nodes=4, Elements=1, ZONETYPE=FEQuadrilateral
DATAPACKING=POINT
DT=(SINGLE SINGLE SINGLE)
0.17044082028722662425  0.75090402059156857728  1
0.19687663024351897967  0.74554745198249039451  1
0.18830343649847819387  0.77036470234975162885  1
0.18830343649847819387  0.77036470234975162885  1
1  2  3  4
  
ZONE T='face948'
STRANDID=0, SOLUTIONTIME=0
Nodes=4, Elements=1, ZONETYPE=FEQuadrilateral
DATAPACKING=POINT
DT=(SINGLE SINGLE SINGLE)
0.090832233882678733994  0.50490815572878766648  1
0.094999160317564362854  0.51096664135566283171  1
0.084764869264984776809  0.51119498260975160253  1
0.084764869264984776809  0.51119498260975160253  1
1  2  3  4
  
ZONE T='face949'
STRANDID=0, SOLUTIONTIME=0
Nodes=4, Elements=1, ZONETYPE=FEQuadrilateral
DATAPACKING=POINT
DT=(SINGLE SINGLE SINGLE)
0.25498712730856099018  0.23234288881030737417  1
0.24733207284161776163  0.21521883508036809829  1
0.2667786753005094158  0.21535288116716327922  1
0.2667786753005094158  0.21535288116716327922  1
1  2  3  4
  
ZONE T='face950'
STRANDID=0, SOLUTIONTIME=0
Nodes=4, Elements=1, ZONETYPE=FEQuadrilateral
DATAPACKING=POINT
DT=(SINGLE SINGLE SINGLE)
0.10055063485915002874  0.49307021223955899147  1
0.097827774116626742273  0.50254554992861677487  1
0.089672981085822001113  0.49615346173817659325  1
0.089672981085822001113  0.49615346173817659325  1
1  2  3  4
  
ZONE T='face951'
STRANDID=0, SOLUTIONTIME=0
Nodes=4, Elements=1, ZONETYPE=FEQuadrilateral
DATAPACKING=POINT
DT=(SINGLE SINGLE SINGLE)
0.29415578467852687705  0.58720004495674882339  1
0.30319580480938712608  0.60376524675509013473  1
0.28465318523861965483  0.60778589143032257791  1
0.28465318523861965483  0.60778589143032257791  1
1  2  3  4
  
ZONE T='face952'
STRANDID=0, SOLUTIONTIME=0
Nodes=4, Elements=1, ZONETYPE=FEQuadrilateral
DATAPACKING=POINT
DT=(SINGLE SINGLE SINGLE)
0.5185861196471320822  0.20657119703977031011  1
0.52622988828704875264  0.19907764955533502338  1
0.52941546365902580895  0.20894607505031123629  1
0.52941546365902580895  0.20894607505031123629  1
1  2  3  4
  
ZONE T='face953'
STRANDID=0, SOLUTIONTIME=0
Nodes=4, Elements=1, ZONETYPE=FEQuadrilateral
DATAPACKING=POINT
DT=(SINGLE SINGLE SINGLE)
0.053173228063942618027  0.72294670835541741116  -1
0.063970389595165322305  0.71743377273349828727  -1
0.065785766393140321373  0.71835588585561238606  -1
0.063842994853958140444  0.73234916082447909513  -1
1  2  3  4
  
ZONE T='face954'
STRANDID=0, SOLUTIONTIME=0
Nodes=4, Elements=1, ZONETYPE=FEQuadrilateral
DATAPACKING=POINT
DT=(SINGLE SINGLE SINGLE)
0.063970389595165322305  0.71743377273349828727  1
0.066062064643154547183  0.71636578186865917939  1
0.065785766393140321373  0.71835588585561238606  1
0.065785766393140321373  0.71835588585561238606  1
1  2  3  4
  
ZONE T='face955'
STRANDID=0, SOLUTIONTIME=0
Nodes=4, Elements=1, ZONETYPE=FEQuadrilateral
DATAPACKING=POINT
DT=(SINGLE SINGLE SINGLE)
0.038408527081597240715  0.70750105445753708189  1
0.036368356390142873857  0.71618853860007525292  1
0.02894983122981230339  0.71101050633750828567  1
0.02894983122981230339  0.71101050633750828567  1
1  2  3  4
  
ZONE T='face956'
STRANDID=0, SOLUTIONTIME=0
Nodes=4, Elements=1, ZONETYPE=FEQuadrilateral
DATAPACKING=POINT
DT=(SINGLE SINGLE SINGLE)
0.13921471624702380643  0.49036170601375322908  1
0.1448209289235332653  0.47717733617011570679  1
0.15410689211430284029  0.48915677834335563601  1
0.15410689211430284029  0.48915677834335563601  1
1  2  3  4
  
ZONE T='face957'
STRANDID=0, SOLUTIONTIME=0
Nodes=4, Elements=1, ZONETYPE=FEQuadrilateral
DATAPACKING=POINT
DT=(SINGLE SINGLE SINGLE)
0.69799879610024606613  0.61631996857247828281  1
0.70802276294419863589  0.60019755543438080281  1
0.71526272988199746106  0.61869675674019597444  1
0.71526272988199746106  0.61869675674019597444  1
1  2  3  4
  
ZONE T='face958'
STRANDID=0, SOLUTIONTIME=0
Nodes=4, Elements=1, ZONETYPE=FEQuadrilateral
DATAPACKING=POINT
DT=(SINGLE SINGLE SINGLE)
0.14387198121229072267  0.38586184374780685413  1
0.13871888010407662506  0.39559781862777415595  1
0.13333175545470793422  0.38736070325150978588  1
0.13333175545470793422  0.38736070325150978588  1
1  2  3  4
  
ZONE T='face959'
STRANDID=0, SOLUTIONTIME=0
Nodes=4, Elements=1, ZONETYPE=FEQuadrilateral
DATAPACKING=POINT
DT=(SINGLE SINGLE SINGLE)
0.39730526876301008876  0.67384715128409511387  -1
0.41129765262119977187  0.67326535245437491017  -1
0.41075758686133179154  0.67510862037398156055  -1
0.40368453606369919529  0.68519924042528845831  -1
1  2  3  4
  
ZONE T='face960'
STRANDID=0, SOLUTIONTIME=0
Nodes=4, Elements=1, ZONETYPE=FEQuadrilateral
DATAPACKING=POINT
DT=(SINGLE SINGLE SINGLE)
0.41129765262119977187  0.67326535245437491017  1
0.41207220577598285827  0.6732331467828054361  1
0.41075758686133179154  0.67510862037398156055  1
0.41075758686133179154  0.67510862037398156055  1
1  2  3  4
  
ZONE T='face961'
STRANDID=0, SOLUTIONTIME=0
Nodes=4, Elements=1, ZONETYPE=FEQuadrilateral
DATAPACKING=POINT
DT=(SINGLE SINGLE SINGLE)
0.26999530869271720634  0.58841321867140117252  -1
0.27201878423933034679  0.59108755758246078749  -1
0.26501671631950912689  0.61317100256078738152  -1
0.25775737443627488865  0.61511722849349237396  -1
1  2  3  4
  
ZONE T='face962'
STRANDID=0, SOLUTIONTIME=0
Nodes=4, Elements=1, ZONETYPE=FEQuadrilateral
DATAPACKING=POINT
DT=(SINGLE SINGLE SINGLE)
0.25773400851355804386  0.6151682145354712139  1
0.25775737443627488865  0.61511722849349237396  1
0.25784119696038021452  0.6151388191436407693  1
0.25784119696038021452  0.6151388191436407693  1
1  2  3  4
  
ZONE T='face963'
STRANDID=0, SOLUTIONTIME=0
Nodes=4, Elements=1, ZONETYPE=FEQuadrilateral
DATAPACKING=POINT
DT=(SINGLE SINGLE SINGLE)
0.25784119696038021452  0.6151388191436407693  -1
0.25775737443627488865  0.61511722849349237396  -1
0.26501671631950912689  0.61317100256078738152  -1
0.26501671631950912689  0.61317100256078738152  -1
1  2  3  4
  
ZONE T='face964'
STRANDID=0, SOLUTIONTIME=0
Nodes=4, Elements=1, ZONETYPE=FEQuadrilateral
DATAPACKING=POINT
DT=(SINGLE SINGLE SINGLE)
0.28465318523861965483  0.60778589143032257791  1
0.26501671631950912689  0.61317100256078738152  1
0.27201878423933034679  0.59108755758246078749  1
0.27201878423933034679  0.59108755758246078749  1
1  2  3  4
  
ZONE T='face965'
STRANDID=0, SOLUTIONTIME=0
Nodes=4, Elements=1, ZONETYPE=FEQuadrilateral
DATAPACKING=POINT
DT=(SINGLE SINGLE SINGLE)
0.23053861106124654001  0.21326474695802719039  1
0.24733207284161776163  0.21521883508036809829  1
0.23658909527815036311  0.2289913625713719536  1
0.23658909527815036311  0.2289913625713719536  1
1  2  3  4
  
ZONE T='face966'
STRANDID=0, SOLUTIONTIME=0
Nodes=4, Elements=1, ZONETYPE=FEQuadrilateral
DATAPACKING=POINT
DT=(SINGLE SINGLE SINGLE)
0.4546271915943310149  0.39834521473847767092  -1
0.4645868025133666479  0.39414797738981766084  -1
0.46344946409145809652  0.4018996536248962137  -1
0.46344946409145809652  0.4018996536248962137  -1
1  2  3  4
  
ZONE T='face967'
STRANDID=0, SOLUTIONTIME=0
Nodes=4, Elements=1, ZONETYPE=FEQuadrilateral
DATAPACKING=POINT
DT=(SINGLE SINGLE SINGLE)
0.68275025902980912562  0.71142607748561415004  1
0.68572207741745228038  0.70046293371251733273  1
0.69432052366725538484  0.70531162235316369191  1
0.69432052366725538484  0.70531162235316369191  1
1  2  3  4
  
ZONE T='face968'
STRANDID=0, SOLUTIONTIME=0
Nodes=4, Elements=1, ZONETYPE=FEQuadrilateral
DATAPACKING=POINT
DT=(SINGLE SINGLE SINGLE)
0.54515862481882748636  0.88255933942296971306  -1
0.54131318875301770444  0.87785888177597903859  -1
0.54726528366774962464  0.86435778843290145268  -1
0.55042224311483445298  0.86415512746520639631  -1
1  2  3  4
  
ZONE T='face969'
STRANDID=0, SOLUTIONTIME=0
Nodes=4, Elements=1, ZONETYPE=FEQuadrilateral
DATAPACKING=POINT
DT=(SINGLE SINGLE SINGLE)
0.54131318875301770444  0.87785888177597903859  1
0.531116088500893202  0.8653944857915051303  1
0.54726528366774962464  0.86435778843290145268  1
0.54726528366774962464  0.86435778843290145268  1
1  2  3  4
  
ZONE T='face970'
STRANDID=0, SOLUTIONTIME=0
Nodes=4, Elements=1, ZONETYPE=FEQuadrilateral
DATAPACKING=POINT
DT=(SINGLE SINGLE SINGLE)
0.55611886713182268061  0.39002688054660528127  1
0.55046663697295139528  0.37633752208865789424  1
0.55114713547711813302  0.37412590195011635741  1
0.5648385764769822126  0.3740591890760247562  1
1  2  3  4
  
ZONE T='face971'
STRANDID=0, SOLUTIONTIME=0
Nodes=4, Elements=1, ZONETYPE=FEQuadrilateral
DATAPACKING=POINT
DT=(SINGLE SINGLE SINGLE)
0.55046663697295139528  0.37633752208865789424  -1
0.54955667591265555671  0.3741336516185897465  -1
0.55114713547711813302  0.37412590195011635741  -1
0.55114713547711813302  0.37412590195011635741  -1
1  2  3  4
  
ZONE T='face972'
STRANDID=0, SOLUTIONTIME=0
Nodes=4, Elements=1, ZONETYPE=FEQuadrilateral
DATAPACKING=POINT
DT=(SINGLE SINGLE SINGLE)
0.26523206354148698427  0.2706378874607524021  1
0.27223892854221171111  0.2626641237552466146  1
0.28175072215989871438  0.26608820363828944444  1
0.28616607603505844759  0.27399961166180308858  1
1  2  3  4
  
ZONE T='face973'
STRANDID=0, SOLUTIONTIME=0
Nodes=4, Elements=1, ZONETYPE=FEQuadrilateral
DATAPACKING=POINT
DT=(SINGLE SINGLE SINGLE)
0.27223892854221171111  0.2626641237552466146  -1
0.27688742291664503181  0.25737416944268742824  -1
0.28175072215989871438  0.26608820363828944444  -1
0.28175072215989871438  0.26608820363828944444  -1
1  2  3  4
  
ZONE T='face974'
STRANDID=0, SOLUTIONTIME=0
Nodes=4, Elements=1, ZONETYPE=FEQuadrilateral
DATAPACKING=POINT
DT=(SINGLE SINGLE SINGLE)
0.40579448065633488829  0.54883556258321752885  -1
0.4187457113886006721  0.54592219771250150018  -1
0.41441395062474867261  0.55933240789170235452  -1
0.41441395062474867261  0.55933240789170235452  -1
1  2  3  4
  
ZONE T='face975'
STRANDID=0, SOLUTIONTIME=0
Nodes=4, Elements=1, ZONETYPE=FEQuadrilateral
DATAPACKING=POINT
DT=(SINGLE SINGLE SINGLE)
0.23414819333352709929  0.13606321636272086795  1
0.23729669684770895999  0.14431201778663599322  1
0.2354579110213021742  0.14989643165116778301  1
0.22719738745754242126  0.14618072585038460742  1
1  2  3  4
  
ZONE T='face976'
STRANDID=0, SOLUTIONTIME=0
Nodes=4, Elements=1, ZONETYPE=FEQuadrilateral
DATAPACKING=POINT
DT=(SINGLE SINGLE SINGLE)
0.23729669684770895999  0.14431201778663599322  -1
0.2402511855410637831  0.15205251749734360889  -1
0.2354579110213021742  0.14989643165116778301  -1
0.2354579110213021742  0.14989643165116778301  -1
1  2  3  4
  
ZONE T='face977'
STRANDID=0, SOLUTIONTIME=0
Nodes=4, Elements=1, ZONETYPE=FEQuadrilateral
DATAPACKING=POINT
DT=(SINGLE SINGLE SINGLE)
0.24784437921538476912  0.052188555909080225348  -1
0.2655729617820061228  0.05379272596515536492  -1
0.25423344923986651578  0.069651704761590466086  -1
0.25423344923986651578  0.069651704761590466086  -1
1  2  3  4
  
ZONE T='face978'
STRANDID=0, SOLUTIONTIME=0
Nodes=4, Elements=1, ZONETYPE=FEQuadrilateral
DATAPACKING=POINT
DT=(SINGLE SINGLE SINGLE)
0.69123224781433778574  0.63065322108992560857  1
0.68619390825112924759  0.63175882359110901998  1
0.67749020783233293574  0.62838889967346500676  1
0.68125455725571759658  0.61797878986932397449  1
1  2  3  4
  
ZONE T='face979'
STRANDID=0, SOLUTIONTIME=0
Nodes=4, Elements=1, ZONETYPE=FEQuadrilateral
DATAPACKING=POINT
DT=(SINGLE SINGLE SINGLE)
0.68619390825112924759  0.63175882359110901998  -1
0.67541643488616720514  0.63412380938836410138  -1
0.67749020783233293574  0.62838889967346500676  -1
0.67749020783233293574  0.62838889967346500676  -1
1  2  3  4
  
ZONE T='face980'
STRANDID=0, SOLUTIONTIME=0
Nodes=4, Elements=1, ZONETYPE=FEQuadrilateral
DATAPACKING=POINT
DT=(SINGLE SINGLE SINGLE)
0.21880783129303391088  0.16840246184099966209  1
0.22900863849034011621  0.16948294706847899516  1
0.22702031646659739939  0.17552150409729849745  1
0.22314007253239076523  0.17841502070069251151  1
1  2  3  4
  
ZONE T='face981'
STRANDID=0, SOLUTIONTIME=0
Nodes=4, Elements=1, ZONETYPE=FEQuadrilateral
DATAPACKING=POINT
DT=(SINGLE SINGLE SINGLE)
0.22900863849034011621  0.16948294706847899516  -1
0.23435823300463520802  0.17004958436824346713  -1
0.22702031646659739939  0.17552150409729849745  -1
0.22702031646659739939  0.17552150409729849745  -1
1  2  3  4
  
ZONE T='face982'
STRANDID=0, SOLUTIONTIME=0
Nodes=4, Elements=1, ZONETYPE=FEQuadrilateral
DATAPACKING=POINT
DT=(SINGLE SINGLE SINGLE)
0.53646004886605158646  0.59700650190785931049  -1
0.5340116154995061537  0.57372092423258413962  -1
0.55267536698657981908  0.58032856033016344544  -1
0.55668815808401050926  0.58248523815085173627  -1
1  2  3  4
  
ZONE T='face983'
STRANDID=0, SOLUTIONTIME=0
Nodes=4, Elements=1, ZONETYPE=FEQuadrilateral
DATAPACKING=POINT
DT=(SINGLE SINGLE SINGLE)
0.5340116154995061537  0.57372092423258413962  1
0.53363011186784059525  0.5700926725636074055  1
0.55267536698657981908  0.58032856033016344544  1
0.55267536698657981908  0.58032856033016344544  1
1  2  3  4
  
ZONE T='face984'
STRANDID=0, SOLUTIONTIME=0
Nodes=4, Elements=1, ZONETYPE=FEQuadrilateral
DATAPACKING=POINT
DT=(SINGLE SINGLE SINGLE)
0.164266481760072941  0.57337894129976774149  1
0.16129206640409646245  0.58978089046563786368  1
0.15399193307319170021  0.58782158826918662342  1
0.15217790636938402504  0.57788084070279654991  1
1  2  3  4
  
ZONE T='face985'
STRANDID=0, SOLUTIONTIME=0
Nodes=4, Elements=1, ZONETYPE=FEQuadrilateral
DATAPACKING=POINT
DT=(SINGLE SINGLE SINGLE)
0.1460333367801857074  0.58016913632667843626  -1
0.15217790636938402504  0.57788084070279654991  -1
0.1501722071204374398  0.58414879620751480882  -1
0.1501722071204374398  0.58414879620751480882  -1
1  2  3  4
  
ZONE T='face986'
STRANDID=0, SOLUTIONTIME=0
Nodes=4, Elements=1, ZONETYPE=FEQuadrilateral
DATAPACKING=POINT
DT=(SINGLE SINGLE SINGLE)
0.1501722071204374398  0.58414879620751480882  1
0.15217790636938402504  0.57788084070279654991  1
0.15399193307319170021  0.58782158826918662342  1
0.15399193307319170021  0.58782158826918662342  1
1  2  3  4
  
ZONE T='face987'
STRANDID=0, SOLUTIONTIME=0
Nodes=4, Elements=1, ZONETYPE=FEQuadrilateral
DATAPACKING=POINT
DT=(SINGLE SINGLE SINGLE)
0.16051070256027291649  0.59408959940929373378  -1
0.15399193307319170021  0.58782158826918662342  -1
0.16129206640409646245  0.58978089046563786368  -1
0.16129206640409646245  0.58978089046563786368  -1
1  2  3  4
  
ZONE T='face988'
STRANDID=0, SOLUTIONTIME=0
Nodes=4, Elements=1, ZONETYPE=FEQuadrilateral
DATAPACKING=POINT
DT=(SINGLE SINGLE SINGLE)
0.40498606103934703393  0.61211522139171448131  1
0.39934142388817794878  0.61241083063762102867  1
0.40248189188721805731  0.60811282891986950805  1
0.40248189188721805731  0.60811282891986950805  1
1  2  3  4
  
ZONE T='face989'
STRANDID=0, SOLUTIONTIME=0
Nodes=4, Elements=1, ZONETYPE=FEQuadrilateral
DATAPACKING=POINT
DT=(SINGLE SINGLE SINGLE)
0.41177133783766661779  0.34863492983350335974  -1
0.4285892083282796805  0.33548637472757358857  -1
0.43374915990222889794  0.35745285990243530483  -1
0.43374915990222889794  0.35745285990243530483  -1
1  2  3  4
  
ZONE T='face990'
STRANDID=0, SOLUTIONTIME=0
Nodes=4, Elements=1, ZONETYPE=FEQuadrilateral
DATAPACKING=POINT
DT=(SINGLE SINGLE SINGLE)
0.51617023329007249988  0.42628772243492168981  1
0.50827566538708557342  0.43526465547715442739  1
0.50528079494650723902  0.42453680325934300965  1
0.50528079494650723902  0.42453680325934300965  1
1  2  3  4
  
ZONE T='face991'
STRANDID=0, SOLUTIONTIME=0
Nodes=4, Elements=1, ZONETYPE=FEQuadrilateral
DATAPACKING=POINT
DT=(SINGLE SINGLE SINGLE)
0.64821075232052449699  0.42506194942238018086  -1
0.66552254175799119285  0.40174594394387713736  -1
0.67199981998641877823  0.42631753258941779139  -1
0.67199981998641877823  0.42631753258941779139  -1
1  2  3  4
  
ZONE T='face992'
STRANDID=0, SOLUTIONTIME=0
Nodes=4, Elements=1, ZONETYPE=FEQuadrilateral
DATAPACKING=POINT
DT=(SINGLE SINGLE SINGLE)
0.58159671043375926747  0.23837510155834357173  -1
0.59147271778640686524  0.24124033804502267864  -1
0.59101725820271444611  0.24282830706712482671  -1
0.58119339822772320137  0.24818742529557924481  -1
1  2  3  4
  
ZONE T='face993'
STRANDID=0, SOLUTIONTIME=0
Nodes=4, Elements=1, ZONETYPE=FEQuadrilateral
DATAPACKING=POINT
DT=(SINGLE SINGLE SINGLE)
0.59147271778640686524  0.24124033804502267864  1
0.59307568548284617105  0.2417053925318011498  1
0.59101725820271444611  0.24282830706712482671  1
0.59101725820271444611  0.24282830706712482671  1
1  2  3  4
  
ZONE T='face994'
STRANDID=0, SOLUTIONTIME=0
Nodes=4, Elements=1, ZONETYPE=FEQuadrilateral
DATAPACKING=POINT
DT=(SINGLE SINGLE SINGLE)
0.47565740590602634263  0.57012483208479680652  1
0.47901704927611621354  0.58968240306803398898  1
0.46579177106418678811  0.58352167056008774626  1
0.46579177106418678811  0.58352167056008774626  1
1  2  3  4
  
ZONE T='face995'
STRANDID=0, SOLUTIONTIME=0
Nodes=4, Elements=1, ZONETYPE=FEQuadrilateral
DATAPACKING=POINT
DT=(SINGLE SINGLE SINGLE)
0.21316729942060053116  0.17855860933909395438  1
0.21903613071728883499  0.18775360251018285984  1
0.20946033182656553784  0.18716125967918087469  1
0.20946033182656553784  0.18716125967918087469  1
1  2  3  4
  
ZONE T='face996'
STRANDID=0, SOLUTIONTIME=0
Nodes=4, Elements=1, ZONETYPE=FEQuadrilateral
DATAPACKING=POINT
DT=(SINGLE SINGLE SINGLE)
0.39999377654201939691  0.39078523722966496123  1
0.38263435260110001401  0.38315155186297822354  1
0.38699798160214576859  0.36852056050651738062  1
0.39343773035251733416  0.36341454446486504137  1
1  2  3  4
  
ZONE T='face997'
STRANDID=0, SOLUTIONTIME=0
Nodes=4, Elements=1, ZONETYPE=FEQuadrilateral
DATAPACKING=POINT
DT=(SINGLE SINGLE SINGLE)
0.38263435260110001401  0.38315155186297822354  -1
0.37357155302439787325  0.37916624908188711895  -1
0.38699798160214576859  0.36852056050651738062  -1
0.38699798160214576859  0.36852056050651738062  -1
1  2  3  4
  
ZONE T='face998'
STRANDID=0, SOLUTIONTIME=0
Nodes=4, Elements=1, ZONETYPE=FEQuadrilateral
DATAPACKING=POINT
DT=(SINGLE SINGLE SINGLE)
0.49401899291261963665  0.28185455960471916814  -1
0.48943573833810699591  0.29648334959746208694  -1
0.47896702115432610025  0.28506485622149718706  -1
0.47896702115432610025  0.28506485622149718706  -1
1  2  3  4
  
ZONE T='face999'
STRANDID=0, SOLUTIONTIME=0
Nodes=4, Elements=1, ZONETYPE=FEQuadrilateral
DATAPACKING=POINT
DT=(SINGLE SINGLE SINGLE)
0.093519529850254995429  0.52888426867356064243  1
0.084889794958333056329  0.53660207838022488946  1
0.080559727002917858041  0.52408216558290388054  1
0.080559727002917858041  0.52408216558290388054  1
1  2  3  4
  
ZONE T='face1000'
STRANDID=0, SOLUTIONTIME=0
Nodes=4, Elements=1, ZONETYPE=FEQuadrilateral
DATAPACKING=POINT
DT=(SINGLE SINGLE SINGLE)
0.39627631924980727396  0.22400190852765036742  1
0.39425316341714800039  0.21993974246865921618  1
0.39942991895149104753  0.20305901790016051001  1
0.40953926161489989655  0.20171639004656555239  1
1  2  3  4
  
ZONE T='face1001'
STRANDID=0, SOLUTIONTIME=0
Nodes=4, Elements=1, ZONETYPE=FEQuadrilateral
DATAPACKING=POINT
DT=(SINGLE SINGLE SINGLE)
0.39425316341714800039  0.21993974246865921618  -1
0.386688536429112939  0.20475120854374920243  -1
0.39942991895149104753  0.20305901790016051001  -1
0.39942991895149104753  0.20305901790016051001  -1
1  2  3  4
  
ZONE T='face1002'
STRANDID=0, SOLUTIONTIME=0
Nodes=4, Elements=1, ZONETYPE=FEQuadrilateral
DATAPACKING=POINT
DT=(SINGLE SINGLE SINGLE)
0.36140266714413138427  0.90143199169898191592  -1
0.36604662533530607504  0.91135185107589944398  -1
0.35589375815056079055  0.91022218541844246431  -1
0.35589375815056079055  0.91022218541844246431  -1
1  2  3  4
  
ZONE T='face1003'
STRANDID=0, SOLUTIONTIME=0
Nodes=4, Elements=1, ZONETYPE=FEQuadrilateral
DATAPACKING=POINT
DT=(SINGLE SINGLE SINGLE)
0.40058179790409631504  0.56085127102993526105  -1
0.40838947630534155886  0.5728588458591216126  -1
0.39308717616512678372  0.57316271085669812102  -1
0.39308717616512678372  0.57316271085669812102  -1
1  2  3  4
  
ZONE T='face1004'
STRANDID=0, SOLUTIONTIME=0
Nodes=4, Elements=1, ZONETYPE=FEQuadrilateral
DATAPACKING=POINT
DT=(SINGLE SINGLE SINGLE)
0.80795732189814317703  0.29528132924398536874  1
0.81141307723188416112  0.30175587355790450816  1
0.80215068737181416392  0.30105280182288618462  1
0.80215068737181416392  0.30105280182288618462  1
1  2  3  4
  
ZONE T='face1005'
STRANDID=0, SOLUTIONTIME=0
Nodes=4, Elements=1, ZONETYPE=FEQuadrilateral
DATAPACKING=POINT
DT=(SINGLE SINGLE SINGLE)
0.36902651282538434518  0.79680414517952868891  -1
0.35607701395389718124  0.80086478460274845848  -1
0.35959725469020209498  0.78776792451004629125  -1
0.35959725469020209498  0.78776792451004629125  -1
1  2  3  4
  
ZONE T='face1006'
STRANDID=0, SOLUTIONTIME=0
Nodes=4, Elements=1, ZONETYPE=FEQuadrilateral
DATAPACKING=POINT
DT=(SINGLE SINGLE SINGLE)
0.093082980190942368748  0.48570309414567852668  1
0.10055063485915002874  0.49307021223955899147  1
0.089672981085822001113  0.49615346173817659325  1
0.089672981085822001113  0.49615346173817659325  1
1  2  3  4
  
ZONE T='face1007'
STRANDID=0, SOLUTIONTIME=0
Nodes=4, Elements=1, ZONETYPE=FEQuadrilateral
DATAPACKING=POINT
DT=(SINGLE SINGLE SINGLE)
0.1235579419977413107  0.56479949685586583463  -1
0.12699832953596268403  0.58159354789875916669  -1
0.11186221888299091587  0.57354276324815955945  -1
0.11186221888299091587  0.57354276324815955945  -1
1  2  3  4
  
ZONE T='face1008'
STRANDID=0, SOLUTIONTIME=0
Nodes=4, Elements=1, ZONETYPE=FEQuadrilateral
DATAPACKING=POINT
DT=(SINGLE SINGLE SINGLE)
0.69123224781433778574  0.63065322108992560857  1
0.68125455725571759658  0.61797878986932397449  1
0.69799879610024606613  0.61631996857247828281  1
0.69799879610024606613  0.61631996857247828281  1
1  2  3  4
  
ZONE T='face1009'
STRANDID=0, SOLUTIONTIME=0
Nodes=4, Elements=1, ZONETYPE=FEQuadrilateral
DATAPACKING=POINT
DT=(SINGLE SINGLE SINGLE)
0.56875884368561380189  0.87579524288109833474  -1
0.56096495976148430529  0.89715116994781407556  -1
0.55740654224489694091  0.89630747526285303728  -1
0.54515862481882748636  0.88255933942296971306  -1
1  2  3  4
  
ZONE T='face1010'
STRANDID=0, SOLUTIONTIME=0
Nodes=4, Elements=1, ZONETYPE=FEQuadrilateral
DATAPACKING=POINT
DT=(SINGLE SINGLE SINGLE)
0.56096495976148430529  0.89715116994781407556  1
0.56014929028396265309  0.89938617601694093029  1
0.55740654224489694091  0.89630747526285303728  1
0.55740654224489694091  0.89630747526285303728  1
1  2  3  4
  
ZONE T='face1011'
STRANDID=0, SOLUTIONTIME=0
Nodes=4, Elements=1, ZONETYPE=FEQuadrilateral
DATAPACKING=POINT
DT=(SINGLE SINGLE SINGLE)
0.42414326873078805891  0.15511580781179623578  -1
0.41882721898793928705  0.14323401936465868234  -1
0.42163295885426649301  0.1350718670262080201  -1
0.43533068944507818943  0.13752414070102361721  -1
1  2  3  4
  
ZONE T='face1012'
STRANDID=0, SOLUTIONTIME=0
Nodes=4, Elements=1, ZONETYPE=FEQuadrilateral
DATAPACKING=POINT
DT=(SINGLE SINGLE SINGLE)
0.41882721898793928705  0.14323401936465868234  1
0.4146130926805926542  0.13381511628897452271  1
0.42163295885426649301  0.1350718670262080201  1
0.42163295885426649301  0.1350718670262080201  1
1  2  3  4
  
ZONE T='face1013'
STRANDID=0, SOLUTIONTIME=0
Nodes=4, Elements=1, ZONETYPE=FEQuadrilateral
DATAPACKING=POINT
DT=(SINGLE SINGLE SINGLE)
0.25672305392827754478  0.15373169808720155149  -1
0.25368287172208370261  0.13660992595657200921  -1
0.25770770535321524397  0.13748494311219122688  -1
0.27539766200438497989  0.14669427522779981965  -1
1  2  3  4
  
ZONE T='face1014'
STRANDID=0, SOLUTIONTIME=0
Nodes=4, Elements=1, ZONETYPE=FEQuadrilateral
DATAPACKING=POINT
DT=(SINGLE SINGLE SINGLE)
0.25368287172208370261  0.13660992595657200921  1
0.25344412326252874212  0.1352653365721889489  1
0.25770770535321524397  0.13748494311219122688  1
0.25770770535321524397  0.13748494311219122688  1
1  2  3  4
  
ZONE T='face1015'
STRANDID=0, SOLUTIONTIME=0
Nodes=4, Elements=1, ZONETYPE=FEQuadrilateral
DATAPACKING=POINT
DT=(SINGLE SINGLE SINGLE)
0.298060888170102678  0.035075611895096121817  1
0.28767014586297590117  0.056203340313024881258  1
0.27513659216284175324  0.034405492380986217593  1
0.27513659216284175324  0.034405492380986217593  1
1  2  3  4
  
ZONE T='face1016'
STRANDID=0, SOLUTIONTIME=0
Nodes=4, Elements=1, ZONETYPE=FEQuadrilateral
DATAPACKING=POINT
DT=(SINGLE SINGLE SINGLE)
0.30740167583821520481  0.050762868749512995992  1
0.31496245783987281142  0.041001316024202205668  1
0.31959425750305775482  0.042697461422488230953  1
0.32487881692686715329  0.055841155012406412661  1
1  2  3  4
  
ZONE T='face1017'
STRANDID=0, SOLUTIONTIME=0
Nodes=4, Elements=1, ZONETYPE=FEQuadrilateral
DATAPACKING=POINT
DT=(SINGLE SINGLE SINGLE)
0.31496245783987281142  0.041001316024202205668  -1
0.31756259602891157012  0.037644337074163577994  -1
0.31959425750305775482  0.042697461422488230953  -1
0.31959425750305775482  0.042697461422488230953  -1
1  2  3  4
  
ZONE T='face1018'
STRANDID=0, SOLUTIONTIME=0
Nodes=4, Elements=1, ZONETYPE=FEQuadrilateral
DATAPACKING=POINT
DT=(SINGLE SINGLE SINGLE)
0.62292856606376290074  0.5287618692676523402  -1
0.59650113650311664681  0.51452930956386644379  -1
0.61633137657254200015  0.50305868325459779378  -1
0.61633137657254200015  0.50305868325459779378  -1
1  2  3  4
  
ZONE T='face1019'
STRANDID=0, SOLUTIONTIME=0
Nodes=4, Elements=1, ZONETYPE=FEQuadrilateral
DATAPACKING=POINT
DT=(SINGLE SINGLE SINGLE)
0.40805869787231047185  0.60440693205926909748  1
0.41162339297265904126  0.60660274064165242702  1
0.40815496706353621148  0.60689469856571742756  1
0.40815496706353621148  0.60689469856571742756  1
1  2  3  4
  
ZONE T='face1020'
STRANDID=0, SOLUTIONTIME=0
Nodes=4, Elements=1, ZONETYPE=FEQuadrilateral
DATAPACKING=POINT
DT=(SINGLE SINGLE SINGLE)
0.57055293335753975992  0.25143223272204334728  -1
0.57301519602944517295  0.24134414705682921687  -1
0.58119339822772320137  0.24818742529557924481  -1
0.58119339822772320137  0.24818742529557924481  -1
1  2  3  4
  
ZONE T='face1021'
STRANDID=0, SOLUTIONTIME=0
Nodes=4, Elements=1, ZONETYPE=FEQuadrilateral
DATAPACKING=POINT
DT=(SINGLE SINGLE SINGLE)
0.56397588307651091988  0.31559645318717327589  1
0.55879778427063753199  0.32895473021142163095  1
0.54866541423857173587  0.3171451007255203236  1
0.54866541423857173587  0.3171451007255203236  1
1  2  3  4
  
ZONE T='face1022'
STRANDID=0, SOLUTIONTIME=0
Nodes=4, Elements=1, ZONETYPE=FEQuadrilateral
DATAPACKING=POINT
DT=(SINGLE SINGLE SINGLE)
0.4285892083282796805  0.33548637472757358857  -1
0.44863395544606415877  0.33939197492936140632  -1
0.447923479943051428  0.34182120659189707546  -1
0.43374915990222889794  0.35745285990243530483  -1
1  2  3  4
  
ZONE T='face1023'
STRANDID=0, SOLUTIONTIME=0
Nodes=4, Elements=1, ZONETYPE=FEQuadrilateral
DATAPACKING=POINT
DT=(SINGLE SINGLE SINGLE)
0.44863395544606415877  0.33939197492936140632  1
0.44990216878153699298  0.33963907878304577803  1
0.447923479943051428  0.34182120659189707546  1
0.447923479943051428  0.34182120659189707546  1
1  2  3  4
  
ZONE T='face1024'
STRANDID=0, SOLUTIONTIME=0
Nodes=4, Elements=1, ZONETYPE=FEQuadrilateral
DATAPACKING=POINT
DT=(SINGLE SINGLE SINGLE)
0.25672305392827754478  0.15373169808720155149  -1
0.26631030378768150157  0.16825406467860251625  -1
0.24956889978313478995  0.16525923629474523202  -1
0.24956889978313478995  0.16525923629474523202  -1
1  2  3  4
  
ZONE T='face1025'
STRANDID=0, SOLUTIONTIME=0
Nodes=4, Elements=1, ZONETYPE=FEQuadrilateral
DATAPACKING=POINT
DT=(SINGLE SINGLE SINGLE)
0.68197753337901578785  0.35995199072350730907  1
0.68841206332251969613  0.38534252795598539221  1
0.66793907940568197912  0.37745860968531474988  1
0.66793907940568197912  0.37745860968531474988  1
1  2  3  4
  
ZONE T='face1026'
STRANDID=0, SOLUTIONTIME=0
Nodes=4, Elements=1, ZONETYPE=FEQuadrilateral
DATAPACKING=POINT
DT=(SINGLE SINGLE SINGLE)
0.10382309200103670421  0.62911907758192919804  1
0.096848362842314905663  0.63062657259379928387  1
0.091496273861047056064  0.6290289178714396634  1
0.094278950026198640733  0.61937198753908473403  1
1  2  3  4
  
ZONE T='face1027'
STRANDID=0, SOLUTIONTIME=0
Nodes=4, Elements=1, ZONETYPE=FEQuadrilateral
DATAPACKING=POINT
DT=(SINGLE SINGLE SINGLE)
0.096848362842314905663  0.63062657259379928387  -1
0.090649858443203529257  0.63196629694008887856  -1
0.091496273861047056064  0.6290289178714396634  -1
0.091496273861047056064  0.6290289178714396634  -1
1  2  3  4
  
ZONE T='face1028'
STRANDID=0, SOLUTIONTIME=0
Nodes=4, Elements=1, ZONETYPE=FEQuadrilateral
DATAPACKING=POINT
DT=(SINGLE SINGLE SINGLE)
0.48372227677333951013  0.17191122247454224126  1
0.48704721902720737869  0.15898263700508089014  1
0.49413146481881181638  0.16771544185984313402  1
0.49413146481881181638  0.16771544185984313402  1
1  2  3  4
  
ZONE T='face1029'
STRANDID=0, SOLUTIONTIME=0
Nodes=4, Elements=1, ZONETYPE=FEQuadrilateral
DATAPACKING=POINT
DT=(SINGLE SINGLE SINGLE)
0.38890791877360936235  0.12403968574161687577  1
0.39265499094472477992  0.099374024729177348747  1
0.41386403041808317305  0.10827317455774992938  1
0.41386403041808317305  0.10827317455774992938  1
1  2  3  4
  
ZONE T='face1030'
STRANDID=0, SOLUTIONTIME=0
Nodes=4, Elements=1, ZONETYPE=FEQuadrilateral
DATAPACKING=POINT
DT=(SINGLE SINGLE SINGLE)
0.51122181330753591055  0.40608248871718038986  -1
0.50420593079266706749  0.40570579942726836542  -1
0.49970370002052516556  0.40363244896256156302  -1
0.50348361729293944489  0.39587390016069606835  -1
1  2  3  4
  
ZONE T='face1031'
STRANDID=0, SOLUTIONTIME=0
Nodes=4, Elements=1, ZONETYPE=FEQuadrilateral
DATAPACKING=POINT
DT=(SINGLE SINGLE SINGLE)
0.50420593079266706749  0.40570579942726836542  1
0.49883409239757720011  0.40541738040282199185  1
0.49970370002052516556  0.40363244896256156302  1
0.49970370002052516556  0.40363244896256156302  1
1  2  3  4
  
ZONE T='face1032'
STRANDID=0, SOLUTIONTIME=0
Nodes=4, Elements=1, ZONETYPE=FEQuadrilateral
DATAPACKING=POINT
DT=(SINGLE SINGLE SINGLE)
0.64434262358435034912  0.79226128693999697816  -1
0.64028350940592193563  0.80256504242112025604  -1
0.63509494280761369378  0.8008120425570712797  -1
0.62960802380536373679  0.79374437776890471863  -1
1  2  3  4
  
ZONE T='face1033'
STRANDID=0, SOLUTIONTIME=0
Nodes=4, Elements=1, ZONETYPE=FEQuadrilateral
DATAPACKING=POINT
DT=(SINGLE SINGLE SINGLE)
0.64028350940592193563  0.80256504242112025604  1
0.63899503802914192629  0.80583572992267471502  1
0.63509494280761369378  0.8008120425570712797  1
0.63509494280761369378  0.8008120425570712797  1
1  2  3  4
  
ZONE T='face1034'
STRANDID=0, SOLUTIONTIME=0
Nodes=4, Elements=1, ZONETYPE=FEQuadrilateral
DATAPACKING=POINT
DT=(SINGLE SINGLE SINGLE)
0.5733488122976568846  0.52377100871477855204  1
0.5807278440884269255  0.53144032560527587616  1
0.57619891698964409432  0.54490792460910819628  1
0.56500506673918393652  0.54528881711567067647  1
1  2  3  4
  
ZONE T='face1035'
STRANDID=0, SOLUTIONTIME=0
Nodes=4, Elements=1, ZONETYPE=FEQuadrilateral
DATAPACKING=POINT
DT=(SINGLE SINGLE SINGLE)
0.5807278440884269255  0.53144032560527587616  -1
0.59313134099785214115  0.54433176597929266993  -1
0.57619891698964409432  0.54490792460910819628  -1
0.57619891698964409432  0.54490792460910819628  -1
1  2  3  4
  
ZONE T='face1036'
STRANDID=0, SOLUTIONTIME=0
Nodes=4, Elements=1, ZONETYPE=FEQuadrilateral
DATAPACKING=POINT
DT=(SINGLE SINGLE SINGLE)
0.11464990066814366443  0.41960857626560293943  -1
0.12597428770579491286  0.43033982706888579406  -1
0.11020096999488837586  0.43324287923600729444  -1
0.11020096999488837586  0.43324287923600729444  -1
1  2  3  4
  
ZONE T='face1037'
STRANDID=0, SOLUTIONTIME=0
Nodes=4, Elements=1, ZONETYPE=FEQuadrilateral
DATAPACKING=POINT
DT=(SINGLE SINGLE SINGLE)
0.45889789427207589023  0.40825002965501877572  -1
0.46344946409145809652  0.4018996536248962137  -1
0.46758083755538498716  0.40805143041862984576  -1
0.46758083755538498716  0.40805143041862984576  -1
1  2  3  4
  
ZONE T='face1038'
STRANDID=0, SOLUTIONTIME=0
Nodes=4, Elements=1, ZONETYPE=FEQuadrilateral
DATAPACKING=POINT
DT=(SINGLE SINGLE SINGLE)
0.67197972232064806519  0.74880171203730716556  1
0.66112908219906818541  0.73826335685991029134  1
0.67314911791136411434  0.73450449134212147939  1
0.67314911791136411434  0.73450449134212147939  1
1  2  3  4
  
ZONE T='face1039'
STRANDID=0, SOLUTIONTIME=0
Nodes=4, Elements=1, ZONETYPE=FEQuadrilateral
DATAPACKING=POINT
DT=(SINGLE SINGLE SINGLE)
0.47072547246643586805  0.40036024061070418778  -1
0.47240110641357352383  0.39305759850044119652  -1
0.47772254015966147955  0.3972881719377164278  -1
0.47772254015966147955  0.3972881719377164278  -1
1  2  3  4
  
ZONE T='face1040'
STRANDID=0, SOLUTIONTIME=0
Nodes=4, Elements=1, ZONETYPE=FEQuadrilateral
DATAPACKING=POINT
DT=(SINGLE SINGLE SINGLE)
0.41573198775226771762  0.59693713875283238579  1
0.41653652680683878051  0.603622885474120352  1
0.41109723957015742446  0.60127107222619047278  1
0.41109723957015742446  0.60127107222619047278  1
1  2  3  4
  
ZONE T='face1041'
STRANDID=0, SOLUTIONTIME=0
Nodes=4, Elements=1, ZONETYPE=FEQuadrilateral
DATAPACKING=POINT
DT=(SINGLE SINGLE SINGLE)
0.42394932763302894951  0.65492789715842403275  -1
0.42416288784892314245  0.66083416787898463518  -1
0.41572872488800000079  0.65814191015199996482  -1
0.41591014824464950239  0.65748372309067282249  -1
1  2  3  4
  
ZONE T='face1042'
STRANDID=0, SOLUTIONTIME=0
Nodes=4, Elements=1, ZONETYPE=FEQuadrilateral
DATAPACKING=POINT
DT=(SINGLE SINGLE SINGLE)
0.42433185814991369877  0.66550724960071938607  1
0.41531170746137674454  0.65956520876030189093  1
0.41572872488800000079  0.65814191015199996482  1
0.42416288784892314245  0.66083416787898463518  1
1  2  3  4
  
ZONE T='face1043'
STRANDID=0, SOLUTIONTIME=0
Nodes=4, Elements=1, ZONETYPE=FEQuadrilateral
DATAPACKING=POINT
DT=(SINGLE SINGLE SINGLE)
0.41337530861841187413  0.65828960246440537674  -1
0.41481663308494476361  0.65783137479334796716  -1
0.41572872488800000079  0.65814191015199996482  -1
0.41531170746137674454  0.65956520876030189093  -1
1  2  3  4
  
ZONE T='face1044'
STRANDID=0, SOLUTIONTIME=0
Nodes=4, Elements=1, ZONETYPE=FEQuadrilateral
DATAPACKING=POINT
DT=(SINGLE SINGLE SINGLE)
0.41481663308494476361  0.65783137479334796716  1
0.41591014824464950239  0.65748372309067282249  1
0.41572872488800000079  0.65814191015199996482  1
0.41572872488800000079  0.65814191015199996482  1
1  2  3  4
  
ZONE T='face1045'
STRANDID=0, SOLUTIONTIME=0
Nodes=4, Elements=1, ZONETYPE=FEQuadrilateral
DATAPACKING=POINT
DT=(SINGLE SINGLE SINGLE)
0.33462093970157319456  0.60323459920841471238  -1
0.33977057327859289115  0.58437279994379476289  -1
0.34882470439659163386  0.59806280300402969718  -1
0.34882470439659163386  0.59806280300402969718  -1
1  2  3  4
  
ZONE T='face1046'
STRANDID=0, SOLUTIONTIME=0
Nodes=4, Elements=1, ZONETYPE=FEQuadrilateral
DATAPACKING=POINT
DT=(SINGLE SINGLE SINGLE)
0.48335741218370836814  0.63990074822629694484  1
0.50187739267828124223  0.64324404294657644421  1
0.48907291346394754505  0.65745921308697252705  1
0.48907291346394754505  0.65745921308697252705  1
1  2  3  4
  
ZONE T='face1047'
STRANDID=0, SOLUTIONTIME=0
Nodes=4, Elements=1, ZONETYPE=FEQuadrilateral
DATAPACKING=POINT
DT=(SINGLE SINGLE SINGLE)
0.67924777337664887789  0.53251334125594673718  -1
0.66202385027861687661  0.54608086443284198364  -1
0.65282884567265020426  0.52698234677314548247  -1
0.65282884567265020426  0.52698234677314548247  -1
1  2  3  4
  
ZONE T='face1048'
STRANDID=0, SOLUTIONTIME=0
Nodes=4, Elements=1, ZONETYPE=FEQuadrilateral
DATAPACKING=POINT
DT=(SINGLE SINGLE SINGLE)
0.63886287564335297873  0.72427680413330797204  1
0.63323652180676570644  0.73639104029602009405  1
0.62441131703929120267  0.73332345886353145215  1
0.61976389573747747708  0.72744419241323299286  1
1  2  3  4
  
ZONE T='face1049'
STRANDID=0, SOLUTIONTIME=0
Nodes=4, Elements=1, ZONETYPE=FEQuadrilateral
DATAPACKING=POINT
DT=(SINGLE SINGLE SINGLE)
0.63323652180676570644  0.73639104029602009405  -1
0.63086776922071086116  0.74149125778534730191  -1
0.62441131703929120267  0.73332345886353145215  -1
0.62441131703929120267  0.73332345886353145215  -1
1  2  3  4
  
ZONE T='face1050'
STRANDID=0, SOLUTIONTIME=0
Nodes=4, Elements=1, ZONETYPE=FEQuadrilateral
DATAPACKING=POINT
DT=(SINGLE SINGLE SINGLE)
0.34668347962379469918  0.7907907541761682868  -1
0.35046917652864373327  0.77918901382391392296  -1
0.35205332477645068234  0.77963235326151947291  -1
0.35959725469020209498  0.78776792451004629125  -1
1  2  3  4
  
ZONE T='face1051'
STRANDID=0, SOLUTIONTIME=0
Nodes=4, Elements=1, ZONETYPE=FEQuadrilateral
DATAPACKING=POINT
DT=(SINGLE SINGLE SINGLE)
0.35046917652864373327  0.77918901382391392296  1
0.35077451853086905054  0.77825325517299870359  1
0.35205332477645068234  0.77963235326151947291  1
0.35205332477645068234  0.77963235326151947291  1
1  2  3  4
  
ZONE T='face1052'
STRANDID=0, SOLUTIONTIME=0
Nodes=4, Elements=1, ZONETYPE=FEQuadrilateral
DATAPACKING=POINT
DT=(SINGLE SINGLE SINGLE)
0.54192815887741818681  0.45789696993303929951  -1
0.52869179616976669234  0.45409668292324184558  -1
0.53030267983702028545  0.44747416118018612519  -1
0.53643858388364629164  0.44088724778795895798  -1
1  2  3  4
  
ZONE T='face1053'
STRANDID=0, SOLUTIONTIME=0
Nodes=4, Elements=1, ZONETYPE=FEQuadrilateral
DATAPACKING=POINT
DT=(SINGLE SINGLE SINGLE)
0.52869179616976669234  0.45409668292324184558  1
0.525095451737804364  0.45306413785558186103  1
0.53030267983702028545  0.44747416118018612519  1
0.53030267983702028545  0.44747416118018612519  1
1  2  3  4
  
ZONE T='face1054'
STRANDID=0, SOLUTIONTIME=0
Nodes=4, Elements=1, ZONETYPE=FEQuadrilateral
DATAPACKING=POINT
DT=(SINGLE SINGLE SINGLE)
0.48907291346394754505  0.65745921308697252705  1
0.50654590271837007798  0.66077108359600245091  1
0.49548384634321640529  0.6775678099796776932  1
0.49548384634321640529  0.6775678099796776932  1
1  2  3  4
  
ZONE T='face1055'
STRANDID=0, SOLUTIONTIME=0
Nodes=4, Elements=1, ZONETYPE=FEQuadrilateral
DATAPACKING=POINT
DT=(SINGLE SINGLE SINGLE)
0.30883332165332244568  0.72424605336492520191  -1
0.29653144448720719639  0.7104903675856335532  -1
0.31502673870617659002  0.70815362891493949249  -1
0.31502673870617659002  0.70815362891493949249  -1
1  2  3  4
  
ZONE T='face1056'
STRANDID=0, SOLUTIONTIME=0
Nodes=4, Elements=1, ZONETYPE=FEQuadrilateral
DATAPACKING=POINT
DT=(SINGLE SINGLE SINGLE)
0.54955645042618073148  0.20887015868100616833  -1
0.54650084988650704521  0.20675472736313388333  -1
0.54753871512629670448  0.20362911460801336183  -1
0.54919716332715540208  0.20265391544361124887  -1
1  2  3  4
  
ZONE T='face1057'
STRANDID=0, SOLUTIONTIME=0
Nodes=4, Elements=1, ZONETYPE=FEQuadrilateral
DATAPACKING=POINT
DT=(SINGLE SINGLE SINGLE)
0.5491914892630711531  0.20255574503173831569  1
0.54919716332715540208  0.20265391544361124887  1
0.54909277473818496329  0.20261985371143728663  1
0.54909277473818496329  0.20261985371143728663  1
1  2  3  4
  
ZONE T='face1058'
STRANDID=0, SOLUTIONTIME=0
Nodes=4, Elements=1, ZONETYPE=FEQuadrilateral
DATAPACKING=POINT
DT=(SINGLE SINGLE SINGLE)
0.54909277473818496329  0.20261985371143728663  -1
0.54919716332715540208  0.20265391544361124887  -1
0.54753871512629670448  0.20362911460801336183  -1
0.54753871512629670448  0.20362911460801336183  -1
1  2  3  4
  
ZONE T='face1059'
STRANDID=0, SOLUTIONTIME=0
Nodes=4, Elements=1, ZONETYPE=FEQuadrilateral
DATAPACKING=POINT
DT=(SINGLE SINGLE SINGLE)
0.54467369099976392643  0.20548976190657003427  1
0.54753871512629670448  0.20362911460801336183  1
0.54650084988650704521  0.20675472736313388333  1
0.54650084988650704521  0.20675472736313388333  1
1  2  3  4
  
ZONE T='face1060'
STRANDID=0, SOLUTIONTIME=0
Nodes=4, Elements=1, ZONETYPE=FEQuadrilateral
DATAPACKING=POINT
DT=(SINGLE SINGLE SINGLE)
0.22665794435994587874  0.25966318425387474589  -1
0.23475991600947529458  0.25251043974017783889  -1
0.24354143664288194215  0.2545176932197067976  -1
0.24616832469309307685  0.26530709289531428929  -1
1  2  3  4
  
ZONE T='face1061'
STRANDID=0, SOLUTIONTIME=0
Nodes=4, Elements=1, ZONETYPE=FEQuadrilateral
DATAPACKING=POINT
DT=(SINGLE SINGLE SINGLE)
0.23475991600947529458  0.25251043974017783889  1
0.2415855908843370925  0.24648446104938809276  1
0.24354143664288194215  0.2545176932197067976  1
0.24354143664288194215  0.2545176932197067976  1
1  2  3  4
  
ZONE T='face1062'
STRANDID=0, SOLUTIONTIME=0
Nodes=4, Elements=1, ZONETYPE=FEQuadrilateral
DATAPACKING=POINT
DT=(SINGLE SINGLE SINGLE)
0.30196279481364690644  0.34730484577443138106  1
0.31634686787146965026  0.33679134739180760505  1
0.32386060274576761175  0.34008684514385223441  1
0.32565903069918106238  0.35817853750519335065  1
1  2  3  4
  
ZONE T='face1063'
STRANDID=0, SOLUTIONTIME=0
Nodes=4, Elements=1, ZONETYPE=FEQuadrilateral
DATAPACKING=POINT
DT=(SINGLE SINGLE SINGLE)
0.31634686787146965026  0.33679134739180760505  -1
0.32304625053333407836  0.33189468505583691327  -1
0.32386060274576761175  0.34008684514385223441  -1
0.32386060274576761175  0.34008684514385223441  -1
1  2  3  4
  
ZONE T='face1064'
STRANDID=0, SOLUTIONTIME=0
Nodes=4, Elements=1, ZONETYPE=FEQuadrilateral
DATAPACKING=POINT
DT=(SINGLE SINGLE SINGLE)
0.12597428770579491286  0.43033982706888579406  -1
0.13243469502183596864  0.42506055406353571158  -1
0.139322141022378998  0.4280569255719938182  -1
0.14018768033881426338  0.43236820511660539745  -1
1  2  3  4
  
ZONE T='face1065'
STRANDID=0, SOLUTIONTIME=0
Nodes=4, Elements=1, ZONETYPE=FEQuadrilateral
DATAPACKING=POINT
DT=(SINGLE SINGLE SINGLE)
0.14127039889804737793  0.43252271872318126533  1
0.14018768033881426338  0.43236820511660539745  1
0.14062061826230995432  0.43103329273440915692  1
0.14062061826230995432  0.43103329273440915692  1
1  2  3  4
  
ZONE T='face1066'
STRANDID=0, SOLUTIONTIME=0
Nodes=4, Elements=1, ZONETYPE=FEQuadrilateral
DATAPACKING=POINT
DT=(SINGLE SINGLE SINGLE)
0.14062061826230995432  0.43103329273440915692  -1
0.14018768033881426338  0.43236820511660539745  -1
0.139322141022378998  0.4280569255719938182  -1
0.139322141022378998  0.4280569255719938182  -1
1  2  3  4
  
ZONE T='face1067'
STRANDID=0, SOLUTIONTIME=0
Nodes=4, Elements=1, ZONETYPE=FEQuadrilateral
DATAPACKING=POINT
DT=(SINGLE SINGLE SINGLE)
0.13654839431634255287  0.4216989484285948997  1
0.139322141022378998  0.4280569255719938182  1
0.13243469502183596864  0.42506055406353571158  1
0.13243469502183596864  0.42506055406353571158  1
1  2  3  4
  
ZONE T='face1068'
STRANDID=0, SOLUTIONTIME=0
Nodes=4, Elements=1, ZONETYPE=FEQuadrilateral
DATAPACKING=POINT
DT=(SINGLE SINGLE SINGLE)
0.40725155472529822598  0.62676310104111909727  1
0.40843228209550086483  0.61960894394742993541  1
0.41455165908765007066  0.62366560471476262251  1
0.41455165908765007066  0.62366560471476262251  1
1  2  3  4
  
ZONE T='face1069'
STRANDID=0, SOLUTIONTIME=0
Nodes=4, Elements=1, ZONETYPE=FEQuadrilateral
DATAPACKING=POINT
DT=(SINGLE SINGLE SINGLE)
0.47622242865790986865  0.50000624785485026091  -1
0.46152058898751618932  0.49942753708000869883  -1
0.46910655677394541563  0.48727564937280043456  -1
0.46910655677394541563  0.48727564937280043456  -1
1  2  3  4
  
ZONE T='face1070'
STRANDID=0, SOLUTIONTIME=0
Nodes=4, Elements=1, ZONETYPE=FEQuadrilateral
DATAPACKING=POINT
DT=(SINGLE SINGLE SINGLE)
0.12731222655709334424  0.38080329918670391409  1
0.13618724328929840417  0.37785781043727040274  1
0.13333175545470793422  0.38736070325150978588  1
0.13333175545470793422  0.38736070325150978588  1
1  2  3  4
  
ZONE T='face1071'
STRANDID=0, SOLUTIONTIME=0
Nodes=4, Elements=1, ZONETYPE=FEQuadrilateral
DATAPACKING=POINT
DT=(SINGLE SINGLE SINGLE)
0.47924158960691271014  0.54756102372024961777  -1
0.47350007076719913268  0.52768435566198002018  -1
0.49173736227214515093  0.53006044948603003863  -1
0.49173736227214515093  0.53006044948603003863  -1
1  2  3  4
  
ZONE T='face1072'
STRANDID=0, SOLUTIONTIME=0
Nodes=4, Elements=1, ZONETYPE=FEQuadrilateral
DATAPACKING=POINT
DT=(SINGLE SINGLE SINGLE)
0.51129266326015798683  0.53024180386231667406  1
0.50842301283035684634  0.52554008650339156805  1
0.51213781712008232816  0.51309047212690672701  1
0.52055045691378754036  0.51245091846931878354  1
1  2  3  4
  
ZONE T='face1073'
STRANDID=0, SOLUTIONTIME=0
Nodes=4, Elements=1, ZONETYPE=FEQuadrilateral
DATAPACKING=POINT
DT=(SINGLE SINGLE SINGLE)
0.50842301283035684634  0.52554008650339156805  -1
0.50132616370283589191  0.51391240586674757918  -1
0.51213781712008232816  0.51309047212690672701  -1
0.51213781712008232816  0.51309047212690672701  -1
1  2  3  4
  
ZONE T='face1074'
STRANDID=0, SOLUTIONTIME=0
Nodes=4, Elements=1, ZONETYPE=FEQuadrilateral
DATAPACKING=POINT
DT=(SINGLE SINGLE SINGLE)
0.40909556014743742036  0.59566962503228348957  1
0.40527539338467361008  0.60063791153953427493  1
0.40344087400380490571  0.5953787038295650369  1
0.40344087400380490571  0.5953787038295650369  1
1  2  3  4
  
ZONE T='face1075'
STRANDID=0, SOLUTIONTIME=0
Nodes=4, Elements=1, ZONETYPE=FEQuadrilateral
DATAPACKING=POINT
DT=(SINGLE SINGLE SINGLE)
0.61206301990257727663  0.8371106874932815467  1
0.60025739655348686608  0.84564085997208482404  1
0.60039852183813602338  0.82786400290416684022  1
0.60039852183813602338  0.82786400290416684022  1
1  2  3  4
  
ZONE T='face1076'
STRANDID=0, SOLUTIONTIME=0
Nodes=4, Elements=1, ZONETYPE=FEQuadrilateral
DATAPACKING=POINT
DT=(SINGLE SINGLE SINGLE)
0.46978684414608939957  0.22095021107796020132  -1
0.47696545874879175964  0.21245504571693660245  -1
0.48262241038178266272  0.222037885198351298  -1
0.48262241038178266272  0.222037885198351298  -1
1  2  3  4
  
ZONE T='face1077'
STRANDID=0, SOLUTIONTIME=0
Nodes=4, Elements=1, ZONETYPE=FEQuadrilateral
DATAPACKING=POINT
DT=(SINGLE SINGLE SINGLE)
0.30722385168576232806  0.56825454665460195525  1
0.31984374574735030539  0.55558905840993877412  1
0.32561134848916817308  0.55734996625685084837  1
0.3244440070733352055  0.57139316947873242114  1
1  2  3  4
  
ZONE T='face1078'
STRANDID=0, SOLUTIONTIME=0
Nodes=4, Elements=1, ZONETYPE=FEQuadrilateral
DATAPACKING=POINT
DT=(SINGLE SINGLE SINGLE)
0.3265076088390700404  0.57176929080029292862  -1
0.3244440070733352055  0.57139316947873242114  -1
0.32613101954199835708  0.56571060116322735567  -1
0.32613101954199835708  0.56571060116322735567  -1
1  2  3  4
  
ZONE T='face1079'
STRANDID=0, SOLUTIONTIME=0
Nodes=4, Elements=1, ZONETYPE=FEQuadrilateral
DATAPACKING=POINT
DT=(SINGLE SINGLE SINGLE)
0.32613101954199835708  0.56571060116322735567  1
0.3244440070733352055  0.57139316947873242114  1
0.32561134848916817308  0.55734996625685084837  1
0.32561134848916817308  0.55734996625685084837  1
1  2  3  4
  
ZONE T='face1080'
STRANDID=0, SOLUTIONTIME=0
Nodes=4, Elements=1, ZONETYPE=FEQuadrilateral
DATAPACKING=POINT
DT=(SINGLE SINGLE SINGLE)
0.32516965779799533731  0.55024390446963167278  -1
0.32561134848916817308  0.55734996625685084837  -1
0.31984374574735030539  0.55558905840993877412  -1
0.31984374574735030539  0.55558905840993877412  -1
1  2  3  4
  
ZONE T='face1081'
STRANDID=0, SOLUTIONTIME=0
Nodes=4, Elements=1, ZONETYPE=FEQuadrilateral
DATAPACKING=POINT
DT=(SINGLE SINGLE SINGLE)
0.82872903769525019246  0.31156250775265886821  1
0.83049008973948423851  0.31950811946873575176  1
0.82245062435264260081  0.3146098123920177958  1
0.82245062435264260081  0.3146098123920177958  1
1  2  3  4
  
ZONE T='face1082'
STRANDID=0, SOLUTIONTIME=0
Nodes=4, Elements=1, ZONETYPE=FEQuadrilateral
DATAPACKING=POINT
DT=(SINGLE SINGLE SINGLE)
0.27337211904147279418  0.46103483587128624155  -1
0.25517203231627411109  0.47066768453583485154  -1
0.25435803409697332889  0.47038501174342328692  -1
0.25888324002045104422  0.44970274802379484047  -1
1  2  3  4
  
ZONE T='face1083'
STRANDID=0, SOLUTIONTIME=0
Nodes=4, Elements=1, ZONETYPE=FEQuadrilateral
DATAPACKING=POINT
DT=(SINGLE SINGLE SINGLE)
0.25665560767726480762  0.44796046517580684343  1
0.25888324002045104422  0.44970274802379484047  1
0.25530757913426083139  0.4611173577760583342  1
0.25530757913426083139  0.4611173577760583342  1
1  2  3  4
  
ZONE T='face1084'
STRANDID=0, SOLUTIONTIME=0
Nodes=4, Elements=1, ZONETYPE=FEQuadrilateral
DATAPACKING=POINT
DT=(SINGLE SINGLE SINGLE)
0.25530757913426083139  0.4611173577760583342  -1
0.25888324002045104422  0.44970274802379484047  -1
0.25435803409697332889  0.47038501174342328692  -1
0.25435803409697332889  0.47038501174342328692  -1
1  2  3  4
  
ZONE T='face1085'
STRANDID=0, SOLUTIONTIME=0
Nodes=4, Elements=1, ZONETYPE=FEQuadrilateral
DATAPACKING=POINT
DT=(SINGLE SINGLE SINGLE)
0.25428073855348259924  0.47113942393258945174  1
0.25435803409697332889  0.47038501174342328692  1
0.25517203231627411109  0.47066768453583485154  1
0.25517203231627411109  0.47066768453583485154  1
1  2  3  4
  
ZONE T='face1086'
STRANDID=0, SOLUTIONTIME=0
Nodes=4, Elements=1, ZONETYPE=FEQuadrilateral
DATAPACKING=POINT
DT=(SINGLE SINGLE SINGLE)
0.50924529469214330213  0.093293828979572002158  -1
0.50269257784538934342  0.10196338908132292211  -1
0.49845073740451018018  0.091173192256251506249  -1
0.49845073740451018018  0.091173192256251506249  -1
1  2  3  4
  
ZONE T='face1087'
STRANDID=0, SOLUTIONTIME=0
Nodes=4, Elements=1, ZONETYPE=FEQuadrilateral
DATAPACKING=POINT
DT=(SINGLE SINGLE SINGLE)
0.51498630641820331011  0.18590199667400536532  -1
0.52281451988751215243  0.18002044823761728654  -1
0.52418053613466164542  0.18948258830995540203  -1
0.52418053613466164542  0.18948258830995540203  -1
1  2  3  4
  
ZONE T='face1088'
STRANDID=0, SOLUTIONTIME=0
Nodes=4, Elements=1, ZONETYPE=FEQuadrilateral
DATAPACKING=POINT
DT=(SINGLE SINGLE SINGLE)
0.53023423962659088637  0.18371267900882790047  -1
0.53455274478546466188  0.19208597175578731586  -1
0.52418053613466164542  0.18948258830995540203  -1
0.52418053613466164542  0.18948258830995540203  -1
1  2  3  4
  
ZONE T='face1089'
STRANDID=0, SOLUTIONTIME=0
Nodes=4, Elements=1, ZONETYPE=FEQuadrilateral
DATAPACKING=POINT
DT=(SINGLE SINGLE SINGLE)
0.6263800722028494139  0.34509213957969786524  -1
0.64056314820914272978  0.35178539874473746529  -1
0.63485987792688547415  0.3693339226901236616  -1
0.62703678819572017389  0.36851087578563601621  -1
1  2  3  4
  
ZONE T='face1090'
STRANDID=0, SOLUTIONTIME=0
Nodes=4, Elements=1, ZONETYPE=FEQuadrilateral
DATAPACKING=POINT
DT=(SINGLE SINGLE SINGLE)
0.62719656125296419091  0.37420844234565681097  1
0.62703678819572017389  0.36851087578563601621  1
0.63312018136119618816  0.37044051732335520066  1
0.63312018136119618816  0.37044051732335520066  1
1  2  3  4
  
ZONE T='face1091'
STRANDID=0, SOLUTIONTIME=0
Nodes=4, Elements=1, ZONETYPE=FEQuadrilateral
DATAPACKING=POINT
DT=(SINGLE SINGLE SINGLE)
0.63312018136119618816  0.37044051732335520066  -1
0.62703678819572017389  0.36851087578563601621  -1
0.63485987792688547415  0.3693339226901236616  -1
0.63485987792688547415  0.3693339226901236616  -1
1  2  3  4
  
ZONE T='face1092'
STRANDID=0, SOLUTIONTIME=0
Nodes=4, Elements=1, ZONETYPE=FEQuadrilateral
DATAPACKING=POINT
DT=(SINGLE SINGLE SINGLE)
0.65312697054333712643  0.35771450177915398161  1
0.63485987792688547415  0.3693339226901236616  1
0.64056314820914272978  0.35178539874473746529  1
0.64056314820914272978  0.35178539874473746529  1
1  2  3  4
  
ZONE T='face1093'
STRANDID=0, SOLUTIONTIME=0
Nodes=4, Elements=1, ZONETYPE=FEQuadrilateral
DATAPACKING=POINT
DT=(SINGLE SINGLE SINGLE)
0.78165985789745440204  0.43748223785032230859  1
0.78851320598639318415  0.44815151561962596194  1
0.76952503771554581213  0.44911006205029174732  1
0.76952503771554581213  0.44911006205029174732  1
1  2  3  4
  
ZONE T='face1094'
STRANDID=0, SOLUTIONTIME=0
Nodes=4, Elements=1, ZONETYPE=FEQuadrilateral
DATAPACKING=POINT
DT=(SINGLE SINGLE SINGLE)
0.6263800722028494139  0.34509213957969786524  -1
0.62703678819572017389  0.36851087578563601621  -1
0.61648578110662199947  0.36516411502398810063  -1
0.60946736660861955404  0.35923767109256665719  -1
1  2  3  4
  
ZONE T='face1095'
STRANDID=0, SOLUTIONTIME=0
Nodes=4, Elements=1, ZONETYPE=FEQuadrilateral
DATAPACKING=POINT
DT=(SINGLE SINGLE SINGLE)
0.62703678819572017389  0.36851087578563601621  1
0.62719656125296419091  0.37420844234565681097  1
0.61648578110662199947  0.36516411502398810063  1
0.61648578110662199947  0.36516411502398810063  1
1  2  3  4
  
ZONE T='face1096'
STRANDID=0, SOLUTIONTIME=0
Nodes=4, Elements=1, ZONETYPE=FEQuadrilateral
DATAPACKING=POINT
DT=(SINGLE SINGLE SINGLE)
0.20574951278219624773  0.2814621199547909236  -1
0.21729436734041884804  0.29127117848152866975  -1
0.20001340569981423956  0.29276033064139345141  -1
0.20001340569981423956  0.29276033064139345141  -1
1  2  3  4
  
ZONE T='face1097'
STRANDID=0, SOLUTIONTIME=0
Nodes=4, Elements=1, ZONETYPE=FEQuadrilateral
DATAPACKING=POINT
DT=(SINGLE SINGLE SINGLE)
0.38407377197832986981  0.78216554749800359936  -1
0.38085474012897641005  0.77854332133078152367  -1
0.38299773493040667471  0.77104283952595187301  -1
0.38814823104614354365  0.76993007947437419602  -1
1  2  3  4
  
ZONE T='face1098'
STRANDID=0, SOLUTIONTIME=0
Nodes=4, Elements=1, ZONETYPE=FEQuadrilateral
DATAPACKING=POINT
DT=(SINGLE SINGLE SINGLE)
0.38085474012897641005  0.77854332133078152367  1
0.37560798162265190969  0.77263938907906359876  1
0.38299773493040667471  0.77104283952595187301  1
0.38299773493040667471  0.77104283952595187301  1
1  2  3  4
  
ZONE T='face1099'
STRANDID=0, SOLUTIONTIME=0
Nodes=4, Elements=1, ZONETYPE=FEQuadrilateral
DATAPACKING=POINT
DT=(SINGLE SINGLE SINGLE)
0.56276111702436915074  0.21889923710669645374  -1
0.56621067704195249259  0.2082053818750190799  -1
0.56629150950532869402  0.20823175730307721953  -1
0.57068353269103178071  0.21767414638372750701  -1
1  2  3  4
  
ZONE T='face1100'
STRANDID=0, SOLUTIONTIME=0
Nodes=4, Elements=1, ZONETYPE=FEQuadrilateral
DATAPACKING=POINT
DT=(SINGLE SINGLE SINGLE)
0.56621067704195249259  0.2082053818750190799  1
0.56623875457522510057  0.20811833973789173324  1
0.56629150950532869402  0.20823175730307721953  1
0.56629150950532869402  0.20823175730307721953  1
1  2  3  4
  
ZONE T='face1101'
STRANDID=0, SOLUTIONTIME=0
Nodes=4, Elements=1, ZONETYPE=FEQuadrilateral
DATAPACKING=POINT
DT=(SINGLE SINGLE SINGLE)
0.40365787035142869366  0.80490206134547026551  1
0.39150038643278428641  0.80811501922063999626  1
0.39219647545228220054  0.79444284581243851395  1
0.39219647545228220054  0.79444284581243851395  1
1  2  3  4
  
ZONE T='face1102'
STRANDID=0, SOLUTIONTIME=0
Nodes=4, Elements=1, ZONETYPE=FEQuadrilateral
DATAPACKING=POINT
DT=(SINGLE SINGLE SINGLE)
0.47696545874879175964  0.21245504571693660245  -1
0.46540072157250889084  0.20715635547077468348  -1
0.47880826567319362264  0.20134734093665762611  -1
0.47880826567319362264  0.20134734093665762611  -1
1  2  3  4
  
ZONE T='face1103'
STRANDID=0, SOLUTIONTIME=0
Nodes=4, Elements=1, ZONETYPE=FEQuadrilateral
DATAPACKING=POINT
DT=(SINGLE SINGLE SINGLE)
0.38926314515976756514  0.66030005821096315888  -1
0.40199336704095645079  0.6534655011973775629  -1
0.40214375378786132442  0.65351670262494265806  -1
0.40295147779121170961  0.66376624283410734506  -1
1  2  3  4
  
ZONE T='face1104'
STRANDID=0, SOLUTIONTIME=0
Nodes=4, Elements=1, ZONETYPE=FEQuadrilateral
DATAPACKING=POINT
DT=(SINGLE SINGLE SINGLE)
0.40199336704095645079  0.6534655011973775629  1
0.40213377815723200248  0.65339011776820554722  1
0.40214375378786132442  0.65351670262494265806  1
0.40214375378786132442  0.65351670262494265806  1
1  2  3  4
  
ZONE T='face1105'
STRANDID=0, SOLUTIONTIME=0
Nodes=4, Elements=1, ZONETYPE=FEQuadrilateral
DATAPACKING=POINT
DT=(SINGLE SINGLE SINGLE)
0.4259138524290021488  0.6782533324483099868  1
0.41646549671778232415  0.68726660731898803203  1
0.41207220577598285827  0.6732331467828054361  1
0.41207220577598285827  0.6732331467828054361  1
1  2  3  4
  
ZONE T='face1106'
STRANDID=0, SOLUTIONTIME=0
Nodes=4, Elements=1, ZONETYPE=FEQuadrilateral
DATAPACKING=POINT
DT=(SINGLE SINGLE SINGLE)
0.19074312745675447989  0.62390643867911199649  -1
0.17143515910245818445  0.63146404148179802185  -1
0.17684600247328846612  0.60906352484202652686  -1
0.17684600247328846612  0.60906352484202652686  -1
1  2  3  4
  
ZONE T='face1107'
STRANDID=0, SOLUTIONTIME=0
Nodes=4, Elements=1, ZONETYPE=FEQuadrilateral
DATAPACKING=POINT
DT=(SINGLE SINGLE SINGLE)
0.16092300131190551138  0.37165468579483340594  -1
0.17747140693195531669  0.37171747233804519617  -1
0.16684653545154243259  0.38191523640763708203  -1
0.16684653545154243259  0.38191523640763708203  -1
1  2  3  4
  
ZONE T='face1108'
STRANDID=0, SOLUTIONTIME=0
Nodes=4, Elements=1, ZONETYPE=FEQuadrilateral
DATAPACKING=POINT
DT=(SINGLE SINGLE SINGLE)
0.27185597234268926714  0.84800979679170707115  -1
0.27098379953982737467  0.83644014536493660472  -1
0.28203802191245019859  0.84030540637704864704  -1
0.28203802191245019859  0.84030540637704864704  -1
1  2  3  4
  
ZONE T='face1109'
STRANDID=0, SOLUTIONTIME=0
Nodes=4, Elements=1, ZONETYPE=FEQuadrilateral
DATAPACKING=POINT
DT=(SINGLE SINGLE SINGLE)
0.20946033182656553784  0.18716125967918087469  1
0.20255137274367646105  0.18063625788031634212  1
0.21316729942060053116  0.17855860933909395438  1
0.21316729942060053116  0.17855860933909395438  1
1  2  3  4
  
ZONE T='face1110'
STRANDID=0, SOLUTIONTIME=0
Nodes=4, Elements=1, ZONETYPE=FEQuadrilateral
DATAPACKING=POINT
DT=(SINGLE SINGLE SINGLE)
0.43653594404278522889  0.8349379724768198896  -1
0.42755433939773135332  0.81594671109407346243  -1
0.44665797242316845894  0.81515261184888465618  -1
0.44665797242316845894  0.81515261184888465618  -1
1  2  3  4
  
ZONE T='face1111'
STRANDID=0, SOLUTIONTIME=0
Nodes=4, Elements=1, ZONETYPE=FEQuadrilateral
DATAPACKING=POINT
DT=(SINGLE SINGLE SINGLE)
0.47772254015966147955  0.3972881719377164278  -1
0.47616984876539558691  0.40204658838570073165  -1
0.47072547246643586805  0.40036024061070418778  -1
0.47072547246643586805  0.40036024061070418778  -1
1  2  3  4
  
ZONE T='face1112'
STRANDID=0, SOLUTIONTIME=0
Nodes=4, Elements=1, ZONETYPE=FEQuadrilateral
DATAPACKING=POINT
DT=(SINGLE SINGLE SINGLE)
0.56951043386264788015  0.7479052678355938566  1
0.56420312209429379635  0.77447838476181085632  1
0.54311920281862358095  0.75871032273085814435  1
0.54311920281862358095  0.75871032273085814435  1
1  2  3  4
  
ZONE T='face1113'
STRANDID=0, SOLUTIONTIME=0
Nodes=4, Elements=1, ZONETYPE=FEQuadrilateral
DATAPACKING=POINT
DT=(SINGLE SINGLE SINGLE)
0.12215492259587069912  0.76991781896080679903  1
0.10380295761867112947  0.76765056623487637477  1
0.11669122368048530369  0.7517094377975084285  1
0.11669122368048530369  0.7517094377975084285  1
1  2  3  4
  
ZONE T='face1114'
STRANDID=0, SOLUTIONTIME=0
Nodes=4, Elements=1, ZONETYPE=FEQuadrilateral
DATAPACKING=POINT
DT=(SINGLE SINGLE SINGLE)
0.47593110336487587375  0.12320348121318935863  1
0.46208406453762168598  0.1231903547721652642  1
0.46314631831667868456  0.1196849173013296852  1
0.46905870933102611353  0.11034086425132115517  1
1  2  3  4
  
ZONE T='face1115'
STRANDID=0, SOLUTIONTIME=0
Nodes=4, Elements=1, ZONETYPE=FEQuadrilateral
DATAPACKING=POINT
DT=(SINGLE SINGLE SINGLE)
0.46208406453762168598  0.1231903547721652642  -1
0.46092896756874779385  0.12318925978626768525  -1
0.46314631831667868456  0.1196849173013296852  -1
0.46314631831667868456  0.1196849173013296852  -1
1  2  3  4
  
ZONE T='face1116'
STRANDID=0, SOLUTIONTIME=0
Nodes=4, Elements=1, ZONETYPE=FEQuadrilateral
DATAPACKING=POINT
DT=(SINGLE SINGLE SINGLE)
0.53729725124298710615  0.21471403893138357732  1
0.54058054744756034449  0.2234734428600965439  1
0.53511824090143489396  0.22139188791649236365  1
0.53511824090143489396  0.22139188791649236365  1
1  2  3  4
  
ZONE T='face1117'
STRANDID=0, SOLUTIONTIME=0
Nodes=4, Elements=1, ZONETYPE=FEQuadrilateral
DATAPACKING=POINT
DT=(SINGLE SINGLE SINGLE)
0.48113312790950613085  0.73267543008996471876  -1
0.48553180834273407251  0.71468707901669270566  -1
0.50201847565713231258  0.72577273501433670067  -1
0.50201847565713231258  0.72577273501433670067  -1
1  2  3  4
  
ZONE T='face1118'
STRANDID=0, SOLUTIONTIME=0
Nodes=4, Elements=1, ZONETYPE=FEQuadrilateral
DATAPACKING=POINT
DT=(SINGLE SINGLE SINGLE)
0.23845836132390249573  0.31760443767879248389  1
0.23730028869185595952  0.30859960080488896272  1
0.24156600000000000295  0.31006400000000000627  1
0.23939872770919204403  0.31689933061330344266  1
1  2  3  4
  
ZONE T='face1119'
STRANDID=0, SOLUTIONTIME=0
Nodes=4, Elements=1, ZONETYPE=FEQuadrilateral
DATAPACKING=POINT
DT=(SINGLE SINGLE SINGLE)
0.23591594201839719003  0.29783532261847067701  -1
0.24475045042636356385  0.30120312156729389663  -1
0.24156600000000000295  0.31006400000000000627  -1
0.23730028869185595952  0.30859960080488896272  -1
1  2  3  4
  
ZONE T='face1120'
STRANDID=0, SOLUTIONTIME=0
Nodes=4, Elements=1, ZONETYPE=FEQuadrilateral
DATAPACKING=POINT
DT=(SINGLE SINGLE SINGLE)
0.25508029072644178292  0.30514095530943458057  1
0.24636699645909504452  0.31167437190928570789  1
0.24156600000000000295  0.31006400000000000627  1
0.24475045042636356385  0.30120312156729389663  1
1  2  3  4
  
ZONE T='face1121'
STRANDID=0, SOLUTIONTIME=0
Nodes=4, Elements=1, ZONETYPE=FEQuadrilateral
DATAPACKING=POINT
DT=(SINGLE SINGLE SINGLE)
0.24636699645909504452  0.31167437190928570789  -1
0.23939872770919204403  0.31689933061330344266  -1
0.24156600000000000295  0.31006400000000000627  -1
0.24156600000000000295  0.31006400000000000627  -1
1  2  3  4
  
ZONE T='face1122'
STRANDID=0, SOLUTIONTIME=0
Nodes=4, Elements=1, ZONETYPE=FEQuadrilateral
DATAPACKING=POINT
DT=(SINGLE SINGLE SINGLE)
0.18328997649524542135  0.40555799640489276214  -1
0.16732239505703502824  0.40553842281653279533  -1
0.17805896117147174129  0.39057859853733489786  -1
0.17805896117147174129  0.39057859853733489786  -1
1  2  3  4
  
ZONE T='face1123'
STRANDID=0, SOLUTIONTIME=0
Nodes=4, Elements=1, ZONETYPE=FEQuadrilateral
DATAPACKING=POINT
DT=(SINGLE SINGLE SINGLE)
0.82147003429682163844  0.32310436348776572224  1
0.81254836254606432888  0.32848259593852680016  1
0.81386060626933254269  0.31759957267815230875  1
0.81386060626933254269  0.31759957267815230875  1
1  2  3  4
  
ZONE T='face1124'
STRANDID=0, SOLUTIONTIME=0
Nodes=4, Elements=1, ZONETYPE=FEQuadrilateral
DATAPACKING=POINT
DT=(SINGLE SINGLE SINGLE)
0.45462188735620512325  0.48652268976910872933  1
0.43992540563099269413  0.48419526265326157111  1
0.44923689498065877412  0.47337606931161457791  1
0.44923689498065877412  0.47337606931161457791  1
1  2  3  4
  
ZONE T='face1125'
STRANDID=0, SOLUTIONTIME=0
Nodes=4, Elements=1, ZONETYPE=FEQuadrilateral
DATAPACKING=POINT
DT=(SINGLE SINGLE SINGLE)
0.27688742291664503181  0.25737416944268742824  -1
0.26214585972524623303  0.25214811821496330158  -1
0.2631479733013101785  0.24903043918441469806  -1
0.27774554051762828655  0.23650442949987604546  -1
1  2  3  4
  
ZONE T='face1126'
STRANDID=0, SOLUTIONTIME=0
Nodes=4, Elements=1, ZONETYPE=FEQuadrilateral
DATAPACKING=POINT
DT=(SINGLE SINGLE SINGLE)
0.26214585972524623303  0.25214811821496330158  1
0.26028392982361125974  0.25148804296228904898  1
0.2631479733013101785  0.24903043918441469806  1
0.2631479733013101785  0.24903043918441469806  1
1  2  3  4
  
ZONE T='face1127'
STRANDID=0, SOLUTIONTIME=0
Nodes=4, Elements=1, ZONETYPE=FEQuadrilateral
DATAPACKING=POINT
DT=(SINGLE SINGLE SINGLE)
0.18516348635877258322  0.2035108976459014396  -1
0.18785676834639683519  0.19525699905684865132  -1
0.18905712566742402525  0.19544414062888451622  -1
0.19448293312079559247  0.20282643965949642695  -1
1  2  3  4
  
ZONE T='face1128'
STRANDID=0, SOLUTIONTIME=0
Nodes=4, Elements=1, ZONETYPE=FEQuadrilateral
DATAPACKING=POINT
DT=(SINGLE SINGLE SINGLE)
0.18785676834639683519  0.19525699905684865132  1
0.18818354402384984692  0.19425555423396731469  1
0.18905712566742402525  0.19544414062888451622  1
0.18905712566742402525  0.19544414062888451622  1
1  2  3  4
  
ZONE T='face1129'
STRANDID=0, SOLUTIONTIME=0
Nodes=4, Elements=1, ZONETYPE=FEQuadrilateral
DATAPACKING=POINT
DT=(SINGLE SINGLE SINGLE)
0.41884879076648073859  0.51836385705074594643  1
0.41740340866644931594  0.50405471565049619898  1
0.43105255732115937972  0.50986031698641265386  1
0.43105255732115937972  0.50986031698641265386  1
1  2  3  4
  
ZONE T='face1130'
STRANDID=0, SOLUTIONTIME=0
Nodes=4, Elements=1, ZONETYPE=FEQuadrilateral
DATAPACKING=POINT
DT=(SINGLE SINGLE SINGLE)
0.39657330323131234628  0.69494815492154471404  -1
0.40453782537908378192  0.69633693673796637214  -1
0.40285716056457143708  0.70207311882245826418  -1
0.40043552509254060068  0.70436089383358491123  -1
1  2  3  4
  
ZONE T='face1131'
STRANDID=0, SOLUTIONTIME=0
Nodes=4, Elements=1, ZONETYPE=FEQuadrilateral
DATAPACKING=POINT
DT=(SINGLE SINGLE SINGLE)
0.40453782537908378192  0.69633693673796637214  1
0.40824476929171121808  0.69698332031313070534  1
0.40285716056457143708  0.70207311882245826418  1
0.40285716056457143708  0.70207311882245826418  1
1  2  3  4
  
ZONE T='face1132'
STRANDID=0, SOLUTIONTIME=0
Nodes=4, Elements=1, ZONETYPE=FEQuadrilateral
DATAPACKING=POINT
DT=(SINGLE SINGLE SINGLE)
0.53603777128558394161  0.21857387237294245708  1
0.52941546365902580895  0.20894607505031123629  1
0.53945103636806424063  0.20811349578413124162  1
0.53945103636806424063  0.20811349578413124162  1
1  2  3  4
  
ZONE T='face1133'
STRANDID=0, SOLUTIONTIME=0
Nodes=4, Elements=1, ZONETYPE=FEQuadrilateral
DATAPACKING=POINT
DT=(SINGLE SINGLE SINGLE)
0.41983103167182417303  0.53230699147652504877  -1
0.4187457113886006721  0.54592219771250150018  -1
0.40976011300642889434  0.53824572294183237187  -1
0.40976011300642889434  0.53824572294183237187  -1
1  2  3  4
  
ZONE T='face1134'
STRANDID=0, SOLUTIONTIME=0
Nodes=4, Elements=1, ZONETYPE=FEQuadrilateral
DATAPACKING=POINT
DT=(SINGLE SINGLE SINGLE)
0.049054324283062410161  0.73583294216364625306  -1
0.042779186008682718034  0.72757220336169714514  -1
0.043667254991948817322  0.72467521804381662687  -1
0.053173228063942618027  0.72294670835541741116  -1
1  2  3  4
  
ZONE T='face1135'
STRANDID=0, SOLUTIONTIME=0
Nodes=4, Elements=1, ZONETYPE=FEQuadrilateral
DATAPACKING=POINT
DT=(SINGLE SINGLE SINGLE)
0.042779186008682718034  0.72757220336169714514  1
0.040953395570929758407  0.72516869012359819191  1
0.043667254991948817322  0.72467521804381662687  1
0.043667254991948817322  0.72467521804381662687  1
1  2  3  4
  
ZONE T='face1136'
STRANDID=0, SOLUTIONTIME=0
Nodes=4, Elements=1, ZONETYPE=FEQuadrilateral
DATAPACKING=POINT
DT=(SINGLE SINGLE SINGLE)
0.27192198622193708424  0.7778036058197976832  1
0.26247989763102630434  0.77466918105139581652  1
0.26581729568093831473  0.76446627844163528298  1
0.27154371217218908896  0.76017534102442319011  1
1  2  3  4
  
ZONE T='face1137'
STRANDID=0, SOLUTIONTIME=0
Nodes=4, Elements=1, ZONETYPE=FEQuadrilateral
DATAPACKING=POINT
DT=(SINGLE SINGLE SINGLE)
0.26247989763102630434  0.77466918105139581652  -1
0.25535679643054515209  0.77230457446931877197  -1
0.26581729568093831473  0.76446627844163528298  -1
0.26581729568093831473  0.76446627844163528298  -1
1  2  3  4
  
ZONE T='face1138'
STRANDID=0, SOLUTIONTIME=0
Nodes=4, Elements=1, ZONETYPE=FEQuadrilateral
DATAPACKING=POINT
DT=(SINGLE SINGLE SINGLE)
0.48094730380886580035  0.38740548150354803258  1
0.47413284834469615614  0.39191229286912937502  1
0.47130279440964273352  0.39061954490764394521  1
0.46879404436368526943  0.38505057448659268937  1
1  2  3  4
  
ZONE T='face1139'
STRANDID=0, SOLUTIONTIME=0
Nodes=4, Elements=1, ZONETYPE=FEQuadrilateral
DATAPACKING=POINT
DT=(SINGLE SINGLE SINGLE)
0.47413284834469615614  0.39191229286912937502  -1
0.47240110641357352383  0.39305759850044119652  -1
0.47130279440964273352  0.39061954490764394521  -1
0.47130279440964273352  0.39061954490764394521  -1
1  2  3  4
  
ZONE T='face1140'
STRANDID=0, SOLUTIONTIME=0
Nodes=4, Elements=1, ZONETYPE=FEQuadrilateral
DATAPACKING=POINT
DT=(SINGLE SINGLE SINGLE)
0.36954702709544534622  0.68654405386271555312  -1
0.35673895843051206533  0.6883054680410594095  -1
0.36260204702172993407  0.67843697762440147159  -1
0.36260204702172993407  0.67843697762440147159  -1
1  2  3  4
  
ZONE T='face1141'
STRANDID=0, SOLUTIONTIME=0
Nodes=4, Elements=1, ZONETYPE=FEQuadrilateral
DATAPACKING=POINT
DT=(SINGLE SINGLE SINGLE)
0.059574094020960255413  0.70381292531598094175  1
0.07217822277439385481  0.70277528571148606407  1
0.066062064643154547183  0.71636578186865917939  1
0.066062064643154547183  0.71636578186865917939  1
1  2  3  4
  
ZONE T='face1142'
STRANDID=0, SOLUTIONTIME=0
Nodes=4, Elements=1, ZONETYPE=FEQuadrilateral
DATAPACKING=POINT
DT=(SINGLE SINGLE SINGLE)
0.19504722781354966177  0.17322093914163269601  1
0.20255137274367646105  0.18063625788031634212  1
0.19168373420712858657  0.18352878483254683739  1
0.19168373420712858657  0.18352878483254683739  1
1  2  3  4
  
ZONE T='face1143'
STRANDID=0, SOLUTIONTIME=0
Nodes=4, Elements=1, ZONETYPE=FEQuadrilateral
DATAPACKING=POINT
DT=(SINGLE SINGLE SINGLE)
0.5696080207536468043  0.72177372088980451537  1
0.58538550542195655346  0.73241020911439969066  1
0.56951043386264788015  0.7479052678355938566  1
0.56951043386264788015  0.7479052678355938566  1
1  2  3  4
  
ZONE T='face1144'
STRANDID=0, SOLUTIONTIME=0
Nodes=4, Elements=1, ZONETYPE=FEQuadrilateral
DATAPACKING=POINT
DT=(SINGLE SINGLE SINGLE)
0.36260204702172993407  0.67843697762440147159  -1
0.3728336055945724592  0.67461760251965818824  -1
0.36954702709544534622  0.68654405386271555312  -1
0.36954702709544534622  0.68654405386271555312  -1
1  2  3  4
  
ZONE T='face1145'
STRANDID=0, SOLUTIONTIME=0
Nodes=4, Elements=1, ZONETYPE=FEQuadrilateral
DATAPACKING=POINT
DT=(SINGLE SINGLE SINGLE)
[truncated: 1,799,273 more chars]
