# Supplementary material for: High genus surface parameterization using the Euclidean Ricci flow method
Source: Sci Rep. 2025 May 22;15:17784. doi: 10.1038/s41598-025-97421-5 (PMC12098817; doi:10.1038/s41598-025-97421-5)
Supplement: Supplementary file 1 — Supplementary Information. [file 41598_2025_97421_MOESM1_ESM.zip › Supplementary_materials_2025_3_13/Divided_Triangles_or_Quadrilaterals_on_parameter_domain_output_2024_5_3.dat]

TITLE     = '2D DATASET'
VARIABLES = 'u'
'v'
'Value'
ZONE T=F_14_S_1
STRANDID=0, SOLUTIONTIME=0
Nodes=4, Elements=1, ZONETYPE=FEQuadrilateral
DATAPACKING=POINT
DT=(SINGLE SINGLE SINGLE)
0.31663430756024968371  0.61801113559714415668  1
0.30473205545601922406  0.62164759169462036059  1
0.27375178521485010741  0.61413680563475869789  1
0.27126011855838499942  0.59120016765389737934  1
1  2  3  4
  
ZONE T=F_14_S_2
STRANDID=0, SOLUTIONTIME=0
Nodes=4, Elements=1, ZONETYPE=FEQuadrilateral
DATAPACKING=POINT
DT=(SINGLE SINGLE SINGLE)
0.30473205545601922406  0.62164759169462036059  -1
0.27553670004761532386  0.63056755299800559822  -1
0.27375178521485010741  0.61413680563475869789  -1
0.27375178521485010741  0.61413680563475869789  -1
1  2  3  4
  
ZONE T=F_15_S_1
STRANDID=0, SOLUTIONTIME=0
Nodes=4, Elements=1, ZONETYPE=FEQuadrilateral
DATAPACKING=POINT
DT=(SINGLE SINGLE SINGLE)
0.31663430756024968371  0.61801113559714415668  1
0.27126011855838499942  0.59120016765389737934  1
0.31038385610792779135  0.57103757720589221059  1
0.31038385610792779135  0.57103757720589221059  1
1  2  3  4
  
ZONE T=F_16_S_1
STRANDID=0, SOLUTIONTIME=0
Nodes=4, Elements=1, ZONETYPE=FEQuadrilateral
DATAPACKING=POINT
DT=(SINGLE SINGLE SINGLE)
0.27553670004761532386  0.63056755299800559822  -1
0.30473205545601922406  0.62164759169462036059  -1
0.3134275136561463504  0.62375569874872960341  -1
0.29381854968896037317  0.65888266206948808978  -1
1  2  3  4
  
ZONE T=F_16_S_2
STRANDID=0, SOLUTIONTIME=0
Nodes=4, Elements=1, ZONETYPE=FEQuadrilateral
DATAPACKING=POINT
DT=(SINGLE SINGLE SINGLE)
0.30473205545601922406  0.62164759169462036059  1
0.31663430756024968371  0.61801113559714415668  1
0.3134275136561463504  0.62375569874872960341  1
0.3134275136561463504  0.62375569874872960341  1
1  2  3  4
  
ZONE T=F_17_S_1
STRANDID=0, SOLUTIONTIME=0
Nodes=4, Elements=1, ZONETYPE=FEQuadrilateral
DATAPACKING=POINT
DT=(SINGLE SINGLE SINGLE)
0.29381854968896037317  0.65888266206948808978  -1
0.3134275136561463504  0.62375569874872960341  -1
0.31914258564670217044  0.62514124776762525215  -1
0.33271962403633614791  0.66373577489915758232  -1
1  2  3  4
  
ZONE T=F_17_S_2
STRANDID=0, SOLUTIONTIME=0
Nodes=4, Elements=1, ZONETYPE=FEQuadrilateral
DATAPACKING=POINT
DT=(SINGLE SINGLE SINGLE)
0.3134275136561463504  0.62375569874872960341  1
0.31663430756024968371  0.61801113559714415668  1
0.31914258564670217044  0.62514124776762525215  1
0.31914258564670217044  0.62514124776762525215  1
1  2  3  4
  
ZONE T=F_30_S_1
STRANDID=0, SOLUTIONTIME=0
Nodes=4, Elements=1, ZONETYPE=FEQuadrilateral
DATAPACKING=POINT
DT=(SINGLE SINGLE SINGLE)
0.27126011855838499942  0.59120016765389737934  1
0.25458509005398743952  0.60949007577387726009  1
0.23777225519160016809  0.60541401043525511216  1
0.23582417028029184491  0.59366014283031309784  1
1  2  3  4
  
ZONE T=F_30_S_2
STRANDID=0, SOLUTIONTIME=0
Nodes=4, Elements=1, ZONETYPE=FEQuadrilateral
DATAPACKING=POINT
DT=(SINGLE SINGLE SINGLE)
0.23566938679335322493  0.59367088795084987929  -1
0.23582417028029184491  0.59366014283031309784  -1
0.23571334047809786028  0.5939163400695024464  -1
0.23571334047809786028  0.5939163400695024464  -1
1  2  3  4
  
ZONE T=F_30_S_3
STRANDID=0, SOLUTIONTIME=0
Nodes=4, Elements=1, ZONETYPE=FEQuadrilateral
DATAPACKING=POINT
DT=(SINGLE SINGLE SINGLE)
0.23571334047809786028  0.5939163400695024464  1
0.23582417028029184491  0.59366014283031309784  1
0.23777225519160016809  0.60541401043525511216  1
0.23777225519160016809  0.60541401043525511216  1
1  2  3  4
  
ZONE T=F_30_S_4
STRANDID=0, SOLUTIONTIME=0
Nodes=4, Elements=1, ZONETYPE=FEQuadrilateral
DATAPACKING=POINT
DT=(SINGLE SINGLE SINGLE)
0.24114248722717990248  0.62423451657233552936  -1
0.23777225519160016809  0.60541401043525511216  -1
0.25458509005398743952  0.60949007577387726009  -1
0.25458509005398743952  0.60949007577387726009  -1
1  2  3  4
  
ZONE T=F_31_S_1
STRANDID=0, SOLUTIONTIME=0
Nodes=4, Elements=1, ZONETYPE=FEQuadrilateral
DATAPACKING=POINT
DT=(SINGLE SINGLE SINGLE)
0.24114248722717990248  0.62423451657233552936  -1
0.25458509005398743952  0.60949007577387726009  -1
0.27375178521485010741  0.61413680563475869789  -1
0.27553670004761532386  0.63056755299800559822  -1
1  2  3  4
  
ZONE T=F_31_S_2
STRANDID=0, SOLUTIONTIME=0
Nodes=4, Elements=1, ZONETYPE=FEQuadrilateral
DATAPACKING=POINT
DT=(SINGLE SINGLE SINGLE)
0.25458509005398743952  0.60949007577387726009  1
0.27126011855838499942  0.59120016765389737934  1
0.27375178521485010741  0.61413680563475869789  1
0.27375178521485010741  0.61413680563475869789  1
1  2  3  4
  
ZONE T=F_45_S_1
STRANDID=0, SOLUTIONTIME=0
Nodes=4, Elements=1, ZONETYPE=FEQuadrilateral
DATAPACKING=POINT
DT=(SINGLE SINGLE SINGLE)
0.23566938679335322493  0.59367088795084987929  -1
0.22517593736213714628  0.60045546018452222725  -1
0.21587789946339425162  0.59535904549215334924  -1
0.21229406761752800392  0.57928880937465421219  -1
1  2  3  4
  
ZONE T=F_45_S_2
STRANDID=0, SOLUTIONTIME=0
Nodes=4, Elements=1, ZONETYPE=FEQuadrilateral
DATAPACKING=POINT
DT=(SINGLE SINGLE SINGLE)
0.22517593736213714628  0.60045546018452222725  1
0.21804294635763299404  0.6050673176132368436  1
0.21587789946339425162  0.59535904549215334924  1
0.21587789946339425162  0.59535904549215334924  1
1  2  3  4
  
ZONE T=F_48_S_1
STRANDID=0, SOLUTIONTIME=0
Nodes=4, Elements=1, ZONETYPE=FEQuadrilateral
DATAPACKING=POINT
DT=(SINGLE SINGLE SINGLE)
0.24114248722717990248  0.62423451657233552936  -1
0.22749620199672651588  0.61291130172828922618  -1
0.23140706399999999565  0.60387084800000001561  -1
0.23777225519160016809  0.60541401043525511216  -1
1  2  3  4
  
ZONE T=F_48_S_2
STRANDID=0, SOLUTIONTIME=0
Nodes=4, Elements=1, ZONETYPE=FEQuadrilateral
DATAPACKING=POINT
DT=(SINGLE SINGLE SINGLE)
0.21804294635763299404  0.6050673176132368436  1
0.22517593736213714628  0.60045546018452222725  1
0.23140706399999999565  0.60387084800000001561  1
0.22749620199672651588  0.61291130172828922618  1
1  2  3  4
  
ZONE T=F_48_S_3
STRANDID=0, SOLUTIONTIME=0
Nodes=4, Elements=1, ZONETYPE=FEQuadrilateral
DATAPACKING=POINT
DT=(SINGLE SINGLE SINGLE)
0.23566938679335322493  0.59367088795084987929  -1
0.23571334047809786028  0.5939163400695024464  -1
0.23140706399999999565  0.60387084800000001561  -1
0.22517593736213714628  0.60045546018452222725  -1
1  2  3  4
  
ZONE T=F_48_S_4
STRANDID=0, SOLUTIONTIME=0
Nodes=4, Elements=1, ZONETYPE=FEQuadrilateral
DATAPACKING=POINT
DT=(SINGLE SINGLE SINGLE)
0.23571334047809786028  0.5939163400695024464  1
0.23777225519160016809  0.60541401043525511216  1
0.23140706399999999565  0.60387084800000001561  1
0.23140706399999999565  0.60387084800000001561  1
1  2  3  4
  
ZONE T=F_49_S_1
STRANDID=0, SOLUTIONTIME=0
Nodes=4, Elements=1, ZONETYPE=FEQuadrilateral
DATAPACKING=POINT
DT=(SINGLE SINGLE SINGLE)
0.21804294635763299404  0.6050673176132368436  1
0.22749620199672651588  0.61291130172828922618  1
0.22237276440410813638  0.62475477778218113656  1
0.20916299747342226301  0.62512092753249570709  1
1  2  3  4
  
ZONE T=F_49_S_2
STRANDID=0, SOLUTIONTIME=0
Nodes=4, Elements=1, ZONETYPE=FEQuadrilateral
DATAPACKING=POINT
DT=(SINGLE SINGLE SINGLE)
0.22749620199672651588  0.61291130172828922618  -1
0.24114248722717990248  0.62423451657233552936  -1
0.22237276440410813638  0.62475477778218113656  -1
0.22237276440410813638  0.62475477778218113656  -1
1  2  3  4
  
ZONE T=F_76_S_1
STRANDID=0, SOLUTIONTIME=0
Nodes=4, Elements=1, ZONETYPE=FEQuadrilateral
DATAPACKING=POINT
DT=(SINGLE SINGLE SINGLE)
0.19379439650918595106  0.60383339789125145547  1
0.21804294635763299404  0.6050673176132368436  1
0.20916299747342226301  0.62512092753249570709  1
0.20916299747342226301  0.62512092753249570709  1
1  2  3  4
  
ZONE T=F_77_S_1
STRANDID=0, SOLUTIONTIME=0
Nodes=4, Elements=1, ZONETYPE=FEQuadrilateral
DATAPACKING=POINT
DT=(SINGLE SINGLE SINGLE)
0.21229406761752800392  0.57928880937465421219  -1
0.20477043337974404347  0.58927085205175444571  -1
0.19224832899999999558  0.58240727100000000416  -1
0.19449835615911192921  0.57735228071273703154  -1
1  2  3  4
  
ZONE T=F_77_S_2
STRANDID=0, SOLUTIONTIME=0
Nodes=4, Elements=1, ZONETYPE=FEQuadrilateral
DATAPACKING=POINT
DT=(SINGLE SINGLE SINGLE)
0.19379439650918595106  0.60383339789125145547  1
0.18761724743204646892  0.5928116220882214682  1
0.19224832899999999558  0.58240727100000000416  1
0.20477043337974404347  0.58927085205175444571  1
1  2  3  4
  
ZONE T=F_77_S_3
STRANDID=0, SOLUTIONTIME=0
Nodes=4, Elements=1, ZONETYPE=FEQuadrilateral
DATAPACKING=POINT
DT=(SINGLE SINGLE SINGLE)
0.17794341228621379791  0.57555077233352947008  -1
0.18349698682800208438  0.57615511210951408927  -1
0.19224832899999999558  0.58240727100000000416  -1
0.18761724743204646892  0.5928116220882214682  -1
1  2  3  4
  
ZONE T=F_77_S_4
STRANDID=0, SOLUTIONTIME=0
Nodes=4, Elements=1, ZONETYPE=FEQuadrilateral
DATAPACKING=POINT
DT=(SINGLE SINGLE SINGLE)
0.18349698682800208438  0.57615511210951408927  1
0.19449835615911192921  0.57735228071273703154  1
0.19224832899999999558  0.58240727100000000416  1
0.19224832899999999558  0.58240727100000000416  1
1  2  3  4
  
ZONE T=F_78_S_1
STRANDID=0, SOLUTIONTIME=0
Nodes=4, Elements=1, ZONETYPE=FEQuadrilateral
DATAPACKING=POINT
DT=(SINGLE SINGLE SINGLE)
0.19379439650918595106  0.60383339789125145547  1
0.20477043337974404347  0.58927085205175444571  1
0.21587789946339425162  0.59535904549215334924  1
0.21804294635763299404  0.6050673176132368436  1
1  2  3  4
  
ZONE T=F_78_S_2
STRANDID=0, SOLUTIONTIME=0
Nodes=4, Elements=1, ZONETYPE=FEQuadrilateral
DATAPACKING=POINT
DT=(SINGLE SINGLE SINGLE)
0.20477043337974404347  0.58927085205175444571  -1
0.21229406761752800392  0.57928880937465421219  -1
0.21587789946339425162  0.59535904549215334924  -1
0.21587789946339425162  0.59535904549215334924  -1
1  2  3  4
  
ZONE T=F_92_S_1
STRANDID=0, SOLUTIONTIME=0
Nodes=4, Elements=1, ZONETYPE=FEQuadrilateral
DATAPACKING=POINT
DT=(SINGLE SINGLE SINGLE)
0.13950468490941772548  0.58500660401305859537  -1
0.17794341228621379791  0.57555077233352947008  -1
0.16732111652223277676  0.60391853025780672937  -1
0.16732111652223277676  0.60391853025780672937  -1
1  2  3  4
  
ZONE T=F_93_S_1
STRANDID=0, SOLUTIONTIME=0
Nodes=4, Elements=1, ZONETYPE=FEQuadrilateral
DATAPACKING=POINT
DT=(SINGLE SINGLE SINGLE)
0.17794341228621379791  0.57555077233352947008  -1
0.18761724743204646892  0.5928116220882214682  -1
0.18269545711915113895  0.6038690896898117888  -1
0.16732111652223277676  0.60391853025780672937  -1
1  2  3  4
  
ZONE T=F_93_S_2
STRANDID=0, SOLUTIONTIME=0
Nodes=4, Elements=1, ZONETYPE=FEQuadrilateral
DATAPACKING=POINT
DT=(SINGLE SINGLE SINGLE)
0.18761724743204646892  0.5928116220882214682  1
0.19379439650918595106  0.60383339789125145547  1
0.18269545711915113895  0.6038690896898117888  1
0.18269545711915113895  0.6038690896898117888  1
1  2  3  4
  
ZONE T=F_133_S_1
STRANDID=0, SOLUTIONTIME=0
Nodes=4, Elements=1, ZONETYPE=FEQuadrilateral
DATAPACKING=POINT
DT=(SINGLE SINGLE SINGLE)
0.078248757584253800235  0.52608042945960697967  1
0.10874095085945793826  0.52608326336603372653  1
0.10606213499072436601  0.55772328409423388429  1
0.10606213499072436601  0.55772328409423388429  1
1  2  3  4
  
ZONE T=F_135_S_1
STRANDID=0, SOLUTIONTIME=0
Nodes=4, Elements=1, ZONETYPE=FEQuadrilateral
DATAPACKING=POINT
DT=(SINGLE SINGLE SINGLE)
0.078248757584253800235  0.52608042945960697967  1
0.10117926132668481065  0.50776098808405123464  1
0.1029797727500495752  0.50944027321328022584  1
0.10874095085945793826  0.52608326336603372653  1
1  2  3  4
  
ZONE T=F_135_S_2
STRANDID=0, SOLUTIONTIME=0
Nodes=4, Elements=1, ZONETYPE=FEQuadrilateral
DATAPACKING=POINT
DT=(SINGLE SINGLE SINGLE)
0.10117926132668481065  0.50776098808405123464  -1
0.10213433789575482313  0.50699796650315731572  -1
0.1029797727500495752  0.50944027321328022584  -1
0.1029797727500495752  0.50944027321328022584  -1
1  2  3  4
  
ZONE T=F_137_S_1
STRANDID=0, SOLUTIONTIME=0
Nodes=4, Elements=1, ZONETYPE=FEQuadrilateral
DATAPACKING=POINT
DT=(SINGLE SINGLE SINGLE)
0.59189456931306794196  0.78654626793378878968  -1
0.64712080664312643385  0.80239134770739040103  -1
0.60753721796389115184  0.83099488717279312855  -1
0.60753721796389115184  0.83099488717279312855  -1
1  2  3  4
  
ZONE T=F_138_S_1
STRANDID=0, SOLUTIONTIME=0
Nodes=4, Elements=1, ZONETYPE=FEQuadrilateral
DATAPACKING=POINT
DT=(SINGLE SINGLE SINGLE)
0.64712080664312643385  0.80239134770739040103  -1
0.59189456931306794196  0.78654626793378878968  -1
0.6304168231568351155  0.75065145884989126213  -1
0.6304168231568351155  0.75065145884989126213  -1
1  2  3  4
  
ZONE T=F_143_S_1
STRANDID=0, SOLUTIONTIME=0
Nodes=4, Elements=1, ZONETYPE=FEQuadrilateral
DATAPACKING=POINT
DT=(SINGLE SINGLE SINGLE)
0.53608566208465335823  0.75687316436565255096  1
0.55028146412352740846  0.80669303404495229515  1
0.54932486410929870502  0.80903825181720379067  1
0.50515856625759447684  0.81098084928370861579  1
1  2  3  4
  
ZONE T=F_143_S_2
STRANDID=0, SOLUTIONTIME=0
Nodes=4, Elements=1, ZONETYPE=FEQuadrilateral
DATAPACKING=POINT
DT=(SINGLE SINGLE SINGLE)
0.55028146412352740846  0.80669303404495229515  -1
0.55092960457815343123  0.80896766938397246527  -1
0.54932486410929870502  0.80903825181720379067  -1
0.54932486410929870502  0.80903825181720379067  -1
1  2  3  4
  
ZONE T=F_144_S_1
STRANDID=0, SOLUTIONTIME=0
Nodes=4, Elements=1, ZONETYPE=FEQuadrilateral
DATAPACKING=POINT
DT=(SINGLE SINGLE SINGLE)
0.59189456931306794196  0.78654626793378878968  -1
0.56445099369358975316  0.77195476091316495015  -1
0.57602314846202395948  0.7435842584852978554  -1
0.58783166685958998521  0.73965506053605956094  -1
1  2  3  4
  
ZONE T=F_144_S_2
STRANDID=0, SOLUTIONTIME=0
Nodes=4, Elements=1, ZONETYPE=FEQuadrilateral
DATAPACKING=POINT
DT=(SINGLE SINGLE SINGLE)
0.56445099369358975316  0.77195476091316495015  1
0.53608566208465335823  0.75687316436565255096  1
0.57602314846202395948  0.7435842584852978554  1
0.57602314846202395948  0.7435842584852978554  1
1  2  3  4
  
ZONE T=F_145_S_1
STRANDID=0, SOLUTIONTIME=0
Nodes=4, Elements=1, ZONETYPE=FEQuadrilateral
DATAPACKING=POINT
DT=(SINGLE SINGLE SINGLE)
0.55092960457815343123  0.80896766938397246527  -1
0.55028146412352740846  0.80669303404495229515  -1
0.56445099369358975316  0.77195476091316495015  -1
0.59189456931306794196  0.78654626793378878968  -1
1  2  3  4
  
ZONE T=F_145_S_2
STRANDID=0, SOLUTIONTIME=0
Nodes=4, Elements=1, ZONETYPE=FEQuadrilateral
DATAPACKING=POINT
DT=(SINGLE SINGLE SINGLE)
0.55028146412352740846  0.80669303404495229515  1
0.53608566208465335823  0.75687316436565255096  1
0.56445099369358975316  0.77195476091316495015  1
0.56445099369358975316  0.77195476091316495015  1
1  2  3  4
  
ZONE T=F_147_S_1
STRANDID=0, SOLUTIONTIME=0
Nodes=4, Elements=1, ZONETYPE=FEQuadrilateral
DATAPACKING=POINT
DT=(SINGLE SINGLE SINGLE)
0.50515856625759447684  0.81098084928370861579  1
0.5010964410988614226  0.80313724522175200526  1
0.52001057261775929241  0.76121011419666761988  1
0.53608566208465335823  0.75687316436565255096  1
1  2  3  4
  
ZONE T=F_147_S_2
STRANDID=0, SOLUTIONTIME=0
Nodes=4, Elements=1, ZONETYPE=FEQuadrilateral
DATAPACKING=POINT
DT=(SINGLE SINGLE SINGLE)
0.5010964410988614226  0.80313724522175200526  -1
0.48436351575448144402  0.77082744774605571614  -1
0.52001057261775929241  0.76121011419666761988  -1
0.52001057261775929241  0.76121011419666761988  -1
1  2  3  4
  
ZONE T=F_150_S_1
STRANDID=0, SOLUTIONTIME=0
Nodes=4, Elements=1, ZONETYPE=FEQuadrilateral
DATAPACKING=POINT
DT=(SINGLE SINGLE SINGLE)
0.48487044658437855604  0.73018129041372581423  1
0.48480643194682215835  0.7353140400439162061  1
0.47140397774620235172  0.7648794751655818569  1
0.448431447035087416  0.75433589076569718124  1
1  2  3  4
  
ZONE T=F_150_S_2
STRANDID=0, SOLUTIONTIME=0
Nodes=4, Elements=1, ZONETYPE=FEQuadrilateral
DATAPACKING=POINT
DT=(SINGLE SINGLE SINGLE)
0.48480643194682215835  0.7353140400439162061  -1
0.48436351575448144402  0.77082744774605571614  -1
0.47140397774620235172  0.7648794751655818569  -1
0.47140397774620235172  0.7648794751655818569  -1
1  2  3  4
  
ZONE T=F_151_S_1
STRANDID=0, SOLUTIONTIME=0
Nodes=4, Elements=1, ZONETYPE=FEQuadrilateral
DATAPACKING=POINT
DT=(SINGLE SINGLE SINGLE)
0.448431447035087416  0.75433589076569718124  1
0.44818607897522072525  0.75113895182547374407  1
0.46155892400376530293  0.71941348789163672706  1
0.48487044658437855604  0.73018129041372581423  1
1  2  3  4
  
ZONE T=F_151_S_2
STRANDID=0, SOLUTIONTIME=0
Nodes=4, Elements=1, ZONETYPE=FEQuadrilateral
DATAPACKING=POINT
DT=(SINGLE SINGLE SINGLE)
0.44818607897522072525  0.75113895182547374407  -1
0.44517010426530778666  0.71184334424685458131  -1
0.46155892400376530293  0.71941348789163672706  -1
0.46155892400376530293  0.71941348789163672706  -1
1  2  3  4
  
ZONE T=F_152_S_1
STRANDID=0, SOLUTIONTIME=0
Nodes=4, Elements=1, ZONETYPE=FEQuadrilateral
DATAPACKING=POINT
DT=(SINGLE SINGLE SINGLE)
0.088794934165699335171  0.50471144785052712844  1
0.0999618958077538311  0.50662558633860910184  1
0.10117926132668481065  0.50776098808405123464  1
0.078248757584253800235  0.52608042945960697967  1
1  2  3  4
  
ZONE T=F_152_S_2
STRANDID=0, SOLUTIONTIME=0
Nodes=4, Elements=1, ZONETYPE=FEQuadrilateral
DATAPACKING=POINT
DT=(SINGLE SINGLE SINGLE)
0.0999618958077538311  0.50662558633860910184  -1
0.10213433789575482313  0.50699796650315731572  -1
0.10117926132668481065  0.50776098808405123464  -1
0.10117926132668481065  0.50776098808405123464  -1
1  2  3  4
  
ZONE T=F_153_S_1
STRANDID=0, SOLUTIONTIME=0
Nodes=4, Elements=1, ZONETYPE=FEQuadrilateral
DATAPACKING=POINT
DT=(SINGLE SINGLE SINGLE)
0.48487044658437855604  0.73018129041372581423  1
0.46155892400376530293  0.71941348789163672706  1
0.47315215639758867461  0.69190994056107590904  1
0.47931312854955260283  0.68752108643338805116  1
1  2  3  4
  
ZONE T=F_153_S_2
STRANDID=0, SOLUTIONTIME=0
Nodes=4, Elements=1, ZONETYPE=FEQuadrilateral
DATAPACKING=POINT
DT=(SINGLE SINGLE SINGLE)
0.46155892400376530293  0.71941348789163672706  -1
0.44517010426530778666  0.71184334424685458131  -1
0.47315215639758867461  0.69190994056107590904  -1
0.47315215639758867461  0.69190994056107590904  -1
1  2  3  4
  
ZONE T=F_158_S_1
STRANDID=0, SOLUTIONTIME=0
Nodes=4, Elements=1, ZONETYPE=FEQuadrilateral
DATAPACKING=POINT
DT=(SINGLE SINGLE SINGLE)
0.41631832710342842052  0.73544072761150547368  -1
0.41328513319217341504  0.72810833577534994632  -1
0.42181439999521697093  0.70386386986812532474  -1
0.44517010426530778666  0.71184334424685458131  -1
1  2  3  4
  
ZONE T=F_158_S_2
STRANDID=0, SOLUTIONTIME=0
Nodes=4, Elements=1, ZONETYPE=FEQuadrilateral
DATAPACKING=POINT
DT=(SINGLE SINGLE SINGLE)
0.41328513319217341504  0.72810833577534994632  1
0.40020132801195357208  0.69647976566207336901  1
0.42181439999521697093  0.70386386986812532474  1
0.42181439999521697093  0.70386386986812532474  1
1  2  3  4
  
ZONE T=F_162_S_1
STRANDID=0, SOLUTIONTIME=0
Nodes=4, Elements=1, ZONETYPE=FEQuadrilateral
DATAPACKING=POINT
DT=(SINGLE SINGLE SINGLE)
0.36833767525354416117  0.66937262579111278527  -1
0.38638323597399515386  0.68472439798772866126  -1
0.38131190861083880117  0.6997957033264836646  -1
0.35015337287536252298  0.70526541946858201104  -1
1  2  3  4
  
ZONE T=F_162_S_2
STRANDID=0, SOLUTIONTIME=0
Nodes=4, Elements=1, ZONETYPE=FEQuadrilateral
DATAPACKING=POINT
DT=(SINGLE SINGLE SINGLE)
0.38638323597399515386  0.68472439798772866126  1
0.40020132801195357208  0.69647976566207336901  1
0.38131190861083880117  0.6997957033264836646  1
0.38131190861083880117  0.6997957033264836646  1
1  2  3  4
  
ZONE T=F_163_S_1
STRANDID=0, SOLUTIONTIME=0
Nodes=4, Elements=1, ZONETYPE=FEQuadrilateral
DATAPACKING=POINT
DT=(SINGLE SINGLE SINGLE)
0.69772125846051791243  0.80166316416134975054  1
0.73750308003685671743  0.80043309819851471421  1
0.72082363925403336591  0.83422948503025307065  1
0.72082363925403336591  0.83422948503025307065  1
1  2  3  4
  
ZONE T=F_166_S_1
STRANDID=0, SOLUTIONTIME=0
Nodes=4, Elements=1, ZONETYPE=FEQuadrilateral
DATAPACKING=POINT
DT=(SINGLE SINGLE SINGLE)
0.36833767525354416117  0.66937262579111278527  -1
0.33271962403633614791  0.66373577489915758232  -1
0.36045723680075580919  0.63550264324601524191  -1
0.36045723680075580919  0.63550264324601524191  -1
1  2  3  4
  
ZONE T=F_167_S_1
STRANDID=0, SOLUTIONTIME=0
Nodes=4, Elements=1, ZONETYPE=FEQuadrilateral
DATAPACKING=POINT
DT=(SINGLE SINGLE SINGLE)
0.33271962403633614791  0.66373577489915758232  -1
0.30745427537579306243  0.69455021592421806176  -1
0.29381854968896037317  0.65888266206948808978  -1
0.29381854968896037317  0.65888266206948808978  -1
1  2  3  4
  
ZONE T=F_168_S_1
STRANDID=0, SOLUTIONTIME=0
Nodes=4, Elements=1, ZONETYPE=FEQuadrilateral
DATAPACKING=POINT
DT=(SINGLE SINGLE SINGLE)
0.30745427537579306243  0.69455021592421806176  -1
0.33271962403633614791  0.66373577489915758232  -1
0.35015337287536252298  0.70526541946858201104  -1
0.35015337287536252298  0.70526541946858201104  -1
1  2  3  4
  
ZONE T=F_169_S_1
STRANDID=0, SOLUTIONTIME=0
Nodes=4, Elements=1, ZONETYPE=FEQuadrilateral
DATAPACKING=POINT
DT=(SINGLE SINGLE SINGLE)
0.36833767525354416117  0.66937262579111278527  -1
0.35015337287536252298  0.70526541946858201104  -1
0.33271962403633614791  0.66373577489915758232  -1
0.33271962403633614791  0.66373577489915758232  -1
1  2  3  4
  
ZONE T=F_172_S_1
STRANDID=0, SOLUTIONTIME=0
Nodes=4, Elements=1, ZONETYPE=FEQuadrilateral
DATAPACKING=POINT
DT=(SINGLE SINGLE SINGLE)
0.27553670004761532386  0.63056755299800559822  -1
0.29381854968896037317  0.65888266206948808978  -1
0.25795623098522157957  0.65737554066257153362  -1
0.25795623098522157957  0.65737554066257153362  -1
1  2  3  4
  
ZONE T=F_173_S_1
STRANDID=0, SOLUTIONTIME=0
Nodes=4, Elements=1, ZONETYPE=FEQuadrilateral
DATAPACKING=POINT
DT=(SINGLE SINGLE SINGLE)
0.27553670004761532386  0.63056755299800559822  -1
0.25795623098522157957  0.65737554066257153362  -1
0.24114248722717990248  0.62423451657233552936  -1
0.24114248722717990248  0.62423451657233552936  -1
1  2  3  4
  
ZONE T=F_176_S_1
STRANDID=0, SOLUTIONTIME=0
Nodes=4, Elements=1, ZONETYPE=FEQuadrilateral
DATAPACKING=POINT
DT=(SINGLE SINGLE SINGLE)
0.21573492020046988737  0.66182146960677479264  -1
0.21298387225787973609  0.64645839323494613815  -1
0.22237276440410813638  0.62475477778218113656  -1
0.24114248722717990248  0.62423451657233552936  -1
1  2  3  4
  
ZONE T=F_176_S_2
STRANDID=0, SOLUTIONTIME=0
Nodes=4, Elements=1, ZONETYPE=FEQuadrilateral
DATAPACKING=POINT
DT=(SINGLE SINGLE SINGLE)
0.21298387225787973609  0.64645839323494613815  1
0.20916299747342226301  0.62512092753249570709  1
0.22237276440410813638  0.62475477778218113656  1
0.22237276440410813638  0.62475477778218113656  1
1  2  3  4
  
ZONE T=F_177_S_1
STRANDID=0, SOLUTIONTIME=0
Nodes=4, Elements=1, ZONETYPE=FEQuadrilateral
DATAPACKING=POINT
DT=(SINGLE SINGLE SINGLE)
0.25795623098522157957  0.65737554066257153362  -1
0.21573492020046988737  0.66182146960677479264  -1
0.24114248722717990248  0.62423451657233552936  -1
0.24114248722717990248  0.62423451657233552936  -1
1  2  3  4
  
ZONE T=F_179_S_1
STRANDID=0, SOLUTIONTIME=0
Nodes=4, Elements=1, ZONETYPE=FEQuadrilateral
DATAPACKING=POINT
DT=(SINGLE SINGLE SINGLE)
0.20916299747342226301  0.62512092753249570709  1
0.21298387225787973609  0.64645839323494613815  1
0.20852844122706740149  0.6567576873649686453  1
0.17791195480686655683  0.63524437679911327503  1
1  2  3  4
  
ZONE T=F_179_S_2
STRANDID=0, SOLUTIONTIME=0
Nodes=4, Elements=1, ZONETYPE=FEQuadrilateral
DATAPACKING=POINT
DT=(SINGLE SINGLE SINGLE)
0.21298387225787973609  0.64645839323494613815  -1
0.21573492020046988737  0.66182146960677479264  -1
0.20852844122706740149  0.6567576873649686453  -1
0.20852844122706740149  0.6567576873649686453  -1
1  2  3  4
  
ZONE T=F_180_S_1
STRANDID=0, SOLUTIONTIME=0
Nodes=4, Elements=1, ZONETYPE=FEQuadrilateral
DATAPACKING=POINT
DT=(SINGLE SINGLE SINGLE)
0.17791195480686655683  0.63524437679911327503  1
0.19379439650918595106  0.60383339789125145547  1
0.20916299747342226301  0.62512092753249570709  1
0.20916299747342226301  0.62512092753249570709  1
1  2  3  4
  
ZONE T=F_183_S_1
STRANDID=0, SOLUTIONTIME=0
Nodes=4, Elements=1, ZONETYPE=FEQuadrilateral
DATAPACKING=POINT
DT=(SINGLE SINGLE SINGLE)
0.17791195480686655683  0.63524437679911327503  1
0.17394833492874114955  0.62352068272379368441  1
0.18269545711915113895  0.6038690896898117888  1
0.19379439650918595106  0.60383339789125145547  1
1  2  3  4
  
ZONE T=F_183_S_2
STRANDID=0, SOLUTIONTIME=0
Nodes=4, Elements=1, ZONETYPE=FEQuadrilateral
DATAPACKING=POINT
DT=(SINGLE SINGLE SINGLE)
0.17394833492874114955  0.62352068272379368441  -1
0.16732111652223277676  0.60391853025780672937  -1
0.18269545711915113895  0.6038690896898117888  -1
0.18269545711915113895  0.6038690896898117888  -1
1  2  3  4
  
ZONE T=F_190_S_1
STRANDID=0, SOLUTIONTIME=0
Nodes=4, Elements=1, ZONETYPE=FEQuadrilateral
DATAPACKING=POINT
DT=(SINGLE SINGLE SINGLE)
0.055602687739298883862  0.57196658035973924061  1
0.078248757584253800235  0.52608042945960697967  1
0.10606213499072436601  0.55772328409423388429  1
0.10606213499072436601  0.55772328409423388429  1
1  2  3  4
  
ZONE T=F_193_S_1
STRANDID=0, SOLUTIONTIME=0
Nodes=4, Elements=1, ZONETYPE=FEQuadrilateral
DATAPACKING=POINT
DT=(SINGLE SINGLE SINGLE)
0.68090692403583774617  0.84076112807186886844  1
0.72082363925403336591  0.83422948503025307065  1
0.70704073262431910152  0.86215682685076266978  1
0.70704073262431910152  0.86215682685076266978  1
1  2  3  4
  
ZONE T=F_195_S_1
STRANDID=0, SOLUTIONTIME=0
Nodes=4, Elements=1, ZONETYPE=FEQuadrilateral
DATAPACKING=POINT
DT=(SINGLE SINGLE SINGLE)
0.68090692403583774617  0.84076112807186886844  1
0.65913916608676592634  0.81604020255607701007  1
0.66572184357851038605  0.80212366296250858788  1
0.69772125846051791243  0.80166316416134975054  1
1  2  3  4
  
ZONE T=F_195_S_2
STRANDID=0, SOLUTIONTIME=0
Nodes=4, Elements=1, ZONETYPE=FEQuadrilateral
DATAPACKING=POINT
DT=(SINGLE SINGLE SINGLE)
0.65913916608676592634  0.81604020255607701007  -1
0.64712080664312643385  0.80239134770739040103  -1
0.66572184357851038605  0.80212366296250858788  -1
0.66572184357851038605  0.80212366296250858788  -1
1  2  3  4
  
ZONE T=F_196_S_1
STRANDID=0, SOLUTIONTIME=0
Nodes=4, Elements=1, ZONETYPE=FEQuadrilateral
DATAPACKING=POINT
DT=(SINGLE SINGLE SINGLE)
0.69772125846051791243  0.80166316416134975054  1
0.72082363925403336591  0.83422948503025307065  1
0.68090692403583774617  0.84076112807186886844  1
0.68090692403583774617  0.84076112807186886844  1
1  2  3  4
  
ZONE T=F_206_S_1
STRANDID=0, SOLUTIONTIME=0
Nodes=4, Elements=1, ZONETYPE=FEQuadrilateral
DATAPACKING=POINT
DT=(SINGLE SINGLE SINGLE)
0.57770493701447334089  0.82332420958068441852  -1
0.55092960457815343123  0.80896766938397246527  -1
0.59189456931306794196  0.78654626793378878968  -1
0.59189456931306794196  0.78654626793378878968  -1
1  2  3  4
  
ZONE T=F_208_S_1
STRANDID=0, SOLUTIONTIME=0
Nodes=4, Elements=1, ZONETYPE=FEQuadrilateral
DATAPACKING=POINT
DT=(SINGLE SINGLE SINGLE)
0.57990343007500910755  0.84794256031749493108  -1
0.57770493701447334089  0.82332420958068441852  -1
0.60753721796389115184  0.83099488717279312855  -1
0.60753721796389115184  0.83099488717279312855  -1
1  2  3  4
  
ZONE T=F_210_S_1
STRANDID=0, SOLUTIONTIME=0
Nodes=4, Elements=1, ZONETYPE=FEQuadrilateral
DATAPACKING=POINT
DT=(SINGLE SINGLE SINGLE)
0.59189456931306794196  0.78654626793378878968  -1
0.60753721796389115184  0.83099488717279312855  -1
0.57770493701447334089  0.82332420958068441852  -1
0.57770493701447334089  0.82332420958068441852  -1
1  2  3  4
  
ZONE T=F_211_S_1
STRANDID=0, SOLUTIONTIME=0
Nodes=4, Elements=1, ZONETYPE=FEQuadrilateral
DATAPACKING=POINT
DT=(SINGLE SINGLE SINGLE)
0.55092960457815343123  0.80896766938397246527  -1
0.57770493701447334089  0.82332420958068441852  -1
0.56053178031705341855  0.83581973537259079965  -1
0.56053178031705341855  0.83581973537259079965  -1
1  2  3  4
  
ZONE T=F_212_S_1
STRANDID=0, SOLUTIONTIME=0
Nodes=4, Elements=1, ZONETYPE=FEQuadrilateral
DATAPACKING=POINT
DT=(SINGLE SINGLE SINGLE)
0.56053178031705341855  0.83581973537259079965  -1
0.53700177829043393984  0.83924975029254045289  -1
0.54131001523448141199  0.82868759923884738328  -1
0.55092960457815343123  0.80896766938397246527  -1
1  2  3  4
  
ZONE T=F_212_S_2
STRANDID=0, SOLUTIONTIME=0
Nodes=4, Elements=1, ZONETYPE=FEQuadrilateral
DATAPACKING=POINT
DT=(SINGLE SINGLE SINGLE)
0.53700177829043393984  0.83924975029254045289  1
0.53609306929635491823  0.83938221459934569957  1
0.54131001523448141199  0.82868759923884738328  1
0.54131001523448141199  0.82868759923884738328  1
1  2  3  4
  
ZONE T=F_219_S_1
STRANDID=0, SOLUTIONTIME=0
Nodes=4, Elements=1, ZONETYPE=FEQuadrilateral
DATAPACKING=POINT
DT=(SINGLE SINGLE SINGLE)
0.41085267974033751193  0.81989672827122495047  1
0.40763903284709440689  0.78645954103272119884  1
0.42967429600000001111  0.79505592700000005113  1
0.42046312321640144649  0.81578293834275783514  1
1  2  3  4
  
ZONE T=F_219_S_2
STRANDID=0, SOLUTIONTIME=0
Nodes=4, Elements=1, ZONETYPE=FEQuadrilateral
DATAPACKING=POINT
DT=(SINGLE SINGLE SINGLE)
0.40663949282158412535  0.77605957859265439769  -1
0.43163302486875565478  0.79040907870786514255  -1
0.42967429600000001111  0.79505592700000005113  -1
0.40763903284709440689  0.78645954103272119884  -1
1  2  3  4
  
ZONE T=F_219_S_3
STRANDID=0, SOLUTIONTIME=0
Nodes=4, Elements=1, ZONETYPE=FEQuadrilateral
DATAPACKING=POINT
DT=(SINGLE SINGLE SINGLE)
0.45218071340954602011  0.80220609317252344894  1
0.4501884320276253737  0.80305889742698177702  1
0.42967429600000001111  0.79505592700000005113  1
0.43163302486875565478  0.79040907870786514255  1
1  2  3  4
  
ZONE T=F_219_S_4
STRANDID=0, SOLUTIONTIME=0
Nodes=4, Elements=1, ZONETYPE=FEQuadrilateral
DATAPACKING=POINT
DT=(SINGLE SINGLE SINGLE)
0.4501884320276253737  0.80305889742698177702  -1
0.42046312321640144649  0.81578293834275783514  -1
0.42967429600000001111  0.79505592700000005113  -1
0.42967429600000001111  0.79505592700000005113  -1
1  2  3  4
  
ZONE T=F_221_S_1
STRANDID=0, SOLUTIONTIME=0
Nodes=4, Elements=1, ZONETYPE=FEQuadrilateral
DATAPACKING=POINT
DT=(SINGLE SINGLE SINGLE)
0.45218071340954602011  0.80220609317252344894  1
0.43163302486875565478  0.79040907870786514255  1
0.44639155819262332781  0.75539623621374685225  1
0.448431447035087416  0.75433589076569718124  1
1  2  3  4
  
ZONE T=F_221_S_2
STRANDID=0, SOLUTIONTIME=0
Nodes=4, Elements=1, ZONETYPE=FEQuadrilateral
DATAPACKING=POINT
DT=(SINGLE SINGLE SINGLE)
0.43163302486875565478  0.79040907870786514255  -1
0.40663949282158412535  0.77605957859265439769  -1
0.44639155819262332781  0.75539623621374685225  -1
0.44639155819262332781  0.75539623621374685225  -1
1  2  3  4
  
ZONE T=F_222_S_1
STRANDID=0, SOLUTIONTIME=0
Nodes=4, Elements=1, ZONETYPE=FEQuadrilateral
DATAPACKING=POINT
DT=(SINGLE SINGLE SINGLE)
0.448431447035087416  0.75433589076569718124  1
0.47140397774620235172  0.7648794751655818569  1
0.45630705731590492924  0.79818285489272589039  1
0.45218071340954602011  0.80220609317252344894  1
1  2  3  4
  
ZONE T=F_222_S_2
STRANDID=0, SOLUTIONTIME=0
Nodes=4, Elements=1, ZONETYPE=FEQuadrilateral
DATAPACKING=POINT
DT=(SINGLE SINGLE SINGLE)
0.47140397774620235172  0.7648794751655818569  -1
0.48436351575448144402  0.77082744774605571614  -1
0.45630705731590492924  0.79818285489272589039  -1
0.45630705731590492924  0.79818285489272589039  -1
1  2  3  4
  
ZONE T=F_223_S_1
STRANDID=0, SOLUTIONTIME=0
Nodes=4, Elements=1, ZONETYPE=FEQuadrilateral
DATAPACKING=POINT
DT=(SINGLE SINGLE SINGLE)
0.41631832710342842052  0.73544072761150547368  -1
0.44715507611011484634  0.75358488192806483141  -1
0.44639155819262332781  0.75539623621374685225  -1
0.40663949282158412535  0.77605957859265439769  -1
1  2  3  4
  
ZONE T=F_223_S_2
STRANDID=0, SOLUTIONTIME=0
Nodes=4, Elements=1, ZONETYPE=FEQuadrilateral
DATAPACKING=POINT
DT=(SINGLE SINGLE SINGLE)
0.44715507611011484634  0.75358488192806483141  1
0.448431447035087416  0.75433589076569718124  1
0.44639155819262332781  0.75539623621374685225  1
0.44639155819262332781  0.75539623621374685225  1
1  2  3  4
  
ZONE T=F_224_S_1
STRANDID=0, SOLUTIONTIME=0
Nodes=4, Elements=1, ZONETYPE=FEQuadrilateral
DATAPACKING=POINT
DT=(SINGLE SINGLE SINGLE)
0.44517010426530778666  0.71184334424685458131  -1
0.44818607897522072525  0.75113895182547374407  -1
0.44715507611011484634  0.75358488192806483141  -1
0.41631832710342842052  0.73544072761150547368  -1
1  2  3  4
  
ZONE T=F_224_S_2
STRANDID=0, SOLUTIONTIME=0
Nodes=4, Elements=1, ZONETYPE=FEQuadrilateral
DATAPACKING=POINT
DT=(SINGLE SINGLE SINGLE)
0.44818607897522072525  0.75113895182547374407  1
0.448431447035087416  0.75433589076569718124  1
0.44715507611011484634  0.75358488192806483141  1
0.44715507611011484634  0.75358488192806483141  1
1  2  3  4
  
ZONE T=F_228_S_1
STRANDID=0, SOLUTIONTIME=0
Nodes=4, Elements=1, ZONETYPE=FEQuadrilateral
DATAPACKING=POINT
DT=(SINGLE SINGLE SINGLE)
0.40020132801195357208  0.69647976566207336901  1
0.41328513319217341504  0.72810833577534994632  1
0.41053989848899352655  0.73591167347195274306  1
0.38030568557950289454  0.73837578237831491546  1
1  2  3  4
  
ZONE T=F_228_S_2
STRANDID=0, SOLUTIONTIME=0
Nodes=4, Elements=1, ZONETYPE=FEQuadrilateral
DATAPACKING=POINT
DT=(SINGLE SINGLE SINGLE)
0.41328513319217341504  0.72810833577534994632  -1
0.41631832710342842052  0.73544072761150547368  -1
0.41053989848899352655  0.73591167347195274306  -1
0.41053989848899352655  0.73591167347195274306  -1
1  2  3  4
  
ZONE T=F_229_S_1
STRANDID=0, SOLUTIONTIME=0
Nodes=4, Elements=1, ZONETYPE=FEQuadrilateral
DATAPACKING=POINT
DT=(SINGLE SINGLE SINGLE)
0.40663949282158412535  0.77605957859265439769  -1
0.39983922602919391709  0.7663283663280612279  -1
0.41053989848899352655  0.73591167347195274306  -1
0.41631832710342842052  0.73544072761150547368  -1
1  2  3  4
  
ZONE T=F_229_S_2
STRANDID=0, SOLUTIONTIME=0
Nodes=4, Elements=1, ZONETYPE=FEQuadrilateral
DATAPACKING=POINT
DT=(SINGLE SINGLE SINGLE)
0.39983922602919391709  0.7663283663280612279  1
0.38030568557950289454  0.73837578237831491546  1
0.41053989848899352655  0.73591167347195274306  1
0.41053989848899352655  0.73591167347195274306  1
1  2  3  4
  
ZONE T=F_230_S_1
STRANDID=0, SOLUTIONTIME=0
Nodes=4, Elements=1, ZONETYPE=FEQuadrilateral
DATAPACKING=POINT
DT=(SINGLE SINGLE SINGLE)
0.38030568557950289454  0.73837578237831491546  1
0.371561217524655929  0.72877345059071729771  1
0.38131190861083880117  0.6997957033264836646  1
0.40020132801195357208  0.69647976566207336901  1
1  2  3  4
  
ZONE T=F_230_S_2
STRANDID=0, SOLUTIONTIME=0
Nodes=4, Elements=1, ZONETYPE=FEQuadrilateral
DATAPACKING=POINT
DT=(SINGLE SINGLE SINGLE)
0.371561217524655929  0.72877345059071729771  -1
0.35015337287536252298  0.70526541946858201104  -1
0.38131190861083880117  0.6997957033264836646  -1
0.38131190861083880117  0.6997957033264836646  -1
1  2  3  4
  
ZONE T=F_238_S_1
STRANDID=0, SOLUTIONTIME=0
Nodes=4, Elements=1, ZONETYPE=FEQuadrilateral
DATAPACKING=POINT
DT=(SINGLE SINGLE SINGLE)
0.35015337287536252298  0.70526541946858201104  -1
0.371561217524655929  0.72877345059071729771  -1
0.36765304759040312588  0.74038800791998504724  -1
0.34650524549578765043  0.74375127078750979948  -1
1  2  3  4
  
ZONE T=F_238_S_2
STRANDID=0, SOLUTIONTIME=0
Nodes=4, Elements=1, ZONETYPE=FEQuadrilateral
DATAPACKING=POINT
DT=(SINGLE SINGLE SINGLE)
0.371561217524655929  0.72877345059071729771  1
0.38030568557950289454  0.73837578237831491546  1
0.36765304759040312588  0.74038800791998504724  1
0.36765304759040312588  0.74038800791998504724  1
1  2  3  4
  
ZONE T=F_239_S_1
STRANDID=0, SOLUTIONTIME=0
Nodes=4, Elements=1, ZONETYPE=FEQuadrilateral
DATAPACKING=POINT
DT=(SINGLE SINGLE SINGLE)
0.35015337287536252298  0.70526541946858201104  -1
0.34650524549578765043  0.74375127078750979948  -1
0.31580556250380703576  0.7319003110721987726  -1
0.31580556250380703576  0.7319003110721987726  -1
1  2  3  4
  
ZONE T=F_242_S_1
STRANDID=0, SOLUTIONTIME=0
Nodes=4, Elements=1, ZONETYPE=FEQuadrilateral
DATAPACKING=POINT
DT=(SINGLE SINGLE SINGLE)
0.31580556250380703576  0.7319003110721987726  -1
0.30745427537579306243  0.69455021592421806176  -1
0.35015337287536252298  0.70526541946858201104  -1
0.35015337287536252298  0.70526541946858201104  -1
1  2  3  4
  
ZONE T=F_247_S_1
STRANDID=0, SOLUTIONTIME=0
Nodes=4, Elements=1, ZONETYPE=FEQuadrilateral
DATAPACKING=POINT
DT=(SINGLE SINGLE SINGLE)
0.27314205060499763267  0.68659602338239267283  -1
0.29381854968896037317  0.65888266206948808978  -1
0.30745427537579306243  0.69455021592421806176  -1
0.30745427537579306243  0.69455021592421806176  -1
1  2  3  4
  
ZONE T=F_248_S_1
STRANDID=0, SOLUTIONTIME=0
Nodes=4, Elements=1, ZONETYPE=FEQuadrilateral
DATAPACKING=POINT
DT=(SINGLE SINGLE SINGLE)
0.27937459601350300709  0.72100986587287518859  -1
0.27314205060499763267  0.68659602338239267283  -1
0.30745427537579306243  0.69455021592421806176  -1
0.30745427537579306243  0.69455021592421806176  -1
1  2  3  4
  
ZONE T=F_250_S_1
STRANDID=0, SOLUTIONTIME=0
Nodes=4, Elements=1, ZONETYPE=FEQuadrilateral
DATAPACKING=POINT
DT=(SINGLE SINGLE SINGLE)
0.27314205060499763267  0.68659602338239267283  -1
0.25795623098522157957  0.65737554066257153362  -1
0.29381854968896037317  0.65888266206948808978  -1
0.29381854968896037317  0.65888266206948808978  -1
1  2  3  4
  
ZONE T=F_251_S_1
STRANDID=0, SOLUTIONTIME=0
Nodes=4, Elements=1, ZONETYPE=FEQuadrilateral
DATAPACKING=POINT
DT=(SINGLE SINGLE SINGLE)
0.25349778797518196516  0.70512445754513097818  -1
0.24577263162334614388  0.68353480385548592846  -1
0.27314205060499763267  0.68659602338239267283  -1
0.27314205060499763267  0.68659602338239267283  -1
1  2  3  4
  
ZONE T=F_252_S_1
STRANDID=0, SOLUTIONTIME=0
Nodes=4, Elements=1, ZONETYPE=FEQuadrilateral
DATAPACKING=POINT
DT=(SINGLE SINGLE SINGLE)
0.25795623098522157957  0.65737554066257153362  -1
0.27314205060499763267  0.68659602338239267283  -1
0.24577263162334614388  0.68353480385548592846  -1
0.24577263162334614388  0.68353480385548592846  -1
1  2  3  4
  
ZONE T=F_257_S_1
STRANDID=0, SOLUTIONTIME=0
Nodes=4, Elements=1, ZONETYPE=FEQuadrilateral
DATAPACKING=POINT
DT=(SINGLE SINGLE SINGLE)
0.21573492020046988737  0.66182146960677479264  -1
0.25795623098522157957  0.65737554066257153362  -1
0.24577263162334614388  0.68353480385548592846  -1
0.24577263162334614388  0.68353480385548592846  -1
1  2  3  4
  
ZONE T=F_262_S_1
STRANDID=0, SOLUTIONTIME=0
Nodes=4, Elements=1, ZONETYPE=FEQuadrilateral
DATAPACKING=POINT
DT=(SINGLE SINGLE SINGLE)
0.17791195480686655683  0.63524437679911327503  1
0.20852844122706740149  0.6567576873649686453  1
0.20518803546556929618  0.66447945911126349294  1
0.17586492157294641991  0.67186936911071615253  1
1  2  3  4
  
ZONE T=F_262_S_2
STRANDID=0, SOLUTIONTIME=0
Nodes=4, Elements=1, ZONETYPE=FEQuadrilateral
DATAPACKING=POINT
DT=(SINGLE SINGLE SINGLE)
0.20852844122706740149  0.6567576873649686453  -1
0.21573492020046988737  0.66182146960677479264  -1
0.20518803546556929618  0.66447945911126349294  -1
0.20518803546556929618  0.66447945911126349294  -1
1  2  3  4
  
ZONE T=F_263_S_1
STRANDID=0, SOLUTIONTIME=0
Nodes=4, Elements=1, ZONETYPE=FEQuadrilateral
DATAPACKING=POINT
DT=(SINGLE SINGLE SINGLE)
0.19459604241405295544  0.6945272928924242084  -1
0.19301618572623749359  0.69261623414040396352  -1
0.20518803546556929618  0.66447945911126349294  -1
0.21573492020046988737  0.66182146960677479264  -1
1  2  3  4
  
ZONE T=F_263_S_2
STRANDID=0, SOLUTIONTIME=0
Nodes=4, Elements=1, ZONETYPE=FEQuadrilateral
DATAPACKING=POINT
DT=(SINGLE SINGLE SINGLE)
0.19301618572623749359  0.69261623414040396352  1
0.17586492157294641991  0.67186936911071615253  1
0.20518803546556929618  0.66447945911126349294  1
0.20518803546556929618  0.66447945911126349294  1
1  2  3  4
  
ZONE T=F_264_S_1
STRANDID=0, SOLUTIONTIME=0
Nodes=4, Elements=1, ZONETYPE=FEQuadrilateral
DATAPACKING=POINT
DT=(SINGLE SINGLE SINGLE)
0.17586492157294641991  0.67186936911071615253  1
0.16133220156242869536  0.65604198670948044025  1
0.17791195480686655683  0.63524437679911327503  1
0.17791195480686655683  0.63524437679911327503  1
1  2  3  4
  
ZONE T=F_267_S_1
STRANDID=0, SOLUTIONTIME=0
Nodes=4, Elements=1, ZONETYPE=FEQuadrilateral
DATAPACKING=POINT
DT=(SINGLE SINGLE SINGLE)
0.14645547564933597551  0.6198924253295849951  -1
0.13950468490941772548  0.58500660401305859537  -1
0.16732111652223277676  0.60391853025780672937  -1
0.16732111652223277676  0.60391853025780672937  -1
1  2  3  4
  
ZONE T=F_269_S_1
STRANDID=0, SOLUTIONTIME=0
Nodes=4, Elements=1, ZONETYPE=FEQuadrilateral
DATAPACKING=POINT
DT=(SINGLE SINGLE SINGLE)
0.11791902445307318736  0.63599212954079520355  -1
0.12652288741491138357  0.61109976602910476284  -1
0.14645547564933597551  0.6198924253295849951  -1
0.14645547564933597551  0.6198924253295849951  -1
1  2  3  4
  
ZONE T=F_270_S_1
STRANDID=0, SOLUTIONTIME=0
Nodes=4, Elements=1, ZONETYPE=FEQuadrilateral
DATAPACKING=POINT
DT=(SINGLE SINGLE SINGLE)
0.13950468490941772548  0.58500660401305859537  -1
0.14645547564933597551  0.6198924253295849951  -1
0.12652288741491138357  0.61109976602910476284  -1
0.12652288741491138357  0.61109976602910476284  -1
1  2  3  4
  
ZONE T=F_271_S_1
STRANDID=0, SOLUTIONTIME=0
Nodes=4, Elements=1, ZONETYPE=FEQuadrilateral
DATAPACKING=POINT
DT=(SINGLE SINGLE SINGLE)
0.14645547564933597551  0.6198924253295849951  -1
0.14686075199102774369  0.64594196292256966796  -1
0.11791902445307318736  0.63599212954079520355  -1
0.11791902445307318736  0.63599212954079520355  -1
1  2  3  4
  
ZONE T=F_274_S_1
STRANDID=0, SOLUTIONTIME=0
Nodes=4, Elements=1, ZONETYPE=FEQuadrilateral
DATAPACKING=POINT
DT=(SINGLE SINGLE SINGLE)
0.14645547564933597551  0.6198924253295849951  -1
0.17036863913451794073  0.63156295347321300682  -1
0.16706695403371990549  0.63898063559938456102  -1
0.14686075199102774369  0.64594196292256966796  -1
1  2  3  4
  
ZONE T=F_274_S_2
STRANDID=0, SOLUTIONTIME=0
Nodes=4, Elements=1, ZONETYPE=FEQuadrilateral
DATAPACKING=POINT
DT=(SINGLE SINGLE SINGLE)
0.17036863913451794073  0.63156295347321300682  1
0.17791195480686655683  0.63524437679911327503  1
0.16706695403371990549  0.63898063559938456102  1
0.16706695403371990549  0.63898063559938456102  1
1  2  3  4
  
ZONE T=F_275_S_1
STRANDID=0, SOLUTIONTIME=0
Nodes=4, Elements=1, ZONETYPE=FEQuadrilateral
DATAPACKING=POINT
DT=(SINGLE SINGLE SINGLE)
0.16732111652223277676  0.60391853025780672937  -1
0.17394833492874114955  0.62352068272379368441  -1
0.17036863913451794073  0.63156295347321300682  -1
0.14645547564933597551  0.6198924253295849951  -1
1  2  3  4
  
ZONE T=F_275_S_2
STRANDID=0, SOLUTIONTIME=0
Nodes=4, Elements=1, ZONETYPE=FEQuadrilateral
DATAPACKING=POINT
DT=(SINGLE SINGLE SINGLE)
0.17394833492874114955  0.62352068272379368441  1
0.17791195480686655683  0.63524437679911327503  1
0.17036863913451794073  0.63156295347321300682  1
0.17036863913451794073  0.63156295347321300682  1
1  2  3  4
  
ZONE T=F_276_S_1
STRANDID=0, SOLUTIONTIME=0
Nodes=4, Elements=1, ZONETYPE=FEQuadrilateral
DATAPACKING=POINT
DT=(SINGLE SINGLE SINGLE)
0.16133220156242869536  0.65604198670948044025  1
0.15991350061742348743  0.65505183619136064799  1
0.16706695403371990549  0.63898063559938456102  1
0.17791195480686655683  0.63524437679911327503  1
1  2  3  4
  
ZONE T=F_276_S_2
STRANDID=0, SOLUTIONTIME=0
Nodes=4, Elements=1, ZONETYPE=FEQuadrilateral
DATAPACKING=POINT
DT=(SINGLE SINGLE SINGLE)
0.15991350061742348743  0.65505183619136064799  -1
0.14686075199102774369  0.64594196292256966796  -1
0.16706695403371990549  0.63898063559938456102  -1
0.16706695403371990549  0.63898063559938456102  -1
1  2  3  4
  
ZONE T=F_289_S_1
STRANDID=0, SOLUTIONTIME=0
Nodes=4, Elements=1, ZONETYPE=FEQuadrilateral
DATAPACKING=POINT
DT=(SINGLE SINGLE SINGLE)
0.68928892858094803486  0.86723357011933066563  1
0.68090692403583774617  0.84076112807186886844  1
0.70704073262431910152  0.86215682685076266978  1
0.70704073262431910152  0.86215682685076266978  1
1  2  3  4
  
ZONE T=F_290_S_1
STRANDID=0, SOLUTIONTIME=0
Nodes=4, Elements=1, ZONETYPE=FEQuadrilateral
DATAPACKING=POINT
DT=(SINGLE SINGLE SINGLE)
0.70704073262431910152  0.86215682685076266978  1
0.69650428953503507046  0.88350608616404258111  1
0.68928892858094803486  0.86723357011933066563  1
0.68928892858094803486  0.86723357011933066563  1
1  2  3  4
  
ZONE T=F_292_S_1
STRANDID=0, SOLUTIONTIME=0
Nodes=4, Elements=1, ZONETYPE=FEQuadrilateral
DATAPACKING=POINT
DT=(SINGLE SINGLE SINGLE)
0.64712080664312643385  0.80239134770739040103  -1
0.65913916608676592634  0.81604020255607701007  -1
0.64259843094173840772  0.85100922478771379165  -1
0.6408910372985565651  0.8514659782064497584  -1
1  2  3  4
  
ZONE T=F_292_S_2
STRANDID=0, SOLUTIONTIME=0
Nodes=4, Elements=1, ZONETYPE=FEQuadrilateral
DATAPACKING=POINT
DT=(SINGLE SINGLE SINGLE)
0.65913916608676592634  0.81604020255607701007  1
0.68090692403583774617  0.84076112807186886844  1
0.64259843094173840772  0.85100922478771379165  1
0.64259843094173840772  0.85100922478771379165  1
1  2  3  4
  
ZONE T=F_293_S_1
STRANDID=0, SOLUTIONTIME=0
Nodes=4, Elements=1, ZONETYPE=FEQuadrilateral
DATAPACKING=POINT
DT=(SINGLE SINGLE SINGLE)
0.66777519485376235497  0.87776461261806737468  1
0.68090692403583774617  0.84076112807186886844  1
0.68928892858094803486  0.86723357011933066563  1
0.68928892858094803486  0.86723357011933066563  1
1  2  3  4
  
ZONE T=F_294_S_1
STRANDID=0, SOLUTIONTIME=0
Nodes=4, Elements=1, ZONETYPE=FEQuadrilateral
DATAPACKING=POINT
DT=(SINGLE SINGLE SINGLE)
0.66777519485376235497  0.87776461261806737468  1
0.64191061403167115618  0.85246334908198162505  1
0.64259843094173840772  0.85100922478771379165  1
0.68090692403583774617  0.84076112807186886844  1
1  2  3  4
  
ZONE T=F_294_S_2
STRANDID=0, SOLUTIONTIME=0
Nodes=4, Elements=1, ZONETYPE=FEQuadrilateral
DATAPACKING=POINT
DT=(SINGLE SINGLE SINGLE)
0.64191061403167115618  0.85246334908198162505  -1
0.6408910372985565651  0.8514659782064497584  -1
0.64259843094173840772  0.85100922478771379165  -1
0.64259843094173840772  0.85100922478771379165  -1
1  2  3  4
  
ZONE T=F_297_S_1
STRANDID=0, SOLUTIONTIME=0
Nodes=4, Elements=1, ZONETYPE=FEQuadrilateral
DATAPACKING=POINT
DT=(SINGLE SINGLE SINGLE)
0.64712080664312643385  0.80239134770739040103  -1
0.6408910372985565651  0.8514659782064497584  -1
0.60753721796389115184  0.83099488717279312855  -1
0.60753721796389115184  0.83099488717279312855  -1
1  2  3  4
  
ZONE T=F_302_S_1
STRANDID=0, SOLUTIONTIME=0
Nodes=4, Elements=1, ZONETYPE=FEQuadrilateral
DATAPACKING=POINT
DT=(SINGLE SINGLE SINGLE)
0.60500635193853291582  0.87127073597985338349  -1
0.60753721796389115184  0.83099488717279312855  -1
0.6408910372985565651  0.8514659782064497584  -1
0.6408910372985565651  0.8514659782064497584  -1
1  2  3  4
  
ZONE T=F_303_S_1
STRANDID=0, SOLUTIONTIME=0
Nodes=4, Elements=1, ZONETYPE=FEQuadrilateral
DATAPACKING=POINT
DT=(SINGLE SINGLE SINGLE)
0.60753721796389115184  0.83099488717279312855  -1
0.60500635193853291582  0.87127073597985338349  -1
0.57990343007500910755  0.84794256031749493108  -1
0.57990343007500910755  0.84794256031749493108  -1
1  2  3  4
  
ZONE T=F_305_S_1
STRANDID=0, SOLUTIONTIME=0
Nodes=4, Elements=1, ZONETYPE=FEQuadrilateral
DATAPACKING=POINT
DT=(SINGLE SINGLE SINGLE)
0.6408910372985565651  0.8514659782064497584  -1
0.64042128488154004273  0.85561196271399575508  -1
0.62832897421276601158  0.88117650243370271301  -1
0.60500635193853291582  0.87127073597985338349  -1
1  2  3  4
  
ZONE T=F_305_S_2
STRANDID=0, SOLUTIONTIME=0
Nodes=4, Elements=1, ZONETYPE=FEQuadrilateral
DATAPACKING=POINT
DT=(SINGLE SINGLE SINGLE)
0.64042128488154004273  0.85561196271399575508  1
0.63710253671556971167  0.88490287848606619114  1
0.62832897421276601158  0.88117650243370271301  1
0.62832897421276601158  0.88117650243370271301  1
1  2  3  4
  
ZONE T=F_312_S_1
STRANDID=0, SOLUTIONTIME=0
Nodes=4, Elements=1, ZONETYPE=FEQuadrilateral
DATAPACKING=POINT
DT=(SINGLE SINGLE SINGLE)
0.57990343007500910755  0.84794256031749493108  -1
0.56265214034995048031  0.85470663256712331446  -1
0.55739116611036598758  0.85227952284888552903  -1
0.56053178031705341855  0.83581973537259079965  -1
1  2  3  4
  
ZONE T=F_312_S_2
STRANDID=0, SOLUTIONTIME=0
Nodes=4, Elements=1, ZONETYPE=FEQuadrilateral
DATAPACKING=POINT
DT=(SINGLE SINGLE SINGLE)
0.56265214034995048031  0.85470663256712331446  1
0.55646519702883079361  0.85713247621680799249  1
0.55739116611036598758  0.85227952284888552903  1
0.55739116611036598758  0.85227952284888552903  1
1  2  3  4
  
ZONE T=F_313_S_1
STRANDID=0, SOLUTIONTIME=0
Nodes=4, Elements=1, ZONETYPE=FEQuadrilateral
DATAPACKING=POINT
DT=(SINGLE SINGLE SINGLE)
0.56053178031705341855  0.83581973537259079965  -1
0.57770493701447334089  0.82332420958068441852  -1
0.57990343007500910755  0.84794256031749493108  -1
0.57990343007500910755  0.84794256031749493108  -1
1  2  3  4
  
ZONE T=F_314_S_1
STRANDID=0, SOLUTIONTIME=0
Nodes=4, Elements=1, ZONETYPE=FEQuadrilateral
DATAPACKING=POINT
DT=(SINGLE SINGLE SINGLE)
0.56053178031705341855  0.83581973537259079965  -1
0.55739116611036598758  0.85227952284888552903  -1
0.54358551565093116142  0.84591039293667857901  -1
0.53700177829043393984  0.83924975029254045289  -1
1  2  3  4
  
ZONE T=F_314_S_2
STRANDID=0, SOLUTIONTIME=0
Nodes=4, Elements=1, ZONETYPE=FEQuadrilateral
DATAPACKING=POINT
DT=(SINGLE SINGLE SINGLE)
0.53609306929635491823  0.83938221459934569957  1
0.53700177829043393984  0.83924975029254045289  1
0.53672364223875335121  0.8399316336312429021  1
0.53672364223875335121  0.8399316336312429021  1
1  2  3  4
  
ZONE T=F_314_S_3
STRANDID=0, SOLUTIONTIME=0
Nodes=4, Elements=1, ZONETYPE=FEQuadrilateral
DATAPACKING=POINT
DT=(SINGLE SINGLE SINGLE)
0.53672364223875335121  0.8399316336312429021  -1
0.53700177829043393984  0.83924975029254045289  -1
0.54358551565093116142  0.84591039293667857901  -1
0.54358551565093116142  0.84591039293667857901  -1
1  2  3  4
  
ZONE T=F_314_S_4
STRANDID=0, SOLUTIONTIME=0
Nodes=4, Elements=1, ZONETYPE=FEQuadrilateral
DATAPACKING=POINT
DT=(SINGLE SINGLE SINGLE)
0.55646519702883079361  0.85713247621680799249  1
0.54358551565093116142  0.84591039293667857901  1
0.55739116611036598758  0.85227952284888552903  1
0.55739116611036598758  0.85227952284888552903  1
1  2  3  4
  
ZONE T=F_317_S_1
STRANDID=0, SOLUTIONTIME=0
Nodes=4, Elements=1, ZONETYPE=FEQuadrilateral
DATAPACKING=POINT
DT=(SINGLE SINGLE SINGLE)
0.60500635193853291582  0.87127073597985338349  -1
0.59805776586804371142  0.87104074367693884451  -1
0.57644046882755084482  0.86106777111717280881  -1
0.57990343007500910755  0.84794256031749493108  -1
1  2  3  4
  
ZONE T=F_317_S_2
STRANDID=0, SOLUTIONTIME=0
Nodes=4, Elements=1, ZONETYPE=FEQuadrilateral
DATAPACKING=POINT
DT=(SINGLE SINGLE SINGLE)
0.59805776586804371142  0.87104074367693884451  1
0.57401912240254826525  0.8702450849755155593  1
0.57644046882755084482  0.86106777111717280881  1
0.57644046882755084482  0.86106777111717280881  1
1  2  3  4
  
ZONE T=F_318_S_1
STRANDID=0, SOLUTIONTIME=0
Nodes=4, Elements=1, ZONETYPE=FEQuadrilateral
DATAPACKING=POINT
DT=(SINGLE SINGLE SINGLE)
0.55646519702883079361  0.85713247621680799249  1
0.56265214034995048031  0.85470663256712331446  1
0.57644046882755084482  0.86106777111717280881  1
0.57401912240254826525  0.8702450849755155593  1
1  2  3  4
  
ZONE T=F_318_S_2
STRANDID=0, SOLUTIONTIME=0
Nodes=4, Elements=1, ZONETYPE=FEQuadrilateral
DATAPACKING=POINT
DT=(SINGLE SINGLE SINGLE)
0.56265214034995048031  0.85470663256712331446  -1
0.57990343007500910755  0.84794256031749493108  -1
0.57644046882755084482  0.86106777111717280881  -1
0.57644046882755084482  0.86106777111717280881  -1
1  2  3  4
  
ZONE T=F_324_S_1
STRANDID=0, SOLUTIONTIME=0
Nodes=4, Elements=1, ZONETYPE=FEQuadrilateral
DATAPACKING=POINT
DT=(SINGLE SINGLE SINGLE)
0.50515856625759447684  0.81098084928370861579  1
0.54932486410929870502  0.80903825181720379067  1
0.54131001523448141199  0.82868759923884738328  1
0.53609306929635491823  0.83938221459934569957  1
1  2  3  4
  
ZONE T=F_324_S_2
STRANDID=0, SOLUTIONTIME=0
Nodes=4, Elements=1, ZONETYPE=FEQuadrilateral
DATAPACKING=POINT
DT=(SINGLE SINGLE SINGLE)
0.54932486410929870502  0.80903825181720379067  -1
0.55092960457815343123  0.80896766938397246527  -1
0.54131001523448141199  0.82868759923884738328  -1
0.54131001523448141199  0.82868759923884738328  -1
1  2  3  4
  
ZONE T=F_326_S_1
STRANDID=0, SOLUTIONTIME=0
Nodes=4, Elements=1, ZONETYPE=FEQuadrilateral
DATAPACKING=POINT
DT=(SINGLE SINGLE SINGLE)
0.53609306929635491823  0.83938221459934569957  1
0.53318283298340851672  0.84111119585971005908  1
0.50592569069079018629  0.82853632438549396078  1
0.50515856625759447684  0.81098084928370861579  1
1  2  3  4
  
ZONE T=F_326_S_2
STRANDID=0, SOLUTIONTIME=0
Nodes=4, Elements=1, ZONETYPE=FEQuadrilateral
DATAPACKING=POINT
DT=(SINGLE SINGLE SINGLE)
0.53318283298340851672  0.84111119585971005908  -1
0.50715098022875082506  0.85657680783944645242  -1
0.50592569069079018629  0.82853632438549396078  -1
0.50592569069079018629  0.82853632438549396078  -1
1  2  3  4
  
ZONE T=F_329_S_1
STRANDID=0, SOLUTIONTIME=0
Nodes=4, Elements=1, ZONETYPE=FEQuadrilateral
DATAPACKING=POINT
DT=(SINGLE SINGLE SINGLE)
0.50715098022875082506  0.85657680783944645242  -1
0.4815587714686342391  0.84644657848093673991  -1
0.49160732723070532657  0.82417185203694520723  -1
0.50592569069079018629  0.82853632438549396078  -1
1  2  3  4
  
ZONE T=F_329_S_2
STRANDID=0, SOLUTIONTIME=0
Nodes=4, Elements=1, ZONETYPE=FEQuadrilateral
DATAPACKING=POINT
DT=(SINGLE SINGLE SINGLE)
0.50515856625759447684  0.81098084928370861579  1
0.50592569069079018629  0.82853632438549396078  1
0.49316939706767426443  0.82265130712741219021  1
0.49316939706767426443  0.82265130712741219021  1
1  2  3  4
  
ZONE T=F_329_S_3
STRANDID=0, SOLUTIONTIME=0
Nodes=4, Elements=1, ZONETYPE=FEQuadrilateral
DATAPACKING=POINT
DT=(SINGLE SINGLE SINGLE)
0.49316939706767426443  0.82265130712741219021  -1
0.50592569069079018629  0.82853632438549396078  -1
0.49160732723070532657  0.82417185203694520723  -1
0.49160732723070532657  0.82417185203694520723  -1
1  2  3  4
  
ZONE T=F_329_S_4
STRANDID=0, SOLUTIONTIME=0
Nodes=4, Elements=1, ZONETYPE=FEQuadrilateral
DATAPACKING=POINT
DT=(SINGLE SINGLE SINGLE)
0.47243457886379924826  0.84283492601808862599  1
0.49160732723070532657  0.82417185203694520723  1
0.4815587714686342391  0.84644657848093673991  1
0.4815587714686342391  0.84644657848093673991  1
1  2  3  4
  
ZONE T=F_347_S_1
STRANDID=0, SOLUTIONTIME=0
Nodes=4, Elements=1, ZONETYPE=FEQuadrilateral
DATAPACKING=POINT
DT=(SINGLE SINGLE SINGLE)
0.41085267974033751193  0.81989672827122495047  1
0.38165620143089790117  0.81016867478306875405  1
0.38847582206221598078  0.79493218401323773037  1
0.40763903284709440689  0.78645954103272119884  1
1  2  3  4
  
ZONE T=F_347_S_2
STRANDID=0, SOLUTIONTIME=0
Nodes=4, Elements=1, ZONETYPE=FEQuadrilateral
DATAPACKING=POINT
DT=(SINGLE SINGLE SINGLE)
0.40663949282158412535  0.77605957859265439769  -1
0.40763903284709440689  0.78645954103272119884  -1
0.39963531320399769964  0.78333713388248582543  -1
0.39963531320399769964  0.78333713388248582543  -1
1  2  3  4
  
ZONE T=F_347_S_3
STRANDID=0, SOLUTIONTIME=0
Nodes=4, Elements=1, ZONETYPE=FEQuadrilateral
DATAPACKING=POINT
DT=(SINGLE SINGLE SINGLE)
0.39963531320399769964  0.78333713388248582543  1
0.40763903284709440689  0.78645954103272119884  1
0.38847582206221598078  0.79493218401323773037  1
0.38847582206221598078  0.79493218401323773037  1
1  2  3  4
  
ZONE T=F_347_S_4
STRANDID=0, SOLUTIONTIME=0
Nodes=4, Elements=1, ZONETYPE=FEQuadrilateral
DATAPACKING=POINT
DT=(SINGLE SINGLE SINGLE)
0.3757164252525472814  0.80818958471068869098  -1
0.38847582206221598078  0.79493218401323773037  -1
0.38165620143089790117  0.81016867478306875405  -1
0.38165620143089790117  0.81016867478306875405  -1
1  2  3  4
  
ZONE T=F_348_S_1
STRANDID=0, SOLUTIONTIME=0
Nodes=4, Elements=1, ZONETYPE=FEQuadrilateral
DATAPACKING=POINT
DT=(SINGLE SINGLE SINGLE)
0.36193803673609453719  0.77298689151227895078  -1
0.37549266377936696415  0.77391860897838382627  -1
0.38847582206221598078  0.79493218401323773037  -1
0.3757164252525472814  0.80818958471068869098  -1
1  2  3  4
  
ZONE T=F_348_S_2
STRANDID=0, SOLUTIONTIME=0
Nodes=4, Elements=1, ZONETYPE=FEQuadrilateral
DATAPACKING=POINT
DT=(SINGLE SINGLE SINGLE)
0.40663949282158412535  0.77605957859265439769  -1
0.39963531320399769964  0.78333713388248582543  -1
0.39455301700000000586  0.78135443100000001593  -1
0.39665715484480851272  0.7753734130038977268  -1
1  2  3  4
  
ZONE T=F_348_S_3
STRANDID=0, SOLUTIONTIME=0
Nodes=4, Elements=1, ZONETYPE=FEQuadrilateral
DATAPACKING=POINT
DT=(SINGLE SINGLE SINGLE)
0.37549266377936696415  0.77391860897838382627  -1
0.39455301700000000586  0.78135443100000001593  -1
0.38847582206221598078  0.79493218401323773037  -1
0.38847582206221598078  0.79493218401323773037  -1
1  2  3  4
  
ZONE T=F_348_S_4
STRANDID=0, SOLUTIONTIME=0
Nodes=4, Elements=1, ZONETYPE=FEQuadrilateral
DATAPACKING=POINT
DT=(SINGLE SINGLE SINGLE)
0.37549266377936696415  0.77391860897838382627  1
0.39665715484480851272  0.7753734130038977268  1
0.39455301700000000586  0.78135443100000001593  1
0.39455301700000000586  0.78135443100000001593  1
1  2  3  4
  
ZONE T=F_348_S_5
STRANDID=0, SOLUTIONTIME=0
Nodes=4, Elements=1, ZONETYPE=FEQuadrilateral
DATAPACKING=POINT
DT=(SINGLE SINGLE SINGLE)
0.39963531320399769964  0.78333713388248582543  1
0.38847582206221598078  0.79493218401323773037  1
0.39455301700000000586  0.78135443100000001593  1
0.39455301700000000586  0.78135443100000001593  1
1  2  3  4
  
ZONE T=F_351_S_1
STRANDID=0, SOLUTIONTIME=0
Nodes=4, Elements=1, ZONETYPE=FEQuadrilateral
DATAPACKING=POINT
DT=(SINGLE SINGLE SINGLE)
0.38030568557950289454  0.73837578237831491546  1
0.39983922602919391709  0.7663283663280612279  1
0.39665715484480851272  0.7753734130038977268  1
0.36385329993422177441  0.76937786217293402391  1
1  2  3  4
  
ZONE T=F_351_S_2
STRANDID=0, SOLUTIONTIME=0
Nodes=4, Elements=1, ZONETYPE=FEQuadrilateral
DATAPACKING=POINT
DT=(SINGLE SINGLE SINGLE)
0.36193803673609453719  0.77298689151227895078  -1
0.36385329993422177441  0.76937786217293402391  -1
0.37549266377936696415  0.77391860897838382627  -1
0.37549266377936696415  0.77391860897838382627  -1
1  2  3  4
  
ZONE T=F_351_S_3
STRANDID=0, SOLUTIONTIME=0
Nodes=4, Elements=1, ZONETYPE=FEQuadrilateral
DATAPACKING=POINT
DT=(SINGLE SINGLE SINGLE)
0.37549266377936696415  0.77391860897838382627  1
0.36385329993422177441  0.76937786217293402391  1
0.39665715484480851272  0.7753734130038977268  1
0.39665715484480851272  0.7753734130038977268  1
1  2  3  4
  
ZONE T=F_351_S_4
STRANDID=0, SOLUTIONTIME=0
Nodes=4, Elements=1, ZONETYPE=FEQuadrilateral
DATAPACKING=POINT
DT=(SINGLE SINGLE SINGLE)
0.40663949282158412535  0.77605957859265439769  -1
0.39665715484480851272  0.7753734130038977268  -1
0.39983922602919391709  0.7663283663280612279  -1
0.39983922602919391709  0.7663283663280612279  -1
1  2  3  4
  
ZONE T=F_352_S_1
STRANDID=0, SOLUTIONTIME=0
Nodes=4, Elements=1, ZONETYPE=FEQuadrilateral
DATAPACKING=POINT
DT=(SINGLE SINGLE SINGLE)
0.38030568557950289454  0.73837578237831491546  1
0.36385329993422177441  0.76937786217293402391  1
0.35904212662134382672  0.7675009279915160354  1
0.36765304759040312588  0.74038800791998504724  1
1  2  3  4
  
ZONE T=F_352_S_2
STRANDID=0, SOLUTIONTIME=0
Nodes=4, Elements=1, ZONETYPE=FEQuadrilateral
DATAPACKING=POINT
DT=(SINGLE SINGLE SINGLE)
0.34650524549578765043  0.74375127078750979948  -1
0.36765304759040312588  0.74038800791998504724  -1
0.35872927440317781134  0.76690826599986572365  -1
0.35872927440317781134  0.76690826599986572365  -1
1  2  3  4
  
ZONE T=F_352_S_3
STRANDID=0, SOLUTIONTIME=0
Nodes=4, Elements=1, ZONETYPE=FEQuadrilateral
DATAPACKING=POINT
DT=(SINGLE SINGLE SINGLE)
0.35872927440317781134  0.76690826599986572365  1
0.36765304759040312588  0.74038800791998504724  1
0.35904212662134382672  0.7675009279915160354  1
0.35904212662134382672  0.7675009279915160354  1
1  2  3  4
  
ZONE T=F_352_S_4
STRANDID=0, SOLUTIONTIME=0
Nodes=4, Elements=1, ZONETYPE=FEQuadrilateral
DATAPACKING=POINT
DT=(SINGLE SINGLE SINGLE)
0.36193803673609453719  0.77298689151227895078  -1
0.35904212662134382672  0.7675009279915160354  -1
0.36385329993422177441  0.76937786217293402391  -1
0.36385329993422177441  0.76937786217293402391  -1
1  2  3  4
  
ZONE T=F_353_S_1
STRANDID=0, SOLUTIONTIME=0
Nodes=4, Elements=1, ZONETYPE=FEQuadrilateral
DATAPACKING=POINT
DT=(SINGLE SINGLE SINGLE)
0.36193803673609453719  0.77298689151227895078  -1
0.35662203438029083102  0.77225454764765832927  -1
0.35858929400000000287  0.76732426899999994774  -1
0.35904212662134382672  0.7675009279915160354  -1
1  2  3  4
  
ZONE T=F_353_S_2
STRANDID=0, SOLUTIONTIME=0
Nodes=4, Elements=1, ZONETYPE=FEQuadrilateral
DATAPACKING=POINT
DT=(SINGLE SINGLE SINGLE)
0.3249871189870109367  0.76789645398150929712  1
0.33403420698481689488  0.75774484542998576941  1
0.35858929400000000287  0.76732426899999994774  1
0.35662203438029083102  0.77225454764765832927  1
1  2  3  4
  
ZONE T=F_353_S_3
STRANDID=0, SOLUTIONTIME=0
Nodes=4, Elements=1, ZONETYPE=FEQuadrilateral
DATAPACKING=POINT
DT=(SINGLE SINGLE SINGLE)
0.34650524549578765043  0.74375127078750979948  -1
0.35872927440317781134  0.76690826599986572365  -1
0.35858929400000000287  0.76732426899999994774  -1
0.33403420698481689488  0.75774484542998576941  -1
1  2  3  4
  
ZONE T=F_353_S_4
STRANDID=0, SOLUTIONTIME=0
Nodes=4, Elements=1, ZONETYPE=FEQuadrilateral
DATAPACKING=POINT
DT=(SINGLE SINGLE SINGLE)
0.35872927440317781134  0.76690826599986572365  1
0.35904212662134382672  0.7675009279915160354  1
0.35858929400000000287  0.76732426899999994774  1
0.35858929400000000287  0.76732426899999994774  1
1  2  3  4
  
ZONE T=F_358_S_1
STRANDID=0, SOLUTIONTIME=0
Nodes=4, Elements=1, ZONETYPE=FEQuadrilateral
DATAPACKING=POINT
DT=(SINGLE SINGLE SINGLE)
0.34650524549578765043  0.74375127078750979948  -1
0.33403420698481689488  0.75774484542998576941  -1
0.3211118653719108873  0.75270358519132729569  -1
0.31580556250380703576  0.7319003110721987726  -1
1  2  3  4
  
ZONE T=F_358_S_2
STRANDID=0, SOLUTIONTIME=0
Nodes=4, Elements=1, ZONETYPE=FEQuadrilateral
DATAPACKING=POINT
DT=(SINGLE SINGLE SINGLE)
0.33403420698481689488  0.75774484542998576941  1
0.3249871189870109367  0.76789645398150929712  1
0.3211118653719108873  0.75270358519132729569  1
0.3211118653719108873  0.75270358519132729569  1
1  2  3  4
  
ZONE T=F_361_S_1
STRANDID=0, SOLUTIONTIME=0
Nodes=4, Elements=1, ZONETYPE=FEQuadrilateral
DATAPACKING=POINT
DT=(SINGLE SINGLE SINGLE)
0.30745427537579306243  0.69455021592421806176  -1
0.31580556250380703576  0.7319003110721987726  -1
0.27937459601350300709  0.72100986587287518859  -1
0.27937459601350300709  0.72100986587287518859  -1
1  2  3  4
  
ZONE T=F_362_S_1
STRANDID=0, SOLUTIONTIME=0
Nodes=4, Elements=1, ZONETYPE=FEQuadrilateral
DATAPACKING=POINT
DT=(SINGLE SINGLE SINGLE)
0.31580556250380703576  0.7319003110721987726  -1
0.30206568353039164876  0.74527329414252707629  -1
0.28338814233823139688  0.73798681707912039407  -1
0.27937459601350300709  0.72100986587287518859  -1
1  2  3  4
  
ZONE T=F_362_S_2
STRANDID=0, SOLUTIONTIME=0
Nodes=4, Elements=1, ZONETYPE=FEQuadrilateral
DATAPACKING=POINT
DT=(SINGLE SINGLE SINGLE)
0.30206568353039164876  0.74527329414252707629  1
0.28828228896159519001  0.758688630811563125  1
0.28338814233823139688  0.73798681707912039407  1
0.28338814233823139688  0.73798681707912039407  1
1  2  3  4
  
ZONE T=F_363_S_1
STRANDID=0, SOLUTIONTIME=0
Nodes=4, Elements=1, ZONETYPE=FEQuadrilateral
DATAPACKING=POINT
DT=(SINGLE SINGLE SINGLE)
0.28828228896159519001  0.758688630811563125  1
0.30206568353039164876  0.74527329414252707629  1
0.3211118653719108873  0.75270358519132729569  1
0.3249871189870109367  0.76789645398150929712  1
1  2  3  4
  
ZONE T=F_363_S_2
STRANDID=0, SOLUTIONTIME=0
Nodes=4, Elements=1, ZONETYPE=FEQuadrilateral
DATAPACKING=POINT
DT=(SINGLE SINGLE SINGLE)
0.30206568353039164876  0.74527329414252707629  -1
0.31580556250380703576  0.7319003110721987726  -1
0.3211118653719108873  0.75270358519132729569  -1
0.3211118653719108873  0.75270358519132729569  -1
1  2  3  4
  
ZONE T=F_370_S_1
STRANDID=0, SOLUTIONTIME=0
Nodes=4, Elements=1, ZONETYPE=FEQuadrilateral
DATAPACKING=POINT
DT=(SINGLE SINGLE SINGLE)
0.27937459601350300709  0.72100986587287518859  -1
0.2575016669333967112  0.72788799264879666673  -1
0.24755695067023955613  0.72400836276560831539  -1
0.25349778797518196516  0.70512445754513097818  -1
1  2  3  4
  
ZONE T=F_370_S_2
STRANDID=0, SOLUTIONTIME=0
Nodes=4, Elements=1, ZONETYPE=FEQuadrilateral
DATAPACKING=POINT
DT=(SINGLE SINGLE SINGLE)
0.2575016669333967112  0.72788799264879666673  1
0.24511060458778816118  0.73178446656819273741  1
0.24755695067023955613  0.72400836276560831539  1
0.24755695067023955613  0.72400836276560831539  1
1  2  3  4
  
ZONE T=F_371_S_1
STRANDID=0, SOLUTIONTIME=0
Nodes=4, Elements=1, ZONETYPE=FEQuadrilateral
DATAPACKING=POINT
DT=(SINGLE SINGLE SINGLE)
0.25349778797518196516  0.70512445754513097818  -1
0.27314205060499763267  0.68659602338239267283  -1
0.27937459601350300709  0.72100986587287518859  -1
0.27937459601350300709  0.72100986587287518859  -1
1  2  3  4
  
ZONE T=F_374_S_1
STRANDID=0, SOLUTIONTIME=0
Nodes=4, Elements=1, ZONETYPE=FEQuadrilateral
DATAPACKING=POINT
DT=(SINGLE SINGLE SINGLE)
0.24511060458778816118  0.73178446656819273741  1
0.2575016669333967112  0.72788799264879666673  1
0.27198908046921949078  0.73353981830137060527  1
0.26593698536944654354  0.74380754615844379973  1
1  2  3  4
  
ZONE T=F_374_S_2
STRANDID=0, SOLUTIONTIME=0
Nodes=4, Elements=1, ZONETYPE=FEQuadrilateral
DATAPACKING=POINT
DT=(SINGLE SINGLE SINGLE)
0.2575016669333967112  0.72788799264879666673  -1
0.27937459601350300709  0.72100986587287518859  -1
0.27198908046921949078  0.73353981830137060527  -1
0.27198908046921949078  0.73353981830137060527  -1
1  2  3  4
  
ZONE T=F_375_S_1
STRANDID=0, SOLUTIONTIME=0
Nodes=4, Elements=1, ZONETYPE=FEQuadrilateral
DATAPACKING=POINT
DT=(SINGLE SINGLE SINGLE)
0.26593698536944654354  0.74380754615844379973  1
0.27198908046921949078  0.73353981830137060527  1
0.28338814233823139688  0.73798681707912039407  1
0.28828228896159519001  0.758688630811563125  1
1  2  3  4
  
ZONE T=F_375_S_2
STRANDID=0, SOLUTIONTIME=0
Nodes=4, Elements=1, ZONETYPE=FEQuadrilateral
DATAPACKING=POINT
DT=(SINGLE SINGLE SINGLE)
0.27198908046921949078  0.73353981830137060527  -1
0.27937459601350300709  0.72100986587287518859  -1
0.28338814233823139688  0.73798681707912039407  -1
0.28338814233823139688  0.73798681707912039407  -1
1  2  3  4
  
ZONE T=F_382_S_1
STRANDID=0, SOLUTIONTIME=0
Nodes=4, Elements=1, ZONETYPE=FEQuadrilateral
DATAPACKING=POINT
DT=(SINGLE SINGLE SINGLE)
0.24577263162334614388  0.68353480385548592846  -1
0.25349778797518196516  0.70512445754513097818  -1
0.22452678139588344575  0.70404079819870080126  -1
0.22452678139588344575  0.70404079819870080126  -1
1  2  3  4
  
ZONE T=F_384_S_1
STRANDID=0, SOLUTIONTIME=0
Nodes=4, Elements=1, ZONETYPE=FEQuadrilateral
DATAPACKING=POINT
DT=(SINGLE SINGLE SINGLE)
0.25349778797518196516  0.70512445754513097818  -1
0.24755695067023955613  0.72400836276560831539  -1
0.23599470101410557898  0.71949770121470968398  -1
0.22452678139588344575  0.70404079819870080126  -1
1  2  3  4
  
ZONE T=F_384_S_2
STRANDID=0, SOLUTIONTIME=0
Nodes=4, Elements=1, ZONETYPE=FEQuadrilateral
DATAPACKING=POINT
DT=(SINGLE SINGLE SINGLE)
0.24755695067023955613  0.72400836276560831539  1
0.24511060458778816118  0.73178446656819273741  1
0.23599470101410557898  0.71949770121470968398  1
0.23599470101410557898  0.71949770121470968398  1
1  2  3  4
  
ZONE T=F_391_S_1
STRANDID=0, SOLUTIONTIME=0
Nodes=4, Elements=1, ZONETYPE=FEQuadrilateral
DATAPACKING=POINT
DT=(SINGLE SINGLE SINGLE)
0.22452678139588344575  0.70404079819870080126  -1
0.19459604241405295544  0.6945272928924242084  -1
0.21573492020046988737  0.66182146960677479264  -1
0.21573492020046988737  0.66182146960677479264  -1
1  2  3  4
  
ZONE T=F_392_S_1
STRANDID=0, SOLUTIONTIME=0
Nodes=4, Elements=1, ZONETYPE=FEQuadrilateral
DATAPACKING=POINT
DT=(SINGLE SINGLE SINGLE)
0.21573492020046988737  0.66182146960677479264  -1
0.24577263162334614388  0.68353480385548592846  -1
0.22452678139588344575  0.70404079819870080126  -1
0.22452678139588344575  0.70404079819870080126  -1
1  2  3  4
  
ZONE T=F_393_S_1
STRANDID=0, SOLUTIONTIME=0
Nodes=4, Elements=1, ZONETYPE=FEQuadrilateral
DATAPACKING=POINT
DT=(SINGLE SINGLE SINGLE)
0.22452678139588344575  0.70404079819870080126  -1
0.21196912697374803436  0.71012485109599454702  -1
0.19772304046114322351  0.70456717187315476281  -1
0.19459604241405295544  0.6945272928924242084  -1
1  2  3  4
  
ZONE T=F_393_S_2
STRANDID=0, SOLUTIONTIME=0
Nodes=4, Elements=1, ZONETYPE=FEQuadrilateral
DATAPACKING=POINT
DT=(SINGLE SINGLE SINGLE)
0.21196912697374803436  0.71012485109599454702  1
0.20109491926898936942  0.7153932915760329303  1
0.19772304046114322351  0.70456717187315476281  1
0.19772304046114322351  0.70456717187315476281  1
1  2  3  4
  
ZONE T=F_400_S_1
STRANDID=0, SOLUTIONTIME=0
Nodes=4, Elements=1, ZONETYPE=FEQuadrilateral
DATAPACKING=POINT
DT=(SINGLE SINGLE SINGLE)
0.17586492157294641991  0.67186936911071615253  1
0.15418418395308941538  0.66792352095800844314  1
0.15780585229821686433  0.65978695319626701199  1
0.16133220156242869536  0.65604198670948044025  1
1  2  3  4
  
ZONE T=F_400_S_2
STRANDID=0, SOLUTIONTIME=0
Nodes=4, Elements=1, ZONETYPE=FEQuadrilateral
DATAPACKING=POINT
DT=(SINGLE SINGLE SINGLE)
0.15418418395308941538  0.66792352095800844314  -1
0.15073531236273429723  0.66729583366100120312  -1
0.15780585229821686433  0.65978695319626701199  -1
0.15780585229821686433  0.65978695319626701199  -1
1  2  3  4
  
ZONE T=F_401_S_1
STRANDID=0, SOLUTIONTIME=0
Nodes=4, Elements=1, ZONETYPE=FEQuadrilateral
DATAPACKING=POINT
DT=(SINGLE SINGLE SINGLE)
0.14686075199102774369  0.64594196292256966796  -1
0.15991350061742348743  0.65505183619136064799  -1
0.15780585229821686433  0.65978695319626701199  -1
0.15073531236273429723  0.66729583366100120312  -1
1  2  3  4
  
ZONE T=F_401_S_2
STRANDID=0, SOLUTIONTIME=0
Nodes=4, Elements=1, ZONETYPE=FEQuadrilateral
DATAPACKING=POINT
DT=(SINGLE SINGLE SINGLE)
0.15991350061742348743  0.65505183619136064799  1
0.16133220156242869536  0.65604198670948044025  1
0.15780585229821686433  0.65978695319626701199  1
0.15780585229821686433  0.65978695319626701199  1
1  2  3  4
  
ZONE T=F_402_S_1
STRANDID=0, SOLUTIONTIME=0
Nodes=4, Elements=1, ZONETYPE=FEQuadrilateral
DATAPACKING=POINT
DT=(SINGLE SINGLE SINGLE)
0.14686075199102774369  0.64594196292256966796  -1
0.15073531236273429723  0.66729583366100120312  -1
0.13114551287674922064  0.66201464696679357402  -1
0.13114551287674922064  0.66201464696679357402  -1
1  2  3  4
  
ZONE T=F_405_S_1
STRANDID=0, SOLUTIONTIME=0
Nodes=4, Elements=1, ZONETYPE=FEQuadrilateral
DATAPACKING=POINT
DT=(SINGLE SINGLE SINGLE)
0.13114551287674922064  0.66201464696679357402  -1
0.11791902445307318736  0.63599212954079520355  -1
0.14686075199102774369  0.64594196292256966796  -1
0.14686075199102774369  0.64594196292256966796  -1
1  2  3  4
  
ZONE T=F_419_S_1
STRANDID=0, SOLUTIONTIME=0
Nodes=4, Elements=1, ZONETYPE=FEQuadrilateral
DATAPACKING=POINT
DT=(SINGLE SINGLE SINGLE)
0.066155551812961899127  0.61734472463517708896  1
0.047148302137021945446  0.63893733952091991135  1
0.035200052917070283331  0.61330701543844623469  1
0.035200052917070283331  0.61330701543844623469  1
1  2  3  4
  
ZONE T=F_420_S_1
STRANDID=0, SOLUTIONTIME=0
Nodes=4, Elements=1, ZONETYPE=FEQuadrilateral
DATAPACKING=POINT
DT=(SINGLE SINGLE SINGLE)
0.035200052917070283331  0.61330701543844623469  1
0.055602687739298883862  0.57196658035973924061  1
0.066155551812961899127  0.61734472463517708896  1
0.066155551812961899127  0.61734472463517708896  1
1  2  3  4
  
ZONE T=F_427_S_1
STRANDID=0, SOLUTIONTIME=0
Nodes=4, Elements=1, ZONETYPE=FEQuadrilateral
DATAPACKING=POINT
DT=(SINGLE SINGLE SINGLE)
0.66777519485376235497  0.87776461261806737468  1
0.69650428953503507046  0.88350608616404258111  1
0.6832697834325059949  0.91032224226828994951  1
0.6832697834325059949  0.91032224226828994951  1
1  2  3  4
  
ZONE T=F_428_S_1
STRANDID=0, SOLUTIONTIME=0
Nodes=4, Elements=1, ZONETYPE=FEQuadrilateral
DATAPACKING=POINT
DT=(SINGLE SINGLE SINGLE)
0.047148302137021945446  0.63893733952091991135  1
0.023679683392730438429  0.63664993622062848733  1
0.035200052917070283331  0.61330701543844623469  1
0.035200052917070283331  0.61330701543844623469  1
1  2  3  4
  
ZONE T=F_429_S_1
STRANDID=0, SOLUTIONTIME=0
Nodes=4, Elements=1, ZONETYPE=FEQuadrilateral
DATAPACKING=POINT
DT=(SINGLE SINGLE SINGLE)
0.69650428953503507046  0.88350608616404258111  1
0.66777519485376235497  0.87776461261806737468  1
0.68928892858094803486  0.86723357011933066563  1
0.68928892858094803486  0.86723357011933066563  1
1  2  3  4
  
ZONE T=F_430_S_1
STRANDID=0, SOLUTIONTIME=0
Nodes=4, Elements=1, ZONETYPE=FEQuadrilateral
DATAPACKING=POINT
DT=(SINGLE SINGLE SINGLE)
0.66777519485376235497  0.87776461261806737468  1
0.65698864962462044659  0.89822805025406027291  1
0.64356434613784430088  0.8920348519092264894  1
0.63710253671556971167  0.88490287848606619114  1
1  2  3  4
  
ZONE T=F_430_S_2
STRANDID=0, SOLUTIONTIME=0
Nodes=4, Elements=1, ZONETYPE=FEQuadrilateral
DATAPACKING=POINT
DT=(SINGLE SINGLE SINGLE)
0.65698864962462044659  0.89822805025406027291  -1
0.6541149987571535096  0.90367972862417955682  -1
0.64356434613784430088  0.8920348519092264894  -1
0.64356434613784430088  0.8920348519092264894  -1
1  2  3  4
  
ZONE T=F_431_S_1
STRANDID=0, SOLUTIONTIME=0
Nodes=4, Elements=1, ZONETYPE=FEQuadrilateral
DATAPACKING=POINT
DT=(SINGLE SINGLE SINGLE)
0.63710253671556971167  0.88490287848606619114  1
0.64042128488154004273  0.85561196271399575508  1
0.64191061403167115618  0.85246334908198162505  1
0.66777519485376235497  0.87776461261806737468  1
1  2  3  4
  
ZONE T=F_431_S_2
STRANDID=0, SOLUTIONTIME=0
Nodes=4, Elements=1, ZONETYPE=FEQuadrilateral
DATAPACKING=POINT
DT=(SINGLE SINGLE SINGLE)
0.64042128488154004273  0.85561196271399575508  -1
0.6408910372985565651  0.8514659782064497584  -1
0.64191061403167115618  0.85246334908198162505  -1
0.64191061403167115618  0.85246334908198162505  -1
1  2  3  4
  
ZONE T=F_434_S_1
STRANDID=0, SOLUTIONTIME=0
Nodes=4, Elements=1, ZONETYPE=FEQuadrilateral
DATAPACKING=POINT
DT=(SINGLE SINGLE SINGLE)
0.63336615307550059306  0.90799214396824923234  -1
0.63647749243952878029  0.88876538689469364307  -1
0.64356434613784430088  0.8920348519092264894  -1
0.6541149987571535096  0.90367972862417955682  -1
1  2  3  4
  
ZONE T=F_434_S_2
STRANDID=0, SOLUTIONTIME=0
Nodes=4, Elements=1, ZONETYPE=FEQuadrilateral
DATAPACKING=POINT
DT=(SINGLE SINGLE SINGLE)
0.63647749243952878029  0.88876538689469364307  1
0.63710253671556971167  0.88490287848606619114  1
0.64356434613784430088  0.8920348519092264894  1
0.64356434613784430088  0.8920348519092264894  1
1  2  3  4
  
ZONE T=F_435_S_1
STRANDID=0, SOLUTIONTIME=0
Nodes=4, Elements=1, ZONETYPE=FEQuadrilateral
DATAPACKING=POINT
DT=(SINGLE SINGLE SINGLE)
0.63336615307550059306  0.90799214396824923234  -1
0.6541149987571535096  0.90367972862417955682  -1
0.64504933943302422694  0.92020854935442042422  -1
0.64504933943302422694  0.92020854935442042422  -1
1  2  3  4
  
ZONE T=F_448_S_1
STRANDID=0, SOLUTIONTIME=0
Nodes=4, Elements=1, ZONETYPE=FEQuadrilateral
DATAPACKING=POINT
DT=(SINGLE SINGLE SINGLE)
0.61876422905881367509  0.89739370931784534502  1
0.60707650451230821265  0.87520146889871253126  1
0.62684200400000000819  0.88432012900000001032  1
0.62155824002940573969  0.8954906155848232352  1
1  2  3  4
  
ZONE T=F_448_S_2
STRANDID=0, SOLUTIONTIME=0
Nodes=4, Elements=1, ZONETYPE=FEQuadrilateral
DATAPACKING=POINT
DT=(SINGLE SINGLE SINGLE)
0.60500635193853291582  0.87127073597985338349  -1
0.62832897421276601158  0.88117650243370271301  -1
0.62684200400000000819  0.88432012900000001032  -1
0.60707650451230821265  0.87520146889871253126  -1
1  2  3  4
  
ZONE T=F_448_S_3
STRANDID=0, SOLUTIONTIME=0
Nodes=4, Elements=1, ZONETYPE=FEQuadrilateral
DATAPACKING=POINT
DT=(SINGLE SINGLE SINGLE)
0.63710253671556971167  0.88490287848606619114  1
0.63346931412129270367  0.88737758714777814628  1
0.62684200400000000819  0.88432012900000001032  1
0.62832897421276601158  0.88117650243370271301  1
1  2  3  4
  
ZONE T=F_448_S_4
STRANDID=0, SOLUTIONTIME=0
Nodes=4, Elements=1, ZONETYPE=FEQuadrilateral
DATAPACKING=POINT
DT=(SINGLE SINGLE SINGLE)
0.63346931412129270367  0.88737758714777814628  -1
0.62155824002940573969  0.8954906155848232352  -1
0.62684200400000000819  0.88432012900000001032  -1
0.62684200400000000819  0.88432012900000001032  -1
1  2  3  4
  
ZONE T=F_449_S_1
STRANDID=0, SOLUTIONTIME=0
Nodes=4, Elements=1, ZONETYPE=FEQuadrilateral
DATAPACKING=POINT
DT=(SINGLE SINGLE SINGLE)
0.59894512071266381437  0.90443837980299079948  1
0.6045048410863286259  0.87401505189513395422  1
0.60707650451230821265  0.87520146889871253126  1
0.61876422905881367509  0.89739370931784534502  1
1  2  3  4
  
ZONE T=F_449_S_2
STRANDID=0, SOLUTIONTIME=0
Nodes=4, Elements=1, ZONETYPE=FEQuadrilateral
DATAPACKING=POINT
DT=(SINGLE SINGLE SINGLE)
0.6045048410863286259  0.87401505189513395422  -1
0.60500635193853291582  0.87127073597985338349  -1
0.60707650451230821265  0.87520146889871253126  -1
0.60707650451230821265  0.87520146889871253126  -1
1  2  3  4
  
ZONE T=F_451_S_1
STRANDID=0, SOLUTIONTIME=0
Nodes=4, Elements=1, ZONETYPE=FEQuadrilateral
DATAPACKING=POINT
DT=(SINGLE SINGLE SINGLE)
0.63336615307550059306  0.90799214396824923234  -1
0.62017403628496570178  0.89841698198649955209  -1
0.62155824002940573969  0.8954906155848232352  -1
0.63647749243952878029  0.88876538689469364307  -1
1  2  3  4
  
ZONE T=F_451_S_2
STRANDID=0, SOLUTIONTIME=0
Nodes=4, Elements=1, ZONETYPE=FEQuadrilateral
DATAPACKING=POINT
DT=(SINGLE SINGLE SINGLE)
0.63710253671556971167  0.88490287848606619114  1
0.63647749243952878029  0.88876538689469364307  1
0.63346931412129270367  0.88737758714777814628  1
0.63346931412129270367  0.88737758714777814628  1
1  2  3  4
  
ZONE T=F_451_S_3
STRANDID=0, SOLUTIONTIME=0
Nodes=4, Elements=1, ZONETYPE=FEQuadrilateral
DATAPACKING=POINT
DT=(SINGLE SINGLE SINGLE)
0.63346931412129270367  0.88737758714777814628  -1
0.63647749243952878029  0.88876538689469364307  -1
0.62155824002940573969  0.8954906155848232352  -1
0.62155824002940573969  0.8954906155848232352  -1
1  2  3  4
  
ZONE T=F_451_S_4
STRANDID=0, SOLUTIONTIME=0
Nodes=4, Elements=1, ZONETYPE=FEQuadrilateral
DATAPACKING=POINT
DT=(SINGLE SINGLE SINGLE)
0.61876422905881367509  0.89739370931784534502  1
0.62155824002940573969  0.8954906155848232352  1
0.62017403628496570178  0.89841698198649955209  1
0.62017403628496570178  0.89841698198649955209  1
1  2  3  4
  
ZONE T=F_469_S_1
STRANDID=0, SOLUTIONTIME=0
Nodes=4, Elements=1, ZONETYPE=FEQuadrilateral
DATAPACKING=POINT
DT=(SINGLE SINGLE SINGLE)
0.57401912240254826525  0.8702450849755155593  1
0.59805776586804371142  0.87104074367693884451  1
0.60256748334668164269  0.87312126690713309785  1
0.57912511487831219714  0.89090854253335738377  1
1  2  3  4
  
ZONE T=F_469_S_2
STRANDID=0, SOLUTIONTIME=0
Nodes=4, Elements=1, ZONETYPE=FEQuadrilateral
DATAPACKING=POINT
DT=(SINGLE SINGLE SINGLE)
0.59805776586804371142  0.87104074367693884451  -1
0.60500635193853291582  0.87127073597985338349  -1
0.60256748334668164269  0.87312126690713309785  -1
0.60256748334668164269  0.87312126690713309785  -1
1  2  3  4
  
ZONE T=F_470_S_1
STRANDID=0, SOLUTIONTIME=0
Nodes=4, Elements=1, ZONETYPE=FEQuadrilateral
DATAPACKING=POINT
DT=(SINGLE SINGLE SINGLE)
0.57912511487831219714  0.89090854253335738377  1
0.60256748334668164269  0.87312126690713309785  1
0.6045048410863286259  0.87401505189513395422  1
0.59894512071266381437  0.90443837980299079948  1
1  2  3  4
  
ZONE T=F_470_S_2
STRANDID=0, SOLUTIONTIME=0
Nodes=4, Elements=1, ZONETYPE=FEQuadrilateral
DATAPACKING=POINT
DT=(SINGLE SINGLE SINGLE)
0.60256748334668164269  0.87312126690713309785  -1
0.60500635193853291582  0.87127073597985338349  -1
0.6045048410863286259  0.87401505189513395422  -1
0.6045048410863286259  0.87401505189513395422  -1
1  2  3  4
  
ZONE T=F_476_S_1
STRANDID=0, SOLUTIONTIME=0
Nodes=4, Elements=1, ZONETYPE=FEQuadrilateral
DATAPACKING=POINT
DT=(SINGLE SINGLE SINGLE)
0.55646519702883079361  0.85713247621680799249  1
0.57401912240254826525  0.8702450849755155593  1
0.55285636419755534998  0.88454929557606620794  1
0.55285636419755534998  0.88454929557606620794  1
1  2  3  4
  
ZONE T=F_481_S_1
STRANDID=0, SOLUTIONTIME=0
Nodes=4, Elements=1, ZONETYPE=FEQuadrilateral
DATAPACKING=POINT
DT=(SINGLE SINGLE SINGLE)
0.55646519702883079361  0.85713247621680799249  1
0.5352178780322558449  0.86503712586976888588  1
0.53598990847551908345  0.84240621839564999718  1
0.54358551565093116142  0.84591039293667857901  1
1  2  3  4
  
ZONE T=F_481_S_2
STRANDID=0, SOLUTIONTIME=0
Nodes=4, Elements=1, ZONETYPE=FEQuadrilateral
DATAPACKING=POINT
DT=(SINGLE SINGLE SINGLE)
0.53598990847551908345  0.84240621839564999718  -1
0.53601506494518025292  0.84166879444786779629  -1
0.53672364223875335121  0.8399316336312429021  -1
0.54358551565093116142  0.84591039293667857901  -1
1  2  3  4
  
ZONE T=F_481_S_3
STRANDID=0, SOLUTIONTIME=0
Nodes=4, Elements=1, ZONETYPE=FEQuadrilateral
DATAPACKING=POINT
DT=(SINGLE SINGLE SINGLE)
0.53601506494518025292  0.84166879444786779629  1
0.53609306929635491823  0.83938221459934569957  1
0.53672364223875335121  0.8399316336312429021  1
0.53672364223875335121  0.8399316336312429021  1
1  2  3  4
  
ZONE T=F_482_S_1
STRANDID=0, SOLUTIONTIME=0
Nodes=4, Elements=1, ZONETYPE=FEQuadrilateral
DATAPACKING=POINT
DT=(SINGLE SINGLE SINGLE)
0.55285636419755534998  0.88454929557606620794  1
0.5352178780322558449  0.86503712586976888588  1
0.55646519702883079361  0.85713247621680799249  1
0.55646519702883079361  0.85713247621680799249  1
1  2  3  4
  
ZONE T=F_483_S_1
STRANDID=0, SOLUTIONTIME=0
Nodes=4, Elements=1, ZONETYPE=FEQuadrilateral
DATAPACKING=POINT
DT=(SINGLE SINGLE SINGLE)
0.5352178780322558449  0.86503712586976888588  1
0.5274396255518736254  0.86269249590158036956  1
0.53575792799999999438  0.84229919600000002777  1
0.53598990847551908345  0.84240621839564999718  1
1  2  3  4
  
ZONE T=F_483_S_2
STRANDID=0, SOLUTIONTIME=0
Nodes=4, Elements=1, ZONETYPE=FEQuadrilateral
DATAPACKING=POINT
DT=(SINGLE SINGLE SINGLE)
0.50715098022875082506  0.85657680783944645242  -1
0.53318283298340851672  0.84111119585971005908  -1
0.53575792799999999438  0.84229919600000002777  -1
0.5274396255518736254  0.86269249590158036956  -1
1  2  3  4
  
ZONE T=F_483_S_3
STRANDID=0, SOLUTIONTIME=0
Nodes=4, Elements=1, ZONETYPE=FEQuadrilateral
DATAPACKING=POINT
DT=(SINGLE SINGLE SINGLE)
0.53609306929635491823  0.83938221459934569957  1
0.53601506494518025292  0.84166879444786779629  1
0.53575792799999999438  0.84229919600000002777  1
0.53318283298340851672  0.84111119585971005908  1
1  2  3  4
  
ZONE T=F_483_S_4
STRANDID=0, SOLUTIONTIME=0
Nodes=4, Elements=1, ZONETYPE=FEQuadrilateral
DATAPACKING=POINT
DT=(SINGLE SINGLE SINGLE)
0.53601506494518025292  0.84166879444786779629  -1
0.53598990847551908345  0.84240621839564999718  -1
0.53575792799999999438  0.84229919600000002777  -1
0.53575792799999999438  0.84229919600000002777  -1
1  2  3  4
  
ZONE T=F_490_S_1
STRANDID=0, SOLUTIONTIME=0
Nodes=4, Elements=1, ZONETYPE=FEQuadrilateral
DATAPACKING=POINT
DT=(SINGLE SINGLE SINGLE)
0.48156162410701941479  0.87056040530525935495  -1
0.47697118939768945456  0.85661591406400261484  -1
0.4815587714686342391  0.84644657848093673991  -1
0.50715098022875082506  0.85657680783944645242  -1
1  2  3  4
  
ZONE T=F_490_S_2
STRANDID=0, SOLUTIONTIME=0
Nodes=4, Elements=1, ZONETYPE=FEQuadrilateral
DATAPACKING=POINT
DT=(SINGLE SINGLE SINGLE)
0.47697118939768945456  0.85661591406400261484  1
0.47243457886379924826  0.84283492601808862599  1
0.4815587714686342391  0.84644657848093673991  1
0.4815587714686342391  0.84644657848093673991  1
1  2  3  4
  
ZONE T=F_501_S_1
STRANDID=0, SOLUTIONTIME=0
Nodes=4, Elements=1, ZONETYPE=FEQuadrilateral
DATAPACKING=POINT
DT=(SINGLE SINGLE SINGLE)
0.47243457886379924826  0.84283492601808862599  1
0.43711074134439947825  0.84285847044789130589  1
0.44184847736723709133  0.83007807301922476029  1
0.4533866533201438842  0.8046251835511052386  1
1  2  3  4
  
ZONE T=F_501_S_2
STRANDID=0, SOLUTIONTIME=0
Nodes=4, Elements=1, ZONETYPE=FEQuadrilateral
DATAPACKING=POINT
DT=(SINGLE SINGLE SINGLE)
0.44184847736723709133  0.83007807301922476029  -1
0.45165280088887654886  0.80363017669874858839  -1
0.45318948473933962084  0.80422966747887758565  -1
0.4533866533201438842  0.8046251835511052386  -1
1  2  3  4
  
ZONE T=F_501_S_3
STRANDID=0, SOLUTIONTIME=0
Nodes=4, Elements=1, ZONETYPE=FEQuadrilateral
DATAPACKING=POINT
DT=(SINGLE SINGLE SINGLE)
0.45165280088887654886  0.80363017669874858839  1
0.45218071340954602011  0.80220609317252344894  1
0.45318948473933962084  0.80422966747887758565  1
0.45318948473933962084  0.80422966747887758565  1
1  2  3  4
  
ZONE T=F_514_S_1
STRANDID=0, SOLUTIONTIME=0
Nodes=4, Elements=1, ZONETYPE=FEQuadrilateral
DATAPACKING=POINT
DT=(SINGLE SINGLE SINGLE)
0.38404493077921941779  0.84347719267471421567  1
0.37807299960824125584  0.81817431387193995107  1
0.38165620143089790117  0.81016867478306875405  1
0.41085267974033751193  0.81989672827122495047  1
1  2  3  4
  
ZONE T=F_514_S_2
STRANDID=0, SOLUTIONTIME=0
Nodes=4, Elements=1, ZONETYPE=FEQuadrilateral
DATAPACKING=POINT
DT=(SINGLE SINGLE SINGLE)
0.37807299960824125584  0.81817431387193995107  -1
0.3757164252525472814  0.80818958471068869098  -1
0.38165620143089790117  0.81016867478306875405  -1
0.38165620143089790117  0.81016867478306875405  -1
1  2  3  4
  
ZONE T=F_515_S_1
STRANDID=0, SOLUTIONTIME=0
Nodes=4, Elements=1, ZONETYPE=FEQuadrilateral
DATAPACKING=POINT
DT=(SINGLE SINGLE SINGLE)
0.41085267974033751193  0.81989672827122495047  1
0.4109749906582906287  0.83713316548253391414  1
0.40646174214161112648  0.84728889216312230914  1
0.38404493077921941779  0.84347719267471421567  1
1  2  3  4
  
ZONE T=F_515_S_2
STRANDID=0, SOLUTIONTIME=0
Nodes=4, Elements=1, ZONETYPE=FEQuadrilateral
DATAPACKING=POINT
DT=(SINGLE SINGLE SINGLE)
0.4109749906582906287  0.83713316548253391414  -1
0.41105259569193536295  0.84806950961340277217  -1
0.40646174214161112648  0.84728889216312230914  -1
0.40646174214161112648  0.84728889216312230914  -1
1  2  3  4
  
ZONE T=F_525_S_1
STRANDID=0, SOLUTIONTIME=0
Nodes=4, Elements=1, ZONETYPE=FEQuadrilateral
DATAPACKING=POINT
DT=(SINGLE SINGLE SINGLE)
0.3757164252525472814  0.80818958471068869098  -1
0.3441072458847563853  0.80361868173618122846  -1
0.35066844676788688773  0.78717522491278701935  -1
0.36193803673609453719  0.77298689151227895078  -1
1  2  3  4
  
ZONE T=F_525_S_2
STRANDID=0, SOLUTIONTIME=0
Nodes=4, Elements=1, ZONETYPE=FEQuadrilateral
DATAPACKING=POINT
DT=(SINGLE SINGLE SINGLE)
0.3441072458847563853  0.80361868173618122846  1
0.3382772704590515378  0.8027756275175127465  1
0.35066844676788688773  0.78717522491278701935  1
0.35066844676788688773  0.78717522491278701935  1
1  2  3  4
  
ZONE T=F_528_S_1
STRANDID=0, SOLUTIONTIME=0
Nodes=4, Elements=1, ZONETYPE=FEQuadrilateral
DATAPACKING=POINT
DT=(SINGLE SINGLE SINGLE)
0.3249871189870109367  0.76789645398150929712  1
0.35662203438029083102  0.77225454764765832927  1
0.35066844676788688773  0.78717522491278701935  1
0.3382772704590515378  0.8027756275175127465  1
1  2  3  4
  
ZONE T=F_528_S_2
STRANDID=0, SOLUTIONTIME=0
Nodes=4, Elements=1, ZONETYPE=FEQuadrilateral
DATAPACKING=POINT
DT=(SINGLE SINGLE SINGLE)
0.35662203438029083102  0.77225454764765832927  -1
0.36193803673609453719  0.77298689151227895078  -1
0.35066844676788688773  0.78717522491278701935  -1
0.35066844676788688773  0.78717522491278701935  -1
1  2  3  4
  
ZONE T=F_537_S_1
STRANDID=0, SOLUTIONTIME=0
Nodes=4, Elements=1, ZONETYPE=FEQuadrilateral
DATAPACKING=POINT
DT=(SINGLE SINGLE SINGLE)
0.3382772704590515378  0.8027756275175127465  1
0.29958821249023354083  0.79672050696117890922  1
0.3249871189870109367  0.76789645398150929712  1
0.3249871189870109367  0.76789645398150929712  1
1  2  3  4
  
ZONE T=F_539_S_1
STRANDID=0, SOLUTIONTIME=0
Nodes=4, Elements=1, ZONETYPE=FEQuadrilateral
DATAPACKING=POINT
DT=(SINGLE SINGLE SINGLE)
0.29958821249023354083  0.79672050696117890922  1
0.28828228896159519001  0.758688630811563125  1
0.3249871189870109367  0.76789645398150929712  1
0.3249871189870109367  0.76789645398150929712  1
1  2  3  4
  
ZONE T=F_548_S_1
STRANDID=0, SOLUTIONTIME=0
Nodes=4, Elements=1, ZONETYPE=FEQuadrilateral
DATAPACKING=POINT
DT=(SINGLE SINGLE SINGLE)
0.25352044773078147299  0.76288198033917431484  1
0.24511060458778816118  0.73178446656819273741  1
0.26593698536944654354  0.74380754615844379973  1
0.26593698536944654354  0.74380754615844379973  1
1  2  3  4
  
ZONE T=F_549_S_1
STRANDID=0, SOLUTIONTIME=0
Nodes=4, Elements=1, ZONETYPE=FEQuadrilateral
DATAPACKING=POINT
DT=(SINGLE SINGLE SINGLE)
0.28828228896159519001  0.758688630811563125  1
0.25352044773078147299  0.76288198033917431484  1
0.26593698536944654354  0.74380754615844379973  1
0.26593698536944654354  0.74380754615844379973  1
1  2  3  4
  
ZONE T=F_559_S_1
STRANDID=0, SOLUTIONTIME=0
Nodes=4, Elements=1, ZONETYPE=FEQuadrilateral
DATAPACKING=POINT
DT=(SINGLE SINGLE SINGLE)
0.21361109028409092092  0.73485668195171482964  1
0.22110868171122574632  0.71369037159353920785  1
0.23599470101410557898  0.71949770121470968398  1
0.24511060458778816118  0.73178446656819273741  1
1  2  3  4
  
ZONE T=F_559_S_2
STRANDID=0, SOLUTIONTIME=0
Nodes=4, Elements=1, ZONETYPE=FEQuadrilateral
DATAPACKING=POINT
DT=(SINGLE SINGLE SINGLE)
0.22110868171122574632  0.71369037159353920785  -1
0.22452678139588344575  0.70404079819870080126  -1
0.23599470101410557898  0.71949770121470968398  -1
0.23599470101410557898  0.71949770121470968398  -1
1  2  3  4
  
ZONE T=F_561_S_1
STRANDID=0, SOLUTIONTIME=0
Nodes=4, Elements=1, ZONETYPE=FEQuadrilateral
DATAPACKING=POINT
DT=(SINGLE SINGLE SINGLE)
0.20109491926898936942  0.7153932915760329303  1
0.21196912697374803436  0.71012485109599454702  1
0.22110868171122574632  0.71369037159353920785  1
0.21361109028409092092  0.73485668195171482964  1
1  2  3  4
  
ZONE T=F_561_S_2
STRANDID=0, SOLUTIONTIME=0
Nodes=4, Elements=1, ZONETYPE=FEQuadrilateral
DATAPACKING=POINT
DT=(SINGLE SINGLE SINGLE)
0.21196912697374803436  0.71012485109599454702  -1
0.22452678139588344575  0.70404079819870080126  -1
0.22110868171122574632  0.71369037159353920785  -1
0.22110868171122574632  0.71369037159353920785  -1
1  2  3  4
  
ZONE T=F_563_S_1
STRANDID=0, SOLUTIONTIME=0
Nodes=4, Elements=1, ZONETYPE=FEQuadrilateral
DATAPACKING=POINT
DT=(SINGLE SINGLE SINGLE)
0.21361109028409092092  0.73485668195171482964  1
0.24511060458778816118  0.73178446656819273741  1
0.22982996712559544683  0.75368207316906932203  1
0.22982996712559544683  0.75368207316906932203  1
1  2  3  4
  
ZONE T=F_564_S_1
STRANDID=0, SOLUTIONTIME=0
Nodes=4, Elements=1, ZONETYPE=FEQuadrilateral
DATAPACKING=POINT
DT=(SINGLE SINGLE SINGLE)
0.22982996712559544683  0.75368207316906932203  1
0.24511060458778816118  0.73178446656819273741  1
0.25352044773078147299  0.76288198033917431484  1
0.25352044773078147299  0.76288198033917431484  1
1  2  3  4
  
ZONE T=F_572_S_1
STRANDID=0, SOLUTIONTIME=0
Nodes=4, Elements=1, ZONETYPE=FEQuadrilateral
DATAPACKING=POINT
DT=(SINGLE SINGLE SINGLE)
0.18369126642308297725  0.71454313343370989831  1
0.19063313258319686261  0.70180125902612500166  1
0.19772304046114322351  0.70456717187315476281  1
0.20109491926898936942  0.7153932915760329303  1
1  2  3  4
  
ZONE T=F_572_S_2
STRANDID=0, SOLUTIONTIME=0
Nodes=4, Elements=1, ZONETYPE=FEQuadrilateral
DATAPACKING=POINT
DT=(SINGLE SINGLE SINGLE)
0.19063313258319686261  0.70180125902612500166  -1
0.19459604241405295544  0.6945272928924242084  -1
0.19772304046114322351  0.70456717187315476281  -1
0.19772304046114322351  0.70456717187315476281  -1
1  2  3  4
  
ZONE T=F_575_S_1
STRANDID=0, SOLUTIONTIME=0
Nodes=4, Elements=1, ZONETYPE=FEQuadrilateral
DATAPACKING=POINT
DT=(SINGLE SINGLE SINGLE)
0.18369126642308297725  0.71454313343370989831  1
0.20109491926898936942  0.7153932915760329303  1
0.19260109510069217675  0.72821494639888617595  1
0.19260109510069217675  0.72821494639888617595  1
1  2  3  4
  
ZONE T=F_576_S_1
STRANDID=0, SOLUTIONTIME=0
Nodes=4, Elements=1, ZONETYPE=FEQuadrilateral
DATAPACKING=POINT
DT=(SINGLE SINGLE SINGLE)
0.19260109510069217675  0.72821494639888617595  1
0.20109491926898936942  0.7153932915760329303  1
0.21361109028409092092  0.73485668195171482964  1
0.21361109028409092092  0.73485668195171482964  1
1  2  3  4
  
ZONE T=F_584_S_1
STRANDID=0, SOLUTIONTIME=0
Nodes=4, Elements=1, ZONETYPE=FEQuadrilateral
DATAPACKING=POINT
DT=(SINGLE SINGLE SINGLE)
0.17586492157294641991  0.67186936911071615253  1
0.17051800560031415976  0.69395395128765546833  1
0.16130033782104657991  0.69035795729600768489  1
0.15564518251971101725  0.68431553486225105143  1
1  2  3  4
  
ZONE T=F_584_S_2
STRANDID=0, SOLUTIONTIME=0
Nodes=4, Elements=1, ZONETYPE=FEQuadrilateral
DATAPACKING=POINT
DT=(SINGLE SINGLE SINGLE)
0.17051800560031415976  0.69395395128765546833  -1
0.16931525144329051535  0.69892173517567635077  -1
0.16130033782104657991  0.69035795729600768489  -1
0.16130033782104657991  0.69035795729600768489  -1
1  2  3  4
  
ZONE T=F_585_S_1
STRANDID=0, SOLUTIONTIME=0
Nodes=4, Elements=1, ZONETYPE=FEQuadrilateral
DATAPACKING=POINT
DT=(SINGLE SINGLE SINGLE)
0.15564518251971101725  0.68431553486225105143  1
0.15220143420607254447  0.67237803642817317584  1
0.15418418395308941538  0.66792352095800844314  1
0.17586492157294641991  0.67186936911071615253  1
1  2  3  4
  
ZONE T=F_585_S_2
STRANDID=0, SOLUTIONTIME=0
Nodes=4, Elements=1, ZONETYPE=FEQuadrilateral
DATAPACKING=POINT
DT=(SINGLE SINGLE SINGLE)
0.15220143420607254447  0.67237803642817317584  -1
0.15073531236273429723  0.66729583366100120312  -1
0.15418418395308941538  0.66792352095800844314  -1
0.15418418395308941538  0.66792352095800844314  -1
1  2  3  4
  
ZONE T=F_586_S_1
STRANDID=0, SOLUTIONTIME=0
Nodes=4, Elements=1, ZONETYPE=FEQuadrilateral
DATAPACKING=POINT
DT=(SINGLE SINGLE SINGLE)
0.17586492157294641991  0.67186936911071615253  1
0.19301618572623749359  0.69261623414040396352  1
0.19199379058899818107  0.69497963022098796504  1
0.17051800560031415976  0.69395395128765546833  1
1  2  3  4
  
ZONE T=F_586_S_2
STRANDID=0, SOLUTIONTIME=0
Nodes=4, Elements=1, ZONETYPE=FEQuadrilateral
DATAPACKING=POINT
DT=(SINGLE SINGLE SINGLE)
0.16931525144329051535  0.69892173517567635077  -1
0.17051800560031415976  0.69395395128765546833  -1
0.17895626489728044817  0.69724588265885378835  -1
0.17895626489728044817  0.69724588265885378835  -1
1  2  3  4
  
ZONE T=F_586_S_3
STRANDID=0, SOLUTIONTIME=0
Nodes=4, Elements=1, ZONETYPE=FEQuadrilateral
DATAPACKING=POINT
DT=(SINGLE SINGLE SINGLE)
0.17895626489728044817  0.69724588265885378835  1
0.17051800560031415976  0.69395395128765546833  1
0.19199379058899818107  0.69497963022098796504  1
0.19199379058899818107  0.69497963022098796504  1
1  2  3  4
  
ZONE T=F_586_S_4
STRANDID=0, SOLUTIONTIME=0
Nodes=4, Elements=1, ZONETYPE=FEQuadrilateral
DATAPACKING=POINT
DT=(SINGLE SINGLE SINGLE)
0.19459604241405295544  0.6945272928924242084  -1
0.19199379058899818107  0.69497963022098796504  -1
0.19301618572623749359  0.69261623414040396352  -1
0.19301618572623749359  0.69261623414040396352  -1
1  2  3  4
  
ZONE T=F_593_S_1
STRANDID=0, SOLUTIONTIME=0
Nodes=4, Elements=1, ZONETYPE=FEQuadrilateral
DATAPACKING=POINT
DT=(SINGLE SINGLE SINGLE)
0.19459604241405295544  0.6945272928924242084  -1
0.19063313258319686261  0.70180125902612500166  -1
0.18927242199999999572  0.7012704189999999782  -1
0.19199379058899818107  0.69497963022098796504  -1
1  2  3  4
  
ZONE T=F_593_S_2
STRANDID=0, SOLUTIONTIME=0
Nodes=4, Elements=1, ZONETYPE=FEQuadrilateral
DATAPACKING=POINT
DT=(SINGLE SINGLE SINGLE)
0.18369126642308297725  0.71454313343370989831  1
0.18358204485962548169  0.71442445008901844794  1
0.18927242199999999572  0.7012704189999999782  1
0.19063313258319686261  0.70180125902612500166  1
1  2  3  4
  
ZONE T=F_593_S_3
STRANDID=0, SOLUTIONTIME=0
Nodes=4, Elements=1, ZONETYPE=FEQuadrilateral
DATAPACKING=POINT
DT=(SINGLE SINGLE SINGLE)
0.16931525144329051535  0.69892173517567635077  -1
0.17895626489728044817  0.69724588265885378835  -1
0.18927242199999999572  0.7012704189999999782  -1
0.18358204485962548169  0.71442445008901844794  -1
1  2  3  4
  
ZONE T=F_593_S_4
STRANDID=0, SOLUTIONTIME=0
Nodes=4, Elements=1, ZONETYPE=FEQuadrilateral
DATAPACKING=POINT
DT=(SINGLE SINGLE SINGLE)
0.17895626489728044817  0.69724588265885378835  1
0.19199379058899818107  0.69497963022098796504  1
0.18927242199999999572  0.7012704189999999782  1
0.18927242199999999572  0.7012704189999999782  1
1  2  3  4
  
ZONE T=F_603_S_1
STRANDID=0, SOLUTIONTIME=0
Nodes=4, Elements=1, ZONETYPE=FEQuadrilateral
DATAPACKING=POINT
DT=(SINGLE SINGLE SINGLE)
0.15073531236273429723  0.66729583366100120312  -1
0.13808880650462673767  0.68130268128733662003  -1
0.13639629313641626895  0.68064239846926377631  -1
0.13114551287674922064  0.66201464696679357402  -1
1  2  3  4
  
ZONE T=F_603_S_2
STRANDID=0, SOLUTIONTIME=0
Nodes=4, Elements=1, ZONETYPE=FEQuadrilateral
DATAPACKING=POINT
DT=(SINGLE SINGLE SINGLE)
0.13808880650462673767  0.68130268128733662003  1
0.13694081617288259012  0.68257415704780843857  1
0.13639629313641626895  0.68064239846926377631  1
0.13639629313641626895  0.68064239846926377631  1
1  2  3  4
  
ZONE T=F_604_S_1
STRANDID=0, SOLUTIONTIME=0
Nodes=4, Elements=1, ZONETYPE=FEQuadrilateral
DATAPACKING=POINT
DT=(SINGLE SINGLE SINGLE)
0.15073531236273429723  0.66729583366100120312  -1
0.15220143420607254447  0.67237803642817317584  -1
0.14723639173522307111  0.68353267585238797199  -1
0.13808880650462673767  0.68130268128733662003  -1
1  2  3  4
  
ZONE T=F_604_S_2
STRANDID=0, SOLUTIONTIME=0
Nodes=4, Elements=1, ZONETYPE=FEQuadrilateral
DATAPACKING=POINT
DT=(SINGLE SINGLE SINGLE)
0.13694081617288259012  0.68257415704780843857  1
0.13808880650462673767  0.68130268128733662003  1
0.14272942137258581852  0.68311307659656084201  1
0.14272942137258581852  0.68311307659656084201  1
1  2  3  4
  
ZONE T=F_604_S_3
STRANDID=0, SOLUTIONTIME=0
Nodes=4, Elements=1, ZONETYPE=FEQuadrilateral
DATAPACKING=POINT
DT=(SINGLE SINGLE SINGLE)
0.14272942137258581852  0.68311307659656084201  -1
0.13808880650462673767  0.68130268128733662003  -1
0.14723639173522307111  0.68353267585238797199  -1
0.14723639173522307111  0.68353267585238797199  -1
1  2  3  4
  
ZONE T=F_604_S_4
STRANDID=0, SOLUTIONTIME=0
Nodes=4, Elements=1, ZONETYPE=FEQuadrilateral
DATAPACKING=POINT
DT=(SINGLE SINGLE SINGLE)
0.15564518251971101725  0.68431553486225105143  1
0.14723639173522307111  0.68353267585238797199  1
0.15220143420607254447  0.67237803642817317584  1
0.15220143420607254447  0.67237803642817317584  1
1  2  3  4
  
ZONE T=F_605_S_1
STRANDID=0, SOLUTIONTIME=0
Nodes=4, Elements=1, ZONETYPE=FEQuadrilateral
DATAPACKING=POINT
DT=(SINGLE SINGLE SINGLE)
0.12136910111259521794  0.67562427259483592845  1
0.12184282696108356125  0.67496480451965812364  1
0.13639629313641626895  0.68064239846926377631  1
0.13694081617288259012  0.68257415704780843857  1
1  2  3  4
  
ZONE T=F_605_S_2
STRANDID=0, SOLUTIONTIME=0
Nodes=4, Elements=1, ZONETYPE=FEQuadrilateral
DATAPACKING=POINT
DT=(SINGLE SINGLE SINGLE)
0.12184282696108356125  0.67496480451965812364  -1
0.13114551287674922064  0.66201464696679357402  -1
0.13639629313641626895  0.68064239846926377631  -1
0.13639629313641626895  0.68064239846926377631  -1
1  2  3  4
  
ZONE T=F_617_S_1
STRANDID=0, SOLUTIONTIME=0
Nodes=4, Elements=1, ZONETYPE=FEQuadrilateral
DATAPACKING=POINT
DT=(SINGLE SINGLE SINGLE)
0.13114551287674922064  0.66201464696679357402  -1
0.12184282696108356125  0.67496480451965812364  -1
0.12026586267656425022  0.67434959967617513765  -1
0.11090600444806091029  0.66353529388630383412  -1
1  2  3  4
  
ZONE T=F_617_S_2
STRANDID=0, SOLUTIONTIME=0
Nodes=4, Elements=1, ZONETYPE=FEQuadrilateral
DATAPACKING=POINT
DT=(SINGLE SINGLE SINGLE)
0.12184282696108356125  0.67496480451965812364  1
0.12136910111259521794  0.67562427259483592845  1
0.12026586267656425022  0.67434959967617513765  1
0.12026586267656425022  0.67434959967617513765  1
1  2  3  4
  
ZONE T=F_618_S_1
STRANDID=0, SOLUTIONTIME=0
Nodes=4, Elements=1, ZONETYPE=FEQuadrilateral
DATAPACKING=POINT
DT=(SINGLE SINGLE SINGLE)
0.13114551287674922064  0.66201464696679357402  -1
0.11090600444806091029  0.66353529388630383412  -1
0.11791902445307318736  0.63599212954079520355  -1
0.11791902445307318736  0.63599212954079520355  -1
1  2  3  4
  
ZONE T=F_624_S_1
STRANDID=0, SOLUTIONTIME=0
Nodes=4, Elements=1, ZONETYPE=FEQuadrilateral
DATAPACKING=POINT
DT=(SINGLE SINGLE SINGLE)
0.11090600444806091029  0.66353529388630383412  -1
0.099143375978062719955  0.65635735861195831919  -1
0.10387599482910031545  0.64527151534699611624  -1
0.11791902445307318736  0.63599212954079520355  -1
1  2  3  4
  
ZONE T=F_624_S_2
STRANDID=0, SOLUTIONTIME=0
Nodes=4, Elements=1, ZONETYPE=FEQuadrilateral
DATAPACKING=POINT
DT=(SINGLE SINGLE SINGLE)
0.099143375978062719955  0.65635735861195831919  1
0.092881754371431951567  0.65253631515050081191  1
0.10387599482910031545  0.64527151534699611624  1
0.10387599482910031545  0.64527151534699611624  1
1  2  3  4
  
ZONE T=F_628_S_1
STRANDID=0, SOLUTIONTIME=0
Nodes=4, Elements=1, ZONETYPE=FEQuadrilateral
DATAPACKING=POINT
DT=(SINGLE SINGLE SINGLE)
0.047148302137021945446  0.63893733952091991135  1
0.064271585568181244241  0.64290189688196996975  1
0.060253582999999999448  0.65093762600000004692  1
0.050673436590173537297  0.64720022196362259059  1
1  2  3  4
  
ZONE T=F_628_S_2
STRANDID=0, SOLUTIONTIME=0
Nodes=4, Elements=1, ZONETYPE=FEQuadrilateral
DATAPACKING=POINT
DT=(SINGLE SINGLE SINGLE)
0.071197758597581969897  0.6445055151586871478  1
0.063542193806847169224  0.65222057794556809185  1
0.060253582999999999448  0.65093762600000004692  1
0.064271585568181244241  0.64290189688196996975  1
1  2  3  4
  
ZONE T=F_628_S_3
STRANDID=0, SOLUTIONTIME=0
Nodes=4, Elements=1, ZONETYPE=FEQuadrilateral
DATAPACKING=POINT
DT=(SINGLE SINGLE SINGLE)
0.0560405015209745061  0.65978057235165221694  -1
0.055944488568897499103  0.6595555188830446447  -1
0.060253582999999999448  0.65093762600000004692  -1
0.063542193806847169224  0.65222057794556809185  -1
1  2  3  4
  
ZONE T=F_628_S_4
STRANDID=0, SOLUTIONTIME=0
Nodes=4, Elements=1, ZONETYPE=FEQuadrilateral
DATAPACKING=POINT
DT=(SINGLE SINGLE SINGLE)
0.055944488568897499103  0.6595555188830446447  -1
0.050673436590173537297  0.64720022196362259059  -1
0.060253582999999999448  0.65093762600000004692  -1
0.060253582999999999448  0.65093762600000004692  -1
1  2  3  4
  
ZONE T=F_629_S_1
STRANDID=0, SOLUTIONTIME=0
Nodes=4, Elements=1, ZONETYPE=FEQuadrilateral
DATAPACKING=POINT
DT=(SINGLE SINGLE SINGLE)
0.043900117975777190604  0.65487154566444161219  -1
0.045847687148496657494  0.64531760194193199531  -1
0.050673436590173537297  0.64720022196362259059  -1
0.055867031020169155564  0.65971042866016760264  -1
1  2  3  4
  
ZONE T=F_629_S_2
STRANDID=0, SOLUTIONTIME=0
Nodes=4, Elements=1, ZONETYPE=FEQuadrilateral
DATAPACKING=POINT
DT=(SINGLE SINGLE SINGLE)
0.0560405015209745061  0.65978057235165221694  1
0.055867031020169155564  0.65971042866016760264  1
0.055944488568897499103  0.6595555188830446447  1
0.055944488568897499103  0.6595555188830446447  1
1  2  3  4
  
ZONE T=F_629_S_3
STRANDID=0, SOLUTIONTIME=0
Nodes=4, Elements=1, ZONETYPE=FEQuadrilateral
DATAPACKING=POINT
DT=(SINGLE SINGLE SINGLE)
0.055944488568897499103  0.6595555188830446447  -1
0.055867031020169155564  0.65971042866016760264  -1
0.050673436590173537297  0.64720022196362259059  -1
0.050673436590173537297  0.64720022196362259059  -1
1  2  3  4
  
ZONE T=F_629_S_4
STRANDID=0, SOLUTIONTIME=0
Nodes=4, Elements=1, ZONETYPE=FEQuadrilateral
DATAPACKING=POINT
DT=(SINGLE SINGLE SINGLE)
0.047148302137021945446  0.63893733952091991135  1
0.050673436590173537297  0.64720022196362259059  1
0.045847687148496657494  0.64531760194193199531  1
0.045847687148496657494  0.64531760194193199531  1
1  2  3  4
  
ZONE T=F_630_S_1
STRANDID=0, SOLUTIONTIME=0
Nodes=4, Elements=1, ZONETYPE=FEQuadrilateral
DATAPACKING=POINT
DT=(SINGLE SINGLE SINGLE)
0.066155551812961899127  0.61734472463517708896  1
0.069105395411079184598  0.63323460925672137023  1
0.064271585568181244241  0.64290189688196996975  1
0.047148302137021945446  0.63893733952091991135  1
1  2  3  4
  
ZONE T=F_630_S_2
STRANDID=0, SOLUTIONTIME=0
Nodes=4, Elements=1, ZONETYPE=FEQuadrilateral
DATAPACKING=POINT
DT=(SINGLE SINGLE SINGLE)
0.069105395411079184598  0.63323460925672137023  1
0.071197758597581969897  0.6445055151586871478  1
0.064271585568181244241  0.64290189688196996975  1
0.064271585568181244241  0.64290189688196996975  1
1  2  3  4
  
ZONE T=F_646_S_1
STRANDID=0, SOLUTIONTIME=0
Nodes=4, Elements=1, ZONETYPE=FEQuadrilateral
DATAPACKING=POINT
DT=(SINGLE SINGLE SINGLE)
0.047148302137021945446  0.63893733952091991135  1
0.042192369068542956434  0.6438915902755286691  1
0.023690740756564798719  0.63667374021617950675  1
0.023679683392730438429  0.63664993622062848733  1
1  2  3  4
  
ZONE T=F_646_S_2
STRANDID=0, SOLUTIONTIME=0
Nodes=4, Elements=1, ZONETYPE=FEQuadrilateral
DATAPACKING=POINT
DT=(SINGLE SINGLE SINGLE)
0.042192369068542956434  0.6438915902755286691  -1
0.031847359009232918681  0.6542330886744369689  -1
0.023690740756564798719  0.63667374021617950675  -1
0.023690740756564798719  0.63667374021617950675  -1
1  2  3  4
  
ZONE T=F_647_S_1
STRANDID=0, SOLUTIONTIME=0
Nodes=4, Elements=1, ZONETYPE=FEQuadrilateral
DATAPACKING=POINT
DT=(SINGLE SINGLE SINGLE)
0.031847359009232918681  0.6542330886744369689  -1
0.042192369068542956434  0.6438915902755286691  -1
0.045847687148496657494  0.64531760194193199531  -1
0.043900117975777190604  0.65487154566444161219  -1
1  2  3  4
  
ZONE T=F_647_S_2
STRANDID=0, SOLUTIONTIME=0
Nodes=4, Elements=1, ZONETYPE=FEQuadrilateral
DATAPACKING=POINT
DT=(SINGLE SINGLE SINGLE)
0.042192369068542956434  0.6438915902755286691  1
0.047148302137021945446  0.63893733952091991135  1
0.045847687148496657494  0.64531760194193199531  1
0.045847687148496657494  0.64531760194193199531  1
1  2  3  4
  
ZONE T=F_653_S_1
STRANDID=0, SOLUTIONTIME=0
Nodes=4, Elements=1, ZONETYPE=FEQuadrilateral
DATAPACKING=POINT
DT=(SINGLE SINGLE SINGLE)
0.6541149987571535096  0.90367972862417955682  -1
0.68313957129313207517  0.91029257523688988929  -1
0.68323835511454233949  0.91033814838709914419  -1
0.65998065850769105367  0.92210905149065491848  -1
1  2  3  4
  
ZONE T=F_653_S_2
STRANDID=0, SOLUTIONTIME=0
Nodes=4, Elements=1, ZONETYPE=FEQuadrilateral
DATAPACKING=POINT
DT=(SINGLE SINGLE SINGLE)
0.68313957129313207517  0.91029257523688988929  1
0.6832697834325059949  0.91032224226828994951  1
0.68323835511454233949  0.91033814838709914419  1
0.68323835511454233949  0.91033814838709914419  1
1  2  3  4
  
ZONE T=F_654_S_1
STRANDID=0, SOLUTIONTIME=0
Nodes=4, Elements=1, ZONETYPE=FEQuadrilateral
DATAPACKING=POINT
DT=(SINGLE SINGLE SINGLE)
0.65998065850769105367  0.92210905149065491848  -1
0.64504933943302422694  0.92020854935442042422  -1
0.6541149987571535096  0.90367972862417955682  -1
0.6541149987571535096  0.90367972862417955682  -1
1  2  3  4
  
ZONE T=F_655_S_1
STRANDID=0, SOLUTIONTIME=0
Nodes=4, Elements=1, ZONETYPE=FEQuadrilateral
DATAPACKING=POINT
DT=(SINGLE SINGLE SINGLE)
0.6832697834325059949  0.91032224226828994951  1
0.68313957129313207517  0.91029257523688988929  1
0.65698864962462044659  0.89822805025406027291  1
0.66777519485376235497  0.87776461261806737468  1
1  2  3  4
  
ZONE T=F_655_S_2
STRANDID=0, SOLUTIONTIME=0
Nodes=4, Elements=1, ZONETYPE=FEQuadrilateral
DATAPACKING=POINT
DT=(SINGLE SINGLE SINGLE)
0.68313957129313207517  0.91029257523688988929  -1
0.6541149987571535096  0.90367972862417955682  -1
0.65698864962462044659  0.89822805025406027291  -1
0.65698864962462044659  0.89822805025406027291  -1
1  2  3  4
  
ZONE T=F_674_S_1
STRANDID=0, SOLUTIONTIME=0
Nodes=4, Elements=1, ZONETYPE=FEQuadrilateral
DATAPACKING=POINT
DT=(SINGLE SINGLE SINGLE)
0.61876422905881367509  0.89739370931784534502  1
0.61820254060495805071  0.90258495129173810234  1
0.61388966317737447831  0.91170287172023001254  1
0.59894512071266381437  0.90443837980299079948  1
1  2  3  4
  
ZONE T=F_674_S_2
STRANDID=0, SOLUTIONTIME=0
Nodes=4, Elements=1, ZONETYPE=FEQuadrilateral
DATAPACKING=POINT
DT=(SINGLE SINGLE SINGLE)
0.61820254060495805071  0.90258495129173810234  -1
0.61704978119311815199  0.91323899447789225192  -1
0.61388966317737447831  0.91170287172023001254  -1
0.61388966317737447831  0.91170287172023001254  -1
1  2  3  4
  
ZONE T=F_675_S_1
STRANDID=0, SOLUTIONTIME=0
Nodes=4, Elements=1, ZONETYPE=FEQuadrilateral
DATAPACKING=POINT
DT=(SINGLE SINGLE SINGLE)
0.61704978119311815199  0.91323899447789225192  -1
0.61820254060495805071  0.90258495129173810234  -1
0.62017403628496570178  0.89841698198649955209  -1
0.63336615307550059306  0.90799214396824923234  -1
1  2  3  4
  
ZONE T=F_675_S_2
STRANDID=0, SOLUTIONTIME=0
Nodes=4, Elements=1, ZONETYPE=FEQuadrilateral
DATAPACKING=POINT
DT=(SINGLE SINGLE SINGLE)
0.61820254060495805071  0.90258495129173810234  1
0.61876422905881367509  0.89739370931784534502  1
0.62017403628496570178  0.89841698198649955209  1
0.62017403628496570178  0.89841698198649955209  1
1  2  3  4
  
ZONE T=F_682_S_1
STRANDID=0, SOLUTIONTIME=0
Nodes=4, Elements=1, ZONETYPE=FEQuadrilateral
DATAPACKING=POINT
DT=(SINGLE SINGLE SINGLE)
0.61704978119311815199  0.91323899447789225192  -1
0.63336615307550059306  0.90799214396824923234  -1
0.62832851261988109659  0.92828670206097751993  -1
0.62832851261988109659  0.92828670206097751993  -1
1  2  3  4
  
ZONE T=F_687_S_1
STRANDID=0, SOLUTIONTIME=0
Nodes=4, Elements=1, ZONETYPE=FEQuadrilateral
DATAPACKING=POINT
DT=(SINGLE SINGLE SINGLE)
0.57912511487831219714  0.89090854253335738377  1
0.55285636419755534998  0.88454929557606620794  1
0.57401912240254826525  0.8702450849755155593  1
0.57401912240254826525  0.8702450849755155593  1
1  2  3  4
  
ZONE T=F_691_S_1
STRANDID=0, SOLUTIONTIME=0
Nodes=4, Elements=1, ZONETYPE=FEQuadrilateral
DATAPACKING=POINT
DT=(SINGLE SINGLE SINGLE)
0.59894512071266381437  0.90443837980299079948  1
0.58176625053570008017  0.90680265188823272471  1
0.57912511487831219714  0.89090854253335738377  1
0.57912511487831219714  0.89090854253335738377  1
1  2  3  4
  
ZONE T=F_706_S_1
STRANDID=0, SOLUTIONTIME=0
Nodes=4, Elements=1, ZONETYPE=FEQuadrilateral
DATAPACKING=POINT
DT=(SINGLE SINGLE SINGLE)
0.52173359245883421664  0.88760464890709955821  1
0.51934828716685699224  0.8825293666236813106  1
0.5274396255518736254  0.86269249590158036956  1
0.5352178780322558449  0.86503712586976888588  1
1  2  3  4
  
ZONE T=F_706_S_2
STRANDID=0, SOLUTIONTIME=0
Nodes=4, Elements=1, ZONETYPE=FEQuadrilateral
DATAPACKING=POINT
DT=(SINGLE SINGLE SINGLE)
0.51934828716685699224  0.8825293666236813106  -1
0.50715098022875082506  0.85657680783944645242  -1
0.5274396255518736254  0.86269249590158036956  -1
0.5274396255518736254  0.86269249590158036956  -1
1  2  3  4
  
ZONE T=F_707_S_1
STRANDID=0, SOLUTIONTIME=0
Nodes=4, Elements=1, ZONETYPE=FEQuadrilateral
DATAPACKING=POINT
DT=(SINGLE SINGLE SINGLE)
0.55285636419755534998  0.88454929557606620794  1
0.52173359245883421664  0.88760464890709955821  1
0.5352178780322558449  0.86503712586976888588  1
0.5352178780322558449  0.86503712586976888588  1
1  2  3  4
  
ZONE T=F_711_S_1
STRANDID=0, SOLUTIONTIME=0
Nodes=4, Elements=1, ZONETYPE=FEQuadrilateral
DATAPACKING=POINT
DT=(SINGLE SINGLE SINGLE)
0.49722613922931069297  0.8827650956782139291  -1
0.48156162410701941479  0.87056040530525935495  -1
0.50715098022875082506  0.85657680783944645242  -1
0.50715098022875082506  0.85657680783944645242  -1
1  2  3  4
  
ZONE T=F_714_S_1
STRANDID=0, SOLUTIONTIME=0
Nodes=4, Elements=1, ZONETYPE=FEQuadrilateral
DATAPACKING=POINT
DT=(SINGLE SINGLE SINGLE)
0.50715098022875082506  0.85657680783944645242  -1
0.51934828716685699224  0.8825293666236813106  -1
0.51761023811302186992  0.88679039894602751382  -1
0.49722613922931069297  0.8827650956782139291  -1
1  2  3  4
  
ZONE T=F_714_S_2
STRANDID=0, SOLUTIONTIME=0
Nodes=4, Elements=1, ZONETYPE=FEQuadrilateral
DATAPACKING=POINT
DT=(SINGLE SINGLE SINGLE)
0.51934828716685699224  0.8825293666236813106  1
0.52173359245883421664  0.88760464890709955821  1
0.51761023811302186992  0.88679039894602751382  1
0.51761023811302186992  0.88679039894602751382  1
1  2  3  4
  
ZONE T=F_722_S_1
STRANDID=0, SOLUTIONTIME=0
Nodes=4, Elements=1, ZONETYPE=FEQuadrilateral
DATAPACKING=POINT
DT=(SINGLE SINGLE SINGLE)
0.45269641877275274  0.8744943928048767301  1
0.43711074134439947825  0.84285847044789130589  1
0.47243457886379924826  0.84283492601808862599  1
0.47243457886379924826  0.84283492601808862599  1
1  2  3  4
  
ZONE T=F_723_S_1
STRANDID=0, SOLUTIONTIME=0
Nodes=4, Elements=1, ZONETYPE=FEQuadrilateral
DATAPACKING=POINT
DT=(SINGLE SINGLE SINGLE)
0.47243457886379924826  0.84283492601808862599  1
0.47697118939768945456  0.85661591406400261484  1
0.46996774477349056998  0.87214051450046492509  1
0.45269641877275274  0.8744943928048767301  1
1  2  3  4
  
ZONE T=F_723_S_2
STRANDID=0, SOLUTIONTIME=0
Nodes=4, Elements=1, ZONETYPE=FEQuadrilateral
DATAPACKING=POINT
DT=(SINGLE SINGLE SINGLE)
0.47697118939768945456  0.85661591406400261484  -1
0.48156162410701941479  0.87056040530525935495  -1
0.46996774477349056998  0.87214051450046492509  -1
0.46996774477349056998  0.87214051450046492509  -1
1  2  3  4
  
ZONE T=F_729_S_1
STRANDID=0, SOLUTIONTIME=0
Nodes=4, Elements=1, ZONETYPE=FEQuadrilateral
DATAPACKING=POINT
DT=(SINGLE SINGLE SINGLE)
0.47777191956986880816  0.89374818844574843713  -1
0.46473566211825112493  0.88373852048633094736  -1
0.46996774477349056998  0.87214051450046492509  -1
0.48156162410701941479  0.87056040530525935495  -1
1  2  3  4
  
ZONE T=F_729_S_2
STRANDID=0, SOLUTIONTIME=0
Nodes=4, Elements=1, ZONETYPE=FEQuadrilateral
DATAPACKING=POINT
DT=(SINGLE SINGLE SINGLE)
0.46473566211825112493  0.88373852048633094736  1
0.45269641877275274  0.8744943928048767301  1
0.46996774477349056998  0.87214051450046492509  1
0.46996774477349056998  0.87214051450046492509  1
1  2  3  4
  
ZONE T=F_735_S_1
STRANDID=0, SOLUTIONTIME=0
Nodes=4, Elements=1, ZONETYPE=FEQuadrilateral
DATAPACKING=POINT
DT=(SINGLE SINGLE SINGLE)
0.45269641877275274  0.8744943928048767301  1
0.42437560037805294177  0.86862274494231894728  1
0.43286054720687561215  0.84990519247489615395  1
0.43711074134439947825  0.84285847044789130589  1
1  2  3  4
  
ZONE T=F_735_S_2
STRANDID=0, SOLUTIONTIME=0
Nodes=4, Elements=1, ZONETYPE=FEQuadrilateral
DATAPACKING=POINT
DT=(SINGLE SINGLE SINGLE)
0.42437560037805294177  0.86862274494231894728  -1
0.42188286290710175219  0.86810593513692269063  -1
0.43286054720687561215  0.84990519247489615395  -1
0.43286054720687561215  0.84990519247489615395  -1
1  2  3  4
  
ZONE T=F_742_S_1
STRANDID=0, SOLUTIONTIME=0
Nodes=4, Elements=1, ZONETYPE=FEQuadrilateral
DATAPACKING=POINT
DT=(SINGLE SINGLE SINGLE)
0.40076398353991288248  0.86365252022575211832  -1
0.41105259569193536295  0.84806950961340277217  -1
0.42188286290710175219  0.86810593513692269063  -1
0.42188286290710175219  0.86810593513692269063  -1
1  2  3  4
  
ZONE T=F_743_S_1
STRANDID=0, SOLUTIONTIME=0
Nodes=4, Elements=1, ZONETYPE=FEQuadrilateral
DATAPACKING=POINT
DT=(SINGLE SINGLE SINGLE)
0.41105259569193536295  0.84806950961340277217  -1
0.43594967828857361658  0.84309065677220740298  -1
0.43286054720687561215  0.84990519247489615395  -1
0.42188286290710175219  0.86810593513692269063  -1
1  2  3  4
  
ZONE T=F_743_S_2
STRANDID=0, SOLUTIONTIME=0
Nodes=4, Elements=1, ZONETYPE=FEQuadrilateral
DATAPACKING=POINT
DT=(SINGLE SINGLE SINGLE)
0.43594967828857361658  0.84309065677220740298  1
0.43711074134439947825  0.84285847044789130589  1
0.43286054720687561215  0.84990519247489615395  1
0.43286054720687561215  0.84990519247489615395  1
1  2  3  4
  
ZONE T=F_744_S_1
STRANDID=0, SOLUTIONTIME=0
Nodes=4, Elements=1, ZONETYPE=FEQuadrilateral
DATAPACKING=POINT
DT=(SINGLE SINGLE SINGLE)
0.40076398353991288248  0.86365252022575211832  -1
0.39973922663686178858  0.86241591869843070572  -1
0.40646174214161112648  0.84728889216312230914  -1
0.41105259569193536295  0.84806950961340277217  -1
1  2  3  4
  
ZONE T=F_744_S_2
STRANDID=0, SOLUTIONTIME=0
Nodes=4, Elements=1, ZONETYPE=FEQuadrilateral
DATAPACKING=POINT
DT=(SINGLE SINGLE SINGLE)
0.39973922663686178858  0.86241591869843070572  1
0.38404493077921941779  0.84347719267471421567  1
0.40646174214161112648  0.84728889216312230914  1
0.40646174214161112648  0.84728889216312230914  1
1  2  3  4
  
ZONE T=F_756_S_1
STRANDID=0, SOLUTIONTIME=0
Nodes=4, Elements=1, ZONETYPE=FEQuadrilateral
DATAPACKING=POINT
DT=(SINGLE SINGLE SINGLE)
0.35317825539437952553  0.83338700337919335848  -1
0.34166593194993483129  0.80973701906415451734  -1
0.3441072458847563853  0.80361868173618122846  -1
0.3757164252525472814  0.80818958471068869098  -1
1  2  3  4
  
ZONE T=F_756_S_2
STRANDID=0, SOLUTIONTIME=0
Nodes=4, Elements=1, ZONETYPE=FEQuadrilateral
DATAPACKING=POINT
DT=(SINGLE SINGLE SINGLE)
0.34166593194993483129  0.80973701906415451734  1
0.3382772704590515378  0.8027756275175127465  1
0.3441072458847563853  0.80361868173618122846  1
0.3441072458847563853  0.80361868173618122846  1
1  2  3  4
  
ZONE T=F_757_S_1
STRANDID=0, SOLUTIONTIME=0
Nodes=4, Elements=1, ZONETYPE=FEQuadrilateral
DATAPACKING=POINT
DT=(SINGLE SINGLE SINGLE)
0.3757164252525472814  0.80818958471068869098  -1
0.37807299960824125584  0.81817431387193995107  -1
0.36895559287459112063  0.83854455014345674613  -1
0.35317825539437952553  0.83338700337919335848  -1
1  2  3  4
  
ZONE T=F_757_S_2
STRANDID=0, SOLUTIONTIME=0
Nodes=4, Elements=1, ZONETYPE=FEQuadrilateral
DATAPACKING=POINT
DT=(SINGLE SINGLE SINGLE)
0.37807299960824125584  0.81817431387193995107  1
0.38404493077921941779  0.84347719267471421567  1
0.36895559287459112063  0.83854455014345674613  1
0.36895559287459112063  0.83854455014345674613  1
1  2  3  4
  
ZONE T=F_759_S_1
STRANDID=0, SOLUTIONTIME=0
Nodes=4, Elements=1, ZONETYPE=FEQuadrilateral
DATAPACKING=POINT
DT=(SINGLE SINGLE SINGLE)
0.35864618578196355569  0.86163212300523894793  1
0.35863886763505165023  0.86159432041443873018  1
0.36895559287459112063  0.83854455014345674613  1
0.38404493077921941779  0.84347719267471421567  1
1  2  3  4
  
ZONE T=F_759_S_2
STRANDID=0, SOLUTIONTIME=0
Nodes=4, Elements=1, ZONETYPE=FEQuadrilateral
DATAPACKING=POINT
DT=(SINGLE SINGLE SINGLE)
0.35863886763505165023  0.86159432041443873018  -1
0.35317825539437952553  0.83338700337919335848  -1
0.36895559287459112063  0.83854455014345674613  -1
0.36895559287459112063  0.83854455014345674613  -1
1  2  3  4
  
ZONE T=F_764_S_1
STRANDID=0, SOLUTIONTIME=0
Nodes=4, Elements=1, ZONETYPE=FEQuadrilateral
DATAPACKING=POINT
DT=(SINGLE SINGLE SINGLE)
0.3382772704590515378  0.8027756275175127465  1
0.34166593194993483129  0.80973701906415451734  1
0.33427525657535617221  0.82825927643476371376  1
0.33230091633689629038  0.82772370651090410032  1
1  2  3  4
  
ZONE T=F_764_S_2
STRANDID=0, SOLUTIONTIME=0
Nodes=4, Elements=1, ZONETYPE=FEQuadrilateral
DATAPACKING=POINT
DT=(SINGLE SINGLE SINGLE)
0.34166593194993483129  0.80973701906415451734  -1
0.35317825539437952553  0.83338700337919335848  -1
0.33427525657535617221  0.82825927643476371376  -1
0.33427525657535617221  0.82825927643476371376  -1
1  2  3  4
  
ZONE T=F_769_S_1
STRANDID=0, SOLUTIONTIME=0
Nodes=4, Elements=1, ZONETYPE=FEQuadrilateral
DATAPACKING=POINT
DT=(SINGLE SINGLE SINGLE)
0.31626081675120648606  0.8222180977403199531  1
0.29958821249023354083  0.79672050696117890922  1
0.3382772704590515378  0.8027756275175127465  1
0.3382772704590515378  0.8027756275175127465  1
1  2  3  4
  
ZONE T=F_775_S_1
STRANDID=0, SOLUTIONTIME=0
Nodes=4, Elements=1, ZONETYPE=FEQuadrilateral
DATAPACKING=POINT
DT=(SINGLE SINGLE SINGLE)
0.31626081675120648606  0.8222180977403199531  1
0.3382772704590515378  0.8027756275175127465  1
0.33230091633689629038  0.82772370651090410032  1
0.33230091633689629038  0.82772370651090410032  1
1  2  3  4
  
ZONE T=F_782_S_1
STRANDID=0, SOLUTIONTIME=0
Nodes=4, Elements=1, ZONETYPE=FEQuadrilateral
DATAPACKING=POINT
DT=(SINGLE SINGLE SINGLE)
0.28828228896159519001  0.758688630811563125  1
0.29958821249023354083  0.79672050696117890922  1
0.2702974690489299836  0.7842539854882415451  1
0.2702974690489299836  0.7842539854882415451  1
1  2  3  4
  
ZONE T=F_795_S_1
STRANDID=0, SOLUTIONTIME=0
Nodes=4, Elements=1, ZONETYPE=FEQuadrilateral
DATAPACKING=POINT
DT=(SINGLE SINGLE SINGLE)
0.2702974690489299836  0.7842539854882415451  1
0.24790930036587396912  0.78890665277964666657  1
0.25352044773078147299  0.76288198033917431484  1
0.25352044773078147299  0.76288198033917431484  1
1  2  3  4
  
ZONE T=F_796_S_1
STRANDID=0, SOLUTIONTIME=0
Nodes=4, Elements=1, ZONETYPE=FEQuadrilateral
DATAPACKING=POINT
DT=(SINGLE SINGLE SINGLE)
0.22931066574327177432  0.77543333318986706892  1
0.25352044773078147299  0.76288198033917431484  1
0.24790930036587396912  0.78890665277964666657  1
0.24790930036587396912  0.78890665277964666657  1
1  2  3  4
  
ZONE T=F_797_S_1
STRANDID=0, SOLUTIONTIME=0
Nodes=4, Elements=1, ZONETYPE=FEQuadrilateral
DATAPACKING=POINT
DT=(SINGLE SINGLE SINGLE)
0.25352044773078147299  0.76288198033917431484  1
0.28828228896159519001  0.758688630811563125  1
0.2702974690489299836  0.7842539854882415451  1
0.2702974690489299836  0.7842539854882415451  1
1  2  3  4
  
ZONE T=F_804_S_1
STRANDID=0, SOLUTIONTIME=0
Nodes=4, Elements=1, ZONETYPE=FEQuadrilateral
DATAPACKING=POINT
DT=(SINGLE SINGLE SINGLE)
0.20875582171232309747  0.76204706687783119179  1
0.21361109028409092092  0.73485668195171482964  1
0.22982996712559544683  0.75368207316906932203  1
0.22982996712559544683  0.75368207316906932203  1
1  2  3  4
  
ZONE T=F_809_S_1
STRANDID=0, SOLUTIONTIME=0
Nodes=4, Elements=1, ZONETYPE=FEQuadrilateral
DATAPACKING=POINT
DT=(SINGLE SINGLE SINGLE)
0.22931066574327177432  0.77543333318986706892  1
0.20875582171232309747  0.76204706687783119179  1
0.22982996712559544683  0.75368207316906932203  1
0.22982996712559544683  0.75368207316906932203  1
1  2  3  4
  
ZONE T=F_810_S_1
STRANDID=0, SOLUTIONTIME=0
Nodes=4, Elements=1, ZONETYPE=FEQuadrilateral
DATAPACKING=POINT
DT=(SINGLE SINGLE SINGLE)
0.22982996712559544683  0.75368207316906932203  1
0.25352044773078147299  0.76288198033917431484  1
0.22931066574327177432  0.77543333318986706892  1
0.22931066574327177432  0.77543333318986706892  1
1  2  3  4
  
ZONE T=F_814_S_1
STRANDID=0, SOLUTIONTIME=0
Nodes=4, Elements=1, ZONETYPE=FEQuadrilateral
DATAPACKING=POINT
DT=(SINGLE SINGLE SINGLE)
0.20875582171232309747  0.76204706687783119179  1
0.18998767359328075366  0.74669355239104551192  1
0.21361109028409092092  0.73485668195171482964  1
0.21361109028409092092  0.73485668195171482964  1
1  2  3  4
  
ZONE T=F_818_S_1
STRANDID=0, SOLUTIONTIME=0
Nodes=4, Elements=1, ZONETYPE=FEQuadrilateral
DATAPACKING=POINT
DT=(SINGLE SINGLE SINGLE)
0.17702402682463369565  0.73115063112287792535  1
0.18369126642308297725  0.71454313343370989831  1
0.19260109510069217675  0.72821494639888617595  1
0.19260109510069217675  0.72821494639888617595  1
1  2  3  4
  
ZONE T=F_823_S_1
STRANDID=0, SOLUTIONTIME=0
Nodes=4, Elements=1, ZONETYPE=FEQuadrilateral
DATAPACKING=POINT
DT=(SINGLE SINGLE SINGLE)
0.21361109028409092092  0.73485668195171482964  1
0.18998767359328075366  0.74669355239104551192  1
0.19260109510069217675  0.72821494639888617595  1
0.19260109510069217675  0.72821494639888617595  1
1  2  3  4
  
ZONE T=F_824_S_1
STRANDID=0, SOLUTIONTIME=0
Nodes=4, Elements=1, ZONETYPE=FEQuadrilateral
DATAPACKING=POINT
DT=(SINGLE SINGLE SINGLE)
0.17702402682463369565  0.73115063112287792535  1
0.19260109510069217675  0.72821494639888617595  1
0.18998767359328075366  0.74669355239104551192  1
0.18998767359328075366  0.74669355239104551192  1
1  2  3  4
  
ZONE T=F_828_S_1
STRANDID=0, SOLUTIONTIME=0
Nodes=4, Elements=1, ZONETYPE=FEQuadrilateral
DATAPACKING=POINT
DT=(SINGLE SINGLE SINGLE)
0.17702402682463369565  0.73115063112287792535  1
0.17659950845795210905  0.7305654717896949979  1
0.183513214584056783  0.71458356003241252363  1
0.18369126642308297725  0.71454313343370989831  1
1  2  3  4
  
ZONE T=F_828_S_2
STRANDID=0, SOLUTIONTIME=0
Nodes=4, Elements=1, ZONETYPE=FEQuadrilateral
DATAPACKING=POINT
DT=(SINGLE SINGLE SINGLE)
0.17659950845795210905  0.7305654717896949979  -1
0.16762252809046454538  0.71819153403313218398  -1
0.183513214584056783  0.71458356003241252363  -1
0.183513214584056783  0.71458356003241252363  -1
1  2  3  4
  
ZONE T=F_834_S_1
STRANDID=0, SOLUTIONTIME=0
Nodes=4, Elements=1, ZONETYPE=FEQuadrilateral
DATAPACKING=POINT
DT=(SINGLE SINGLE SINGLE)
0.14767153704152963245  0.69998217674389373588  -1
0.15401615455982353708  0.68751625374705405136  -1
0.16130033782104657991  0.69035795729600768489  -1
0.16931525144329051535  0.69892173517567635077  -1
1  2  3  4
  
ZONE T=F_834_S_2
STRANDID=0, SOLUTIONTIME=0
Nodes=4, Elements=1, ZONETYPE=FEQuadrilateral
DATAPACKING=POINT
DT=(SINGLE SINGLE SINGLE)
0.15401615455982353708  0.68751625374705405136  1
0.15564518251971101725  0.68431553486225105143  1
0.16130033782104657991  0.69035795729600768489  1
0.16130033782104657991  0.69035795729600768489  1
1  2  3  4
  
ZONE T=F_835_S_1
STRANDID=0, SOLUTIONTIME=0
Nodes=4, Elements=1, ZONETYPE=FEQuadrilateral
DATAPACKING=POINT
DT=(SINGLE SINGLE SINGLE)
0.15727629445713336986  0.71123397064247928512  -1
0.14767153704152963245  0.69998217674389373588  -1
0.16931525144329051535  0.69892173517567635077  -1
0.16931525144329051535  0.69892173517567635077  -1
1  2  3  4
  
ZONE T=F_840_S_1
STRANDID=0, SOLUTIONTIME=0
Nodes=4, Elements=1, ZONETYPE=FEQuadrilateral
DATAPACKING=POINT
DT=(SINGLE SINGLE SINGLE)
0.16762252809046454538  0.71819153403313218398  -1
0.15727629445713336986  0.71123397064247928512  -1
0.16931525144329051535  0.69892173517567635077  -1
0.16931525144329051535  0.69892173517567635077  -1
1  2  3  4
  
ZONE T=F_841_S_1
STRANDID=0, SOLUTIONTIME=0
Nodes=4, Elements=1, ZONETYPE=FEQuadrilateral
DATAPACKING=POINT
DT=(SINGLE SINGLE SINGLE)
0.16931525144329051535  0.69892173517567635077  -1
0.18358204485962548169  0.71442445008901844794  -1
0.183513214584056783  0.71458356003241252363  -1
0.16762252809046454538  0.71819153403313218398  -1
1  2  3  4
  
ZONE T=F_841_S_2
STRANDID=0, SOLUTIONTIME=0
Nodes=4, Elements=1, ZONETYPE=FEQuadrilateral
DATAPACKING=POINT
DT=(SINGLE SINGLE SINGLE)
0.18358204485962548169  0.71442445008901844794  1
0.18369126642308297725  0.71454313343370989831  1
0.183513214584056783  0.71458356003241252363  1
0.183513214584056783  0.71458356003241252363  1
1  2  3  4
  
ZONE T=F_852_S_1
STRANDID=0, SOLUTIONTIME=0
Nodes=4, Elements=1, ZONETYPE=FEQuadrilateral
DATAPACKING=POINT
DT=(SINGLE SINGLE SINGLE)
0.15564518251971101725  0.68431553486225105143  1
0.15401615455982353708  0.68751625374705405136  1
0.14672869999999998969  0.68467327399999999837  1
0.14723639173522307111  0.68353267585238797199  1
1  2  3  4
  
ZONE T=F_852_S_2
STRANDID=0, SOLUTIONTIME=0
Nodes=4, Elements=1, ZONETYPE=FEQuadrilateral
DATAPACKING=POINT
DT=(SINGLE SINGLE SINGLE)
0.14767153704152963245  0.69998217674389373588  -1
0.14316712102010809016  0.6926748426160090899  -1
0.14672869999999998969  0.68467327399999999837  -1
0.15401615455982353708  0.68751625374705405136  -1
1  2  3  4
  
ZONE T=F_852_S_3
STRANDID=0, SOLUTIONTIME=0
Nodes=4, Elements=1, ZONETYPE=FEQuadrilateral
DATAPACKING=POINT
DT=(SINGLE SINGLE SINGLE)
0.13694081617288259012  0.68257415704780843857  1
0.14272942137258581852  0.68311307659656084201  1
0.14672869999999998969  0.68467327399999999837  1
0.14316712102010809016  0.6926748426160090899  1
1  2  3  4
  
ZONE T=F_852_S_4
STRANDID=0, SOLUTIONTIME=0
Nodes=4, Elements=1, ZONETYPE=FEQuadrilateral
DATAPACKING=POINT
DT=(SINGLE SINGLE SINGLE)
0.14272942137258581852  0.68311307659656084201  -1
0.14723639173522307111  0.68353267585238797199  -1
0.14672869999999998969  0.68467327399999999837  -1
0.14672869999999998969  0.68467327399999999837  -1
1  2  3  4
  
ZONE T=F_858_S_1
STRANDID=0, SOLUTIONTIME=0
Nodes=4, Elements=1, ZONETYPE=FEQuadrilateral
DATAPACKING=POINT
DT=(SINGLE SINGLE SINGLE)
0.12031987738753417705  0.68868852774883904111  1
0.13694081617288259012  0.68257415704780843857  1
0.12995129277490860553  0.70016371323280746086  1
0.12995129277490860553  0.70016371323280746086  1
1  2  3  4
  
ZONE T=F_859_S_1
STRANDID=0, SOLUTIONTIME=0
Nodes=4, Elements=1, ZONETYPE=FEQuadrilateral
DATAPACKING=POINT
DT=(SINGLE SINGLE SINGLE)
0.13694081617288259012  0.68257415704780843857  1
0.14316712102010809016  0.6926748426160090899  1
0.13987901919828288344  0.70006200782905114721  1
0.12995129277490860553  0.70016371323280746086  1
1  2  3  4
  
ZONE T=F_859_S_2
STRANDID=0, SOLUTIONTIME=0
Nodes=4, Elements=1, ZONETYPE=FEQuadrilateral
DATAPACKING=POINT
DT=(SINGLE SINGLE SINGLE)
0.14316712102010809016  0.6926748426160090899  -1
0.14767153704152963245  0.69998217674389373588  -1
0.13987901919828288344  0.70006200782905114721  -1
0.13987901919828288344  0.70006200782905114721  -1
1  2  3  4
  
ZONE T=F_860_S_1
STRANDID=0, SOLUTIONTIME=0
Nodes=4, Elements=1, ZONETYPE=FEQuadrilateral
DATAPACKING=POINT
DT=(SINGLE SINGLE SINGLE)
0.13694081617288259012  0.68257415704780843857  1
0.12031987738753417705  0.68868852774883904111  1
0.12136910111259521794  0.67562427259483592845  1
0.12136910111259521794  0.67562427259483592845  1
1  2  3  4
  
ZONE T=F_864_S_1
STRANDID=0, SOLUTIONTIME=0
Nodes=4, Elements=1, ZONETYPE=FEQuadrilateral
DATAPACKING=POINT
DT=(SINGLE SINGLE SINGLE)
0.10872103762454296549  0.68048408195162612966  1
0.11002681760189636506  0.67035514641910798339  1
0.12026586267656425022  0.67434959967617513765  1
0.12136910111259521794  0.67562427259483592845  1
1  2  3  4
  
ZONE T=F_864_S_2
STRANDID=0, SOLUTIONTIME=0
Nodes=4, Elements=1, ZONETYPE=FEQuadrilateral
DATAPACKING=POINT
DT=(SINGLE SINGLE SINGLE)
0.11002681760189636506  0.67035514641910798339  -1
0.11090600444806091029  0.66353529388630383412  -1
0.12026586267656425022  0.67434959967617513765  -1
0.12026586267656425022  0.67434959967617513765  -1
1  2  3  4
  
ZONE T=F_871_S_1
STRANDID=0, SOLUTIONTIME=0
Nodes=4, Elements=1, ZONETYPE=FEQuadrilateral
DATAPACKING=POINT
DT=(SINGLE SINGLE SINGLE)
0.10872103762454296549  0.68048408195162612966  1
0.12136910111259521794  0.67562427259483592845  1
0.12031987738753417705  0.68868852774883904111  1
0.12031987738753417705  0.68868852774883904111  1
1  2  3  4
  
ZONE T=F_875_S_1
STRANDID=0, SOLUTIONTIME=0
Nodes=4, Elements=1, ZONETYPE=FEQuadrilateral
DATAPACKING=POINT
DT=(SINGLE SINGLE SINGLE)
0.094734999017270379862  0.67255443425031236071  1
0.10334910946559017209  0.6677500408823812128  1
0.11002681760189636506  0.67035514641910798339  1
0.10872103762454296549  0.68048408195162612966  1
1  2  3  4
  
ZONE T=F_875_S_2
STRANDID=0, SOLUTIONTIME=0
Nodes=4, Elements=1, ZONETYPE=FEQuadrilateral
DATAPACKING=POINT
DT=(SINGLE SINGLE SINGLE)
0.10334910946559017209  0.6677500408823812128  -1
0.11090600444806091029  0.66353529388630383412  -1
0.11002681760189636506  0.67035514641910798339  -1
0.11002681760189636506  0.67035514641910798339  -1
1  2  3  4
  
ZONE T=F_878_S_1
STRANDID=0, SOLUTIONTIME=0
Nodes=4, Elements=1, ZONETYPE=FEQuadrilateral
DATAPACKING=POINT
DT=(SINGLE SINGLE SINGLE)
0.092881754371431951567  0.65253631515050081191  1
0.099143375978062719955  0.65635735861195831919  1
0.095574572999999996004  0.66471704099999995297  1
0.093950780047341850287  0.66408356734366136287  1
1  2  3  4
  
ZONE T=F_878_S_2
STRANDID=0, SOLUTIONTIME=0
Nodes=4, Elements=1, ZONETYPE=FEQuadrilateral
DATAPACKING=POINT
DT=(SINGLE SINGLE SINGLE)
0.11090600444806091029  0.66353529388630383412  -1
0.10334910946559017209  0.6677500408823812128  -1
0.095574572999999996004  0.66471704099999995297  -1
0.099143375978062719955  0.65635735861195831919  -1
1  2  3  4
  
ZONE T=F_878_S_3
STRANDID=0, SOLUTIONTIME=0
Nodes=4, Elements=1, ZONETYPE=FEQuadrilateral
DATAPACKING=POINT
DT=(SINGLE SINGLE SINGLE)
0.094734999017270379862  0.67255443425031236071  1
0.094288353787548490059  0.66772992420841748018  1
0.095574572999999996004  0.66471704099999995297  1
0.10334910946559017209  0.6677500408823812128  1
1  2  3  4
  
ZONE T=F_878_S_4
STRANDID=0, SOLUTIONTIME=0
Nodes=4, Elements=1, ZONETYPE=FEQuadrilateral
DATAPACKING=POINT
DT=(SINGLE SINGLE SINGLE)
0.094288353787548490059  0.66772992420841748018  -1
0.093950780047341850287  0.66408356734366136287  -1
0.095574572999999996004  0.66471704099999995297  -1
0.095574572999999996004  0.66471704099999995297  -1
1  2  3  4
  
ZONE T=F_896_S_1
STRANDID=0, SOLUTIONTIME=0
Nodes=4, Elements=1, ZONETYPE=FEQuadrilateral
DATAPACKING=POINT
DT=(SINGLE SINGLE SINGLE)
0.075644297968592885684  0.66697794964809409279  -1
0.067678712932461193574  0.66405344872067828543  -1
0.071815771999999999942  0.65544826400000000266  -1
0.073492380838895643436  0.65610234219501983866  -1
1  2  3  4
  
ZONE T=F_896_S_2
STRANDID=0, SOLUTIONTIME=0
Nodes=4, Elements=1, ZONETYPE=FEQuadrilateral
DATAPACKING=POINT
DT=(SINGLE SINGLE SINGLE)
0.0560405015209745061  0.65978057235165221694  -1
0.063542193806847169224  0.65222057794556809185  -1
0.071815771999999999942  0.65544826400000000266  -1
0.067678712932461193574  0.66405344872067828543  -1
1  2  3  4
  
ZONE T=F_896_S_3
STRANDID=0, SOLUTIONTIME=0
Nodes=4, Elements=1, ZONETYPE=FEQuadrilateral
DATAPACKING=POINT
DT=(SINGLE SINGLE SINGLE)
0.071197758597581969897  0.6445055151586871478  1
0.072911850888767587575  0.65316839285040273477  1
0.071815771999999999942  0.65544826400000000266  1
0.063542193806847169224  0.65222057794556809185  1
1  2  3  4
  
ZONE T=F_896_S_4
STRANDID=0, SOLUTIONTIME=0
Nodes=4, Elements=1, ZONETYPE=FEQuadrilateral
DATAPACKING=POINT
DT=(SINGLE SINGLE SINGLE)
0.072911850888767587575  0.65316839285040273477  1
0.073492380838895643436  0.65610234219501983866  1
0.071815771999999999942  0.65544826400000000266  1
0.071815771999999999942  0.65544826400000000266  1
1  2  3  4
  
ZONE T=F_901_S_1
STRANDID=0, SOLUTIONTIME=0
Nodes=4, Elements=1, ZONETYPE=FEQuadrilateral
DATAPACKING=POINT
DT=(SINGLE SINGLE SINGLE)
0.043900117975777190604  0.65487154566444161219  -1
0.055867031020169155564  0.65971042866016760264  -1
0.055809946780658203913  0.65982459321823927478  -1
0.042119318062991698004  0.66243860731071368964  -1
1  2  3  4
  
ZONE T=F_901_S_2
STRANDID=0, SOLUTIONTIME=0
Nodes=4, Elements=1, ZONETYPE=FEQuadrilateral
DATAPACKING=POINT
DT=(SINGLE SINGLE SINGLE)
0.055867031020169155564  0.65971042866016760264  -1
0.0560405015209745061  0.65978057235165221694  -1
0.055809946780658203913  0.65982459321823927478  -1
0.055809946780658203913  0.65982459321823927478  -1
1  2  3  4
  
ZONE T=F_905_S_1
STRANDID=0, SOLUTIONTIME=0
Nodes=4, Elements=1, ZONETYPE=FEQuadrilateral
DATAPACKING=POINT
DT=(SINGLE SINGLE SINGLE)
0.031847359009232918681  0.6542330886744369689  -1
0.043900117975777190604  0.65487154566444161219  -1
0.042119318062991698004  0.66243860731071368964  -1
0.042119318062991698004  0.66243860731071368964  -1
1  2  3  4
  
ZONE T=F_912_S_1
STRANDID=0, SOLUTIONTIME=0
Nodes=4, Elements=1, ZONETYPE=FEQuadrilateral
DATAPACKING=POINT
DT=(SINGLE SINGLE SINGLE)
0.015613665383512035159  0.65299354560024436278  -1
0.023671617383909326904  0.63666627981139078951  -1
0.023690740756564798719  0.63667374021617950675  -1
0.031847359009232918681  0.6542330886744369689  -1
1  2  3  4
  
ZONE T=F_912_S_2
STRANDID=0, SOLUTIONTIME=0
Nodes=4, Elements=1, ZONETYPE=FEQuadrilateral
DATAPACKING=POINT
DT=(SINGLE SINGLE SINGLE)
0.023671617383909326904  0.63666627981139078951  1
0.023679683392730438429  0.63664993622062848733  1
0.023690740756564798719  0.63667374021617950675  1
0.023690740756564798719  0.63667374021617950675  1
1  2  3  4
  
ZONE T=F_922_S_1
STRANDID=0, SOLUTIONTIME=0
Nodes=4, Elements=1, ZONETYPE=FEQuadrilateral
DATAPACKING=POINT
DT=(SINGLE SINGLE SINGLE)
0.64948049815209174529  0.93977872546329943582  -1
0.65998065850769105367  0.92210905149065491848  -1
0.6710468920253365166  0.93508863411407483479  -1
0.6710468920253365166  0.93508863411407483479  -1
1  2  3  4
  
ZONE T=F_923_S_1
STRANDID=0, SOLUTIONTIME=0
Nodes=4, Elements=1, ZONETYPE=FEQuadrilateral
DATAPACKING=POINT
DT=(SINGLE SINGLE SINGLE)
0.65998065850769105367  0.92210905149065491848  -1
0.68323835511454233949  0.91033814838709914419  -1
0.68325756054044761711  0.91034700866145490394  -1
0.6710468920253365166  0.93508863411407483479  -1
1  2  3  4
  
ZONE T=F_923_S_2
STRANDID=0, SOLUTIONTIME=0
Nodes=4, Elements=1, ZONETYPE=FEQuadrilateral
DATAPACKING=POINT
DT=(SINGLE SINGLE SINGLE)
0.68323835511454233949  0.91033814838709914419  1
0.6832697834325059949  0.91032224226828994951  1
0.68325756054044761711  0.91034700866145490394  1
0.68325756054044761711  0.91034700866145490394  1
1  2  3  4
  
ZONE T=F_925_S_1
STRANDID=0, SOLUTIONTIME=0
Nodes=4, Elements=1, ZONETYPE=FEQuadrilateral
DATAPACKING=POINT
DT=(SINGLE SINGLE SINGLE)
0.64504933943302422694  0.92020854935442042422  -1
0.65998065850769105367  0.92210905149065491848  -1
0.64948049815209174529  0.93977872546329943582  -1
0.64948049815209174529  0.93977872546329943582  -1
1  2  3  4
  
ZONE T=F_929_S_1
STRANDID=0, SOLUTIONTIME=0
Nodes=4, Elements=1, ZONETYPE=FEQuadrilateral
DATAPACKING=POINT
DT=(SINGLE SINGLE SINGLE)
0.63336615307550059306  0.90799214396824923234  -1
0.64504933943302422694  0.92020854935442042422  -1
0.62832851261988109659  0.92828670206097751993  -1
0.62832851261988109659  0.92828670206097751993  -1
1  2  3  4
  
ZONE T=F_937_S_1
STRANDID=0, SOLUTIONTIME=0
Nodes=4, Elements=1, ZONETYPE=FEQuadrilateral
DATAPACKING=POINT
DT=(SINGLE SINGLE SINGLE)
0.62832851261988109659  0.92828670206097751993  -1
0.64504933943302422694  0.92020854935442042422  -1
0.64948049815209174529  0.93977872546329943582  -1
0.64948049815209174529  0.93977872546329943582  -1
1  2  3  4
  
ZONE T=F_943_S_1
STRANDID=0, SOLUTIONTIME=0
Nodes=4, Elements=1, ZONETYPE=FEQuadrilateral
DATAPACKING=POINT
DT=(SINGLE SINGLE SINGLE)
0.62832851261988109659  0.92828670206097751993  -1
0.60579620998594063686  0.92881336545215253953  -1
0.60749566926470799366  0.92522051248207670682  -1
0.61704978119311815199  0.91323899447789225192  -1
1  2  3  4
  
ZONE T=F_943_S_2
STRANDID=0, SOLUTIONTIME=0
Nodes=4, Elements=1, ZONETYPE=FEQuadrilateral
DATAPACKING=POINT
DT=(SINGLE SINGLE SINGLE)
0.60579620998594063686  0.92881336545215253953  1
0.60460857804436729523  0.92884112481061575917  1
0.60749566926470799366  0.92522051248207670682  1
0.60749566926470799366  0.92522051248207670682  1
1  2  3  4
  
ZONE T=F_944_S_1
STRANDID=0, SOLUTIONTIME=0
Nodes=4, Elements=1, ZONETYPE=FEQuadrilateral
DATAPACKING=POINT
DT=(SINGLE SINGLE SINGLE)
0.59894512071266381437  0.90443837980299079948  1
0.60460857804436729523  0.92884112481061575917  1
0.58408926248686210414  0.92090324588393057681  1
0.58408926248686210414  0.92090324588393057681  1
1  2  3  4
  
ZONE T=F_945_S_1
STRANDID=0, SOLUTIONTIME=0
Nodes=4, Elements=1, ZONETYPE=FEQuadrilateral
DATAPACKING=POINT
DT=(SINGLE SINGLE SINGLE)
0.58408926248686210414  0.92090324588393057681  1
0.58176625053570008017  0.90680265188823272471  1
0.59894512071266381437  0.90443837980299079948  1
0.59894512071266381437  0.90443837980299079948  1
1  2  3  4
  
ZONE T=F_946_S_1
STRANDID=0, SOLUTIONTIME=0
Nodes=4, Elements=1, ZONETYPE=FEQuadrilateral
DATAPACKING=POINT
DT=(SINGLE SINGLE SINGLE)
0.59894512071266381437  0.90443837980299079948  1
0.61388966317737447831  0.91170287172023001254  1
0.60749566926470799366  0.92522051248207670682  1
0.60460857804436729523  0.92884112481061575917  1
1  2  3  4
  
ZONE T=F_946_S_2
STRANDID=0, SOLUTIONTIME=0
Nodes=4, Elements=1, ZONETYPE=FEQuadrilateral
DATAPACKING=POINT
DT=(SINGLE SINGLE SINGLE)
0.61388966317737447831  0.91170287172023001254  -1
0.61704978119311815199  0.91323899447789225192  -1
0.60749566926470799366  0.92522051248207670682  -1
0.60749566926470799366  0.92522051248207670682  -1
1  2  3  4
  
ZONE T=F_950_S_1
STRANDID=0, SOLUTIONTIME=0
Nodes=4, Elements=1, ZONETYPE=FEQuadrilateral
DATAPACKING=POINT
DT=(SINGLE SINGLE SINGLE)
0.61771492390758420132  0.94302678226600700206  -1
0.60538538337624014929  0.92968190029925890094  -1
0.60579620998594063686  0.92881336545215253953  -1
0.62832851261988109659  0.92828670206097751993  -1
1  2  3  4
  
ZONE T=F_950_S_2
STRANDID=0, SOLUTIONTIME=0
Nodes=4, Elements=1, ZONETYPE=FEQuadrilateral
DATAPACKING=POINT
DT=(SINGLE SINGLE SINGLE)
0.60538538337624014929  0.92968190029925890094  1
0.60460857804436729523  0.92884112481061575917  1
0.60579620998594063686  0.92881336545215253953  1
0.60579620998594063686  0.92881336545215253953  1
1  2  3  4
  
ZONE T=F_956_S_1
STRANDID=0, SOLUTIONTIME=0
Nodes=4, Elements=1, ZONETYPE=FEQuadrilateral
DATAPACKING=POINT
DT=(SINGLE SINGLE SINGLE)
0.56480396092570162025  0.91008489093497968447  1
0.57912511487831219714  0.89090854253335738377  1
0.58176625053570008017  0.90680265188823272471  1
0.58176625053570008017  0.90680265188823272471  1
1  2  3  4
  
ZONE T=F_957_S_1
STRANDID=0, SOLUTIONTIME=0
Nodes=4, Elements=1, ZONETYPE=FEQuadrilateral
DATAPACKING=POINT
DT=(SINGLE SINGLE SINGLE)
0.56480396092570162025  0.91008489093497968447  1
0.55285636419755534998  0.88454929557606620794  1
0.57912511487831219714  0.89090854253335738377  1
0.57912511487831219714  0.89090854253335738377  1
1  2  3  4
  
ZONE T=F_961_S_1
STRANDID=0, SOLUTIONTIME=0
Nodes=4, Elements=1, ZONETYPE=FEQuadrilateral
DATAPACKING=POINT
DT=(SINGLE SINGLE SINGLE)
0.56480396092570162025  0.91008489093497968447  1
0.58176625053570008017  0.90680265188823272471  1
0.58408926248686210414  0.92090324588393057681  1
0.58408926248686210414  0.92090324588393057681  1
1  2  3  4
  
ZONE T=F_969_S_1
STRANDID=0, SOLUTIONTIME=0
Nodes=4, Elements=1, ZONETYPE=FEQuadrilateral
DATAPACKING=POINT
DT=(SINGLE SINGLE SINGLE)
0.56480396092570162025  0.91008489093497968447  1
0.53958814703422985914  0.90956307372887801321  1
0.55285636419755534998  0.88454929557606620794  1
0.55285636419755534998  0.88454929557606620794  1
1  2  3  4
  
ZONE T=F_971_S_1
STRANDID=0, SOLUTIONTIME=0
Nodes=4, Elements=1, ZONETYPE=FEQuadrilateral
DATAPACKING=POINT
DT=(SINGLE SINGLE SINGLE)
0.53958814703422985914  0.90956307372887801321  1
0.52173359245883421664  0.88760464890709955821  1
0.55285636419755534998  0.88454929557606620794  1
0.55285636419755534998  0.88454929557606620794  1
1  2  3  4
  
ZONE T=F_986_S_1
STRANDID=0, SOLUTIONTIME=0
Nodes=4, Elements=1, ZONETYPE=FEQuadrilateral
DATAPACKING=POINT
DT=(SINGLE SINGLE SINGLE)
0.48156162410701941479  0.87056040530525935495  -1
0.49722613922931069297  0.8827650956782139291  -1
0.47777191956986880816  0.89374818844574843713  -1
0.47777191956986880816  0.89374818844574843713  -1
1  2  3  4
  
ZONE T=F_987_S_1
STRANDID=0, SOLUTIONTIME=0
Nodes=4, Elements=1, ZONETYPE=FEQuadrilateral
DATAPACKING=POINT
DT=(SINGLE SINGLE SINGLE)
0.49994744242477412444  0.90295614057103490424  -1
0.47777191956986880816  0.89374818844574843713  -1
0.49722613922931069297  0.8827650956782139291  -1
0.49722613922931069297  0.8827650956782139291  -1
1  2  3  4
  
ZONE T=F_993_S_1
STRANDID=0, SOLUTIONTIME=0
Nodes=4, Elements=1, ZONETYPE=FEQuadrilateral
DATAPACKING=POINT
DT=(SINGLE SINGLE SINGLE)
0.49722613922931069297  0.8827650956782139291  -1
0.51761023811302186992  0.88679039894602751382  -1
0.51548098475051062906  0.8920105147880433849  -1
0.49994744242477412444  0.90295614057103490424  -1
1  2  3  4
  
ZONE T=F_993_S_2
STRANDID=0, SOLUTIONTIME=0
Nodes=4, Elements=1, ZONETYPE=FEQuadrilateral
DATAPACKING=POINT
DT=(SINGLE SINGLE SINGLE)
0.51761023811302186992  0.88679039894602751382  1
0.52173359245883421664  0.88760464890709955821  1
0.51548098475051062906  0.8920105147880433849  1
0.51548098475051062906  0.8920105147880433849  1
1  2  3  4
  
ZONE T=F_1002_S_1
STRANDID=0, SOLUTIONTIME=0
Nodes=4, Elements=1, ZONETYPE=FEQuadrilateral
DATAPACKING=POINT
DT=(SINGLE SINGLE SINGLE)
0.42663517462667704949  0.89518654759522719999  1
0.45269641877275274  0.8744943928048767301  1
0.45354580015068363119  0.90846767693915875252  1
0.45354580015068363119  0.90846767693915875252  1
1  2  3  4
  
ZONE T=F_1003_S_1
STRANDID=0, SOLUTIONTIME=0
Nodes=4, Elements=1, ZONETYPE=FEQuadrilateral
DATAPACKING=POINT
DT=(SINGLE SINGLE SINGLE)
0.45269641877275274  0.8744943928048767301  1
0.46473566211825112493  0.88373852048633094736  1
0.45359272886155566074  0.90843916363879329001  1
0.45354580015068363119  0.90846767693915875252  1
1  2  3  4
  
ZONE T=F_1003_S_2
STRANDID=0, SOLUTIONTIME=0
Nodes=4, Elements=1, ZONETYPE=FEQuadrilateral
DATAPACKING=POINT
DT=(SINGLE SINGLE SINGLE)
0.46473566211825112493  0.88373852048633094736  -1
0.47777191956986880816  0.89374818844574843713  -1
0.45359272886155566074  0.90843916363879329001  -1
0.45359272886155566074  0.90843916363879329001  -1
1  2  3  4
  
ZONE T=F_1004_S_1
STRANDID=0, SOLUTIONTIME=0
Nodes=4, Elements=1, ZONETYPE=FEQuadrilateral
DATAPACKING=POINT
DT=(SINGLE SINGLE SINGLE)
0.42663517462667704949  0.89518654759522719999  1
0.42264392425701102773  0.87244277343584841766  1
0.42437560037805294177  0.86862274494231894728  1
0.45269641877275274  0.8744943928048767301  1
1  2  3  4
  
ZONE T=F_1004_S_2
STRANDID=0, SOLUTIONTIME=0
Nodes=4, Elements=1, ZONETYPE=FEQuadrilateral
DATAPACKING=POINT
DT=(SINGLE SINGLE SINGLE)
0.42264392425701102773  0.87244277343584841766  -1
0.42188286290710175219  0.86810593513692269063  -1
0.42437560037805294177  0.86862274494231894728  -1
0.42437560037805294177  0.86862274494231894728  -1
1  2  3  4
  
ZONE T=F_1015_S_1
STRANDID=0, SOLUTIONTIME=0
Nodes=4, Elements=1, ZONETYPE=FEQuadrilateral
DATAPACKING=POINT
DT=(SINGLE SINGLE SINGLE)
0.42188286290710175219  0.86810593513692269063  -1
0.42264392425701102773  0.87244277343584841766  -1
0.41494842860607261681  0.88941881895683727599  -1
0.40326168310979976228  0.88365109057721935581  -1
1  2  3  4
  
ZONE T=F_1015_S_2
STRANDID=0, SOLUTIONTIME=0
Nodes=4, Elements=1, ZONETYPE=FEQuadrilateral
DATAPACKING=POINT
DT=(SINGLE SINGLE SINGLE)
0.42264392425701102773  0.87244277343584841766  1
0.42663517462667704949  0.89518654759522719999  1
0.41494842860607261681  0.88941881895683727599  1
0.41494842860607261681  0.88941881895683727599  1
1  2  3  4
  
ZONE T=F_1018_S_1
STRANDID=0, SOLUTIONTIME=0
Nodes=4, Elements=1, ZONETYPE=FEQuadrilateral
DATAPACKING=POINT
DT=(SINGLE SINGLE SINGLE)
0.42188286290710175219  0.86810593513692269063  -1
0.40326168310979976228  0.88365109057721935581  -1
0.40076398353991288248  0.86365252022575211832  -1
0.40076398353991288248  0.86365252022575211832  -1
1  2  3  4
  
ZONE T=F_1020_S_1
STRANDID=0, SOLUTIONTIME=0
Nodes=4, Elements=1, ZONETYPE=FEQuadrilateral
DATAPACKING=POINT
DT=(SINGLE SINGLE SINGLE)
0.40326168310979976228  0.88365109057721935581  -1
0.39263330191663803337  0.87840569391349543338  -1
0.39873198846477175827  0.86468240935149309756  -1
0.40076398353991288248  0.86365252022575211832  -1
1  2  3  4
  
ZONE T=F_1020_S_2
STRANDID=0, SOLUTIONTIME=0
Nodes=4, Elements=1, ZONETYPE=FEQuadrilateral
DATAPACKING=POINT
DT=(SINGLE SINGLE SINGLE)
0.39263330191663803337  0.87840569391349543338  1
0.38200492009151693074  0.87316029693788232979  1
0.39873198846477175827  0.86468240935149309756  1
0.39873198846477175827  0.86468240935149309756  1
1  2  3  4
  
ZONE T=F_1021_S_1
STRANDID=0, SOLUTIONTIME=0
Nodes=4, Elements=1, ZONETYPE=FEQuadrilateral
DATAPACKING=POINT
DT=(SINGLE SINGLE SINGLE)
0.38404493077921941779  0.84347719267471421567  1
0.39973922663686178858  0.86241591869843070572  1
0.39873198846477175827  0.86468240935149309756  1
0.38200492009151693074  0.87316029693788232979  1
1  2  3  4
  
ZONE T=F_1021_S_2
STRANDID=0, SOLUTIONTIME=0
Nodes=4, Elements=1, ZONETYPE=FEQuadrilateral
DATAPACKING=POINT
DT=(SINGLE SINGLE SINGLE)
0.39973922663686178858  0.86241591869843070572  -1
0.40076398353991288248  0.86365252022575211832  -1
0.39873198846477175827  0.86468240935149309756  -1
0.39873198846477175827  0.86468240935149309756  -1
1  2  3  4
  
ZONE T=F_1043_S_1
STRANDID=0, SOLUTIONTIME=0
Nodes=4, Elements=1, ZONETYPE=FEQuadrilateral
DATAPACKING=POINT
DT=(SINGLE SINGLE SINGLE)
0.35864618578196355569  0.86163212300523894793  1
0.38404493077921941779  0.84347719267471421567  1
0.38200492009151693074  0.87316029693788232979  1
0.38200492009151693074  0.87316029693788232979  1
1  2  3  4
  
ZONE T=F_1052_S_1
STRANDID=0, SOLUTIONTIME=0
Nodes=4, Elements=1, ZONETYPE=FEQuadrilateral
DATAPACKING=POINT
DT=(SINGLE SINGLE SINGLE)
0.3339916439486365074  0.83928045138586870877  -1
0.35317825539437952553  0.83338700337919335848  -1
0.33879338941172526534  0.85183422528654118011  -1
0.33879338941172526534  0.85183422528654118011  -1
1  2  3  4
  
ZONE T=F_1053_S_1
STRANDID=0, SOLUTIONTIME=0
Nodes=4, Elements=1, ZONETYPE=FEQuadrilateral
DATAPACKING=POINT
DT=(SINGLE SINGLE SINGLE)
0.35317825539437952553  0.83338700337919335848  -1
0.35863886763505165023  0.86159432041443873018  -1
0.35862633313009606439  0.86162232517883630134  -1
0.33879338941172526534  0.85183422528654118011  -1
1  2  3  4
  
ZONE T=F_1053_S_2
STRANDID=0, SOLUTIONTIME=0
Nodes=4, Elements=1, ZONETYPE=FEQuadrilateral
DATAPACKING=POINT
DT=(SINGLE SINGLE SINGLE)
0.35863886763505165023  0.86159432041443873018  1
0.35864618578196355569  0.86163212300523894793  1
0.35862633313009606439  0.86162232517883630134  1
0.35862633313009606439  0.86162232517883630134  1
1  2  3  4
  
ZONE T=F_1054_S_1
STRANDID=0, SOLUTIONTIME=0
Nodes=4, Elements=1, ZONETYPE=FEQuadrilateral
DATAPACKING=POINT
DT=(SINGLE SINGLE SINGLE)
0.3339916439486365074  0.83928045138586870877  -1
0.33288792850419551828  0.83173615050771965151  -1
0.33427525657535617221  0.82825927643476371376  -1
0.35317825539437952553  0.83338700337919335848  -1
1  2  3  4
  
ZONE T=F_1054_S_2
STRANDID=0, SOLUTIONTIME=0
Nodes=4, Elements=1, ZONETYPE=FEQuadrilateral
DATAPACKING=POINT
DT=(SINGLE SINGLE SINGLE)
0.33288792850419551828  0.83173615050771965151  1
0.33230091633689629038  0.82772370651090410032  1
0.33427525657535617221  0.82825927643476371376  1
0.33427525657535617221  0.82825927643476371376  1
1  2  3  4
  
ZONE T=F_1055_S_1
STRANDID=0, SOLUTIONTIME=0
Nodes=4, Elements=1, ZONETYPE=FEQuadrilateral
DATAPACKING=POINT
DT=(SINGLE SINGLE SINGLE)
0.32362423179942190199  0.836451565893499005  1
0.31626081675120648606  0.8222180977403199531  1
0.33230091633689629038  0.82772370651090410032  1
0.33230091633689629038  0.82772370651090410032  1
1  2  3  4
  
ZONE T=F_1061_S_1
STRANDID=0, SOLUTIONTIME=0
Nodes=4, Elements=1, ZONETYPE=FEQuadrilateral
DATAPACKING=POINT
DT=(SINGLE SINGLE SINGLE)
0.33230091633689629038  0.82772370651090410032  1
0.33288792850419551828  0.83173615050771965151  1
0.33028157296109605934  0.83826810945894825178  1
0.32362423179942190199  0.836451565893499005  1
1  2  3  4
  
ZONE T=F_1061_S_2
STRANDID=0, SOLUTIONTIME=0
Nodes=4, Elements=1, ZONETYPE=FEQuadrilateral
DATAPACKING=POINT
DT=(SINGLE SINGLE SINGLE)
0.33288792850419551828  0.83173615050771965151  -1
0.3339916439486365074  0.83928045138586870877  -1
0.33028157296109605934  0.83826810945894825178  -1
0.33028157296109605934  0.83826810945894825178  -1
1  2  3  4
  
ZONE T=F_1069_S_1
STRANDID=0, SOLUTIONTIME=0
Nodes=4, Elements=1, ZONETYPE=FEQuadrilateral
DATAPACKING=POINT
DT=(SINGLE SINGLE SINGLE)
0.32362423179942190199  0.836451565893499005  1
0.31158391560855774882  0.83840560614724779498  1
0.31626081675120648606  0.8222180977403199531  1
0.31626081675120648606  0.8222180977403199531  1
1  2  3  4
  
ZONE T=F_1072_S_1
STRANDID=0, SOLUTIONTIME=0
Nodes=4, Elements=1, ZONETYPE=FEQuadrilateral
DATAPACKING=POINT
DT=(SINGLE SINGLE SINGLE)
0.29382350984212124434  0.82964036039040323089  1
0.29958821249023354083  0.79672050696117890922  1
0.31626081675120648606  0.8222180977403199531  1
0.31626081675120648606  0.8222180977403199531  1
1  2  3  4
  
ZONE T=F_1073_S_1
STRANDID=0, SOLUTIONTIME=0
Nodes=4, Elements=1, ZONETYPE=FEQuadrilateral
DATAPACKING=POINT
DT=(SINGLE SINGLE SINGLE)
0.2702974690489299836  0.7842539854882415451  1
0.29958821249023354083  0.79672050696117890922  1
0.26425874286279094072  0.81504933968278281409  1
0.26425874286279094072  0.81504933968278281409  1
1  2  3  4
  
ZONE T=F_1074_S_1
STRANDID=0, SOLUTIONTIME=0
Nodes=4, Elements=1, ZONETYPE=FEQuadrilateral
DATAPACKING=POINT
DT=(SINGLE SINGLE SINGLE)
0.29382350984212124434  0.82964036039040323089  1
0.26425874286279094072  0.81504933968278281409  1
0.29958821249023354083  0.79672050696117890922  1
0.29958821249023354083  0.79672050696117890922  1
1  2  3  4
  
ZONE T=F_1078_S_1
STRANDID=0, SOLUTIONTIME=0
Nodes=4, Elements=1, ZONETYPE=FEQuadrilateral
DATAPACKING=POINT
DT=(SINGLE SINGLE SINGLE)
0.29382350984212124434  0.82964036039040323089  1
0.31626081675120648606  0.8222180977403199531  1
0.31158391560855774882  0.83840560614724779498  1
0.31158391560855774882  0.83840560614724779498  1
1  2  3  4
  
ZONE T=F_1087_S_1
STRANDID=0, SOLUTIONTIME=0
Nodes=4, Elements=1, ZONETYPE=FEQuadrilateral
DATAPACKING=POINT
DT=(SINGLE SINGLE SINGLE)
0.22837308172365294867  0.79733878491499110552  1
0.22931066574327177432  0.77543333318986706892  1
0.24790930036587396912  0.78890665277964666657  1
0.24790930036587396912  0.78890665277964666657  1
1  2  3  4
  
ZONE T=F_1088_S_1
STRANDID=0, SOLUTIONTIME=0
Nodes=4, Elements=1, ZONETYPE=FEQuadrilateral
DATAPACKING=POINT
DT=(SINGLE SINGLE SINGLE)
0.26425874286279094072  0.81504933968278281409  1
0.24203135989133237049  0.80407951856284820558  1
0.24790930036587396912  0.78890665277964666657  1
0.24790930036587396912  0.78890665277964666657  1
1  2  3  4
  
ZONE T=F_1089_S_1
STRANDID=0, SOLUTIONTIME=0
Nodes=4, Elements=1, ZONETYPE=FEQuadrilateral
DATAPACKING=POINT
DT=(SINGLE SINGLE SINGLE)
0.22837308172365294867  0.79733878491499110552  1
0.24790930036587396912  0.78890665277964666657  1
0.24203135989133237049  0.80407951856284820558  1
0.24203135989133237049  0.80407951856284820558  1
1  2  3  4
  
ZONE T=F_1090_S_1
STRANDID=0, SOLUTIONTIME=0
Nodes=4, Elements=1, ZONETYPE=FEQuadrilateral
DATAPACKING=POINT
DT=(SINGLE SINGLE SINGLE)
0.24790930036587396912  0.78890665277964666657  1
0.2702974690489299836  0.7842539854882415451  1
0.26425874286279094072  0.81504933968278281409  1
0.26425874286279094072  0.81504933968278281409  1
1  2  3  4
  
ZONE T=F_1097_S_1
STRANDID=0, SOLUTIONTIME=0
Nodes=4, Elements=1, ZONETYPE=FEQuadrilateral
DATAPACKING=POINT
DT=(SINGLE SINGLE SINGLE)
0.2080472994390477337  0.78730745571792803972  1
0.20875582171232309747  0.76204706687783119179  1
0.22931066574327177432  0.77543333318986706892  1
0.22931066574327177432  0.77543333318986706892  1
1  2  3  4
  
ZONE T=F_1105_S_1
STRANDID=0, SOLUTIONTIME=0
Nodes=4, Elements=1, ZONETYPE=FEQuadrilateral
DATAPACKING=POINT
DT=(SINGLE SINGLE SINGLE)
0.2080472994390477337  0.78730745571792803972  1
0.22931066574327177432  0.77543333318986706892  1
0.22837308172365294867  0.79733878491499110552  1
0.22837308172365294867  0.79733878491499110552  1
1  2  3  4
  
ZONE T=F_1112_S_1
STRANDID=0, SOLUTIONTIME=0
Nodes=4, Elements=1, ZONETYPE=FEQuadrilateral
DATAPACKING=POINT
DT=(SINGLE SINGLE SINGLE)
0.2080472994390477337  0.78730745571792803972  1
0.18133748707770372399  0.77412543315907578201  1
0.20875582171232309747  0.76204706687783119179  1
0.20875582171232309747  0.76204706687783119179  1
1  2  3  4
  
ZONE T=F_1113_S_1
STRANDID=0, SOLUTIONTIME=0
Nodes=4, Elements=1, ZONETYPE=FEQuadrilateral
DATAPACKING=POINT
DT=(SINGLE SINGLE SINGLE)
0.20875582171232309747  0.76204706687783119179  1
0.18133748707770372399  0.77412543315907578201  1
0.18998767359328075366  0.74669355239104551192  1
0.18998767359328075366  0.74669355239104551192  1
1  2  3  4
  
ZONE T=F_1115_S_1
STRANDID=0, SOLUTIONTIME=0
Nodes=4, Elements=1, ZONETYPE=FEQuadrilateral
DATAPACKING=POINT
DT=(SINGLE SINGLE SINGLE)
0.18998767359328075366  0.74669355239104551192  1
0.1687266781624161549  0.74876452115169067625  1
0.17435335257948803012  0.73575774701631591057  1
0.17702402682463369565  0.73115063112287792535  1
1  2  3  4
  
ZONE T=F_1115_S_2
STRANDID=0, SOLUTIONTIME=0
Nodes=4, Elements=1, ZONETYPE=FEQuadrilateral
DATAPACKING=POINT
DT=(SINGLE SINGLE SINGLE)
0.1687266781624161549  0.74876452115169067625  -1
0.16669903404488950471  0.74896202778484699536  -1
0.17435335257948803012  0.73575774701631591057  -1
0.17435335257948803012  0.73575774701631591057  -1
1  2  3  4
  
ZONE T=F_1119_S_1
STRANDID=0, SOLUTIONTIME=0
Nodes=4, Elements=1, ZONETYPE=FEQuadrilateral
DATAPACKING=POINT
DT=(SINGLE SINGLE SINGLE)
0.16141687807914475994  0.73095295726132469838  -1
0.17635006375259343336  0.73114209497798898774  -1
0.17435335257948803012  0.73575774701631591057  -1
0.16669903404488950471  0.74896202778484699536  -1
1  2  3  4
  
ZONE T=F_1119_S_2
STRANDID=0, SOLUTIONTIME=0
Nodes=4, Elements=1, ZONETYPE=FEQuadrilateral
DATAPACKING=POINT
DT=(SINGLE SINGLE SINGLE)
0.17635006375259343336  0.73114209497798898774  1
0.17702402682463369565  0.73115063112287792535  1
0.17435335257948803012  0.73575774701631591057  1
0.17435335257948803012  0.73575774701631591057  1
1  2  3  4
  
ZONE T=F_1120_S_1
STRANDID=0, SOLUTIONTIME=0
Nodes=4, Elements=1, ZONETYPE=FEQuadrilateral
DATAPACKING=POINT
DT=(SINGLE SINGLE SINGLE)
0.16762252809046454538  0.71819153403313218398  -1
0.17659950845795210905  0.7305654717896949979  -1
0.17635006375259343336  0.73114209497798898774  -1
0.16141687807914475994  0.73095295726132469838  -1
1  2  3  4
  
ZONE T=F_1120_S_2
STRANDID=0, SOLUTIONTIME=0
Nodes=4, Elements=1, ZONETYPE=FEQuadrilateral
DATAPACKING=POINT
DT=(SINGLE SINGLE SINGLE)
0.17659950845795210905  0.7305654717896949979  1
0.17702402682463369565  0.73115063112287792535  1
0.17635006375259343336  0.73114209497798898774  1
0.17635006375259343336  0.73114209497798898774  1
1  2  3  4
  
ZONE T=F_1123_S_1
STRANDID=0, SOLUTIONTIME=0
Nodes=4, Elements=1, ZONETYPE=FEQuadrilateral
DATAPACKING=POINT
DT=(SINGLE SINGLE SINGLE)
0.18133748707770372399  0.77412543315907578201  1
0.16781291974528078637  0.75087679004535856642  1
0.1687266781624161549  0.74876452115169067625  1
0.18998767359328075366  0.74669355239104551192  1
1  2  3  4
  
ZONE T=F_1123_S_2
STRANDID=0, SOLUTIONTIME=0
Nodes=4, Elements=1, ZONETYPE=FEQuadrilateral
DATAPACKING=POINT
DT=(SINGLE SINGLE SINGLE)
0.16781291974528078637  0.75087679004535856642  -1
0.16669903404488950471  0.74896202778484699536  -1
0.1687266781624161549  0.74876452115169067625  -1
0.1687266781624161549  0.74876452115169067625  -1
1  2  3  4
  
ZONE T=F_1129_S_1
STRANDID=0, SOLUTIONTIME=0
Nodes=4, Elements=1, ZONETYPE=FEQuadrilateral
DATAPACKING=POINT
DT=(SINGLE SINGLE SINGLE)
0.15727629445713336986  0.71123397064247928512  -1
0.15611510948182538705  0.72085077933588148635  -1
0.14697262554859411021  0.71561112501424672949  -1
0.14697262554859411021  0.71561112501424672949  -1
1  2  3  4
  
ZONE T=F_1130_S_1
STRANDID=0, SOLUTIONTIME=0
Nodes=4, Elements=1, ZONETYPE=FEQuadrilateral
DATAPACKING=POINT
DT=(SINGLE SINGLE SINGLE)
0.15611510948182538705  0.72085077933588148635  -1
0.15727629445713336986  0.71123397064247928512  -1
0.16762252809046454538  0.71819153403313218398  -1
0.16762252809046454538  0.71819153403313218398  -1
1  2  3  4
  
ZONE T=F_1131_S_1
STRANDID=0, SOLUTIONTIME=0
Nodes=4, Elements=1, ZONETYPE=FEQuadrilateral
DATAPACKING=POINT
DT=(SINGLE SINGLE SINGLE)
0.14697262554859411021  0.71561112501424672949  -1
0.14767153704152963245  0.69998217674389373588  -1
0.15727629445713336986  0.71123397064247928512  -1
0.15727629445713336986  0.71123397064247928512  -1
1  2  3  4
  
ZONE T=F_1136_S_1
STRANDID=0, SOLUTIONTIME=0
Nodes=4, Elements=1, ZONETYPE=FEQuadrilateral
DATAPACKING=POINT
DT=(SINGLE SINGLE SINGLE)
0.15611510948182538705  0.72085077933588148635  -1
0.16762252809046454538  0.71819153403313218398  -1
0.16141687807914475994  0.73095295726132469838  -1
0.16141687807914475994  0.73095295726132469838  -1
1  2  3  4
  
ZONE T=F_1143_S_1
STRANDID=0, SOLUTIONTIME=0
Nodes=4, Elements=1, ZONETYPE=FEQuadrilateral
DATAPACKING=POINT
DT=(SINGLE SINGLE SINGLE)
0.14697262554859411021  0.71561112501424672949  -1
0.13775535159672633312  0.71023973247862814961  -1
0.14767153704152963245  0.69998217674389373588  -1
0.14767153704152963245  0.69998217674389373588  -1
1  2  3  4
  
ZONE T=F_1144_S_1
STRANDID=0, SOLUTIONTIME=0
Nodes=4, Elements=1, ZONETYPE=FEQuadrilateral
DATAPACKING=POINT
DT=(SINGLE SINGLE SINGLE)
0.13775535159672633312  0.71023973247862814961  -1
0.13622709153862752607  0.70826655696706330989  -1
0.13987901919828288344  0.70006200782905114721  -1
0.14767153704152963245  0.69998217674389373588  -1
1  2  3  4
  
ZONE T=F_1144_S_2
STRANDID=0, SOLUTIONTIME=0
Nodes=4, Elements=1, ZONETYPE=FEQuadrilateral
DATAPACKING=POINT
DT=(SINGLE SINGLE SINGLE)
0.13622709153862752607  0.70826655696706330989  1
0.12995129277490860553  0.70016371323280746086  1
0.13987901919828288344  0.70006200782905114721  1
0.13987901919828288344  0.70006200782905114721  1
1  2  3  4
  
ZONE T=F_1153_S_1
STRANDID=0, SOLUTIONTIME=0
Nodes=4, Elements=1, ZONETYPE=FEQuadrilateral
DATAPACKING=POINT
DT=(SINGLE SINGLE SINGLE)
0.12995129277490860553  0.70016371323280746086  1
0.11737431753169032256  0.69966953999352832216  1
0.12031987738753417705  0.68868852774883904111  1
0.12031987738753417705  0.68868852774883904111  1
1  2  3  4
  
ZONE T=F_1154_S_1
STRANDID=0, SOLUTIONTIME=0
Nodes=4, Elements=1, ZONETYPE=FEQuadrilateral
DATAPACKING=POINT
DT=(SINGLE SINGLE SINGLE)
0.10839823995039420124  0.6939576187005545016  1
0.10872103762454296549  0.68048408195162612966  1
0.12031987738753417705  0.68868852774883904111  1
0.12031987738753417705  0.68868852774883904111  1
1  2  3  4
  
ZONE T=F_1155_S_1
STRANDID=0, SOLUTIONTIME=0
Nodes=4, Elements=1, ZONETYPE=FEQuadrilateral
DATAPACKING=POINT
DT=(SINGLE SINGLE SINGLE)
0.10872103762454296549  0.68048408195162612966  1
0.10839823995039420124  0.6939576187005545016  1
0.096675135080862797943  0.68812716989202293849  1
0.096675135080862797943  0.68812716989202293849  1
1  2  3  4
  
ZONE T=F_1156_S_1
STRANDID=0, SOLUTIONTIME=0
Nodes=4, Elements=1, ZONETYPE=FEQuadrilateral
DATAPACKING=POINT
DT=(SINGLE SINGLE SINGLE)
0.096675135080862797943  0.68812716989202293849  1
0.094734999017270379862  0.67255443425031236071  1
0.10872103762454296549  0.68048408195162612966  1
0.10872103762454296549  0.68048408195162612966  1
1  2  3  4
  
ZONE T=F_1161_S_1
STRANDID=0, SOLUTIONTIME=0
Nodes=4, Elements=1, ZONETYPE=FEQuadrilateral
DATAPACKING=POINT
DT=(SINGLE SINGLE SINGLE)
0.10839823995039420124  0.6939576187005545016  1
0.12031987738753417705  0.68868852774883904111  1
0.11737431753169032256  0.69966953999352832216  1
0.11737431753169032256  0.69966953999352832216  1
1  2  3  4
  
ZONE T=F_1170_S_1
STRANDID=0, SOLUTIONTIME=0
Nodes=4, Elements=1, ZONETYPE=FEQuadrilateral
DATAPACKING=POINT
DT=(SINGLE SINGLE SINGLE)
0.075644297968592885684  0.66697794964809409279  -1
0.078228616391100347371  0.67261885195427717488  -1
0.073518512040403882768  0.68284743455181029503  -1
0.070905260239302089764  0.68263566809700848559  -1
1  2  3  4
  
ZONE T=F_1170_S_2
STRANDID=0, SOLUTIONTIME=0
Nodes=4, Elements=1, ZONETYPE=FEQuadrilateral
DATAPACKING=POINT
DT=(SINGLE SINGLE SINGLE)
0.078228616391100347371  0.67261885195427717488  -1
0.08327702136025849633  0.68363822131102958135  -1
0.073518512040403882768  0.68284743455181029503  -1
0.073518512040403882768  0.68284743455181029503  -1
1  2  3  4
  
ZONE T=F_1173_S_1
STRANDID=0, SOLUTIONTIME=0
Nodes=4, Elements=1, ZONETYPE=FEQuadrilateral
DATAPACKING=POINT
DT=(SINGLE SINGLE SINGLE)
0.096675135080862797943  0.68812716989202293849  1
0.086968936863314999508  0.68487517295991029442  1
0.090465648511245944086  0.67668435781211833113  1
0.094734999017270379862  0.67255443425031236071  1
1  2  3  4
  
ZONE T=F_1173_S_2
STRANDID=0, SOLUTIONTIME=0
Nodes=4, Elements=1, ZONETYPE=FEQuadrilateral
DATAPACKING=POINT
DT=(SINGLE SINGLE SINGLE)
0.086968936863314999508  0.68487517295991029442  -1
0.08327702136025849633  0.68363822131102958135  -1
0.090465648511245944086  0.67668435781211833113  -1
0.090465648511245944086  0.67668435781211833113  -1
1  2  3  4
  
ZONE T=F_1180_S_1
STRANDID=0, SOLUTIONTIME=0
Nodes=4, Elements=1, ZONETYPE=FEQuadrilateral
DATAPACKING=POINT
DT=(SINGLE SINGLE SINGLE)
0.0560405015209745061  0.65978057235165221694  -1
0.067678712932461193574  0.66405344872067828543  -1
0.062428511262210772959  0.67497399746212893845  -1
0.059711716512347197405  0.67661776042558063882  -1
1  2  3  4
  
ZONE T=F_1180_S_2
STRANDID=0, SOLUTIONTIME=0
Nodes=4, Elements=1, ZONETYPE=FEQuadrilateral
DATAPACKING=POINT
DT=(SINGLE SINGLE SINGLE)
0.067678712932461193574  0.66405344872067828543  -1
0.075644297968592885684  0.66697794964809409279  -1
0.062428511262210772959  0.67497399746212893845  -1
0.062428511262210772959  0.67497399746212893845  -1
1  2  3  4
  
ZONE T=F_1181_S_1
STRANDID=0, SOLUTIONTIME=0
Nodes=4, Elements=1, ZONETYPE=FEQuadrilateral
DATAPACKING=POINT
DT=(SINGLE SINGLE SINGLE)
0.059711716512347197405  0.67661776042558063882  -1
0.048909817547737877153  0.67362437773427696897  -1
0.055438755256971727903  0.66056695076954574652  -1
0.0560405015209745061  0.65978057235165221694  -1
1  2  3  4
  
ZONE T=F_1181_S_2
STRANDID=0, SOLUTIONTIME=0
Nodes=4, Elements=1, ZONETYPE=FEQuadrilateral
DATAPACKING=POINT
DT=(SINGLE SINGLE SINGLE)
0.048909817547737877153  0.67362437773427696897  -1
0.046052876652810569025  0.67283267273379754325  -1
0.055438755256971727903  0.66056695076954574652  -1
0.055438755256971727903  0.66056695076954574652  -1
1  2  3  4
  
ZONE T=F_1182_S_1
STRANDID=0, SOLUTIONTIME=0
Nodes=4, Elements=1, ZONETYPE=FEQuadrilateral
DATAPACKING=POINT
DT=(SINGLE SINGLE SINGLE)
0.042119318062991698004  0.66243860731071368964  -1
0.055809946780658203913  0.65982459321823927478  -1
0.055438755256971727903  0.66056695076954574652  -1
0.046052876652810569025  0.67283267273379754325  -1
1  2  3  4
  
ZONE T=F_1182_S_2
STRANDID=0, SOLUTIONTIME=0
Nodes=4, Elements=1, ZONETYPE=FEQuadrilateral
DATAPACKING=POINT
DT=(SINGLE SINGLE SINGLE)
0.055809946780658203913  0.65982459321823927478  -1
0.0560405015209745061  0.65978057235165221694  -1
0.055438755256971727903  0.66056695076954574652  -1
0.055438755256971727903  0.66056695076954574652  -1
1  2  3  4
  
ZONE T=F_1187_S_1
STRANDID=0, SOLUTIONTIME=0
Nodes=4, Elements=1, ZONETYPE=FEQuadrilateral
DATAPACKING=POINT
DT=(SINGLE SINGLE SINGLE)
0.070905260239302089764  0.68263566809700848559  -1
0.061242570712383759268  0.67744078300528909331  -1
0.062428511262210772959  0.67497399746212893845  -1
0.075644297968592885684  0.66697794964809409279  -1
1  2  3  4
  
ZONE T=F_1187_S_2
STRANDID=0, SOLUTIONTIME=0
Nodes=4, Elements=1, ZONETYPE=FEQuadrilateral
DATAPACKING=POINT
DT=(SINGLE SINGLE SINGLE)
0.061242570712383759268  0.67744078300528909331  -1
0.059711716512347197405  0.67661776042558063882  -1
0.062428511262210772959  0.67497399746212893845  -1
0.062428511262210772959  0.67497399746212893845  -1
1  2  3  4
  
ZONE T=F_1194_S_1
STRANDID=0, SOLUTIONTIME=0
Nodes=4, Elements=1, ZONETYPE=FEQuadrilateral
DATAPACKING=POINT
DT=(SINGLE SINGLE SINGLE)
0.033804410499471401752  0.66897799500590060529  -1
0.031847359009232918681  0.6542330886744369689  -1
0.042119318062991698004  0.66243860731071368964  -1
0.042119318062991698004  0.66243860731071368964  -1
1  2  3  4
  
ZONE T=F_1195_S_1
STRANDID=0, SOLUTIONTIME=0
Nodes=4, Elements=1, ZONETYPE=FEQuadrilateral
DATAPACKING=POINT
DT=(SINGLE SINGLE SINGLE)
0.031847359009232918681  0.6542330886744369689  -1
0.033804410499471401752  0.66897799500590060529  -1
0.021786538611447532621  0.66547521285375033084  -1
0.021786538611447532621  0.66547521285375033084  -1
1  2  3  4
  
ZONE T=F_1196_S_1
STRANDID=0, SOLUTIONTIME=0
Nodes=4, Elements=1, ZONETYPE=FEQuadrilateral
DATAPACKING=POINT
DT=(SINGLE SINGLE SINGLE)
0.021786538611447532621  0.66547521285375033084  -1
0.015613665383512035159  0.65299354560024436278  -1
0.031847359009232918681  0.6542330886744369689  -1
0.031847359009232918681  0.6542330886744369689  -1
1  2  3  4
  
ZONE T=F_1199_S_1
STRANDID=0, SOLUTIONTIME=0
Nodes=4, Elements=1, ZONETYPE=FEQuadrilateral
DATAPACKING=POINT
DT=(SINGLE SINGLE SINGLE)
0.033804410499471401752  0.66897799500590060529  -1
0.042119318062991698004  0.66243860731071368964  -1
0.046052876652810569025  0.67283267273379754325  -1
0.046052876652810569025  0.67283267273379754325  -1
1  2  3  4
  
ZONE T=F_1207_S_1
STRANDID=0, SOLUTIONTIME=0
Nodes=4, Elements=1, ZONETYPE=FEQuadrilateral
DATAPACKING=POINT
DT=(SINGLE SINGLE SINGLE)
0.6710468920253365166  0.93508863411407483479  -1
0.66495440780193915131  0.94743340971293998898  -1
0.64948049815209174529  0.93977872546329943582  -1
0.64948049815209174529  0.93977872546329943582  -1
1  2  3  4
  
ZONE T=F_1212_S_1
STRANDID=0, SOLUTIONTIME=0
Nodes=4, Elements=1, ZONETYPE=FEQuadrilateral
DATAPACKING=POINT
DT=(SINGLE SINGLE SINGLE)
0.0097525258524459295523  0.6648695635939457782  -1
0.015613665383512035159  0.65299354560024436278  -1
0.021786538611447532621  0.66547521285375033084  -1
0.021786538611447532621  0.66547521285375033084  -1
1  2  3  4
  
ZONE T=F_1220_S_1
STRANDID=0, SOLUTIONTIME=0
Nodes=4, Elements=1, ZONETYPE=FEQuadrilateral
DATAPACKING=POINT
DT=(SINGLE SINGLE SINGLE)
0.63099551270112352874  0.94614285542618492553  -1
0.62832851261988109659  0.92828670206097751993  -1
0.64948049815209174529  0.93977872546329943582  -1
0.64948049815209174529  0.93977872546329943582  -1
1  2  3  4
  
ZONE T=F_1221_S_1
STRANDID=0, SOLUTIONTIME=0
Nodes=4, Elements=1, ZONETYPE=FEQuadrilateral
DATAPACKING=POINT
DT=(SINGLE SINGLE SINGLE)
0.63099551270112352874  0.94614285542618492553  -1
0.61771492390758420132  0.94302678226600700206  -1
0.62832851261988109659  0.92828670206097751993  -1
0.62832851261988109659  0.92828670206097751993  -1
1  2  3  4
  
ZONE T=F_1232_S_1
STRANDID=0, SOLUTIONTIME=0
Nodes=4, Elements=1, ZONETYPE=FEQuadrilateral
DATAPACKING=POINT
DT=(SINGLE SINGLE SINGLE)
0.60460857804436729523  0.92884112481061575917  1
0.60430950140040540219  0.93195643891317092589  1
0.59668369759773298711  0.94807826788780491523  1
0.58555029131413272037  0.94011682166233578872  1
1  2  3  4
  
ZONE T=F_1232_S_2
STRANDID=0, SOLUTIONTIME=0
Nodes=4, Elements=1, ZONETYPE=FEQuadrilateral
DATAPACKING=POINT
DT=(SINGLE SINGLE SINGLE)
0.60430950140040540219  0.93195643891317092589  -1
0.60237131376440955499  0.95214545533328664995  -1
0.59668369759773298711  0.94807826788780491523  -1
0.59668369759773298711  0.94807826788780491523  -1
1  2  3  4
  
ZONE T=F_1233_S_1
STRANDID=0, SOLUTIONTIME=0
Nodes=4, Elements=1, ZONETYPE=FEQuadrilateral
DATAPACKING=POINT
DT=(SINGLE SINGLE SINGLE)
0.60237131376440955499  0.95214545533328664995  -1
0.60430950140040540219  0.93195643891317092589  -1
0.60538538337624014929  0.92968190029925890094  -1
0.61771492390758420132  0.94302678226600700206  -1
1  2  3  4
  
ZONE T=F_1233_S_2
STRANDID=0, SOLUTIONTIME=0
Nodes=4, Elements=1, ZONETYPE=FEQuadrilateral
DATAPACKING=POINT
DT=(SINGLE SINGLE SINGLE)
0.60430950140040540219  0.93195643891317092589  1
0.60460857804436729523  0.92884112481061575917  1
0.60538538337624014929  0.92968190029925890094  1
0.60538538337624014929  0.92968190029925890094  1
1  2  3  4
  
ZONE T=F_1234_S_1
STRANDID=0, SOLUTIONTIME=0
Nodes=4, Elements=1, ZONETYPE=FEQuadrilateral
DATAPACKING=POINT
DT=(SINGLE SINGLE SINGLE)
0.58408926248686210414  0.92090324588393057681  1
0.60460857804436729523  0.92884112481061575917  1
0.58555029131413272037  0.94011682166233578872  1
0.58555029131413272037  0.94011682166233578872  1
1  2  3  4
  
ZONE T=F_1245_S_1
STRANDID=0, SOLUTIONTIME=0
Nodes=4, Elements=1, ZONETYPE=FEQuadrilateral
DATAPACKING=POINT
DT=(SINGLE SINGLE SINGLE)
0.58555029131413272037  0.94011682166233578872  1
0.56856018603816749213  0.93160565806953554713  1
0.58408926248686210414  0.92090324588393057681  1
0.58408926248686210414  0.92090324588393057681  1
1  2  3  4
  
ZONE T=F_1247_S_1
STRANDID=0, SOLUTIONTIME=0
Nodes=4, Elements=1, ZONETYPE=FEQuadrilateral
DATAPACKING=POINT
DT=(SINGLE SINGLE SINGLE)
0.55195597948581642811  0.92629604792053998885  1
0.56480396092570162025  0.91008489093497968447  1
0.56856018603816749213  0.93160565806953554713  1
0.56856018603816749213  0.93160565806953554713  1
1  2  3  4
  
ZONE T=F_1248_S_1
STRANDID=0, SOLUTIONTIME=0
Nodes=4, Elements=1, ZONETYPE=FEQuadrilateral
DATAPACKING=POINT
DT=(SINGLE SINGLE SINGLE)
0.56856018603816749213  0.93160565806953554713  1
0.56480396092570162025  0.91008489093497968447  1
0.58408926248686210414  0.92090324588393057681  1
0.58408926248686210414  0.92090324588393057681  1
1  2  3  4
  
ZONE T=F_1249_S_1
STRANDID=0, SOLUTIONTIME=0
Nodes=4, Elements=1, ZONETYPE=FEQuadrilateral
DATAPACKING=POINT
DT=(SINGLE SINGLE SINGLE)
0.55195597948581642811  0.92629604792053998885  1
0.53958814703422985914  0.90956307372887801321  1
0.56480396092570162025  0.91008489093497968447  1
0.56480396092570162025  0.91008489093497968447  1
1  2  3  4
  
ZONE T=F_1259_S_1
STRANDID=0, SOLUTIONTIME=0
Nodes=4, Elements=1, ZONETYPE=FEQuadrilateral
DATAPACKING=POINT
DT=(SINGLE SINGLE SINGLE)
0.55195597948581642811  0.92629604792053998885  1
0.5388488556270815133  0.92722365313307741896  1
0.53958814703422985914  0.90956307372887801321  1
0.53958814703422985914  0.90956307372887801321  1
1  2  3  4
  
ZONE T=F_1261_S_1
STRANDID=0, SOLUTIONTIME=0
Nodes=4, Elements=1, ZONETYPE=FEQuadrilateral
DATAPACKING=POINT
DT=(SINGLE SINGLE SINGLE)
0.52749386572241085958  0.92462457783034857073  1
0.53958814703422985914  0.90956307372887801321  1
0.5388488556270815133  0.92722365313307741896  1
0.5388488556270815133  0.92722365313307741896  1
1  2  3  4
  
ZONE T=F_1262_S_1
STRANDID=0, SOLUTIONTIME=0
Nodes=4, Elements=1, ZONETYPE=FEQuadrilateral
DATAPACKING=POINT
DT=(SINGLE SINGLE SINGLE)
0.52173359245883421664  0.88760464890709955821  1
0.53958814703422985914  0.90956307372887801321  1
0.51792519519399571326  0.91207572425826555218  1
0.51792519519399571326  0.91207572425826555218  1
1  2  3  4
  
ZONE T=F_1263_S_1
STRANDID=0, SOLUTIONTIME=0
Nodes=4, Elements=1, ZONETYPE=FEQuadrilateral
DATAPACKING=POINT
DT=(SINGLE SINGLE SINGLE)
0.52749386572241085958  0.92462457783034857073  1
0.51792519519399571326  0.91207572425826555218  1
0.53958814703422985914  0.90956307372887801321  1
0.53958814703422985914  0.90956307372887801321  1
1  2  3  4
  
ZONE T=F_1268_S_1
STRANDID=0, SOLUTIONTIME=0
Nodes=4, Elements=1, ZONETYPE=FEQuadrilateral
DATAPACKING=POINT
DT=(SINGLE SINGLE SINGLE)
0.47777191956986880816  0.89374818844574843713  -1
0.49994744242477412444  0.90295614057103490424  -1
0.48140808543856800084  0.92221847639177234601  -1
0.48140808543856800084  0.92221847639177234601  -1
1  2  3  4
  
ZONE T=F_1269_S_1
STRANDID=0, SOLUTIONTIME=0
Nodes=4, Elements=1, ZONETYPE=FEQuadrilateral
DATAPACKING=POINT
DT=(SINGLE SINGLE SINGLE)
0.48140808543856800084  0.92221847639177234601  -1
0.45357366266547893829  0.90848142785187935289  -1
0.45359272886155566074  0.90843916363879329001  -1
0.47777191956986880816  0.89374818844574843713  -1
1  2  3  4
  
ZONE T=F_1269_S_2
STRANDID=0, SOLUTIONTIME=0
Nodes=4, Elements=1, ZONETYPE=FEQuadrilateral
DATAPACKING=POINT
DT=(SINGLE SINGLE SINGLE)
0.45357366266547893829  0.90848142785187935289  1
0.45354580015068363119  0.90846767693915875252  1
0.45359272886155566074  0.90843916363879329001  1
0.45359272886155566074  0.90843916363879329001  1
1  2  3  4
  
ZONE T=F_1274_S_1
STRANDID=0, SOLUTIONTIME=0
Nodes=4, Elements=1, ZONETYPE=FEQuadrilateral
DATAPACKING=POINT
DT=(SINGLE SINGLE SINGLE)
0.50412161199421601232  0.92055208482407913095  1
0.50401770890904340483  0.92011408802878791313  1
0.50911868563876305771  0.90760844172789068018  1
0.51792519519399571326  0.91207572425826555218  1
1  2  3  4
  
ZONE T=F_1274_S_2
STRANDID=0, SOLUTIONTIME=0
Nodes=4, Elements=1, ZONETYPE=FEQuadrilateral
DATAPACKING=POINT
DT=(SINGLE SINGLE SINGLE)
0.50401770890904340483  0.92011408802878791313  -1
0.49994744242477412444  0.90295614057103490424  -1
0.50911868563876305771  0.90760844172789068018  -1
0.50911868563876305771  0.90760844172789068018  -1
1  2  3  4
  
ZONE T=F_1275_S_1
STRANDID=0, SOLUTIONTIME=0
Nodes=4, Elements=1, ZONETYPE=FEQuadrilateral
DATAPACKING=POINT
DT=(SINGLE SINGLE SINGLE)
0.49994744242477412444  0.90295614057103490424  -1
0.50401770890904340483  0.92011408802878791313  -1
0.50383033615131345151  0.92057345445187754862  -1
0.48140808543856800084  0.92221847639177234601  -1
1  2  3  4
  
ZONE T=F_1275_S_2
STRANDID=0, SOLUTIONTIME=0
Nodes=4, Elements=1, ZONETYPE=FEQuadrilateral
DATAPACKING=POINT
DT=(SINGLE SINGLE SINGLE)
0.50401770890904340483  0.92011408802878791313  1
0.50412161199421601232  0.92055208482407913095  1
0.50383033615131345151  0.92057345445187754862  1
0.50383033615131345151  0.92057345445187754862  1
1  2  3  4
  
ZONE T=F_1276_S_1
STRANDID=0, SOLUTIONTIME=0
Nodes=4, Elements=1, ZONETYPE=FEQuadrilateral
DATAPACKING=POINT
DT=(SINGLE SINGLE SINGLE)
0.51792519519399571326  0.91207572425826555218  1
0.50911868563876305771  0.90760844172789068018  1
0.51548098475051062906  0.8920105147880433849  1
0.52173359245883421664  0.88760464890709955821  1
1  2  3  4
  
ZONE T=F_1276_S_2
STRANDID=0, SOLUTIONTIME=0
Nodes=4, Elements=1, ZONETYPE=FEQuadrilateral
DATAPACKING=POINT
DT=(SINGLE SINGLE SINGLE)
0.50911868563876305771  0.90760844172789068018  -1
0.49994744242477412444  0.90295614057103490424  -1
0.51548098475051062906  0.8920105147880433849  -1
0.51548098475051062906  0.8920105147880433849  -1
1  2  3  4
  
ZONE T=F_1280_S_1
STRANDID=0, SOLUTIONTIME=0
Nodes=4, Elements=1, ZONETYPE=FEQuadrilateral
DATAPACKING=POINT
DT=(SINGLE SINGLE SINGLE)
0.49953253894489429987  0.9311633896599084137  1
0.4995144147889584163  0.93115444489349952217  1
0.50383033615131345151  0.92057345445187754862  1
0.50412161199421601232  0.92055208482407913095  1
1  2  3  4
  
ZONE T=F_1280_S_2
STRANDID=0, SOLUTIONTIME=0
Nodes=4, Elements=1, ZONETYPE=FEQuadrilateral
DATAPACKING=POINT
DT=(SINGLE SINGLE SINGLE)
0.4995144147889584163  0.93115444489349952217  -1
0.48140808543856800084  0.92221847639177234601  -1
0.50383033615131345151  0.92057345445187754862  -1
0.50383033615131345151  0.92057345445187754862  -1
1  2  3  4
  
ZONE T=F_1297_S_1
STRANDID=0, SOLUTIONTIME=0
Nodes=4, Elements=1, ZONETYPE=FEQuadrilateral
DATAPACKING=POINT
DT=(SINGLE SINGLE SINGLE)
0.33879338941172526534  0.85183422528654118011  -1
0.32716496134100747639  0.84609527815074825341  -1
0.3339916439486365074  0.83928045138586870877  -1
0.3339916439486365074  0.83928045138586870877  -1
1  2  3  4
  
ZONE T=F_1312_S_1
STRANDID=0, SOLUTIONTIME=0
Nodes=4, Elements=1, ZONETYPE=FEQuadrilateral
DATAPACKING=POINT
DT=(SINGLE SINGLE SINGLE)
0.31887501602357465336  0.84200396351671202844  1
0.31158391560855774882  0.83840560614724779498  1
0.32362423179942190199  0.836451565893499005  1
0.32362423179942190199  0.836451565893499005  1
1  2  3  4
  
ZONE T=F_1314_S_1
STRANDID=0, SOLUTIONTIME=0
Nodes=4, Elements=1, ZONETYPE=FEQuadrilateral
DATAPACKING=POINT
DT=(SINGLE SINGLE SINGLE)
0.32716496134100747639  0.84609527815074825341  -1
0.3271618209930053367  0.84608672493815051396  -1
0.33028157296109605934  0.83826810945894825178  -1
0.3339916439486365074  0.83928045138586870877  -1
1  2  3  4
  
ZONE T=F_1314_S_2
STRANDID=0, SOLUTIONTIME=0
Nodes=4, Elements=1, ZONETYPE=FEQuadrilateral
DATAPACKING=POINT
DT=(SINGLE SINGLE SINGLE)
0.3271618209930053367  0.84608672493815051396  1
0.32362423179942190199  0.836451565893499005  1
0.33028157296109605934  0.83826810945894825178  1
0.33028157296109605934  0.83826810945894825178  1
1  2  3  4
  
ZONE T=F_1315_S_1
STRANDID=0, SOLUTIONTIME=0
Nodes=4, Elements=1, ZONETYPE=FEQuadrilateral
DATAPACKING=POINT
DT=(SINGLE SINGLE SINGLE)
0.31887501602357465336  0.84200396351671202844  1
0.32362423179942190199  0.836451565893499005  1
0.32168980535951441357  0.84339313900103585198  1
0.32168980535951441357  0.84339313900103585198  1
1  2  3  4
  
ZONE T=F_1316_S_1
STRANDID=0, SOLUTIONTIME=0
Nodes=4, Elements=1, ZONETYPE=FEQuadrilateral
DATAPACKING=POINT
DT=(SINGLE SINGLE SINGLE)
0.32362423179942190199  0.836451565893499005  1
0.3271618209930053367  0.84608672493815051396  1
0.32715948629913893519  0.84609257606791654638  1
0.32168980535951441357  0.84339313900103585198  1
1  2  3  4
  
ZONE T=F_1316_S_2
STRANDID=0, SOLUTIONTIME=0
Nodes=4, Elements=1, ZONETYPE=FEQuadrilateral
DATAPACKING=POINT
DT=(SINGLE SINGLE SINGLE)
0.3271618209930053367  0.84608672493815051396  -1
0.32716496134100747639  0.84609527815074825341  -1
0.32715948629913893519  0.84609257606791654638  -1
0.32715948629913893519  0.84609257606791654638  -1
1  2  3  4
  
ZONE T=F_1375_S_1
STRANDID=0, SOLUTIONTIME=0
Nodes=4, Elements=1, ZONETYPE=FEQuadrilateral
DATAPACKING=POINT
DT=(SINGLE SINGLE SINGLE)
0.16141687807914475994  0.73095295726132469838  -1
0.16669903404488950471  0.74896202778484699536  -1
0.15321110111636637718  0.73922839974826792808  -1
0.15321110111636637718  0.73922839974826792808  -1
1  2  3  4
  
ZONE T=F_1377_S_1
STRANDID=0, SOLUTIONTIME=0
Nodes=4, Elements=1, ZONETYPE=FEQuadrilateral
DATAPACKING=POINT
DT=(SINGLE SINGLE SINGLE)
0.32506218970512207322  0.50946780296035232283  1
0.31433896556181234461  0.5244163098375423937  1
0.30885965311036894798  0.50553106657128177304  1
0.30885965311036894798  0.50553106657128177304  1
1  2  3  4
  
ZONE T=F_1378_S_1
STRANDID=0, SOLUTIONTIME=0
Nodes=4, Elements=1, ZONETYPE=FEQuadrilateral
DATAPACKING=POINT
DT=(SINGLE SINGLE SINGLE)
0.32506218970512207322  0.50946780296035232283  1
0.340735482134419565  0.52702460963193187293  1
0.31433896556181234461  0.5244163098375423937  1
0.31433896556181234461  0.5244163098375423937  1
1  2  3  4
  
ZONE T=F_1379_S_1
STRANDID=0, SOLUTIONTIME=0
Nodes=4, Elements=1, ZONETYPE=FEQuadrilateral
DATAPACKING=POINT
DT=(SINGLE SINGLE SINGLE)
0.16191391324401063767  0.76453936849582049273  1
0.16194175348616868249  0.76444873819501646395  1
0.16781291974528078637  0.75087679004535856642  1
0.18133748707770372399  0.77412543315907578201  1
1  2  3  4
  
ZONE T=F_1379_S_2
STRANDID=0, SOLUTIONTIME=0
Nodes=4, Elements=1, ZONETYPE=FEQuadrilateral
DATAPACKING=POINT
DT=(SINGLE SINGLE SINGLE)
0.16194175348616868249  0.76444873819501646395  -1
0.16669903404488950471  0.74896202778484699536  -1
0.16781291974528078637  0.75087679004535856642  -1
0.16781291974528078637  0.75087679004535856642  -1
1  2  3  4
  
ZONE T=F_1392_S_1
STRANDID=0, SOLUTIONTIME=0
Nodes=4, Elements=1, ZONETYPE=FEQuadrilateral
DATAPACKING=POINT
DT=(SINGLE SINGLE SINGLE)
0.29252675959144969209  0.51852463858101116578  1
0.28153029254210049093  0.5036829502232842426  1
0.29423699710424788822  0.50006185000529912443  1
0.29423699710424788822  0.50006185000529912443  1
1  2  3  4
  
ZONE T=F_1394_S_1
STRANDID=0, SOLUTIONTIME=0
Nodes=4, Elements=1, ZONETYPE=FEQuadrilateral
DATAPACKING=POINT
DT=(SINGLE SINGLE SINGLE)
0.14755662342942355014  0.72875951839852037839  -1
0.14697262554859411021  0.71561112501424672949  -1
0.15611510948182538705  0.72085077933588148635  -1
0.15611510948182538705  0.72085077933588148635  -1
1  2  3  4
  
ZONE T=F_1395_S_1
STRANDID=0, SOLUTIONTIME=0
Nodes=4, Elements=1, ZONETYPE=FEQuadrilateral
DATAPACKING=POINT
DT=(SINGLE SINGLE SINGLE)
0.14755662342942355014  0.72875951839852037839  -1
0.15611510948182538705  0.72085077933588148635  -1
0.16141687807914475994  0.73095295726132469838  -1
0.16141687807914475994  0.73095295726132469838  -1
1  2  3  4
  
ZONE T=F_1396_S_1
STRANDID=0, SOLUTIONTIME=0
Nodes=4, Elements=1, ZONETYPE=FEQuadrilateral
DATAPACKING=POINT
DT=(SINGLE SINGLE SINGLE)
0.14697262554859411021  0.71561112501424672949  -1
0.14755662342942355014  0.72875951839852037839  -1
0.13550135880019675838  0.72156387824457934865  -1
0.13550135880019675838  0.72156387824457934865  -1
1  2  3  4
  
ZONE T=F_1397_S_1
STRANDID=0, SOLUTIONTIME=0
Nodes=4, Elements=1, ZONETYPE=FEQuadrilateral
DATAPACKING=POINT
DT=(SINGLE SINGLE SINGLE)
0.13550135880019675838  0.72156387824457934865  -1
0.13775535159672633312  0.71023973247862814961  -1
0.14697262554859411021  0.71561112501424672949  -1
0.14697262554859411021  0.71561112501424672949  -1
1  2  3  4
  
ZONE T=F_1400_S_1
STRANDID=0, SOLUTIONTIME=0
Nodes=4, Elements=1, ZONETYPE=FEQuadrilateral
DATAPACKING=POINT
DT=(SINGLE SINGLE SINGLE)
0.30885965311036894798  0.50553106657128177304  1
0.29252675959144969209  0.51852463858101116578  1
0.29423699710424788822  0.50006185000529912443  1
0.29423699710424788822  0.50006185000529912443  1
1  2  3  4
  
ZONE T=F_1406_S_1
STRANDID=0, SOLUTIONTIME=0
Nodes=4, Elements=1, ZONETYPE=FEQuadrilateral
DATAPACKING=POINT
DT=(SINGLE SINGLE SINGLE)
0.14755662342942355014  0.72875951839852037839  -1
0.16141687807914475994  0.73095295726132469838  -1
0.15321110111636637718  0.73922839974826792808  -1
0.15321110111636637718  0.73922839974826792808  -1
1  2  3  4
  
ZONE T=F_1414_S_1
STRANDID=0, SOLUTIONTIME=0
Nodes=4, Elements=1, ZONETYPE=FEQuadrilateral
DATAPACKING=POINT
DT=(SINGLE SINGLE SINGLE)
0.12995129277490860553  0.70016371323280746086  1
0.13622709153862752607  0.70826655696706330989  1
0.13503876670674858085  0.71093628933410313309  1
0.12919103109112051175  0.71243570146258039522  1
1  2  3  4
  
ZONE T=F_1414_S_2
STRANDID=0, SOLUTIONTIME=0
Nodes=4, Elements=1, ZONETYPE=FEQuadrilateral
DATAPACKING=POINT
DT=(SINGLE SINGLE SINGLE)
0.13622709153862752607  0.70826655696706330989  -1
0.13775535159672633312  0.71023973247862814961  -1
0.13503876670674858085  0.71093628933410313309  -1
0.13503876670674858085  0.71093628933410313309  -1
1  2  3  4
  
ZONE T=F_1416_S_1
STRANDID=0, SOLUTIONTIME=0
Nodes=4, Elements=1, ZONETYPE=FEQuadrilateral
DATAPACKING=POINT
DT=(SINGLE SINGLE SINGLE)
0.12995129277490860553  0.70016371323280746086  1
0.12919103109112051175  0.71243570146258039522  1
0.11987542415994614786  0.70943301707829453662  1
0.11987542415994614786  0.70943301707829453662  1
1  2  3  4
  
ZONE T=F_1417_S_1
STRANDID=0, SOLUTIONTIME=0
Nodes=4, Elements=1, ZONETYPE=FEQuadrilateral
DATAPACKING=POINT
DT=(SINGLE SINGLE SINGLE)
0.11987542415994614786  0.70943301707829453662  1
0.11737431753169032256  0.69966953999352832216  1
0.12995129277490860553  0.70016371323280746086  1
0.12995129277490860553  0.70016371323280746086  1
1  2  3  4
  
ZONE T=F_1420_S_1
STRANDID=0, SOLUTIONTIME=0
Nodes=4, Elements=1, ZONETYPE=FEQuadrilateral
DATAPACKING=POINT
DT=(SINGLE SINGLE SINGLE)
0.27296292830050788991  0.5153662539320692515  1
0.28153029254210049093  0.5036829502232842426  1
0.29252675959144969209  0.51852463858101116578  1
0.29252675959144969209  0.51852463858101116578  1
1  2  3  4
  
ZONE T=F_1424_S_1
STRANDID=0, SOLUTIONTIME=0
Nodes=4, Elements=1, ZONETYPE=FEQuadrilateral
DATAPACKING=POINT
DT=(SINGLE SINGLE SINGLE)
0.13550135880019675838  0.72156387824457934865  -1
0.1323423299605067105  0.71699419897631433418  -1
0.13503876670674858085  0.71093628933410313309  -1
0.13775535159672633312  0.71023973247862814961  -1
1  2  3  4
  
ZONE T=F_1424_S_2
STRANDID=0, SOLUTIONTIME=0
Nodes=4, Elements=1, ZONETYPE=FEQuadrilateral
DATAPACKING=POINT
DT=(SINGLE SINGLE SINGLE)
0.1323423299605067105  0.71699419897631433418  1
0.12919103109112051175  0.71243570146258039522  1
0.13503876670674858085  0.71093628933410313309  1
0.13503876670674858085  0.71093628933410313309  1
1  2  3  4
  
ZONE T=F_1432_S_1
STRANDID=0, SOLUTIONTIME=0
Nodes=4, Elements=1, ZONETYPE=FEQuadrilateral
DATAPACKING=POINT
DT=(SINGLE SINGLE SINGLE)
0.11987542415994614786  0.70943301707829453662  1
0.10924052366999280339  0.70574455347054465548  1
0.11737431753169032256  0.69966953999352832216  1
0.11737431753169032256  0.69966953999352832216  1
1  2  3  4
  
ZONE T=F_1437_S_1
STRANDID=0, SOLUTIONTIME=0
Nodes=4, Elements=1, ZONETYPE=FEQuadrilateral
DATAPACKING=POINT
DT=(SINGLE SINGLE SINGLE)
0.10839823995039420124  0.6939576187005545016  1
0.10924052366999280339  0.70574455347054465548  1
0.098390789860368976782  0.70109439153851194071  1
0.098390789860368976782  0.70109439153851194071  1
1  2  3  4
  
ZONE T=F_1438_S_1
STRANDID=0, SOLUTIONTIME=0
Nodes=4, Elements=1, ZONETYPE=FEQuadrilateral
DATAPACKING=POINT
DT=(SINGLE SINGLE SINGLE)
0.10924052366999280339  0.70574455347054465548  1
0.10839823995039420124  0.6939576187005545016  1
0.11737431753169032256  0.69966953999352832216  1
0.11737431753169032256  0.69966953999352832216  1
1  2  3  4
  
ZONE T=F_1439_S_1
STRANDID=0, SOLUTIONTIME=0
Nodes=4, Elements=1, ZONETYPE=FEQuadrilateral
DATAPACKING=POINT
DT=(SINGLE SINGLE SINGLE)
0.098390789860368976782  0.70109439153851194071  1
0.096675135080862797943  0.68812716989202293849  1
0.10839823995039420124  0.6939576187005545016  1
0.10839823995039420124  0.6939576187005545016  1
1  2  3  4
  
ZONE T=F_1450_S_1
STRANDID=0, SOLUTIONTIME=0
Nodes=4, Elements=1, ZONETYPE=FEQuadrilateral
DATAPACKING=POINT
DT=(SINGLE SINGLE SINGLE)
0.25030823248597816599  0.51332894226026026807  -1
0.2606067097815975564  0.50931956277081258389  -1
0.25914966662650318341  0.52289744867849563548  -1
0.25914966662650318341  0.52289744867849563548  -1
1  2  3  4
  
ZONE T=F_1451_S_1
STRANDID=0, SOLUTIONTIME=0
Nodes=4, Elements=1, ZONETYPE=FEQuadrilateral
DATAPACKING=POINT
DT=(SINGLE SINGLE SINGLE)
0.25914966662650318341  0.52289744867849563548  -1
0.24093502882371201079  0.52617595536596639683  -1
0.25030823248597816599  0.51332894226026026807  -1
0.25030823248597816599  0.51332894226026026807  -1
1  2  3  4
  
ZONE T=F_1452_S_1
STRANDID=0, SOLUTIONTIME=0
Nodes=4, Elements=1, ZONETYPE=FEQuadrilateral
DATAPACKING=POINT
DT=(SINGLE SINGLE SINGLE)
0.098390789860368976782  0.70109439153851194071  1
0.08654650652953289891  0.69686635384636197443  1
0.096675135080862797943  0.68812716989202293849  1
0.096675135080862797943  0.68812716989202293849  1
1  2  3  4
  
ZONE T=F_1457_S_1
STRANDID=0, SOLUTIONTIME=0
Nodes=4, Elements=1, ZONETYPE=FEQuadrilateral
DATAPACKING=POINT
DT=(SINGLE SINGLE SINGLE)
0.08327702136025849633  0.68363822131102958135  -1
0.084824367100279976506  0.68989868541080356934  -1
0.082324536237610490552  0.69575437342814039354  -1
0.07425781279580279115  0.69362976385339780716  -1
1  2  3  4
  
ZONE T=F_1457_S_2
STRANDID=0, SOLUTIONTIME=0
Nodes=4, Elements=1, ZONETYPE=FEQuadrilateral
DATAPACKING=POINT
DT=(SINGLE SINGLE SINGLE)
0.084824367100279976506  0.68989868541080356934  1
0.08654650652953289891  0.69686635384636197443  1
0.082324536237610490552  0.69575437342814039354  1
0.082324536237610490552  0.69575437342814039354  1
1  2  3  4
  
ZONE T=F_1458_S_1
STRANDID=0, SOLUTIONTIME=0
Nodes=4, Elements=1, ZONETYPE=FEQuadrilateral
DATAPACKING=POINT
DT=(SINGLE SINGLE SINGLE)
0.08654650652953289891  0.69686635384636197443  1
0.084824367100279976506  0.68989868541080356934  1
0.086968936863314999508  0.68487517295991029442  1
0.096675135080862797943  0.68812716989202293849  1
1  2  3  4
  
ZONE T=F_1458_S_2
STRANDID=0, SOLUTIONTIME=0
Nodes=4, Elements=1, ZONETYPE=FEQuadrilateral
DATAPACKING=POINT
DT=(SINGLE SINGLE SINGLE)
0.084824367100279976506  0.68989868541080356934  -1
0.08327702136025849633  0.68363822131102958135  -1
0.086968936863314999508  0.68487517295991029442  -1
0.086968936863314999508  0.68487517295991029442  -1
1  2  3  4
  
ZONE T=F_1459_S_1
STRANDID=0, SOLUTIONTIME=0
Nodes=4, Elements=1, ZONETYPE=FEQuadrilateral
DATAPACKING=POINT
DT=(SINGLE SINGLE SINGLE)
0.07425781279580279115  0.69362976385339780716  -1
0.071985214105059522338  0.68617718340885569539  -1
0.073518512040403882768  0.68284743455181029503  -1
0.08327702136025849633  0.68363822131102958135  -1
1  2  3  4
  
ZONE T=F_1459_S_2
STRANDID=0, SOLUTIONTIME=0
Nodes=4, Elements=1, ZONETYPE=FEQuadrilateral
DATAPACKING=POINT
DT=(SINGLE SINGLE SINGLE)
0.071985214105059522338  0.68617718340885569539  -1
0.070905260239302089764  0.68263566809700848559  -1
0.073518512040403882768  0.68284743455181029503  -1
0.073518512040403882768  0.68284743455181029503  -1
1  2  3  4
  
ZONE T=F_1470_S_1
STRANDID=0, SOLUTIONTIME=0
Nodes=4, Elements=1, ZONETYPE=FEQuadrilateral
DATAPACKING=POINT
DT=(SINGLE SINGLE SINGLE)
0.23855173041570867931  0.50790319910524162061  -1
0.24093502882371201079  0.52617595536596639683  -1
0.22340807363100206873  0.51614342402106072605  -1
0.22340807363100206873  0.51614342402106072605  -1
1  2  3  4
  
ZONE T=F_1471_S_1
STRANDID=0, SOLUTIONTIME=0
Nodes=4, Elements=1, ZONETYPE=FEQuadrilateral
DATAPACKING=POINT
DT=(SINGLE SINGLE SINGLE)
0.23855173041570867931  0.50790319910524162061  -1
0.25030823248597816599  0.51332894226026026807  -1
0.24093502882371201079  0.52617595536596639683  -1
0.24093502882371201079  0.52617595536596639683  -1
1  2  3  4
  
ZONE T=F_1472_S_1
STRANDID=0, SOLUTIONTIME=0
Nodes=4, Elements=1, ZONETYPE=FEQuadrilateral
DATAPACKING=POINT
DT=(SINGLE SINGLE SINGLE)
0.070905260239302089764  0.68263566809700848559  -1
0.071985214105059522338  0.68617718340885569539  -1
0.069222431731938094401  0.69217691199200337415  -1
0.062203073708691533628  0.69015162587353029444  -1
1  2  3  4
  
ZONE T=F_1472_S_2
STRANDID=0, SOLUTIONTIME=0
Nodes=4, Elements=1, ZONETYPE=FEQuadrilateral
DATAPACKING=POINT
DT=(SINGLE SINGLE SINGLE)
0.071985214105059522338  0.68617718340885569539  -1
0.07425781279580279115  0.69362976385339780716  -1
0.069222431731938094401  0.69217691199200337415  -1
0.069222431731938094401  0.69217691199200337415  -1
1  2  3  4
  
ZONE T=F_1476_S_1
STRANDID=0, SOLUTIONTIME=0
Nodes=4, Elements=1, ZONETYPE=FEQuadrilateral
DATAPACKING=POINT
DT=(SINGLE SINGLE SINGLE)
0.22340807363100206873  0.51614342402106072605  -1
0.22736605278239951922  0.50351055550396051075  -1
0.22760997126085863451  0.50296255965666547549  -1
0.23855173041570867931  0.50790319910524162061  -1
1  2  3  4
  
ZONE T=F_1476_S_2
STRANDID=0, SOLUTIONTIME=0
Nodes=4, Elements=1, ZONETYPE=FEQuadrilateral
DATAPACKING=POINT
DT=(SINGLE SINGLE SINGLE)
0.22736605278239951922  0.50351055550396051075  1
0.22754669591122300698  0.50293398831963387341  1
0.22760997126085863451  0.50296255965666547549  1
0.22760997126085863451  0.50296255965666547549  1
1  2  3  4
  
ZONE T=F_1478_S_1
STRANDID=0, SOLUTIONTIME=0
Nodes=4, Elements=1, ZONETYPE=FEQuadrilateral
DATAPACKING=POINT
DT=(SINGLE SINGLE SINGLE)
0.059711716512347197405  0.67661776042558063882  -1
0.060245136343338376306  0.67951547105113674352  -1
0.055851087765182716449  0.68865520028134019626  -1
0.048631654798129732298  0.68695441814027802252  -1
1  2  3  4
  
ZONE T=F_1478_S_2
STRANDID=0, SOLUTIONTIME=0
Nodes=4, Elements=1, ZONETYPE=FEQuadrilateral
DATAPACKING=POINT
DT=(SINGLE SINGLE SINGLE)
0.060245136343338376306  0.67951547105113674352  -1
0.062203073708691533628  0.69015162587353029444  -1
0.055851087765182716449  0.68865520028134019626  -1
0.055851087765182716449  0.68865520028134019626  -1
1  2  3  4
  
ZONE T=F_1479_S_1
STRANDID=0, SOLUTIONTIME=0
Nodes=4, Elements=1, ZONETYPE=FEQuadrilateral
DATAPACKING=POINT
DT=(SINGLE SINGLE SINGLE)
0.062203073708691533628  0.69015162587353029444  -1
0.060245136343338376306  0.67951547105113674352  -1
0.061242570712383759268  0.67744078300528909331  -1
0.070905260239302089764  0.68263566809700848559  -1
1  2  3  4
  
ZONE T=F_1479_S_2
STRANDID=0, SOLUTIONTIME=0
Nodes=4, Elements=1, ZONETYPE=FEQuadrilateral
DATAPACKING=POINT
DT=(SINGLE SINGLE SINGLE)
0.060245136343338376306  0.67951547105113674352  -1
0.059711716512347197405  0.67661776042558063882  -1
0.061242570712383759268  0.67744078300528909331  -1
0.061242570712383759268  0.67744078300528909331  -1
1  2  3  4
  
ZONE T=F_1480_S_1
STRANDID=0, SOLUTIONTIME=0
Nodes=4, Elements=1, ZONETYPE=FEQuadrilateral
DATAPACKING=POINT
DT=(SINGLE SINGLE SINGLE)
0.048631654798129732298  0.68695441814027802252  -1
0.0469230385178626766  0.67759779932795560775  -1
0.048909817547737877153  0.67362437773427696897  -1
0.059711716512347197405  0.67661776042558063882  -1
1  2  3  4
  
ZONE T=F_1480_S_2
STRANDID=0, SOLUTIONTIME=0
Nodes=4, Elements=1, ZONETYPE=FEQuadrilateral
DATAPACKING=POINT
DT=(SINGLE SINGLE SINGLE)
0.0469230385178626766  0.67759779932795560775  -1
0.046052876652810569025  0.67283267273379754325  -1
0.048909817547737877153  0.67362437773427696897  -1
0.048909817547737877153  0.67362437773427696897  -1
1  2  3  4
  
ZONE T=F_1486_S_1
STRANDID=0, SOLUTIONTIME=0
Nodes=4, Elements=1, ZONETYPE=FEQuadrilateral
DATAPACKING=POINT
DT=(SINGLE SINGLE SINGLE)
0.22754669591122300698  0.50293398831963387341  1
0.22736605278239951922  0.50351055550396051075  1
0.22268412864876030444  0.51402913121332682866  1
0.21894892782739963644  0.50312041794676054529  1
1  2  3  4
  
ZONE T=F_1486_S_2
STRANDID=0, SOLUTIONTIME=0
Nodes=4, Elements=1, ZONETYPE=FEQuadrilateral
DATAPACKING=POINT
DT=(SINGLE SINGLE SINGLE)
0.22736605278239951922  0.50351055550396051075  -1
0.22340807363100206873  0.51614342402106072605  -1
0.22268412864876030444  0.51402913121332682866  -1
0.22268412864876030444  0.51402913121332682866  -1
1  2  3  4
  
ZONE T=F_1492_S_1
STRANDID=0, SOLUTIONTIME=0
Nodes=4, Elements=1, ZONETYPE=FEQuadrilateral
DATAPACKING=POINT
DT=(SINGLE SINGLE SINGLE)
0.21894892782739963644  0.50312041794676054529  1
0.22268412864876030444  0.51402913121332682866  1
0.22210730069149062227  0.51532505322458421748  1
0.21086653287151871372  0.50825301487383767185  1
1  2  3  4
  
ZONE T=F_1492_S_2
STRANDID=0, SOLUTIONTIME=0
Nodes=4, Elements=1, ZONETYPE=FEQuadrilateral
DATAPACKING=POINT
DT=(SINGLE SINGLE SINGLE)
0.22268412864876030444  0.51402913121332682866  -1
0.22340807363100206873  0.51614342402106072605  -1
0.22210730069149062227  0.51532505322458421748  -1
0.22210730069149062227  0.51532505322458421748  -1
1  2  3  4
  
ZONE T=F_1493_S_1
STRANDID=0, SOLUTIONTIME=0
Nodes=4, Elements=1, ZONETYPE=FEQuadrilateral
DATAPACKING=POINT
DT=(SINGLE SINGLE SINGLE)
0.046052876652810569025  0.67283267273379754325  -1
0.0469230385178626766  0.67759779932795560775  -1
0.043477843876233046583  0.68448795197081768737  -1
0.036202318509035463778  0.68100609408833268077  -1
1  2  3  4
  
ZONE T=F_1493_S_2
STRANDID=0, SOLUTIONTIME=0
Nodes=4, Elements=1, ZONETYPE=FEQuadrilateral
DATAPACKING=POINT
DT=(SINGLE SINGLE SINGLE)
0.0469230385178626766  0.67759779932795560775  -1
0.048631654798129732298  0.68695441814027802252  -1
0.043477843876233046583  0.68448795197081768737  -1
0.043477843876233046583  0.68448795197081768737  -1
1  2  3  4
  
ZONE T=F_1497_S_1
STRANDID=0, SOLUTIONTIME=0
Nodes=4, Elements=1, ZONETYPE=FEQuadrilateral
DATAPACKING=POINT
DT=(SINGLE SINGLE SINGLE)
0.21894892782739963644  0.50312041794676054529  1
0.21086653287151871372  0.50825301487383767185  1
0.21046739714637244245  0.49636431094980876244  1
0.21046739714637244245  0.49636431094980876244  1
1  2  3  4
  
ZONE T=F_1498_S_1
STRANDID=0, SOLUTIONTIME=0
Nodes=4, Elements=1, ZONETYPE=FEQuadrilateral
DATAPACKING=POINT
DT=(SINGLE SINGLE SINGLE)
0.21086653287151871372  0.50825301487383767185  1
0.19751909491437433242  0.50430371137477092436  1
0.21046739714637244245  0.49636431094980876244  1
0.21046739714637244245  0.49636431094980876244  1
1  2  3  4
  
ZONE T=F_1499_S_1
STRANDID=0, SOLUTIONTIME=0
Nodes=4, Elements=1, ZONETYPE=FEQuadrilateral
DATAPACKING=POINT
DT=(SINGLE SINGLE SINGLE)
0.033804410499471401752  0.66897799500590060529  -1
0.036202318509035463778  0.68100609408833268077  -1
0.025158704292933257995  0.67699455160270294307  -1
0.025158704292933257995  0.67699455160270294307  -1
1  2  3  4
  
ZONE T=F_1500_S_1
STRANDID=0, SOLUTIONTIME=0
Nodes=4, Elements=1, ZONETYPE=FEQuadrilateral
DATAPACKING=POINT
DT=(SINGLE SINGLE SINGLE)
0.036202318509035463778  0.68100609408833268077  -1
0.033804410499471401752  0.66897799500590060529  -1
0.046052876652810569025  0.67283267273379754325  -1
0.046052876652810569025  0.67283267273379754325  -1
1  2  3  4
  
ZONE T=F_1501_S_1
STRANDID=0, SOLUTIONTIME=0
Nodes=4, Elements=1, ZONETYPE=FEQuadrilateral
DATAPACKING=POINT
DT=(SINGLE SINGLE SINGLE)
0.025158704292933257995  0.67699455160270294307  -1
0.021786538611447532621  0.66547521285375033084  -1
0.033804410499471401752  0.66897799500590060529  -1
0.033804410499471401752  0.66897799500590060529  -1
1  2  3  4
  
ZONE T=F_1511_S_1
STRANDID=0, SOLUTIONTIME=0
Nodes=4, Elements=1, ZONETYPE=FEQuadrilateral
DATAPACKING=POINT
DT=(SINGLE SINGLE SINGLE)
0.21046739714637244245  0.49636431094980876244  1
0.19751909491437433242  0.50430371137477092436  1
0.19996561890094702307  0.49043252771656348221  1
0.19996561890094702307  0.49043252771656348221  1
1  2  3  4
  
ZONE T=F_1512_S_1
STRANDID=0, SOLUTIONTIME=0
Nodes=4, Elements=1, ZONETYPE=FEQuadrilateral
DATAPACKING=POINT
DT=(SINGLE SINGLE SINGLE)
0.18896624219402805012  0.49275669996194648714  1
0.19996561890094702307  0.49043252771656348221  1
0.19751909491437433242  0.50430371137477092436  1
0.19751909491437433242  0.50430371137477092436  1
1  2  3  4
  
ZONE T=F_1514_S_1
STRANDID=0, SOLUTIONTIME=0
Nodes=4, Elements=1, ZONETYPE=FEQuadrilateral
DATAPACKING=POINT
DT=(SINGLE SINGLE SINGLE)
0.025158704292933257995  0.67699455160270294307  -1
0.014667251107532298243  0.67451639319405687356  -1
0.021786538611447532621  0.66547521285375033084  -1
0.021786538611447532621  0.66547521285375033084  -1
1  2  3  4
  
ZONE T=F_1515_S_1
STRANDID=0, SOLUTIONTIME=0
Nodes=4, Elements=1, ZONETYPE=FEQuadrilateral
DATAPACKING=POINT
DT=(SINGLE SINGLE SINGLE)
0.18896624219402805012  0.49275669996194648714  1
0.19751909491437433242  0.50430371137477092436  1
0.1833452234122768254  0.50269912490407997474  1
0.1833452234122768254  0.50269912490407997474  1
1  2  3  4
  
ZONE T=F_1516_S_1
STRANDID=0, SOLUTIONTIME=0
Nodes=4, Elements=1, ZONETYPE=FEQuadrilateral
DATAPACKING=POINT
DT=(SINGLE SINGLE SINGLE)
0.0053924521249980325935  0.67370407670639320674  -1
0.0097525258524459295523  0.6648695635939457782  -1
0.014667251107532298243  0.67451639319405687356  -1
0.014667251107532298243  0.67451639319405687356  -1
1  2  3  4
  
ZONE T=F_1517_S_1
STRANDID=0, SOLUTIONTIME=0
Nodes=4, Elements=1, ZONETYPE=FEQuadrilateral
DATAPACKING=POINT
DT=(SINGLE SINGLE SINGLE)
0.014667251107532298243  0.67451639319405687356  -1
0.0097525258524459295523  0.6648695635939457782  -1
0.021786538611447532621  0.66547521285375033084  -1
0.021786538611447532621  0.66547521285375033084  -1
1  2  3  4
  
ZONE T=F_1518_S_1
STRANDID=0, SOLUTIONTIME=0
Nodes=4, Elements=1, ZONETYPE=FEQuadrilateral
DATAPACKING=POINT
DT=(SINGLE SINGLE SINGLE)
0.64948049815209174529  0.93977872546329943582  -1
0.66495440780193915131  0.94743340971293998898  -1
0.65883834231393967329  0.95982596638257411392  -1
0.65883834231393967329  0.95982596638257411392  -1
1  2  3  4
  
ZONE T=F_1526_S_1
STRANDID=0, SOLUTIONTIME=0
Nodes=4, Elements=1, ZONETYPE=FEQuadrilateral
DATAPACKING=POINT
DT=(SINGLE SINGLE SINGLE)
0.1780810065693871902  0.49327752829997534301  1
0.18896624219402805012  0.49275669996194648714  1
0.1833452234122768254  0.50269912490407997474  1
0.1833452234122768254  0.50269912490407997474  1
1  2  3  4
  
ZONE T=F_1527_S_1
STRANDID=0, SOLUTIONTIME=0
Nodes=4, Elements=1, ZONETYPE=FEQuadrilateral
DATAPACKING=POINT
DT=(SINGLE SINGLE SINGLE)
0.1833452234122768254  0.50269912490407997474  1
0.17397773154647580562  0.50123924630072513864  1
0.1780810065693871902  0.49327752829997534301  1
0.1780810065693871902  0.49327752829997534301  1
1  2  3  4
  
ZONE T=F_1528_S_1
STRANDID=0, SOLUTIONTIME=0
Nodes=4, Elements=1, ZONETYPE=FEQuadrilateral
DATAPACKING=POINT
DT=(SINGLE SINGLE SINGLE)
0.26535026350032070441  0.48368315568109049307  -1
0.26382334439873161847  0.48292960470517920513  -1
0.26343426389252311282  0.48273755749700819617  -1
0.26343426389252311282  0.48273755749700819617  -1
1  2  3  4
  
ZONE T=F_1532_S_1
STRANDID=0, SOLUTIONTIME=0
Nodes=4, Elements=1, ZONETYPE=FEQuadrilateral
DATAPACKING=POINT
DT=(SINGLE SINGLE SINGLE)
0.65883834231393967329  0.95982596638257411392  -1
0.63978749723227212876  0.9600800771380720855  -1
0.64948049815209174529  0.93977872546329943582  -1
0.64948049815209174529  0.93977872546329943582  -1
1  2  3  4
  
ZONE T=F_1534_S_1
STRANDID=0, SOLUTIONTIME=0
Nodes=4, Elements=1, ZONETYPE=FEQuadrilateral
DATAPACKING=POINT
DT=(SINGLE SINGLE SINGLE)
0.17397773154647580562  0.50123924630072513864  1
0.16775541854014841547  0.49563821102470784208  1
0.16854884336726708161  0.49377966554016050615  1
0.1780810065693871902  0.49327752829997534301  1
1  2  3  4
  
ZONE T=F_1534_S_2
STRANDID=0, SOLUTIONTIME=0
Nodes=4, Elements=1, ZONETYPE=FEQuadrilateral
DATAPACKING=POINT
DT=(SINGLE SINGLE SINGLE)
0.16775541854014841547  0.49563821102470784208  -1
0.16584873369986571912  0.49392190246873984849  -1
0.16854884336726708161  0.49377966554016050615  -1
0.16854884336726708161  0.49377966554016050615  -1
1  2  3  4
  
ZONE T=F_1536_S_1
STRANDID=0, SOLUTIONTIME=0
Nodes=4, Elements=1, ZONETYPE=FEQuadrilateral
DATAPACKING=POINT
DT=(SINGLE SINGLE SINGLE)
0.62124035381396880418  0.95841262932482840231  -1
0.63099551270112352874  0.94614285542618492553  -1
0.63978749723227212876  0.9600800771380720855  -1
0.63978749723227212876  0.9600800771380720855  -1
1  2  3  4
  
ZONE T=F_1537_S_1
STRANDID=0, SOLUTIONTIME=0
Nodes=4, Elements=1, ZONETYPE=FEQuadrilateral
DATAPACKING=POINT
DT=(SINGLE SINGLE SINGLE)
0.63978749723227212876  0.9600800771380720855  -1
0.63099551270112352874  0.94614285542618492553  -1
0.64948049815209174529  0.93977872546329943582  -1
0.64948049815209174529  0.93977872546329943582  -1
1  2  3  4
  
ZONE T=F_1539_S_1
STRANDID=0, SOLUTIONTIME=0
Nodes=4, Elements=1, ZONETYPE=FEQuadrilateral
DATAPACKING=POINT
DT=(SINGLE SINGLE SINGLE)
0.61771492390758420132  0.94302678226600700206  -1
0.63099551270112352874  0.94614285542618492553  -1
0.62124035381396880418  0.95841262932482840231  -1
0.62124035381396880418  0.95841262932482840231  -1
1  2  3  4
  
ZONE T=F_1540_S_1
STRANDID=0, SOLUTIONTIME=0
Nodes=4, Elements=1, ZONETYPE=FEQuadrilateral
DATAPACKING=POINT
DT=(SINGLE SINGLE SINGLE)
0.16635259702152146999  0.5064262082090711381  1
0.16607637556194160267  0.49957125879287450632  1
0.16775541854014841547  0.49563821102470784208  1
0.17397773154647580562  0.50123924630072513864  1
1  2  3  4
  
ZONE T=F_1540_S_2
STRANDID=0, SOLUTIONTIME=0
Nodes=4, Elements=1, ZONETYPE=FEQuadrilateral
DATAPACKING=POINT
DT=(SINGLE SINGLE SINGLE)
0.16607637556194160267  0.49957125879287450632  -1
0.16584873369986571912  0.49392190246873984849  -1
0.16775541854014841547  0.49563821102470784208  -1
0.16775541854014841547  0.49563821102470784208  -1
1  2  3  4
  
ZONE T=F_1543_S_1
STRANDID=0, SOLUTIONTIME=0
Nodes=4, Elements=1, ZONETYPE=FEQuadrilateral
DATAPACKING=POINT
DT=(SINGLE SINGLE SINGLE)
0.62124035381396880418  0.95841262932482840231  -1
0.60237131376440955499  0.95214545533328664995  -1
0.61771492390758420132  0.94302678226600700206  -1
0.61771492390758420132  0.94302678226600700206  -1
1  2  3  4
  
ZONE T=F_1546_S_1
STRANDID=0, SOLUTIONTIME=0
Nodes=4, Elements=1, ZONETYPE=FEQuadrilateral
DATAPACKING=POINT
DT=(SINGLE SINGLE SINGLE)
0.58555029131413272037  0.94011682166233578872  1
0.59668369759773298711  0.94807826788780491523  1
0.59343561450686910241  0.95494509025057716656  1
0.58420252190764276889  0.95783790117564926447  1
1  2  3  4
  
ZONE T=F_1546_S_2
STRANDID=0, SOLUTIONTIME=0
Nodes=4, Elements=1, ZONETYPE=FEQuadrilateral
DATAPACKING=POINT
DT=(SINGLE SINGLE SINGLE)
0.59668369759773298711  0.94807826788780491523  -1
0.60237131376440955499  0.95214545533328664995  -1
0.59343561450686910241  0.95494509025057716656  -1
0.59343561450686910241  0.95494509025057716656  -1
1  2  3  4
  
ZONE T=F_1547_S_1
STRANDID=0, SOLUTIONTIME=0
Nodes=4, Elements=1, ZONETYPE=FEQuadrilateral
DATAPACKING=POINT
DT=(SINGLE SINGLE SINGLE)
0.58555029131413272037  0.94011682166233578872  1
0.58420252190764276889  0.95783790117564926447  1
0.56981288066238322543  0.94944873398176665713  1
0.56981288066238322543  0.94944873398176665713  1
1  2  3  4
  
ZONE T=F_1548_S_1
STRANDID=0, SOLUTIONTIME=0
Nodes=4, Elements=1, ZONETYPE=FEQuadrilateral
DATAPACKING=POINT
DT=(SINGLE SINGLE SINGLE)
0.56981288066238322543  0.94944873398176665713  1
0.56856018603816749213  0.93160565806953554713  1
0.58555029131413272037  0.94011682166233578872  1
0.58555029131413272037  0.94011682166233578872  1
1  2  3  4
  
ZONE T=F_1556_S_1
STRANDID=0, SOLUTIONTIME=0
Nodes=4, Elements=1, ZONETYPE=FEQuadrilateral
DATAPACKING=POINT
DT=(SINGLE SINGLE SINGLE)
0.59455409368534195558  0.96675633403500649266  -1
0.58979017724568616465  0.9626519651693826729  -1
0.59343561450686910241  0.95494509025057716656  -1
0.60237131376440955499  0.95214545533328664995  -1
1  2  3  4
  
ZONE T=F_1556_S_2
STRANDID=0, SOLUTIONTIME=0
Nodes=4, Elements=1, ZONETYPE=FEQuadrilateral
DATAPACKING=POINT
DT=(SINGLE SINGLE SINGLE)
0.58979017724568616465  0.9626519651693826729  1
0.58420252190764276889  0.95783790117564926447  1
0.59343561450686910241  0.95494509025057716656  1
0.59343561450686910241  0.95494509025057716656  1
1  2  3  4
  
ZONE T=F_1561_S_1
STRANDID=0, SOLUTIONTIME=0
Nodes=4, Elements=1, ZONETYPE=FEQuadrilateral
DATAPACKING=POINT
DT=(SINGLE SINGLE SINGLE)
0.16335841867481057377  0.48002359752842116425  -1
0.16435488905153258776  0.48558484139529695112  -1
0.1612878205446431068  0.49224536546457536845  -1
0.15252658553904616112  0.4890248404974983365  -1
1  2  3  4
  
ZONE T=F_1561_S_2
STRANDID=0, SOLUTIONTIME=0
Nodes=4, Elements=1, ZONETYPE=FEQuadrilateral
DATAPACKING=POINT
DT=(SINGLE SINGLE SINGLE)
0.16435488905153258776  0.48558484139529695112  -1
0.16584873369986571912  0.49392190246873984849  -1
0.1612878205446431068  0.49224536546457536845  -1
0.1612878205446431068  0.49224536546457536845  -1
1  2  3  4
  
ZONE T=F_1562_S_1
STRANDID=0, SOLUTIONTIME=0
Nodes=4, Elements=1, ZONETYPE=FEQuadrilateral
DATAPACKING=POINT
DT=(SINGLE SINGLE SINGLE)
0.15252658553904616112  0.4890248404974983365  -1
0.15234091348474815275  0.48795398113698329468  -1
0.15727144655344404978  0.47769835051494968781  -1
0.16335841867481057377  0.48002359752842116425  -1
1  2  3  4
  
ZONE T=F_1562_S_2
STRANDID=0, SOLUTIONTIME=0
Nodes=4, Elements=1, ZONETYPE=FEQuadrilateral
DATAPACKING=POINT
DT=(SINGLE SINGLE SINGLE)
0.15234091348474815275  0.48795398113698329468  -1
0.15008686588923378369  0.47495381277115750196  -1
0.15727144655344404978  0.47769835051494968781  -1
0.15727144655344404978  0.47769835051494968781  -1
1  2  3  4
  
ZONE T=F_1569_S_1
STRANDID=0, SOLUTIONTIME=0
Nodes=4, Elements=1, ZONETYPE=FEQuadrilateral
DATAPACKING=POINT
DT=(SINGLE SINGLE SINGLE)
0.55484804258996689441  0.9422061485898277633  1
0.55195597948581642811  0.92629604792053998885  1
0.56856018603816749213  0.93160565806953554713  1
0.56856018603816749213  0.93160565806953554713  1
1  2  3  4
  
ZONE T=F_1570_S_1
STRANDID=0, SOLUTIONTIME=0
Nodes=4, Elements=1, ZONETYPE=FEQuadrilateral
DATAPACKING=POINT
DT=(SINGLE SINGLE SINGLE)
0.55195597948581642811  0.92629604792053998885  1
0.55484804258996689441  0.9422061485898277633  1
0.54330636965059064813  0.93616893892450736558  1
0.54330636965059064813  0.93616893892450736558  1
1  2  3  4
  
ZONE T=F_1571_S_1
STRANDID=0, SOLUTIONTIME=0
Nodes=4, Elements=1, ZONETYPE=FEQuadrilateral
DATAPACKING=POINT
DT=(SINGLE SINGLE SINGLE)
0.54330636965059064813  0.93616893892450736558  1
0.5388488556270815133  0.92722365313307741896  1
0.55195597948581642811  0.92629604792053998885  1
0.55195597948581642811  0.92629604792053998885  1
1  2  3  4
  
ZONE T=F_1575_S_1
STRANDID=0, SOLUTIONTIME=0
Nodes=4, Elements=1, ZONETYPE=FEQuadrilateral
DATAPACKING=POINT
DT=(SINGLE SINGLE SINGLE)
0.55484804258996689441  0.9422061485898277633  1
0.56856018603816749213  0.93160565806953554713  1
0.56981288066238322543  0.94944873398176665713  1
0.56981288066238322543  0.94944873398176665713  1
1  2  3  4
  
ZONE T=F_1581_S_1
STRANDID=0, SOLUTIONTIME=0
Nodes=4, Elements=1, ZONETYPE=FEQuadrilateral
DATAPACKING=POINT
DT=(SINGLE SINGLE SINGLE)
0.13871835427939471774  0.47327038538213495045  -1
0.14837524317909780991  0.47470035896393947272  -1
0.14678403975594156439  0.47788265651589045824  -1
0.13975952423809537284  0.48411177894133161637  -1
1  2  3  4
  
ZONE T=F_1581_S_2
STRANDID=0, SOLUTIONTIME=0
Nodes=4, Elements=1, ZONETYPE=FEQuadrilateral
DATAPACKING=POINT
DT=(SINGLE SINGLE SINGLE)
0.14837524317909780991  0.47470035896393947272  -1
0.15008686588923378369  0.47495381277115750196  -1
0.14678403975594156439  0.47788265651589045824  -1
0.14678403975594156439  0.47788265651589045824  -1
1  2  3  4
  
ZONE T=F_1586_S_1
STRANDID=0, SOLUTIONTIME=0
Nodes=4, Elements=1, ZONETYPE=FEQuadrilateral
DATAPACKING=POINT
DT=(SINGLE SINGLE SINGLE)
0.54330636965059064813  0.93616893892450736558  1
0.53254828133456810768  0.93596337367273785279  1
0.5388488556270815133  0.92722365313307741896  1
0.5388488556270815133  0.92722365313307741896  1
1  2  3  4
  
ZONE T=F_1587_S_1
STRANDID=0, SOLUTIONTIME=0
Nodes=4, Elements=1, ZONETYPE=FEQuadrilateral
DATAPACKING=POINT
DT=(SINGLE SINGLE SINGLE)
0.5388488556270815133  0.92722365313307741896  1
0.53254828133456810768  0.93596337367273785279  1
0.52749386572241085958  0.92462457783034857073  1
0.52749386572241085958  0.92462457783034857073  1
1  2  3  4
  
ZONE T=F_1588_S_1
STRANDID=0, SOLUTIONTIME=0
Nodes=4, Elements=1, ZONETYPE=FEQuadrilateral
DATAPACKING=POINT
DT=(SINGLE SINGLE SINGLE)
0.52208836664090885193  0.93467671025995358036  1
0.52749386572241085958  0.92462457783034857073  1
0.53254828133456810768  0.93596337367273785279  1
0.53254828133456810768  0.93596337367273785279  1
1  2  3  4
  
ZONE T=F_1589_S_1
STRANDID=0, SOLUTIONTIME=0
Nodes=4, Elements=1, ZONETYPE=FEQuadrilateral
DATAPACKING=POINT
DT=(SINGLE SINGLE SINGLE)
0.51792519519399571326  0.91207572425826555218  1
0.52749386572241085958  0.92462457783034857073  1
0.51531815947352532792  0.92668573553093147588  1
0.51531815947352532792  0.92668573553093147588  1
1  2  3  4
  
ZONE T=F_1590_S_1
STRANDID=0, SOLUTIONTIME=0
Nodes=4, Elements=1, ZONETYPE=FEQuadrilateral
DATAPACKING=POINT
DT=(SINGLE SINGLE SINGLE)
0.52208836664090885193  0.93467671025995358036  1
0.51531815947352532792  0.92668573553093147588  1
0.52749386572241085958  0.92462457783034857073  1
0.52749386572241085958  0.92462457783034857073  1
1  2  3  4
  
ZONE T=F_1599_S_1
STRANDID=0, SOLUTIONTIME=0
Nodes=4, Elements=1, ZONETYPE=FEQuadrilateral
DATAPACKING=POINT
DT=(SINGLE SINGLE SINGLE)
0.13224922009714987214  0.46626354109717604857  -1
0.13871835427939471774  0.47327038538213495045  -1
0.12904693000423428373  0.47719895757574870565  -1
0.12904693000423428373  0.47719895757574870565  -1
1  2  3  4
  
ZONE T=F_1600_S_1
STRANDID=0, SOLUTIONTIME=0
Nodes=4, Elements=1, ZONETYPE=FEQuadrilateral
DATAPACKING=POINT
DT=(SINGLE SINGLE SINGLE)
0.13871835427939471774  0.47327038538213495045  -1
0.13975952423809537284  0.48411177894133161637  -1
0.12904693000423428373  0.47719895757574870565  -1
0.12904693000423428373  0.47719895757574870565  -1
1  2  3  4
  
ZONE T=F_1602_S_1
STRANDID=0, SOLUTIONTIME=0
Nodes=4, Elements=1, ZONETYPE=FEQuadrilateral
DATAPACKING=POINT
DT=(SINGLE SINGLE SINGLE)
0.12065187170588276278  0.46780143295763187972  -1
0.13224922009714987214  0.46626354109717604857  -1
0.12904693000423428373  0.47719895757574870565  -1
0.12904693000423428373  0.47719895757574870565  -1
1  2  3  4
  
ZONE T=F_1603_S_1
STRANDID=0, SOLUTIONTIME=0
Nodes=4, Elements=1, ZONETYPE=FEQuadrilateral
DATAPACKING=POINT
DT=(SINGLE SINGLE SINGLE)
0.13224922009714987214  0.46626354109717604857  -1
0.12065187170588276278  0.46780143295763187972  -1
0.12640105796901196511  0.45866050012995351892  -1
0.12640105796901196511  0.45866050012995351892  -1
1  2  3  4
  
ZONE T=F_1607_S_1
STRANDID=0, SOLUTIONTIME=0
Nodes=4, Elements=1, ZONETYPE=FEQuadrilateral
DATAPACKING=POINT
DT=(SINGLE SINGLE SINGLE)
0.11389890424712983963  0.45384502523479919311  -1
0.12640105796901196511  0.45866050012995351892  -1
0.12065187170588276278  0.46780143295763187972  -1
0.12065187170588276278  0.46780143295763187972  -1
1  2  3  4
  
ZONE T=F_1615_S_1
STRANDID=0, SOLUTIONTIME=0
Nodes=4, Elements=1, ZONETYPE=FEQuadrilateral
DATAPACKING=POINT
DT=(SINGLE SINGLE SINGLE)
0.51531815947352532792  0.92668573553093147588  1
0.50719524747136712772  0.93035005517241320394  1
0.50412161199421601232  0.92055208482407913095  1
0.50412161199421601232  0.92055208482407913095  1
1  2  3  4
  
ZONE T=F_1616_S_1
STRANDID=0, SOLUTIONTIME=0
Nodes=4, Elements=1, ZONETYPE=FEQuadrilateral
DATAPACKING=POINT
DT=(SINGLE SINGLE SINGLE)
0.49953253894489429987  0.9311633896599084137  1
0.50412161199421601232  0.92055208482407913095  1
0.50719524747136712772  0.93035005517241320394  1
0.50719524747136712772  0.93035005517241320394  1
1  2  3  4
  
ZONE T=F_1617_S_1
STRANDID=0, SOLUTIONTIME=0
Nodes=4, Elements=1, ZONETYPE=FEQuadrilateral
DATAPACKING=POINT
DT=(SINGLE SINGLE SINGLE)
0.50412161199421601232  0.92055208482407913095  1
0.51792519519399571326  0.91207572425826555218  1
0.51531815947352532792  0.92668573553093147588  1
0.51531815947352532792  0.92668573553093147588  1
1  2  3  4
  
ZONE T=F_1618_S_1
STRANDID=0, SOLUTIONTIME=0
Nodes=4, Elements=1, ZONETYPE=FEQuadrilateral
DATAPACKING=POINT
DT=(SINGLE SINGLE SINGLE)
0.78531985000825221821  0.70354531424785193838  -1
0.77731120739842007872  0.71977266785926197201  -1
0.76925691049794076015  0.70476308503387685711  -1
0.76925691049794076015  0.70476308503387685711  -1
1  2  3  4
  
ZONE T=F_1620_S_1
STRANDID=0, SOLUTIONTIME=0
Nodes=4, Elements=1, ZONETYPE=FEQuadrilateral
DATAPACKING=POINT
DT=(SINGLE SINGLE SINGLE)
0.11389890424712983963  0.45384502523479919311  -1
0.12065187170588276278  0.46780143295763187972  -1
0.10643641010607790554  0.46896575631897335912  -1
0.10643641010607790554  0.46896575631897335912  -1
1  2  3  4
  
ZONE T=F_1623_S_1
STRANDID=0, SOLUTIONTIME=0
Nodes=4, Elements=1, ZONETYPE=FEQuadrilateral
DATAPACKING=POINT
DT=(SINGLE SINGLE SINGLE)
0.49953253894489429987  0.9311633896599084137  1
0.50719524747136712772  0.93035005517241320394  1
0.50449019618266344178  0.93361012903270590435  1
0.50449019618266344178  0.93361012903270590435  1
1  2  3  4
  
ZONE T=F_1624_S_1
STRANDID=0, SOLUTIONTIME=0
Nodes=4, Elements=1, ZONETYPE=FEQuadrilateral
DATAPACKING=POINT
DT=(SINGLE SINGLE SINGLE)
0.78531985000825221821  0.70354531424785193838  -1
0.76925691049794076015  0.70476308503387685711  -1
0.77526409083755165597  0.69100627421810345563  -1
0.77526409083755165597  0.69100627421810345563  -1
1  2  3  4
  
ZONE T=F_1634_S_1
STRANDID=0, SOLUTIONTIME=0
Nodes=4, Elements=1, ZONETYPE=FEQuadrilateral
DATAPACKING=POINT
DT=(SINGLE SINGLE SINGLE)
0.16669903404488950471  0.74896202778484699536  -1
0.16194175348616868249  0.76444873819501646395  -1
0.16190454690212846556  0.76453474595005677106  -1
0.15254763014336253368  0.75991685174241851985  -1
1  2  3  4
  
ZONE T=F_1634_S_2
STRANDID=0, SOLUTIONTIME=0
Nodes=4, Elements=1, ZONETYPE=FEQuadrilateral
DATAPACKING=POINT
DT=(SINGLE SINGLE SINGLE)
0.16194175348616868249  0.76444873819501646395  1
0.16191391324401063767  0.76453936849582049273  1
0.16190454690212846556  0.76453474595005677106  1
0.16190454690212846556  0.76453474595005677106  1
1  2  3  4
  
ZONE T=F_1636_S_1
STRANDID=0, SOLUTIONTIME=0
Nodes=4, Elements=1, ZONETYPE=FEQuadrilateral
DATAPACKING=POINT
DT=(SINGLE SINGLE SINGLE)
0.14923522995339758013  0.74878542300237849183  -1
0.15321110111636637718  0.73922839974826792808  -1
0.16669903404488950471  0.74896202778484699536  -1
0.16669903404488950471  0.74896202778484699536  -1
1  2  3  4
  
ZONE T=F_1640_S_1
STRANDID=0, SOLUTIONTIME=0
Nodes=4, Elements=1, ZONETYPE=FEQuadrilateral
DATAPACKING=POINT
DT=(SINGLE SINGLE SINGLE)
0.75328404769226509075  0.68954071509791337036  -1
0.77526409083755165597  0.69100627421810345563  -1
0.76925691049794076015  0.70476308503387685711  -1
0.76925691049794076015  0.70476308503387685711  -1
1  2  3  4
  
ZONE T=F_1641_S_1
STRANDID=0, SOLUTIONTIME=0
Nodes=4, Elements=1, ZONETYPE=FEQuadrilateral
DATAPACKING=POINT
DT=(SINGLE SINGLE SINGLE)
0.16669903404488950471  0.74896202778484699536  -1
0.15254763014336253368  0.75991685174241851985  -1
0.14923522995339758013  0.74878542300237849183  -1
0.14923522995339758013  0.74878542300237849183  -1
1  2  3  4
  
ZONE T=F_1643_S_1
STRANDID=0, SOLUTIONTIME=0
Nodes=4, Elements=1, ZONETYPE=FEQuadrilateral
DATAPACKING=POINT
DT=(SINGLE SINGLE SINGLE)
0.15254763014336253368  0.75991685174241851985  -1
0.14445784883138051979  0.75592432351706106974  -1
0.14923522995339758013  0.74878542300237849183  -1
0.14923522995339758013  0.74878542300237849183  -1
1  2  3  4
  
ZONE T=F_1647_S_1
STRANDID=0, SOLUTIONTIME=0
Nodes=4, Elements=1, ZONETYPE=FEQuadrilateral
DATAPACKING=POINT
DT=(SINGLE SINGLE SINGLE)
0.14923522995339758013  0.74878542300237849183  -1
0.1437253077320166661  0.74002346664415163957  -1
0.15321110111636637718  0.73922839974826792808  -1
0.15321110111636637718  0.73922839974826792808  -1
1  2  3  4
  
ZONE T=F_1655_S_1
STRANDID=0, SOLUTIONTIME=0
Nodes=4, Elements=1, ZONETYPE=FEQuadrilateral
DATAPACKING=POINT
DT=(SINGLE SINGLE SINGLE)
0.75328404769226509075  0.68954071509791337036  -1
0.73447109874220606329  0.67247027846886475722  -1
0.75337531547565472767  0.66582288923253840629  -1
0.75337531547565472767  0.66582288923253840629  -1
1  2  3  4
  
ZONE T=F_1656_S_1
STRANDID=0, SOLUTIONTIME=0
Nodes=4, Elements=1, ZONETYPE=FEQuadrilateral
DATAPACKING=POINT
DT=(SINGLE SINGLE SINGLE)
0.75337531547565472767  0.66582288923253840629  -1
0.73447109874220606329  0.67247027846886475722  -1
0.74087436349886315323  0.65627440854965712891  -1
0.74087436349886315323  0.65627440854965712891  -1
1  2  3  4
  
ZONE T=F_1657_S_1
STRANDID=0, SOLUTIONTIME=0
Nodes=4, Elements=1, ZONETYPE=FEQuadrilateral
DATAPACKING=POINT
DT=(SINGLE SINGLE SINGLE)
0.14755662342942355014  0.72875951839852037839  -1
0.1437253077320166661  0.74002346664415163957  -1
0.13628639934697484026  0.73354464930209195561  -1
0.13628639934697484026  0.73354464930209195561  -1
1  2  3  4
  
ZONE T=F_1658_S_1
STRANDID=0, SOLUTIONTIME=0
Nodes=4, Elements=1, ZONETYPE=FEQuadrilateral
DATAPACKING=POINT
DT=(SINGLE SINGLE SINGLE)
0.1437253077320166661  0.74002346664415163957  -1
0.14755662342942355014  0.72875951839852037839  -1
0.15321110111636637718  0.73922839974826792808  -1
0.15321110111636637718  0.73922839974826792808  -1
1  2  3  4
  
ZONE T=F_1659_S_1
STRANDID=0, SOLUTIONTIME=0
Nodes=4, Elements=1, ZONETYPE=FEQuadrilateral
DATAPACKING=POINT
DT=(SINGLE SINGLE SINGLE)
0.13628639934697484026  0.73354464930209195561  -1
0.13550135880019675838  0.72156387824457934865  -1
0.14755662342942355014  0.72875951839852037839  -1
0.14755662342942355014  0.72875951839852037839  -1
1  2  3  4
  
ZONE T=F_1663_S_1
STRANDID=0, SOLUTIONTIME=0
Nodes=4, Elements=1, ZONETYPE=FEQuadrilateral
DATAPACKING=POINT
DT=(SINGLE SINGLE SINGLE)
0.21360885285797287514  0.45814735508916887285  1
0.21288494139585306675  0.45779008499326034887  1
0.21321082101691254951  0.4571297778596368766  1
0.21321082101691254951  0.4571297778596368766  1
1  2  3  4
  
ZONE T=F_1666_S_1
STRANDID=0, SOLUTIONTIME=0
Nodes=4, Elements=1, ZONETYPE=FEQuadrilateral
DATAPACKING=POINT
DT=(SINGLE SINGLE SINGLE)
0.13628639934697484026  0.73354464930209195561  -1
0.12701744283250507306  0.72977025325592959071  -1
0.13550135880019675838  0.72156387824457934865  -1
0.13550135880019675838  0.72156387824457934865  -1
1  2  3  4
  
ZONE T=F_1675_S_1
STRANDID=0, SOLUTIONTIME=0
Nodes=4, Elements=1, ZONETYPE=FEQuadrilateral
DATAPACKING=POINT
DT=(SINGLE SINGLE SINGLE)
0.71319534263835504539  0.67006807688631775388  1
0.71811208431266204677  0.69136464980406242553  1
0.71595177383411878758  0.6959317954259272021  1
0.70161567519625844813  0.68167691976457378544  1
1  2  3  4
  
ZONE T=F_1675_S_2
STRANDID=0, SOLUTIONTIME=0
Nodes=4, Elements=1, ZONETYPE=FEQuadrilateral
DATAPACKING=POINT
DT=(SINGLE SINGLE SINGLE)
0.71811208431266204677  0.69136464980406242553  -1
0.72012437184090238862  0.70008075305198791405  -1
0.71595177383411878758  0.6959317954259272021  -1
0.71595177383411878758  0.6959317954259272021  -1
1  2  3  4
  
ZONE T=F_1676_S_1
STRANDID=0, SOLUTIONTIME=0
Nodes=4, Elements=1, ZONETYPE=FEQuadrilateral
DATAPACKING=POINT
DT=(SINGLE SINGLE SINGLE)
0.72012437184090238862  0.70008075305198791405  -1
0.71811208431266204677  0.69136464980406242553  -1
0.72742560772306341654  0.67167478666150459699  -1
0.73447109874220606329  0.67247027846886475722  -1
1  2  3  4
  
ZONE T=F_1676_S_2
STRANDID=0, SOLUTIONTIME=0
Nodes=4, Elements=1, ZONETYPE=FEQuadrilateral
DATAPACKING=POINT
DT=(SINGLE SINGLE SINGLE)
0.71811208431266204677  0.69136464980406242553  1
0.71319534263835504539  0.67006807688631775388  1
0.72742560772306341654  0.67167478666150459699  1
0.72742560772306341654  0.67167478666150459699  1
1  2  3  4
  
ZONE T=F_1677_S_1
STRANDID=0, SOLUTIONTIME=0
Nodes=4, Elements=1, ZONETYPE=FEQuadrilateral
DATAPACKING=POINT
DT=(SINGLE SINGLE SINGLE)
0.12919103109112051175  0.71243570146258039522  1
0.1323423299605067105  0.71699419897631433418  1
0.1305734996591384478  0.72096811535059146525  1
0.12315115114273186836  0.72007077642394134998  1
1  2  3  4
  
ZONE T=F_1677_S_2
STRANDID=0, SOLUTIONTIME=0
Nodes=4, Elements=1, ZONETYPE=FEQuadrilateral
DATAPACKING=POINT
DT=(SINGLE SINGLE SINGLE)
0.1323423299605067105  0.71699419897631433418  -1
0.13550135880019675838  0.72156387824457934865  -1
0.1305734996591384478  0.72096811535059146525  -1
0.1305734996591384478  0.72096811535059146525  -1
1  2  3  4
  
ZONE T=F_1678_S_1
STRANDID=0, SOLUTIONTIME=0
Nodes=4, Elements=1, ZONETYPE=FEQuadrilateral
DATAPACKING=POINT
DT=(SINGLE SINGLE SINGLE)
0.11987542415994614786  0.70943301707829453662  1
0.12315115114273186836  0.72007077642394134998  1
0.11101700650666747328  0.71804473363948295717  1
0.11101700650666747328  0.71804473363948295717  1
1  2  3  4
  
ZONE T=F_1679_S_1
STRANDID=0, SOLUTIONTIME=0
Nodes=4, Elements=1, ZONETYPE=FEQuadrilateral
DATAPACKING=POINT
DT=(SINGLE SINGLE SINGLE)
0.11101700650666747328  0.71804473363948295717  1
0.10924052366999280339  0.70574455347054465548  1
0.11987542415994614786  0.70943301707829453662  1
0.11987542415994614786  0.70943301707829453662  1
1  2  3  4
  
ZONE T=F_1680_S_1
STRANDID=0, SOLUTIONTIME=0
Nodes=4, Elements=1, ZONETYPE=FEQuadrilateral
DATAPACKING=POINT
DT=(SINGLE SINGLE SINGLE)
0.12315115114273186836  0.72007077642394134998  1
0.11987542415994614786  0.70943301707829453662  1
0.12919103109112051175  0.71243570146258039522  1
0.12919103109112051175  0.71243570146258039522  1
1  2  3  4
  
ZONE T=F_1681_S_1
STRANDID=0, SOLUTIONTIME=0
Nodes=4, Elements=1, ZONETYPE=FEQuadrilateral
DATAPACKING=POINT
DT=(SINGLE SINGLE SINGLE)
0.12701744283250507306  0.72977025325592959071  -1
0.12684648313762303395  0.72934136176693542541  -1
0.1305734996591384478  0.72096811535059146525  -1
0.13550135880019675838  0.72156387824457934865  -1
1  2  3  4
  
ZONE T=F_1681_S_2
STRANDID=0, SOLUTIONTIME=0
Nodes=4, Elements=1, ZONETYPE=FEQuadrilateral
DATAPACKING=POINT
DT=(SINGLE SINGLE SINGLE)
0.12684648313762303395  0.72934136176693542541  1
0.12315115114273186836  0.72007077642394134998  1
0.1305734996591384478  0.72096811535059146525  1
0.1305734996591384478  0.72096811535059146525  1
1  2  3  4
  
ZONE T=F_1682_S_1
STRANDID=0, SOLUTIONTIME=0
Nodes=4, Elements=1, ZONETYPE=FEQuadrilateral
DATAPACKING=POINT
DT=(SINGLE SINGLE SINGLE)
0.68897867539139900916  0.66645511513323529851  1
0.71319534263835504539  0.67006807688631775388  1
0.70161567519625844813  0.68167691976457378544  1
0.70161567519625844813  0.68167691976457378544  1
1  2  3  4
  
ZONE T=F_1683_S_1
STRANDID=0, SOLUTIONTIME=0
Nodes=4, Elements=1, ZONETYPE=FEQuadrilateral
DATAPACKING=POINT
DT=(SINGLE SINGLE SINGLE)
0.71319534263835504539  0.67006807688631775388  1
0.68897867539139900916  0.66645511513323529851  1
0.70686132003721646733  0.6504613554694742561  1
0.70686132003721646733  0.6504613554694742561  1
1  2  3  4
  
ZONE T=F_1686_S_1
STRANDID=0, SOLUTIONTIME=0
Nodes=4, Elements=1, ZONETYPE=FEQuadrilateral
DATAPACKING=POINT
DT=(SINGLE SINGLE SINGLE)
0.21808435377541032785  0.46035613713736245334  1
0.21484851318306102952  0.45875916134781929978  1
0.21584771620314729956  0.45786230670139771437  1
0.21584771620314729956  0.45786230670139771437  1
1  2  3  4
  
ZONE T=F_1693_S_1
STRANDID=0, SOLUTIONTIME=0
Nodes=4, Elements=1, ZONETYPE=FEQuadrilateral
DATAPACKING=POINT
DT=(SINGLE SINGLE SINGLE)
0.10051261803528011018  0.71226199352184649261  1
0.098390789860368976782  0.70109439153851194071  1
0.10924052366999280339  0.70574455347054465548  1
0.10924052366999280339  0.70574455347054465548  1
1  2  3  4
  
ZONE T=F_1696_S_1
STRANDID=0, SOLUTIONTIME=0
Nodes=4, Elements=1, ZONETYPE=FEQuadrilateral
DATAPACKING=POINT
DT=(SINGLE SINGLE SINGLE)
0.098390789860368976782  0.70109439153851194071  1
0.10051261803528011018  0.71226199352184649261  1
0.088976088238643988304  0.70967076322735156424  1
0.088976088238643988304  0.70967076322735156424  1
1  2  3  4
  
ZONE T=F_1697_S_1
STRANDID=0, SOLUTIONTIME=0
Nodes=4, Elements=1, ZONETYPE=FEQuadrilateral
DATAPACKING=POINT
DT=(SINGLE SINGLE SINGLE)
0.088976088238643988304  0.70967076322735156424  1
0.08654650652953289891  0.69686635384636197443  1
0.098390789860368976782  0.70109439153851194071  1
0.098390789860368976782  0.70109439153851194071  1
1  2  3  4
  
ZONE T=F_1698_S_1
STRANDID=0, SOLUTIONTIME=0
Nodes=4, Elements=1, ZONETYPE=FEQuadrilateral
DATAPACKING=POINT
DT=(SINGLE SINGLE SINGLE)
0.68863664322063689038  0.64281271010141438627  1
0.70686132003721646733  0.6504613554694742561  1
0.68897867539139900916  0.66645511513323529851  1
0.68897867539139900916  0.66645511513323529851  1
1  2  3  4
  
ZONE T=F_1699_S_1
STRANDID=0, SOLUTIONTIME=0
Nodes=4, Elements=1, ZONETYPE=FEQuadrilateral
DATAPACKING=POINT
DT=(SINGLE SINGLE SINGLE)
0.10051261803528011018  0.71226199352184649261  1
0.10924052366999280339  0.70574455347054465548  1
0.11101700650666747328  0.71804473363948295717  1
0.11101700650666747328  0.71804473363948295717  1
1  2  3  4
  
ZONE T=F_1700_S_1
STRANDID=0, SOLUTIONTIME=0
Nodes=4, Elements=1, ZONETYPE=FEQuadrilateral
DATAPACKING=POINT
DT=(SINGLE SINGLE SINGLE)
0.68863664322063689038  0.64281271010141438627  1
0.68897867539139900916  0.66645511513323529851  1
0.67085601544981221522  0.65101501113566973  1
0.67085601544981221522  0.65101501113566973  1
1  2  3  4
  
ZONE T=F_1703_S_1
STRANDID=0, SOLUTIONTIME=0
Nodes=4, Elements=1, ZONETYPE=FEQuadrilateral
DATAPACKING=POINT
DT=(SINGLE SINGLE SINGLE)
0.68863664322063689038  0.64281271010141438627  1
0.67085601544981221522  0.65101501113566973  1
0.67222812703011836089  0.6302026612001794259  1
0.67222812703011836089  0.6302026612001794259  1
1  2  3  4
  
ZONE T=F_1709_S_1
STRANDID=0, SOLUTIONTIME=0
Nodes=4, Elements=1, ZONETYPE=FEQuadrilateral
DATAPACKING=POINT
DT=(SINGLE SINGLE SINGLE)
0.07425781279580279115  0.69362976385339780716  -1
0.082324536237610490552  0.69575437342814039354  -1
0.078815477298162961439  0.70397411128748887954  -1
0.077662935438316857417  0.70503373578706929337  -1
1  2  3  4
  
ZONE T=F_1709_S_2
STRANDID=0, SOLUTIONTIME=0
Nodes=4, Elements=1, ZONETYPE=FEQuadrilateral
DATAPACKING=POINT
DT=(SINGLE SINGLE SINGLE)
0.082324536237610490552  0.69575437342814039354  1
0.08654650652953289891  0.69686635384636197443  1
0.078815477298162961439  0.70397411128748887954  1
0.078815477298162961439  0.70397411128748887954  1
1  2  3  4
  
ZONE T=F_1714_S_1
STRANDID=0, SOLUTIONTIME=0
Nodes=4, Elements=1, ZONETYPE=FEQuadrilateral
DATAPACKING=POINT
DT=(SINGLE SINGLE SINGLE)
0.07425781279580279115  0.69362976385339780716  -1
0.077662935438316857417  0.70503373578706929337  -1
0.064924683810754321711  0.70336619837076419515  -1
0.064924683810754321711  0.70336619837076419515  -1
1  2  3  4
  
ZONE T=F_1715_S_1
STRANDID=0, SOLUTIONTIME=0
Nodes=4, Elements=1, ZONETYPE=FEQuadrilateral
DATAPACKING=POINT
DT=(SINGLE SINGLE SINGLE)
0.064924683810754321711  0.70336619837076419515  -1
0.064660534914349074298  0.70208364333506467769  -1
0.069222431731938094401  0.69217691199200337415  -1
0.07425781279580279115  0.69362976385339780716  -1
1  2  3  4
  
ZONE T=F_1715_S_2
STRANDID=0, SOLUTIONTIME=0
Nodes=4, Elements=1, ZONETYPE=FEQuadrilateral
DATAPACKING=POINT
DT=(SINGLE SINGLE SINGLE)
0.064660534914349074298  0.70208364333506467769  -1
0.062203073708691533628  0.69015162587353029444  -1
0.069222431731938094401  0.69217691199200337415  -1
0.069222431731938094401  0.69217691199200337415  -1
1  2  3  4
  
ZONE T=F_1716_S_1
STRANDID=0, SOLUTIONTIME=0
Nodes=4, Elements=1, ZONETYPE=FEQuadrilateral
DATAPACKING=POINT
DT=(SINGLE SINGLE SINGLE)
0.088976088238643988304  0.70967076322735156424  1
0.078258844540765981623  0.70527798660810403497  1
0.078815477298162961439  0.70397411128748887954  1
0.08654650652953289891  0.69686635384636197443  1
1  2  3  4
  
ZONE T=F_1716_S_2
STRANDID=0, SOLUTIONTIME=0
Nodes=4, Elements=1, ZONETYPE=FEQuadrilateral
DATAPACKING=POINT
DT=(SINGLE SINGLE SINGLE)
0.078258844540765981623  0.70527798660810403497  -1
0.077662935438316857417  0.70503373578706929337  -1
0.078815477298162961439  0.70397411128748887954  -1
0.078815477298162961439  0.70397411128748887954  -1
1  2  3  4
  
ZONE T=F_1723_S_1
STRANDID=0, SOLUTIONTIME=0
Nodes=4, Elements=1, ZONETYPE=FEQuadrilateral
DATAPACKING=POINT
DT=(SINGLE SINGLE SINGLE)
0.67085601544981221522  0.65101501113566973  1
0.64325341906291944039  0.64035586585431092388  1
0.67222812703011836089  0.6302026612001794259  1
0.67222812703011836089  0.6302026612001794259  1
1  2  3  4
  
ZONE T=F_1724_S_1
STRANDID=0, SOLUTIONTIME=0
Nodes=4, Elements=1, ZONETYPE=FEQuadrilateral
DATAPACKING=POINT
DT=(SINGLE SINGLE SINGLE)
0.65893163163951895545  0.62103245214176805433  1
0.67222812703011836089  0.6302026612001794259  1
0.64325341906291944039  0.64035586585431092388  1
0.64325341906291944039  0.64035586585431092388  1
1  2  3  4
  
ZONE T=F_1730_S_1
STRANDID=0, SOLUTIONTIME=0
Nodes=4, Elements=1, ZONETYPE=FEQuadrilateral
DATAPACKING=POINT
DT=(SINGLE SINGLE SINGLE)
0.054424174289745483324  0.69782968649660215288  -1
0.052855890507964853331  0.69488528432231122522  -1
0.055851087765182716449  0.68865520028134019626  -1
0.062203073708691533628  0.69015162587353029444  -1
1  2  3  4
  
ZONE T=F_1730_S_2
STRANDID=0, SOLUTIONTIME=0
Nodes=4, Elements=1, ZONETYPE=FEQuadrilateral
DATAPACKING=POINT
DT=(SINGLE SINGLE SINGLE)
0.052855890507964853331  0.69488528432231122522  -1
0.048631654798129732298  0.68695441814027802252  -1
0.055851087765182716449  0.68865520028134019626  -1
0.055851087765182716449  0.68865520028134019626  -1
1  2  3  4
  
ZONE T=F_1731_S_1
STRANDID=0, SOLUTIONTIME=0
Nodes=4, Elements=1, ZONETYPE=FEQuadrilateral
DATAPACKING=POINT
DT=(SINGLE SINGLE SINGLE)
0.048631654798129732298  0.68695441814027802252  -1
0.052855890507964853331  0.69488528432231122522  -1
0.051260440960076369965  0.69820385866412537634  -1
0.044958584912312367365  0.69894917405297229962  -1
1  2  3  4
  
ZONE T=F_1731_S_2
STRANDID=0, SOLUTIONTIME=0
Nodes=4, Elements=1, ZONETYPE=FEQuadrilateral
DATAPACKING=POINT
DT=(SINGLE SINGLE SINGLE)
0.052855890507964853331  0.69488528432231122522  -1
0.054424174289745483324  0.69782968649660215288  -1
0.051260440960076369965  0.69820385866412537634  -1
0.051260440960076369965  0.69820385866412537634  -1
1  2  3  4
  
ZONE T=F_1733_S_1
STRANDID=0, SOLUTIONTIME=0
Nodes=4, Elements=1, ZONETYPE=FEQuadrilateral
DATAPACKING=POINT
DT=(SINGLE SINGLE SINGLE)
0.65893163163951895545  0.62103245214176805433  1
0.64325341906291944039  0.64035586585431092388  1
0.6459615615954801271  0.60623920577408085819  1
0.6459615615954801271  0.60623920577408085819  1
1  2  3  4
  
ZONE T=F_1734_S_1
STRANDID=0, SOLUTIONTIME=0
Nodes=4, Elements=1, ZONETYPE=FEQuadrilateral
DATAPACKING=POINT
DT=(SINGLE SINGLE SINGLE)
0.062203073708691533628  0.69015162587353029444  -1
0.064660534914349074298  0.70208364333506467769  -1
0.064236923378012400487  0.70300356893884607956  -1
0.054424174289745483324  0.69782968649660215288  -1
1  2  3  4
  
ZONE T=F_1734_S_2
STRANDID=0, SOLUTIONTIME=0
Nodes=4, Elements=1, ZONETYPE=FEQuadrilateral
DATAPACKING=POINT
DT=(SINGLE SINGLE SINGLE)
0.064660534914349074298  0.70208364333506467769  -1
0.064924683810754321711  0.70336619837076419515  -1
0.064236923378012400487  0.70300356893884607956  -1
0.064236923378012400487  0.70300356893884607956  -1
1  2  3  4
  
ZONE T=F_1742_S_1
STRANDID=0, SOLUTIONTIME=0
Nodes=4, Elements=1, ZONETYPE=FEQuadrilateral
DATAPACKING=POINT
DT=(SINGLE SINGLE SINGLE)
0.044958584912312367365  0.69894917405297229962  -1
0.038670489115779888012  0.69410233128851117623  -1
0.040252346694030327612  0.69093872478520546032  -1
0.048631654798129732298  0.68695441814027802252  -1
1  2  3  4
  
ZONE T=F_1742_S_2
STRANDID=0, SOLUTIONTIME=0
Nodes=4, Elements=1, ZONETYPE=FEQuadrilateral
DATAPACKING=POINT
DT=(SINGLE SINGLE SINGLE)
0.038670489115779888012  0.69410233128851117623  -1
0.036735591701785197394  0.69261091896998905337  -1
0.040252346694030327612  0.69093872478520546032  -1
0.040252346694030327612  0.69093872478520546032  -1
1  2  3  4
  
ZONE T=F_1743_S_1
STRANDID=0, SOLUTIONTIME=0
Nodes=4, Elements=1, ZONETYPE=FEQuadrilateral
DATAPACKING=POINT
DT=(SINGLE SINGLE SINGLE)
0.036202318509035463778  0.68100609408833268077  -1
0.043477843876233046583  0.68448795197081768737  -1
0.040252346694030327612  0.69093872478520546032  -1
0.036735591701785197394  0.69261091896998905337  -1
1  2  3  4
  
ZONE T=F_1743_S_2
STRANDID=0, SOLUTIONTIME=0
Nodes=4, Elements=1, ZONETYPE=FEQuadrilateral
DATAPACKING=POINT
DT=(SINGLE SINGLE SINGLE)
0.043477843876233046583  0.68448795197081768737  -1
0.048631654798129732298  0.68695441814027802252  -1
0.040252346694030327612  0.69093872478520546032  -1
0.040252346694030327612  0.69093872478520546032  -1
1  2  3  4
  
ZONE T=F_1747_S_1
STRANDID=0, SOLUTIONTIME=0
Nodes=4, Elements=1, ZONETYPE=FEQuadrilateral
DATAPACKING=POINT
DT=(SINGLE SINGLE SINGLE)
0.036202318509035463778  0.68100609408833268077  -1
0.026991889498003483749  0.68782759153017936082  -1
0.025158704292933257995  0.67699455160270294307  -1
0.025158704292933257995  0.67699455160270294307  -1
1  2  3  4
  
ZONE T=F_1754_S_1
STRANDID=0, SOLUTIONTIME=0
Nodes=4, Elements=1, ZONETYPE=FEQuadrilateral
DATAPACKING=POINT
DT=(SINGLE SINGLE SINGLE)
0.64325341906291944039  0.64035586585431092388  1
0.62439394014959537227  0.62499755756435604326  1
0.63040904195319358294  0.6102508261111092569  1
0.6459615615954801271  0.60623920577408085819  1
1  2  3  4
  
ZONE T=F_1754_S_2
STRANDID=0, SOLUTIONTIME=0
Nodes=4, Elements=1, ZONETYPE=FEQuadrilateral
DATAPACKING=POINT
DT=(SINGLE SINGLE SINGLE)
0.62439394014959537227  0.62499755756435604326  -1
0.61208837703434160193  0.61497646244957837602  -1
0.63040904195319358294  0.6102508261111092569  -1
0.63040904195319358294  0.6102508261111092569  -1
1  2  3  4
  
ZONE T=F_1755_S_1
STRANDID=0, SOLUTIONTIME=0
Nodes=4, Elements=1, ZONETYPE=FEQuadrilateral
DATAPACKING=POINT
DT=(SINGLE SINGLE SINGLE)
0.026991889498003483749  0.68782759153017936082  -1
0.036202318509035463778  0.68100609408833268077  -1
0.036735591701785197394  0.69261091896998905337  -1
0.036735591701785197394  0.69261091896998905337  -1
1  2  3  4
  
ZONE T=F_1756_S_1
STRANDID=0, SOLUTIONTIME=0
Nodes=4, Elements=1, ZONETYPE=FEQuadrilateral
DATAPACKING=POINT
DT=(SINGLE SINGLE SINGLE)
0.61208837703434160193  0.61497646244957837602  -1
0.62439394014959537227  0.62499755756435604326  -1
0.61377866881914189268  0.65102214712656480966  -1
0.60782061676264864669  0.65317823864705903958  -1
1  2  3  4
  
ZONE T=F_1756_S_2
STRANDID=0, SOLUTIONTIME=0
Nodes=4, Elements=1, ZONETYPE=FEQuadrilateral
DATAPACKING=POINT
DT=(SINGLE SINGLE SINGLE)
0.62439394014959537227  0.62499755756435604326  1
0.64325341906291944039  0.64035586585431092388  1
0.61377866881914189268  0.65102214712656480966  1
0.61377866881914189268  0.65102214712656480966  1
1  2  3  4
  
ZONE T=F_1757_S_1
STRANDID=0, SOLUTIONTIME=0
Nodes=4, Elements=1, ZONETYPE=FEQuadrilateral
DATAPACKING=POINT
DT=(SINGLE SINGLE SINGLE)
0.60782061676264864669  0.65317823864705903958  -1
0.57661229800630053877  0.63574054456285389314  -1
0.57973433451879974321  0.62881989740940347211  -1
0.61208837703434160193  0.61497646244957837602  -1
1  2  3  4
  
ZONE T=F_1757_S_2
STRANDID=0, SOLUTIONTIME=0
Nodes=4, Elements=1, ZONETYPE=FEQuadrilateral
DATAPACKING=POINT
DT=(SINGLE SINGLE SINGLE)
0.57661229800630053877  0.63574054456285389314  1
0.57095177726128043538  0.63257772025695058193  1
0.57973433451879974321  0.62881989740940347211  1
0.57973433451879974321  0.62881989740940347211  1
1  2  3  4
  
ZONE T=F_1760_S_1
STRANDID=0, SOLUTIONTIME=0
Nodes=4, Elements=1, ZONETYPE=FEQuadrilateral
DATAPACKING=POINT
DT=(SINGLE SINGLE SINGLE)
0.58328214176148773795  0.59676854431578252314  1
0.59177237132280224863  0.60213507011567513061  1
0.57973433451879974321  0.62881989740940347211  1
0.57095177726128043538  0.63257772025695058193  1
1  2  3  4
  
ZONE T=F_1760_S_2
STRANDID=0, SOLUTIONTIME=0
Nodes=4, Elements=1, ZONETYPE=FEQuadrilateral
DATAPACKING=POINT
DT=(SINGLE SINGLE SINGLE)
0.59177237132280224863  0.60213507011567513061  -1
0.61208837703434160193  0.61497646244957837602  -1
0.57973433451879974321  0.62881989740940347211  -1
0.57973433451879974321  0.62881989740940347211  -1
1  2  3  4
  
ZONE T=F_1761_S_1
STRANDID=0, SOLUTIONTIME=0
Nodes=4, Elements=1, ZONETYPE=FEQuadrilateral
DATAPACKING=POINT
DT=(SINGLE SINGLE SINGLE)
0.61208837703434160193  0.61497646244957837602  -1
0.59177237132280224863  0.60213507011567513061  -1
0.5992540034310940289  0.58555046716624836733  -1
0.60609870896759188152  0.58074298533584911564  -1
1  2  3  4
  
ZONE T=F_1761_S_2
STRANDID=0, SOLUTIONTIME=0
Nodes=4, Elements=1, ZONETYPE=FEQuadrilateral
DATAPACKING=POINT
DT=(SINGLE SINGLE SINGLE)
0.59177237132280224863  0.60213507011567513061  1
0.58328214176148773795  0.59676854431578252314  1
0.5992540034310940289  0.58555046716624836733  1
0.5992540034310940289  0.58555046716624836733  1
1  2  3  4
  
ZONE T=F_1762_S_1
STRANDID=0, SOLUTIONTIME=0
Nodes=4, Elements=1, ZONETYPE=FEQuadrilateral
DATAPACKING=POINT
DT=(SINGLE SINGLE SINGLE)
0.026991889498003483749  0.68782759153017936082  -1
0.017446073589797769093  0.68414731631483383101  -1
0.025158704292933257995  0.67699455160270294307  -1
0.025158704292933257995  0.67699455160270294307  -1
1  2  3  4
  
ZONE T=F_1763_S_1
STRANDID=0, SOLUTIONTIME=0
Nodes=4, Elements=1, ZONETYPE=FEQuadrilateral
DATAPACKING=POINT
DT=(SINGLE SINGLE SINGLE)
0.025158704292933257995  0.67699455160270294307  -1
0.017446073589797769093  0.68414731631483383101  -1
0.014667251107532298243  0.67451639319405687356  -1
0.014667251107532298243  0.67451639319405687356  -1
1  2  3  4
  
ZONE T=F_1769_S_1
STRANDID=0, SOLUTIONTIME=0
Nodes=4, Elements=1, ZONETYPE=FEQuadrilateral
DATAPACKING=POINT
DT=(SINGLE SINGLE SINGLE)
0.014667251107532298243  0.67451639319405687356  -1
0.0083977320645547848948  0.681798854335707194  -1
0.0053924521249980325935  0.67370407670639320674  -1
0.0053924521249980325935  0.67370407670639320674  -1
1  2  3  4
  
ZONE T=F_1770_S_1
STRANDID=0, SOLUTIONTIME=0
Nodes=4, Elements=1, ZONETYPE=FEQuadrilateral
DATAPACKING=POINT
DT=(SINGLE SINGLE SINGLE)
0.0083977320645547848948  0.681798854335707194  -1
0.002746593321228323753  0.6790651957508887504  -1
0.0053924521249980325935  0.67370407670639320674  -1
0.0053924521249980325935  0.67370407670639320674  -1
1  2  3  4
  
ZONE T=F_1771_S_1
STRANDID=0, SOLUTIONTIME=0
Nodes=4, Elements=1, ZONETYPE=FEQuadrilateral
DATAPACKING=POINT
DT=(SINGLE SINGLE SINGLE)
0.64994831530834773492  0.97783920768537835322  -1
0.63978749723227212876  0.9600800771380720855  -1
0.65883834231393967329  0.95982596638257411392  -1
0.65883834231393967329  0.95982596638257411392  -1
1  2  3  4
  
ZONE T=F_1773_S_1
STRANDID=0, SOLUTIONTIME=0
Nodes=4, Elements=1, ZONETYPE=FEQuadrilateral
DATAPACKING=POINT
DT=(SINGLE SINGLE SINGLE)
0.0083977320645547848948  0.681798854335707194  -1
0.014667251107532298243  0.67451639319405687356  -1
0.017446073589797769093  0.68414731631483383101  -1
0.017446073589797769093  0.68414731631483383101  -1
1  2  3  4
  
ZONE T=F_1779_S_1
STRANDID=0, SOLUTIONTIME=0
Nodes=4, Elements=1, ZONETYPE=FEQuadrilateral
DATAPACKING=POINT
DT=(SINGLE SINGLE SINGLE)
0.64994831530834773492  0.97783920768537835322  -1
0.62799620151515034294  0.97736321023540584374  -1
0.63978749723227212876  0.9600800771380720855  -1
0.63978749723227212876  0.9600800771380720855  -1
1  2  3  4
  
ZONE T=F_1785_S_1
STRANDID=0, SOLUTIONTIME=0
Nodes=4, Elements=1, ZONETYPE=FEQuadrilateral
DATAPACKING=POINT
DT=(SINGLE SINGLE SINGLE)
0.58328214176148773795  0.59676854431578252314  1
0.57095177726128043538  0.63257772025695058193  1
0.55044105365921325301  0.59408499792648972182  1
0.55044105365921325301  0.59408499792648972182  1
1  2  3  4
  
ZONE T=F_1786_S_1
STRANDID=0, SOLUTIONTIME=0
Nodes=4, Elements=1, ZONETYPE=FEQuadrilateral
DATAPACKING=POINT
DT=(SINGLE SINGLE SINGLE)
0.63978749723227212876  0.9600800771380720855  -1
0.62799620151515034294  0.97736321023540584374  -1
0.62124035381396880418  0.95841262932482840231  -1
0.62124035381396880418  0.95841262932482840231  -1
1  2  3  4
  
ZONE T=F_1787_S_1
STRANDID=0, SOLUTIONTIME=0
Nodes=4, Elements=1, ZONETYPE=FEQuadrilateral
DATAPACKING=POINT
DT=(SINGLE SINGLE SINGLE)
0.60858008713665223688  0.97127514332809306019  -1
0.62124035381396880418  0.95841262932482840231  -1
0.62799620151515034294  0.97736321023540584374  -1
0.62799620151515034294  0.97736321023540584374  -1
1  2  3  4
  
ZONE T=F_1788_S_1
STRANDID=0, SOLUTIONTIME=0
Nodes=4, Elements=1, ZONETYPE=FEQuadrilateral
DATAPACKING=POINT
DT=(SINGLE SINGLE SINGLE)
0.60858008713665223688  0.97127514332809306019  -1
0.60237131376440955499  0.95214545533328664995  -1
0.62124035381396880418  0.95841262932482840231  -1
0.62124035381396880418  0.95841262932482840231  -1
1  2  3  4
  
ZONE T=F_1790_S_1
STRANDID=0, SOLUTIONTIME=0
Nodes=4, Elements=1, ZONETYPE=FEQuadrilateral
DATAPACKING=POINT
DT=(SINGLE SINGLE SINGLE)
0.55044105365921325301  0.59408499792648972182  1
0.54982271603253907166  0.59188995601140093061  1
0.56297296916527417299  0.56288086977086215779  1
0.57593191580320868272  0.56349806696981707965  1
1  2  3  4
  
ZONE T=F_1790_S_2
STRANDID=0, SOLUTIONTIME=0
Nodes=4, Elements=1, ZONETYPE=FEQuadrilateral
DATAPACKING=POINT
DT=(SINGLE SINGLE SINGLE)
0.54982271603253907166  0.59188995601140093061  -1
0.54136097562743235034  0.56185155294071609244  -1
0.56297296916527417299  0.56288086977086215779  -1
0.56297296916527417299  0.56288086977086215779  -1
1  2  3  4
  
ZONE T=F_1791_S_1
STRANDID=0, SOLUTIONTIME=0
Nodes=4, Elements=1, ZONETYPE=FEQuadrilateral
DATAPACKING=POINT
DT=(SINGLE SINGLE SINGLE)
0.58328214176148773795  0.59676854431578252314  1
0.55044105365921325301  0.59408499792648972182  1
0.57593191580320868272  0.56349806696981707965  1
0.57593191580320868272  0.56349806696981707965  1
1  2  3  4
  
ZONE T=F_1800_S_1
STRANDID=0, SOLUTIONTIME=0
Nodes=4, Elements=1, ZONETYPE=FEQuadrilateral
DATAPACKING=POINT
DT=(SINGLE SINGLE SINGLE)
0.60858008713665223688  0.97127514332809306019  -1
0.59455409368534195558  0.96675633403500649266  -1
0.60237131376440955499  0.95214545533328664995  -1
0.60237131376440955499  0.95214545533328664995  -1
1  2  3  4
  
ZONE T=F_1804_S_1
STRANDID=0, SOLUTIONTIME=0
Nodes=4, Elements=1, ZONETYPE=FEQuadrilateral
DATAPACKING=POINT
DT=(SINGLE SINGLE SINGLE)
0.58420252190764276889  0.95783790117564926447  1
0.58979017724568616465  0.9626519651693826729  1
0.58551759391662816512  0.9716846992251424453  1
0.58367464065182361743  0.97268981701961843012  1
1  2  3  4
  
ZONE T=F_1804_S_2
STRANDID=0, SOLUTIONTIME=0
Nodes=4, Elements=1, ZONETYPE=FEQuadrilateral
DATAPACKING=POINT
DT=(SINGLE SINGLE SINGLE)
0.58979017724568616465  0.9626519651693826729  -1
0.59455409368534195558  0.96675633403500649266  -1
0.58551759391662816512  0.9716846992251424453  -1
0.58551759391662816512  0.9716846992251424453  -1
1  2  3  4
  
ZONE T=F_1806_S_1
STRANDID=0, SOLUTIONTIME=0
Nodes=4, Elements=1, ZONETYPE=FEQuadrilateral
DATAPACKING=POINT
DT=(SINGLE SINGLE SINGLE)
0.56981288066238322543  0.94944873398176665713  1
0.58420252190764276889  0.95783790117564926447  1
0.57033817411609177839  0.96610790620904385406  1
0.57033817411609177839  0.96610790620904385406  1
1  2  3  4
  
ZONE T=F_1807_S_1
STRANDID=0, SOLUTIONTIME=0
Nodes=4, Elements=1, ZONETYPE=FEQuadrilateral
DATAPACKING=POINT
DT=(SINGLE SINGLE SINGLE)
0.58367464065182361743  0.97268981701961843012  1
0.57033817411609177839  0.96610790620904385406  1
0.58420252190764276889  0.95783790117564926447  1
0.58420252190764276889  0.95783790117564926447  1
1  2  3  4
  
ZONE T=F_1809_S_1
STRANDID=0, SOLUTIONTIME=0
Nodes=4, Elements=1, ZONETYPE=FEQuadrilateral
DATAPACKING=POINT
DT=(SINGLE SINGLE SINGLE)
0.48723244108450602941  0.55384052303742403733  1
0.50703750782953127541  0.57743796194126817412  1
0.50618981890190162254  0.58141862145178313526  1
0.47120160895805318635  0.57996993211699321424  1
1  2  3  4
  
ZONE T=F_1809_S_2
STRANDID=0, SOLUTIONTIME=0
Nodes=4, Elements=1, ZONETYPE=FEQuadrilateral
DATAPACKING=POINT
DT=(SINGLE SINGLE SINGLE)
0.50703750782953127541  0.57743796194126817412  -1
0.51052922889714968946  0.58159829503295479292  -1
0.50618981890190162254  0.58141862145178313526  -1
0.50618981890190162254  0.58141862145178313526  -1
1  2  3  4
  
ZONE T=F_1810_S_1
STRANDID=0, SOLUTIONTIME=0
Nodes=4, Elements=1, ZONETYPE=FEQuadrilateral
DATAPACKING=POINT
DT=(SINGLE SINGLE SINGLE)
0.51052922889714968946  0.58159829503295479292  -1
0.50703750782953127541  0.57743796194126817412  -1
0.51448110364307064746  0.54248360604276080199  -1
0.51647262089186185552  0.54165356544758114232  -1
1  2  3  4
  
ZONE T=F_1810_S_2
STRANDID=0, SOLUTIONTIME=0
Nodes=4, Elements=1, ZONETYPE=FEQuadrilateral
DATAPACKING=POINT
DT=(SINGLE SINGLE SINGLE)
0.50703750782953127541  0.57743796194126817412  1
0.48723244108450602941  0.55384052303742403733  1
0.51448110364307064746  0.54248360604276080199  1
0.51448110364307064746  0.54248360604276080199  1
1  2  3  4
  
ZONE T=F_1811_S_1
STRANDID=0, SOLUTIONTIME=0
Nodes=4, Elements=1, ZONETYPE=FEQuadrilateral
DATAPACKING=POINT
DT=(SINGLE SINGLE SINGLE)
0.51647262089186185552  0.54165356544758114232  -1
0.54136097562743235034  0.56185155294071609244  -1
0.51052922889714968946  0.58159829503295479292  -1
0.51052922889714968946  0.58159829503295479292  -1
1  2  3  4
  
ZONE T=F_1812_S_1
STRANDID=0, SOLUTIONTIME=0
Nodes=4, Elements=1, ZONETYPE=FEQuadrilateral
DATAPACKING=POINT
DT=(SINGLE SINGLE SINGLE)
0.54136097562743235034  0.56185155294071609244  -1
0.54982271603253907166  0.59188995601140093061  -1
0.5490280647972456407  0.59364293414673408034  -1
0.51052922889714968946  0.58159829503295479292  -1
1  2  3  4
  
ZONE T=F_1812_S_2
STRANDID=0, SOLUTIONTIME=0
Nodes=4, Elements=1, ZONETYPE=FEQuadrilateral
DATAPACKING=POINT
DT=(SINGLE SINGLE SINGLE)
0.54982271603253907166  0.59188995601140093061  1
0.55044105365921325301  0.59408499792648972182  1
0.5490280647972456407  0.59364293414673408034  1
0.5490280647972456407  0.59364293414673408034  1
1  2  3  4
  
ZONE T=F_1813_S_1
STRANDID=0, SOLUTIONTIME=0
Nodes=4, Elements=1, ZONETYPE=FEQuadrilateral
DATAPACKING=POINT
DT=(SINGLE SINGLE SINGLE)
0.59517298428795051279  0.97836456393075987847  -1
0.58478334239853690946  0.97323699163986265859  -1
0.58551759391662816512  0.9716846992251424453  -1
0.59455409368534195558  0.96675633403500649266  -1
1  2  3  4
  
ZONE T=F_1813_S_2
STRANDID=0, SOLUTIONTIME=0
Nodes=4, Elements=1, ZONETYPE=FEQuadrilateral
DATAPACKING=POINT
DT=(SINGLE SINGLE SINGLE)
0.58478334239853690946  0.97323699163986265859  1
0.58367464065182361743  0.97268981701961843012  1
0.58551759391662816512  0.9716846992251424453  1
0.58551759391662816512  0.9716846992251424453  1
1  2  3  4
  
ZONE T=F_1824_S_1
STRANDID=0, SOLUTIONTIME=0
Nodes=4, Elements=1, ZONETYPE=FEQuadrilateral
DATAPACKING=POINT
DT=(SINGLE SINGLE SINGLE)
0.55484804258996689441  0.9422061485898277633  1
0.55544726828147905628  0.95875883711147413813  1
0.53877058163950486414  0.95052843636813688644  1
0.53877058163950486414  0.95052843636813688644  1
1  2  3  4
  
ZONE T=F_1825_S_1
STRANDID=0, SOLUTIONTIME=0
Nodes=4, Elements=1, ZONETYPE=FEQuadrilateral
DATAPACKING=POINT
DT=(SINGLE SINGLE SINGLE)
0.55544726828147905628  0.95875883711147413813  1
0.55484804258996689441  0.9422061485898277633  1
0.56981288066238322543  0.94944873398176665713  1
0.56981288066238322543  0.94944873398176665713  1
1  2  3  4
  
ZONE T=F_1827_S_1
STRANDID=0, SOLUTIONTIME=0
Nodes=4, Elements=1, ZONETYPE=FEQuadrilateral
DATAPACKING=POINT
DT=(SINGLE SINGLE SINGLE)
0.53877058163950486414  0.95052843636813688644  1
0.53254828133456810768  0.93596337367273785279  1
0.54330636965059064813  0.93616893892450736558  1
0.54330636965059064813  0.93616893892450736558  1
1  2  3  4
  
ZONE T=F_1828_S_1
STRANDID=0, SOLUTIONTIME=0
Nodes=4, Elements=1, ZONETYPE=FEQuadrilateral
DATAPACKING=POINT
DT=(SINGLE SINGLE SINGLE)
0.53877058163950486414  0.95052843636813688644  1
0.54330636965059064813  0.93616893892450736558  1
0.55484804258996689441  0.9422061485898277633  1
0.55484804258996689441  0.9422061485898277633  1
1  2  3  4
  
ZONE T=F_1830_S_1
STRANDID=0, SOLUTIONTIME=0
Nodes=4, Elements=1, ZONETYPE=FEQuadrilateral
DATAPACKING=POINT
DT=(SINGLE SINGLE SINGLE)
0.55544726828147905628  0.95875883711147413813  1
0.56981288066238322543  0.94944873398176665713  1
0.57033817411609177839  0.96610790620904385406  1
0.57033817411609177839  0.96610790620904385406  1
1  2  3  4
  
ZONE T=F_1835_S_1
STRANDID=0, SOLUTIONTIME=0
Nodes=4, Elements=1, ZONETYPE=FEQuadrilateral
DATAPACKING=POINT
DT=(SINGLE SINGLE SINGLE)
0.47120160895805318635  0.57996993211699321424  1
0.45491921402424734255  0.54844921386178580036  1
0.45502513200977084962  0.54764141375781150156  1
0.48723244108450602941  0.55384052303742403733  1
1  2  3  4
  
ZONE T=F_1835_S_2
STRANDID=0, SOLUTIONTIME=0
Nodes=4, Elements=1, ZONETYPE=FEQuadrilateral
DATAPACKING=POINT
DT=(SINGLE SINGLE SINGLE)
0.45491921402424734255  0.54844921386178580036  -1
0.45444417345724663626  0.54752959362575182034  -1
0.45502513200977084962  0.54764141375781150156  -1
0.45502513200977084962  0.54764141375781150156  -1
1  2  3  4
  
ZONE T=F_1838_S_1
STRANDID=0, SOLUTIONTIME=0
Nodes=4, Elements=1, ZONETYPE=FEQuadrilateral
DATAPACKING=POINT
DT=(SINGLE SINGLE SINGLE)
0.72471904497007944013  0.5741800543989159511  1
0.73318162641486728237  0.5783565696807562162  1
0.72591472018568437008  0.58277964952613003913  1
0.72591472018568437008  0.58277964952613003913  1
1  2  3  4
  
ZONE T=F_1839_S_1
STRANDID=0, SOLUTIONTIME=0
Nodes=4, Elements=1, ZONETYPE=FEQuadrilateral
DATAPACKING=POINT
DT=(SINGLE SINGLE SINGLE)
0.53877058163950486414  0.95052843636813688644  1
0.52528646372405485288  0.94387365556564006841  1
0.53254828133456810768  0.93596337367273785279  1
0.53254828133456810768  0.93596337367273785279  1
1  2  3  4
  
ZONE T=F_1845_S_1
STRANDID=0, SOLUTIONTIME=0
Nodes=4, Elements=1, ZONETYPE=FEQuadrilateral
DATAPACKING=POINT
DT=(SINGLE SINGLE SINGLE)
0.53254828133456810768  0.93596337367273785279  1
0.52528646372405485288  0.94387365556564006841  1
0.52208836664090885193  0.93467671025995358036  1
0.52208836664090885193  0.93467671025995358036  1
1  2  3  4
  
ZONE T=F_1846_S_1
STRANDID=0, SOLUTIONTIME=0
Nodes=4, Elements=1, ZONETYPE=FEQuadrilateral
DATAPACKING=POINT
DT=(SINGLE SINGLE SINGLE)
0.51898073945519607175  0.94076160826129962  1
0.52208836664090885193  0.93467671025995358036  1
0.52528646372405485288  0.94387365556564006841  1
0.52528646372405485288  0.94387365556564006841  1
1  2  3  4
  
ZONE T=F_1847_S_1
STRANDID=0, SOLUTIONTIME=0
Nodes=4, Elements=1, ZONETYPE=FEQuadrilateral
DATAPACKING=POINT
DT=(SINGLE SINGLE SINGLE)
0.51531815947352532792  0.92668573553093147588  1
0.52208836664090885193  0.93467671025995358036  1
0.51222220091315073809  0.93742608473473010289  1
0.51222220091315073809  0.93742608473473010289  1
1  2  3  4
  
ZONE T=F_1848_S_1
STRANDID=0, SOLUTIONTIME=0
Nodes=4, Elements=1, ZONETYPE=FEQuadrilateral
DATAPACKING=POINT
DT=(SINGLE SINGLE SINGLE)
0.51898073945519607175  0.94076160826129962  1
0.51222220091315073809  0.93742608473473010289  1
0.52208836664090885193  0.93467671025995358036  1
0.52208836664090885193  0.93467671025995358036  1
1  2  3  4
  
ZONE T=F_1849_S_1
STRANDID=0, SOLUTIONTIME=0
Nodes=4, Elements=1, ZONETYPE=FEQuadrilateral
DATAPACKING=POINT
DT=(SINGLE SINGLE SINGLE)
0.51222220091315073809  0.93742608473473010289  1
0.50719524747136712772  0.93035005517241320394  1
0.51531815947352532792  0.92668573553093147588  1
0.51531815947352532792  0.92668573553093147588  1
1  2  3  4
  
ZONE T=F_1861_S_1
STRANDID=0, SOLUTIONTIME=0
Nodes=4, Elements=1, ZONETYPE=FEQuadrilateral
DATAPACKING=POINT
DT=(SINGLE SINGLE SINGLE)
0.51222220091315073809  0.93742608473473010289  1
0.50636378883522659144  0.93453479822462692805  1
0.50719524747136712772  0.93035005517241320394  1
0.50719524747136712772  0.93035005517241320394  1
1  2  3  4
  
ZONE T=F_1864_S_1
STRANDID=0, SOLUTIONTIME=0
Nodes=4, Elements=1, ZONETYPE=FEQuadrilateral
DATAPACKING=POINT
DT=(SINGLE SINGLE SINGLE)
0.40986976846910433414  0.56383799453812866176  -1
0.40866237997195864473  0.55998292421074225  -1
0.41248636914404968046  0.52322432558699627503  -1
0.42806737401148298172  0.52494039771426315166  -1
1  2  3  4
  
ZONE T=F_1864_S_2
STRANDID=0, SOLUTIONTIME=0
Nodes=4, Elements=1, ZONETYPE=FEQuadrilateral
DATAPACKING=POINT
DT=(SINGLE SINGLE SINGLE)
0.40866237997195864473  0.55998292421074225  1
0.3966018378912796738  0.52147482344836626478  1
0.41248636914404968046  0.52322432558699627503  1
0.41248636914404968046  0.52322432558699627503  1
1  2  3  4
  
ZONE T=F_1865_S_1
STRANDID=0, SOLUTIONTIME=0
Nodes=4, Elements=1, ZONETYPE=FEQuadrilateral
DATAPACKING=POINT
DT=(SINGLE SINGLE SINGLE)
0.42806737401148298172  0.52494039771426315166  -1
0.45444417345724663626  0.54752959362575182034  -1
0.40986976846910433414  0.56383799453812866176  -1
0.40986976846910433414  0.56383799453812866176  -1
1  2  3  4
  
ZONE T=F_1874_S_1
STRANDID=0, SOLUTIONTIME=0
Nodes=4, Elements=1, ZONETYPE=FEQuadrilateral
DATAPACKING=POINT
DT=(SINGLE SINGLE SINGLE)
0.50449019618266344178  0.93361012903270590435  1
0.50719524747136712772  0.93035005517241320394  1
0.50636378883522659144  0.93453479822462692805  1
0.50636378883522659144  0.93453479822462692805  1
1  2  3  4
  
ZONE T=F_1880_S_1
STRANDID=0, SOLUTIONTIME=0
Nodes=4, Elements=1, ZONETYPE=FEQuadrilateral
DATAPACKING=POINT
DT=(SINGLE SINGLE SINGLE)
0.50449019618266344178  0.93361012903270590435  1
0.50636378883522659144  0.93453479822462692805  1
0.50541337538433406262  0.93406577214700181599  1
0.50541337538433406262  0.93406577214700181599  1
1  2  3  4
  
ZONE T=F_1887_S_1
STRANDID=0, SOLUTIONTIME=0
Nodes=4, Elements=1, ZONETYPE=FEQuadrilateral
DATAPACKING=POINT
DT=(SINGLE SINGLE SINGLE)
0.3966018378912796738  0.52147482344836626478  1
0.37005116655146547133  0.54251844645677960166  1
0.36684834499251811613  0.5100184345053785373  1
0.36684834499251811613  0.5100184345053785373  1
1  2  3  4
  
ZONE T=F_1888_S_1
STRANDID=0, SOLUTIONTIME=0
Nodes=4, Elements=1, ZONETYPE=FEQuadrilateral
DATAPACKING=POINT
DT=(SINGLE SINGLE SINGLE)
0.3966018378912796738  0.52147482344836626478  1
0.40866237997195864473  0.55998292421074225  1
0.40834619954276069054  0.56302225015193396729  1
0.37005116655146547133  0.54251844645677960166  1
1  2  3  4
  
ZONE T=F_1888_S_2
STRANDID=0, SOLUTIONTIME=0
Nodes=4, Elements=1, ZONETYPE=FEQuadrilateral
DATAPACKING=POINT
DT=(SINGLE SINGLE SINGLE)
0.40866237997195864473  0.55998292421074225  -1
0.40986976846910433414  0.56383799453812866176  -1
0.40834619954276069054  0.56302225015193396729  -1
0.40834619954276069054  0.56302225015193396729  -1
1  2  3  4
  
ZONE T=F_1893_S_1
STRANDID=0, SOLUTIONTIME=0
Nodes=4, Elements=1, ZONETYPE=FEQuadrilateral
DATAPACKING=POINT
DT=(SINGLE SINGLE SINGLE)
0.14923522995339758013  0.74878542300237849183  -1
0.14224436710936616546  0.75153195940771544414  -1
0.14110995078373841927  0.74703174462537602629  -1
0.14110995078373841927  0.74703174462537602629  -1
1  2  3  4
  
ZONE T=F_1894_S_1
STRANDID=0, SOLUTIONTIME=0
Nodes=4, Elements=1, ZONETYPE=FEQuadrilateral
DATAPACKING=POINT
DT=(SINGLE SINGLE SINGLE)
0.14110995078373841927  0.74703174462537602629  -1
0.1437253077320166661  0.74002346664415163957  -1
0.14923522995339758013  0.74878542300237849183  -1
0.14923522995339758013  0.74878542300237849183  -1
1  2  3  4
  
ZONE T=F_1895_S_1
STRANDID=0, SOLUTIONTIME=0
Nodes=4, Elements=1, ZONETYPE=FEQuadrilateral
DATAPACKING=POINT
DT=(SINGLE SINGLE SINGLE)
0.340735482134419565  0.52702460963193187293  1
0.36684834499251811613  0.5100184345053785373  1
0.37005116655146547133  0.54251844645677960166  1
0.37005116655146547133  0.54251844645677960166  1
1  2  3  4
  
ZONE T=F_1896_S_1
STRANDID=0, SOLUTIONTIME=0
Nodes=4, Elements=1, ZONETYPE=FEQuadrilateral
DATAPACKING=POINT
DT=(SINGLE SINGLE SINGLE)
0.37005116655146547133  0.54251844645677960166  1
0.34173103981407781937  0.55759784019803593225  1
0.340735482134419565  0.52702460963193187293  1
0.340735482134419565  0.52702460963193187293  1
1  2  3  4
  
ZONE T=F_1897_S_1
STRANDID=0, SOLUTIONTIME=0
Nodes=4, Elements=1, ZONETYPE=FEQuadrilateral
DATAPACKING=POINT
DT=(SINGLE SINGLE SINGLE)
0.14923522995339758013  0.74878542300237849183  -1
0.14445784883138051979  0.75592432351706106974  -1
0.14224436710936616546  0.75153195940771544414  -1
0.14224436710936616546  0.75153195940771544414  -1
1  2  3  4
  
ZONE T=F_1903_S_1
STRANDID=0, SOLUTIONTIME=0
Nodes=4, Elements=1, ZONETYPE=FEQuadrilateral
DATAPACKING=POINT
DT=(SINGLE SINGLE SINGLE)
0.13490595734361121583  0.74314907020270559723  -1
0.13628639934697484026  0.73354464930209195561  -1
0.1437253077320166661  0.74002346664415163957  -1
0.1437253077320166661  0.74002346664415163957  -1
1  2  3  4
  
ZONE T=F_1904_S_1
STRANDID=0, SOLUTIONTIME=0
Nodes=4, Elements=1, ZONETYPE=FEQuadrilateral
DATAPACKING=POINT
DT=(SINGLE SINGLE SINGLE)
0.13628639934697484026  0.73354464930209195561  -1
0.13490595734361121583  0.74314907020270559723  -1
0.12895550708336306345  0.7378279385195006812  -1
0.12895550708336306345  0.7378279385195006812  -1
1  2  3  4
  
ZONE T=F_1905_S_1
STRANDID=0, SOLUTIONTIME=0
Nodes=4, Elements=1, ZONETYPE=FEQuadrilateral
DATAPACKING=POINT
DT=(SINGLE SINGLE SINGLE)
0.12895550708336306345  0.7378279385195006812  -1
0.12701744283250507306  0.72977025325592959071  -1
0.13628639934697484026  0.73354464930209195561  -1
0.13628639934697484026  0.73354464930209195561  -1
1  2  3  4
  
ZONE T=F_1909_S_1
STRANDID=0, SOLUTIONTIME=0
Nodes=4, Elements=1, ZONETYPE=FEQuadrilateral
DATAPACKING=POINT
DT=(SINGLE SINGLE SINGLE)
0.13490595734361121583  0.74314907020270559723  -1
0.1437253077320166661  0.74002346664415163957  -1
0.14110995078373841927  0.74703174462537602629  -1
0.14110995078373841927  0.74703174462537602629  -1
1  2  3  4
  
ZONE T=F_1910_S_1
STRANDID=0, SOLUTIONTIME=0
Nodes=4, Elements=1, ZONETYPE=FEQuadrilateral
DATAPACKING=POINT
DT=(SINGLE SINGLE SINGLE)
0.31433896556181234461  0.5244163098375423937  1
0.32123256398684318924  0.54384818953385205553  1
0.29929758248140631016  0.54157848278443521117  1
0.29929758248140631016  0.54157848278443521117  1
1  2  3  4
  
ZONE T=F_1911_S_1
STRANDID=0, SOLUTIONTIME=0
Nodes=4, Elements=1, ZONETYPE=FEQuadrilateral
DATAPACKING=POINT
DT=(SINGLE SINGLE SINGLE)
0.32123256398684318924  0.54384818953385205553  1
0.31433896556181234461  0.5244163098375423937  1
0.340735482134419565  0.52702460963193187293  1
0.340735482134419565  0.52702460963193187293  1
1  2  3  4
  
ZONE T=F_1912_S_1
STRANDID=0, SOLUTIONTIME=0
Nodes=4, Elements=1, ZONETYPE=FEQuadrilateral
DATAPACKING=POINT
DT=(SINGLE SINGLE SINGLE)
0.340735482134419565  0.52702460963193187293  1
0.34173103981407781937  0.55759784019803593225  1
0.32123256398684318924  0.54384818953385205553  1
0.32123256398684318924  0.54384818953385205553  1
1  2  3  4
  
ZONE T=F_1914_S_1
STRANDID=0, SOLUTIONTIME=0
Nodes=4, Elements=1, ZONETYPE=FEQuadrilateral
DATAPACKING=POINT
DT=(SINGLE SINGLE SINGLE)
0.29252675959144969209  0.51852463858101116578  1
0.30885965311036894798  0.50553106657128177304  1
0.31433896556181234461  0.5244163098375423937  1
0.31433896556181234461  0.5244163098375423937  1
1  2  3  4
  
ZONE T=F_1915_S_1
STRANDID=0, SOLUTIONTIME=0
Nodes=4, Elements=1, ZONETYPE=FEQuadrilateral
DATAPACKING=POINT
DT=(SINGLE SINGLE SINGLE)
0.31433896556181234461  0.5244163098375423937  1
0.29929758248140631016  0.54157848278443521117  1
0.29252675959144969209  0.51852463858101116578  1
0.29252675959144969209  0.51852463858101116578  1
1  2  3  4
  
ZONE T=F_1917_S_1
STRANDID=0, SOLUTIONTIME=0
Nodes=4, Elements=1, ZONETYPE=FEQuadrilateral
DATAPACKING=POINT
DT=(SINGLE SINGLE SINGLE)
0.12895550708336306345  0.7378279385195006812  -1
0.12342971596299473491  0.73701759108743369886  -1
0.12611085310482095245  0.73099405407467155094  -1
0.12701744283250507306  0.72977025325592959071  -1
1  2  3  4
  
ZONE T=F_1917_S_2
STRANDID=0, SOLUTIONTIME=0
Nodes=4, Elements=1, ZONETYPE=FEQuadrilateral
DATAPACKING=POINT
DT=(SINGLE SINGLE SINGLE)
0.12342971596299473491  0.73701759108743369886  1
0.1218231576396939797  0.73678199216894524337  1
0.12611085310482095245  0.73099405407467155094  1
0.12611085310482095245  0.73099405407467155094  1
1  2  3  4
  
ZONE T=F_1920_S_1
STRANDID=0, SOLUTIONTIME=0
Nodes=4, Elements=1, ZONETYPE=FEQuadrilateral
DATAPACKING=POINT
DT=(SINGLE SINGLE SINGLE)
0.12315115114273186836  0.72007077642394134998  1
0.12684648313762303395  0.72934136176693542541  1
0.12666699357083416322  0.7297446093412914836  1
0.1166018639696205228  0.72900809951648992691  1
1  2  3  4
  
ZONE T=F_1920_S_2
STRANDID=0, SOLUTIONTIME=0
Nodes=4, Elements=1, ZONETYPE=FEQuadrilateral
DATAPACKING=POINT
DT=(SINGLE SINGLE SINGLE)
0.12684648313762303395  0.72934136176693542541  -1
0.12701744283250507306  0.72977025325592959071  -1
0.12666699357083416322  0.7297446093412914836  -1
0.12666699357083416322  0.7297446093412914836  -1
1  2  3  4
  
ZONE T=F_1922_S_1
STRANDID=0, SOLUTIONTIME=0
Nodes=4, Elements=1, ZONETYPE=FEQuadrilateral
DATAPACKING=POINT
DT=(SINGLE SINGLE SINGLE)
0.11101700650666747328  0.71804473363948295717  1
0.1166018639696205228  0.72900809951648992691  1
0.10970219848367582238  0.72650490125594102686  1
0.10970219848367582238  0.72650490125594102686  1
1  2  3  4
  
ZONE T=F_1923_S_1
STRANDID=0, SOLUTIONTIME=0
Nodes=4, Elements=1, ZONETYPE=FEQuadrilateral
DATAPACKING=POINT
DT=(SINGLE SINGLE SINGLE)
0.1166018639696205228  0.72900809951648992691  1
0.11101700650666747328  0.71804473363948295717  1
0.12315115114273186836  0.72007077642394134998  1
0.12315115114273186836  0.72007077642394134998  1
1  2  3  4
  
ZONE T=F_1930_S_1
STRANDID=0, SOLUTIONTIME=0
Nodes=4, Elements=1, ZONETYPE=FEQuadrilateral
DATAPACKING=POINT
DT=(SINGLE SINGLE SINGLE)
0.1166018639696205228  0.72900809951648992691  1
0.12666699357083416322  0.7297446093412914836  1
0.12611085310482095245  0.73099405407467155094  1
0.1218231576396939797  0.73678199216894524337  1
1  2  3  4
  
ZONE T=F_1930_S_2
STRANDID=0, SOLUTIONTIME=0
Nodes=4, Elements=1, ZONETYPE=FEQuadrilateral
DATAPACKING=POINT
DT=(SINGLE SINGLE SINGLE)
0.12666699357083416322  0.7297446093412914836  -1
0.12701744283250507306  0.72977025325592959071  -1
0.12611085310482095245  0.73099405407467155094  -1
0.12611085310482095245  0.73099405407467155094  -1
1  2  3  4
  
ZONE T=F_1935_S_1
STRANDID=0, SOLUTIONTIME=0
Nodes=4, Elements=1, ZONETYPE=FEQuadrilateral
DATAPACKING=POINT
DT=(SINGLE SINGLE SINGLE)
0.29252675959144969209  0.51852463858101116578  1
0.29929758248140631016  0.54157848278443521117  1
0.27506510390092542284  0.53593061075762726819  1
0.27506510390092542284  0.53593061075762726819  1
1  2  3  4
  
ZONE T=F_1936_S_1
STRANDID=0, SOLUTIONTIME=0
Nodes=4, Elements=1, ZONETYPE=FEQuadrilateral
DATAPACKING=POINT
DT=(SINGLE SINGLE SINGLE)
0.10970219848367582238  0.72650490125594102686  1
0.1048175582902163977  0.72576850207701593121  1
0.11101700650666747328  0.71804473363948295717  1
0.11101700650666747328  0.71804473363948295717  1
1  2  3  4
  
ZONE T=F_1941_S_1
STRANDID=0, SOLUTIONTIME=0
Nodes=4, Elements=1, ZONETYPE=FEQuadrilateral
DATAPACKING=POINT
DT=(SINGLE SINGLE SINGLE)
0.10051261803528011018  0.71226199352184649261  1
0.10148811071381778903  0.72051289219566283517  1
0.094066428363608109442  0.71943859044456215379  1
0.094066428363608109442  0.71943859044456215379  1
1  2  3  4
  
ZONE T=F_1942_S_1
STRANDID=0, SOLUTIONTIME=0
Nodes=4, Elements=1, ZONETYPE=FEQuadrilateral
DATAPACKING=POINT
DT=(SINGLE SINGLE SINGLE)
0.10148811071381778903  0.72051289219566283517  1
0.10051261803528011018  0.71226199352184649261  1
0.11101700650666747328  0.71804473363948295717  1
0.11101700650666747328  0.71804473363948295717  1
1  2  3  4
  
ZONE T=F_1943_S_1
STRANDID=0, SOLUTIONTIME=0
Nodes=4, Elements=1, ZONETYPE=FEQuadrilateral
DATAPACKING=POINT
DT=(SINGLE SINGLE SINGLE)
0.094066428363608109442  0.71943859044456215379  1
0.088976088238643988304  0.70967076322735156424  1
0.10051261803528011018  0.71226199352184649261  1
0.10051261803528011018  0.71226199352184649261  1
1  2  3  4
  
ZONE T=F_1947_S_1
STRANDID=0, SOLUTIONTIME=0
Nodes=4, Elements=1, ZONETYPE=FEQuadrilateral
DATAPACKING=POINT
DT=(SINGLE SINGLE SINGLE)
0.29252675959144969209  0.51852463858101116578  1
0.27506510390092542284  0.53593061075762726819  1
0.27296292830050788991  0.5153662539320692515  1
0.27296292830050788991  0.5153662539320692515  1
1  2  3  4
  
ZONE T=F_1948_S_1
STRANDID=0, SOLUTIONTIME=0
Nodes=4, Elements=1, ZONETYPE=FEQuadrilateral
DATAPACKING=POINT
DT=(SINGLE SINGLE SINGLE)
0.10148811071381778903  0.72051289219566283517  1
0.11101700650666747328  0.71804473363948295717  1
0.1048175582902163977  0.72576850207701593121  1
0.1048175582902163977  0.72576850207701593121  1
1  2  3  4
  
ZONE T=F_1954_S_1
STRANDID=0, SOLUTIONTIME=0
Nodes=4, Elements=1, ZONETYPE=FEQuadrilateral
DATAPACKING=POINT
DT=(SINGLE SINGLE SINGLE)
0.27506510390092542284  0.53593061075762726819  1
0.26452985461674249912  0.52730328817155669441  1
0.26868471427698248366  0.51769879954935082988  1
0.27296292830050788991  0.5153662539320692515  1
1  2  3  4
  
ZONE T=F_1954_S_2
STRANDID=0, SOLUTIONTIME=0
Nodes=4, Elements=1, ZONETYPE=FEQuadrilateral
DATAPACKING=POINT
DT=(SINGLE SINGLE SINGLE)
0.26452985461674249912  0.52730328817155669441  -1
0.25914966662650318341  0.52289744867849563548  -1
0.26868471427698248366  0.51769879954935082988  -1
0.26868471427698248366  0.51769879954935082988  -1
1  2  3  4
  
ZONE T=F_1955_S_1
STRANDID=0, SOLUTIONTIME=0
Nodes=4, Elements=1, ZONETYPE=FEQuadrilateral
DATAPACKING=POINT
DT=(SINGLE SINGLE SINGLE)
0.094066428363608109442  0.71943859044456215379  1
0.086098350254249472746  0.71939960841959016413  1
0.088976088238643988304  0.70967076322735156424  1
0.088976088238643988304  0.70967076322735156424  1
1  2  3  4
  
ZONE T=F_1961_S_1
STRANDID=0, SOLUTIONTIME=0
Nodes=4, Elements=1, ZONETYPE=FEQuadrilateral
DATAPACKING=POINT
DT=(SINGLE SINGLE SINGLE)
0.077662935438316857417  0.70503373578706929337  -1
0.077850683887306815212  0.70623407587130215823  -1
0.074804690259236528149  0.71336911394732971381  -1
0.071523879062301329301  0.71209248956212645165  -1
1  2  3  4
  
ZONE T=F_1961_S_2
STRANDID=0, SOLUTIONTIME=0
Nodes=4, Elements=1, ZONETYPE=FEQuadrilateral
DATAPACKING=POINT
DT=(SINGLE SINGLE SINGLE)
0.077850683887306815212  0.70623407587130215823  1
0.079236423496357066831  0.71509358340918383057  1
0.074804690259236528149  0.71336911394732971381  1
0.074804690259236528149  0.71336911394732971381  1
1  2  3  4
  
ZONE T=F_1962_S_1
STRANDID=0, SOLUTIONTIME=0
Nodes=4, Elements=1, ZONETYPE=FEQuadrilateral
DATAPACKING=POINT
DT=(SINGLE SINGLE SINGLE)
0.079236423496357066831  0.71509358340918383057  1
0.077850683887306815212  0.70623407587130215823  1
0.078258844540765981623  0.70527798660810403497  1
0.088976088238643988304  0.70967076322735156424  1
1  2  3  4
  
ZONE T=F_1962_S_2
STRANDID=0, SOLUTIONTIME=0
Nodes=4, Elements=1, ZONETYPE=FEQuadrilateral
DATAPACKING=POINT
DT=(SINGLE SINGLE SINGLE)
0.077850683887306815212  0.70623407587130215823  -1
0.077662935438316857417  0.70503373578706929337  -1
0.078258844540765981623  0.70527798660810403497  -1
0.078258844540765981623  0.70527798660810403497  -1
1  2  3  4
  
ZONE T=F_1963_S_1
STRANDID=0, SOLUTIONTIME=0
Nodes=4, Elements=1, ZONETYPE=FEQuadrilateral
DATAPACKING=POINT
DT=(SINGLE SINGLE SINGLE)
0.071523879062301329301  0.71209248956212645165  -1
0.064924683810754321711  0.70336619837076419515  -1
0.077662935438316857417  0.70503373578706929337  -1
0.077662935438316857417  0.70503373578706929337  -1
1  2  3  4
  
ZONE T=F_1968_S_1
STRANDID=0, SOLUTIONTIME=0
Nodes=4, Elements=1, ZONETYPE=FEQuadrilateral
DATAPACKING=POINT
DT=(SINGLE SINGLE SINGLE)
0.25914966662650318341  0.52289744867849563548  -1
0.26452985461674249912  0.52730328817155669441  -1
0.2602956678725651396  0.53709115147724484363  -1
0.25500098820546596157  0.53750719250543299577  -1
1  2  3  4
  
ZONE T=F_1968_S_2
STRANDID=0, SOLUTIONTIME=0
Nodes=4, Elements=1, ZONETYPE=FEQuadrilateral
DATAPACKING=POINT
DT=(SINGLE SINGLE SINGLE)
0.26452985461674249912  0.52730328817155669441  1
0.27506510390092542284  0.53593061075762726819  1
0.2602956678725651396  0.53709115147724484363  1
0.2602956678725651396  0.53709115147724484363  1
1  2  3  4
  
ZONE T=F_1969_S_1
STRANDID=0, SOLUTIONTIME=0
Nodes=4, Elements=1, ZONETYPE=FEQuadrilateral
DATAPACKING=POINT
DT=(SINGLE SINGLE SINGLE)
0.079236423496357066831  0.71509358340918383057  1
0.088976088238643988304  0.70967076322735156424  1
0.086098350254249472746  0.71939960841959016413  1
0.086098350254249472746  0.71939960841959016413  1
1  2  3  4
  
ZONE T=F_1974_S_1
STRANDID=0, SOLUTIONTIME=0
Nodes=4, Elements=1, ZONETYPE=FEQuadrilateral
DATAPACKING=POINT
DT=(SINGLE SINGLE SINGLE)
0.24093502882371201079  0.52617595536596639683  -1
0.25914966662650318341  0.52289744867849563548  -1
0.25500098820546596157  0.53750719250543299577  -1
0.25500098820546596157  0.53750719250543299577  -1
1  2  3  4
  
ZONE T=F_1975_S_1
STRANDID=0, SOLUTIONTIME=0
Nodes=4, Elements=1, ZONETYPE=FEQuadrilateral
DATAPACKING=POINT
DT=(SINGLE SINGLE SINGLE)
0.25500098820546596157  0.53750719250543299577  -1
0.24021928695913363772  0.54711162137882018985  -1
0.24093502882371201079  0.52617595536596639683  -1
0.24093502882371201079  0.52617595536596639683  -1
1  2  3  4
  
ZONE T=F_1976_S_1
STRANDID=0, SOLUTIONTIME=0
Nodes=4, Elements=1, ZONETYPE=FEQuadrilateral
DATAPACKING=POINT
DT=(SINGLE SINGLE SINGLE)
0.071523879062301329301  0.71209248956212645165  -1
0.063236676196585697718  0.71583945450286956547  -1
0.064924683810754321711  0.70336619837076419515  -1
0.064924683810754321711  0.70336619837076419515  -1
1  2  3  4
  
ZONE T=F_1982_S_1
STRANDID=0, SOLUTIONTIME=0
Nodes=4, Elements=1, ZONETYPE=FEQuadrilateral
DATAPACKING=POINT
DT=(SINGLE SINGLE SINGLE)
0.051359474874947297351  0.70997773096722549546  -1
0.048209363230965307512  0.70455017546248976945  -1
0.051260440960076369965  0.69820385866412537634  -1
0.054424174289745483324  0.69782968649660215288  -1
1  2  3  4
  
ZONE T=F_1982_S_2
STRANDID=0, SOLUTIONTIME=0
Nodes=4, Elements=1, ZONETYPE=FEQuadrilateral
DATAPACKING=POINT
DT=(SINGLE SINGLE SINGLE)
0.048209363230965307512  0.70455017546248976945  -1
0.044958584912312367365  0.69894917405297229962  -1
0.051260440960076369965  0.69820385866412537634  -1
0.051260440960076369965  0.69820385866412537634  -1
1  2  3  4
  
ZONE T=F_1983_S_1
STRANDID=0, SOLUTIONTIME=0
Nodes=4, Elements=1, ZONETYPE=FEQuadrilateral
DATAPACKING=POINT
DT=(SINGLE SINGLE SINGLE)
0.044958584912312367365  0.69894917405297229962  -1
0.048209363230965307512  0.70455017546248976945  -1
0.04670448228904339194  0.70768036487396712708  -1
0.042324782092943095957  0.70551886310066125318  -1
1  2  3  4
  
ZONE T=F_1983_S_2
STRANDID=0, SOLUTIONTIME=0
Nodes=4, Elements=1, ZONETYPE=FEQuadrilateral
DATAPACKING=POINT
DT=(SINGLE SINGLE SINGLE)
0.048209363230965307512  0.70455017546248976945  -1
0.051359474874947297351  0.70997773096722549546  -1
0.04670448228904339194  0.70768036487396712708  -1
0.04670448228904339194  0.70768036487396712708  -1
1  2  3  4
  
ZONE T=F_1984_S_1
STRANDID=0, SOLUTIONTIME=0
Nodes=4, Elements=1, ZONETYPE=FEQuadrilateral
DATAPACKING=POINT
DT=(SINGLE SINGLE SINGLE)
0.054424174289745483324  0.69782968649660215288  -1
0.064236923378012400487  0.70300356893884607956  -1
0.063822589506928761871  0.70390334692841605158  -1
0.051359474874947297351  0.70997773096722549546  -1
1  2  3  4
  
ZONE T=F_1984_S_2
STRANDID=0, SOLUTIONTIME=0
Nodes=4, Elements=1, ZONETYPE=FEQuadrilateral
DATAPACKING=POINT
DT=(SINGLE SINGLE SINGLE)
0.064236923378012400487  0.70300356893884607956  -1
0.064924683810754321711  0.70336619837076419515  -1
0.063822589506928761871  0.70390334692841605158  -1
0.063822589506928761871  0.70390334692841605158  -1
1  2  3  4
  
ZONE T=F_1985_S_1
STRANDID=0, SOLUTIONTIME=0
Nodes=4, Elements=1, ZONETYPE=FEQuadrilateral
DATAPACKING=POINT
DT=(SINGLE SINGLE SINGLE)
0.036350248888949464321  0.70257026764046615064  -1
0.036510766232808133935  0.69842162870937285479  -1
0.038670489115779888012  0.69410233128851117623  -1
0.044958584912312367365  0.69894917405297229962  -1
1  2  3  4
  
ZONE T=F_1985_S_2
STRANDID=0, SOLUTIONTIME=0
Nodes=4, Elements=1, ZONETYPE=FEQuadrilateral
DATAPACKING=POINT
DT=(SINGLE SINGLE SINGLE)
0.036510766232808133935  0.69842162870937285479  -1
0.036735591701785197394  0.69261091896998905337  -1
0.038670489115779888012  0.69410233128851117623  -1
0.038670489115779888012  0.69410233128851117623  -1
1  2  3  4
  
ZONE T=F_1986_S_1
STRANDID=0, SOLUTIONTIME=0
Nodes=4, Elements=1, ZONETYPE=FEQuadrilateral
DATAPACKING=POINT
DT=(SINGLE SINGLE SINGLE)
0.042324782092943095957  0.70551886310066125318  -1
0.036350248888949464321  0.70257026764046615064  -1
0.044958584912312367365  0.69894917405297229962  -1
0.044958584912312367365  0.69894917405297229962  -1
1  2  3  4
  
ZONE T=F_1987_S_1
STRANDID=0, SOLUTIONTIME=0
Nodes=4, Elements=1, ZONETYPE=FEQuadrilateral
DATAPACKING=POINT
DT=(SINGLE SINGLE SINGLE)
0.063236676196585697718  0.71583945450286956547  -1
0.059235508512271106696  0.71386476887196448349  -1
0.063822589506928761871  0.70390334692841605158  -1
0.064924683810754321711  0.70336619837076419515  -1
1  2  3  4
  
ZONE T=F_1987_S_2
STRANDID=0, SOLUTIONTIME=0
Nodes=4, Elements=1, ZONETYPE=FEQuadrilateral
DATAPACKING=POINT
DT=(SINGLE SINGLE SINGLE)
0.059235508512271106696  0.71386476887196448349  -1
0.051359474874947297351  0.70997773096722549546  -1
0.063822589506928761871  0.70390334692841605158  -1
0.063822589506928761871  0.70390334692841605158  -1
1  2  3  4
  
ZONE T=F_1988_S_1
STRANDID=0, SOLUTIONTIME=0
Nodes=4, Elements=1, ZONETYPE=FEQuadrilateral
DATAPACKING=POINT
DT=(SINGLE SINGLE SINGLE)
0.24093502882371201079  0.52617595536596639683  -1
0.24021928695913363772  0.54711162137882018985  -1
0.2219996342481450613  0.53645119035606891877  -1
0.2219996342481450613  0.53645119035606891877  -1
1  2  3  4
  
ZONE T=F_1992_S_1
STRANDID=0, SOLUTIONTIME=0
Nodes=4, Elements=1, ZONETYPE=FEQuadrilateral
DATAPACKING=POINT
DT=(SINGLE SINGLE SINGLE)
0.24093502882371201079  0.52617595536596639683  -1
0.2219996342481450613  0.53645119035606891877  -1
0.22340807363100206873  0.51614342402106072605  -1
0.22340807363100206873  0.51614342402106072605  -1
1  2  3  4
  
ZONE T=F_1997_S_1
STRANDID=0, SOLUTIONTIME=0
Nodes=4, Elements=1, ZONETYPE=FEQuadrilateral
DATAPACKING=POINT
DT=(SINGLE SINGLE SINGLE)
0.01869367887549945248  0.69385626766652774844  -1
0.026991889498003483749  0.68782759153017936082  -1
0.027721838036908499209  0.69831191101273826227  -1
0.027721838036908499209  0.69831191101273826227  -1
1  2  3  4
  
ZONE T=F_1998_S_1
STRANDID=0, SOLUTIONTIME=0
Nodes=4, Elements=1, ZONETYPE=FEQuadrilateral
DATAPACKING=POINT
DT=(SINGLE SINGLE SINGLE)
0.027721838036908499209  0.69831191101273826227  -1
0.026991889498003483749  0.68782759153017936082  -1
0.036735591701785197394  0.69261091896998905337  -1
0.036735591701785197394  0.69261091896998905337  -1
1  2  3  4
  
ZONE T=F_2000_S_1
STRANDID=0, SOLUTIONTIME=0
Nodes=4, Elements=1, ZONETYPE=FEQuadrilateral
DATAPACKING=POINT
DT=(SINGLE SINGLE SINGLE)
0.017446073589797769093  0.68414731631483383101  -1
0.026991889498003483749  0.68782759153017936082  -1
0.01869367887549945248  0.69385626766652774844  -1
0.01869367887549945248  0.69385626766652774844  -1
1  2  3  4
  
ZONE T=F_2006_S_1
STRANDID=0, SOLUTIONTIME=0
Nodes=4, Elements=1, ZONETYPE=FEQuadrilateral
DATAPACKING=POINT
DT=(SINGLE SINGLE SINGLE)
0.036735591701785197394  0.69261091896998905337  -1
0.036510766232808133935  0.69842162870937285479  -1
0.034815186228314976002  0.70181267225390153719  -1
0.027721838036908499209  0.69831191101273826227  -1
1  2  3  4
  
ZONE T=F_2006_S_2
STRANDID=0, SOLUTIONTIME=0
Nodes=4, Elements=1, ZONETYPE=FEQuadrilateral
DATAPACKING=POINT
DT=(SINGLE SINGLE SINGLE)
0.036510766232808133935  0.69842162870937285479  -1
0.036350248888949464321  0.70257026764046615064  -1
0.034815186228314976002  0.70181267225390153719  -1
0.034815186228314976002  0.70181267225390153719  -1
1  2  3  4
  
ZONE T=F_2008_S_1
STRANDID=0, SOLUTIONTIME=0
Nodes=4, Elements=1, ZONETYPE=FEQuadrilateral
DATAPACKING=POINT
DT=(SINGLE SINGLE SINGLE)
0.2219996342481450613  0.53645119035606891877  -1
0.2149229874055459677  0.53146558456618753219  -1
0.22141031383580456193  0.51689092845038953072  -1
0.22340807363100206873  0.51614342402106072605  -1
1  2  3  4
  
ZONE T=F_2008_S_2
STRANDID=0, SOLUTIONTIME=0
Nodes=4, Elements=1, ZONETYPE=FEQuadrilateral
DATAPACKING=POINT
DT=(SINGLE SINGLE SINGLE)
0.2149229874055459677  0.53146558456618753219  1
0.20366180681569068245  0.52353191083646100079  1
0.22141031383580456193  0.51689092845038953072  1
0.22141031383580456193  0.51689092845038953072  1
1  2  3  4
  
ZONE T=F_2009_S_1
STRANDID=0, SOLUTIONTIME=0
Nodes=4, Elements=1, ZONETYPE=FEQuadrilateral
DATAPACKING=POINT
DT=(SINGLE SINGLE SINGLE)
0.21086653287151871372  0.50825301487383767185  1
0.22210730069149062227  0.51532505322458421748  1
0.22141031383580456193  0.51689092845038953072  1
0.20366180681569068245  0.52353191083646100079  1
1  2  3  4
  
ZONE T=F_2009_S_2
STRANDID=0, SOLUTIONTIME=0
Nodes=4, Elements=1, ZONETYPE=FEQuadrilateral
DATAPACKING=POINT
DT=(SINGLE SINGLE SINGLE)
0.22210730069149062227  0.51532505322458421748  -1
0.22340807363100206873  0.51614342402106072605  -1
0.22141031383580456193  0.51689092845038953072  -1
0.22141031383580456193  0.51689092845038953072  -1
1  2  3  4
  
ZONE T=F_2010_S_1
STRANDID=0, SOLUTIONTIME=0
Nodes=4, Elements=1, ZONETYPE=FEQuadrilateral
DATAPACKING=POINT
DT=(SINGLE SINGLE SINGLE)
0.01869367887549945248  0.69385626766652774844  -1
0.010721925896009391888  0.68992198964974438269  -1
0.017446073589797769093  0.68414731631483383101  -1
0.017446073589797769093  0.68414731631483383101  -1
1  2  3  4
  
ZONE T=F_2018_S_1
STRANDID=0, SOLUTIONTIME=0
Nodes=4, Elements=1, ZONETYPE=FEQuadrilateral
DATAPACKING=POINT
DT=(SINGLE SINGLE SINGLE)
0.0055462144134766043491  0.68736763454629445924  -1
0.0083977320645547848948  0.681798854335707194  -1
0.010721925896009391888  0.68992198964974438269  -1
0.010721925896009391888  0.68992198964974438269  -1
1  2  3  4
  
ZONE T=F_2019_S_1
STRANDID=0, SOLUTIONTIME=0
Nodes=4, Elements=1, ZONETYPE=FEQuadrilateral
DATAPACKING=POINT
DT=(SINGLE SINGLE SINGLE)
0.010721925896009391888  0.68992198964974438269  -1
0.0083977320645547848948  0.681798854335707194  -1
0.017446073589797769093  0.68414731631483383101  -1
0.017446073589797769093  0.68414731631483383101  -1
1  2  3  4
  
ZONE T=F_2020_S_1
STRANDID=0, SOLUTIONTIME=0
Nodes=4, Elements=1, ZONETYPE=FEQuadrilateral
DATAPACKING=POINT
DT=(SINGLE SINGLE SINGLE)
0.002746593321228323753  0.6790651957508887504  -1
0.0083977320645547848948  0.681798854335707194  -1
0  0.68463042611803381909  -1
0  0.68463042611803381909  -1
1  2  3  4
  
ZONE T=F_2021_S_1
STRANDID=0, SOLUTIONTIME=0
Nodes=4, Elements=1, ZONETYPE=FEQuadrilateral
DATAPACKING=POINT
DT=(SINGLE SINGLE SINGLE)
0.0055462144134766043491  0.68736763454629445924  -1
0  0.68463042611803381909  -1
0.0083977320645547848948  0.681798854335707194  -1
0.0083977320645547848948  0.681798854335707194  -1
1  2  3  4
  
ZONE T=F_2022_S_1
STRANDID=0, SOLUTIONTIME=0
Nodes=4, Elements=1, ZONETYPE=FEQuadrilateral
DATAPACKING=POINT
DT=(SINGLE SINGLE SINGLE)
0.63901135849827694901  1  -1
0.62799620151515034294  0.97736321023540584374  -1
0.64994831530834773492  0.97783920768537835322  -1
0.64994831530834773492  0.97783920768537835322  -1
1  2  3  4
  
ZONE T=F_2023_S_1
STRANDID=0, SOLUTIONTIME=0
Nodes=4, Elements=1, ZONETYPE=FEQuadrilateral
DATAPACKING=POINT
DT=(SINGLE SINGLE SINGLE)
0.19751909491437433242  0.50430371137477092436  1
0.21086653287151871372  0.50825301487383767185  1
0.20366180681569068245  0.52353191083646100079  1
0.20366180681569068245  0.52353191083646100079  1
1  2  3  4
  
ZONE T=F_2024_S_1
STRANDID=0, SOLUTIONTIME=0
Nodes=4, Elements=1, ZONETYPE=FEQuadrilateral
DATAPACKING=POINT
DT=(SINGLE SINGLE SINGLE)
0.1833452234122768254  0.50269912490407997474  1
0.19751909491437433242  0.50430371137477092436  1
0.18594233386358183235  0.51584055351391766564  1
0.18594233386358183235  0.51584055351391766564  1
1  2  3  4
  
ZONE T=F_2025_S_1
STRANDID=0, SOLUTIONTIME=0
Nodes=4, Elements=1, ZONETYPE=FEQuadrilateral
DATAPACKING=POINT
DT=(SINGLE SINGLE SINGLE)
0.18594233386358183235  0.51584055351391766564  1
0.19751909491437433242  0.50430371137477092436  1
0.20366180681569068245  0.52353191083646100079  1
0.20366180681569068245  0.52353191083646100079  1
1  2  3  4
  
ZONE T=F_2026_S_1
STRANDID=0, SOLUTIONTIME=0
Nodes=4, Elements=1, ZONETYPE=FEQuadrilateral
DATAPACKING=POINT
DT=(SINGLE SINGLE SINGLE)
0.63901135849827694901  1  -1
0.62263185499526085831  0.99191626725978199186  -1
0.62799620151515034294  0.97736321023540584374  -1
0.62799620151515034294  0.97736321023540584374  -1
1  2  3  4
  
ZONE T=F_2030_S_1
STRANDID=0, SOLUTIONTIME=0
Nodes=4, Elements=1, ZONETYPE=FEQuadrilateral
DATAPACKING=POINT
DT=(SINGLE SINGLE SINGLE)
0.1833452234122768254  0.50269912490407997474  1
0.18594233386358183235  0.51584055351391766564  1
0.17573139236093604509  0.50927479064564151745  1
0.17573139236093604509  0.50927479064564151745  1
1  2  3  4
  
ZONE T=F_2031_S_1
STRANDID=0, SOLUTIONTIME=0
Nodes=4, Elements=1, ZONETYPE=FEQuadrilateral
DATAPACKING=POINT
DT=(SINGLE SINGLE SINGLE)
0.62799620151515034294  0.97736321023540584374  -1
0.61250656157589988826  0.98691915816522179927  -1
0.60858008713665223688  0.97127514332809306019  -1
0.60858008713665223688  0.97127514332809306019  -1
1  2  3  4
  
ZONE T=F_2032_S_1
STRANDID=0, SOLUTIONTIME=0
Nodes=4, Elements=1, ZONETYPE=FEQuadrilateral
DATAPACKING=POINT
DT=(SINGLE SINGLE SINGLE)
0.60340792670305609668  0.9824287331286906122  -1
0.60858008713665223688  0.97127514332809306019  -1
0.61250656157589988826  0.98691915816522179927  -1
0.61250656157589988826  0.98691915816522179927  -1
1  2  3  4
  
ZONE T=F_2033_S_1
STRANDID=0, SOLUTIONTIME=0
Nodes=4, Elements=1, ZONETYPE=FEQuadrilateral
DATAPACKING=POINT
DT=(SINGLE SINGLE SINGLE)
0.60340792670305609668  0.9824287331286906122  -1
0.59517298428795051279  0.97836456393075987847  -1
0.60858008713665223688  0.97127514332809306019  -1
0.60858008713665223688  0.97127514332809306019  -1
1  2  3  4
  
ZONE T=F_2034_S_1
STRANDID=0, SOLUTIONTIME=0
Nodes=4, Elements=1, ZONETYPE=FEQuadrilateral
DATAPACKING=POINT
DT=(SINGLE SINGLE SINGLE)
0.59517298428795051279  0.97836456393075987847  -1
0.59455409368534195558  0.96675633403500649266  -1
0.60858008713665223688  0.97127514332809306019  -1
0.60858008713665223688  0.97127514332809306019  -1
1  2  3  4
  
ZONE T=F_2035_S_1
STRANDID=0, SOLUTIONTIME=0
Nodes=4, Elements=1, ZONETYPE=FEQuadrilateral
DATAPACKING=POINT
DT=(SINGLE SINGLE SINGLE)
0.1833452234122768254  0.50269912490407997474  1
0.17573139236093604509  0.50927479064564151745  1
0.17397773154647580562  0.50123924630072513864  1
0.17397773154647580562  0.50123924630072513864  1
1  2  3  4
  
ZONE T=F_2036_S_1
STRANDID=0, SOLUTIONTIME=0
Nodes=4, Elements=1, ZONETYPE=FEQuadrilateral
DATAPACKING=POINT
DT=(SINGLE SINGLE SINGLE)
0.61250656157589988826  0.98691915816522179927  -1
0.62799620151515034294  0.97736321023540584374  -1
0.62263185499526085831  0.99191626725978199186  -1
0.62263185499526085831  0.99191626725978199186  -1
1  2  3  4
  
ZONE T=F_2042_S_1
STRANDID=0, SOLUTIONTIME=0
Nodes=4, Elements=1, ZONETYPE=FEQuadrilateral
DATAPACKING=POINT
DT=(SINGLE SINGLE SINGLE)
0.17573139236093604509  0.50927479064564151745  1
0.16635259702152146999  0.5064262082090711381  1
0.17397773154647580562  0.50123924630072513864  1
0.17397773154647580562  0.50123924630072513864  1
1  2  3  4
  
ZONE T=F_2043_S_1
STRANDID=0, SOLUTIONTIME=0
Nodes=4, Elements=1, ZONETYPE=FEQuadrilateral
DATAPACKING=POINT
DT=(SINGLE SINGLE SINGLE)
0.76135286104889698944  0.6081274262131101116  -1
0.76215712645699895678  0.59824834851666341962  -1
0.76430142997749528355  0.59371504345109371581  -1
0.7803807406632746746  0.60165062282971826235  -1
1  2  3  4
  
ZONE T=F_2043_S_2
STRANDID=0, SOLUTIONTIME=0
Nodes=4, Elements=1, ZONETYPE=FEQuadrilateral
DATAPACKING=POINT
DT=(SINGLE SINGLE SINGLE)
0.76215712645699895678  0.59824834851666341962  1
0.76259475883309835176  0.5928727545865875026  1
0.76430142997749528355  0.59371504345109371581  1
0.76430142997749528355  0.59371504345109371581  1
1  2  3  4
  
ZONE T=F_2046_S_1
STRANDID=0, SOLUTIONTIME=0
Nodes=4, Elements=1, ZONETYPE=FEQuadrilateral
DATAPACKING=POINT
DT=(SINGLE SINGLE SINGLE)
0.74989875027828201137  0.59926698108243059426  1
0.7509147949443089054  0.5871083731158596164  1
0.76259475883309835176  0.5928727545865875026  1
0.76259475883309835176  0.5928727545865875026  1
1  2  3  4
  
ZONE T=F_2048_S_1
STRANDID=0, SOLUTIONTIME=0
Nodes=4, Elements=1, ZONETYPE=FEQuadrilateral
DATAPACKING=POINT
DT=(SINGLE SINGLE SINGLE)
0.76259475883309835176  0.5928727545865875026  1
0.76215712645699895678  0.59824834851666341962  1
0.75852055965196107934  0.60593647035248765498  1
0.74989875027828201137  0.59926698108243059426  1
1  2  3  4
  
ZONE T=F_2048_S_2
STRANDID=0, SOLUTIONTIME=0
Nodes=4, Elements=1, ZONETYPE=FEQuadrilateral
DATAPACKING=POINT
DT=(SINGLE SINGLE SINGLE)
0.76215712645699895678  0.59824834851666341962  -1
0.76135286104889698944  0.6081274262131101116  -1
0.75852055965196107934  0.60593647035248765498  -1
0.75852055965196107934  0.60593647035248765498  -1
1  2  3  4
  
ZONE T=F_2049_S_1
STRANDID=0, SOLUTIONTIME=0
Nodes=4, Elements=1, ZONETYPE=FEQuadrilateral
DATAPACKING=POINT
DT=(SINGLE SINGLE SINGLE)
0.76135286104889698944  0.6081274262131101116  -1
0.7803807406632746746  0.60165062282971826235  -1
0.77169952832486110594  0.61985481246645668385  -1
0.77169952832486110594  0.61985481246645668385  -1
1  2  3  4
  
ZONE T=F_2052_S_1
STRANDID=0, SOLUTIONTIME=0
Nodes=4, Elements=1, ZONETYPE=FEQuadrilateral
DATAPACKING=POINT
DT=(SINGLE SINGLE SINGLE)
0.74229702720710311059  0.59150458690261253913  1
0.7509147949443089054  0.5871083731158596164  1
0.74989875027828201137  0.59926698108243059426  1
0.74989875027828201137  0.59926698108243059426  1
1  2  3  4
  
ZONE T=F_2056_S_1
STRANDID=0, SOLUTIONTIME=0
Nodes=4, Elements=1, ZONETYPE=FEQuadrilateral
DATAPACKING=POINT
DT=(SINGLE SINGLE SINGLE)
0.74165617142844586507  0.58253898931092629176  1
0.74229702720710311059  0.59150458690261253913  1
0.73329016110066724821  0.58835846467059771392  1
0.73329016110066724821  0.58835846467059771392  1
1  2  3  4
  
ZONE T=F_2057_S_1
STRANDID=0, SOLUTIONTIME=0
Nodes=4, Elements=1, ZONETYPE=FEQuadrilateral
DATAPACKING=POINT
DT=(SINGLE SINGLE SINGLE)
0.73329016110066724821  0.58835846467059771392  1
0.73318162641486728237  0.5783565696807562162  1
0.74165617142844586507  0.58253898931092629176  1
0.74165617142844586507  0.58253898931092629176  1
1  2  3  4
  
ZONE T=F_2058_S_1
STRANDID=0, SOLUTIONTIME=0
Nodes=4, Elements=1, ZONETYPE=FEQuadrilateral
DATAPACKING=POINT
DT=(SINGLE SINGLE SINGLE)
0.74229702720710311059  0.59150458690261253913  1
0.74165617142844586507  0.58253898931092629176  1
0.7509147949443089054  0.5871083731158596164  1
0.7509147949443089054  0.5871083731158596164  1
1  2  3  4
  
ZONE T=F_2062_S_1
STRANDID=0, SOLUTIONTIME=0
Nodes=4, Elements=1, ZONETYPE=FEQuadrilateral
DATAPACKING=POINT
DT=(SINGLE SINGLE SINGLE)
0.15252658553904616112  0.4890248404974983365  -1
0.1612878205446431068  0.49224536546457536845  -1
0.15747155632159914873  0.50053286202854674336  -1
0.15514622003008338158  0.50236793170560112287  -1
1  2  3  4
  
ZONE T=F_2062_S_2
STRANDID=0, SOLUTIONTIME=0
Nodes=4, Elements=1, ZONETYPE=FEQuadrilateral
DATAPACKING=POINT
DT=(SINGLE SINGLE SINGLE)
0.1612878205446431068  0.49224536546457536845  -1
0.16584873369986571912  0.49392190246873984849  -1
0.15747155632159914873  0.50053286202854674336  -1
0.15747155632159914873  0.50053286202854674336  -1
1  2  3  4
  
ZONE T=F_2063_S_1
STRANDID=0, SOLUTIONTIME=0
Nodes=4, Elements=1, ZONETYPE=FEQuadrilateral
DATAPACKING=POINT
DT=(SINGLE SINGLE SINGLE)
0.73318162641486728237  0.5783565696807562162  1
0.73329016110066724821  0.58835846467059771392  1
0.72591472018568437008  0.58277964952613003913  1
0.72591472018568437008  0.58277964952613003913  1
1  2  3  4
  
ZONE T=F_2066_S_1
STRANDID=0, SOLUTIONTIME=0
Nodes=4, Elements=1, ZONETYPE=FEQuadrilateral
DATAPACKING=POINT
DT=(SINGLE SINGLE SINGLE)
0.73545908237090740212  0.60146151159349270365  1
0.73329016110066724821  0.58835846467059771392  1
0.74229702720710311059  0.59150458690261253913  1
0.74229702720710311059  0.59150458690261253913  1
1  2  3  4
  
ZONE T=F_2067_S_1
STRANDID=0, SOLUTIONTIME=0
Nodes=4, Elements=1, ZONETYPE=FEQuadrilateral
DATAPACKING=POINT
DT=(SINGLE SINGLE SINGLE)
0.73329016110066724821  0.58835846467059771392  1
0.73545908237090740212  0.60146151159349270365  1
0.720313105760861494  0.59423230034575769132  1
0.720313105760861494  0.59423230034575769132  1
1  2  3  4
  
ZONE T=F_2069_S_1
STRANDID=0, SOLUTIONTIME=0
Nodes=4, Elements=1, ZONETYPE=FEQuadrilateral
DATAPACKING=POINT
DT=(SINGLE SINGLE SINGLE)
0.13975952423809537284  0.48411177894133161637  -1
0.14025996404042437304  0.4909303598303116356  -1
0.13732796543722899929  0.49679415564767165359  -1
0.12725156707793086608  0.49082391001589342761  -1
1  2  3  4
  
ZONE T=F_2069_S_2
STRANDID=0, SOLUTIONTIME=0
Nodes=4, Elements=1, ZONETYPE=FEQuadrilateral
DATAPACKING=POINT
DT=(SINGLE SINGLE SINGLE)
0.14025996404042437304  0.4909303598303116356  -1
0.14084319017802390817  0.49887691919126303519  -1
0.13732796543722899929  0.49679415564767165359  -1
0.13732796543722899929  0.49679415564767165359  -1
1  2  3  4
  
ZONE T=F_2070_S_1
STRANDID=0, SOLUTIONTIME=0
Nodes=4, Elements=1, ZONETYPE=FEQuadrilateral
DATAPACKING=POINT
DT=(SINGLE SINGLE SINGLE)
0.720313105760861494  0.59423230034575769132  1
0.72591472018568437008  0.58277964952613003913  1
0.73329016110066724821  0.58835846467059771392  1
0.73329016110066724821  0.58835846467059771392  1
1  2  3  4
  
ZONE T=F_2071_S_1
STRANDID=0, SOLUTIONTIME=0
Nodes=4, Elements=1, ZONETYPE=FEQuadrilateral
DATAPACKING=POINT
DT=(SINGLE SINGLE SINGLE)
0.15514622003008338158  0.50236793170560112287  -1
0.14643357439719814628  0.50024139241623399865  -1
0.15134846683193864392  0.49001829469932600691  -1
0.15252658553904616112  0.4890248404974983365  -1
1  2  3  4
  
ZONE T=F_2071_S_2
STRANDID=0, SOLUTIONTIME=0
Nodes=4, Elements=1, ZONETYPE=FEQuadrilateral
DATAPACKING=POINT
DT=(SINGLE SINGLE SINGLE)
0.14643357439719814628  0.50024139241623399865  -1
0.14084319017802390817  0.49887691919126303519  -1
0.15134846683193864392  0.49001829469932600691  -1
0.15134846683193864392  0.49001829469932600691  -1
1  2  3  4
  
ZONE T=F_2072_S_1
STRANDID=0, SOLUTIONTIME=0
Nodes=4, Elements=1, ZONETYPE=FEQuadrilateral
DATAPACKING=POINT
DT=(SINGLE SINGLE SINGLE)
0.71721975473503696286  0.58062464337724661867  1
0.72591472018568437008  0.58277964952613003913  1
0.720313105760861494  0.59423230034575769132  1
0.720313105760861494  0.59423230034575769132  1
1  2  3  4
  
ZONE T=F_2073_S_1
STRANDID=0, SOLUTIONTIME=0
Nodes=4, Elements=1, ZONETYPE=FEQuadrilateral
DATAPACKING=POINT
DT=(SINGLE SINGLE SINGLE)
0.72591472018568437008  0.58277964952613003913  1
0.71721975473503696286  0.58062464337724661867  1
0.72471904497007944013  0.5741800543989159511  1
0.72471904497007944013  0.5741800543989159511  1
1  2  3  4
  
ZONE T=F_2080_S_1
STRANDID=0, SOLUTIONTIME=0
Nodes=4, Elements=1, ZONETYPE=FEQuadrilateral
DATAPACKING=POINT
DT=(SINGLE SINGLE SINGLE)
0.70580763472187302288  0.56484675646608983879  1
0.71416000225935893919  0.56896887817191121872  1
0.70219656931066554151  0.57155179047914894674  1
0.70219656931066554151  0.57155179047914894674  1
1  2  3  4
  
ZONE T=F_2081_S_1
STRANDID=0, SOLUTIONTIME=0
Nodes=4, Elements=1, ZONETYPE=FEQuadrilateral
DATAPACKING=POINT
DT=(SINGLE SINGLE SINGLE)
0.70219656931066554151  0.57155179047914894674  1
0.69887065125038205782  0.56142316548868032022  1
0.70580763472187302288  0.56484675646608983879  1
0.70580763472187302288  0.56484675646608983879  1
1  2  3  4
  
ZONE T=F_2084_S_1
STRANDID=0, SOLUTIONTIME=0
Nodes=4, Elements=1, ZONETYPE=FEQuadrilateral
DATAPACKING=POINT
DT=(SINGLE SINGLE SINGLE)
0.71416000225935893919  0.56896887817191121872  1
0.72471904497007944013  0.5741800543989159511  1
0.71721975473503696286  0.58062464337724661867  1
0.71721975473503696286  0.58062464337724661867  1
1  2  3  4
  
ZONE T=F_2085_S_1
STRANDID=0, SOLUTIONTIME=0
Nodes=4, Elements=1, ZONETYPE=FEQuadrilateral
DATAPACKING=POINT
DT=(SINGLE SINGLE SINGLE)
0.71416000225935893919  0.56896887817191121872  1
0.71721975473503696286  0.58062464337724661867  1
0.70848436878808229711  0.57830426164630877039  1
0.70848436878808229711  0.57830426164630877039  1
1  2  3  4
  
ZONE T=F_2086_S_1
STRANDID=0, SOLUTIONTIME=0
Nodes=4, Elements=1, ZONETYPE=FEQuadrilateral
DATAPACKING=POINT
DT=(SINGLE SINGLE SINGLE)
0.13975952423809537284  0.48411177894133161637  -1
0.12725156707793086608  0.49082391001589342761  -1
0.12904693000423428373  0.47719895757574870565  -1
0.12904693000423428373  0.47719895757574870565  -1
1  2  3  4
  
ZONE T=F_2087_S_1
STRANDID=0, SOLUTIONTIME=0
Nodes=4, Elements=1, ZONETYPE=FEQuadrilateral
DATAPACKING=POINT
DT=(SINGLE SINGLE SINGLE)
0.71416000225935893919  0.56896887817191121872  1
0.70848436878808229711  0.57830426164630877039  1
0.70219656931066554151  0.57155179047914894674  1
0.70219656931066554151  0.57155179047914894674  1
1  2  3  4
  
ZONE T=F_2098_S_1
STRANDID=0, SOLUTIONTIME=0
Nodes=4, Elements=1, ZONETYPE=FEQuadrilateral
DATAPACKING=POINT
DT=(SINGLE SINGLE SINGLE)
0.11596049658429022355  0.48088595125142946651  -1
0.12904693000423428373  0.47719895757574870565  -1
0.12725156707793086608  0.49082391001589342761  -1
0.12725156707793086608  0.49082391001589342761  -1
1  2  3  4
  
ZONE T=F_2099_S_1
STRANDID=0, SOLUTIONTIME=0
Nodes=4, Elements=1, ZONETYPE=FEQuadrilateral
DATAPACKING=POINT
DT=(SINGLE SINGLE SINGLE)
0.12904693000423428373  0.47719895757574870565  -1
0.11596049658429022355  0.48088595125142946651  -1
0.12065187170588276278  0.46780143295763187972  -1
0.12065187170588276278  0.46780143295763187972  -1
1  2  3  4
  
ZONE T=F_2102_S_1
STRANDID=0, SOLUTIONTIME=0
Nodes=4, Elements=1, ZONETYPE=FEQuadrilateral
DATAPACKING=POINT
DT=(SINGLE SINGLE SINGLE)
0.69144178235424291756  0.56021714985221660044  1
0.69363123899047696153  0.55883737231019448011  1
0.69887065125038205782  0.56142316548868032022  1
0.69887065125038205782  0.56142316548868032022  1
1  2  3  4
  
ZONE T=F_2109_S_1
STRANDID=0, SOLUTIONTIME=0
Nodes=4, Elements=1, ZONETYPE=FEQuadrilateral
DATAPACKING=POINT
DT=(SINGLE SINGLE SINGLE)
0.14224436710936616546  0.75153195940771544414  -1
0.14083485182315910733  0.75413627545271111341  -1
0.13615953668374042307  0.7518288796232837079  -1
0.13615953668374042307  0.7518288796232837079  -1
1  2  3  4
  
ZONE T=F_2110_S_1
STRANDID=0, SOLUTIONTIME=0
Nodes=4, Elements=1, ZONETYPE=FEQuadrilateral
DATAPACKING=POINT
DT=(SINGLE SINGLE SINGLE)
0.26535026350032070441  0.48368315568109049307  -1
0.26293981221357076716  0.48249353207820971923  -1
0.26382334439873161847  0.48292960470517920513  -1
0.26382334439873161847  0.48292960470517920513  -1
1  2  3  4
  
ZONE T=F_2112_S_1
STRANDID=0, SOLUTIONTIME=0
Nodes=4, Elements=1, ZONETYPE=FEQuadrilateral
DATAPACKING=POINT
DT=(SINGLE SINGLE SINGLE)
0.10643641010607790554  0.46896575631897335912  -1
0.12065187170588276278  0.46780143295763187972  -1
0.11596049658429022355  0.48088595125142946651  -1
0.11596049658429022355  0.48088595125142946651  -1
1  2  3  4
  
ZONE T=F_2113_S_1
STRANDID=0, SOLUTIONTIME=0
Nodes=4, Elements=1, ZONETYPE=FEQuadrilateral
DATAPACKING=POINT
DT=(SINGLE SINGLE SINGLE)
0.14224436710936616546  0.75153195940771544414  -1
0.13615953668374042307  0.7518288796232837079  -1
0.14110995078373841927  0.74703174462537602629  -1
0.14110995078373841927  0.74703174462537602629  -1
1  2  3  4
  
ZONE T=F_2114_S_1
STRANDID=0, SOLUTIONTIME=0
Nodes=4, Elements=1, ZONETYPE=FEQuadrilateral
DATAPACKING=POINT
DT=(SINGLE SINGLE SINGLE)
0.14445784883138051979  0.75592432351706106974  -1
0.14176874344212653245  0.75459722581761790039  -1
0.14083485182315910733  0.75413627545271111341  -1
0.14083485182315910733  0.75413627545271111341  -1
1  2  3  4
  
ZONE T=F_2115_S_1
STRANDID=0, SOLUTIONTIME=0
Nodes=4, Elements=1, ZONETYPE=FEQuadrilateral
DATAPACKING=POINT
DT=(SINGLE SINGLE SINGLE)
0.14083485182315910733  0.75413627545271111341  -1
0.14224436710936616546  0.75153195940771544414  -1
0.14445784883138051979  0.75592432351706106974  -1
0.14445784883138051979  0.75592432351706106974  -1
1  2  3  4
  
ZONE T=F_2120_S_1
STRANDID=0, SOLUTIONTIME=0
Nodes=4, Elements=1, ZONETYPE=FEQuadrilateral
DATAPACKING=POINT
DT=(SINGLE SINGLE SINGLE)
0.75090988067690489505  0.72090737290512529878  -1
0.76925691049794076015  0.70476308503387685711  -1
0.77731120739842007872  0.71977266785926197201  -1
0.77731120739842007872  0.71977266785926197201  -1
1  2  3  4
  
ZONE T=F_2123_S_1
STRANDID=0, SOLUTIONTIME=0
Nodes=4, Elements=1, ZONETYPE=FEQuadrilateral
DATAPACKING=POINT
DT=(SINGLE SINGLE SINGLE)
0.12895550708336306345  0.7378279385195006812  -1
0.12782585170884683268  0.7436002871765545752  -1
0.12519037828320633832  0.74075308716836507639  -1
0.12519037828320633832  0.74075308716836507639  -1
1  2  3  4
  
ZONE T=F_2124_S_1
STRANDID=0, SOLUTIONTIME=0
Nodes=4, Elements=1, ZONETYPE=FEQuadrilateral
DATAPACKING=POINT
DT=(SINGLE SINGLE SINGLE)
0.12519037828320633832  0.74075308716836507639  -1
0.12294545134004847275  0.73810555702352176333  -1
0.12342971596299473491  0.73701759108743369886  -1
0.12895550708336306345  0.7378279385195006812  -1
1  2  3  4
  
ZONE T=F_2124_S_2
STRANDID=0, SOLUTIONTIME=0
Nodes=4, Elements=1, ZONETYPE=FEQuadrilateral
DATAPACKING=POINT
DT=(SINGLE SINGLE SINGLE)
0.12294545134004847275  0.73810555702352176333  1
0.1218231576396939797  0.73678199216894524337  1
0.12342971596299473491  0.73701759108743369886  1
0.12342971596299473491  0.73701759108743369886  1
1  2  3  4
  
ZONE T=F_2125_S_1
STRANDID=0, SOLUTIONTIME=0
Nodes=4, Elements=1, ZONETYPE=FEQuadrilateral
DATAPACKING=POINT
DT=(SINGLE SINGLE SINGLE)
0.12782585170884683268  0.7436002871765545752  -1
0.12895550708336306345  0.7378279385195006812  -1
0.13490595734361121583  0.74314907020270559723  -1
0.13490595734361121583  0.74314907020270559723  -1
1  2  3  4
  
ZONE T=F_2127_S_1
STRANDID=0, SOLUTIONTIME=0
Nodes=4, Elements=1, ZONETYPE=FEQuadrilateral
DATAPACKING=POINT
DT=(SINGLE SINGLE SINGLE)
0.13615953668374042307  0.7518288796232837079  -1
0.12977781262603332868  0.7486793243456036917  -1
0.13490595734361121583  0.74314907020270559723  -1
0.13490595734361121583  0.74314907020270559723  -1
1  2  3  4
  
ZONE T=F_2128_S_1
STRANDID=0, SOLUTIONTIME=0
Nodes=4, Elements=1, ZONETYPE=FEQuadrilateral
DATAPACKING=POINT
DT=(SINGLE SINGLE SINGLE)
0.12782585170884683268  0.7436002871765545752  -1
0.13490595734361121583  0.74314907020270559723  -1
0.12977781262603332868  0.7486793243456036917  -1
0.12977781262603332868  0.7486793243456036917  -1
1  2  3  4
  
ZONE T=F_2129_S_1
STRANDID=0, SOLUTIONTIME=0
Nodes=4, Elements=1, ZONETYPE=FEQuadrilateral
DATAPACKING=POINT
DT=(SINGLE SINGLE SINGLE)
0.13490595734361121583  0.74314907020270559723  -1
0.14110995078373841927  0.74703174462537602629  -1
0.13615953668374042307  0.7518288796232837079  -1
0.13615953668374042307  0.7518288796232837079  -1
1  2  3  4
  
ZONE T=F_2130_S_1
STRANDID=0, SOLUTIONTIME=0
Nodes=4, Elements=1, ZONETYPE=FEQuadrilateral
DATAPACKING=POINT
DT=(SINGLE SINGLE SINGLE)
0.12143498455404758141  0.74456191062665666447  -1
0.12519037828320633832  0.74075308716836507639  -1
0.12782585170884683268  0.7436002871765545752  -1
0.12782585170884683268  0.7436002871765545752  -1
1  2  3  4
  
ZONE T=F_2131_S_1
STRANDID=0, SOLUTIONTIME=0
Nodes=4, Elements=1, ZONETYPE=FEQuadrilateral
DATAPACKING=POINT
DT=(SINGLE SINGLE SINGLE)
0.12782585170884683268  0.7436002871765545752  -1
0.12606445125614396119  0.74684667899850487593  -1
0.12143498455404758141  0.74456191062665666447  -1
0.12143498455404758141  0.74456191062665666447  -1
1  2  3  4
  
ZONE T=F_2132_S_1
STRANDID=0, SOLUTIONTIME=0
Nodes=4, Elements=1, ZONETYPE=FEQuadrilateral
DATAPACKING=POINT
DT=(SINGLE SINGLE SINGLE)
0.12782585170884683268  0.7436002871765545752  -1
0.12977781262603332868  0.7486793243456036917  -1
0.12606445125614396119  0.74684667899850487593  -1
0.12606445125614396119  0.74684667899850487593  -1
1  2  3  4
  
ZONE T=F_2137_S_1
STRANDID=0, SOLUTIONTIME=0
Nodes=4, Elements=1, ZONETYPE=FEQuadrilateral
DATAPACKING=POINT
DT=(SINGLE SINGLE SINGLE)
0.75328404769226509075  0.68954071509791337036  -1
0.76925691049794076015  0.70476308503387685711  -1
0.75090988067690489505  0.72090737290512529878  -1
0.75090988067690489505  0.72090737290512529878  -1
1  2  3  4
  
ZONE T=F_2142_S_1
STRANDID=0, SOLUTIONTIME=0
Nodes=4, Elements=1, ZONETYPE=FEQuadrilateral
DATAPACKING=POINT
DT=(SINGLE SINGLE SINGLE)
0.75328404769226509075  0.68954071509791337036  -1
0.75090988067690489505  0.72090737290512529878  -1
0.72012437184090238862  0.70008075305198791405  -1
0.72012437184090238862  0.70008075305198791405  -1
1  2  3  4
  
ZONE T=F_2143_S_1
STRANDID=0, SOLUTIONTIME=0
Nodes=4, Elements=1, ZONETYPE=FEQuadrilateral
DATAPACKING=POINT
DT=(SINGLE SINGLE SINGLE)
0.11222409592611561069  0.74001608529348750221  1
0.1166018639696205228  0.72900809951648992691  1
0.1218231576396939797  0.73678199216894524337  1
0.1218231576396939797  0.73678199216894524337  1
1  2  3  4
  
ZONE T=F_2146_S_1
STRANDID=0, SOLUTIONTIME=0
Nodes=4, Elements=1, ZONETYPE=FEQuadrilateral
DATAPACKING=POINT
DT=(SINGLE SINGLE SINGLE)
0.10806339845655361931  0.73134543462646672829  1
0.1048175582902163977  0.72576850207701593121  1
0.10970219848367582238  0.72650490125594102686  1
0.10970219848367582238  0.72650490125594102686  1
1  2  3  4
  
ZONE T=F_2147_S_1
STRANDID=0, SOLUTIONTIME=0
Nodes=4, Elements=1, ZONETYPE=FEQuadrilateral
DATAPACKING=POINT
DT=(SINGLE SINGLE SINGLE)
0.10806339845655361931  0.73134543462646672829  1
0.10970219848367582238  0.72650490125594102686  1
0.1166018639696205228  0.72900809951648992691  1
0.1166018639696205228  0.72900809951648992691  1
1  2  3  4
  
ZONE T=F_2148_S_1
STRANDID=0, SOLUTIONTIME=0
Nodes=4, Elements=1, ZONETYPE=FEQuadrilateral
DATAPACKING=POINT
DT=(SINGLE SINGLE SINGLE)
0.1166018639696205228  0.72900809951648992691  1
0.11222409592611561069  0.74001608529348750221  1
0.10806339845655361931  0.73134543462646672829  1
0.10806339845655361931  0.73134543462646672829  1
1  2  3  4
  
ZONE T=F_2149_S_1
STRANDID=0, SOLUTIONTIME=0
Nodes=4, Elements=1, ZONETYPE=FEQuadrilateral
DATAPACKING=POINT
DT=(SINGLE SINGLE SINGLE)
0.75328404769226509075  0.68954071509791337036  -1
0.72012437184090238862  0.70008075305198791405  -1
0.73447109874220606329  0.67247027846886475722  -1
0.73447109874220606329  0.67247027846886475722  -1
1  2  3  4
  
ZONE T=F_2150_S_1
STRANDID=0, SOLUTIONTIME=0
Nodes=4, Elements=1, ZONETYPE=FEQuadrilateral
DATAPACKING=POINT
DT=(SINGLE SINGLE SINGLE)
0.12143498455404758141  0.74456191062665666447  -1
0.12160709778526619662  0.74111234919674939814  -1
0.12294545134004847275  0.73810555702352176333  -1
0.12519037828320633832  0.74075308716836507639  -1
1  2  3  4
  
ZONE T=F_2150_S_2
STRANDID=0, SOLUTIONTIME=0
Nodes=4, Elements=1, ZONETYPE=FEQuadrilateral
DATAPACKING=POINT
DT=(SINGLE SINGLE SINGLE)
0.12160709778526619662  0.74111234919674939814  1
0.1218231576396939797  0.73678199216894524337  1
0.12294545134004847275  0.73810555702352176333  1
0.12294545134004847275  0.73810555702352176333  1
1  2  3  4
  
ZONE T=F_2151_S_1
STRANDID=0, SOLUTIONTIME=0
Nodes=4, Elements=1, ZONETYPE=FEQuadrilateral
DATAPACKING=POINT
DT=(SINGLE SINGLE SINGLE)
0.1218231576396939797  0.73678199216894524337  1
0.12160709778526619662  0.74111234919674939814  1
0.12031720932099401744  0.74401025799286024665  1
0.11222409592611561069  0.74001608529348750221  1
1  2  3  4
  
ZONE T=F_2151_S_2
STRANDID=0, SOLUTIONTIME=0
Nodes=4, Elements=1, ZONETYPE=FEQuadrilateral
DATAPACKING=POINT
DT=(SINGLE SINGLE SINGLE)
0.12160709778526619662  0.74111234919674939814  -1
0.12143498455404758141  0.74456191062665666447  -1
0.12031720932099401744  0.74401025799286024665  -1
0.12031720932099401744  0.74401025799286024665  -1
1  2  3  4
  
ZONE T=F_2152_S_1
STRANDID=0, SOLUTIONTIME=0
Nodes=4, Elements=1, ZONETYPE=FEQuadrilateral
DATAPACKING=POINT
DT=(SINGLE SINGLE SINGLE)
0.1040369994874534576  0.73597552939282551154  1
0.10806339845655361931  0.73134543462646672829  1
0.11222409592611561069  0.74001608529348750221  1
0.11222409592611561069  0.74001608529348750221  1
1  2  3  4
  
ZONE T=F_2153_S_1
STRANDID=0, SOLUTIONTIME=0
Nodes=4, Elements=1, ZONETYPE=FEQuadrilateral
DATAPACKING=POINT
DT=(SINGLE SINGLE SINGLE)
0.10806339845655361931  0.73134543462646672829  1
0.1040369994874534576  0.73597552939282551154  1
0.10215578578384459929  0.73087203846298964827  1
0.10215578578384459929  0.73087203846298964827  1
1  2  3  4
  
ZONE T=F_2155_S_1
STRANDID=0, SOLUTIONTIME=0
Nodes=4, Elements=1, ZONETYPE=FEQuadrilateral
DATAPACKING=POINT
DT=(SINGLE SINGLE SINGLE)
0.10806339845655361931  0.73134543462646672829  1
0.10215578578384459929  0.73087203846298964827  1
0.1048175582902163977  0.72576850207701593121  1
0.1048175582902163977  0.72576850207701593121  1
1  2  3  4
  
ZONE T=F_2157_S_1
STRANDID=0, SOLUTIONTIME=0
Nodes=4, Elements=1, ZONETYPE=FEQuadrilateral
DATAPACKING=POINT
DT=(SINGLE SINGLE SINGLE)
0.098183142362444672524  0.72621260548215771369  1
0.094066428363608109442  0.71943859044456215379  1
0.10148811071381778903  0.72051289219566283517  1
0.10148811071381778903  0.72051289219566283517  1
1  2  3  4
  
ZONE T=F_2158_S_1
STRANDID=0, SOLUTIONTIME=0
Nodes=4, Elements=1, ZONETYPE=FEQuadrilateral
DATAPACKING=POINT
DT=(SINGLE SINGLE SINGLE)
0.098183142362444672524  0.72621260548215771369  1
0.10148811071381778903  0.72051289219566283517  1
0.1048175582902163977  0.72576850207701593121  1
0.1048175582902163977  0.72576850207701593121  1
1  2  3  4
  
ZONE T=F_2161_S_1
STRANDID=0, SOLUTIONTIME=0
Nodes=4, Elements=1, ZONETYPE=FEQuadrilateral
DATAPACKING=POINT
DT=(SINGLE SINGLE SINGLE)
0.088947366952626172321  0.72852838323621627037  1
0.086098350254249472746  0.71939960841959016413  1
0.094066428363608109442  0.71943859044456215379  1
0.094066428363608109442  0.71943859044456215379  1
1  2  3  4
  
ZONE T=F_2163_S_1
STRANDID=0, SOLUTIONTIME=0
Nodes=4, Elements=1, ZONETYPE=FEQuadrilateral
DATAPACKING=POINT
DT=(SINGLE SINGLE SINGLE)
0.094066428363608109442  0.71943859044456215379  1
0.098183142362444672524  0.72621260548215771369  1
0.088947366952626172321  0.72852838323621627037  1
0.088947366952626172321  0.72852838323621627037  1
1  2  3  4
  
ZONE T=F_2166_S_1
STRANDID=0, SOLUTIONTIME=0
Nodes=4, Elements=1, ZONETYPE=FEQuadrilateral
DATAPACKING=POINT
DT=(SINGLE SINGLE SINGLE)
0.098183142362444672524  0.72621260548215771369  1
0.1048175582902163977  0.72576850207701593121  1
0.10215578578384459929  0.73087203846298964827  1
0.10215578578384459929  0.73087203846298964827  1
1  2  3  4
  
ZONE T=F_2167_S_1
STRANDID=0, SOLUTIONTIME=0
Nodes=4, Elements=1, ZONETYPE=FEQuadrilateral
DATAPACKING=POINT
DT=(SINGLE SINGLE SINGLE)
0.70161567519625844813  0.68167691976457378544  1
0.71595177383411878758  0.6959317954259272021  1
0.71443878516995429351  0.69913042804012881515  1
0.68618565093854266834  0.69440802001481094496  1
1  2  3  4
  
ZONE T=F_2167_S_2
STRANDID=0, SOLUTIONTIME=0
Nodes=4, Elements=1, ZONETYPE=FEQuadrilateral
DATAPACKING=POINT
DT=(SINGLE SINGLE SINGLE)
0.71595177383411878758  0.6959317954259272021  -1
0.72012437184090238862  0.70008075305198791405  -1
0.71443878516995429351  0.69913042804012881515  -1
0.71443878516995429351  0.69913042804012881515  -1
1  2  3  4
  
ZONE T=F_2168_S_1
STRANDID=0, SOLUTIONTIME=0
Nodes=4, Elements=1, ZONETYPE=FEQuadrilateral
DATAPACKING=POINT
DT=(SINGLE SINGLE SINGLE)
0.68618565093854266834  0.69440802001481094496  1
0.68897867539139900916  0.66645511513323529851  1
0.70161567519625844813  0.68167691976457378544  1
0.70161567519625844813  0.68167691976457378544  1
1  2  3  4
  
ZONE T=F_2170_S_1
STRANDID=0, SOLUTIONTIME=0
Nodes=4, Elements=1, ZONETYPE=FEQuadrilateral
DATAPACKING=POINT
DT=(SINGLE SINGLE SINGLE)
0.096909667781874223036  0.73245799635842334663  1
0.088947366952626172321  0.72852838323621627037  1
0.098183142362444672524  0.72621260548215771369  1
0.098183142362444672524  0.72621260548215771369  1
1  2  3  4
  
ZONE T=F_2171_S_1
STRANDID=0, SOLUTIONTIME=0
Nodes=4, Elements=1, ZONETYPE=FEQuadrilateral
DATAPACKING=POINT
DT=(SINGLE SINGLE SINGLE)
0.098183142362444672524  0.72621260548215771369  1
0.10215578578384459929  0.73087203846298964827  1
0.096909667781874223036  0.73245799635842334663  1
0.096909667781874223036  0.73245799635842334663  1
1  2  3  4
  
ZONE T=F_2173_S_1
STRANDID=0, SOLUTIONTIME=0
Nodes=4, Elements=1, ZONETYPE=FEQuadrilateral
DATAPACKING=POINT
DT=(SINGLE SINGLE SINGLE)
0.088947366952626172321  0.72852838323621627037  1
0.079680258470500434087  0.72395481186817223218  1
0.086098350254249472746  0.71939960841959016413  1
0.086098350254249472746  0.71939960841959016413  1
1  2  3  4
  
ZONE T=F_2177_S_1
STRANDID=0, SOLUTIONTIME=0
Nodes=4, Elements=1, ZONETYPE=FEQuadrilateral
DATAPACKING=POINT
DT=(SINGLE SINGLE SINGLE)
0.079236423496357066831  0.71509358340918383057  1
0.079680258470500434087  0.72395481186817223218  1
0.071929185250740851343  0.72012944534550038522  1
0.071929185250740851343  0.72012944534550038522  1
1  2  3  4
  
ZONE T=F_2178_S_1
STRANDID=0, SOLUTIONTIME=0
Nodes=4, Elements=1, ZONETYPE=FEQuadrilateral
DATAPACKING=POINT
DT=(SINGLE SINGLE SINGLE)
0.071929185250740851343  0.72012944534550038522  1
0.071928073404505965538  0.72010739816417779213  1
0.074804690259236528149  0.71336911394732971381  1
0.079236423496357066831  0.71509358340918383057  1
1  2  3  4
  
ZONE T=F_2178_S_2
STRANDID=0, SOLUTIONTIME=0
Nodes=4, Elements=1, ZONETYPE=FEQuadrilateral
DATAPACKING=POINT
DT=(SINGLE SINGLE SINGLE)
0.071928073404505965538  0.72010739816417779213  -1
0.071523879062301329301  0.71209248956212645165  -1
0.074804690259236528149  0.71336911394732971381  -1
0.074804690259236528149  0.71336911394732971381  -1
1  2  3  4
  
ZONE T=F_2179_S_1
STRANDID=0, SOLUTIONTIME=0
Nodes=4, Elements=1, ZONETYPE=FEQuadrilateral
DATAPACKING=POINT
DT=(SINGLE SINGLE SINGLE)
0.079680258470500434087  0.72395481186817223218  1
0.079236423496357066831  0.71509358340918383057  1
0.086098350254249472746  0.71939960841959016413  1
0.086098350254249472746  0.71939960841959016413  1
1  2  3  4
  
ZONE T=F_2182_S_1
STRANDID=0, SOLUTIONTIME=0
Nodes=4, Elements=1, ZONETYPE=FEQuadrilateral
DATAPACKING=POINT
DT=(SINGLE SINGLE SINGLE)
0.071523879062301329301  0.71209248956212645165  -1
0.071928073404505965538  0.72010739816417779213  -1
0.071920492745020853098  0.72012515535630328145  -1
0.063236676196585697718  0.71583945450286956547  -1
1  2  3  4
  
ZONE T=F_2182_S_2
STRANDID=0, SOLUTIONTIME=0
Nodes=4, Elements=1, ZONETYPE=FEQuadrilateral
DATAPACKING=POINT
DT=(SINGLE SINGLE SINGLE)
0.071928073404505965538  0.72010739816417779213  1
0.071929185250740851343  0.72012944534550038522  1
0.071920492745020853098  0.72012515535630328145  1
0.071920492745020853098  0.72012515535630328145  1
1  2  3  4
  
ZONE T=F_2190_S_1
STRANDID=0, SOLUTIONTIME=0
Nodes=4, Elements=1, ZONETYPE=FEQuadrilateral
DATAPACKING=POINT
DT=(SINGLE SINGLE SINGLE)
0.19104586676540408208  0.4570058106720443214  1
0.18896375176963123299  0.44598432399009446669  1
0.19945106220811809061  0.4511600983796583697  1
0.19945106220811809061  0.4511600983796583697  1
1  2  3  4
  
ZONE T=F_2191_S_1
STRANDID=0, SOLUTIONTIME=0
Nodes=4, Elements=1, ZONETYPE=FEQuadrilateral
DATAPACKING=POINT
DT=(SINGLE SINGLE SINGLE)
0.19104586676540408208  0.4570058106720443214  1
0.18551500436178691711  0.45403754904882520638  1
0.18892095887837956347  0.44605932455795027636  1
0.18896375176963123299  0.44598432399009446669  1
1  2  3  4
  
ZONE T=F_2191_S_2
STRANDID=0, SOLUTIONTIME=0
Nodes=4, Elements=1, ZONETYPE=FEQuadrilateral
DATAPACKING=POINT
DT=(SINGLE SINGLE SINGLE)
0.18551500436178691711  0.45403754904882520638  -1
0.18463753180573169721  0.45356663367912397611  -1
0.18892095887837956347  0.44605932455795027636  -1
0.18892095887837956347  0.44605932455795027636  -1
1  2  3  4
  
ZONE T=F_2196_S_1
STRANDID=0, SOLUTIONTIME=0
Nodes=4, Elements=1, ZONETYPE=FEQuadrilateral
DATAPACKING=POINT
DT=(SINGLE SINGLE SINGLE)
0.68618565093854266834  0.69440802001481094496  1
0.6571813104208340528  0.6771286116218097062  1
0.68897867539139900916  0.66645511513323529851  1
0.68897867539139900916  0.66645511513323529851  1
1  2  3  4
  
ZONE T=F_2197_S_1
STRANDID=0, SOLUTIONTIME=0
Nodes=4, Elements=1, ZONETYPE=FEQuadrilateral
DATAPACKING=POINT
DT=(SINGLE SINGLE SINGLE)
0.6571813104208340528  0.6771286116218097062  1
0.67085601544981221522  0.65101501113566973  1
0.68897867539139900916  0.66645511513323529851  1
0.68897867539139900916  0.66645511513323529851  1
1  2  3  4
  
ZONE T=F_2201_S_1
STRANDID=0, SOLUTIONTIME=0
Nodes=4, Elements=1, ZONETYPE=FEQuadrilateral
DATAPACKING=POINT
DT=(SINGLE SINGLE SINGLE)
0.17347264951752228157  0.44354078776311062215  -1
0.17152090507815137554  0.43737580231707917644  -1
0.17561007525418076414  0.43939391958373336111  -1
0.17561007525418076414  0.43939391958373336111  -1
1  2  3  4
  
ZONE T=F_2202_S_1
STRANDID=0, SOLUTIONTIME=0
Nodes=4, Elements=1, ZONETYPE=FEQuadrilateral
DATAPACKING=POINT
DT=(SINGLE SINGLE SINGLE)
0.17561007525418076414  0.43939391958373336111  -1
0.17567210239102812319  0.43942453167139416959  -1
0.17372968778493558251  0.44346480205136679098  -1
0.17347264951752228157  0.44354078776311062215  -1
1  2  3  4
  
ZONE T=F_2202_S_2
STRANDID=0, SOLUTIONTIME=0
Nodes=4, Elements=1, ZONETYPE=FEQuadrilateral
DATAPACKING=POINT
DT=(SINGLE SINGLE SINGLE)
0.17567210239102812319  0.43942453167139416959  -1
0.18006425092275010758  0.4415921770393137491  -1
0.17372968778493558251  0.44346480205136679098  -1
0.17372968778493558251  0.44346480205136679098  -1
1  2  3  4
  
ZONE T=F_2204_S_1
STRANDID=0, SOLUTIONTIME=0
Nodes=4, Elements=1, ZONETYPE=FEQuadrilateral
DATAPACKING=POINT
DT=(SINGLE SINGLE SINGLE)
0.16558124895527825959  0.43444441965009927831  -1
0.16563227092370896854  0.44018748880136993051  -1
0.1648481587383880953  0.44175565931400750941  -1
0.16023761844904582663  0.43754065940437603111  -1
1  2  3  4
  
ZONE T=F_2204_S_2
STRANDID=0, SOLUTIONTIME=0
Nodes=4, Elements=1, ZONETYPE=FEQuadrilateral
DATAPACKING=POINT
DT=(SINGLE SINGLE SINGLE)
0.16563227092370896854  0.44018748880136993051  -1
0.16565273742537584001  0.44249121282403408584  -1
0.1648481587383880953  0.44175565931400750941  -1
0.1648481587383880953  0.44175565931400750941  -1
1  2  3  4
  
ZONE T=F_2205_S_1
STRANDID=0, SOLUTIONTIME=0
Nodes=4, Elements=1, ZONETYPE=FEQuadrilateral
DATAPACKING=POINT
DT=(SINGLE SINGLE SINGLE)
0.16565273742537584001  0.44249121282403408584  -1
0.16563227092370896854  0.44018748880136993051  -1
0.16792542642278310283  0.43560133531228828474  -1
0.17152090507815137554  0.43737580231707917644  -1
1  2  3  4
  
ZONE T=F_2205_S_2
STRANDID=0, SOLUTIONTIME=0
Nodes=4, Elements=1, ZONETYPE=FEQuadrilateral
DATAPACKING=POINT
DT=(SINGLE SINGLE SINGLE)
0.16563227092370896854  0.44018748880136993051  -1
0.16558124895527825959  0.43444441965009927831  -1
0.16792542642278310283  0.43560133531228828474  -1
0.16792542642278310283  0.43560133531228828474  -1
1  2  3  4
  
ZONE T=F_2208_S_1
STRANDID=0, SOLUTIONTIME=0
Nodes=4, Elements=1, ZONETYPE=FEQuadrilateral
DATAPACKING=POINT
DT=(SINGLE SINGLE SINGLE)
0.17152090507815137554  0.43737580231707917644  -1
0.17347264951752228157  0.44354078776311062215  -1
0.16565273742537584001  0.44249121282403408584  -1
0.16565273742537584001  0.44249121282403408584  -1
1  2  3  4
  
ZONE T=F_2209_S_1
STRANDID=0, SOLUTIONTIME=0
Nodes=4, Elements=1, ZONETYPE=FEQuadrilateral
DATAPACKING=POINT
DT=(SINGLE SINGLE SINGLE)
0.17853436198663069634  0.44981149982691415179  -1
0.17361084695333439676  0.4437119939177910366  -1
0.17372968778493558251  0.44346480205136679098  -1
0.18006425092275010758  0.4415921770393137491  -1
1  2  3  4
  
ZONE T=F_2209_S_2
STRANDID=0, SOLUTIONTIME=0
Nodes=4, Elements=1, ZONETYPE=FEQuadrilateral
DATAPACKING=POINT
DT=(SINGLE SINGLE SINGLE)
0.17361084695333439676  0.4437119939177910366  -1
0.17347264951752228157  0.44354078776311062215  -1
0.17372968778493558251  0.44346480205136679098  -1
0.17372968778493558251  0.44346480205136679098  -1
1  2  3  4
  
ZONE T=F_2210_S_1
STRANDID=0, SOLUTIONTIME=0
Nodes=4, Elements=1, ZONETYPE=FEQuadrilateral
DATAPACKING=POINT
DT=(SINGLE SINGLE SINGLE)
0.16023761844904582663  0.43754065940437603111  -1
0.1648481587383880953  0.44175565931400750941  -1
0.16440507319716213264  0.44264179996241770354  -1
0.15707212568859102442  0.44352685185078832841  -1
1  2  3  4
  
ZONE T=F_2210_S_2
STRANDID=0, SOLUTIONTIME=0
Nodes=4, Elements=1, ZONETYPE=FEQuadrilateral
DATAPACKING=POINT
DT=(SINGLE SINGLE SINGLE)
0.1648481587383880953  0.44175565931400750941  -1
0.16565273742537584001  0.44249121282403408584  -1
0.16440507319716213264  0.44264179996241770354  -1
0.16440507319716213264  0.44264179996241770354  -1
1  2  3  4
  
ZONE T=F_2211_S_1
STRANDID=0, SOLUTIONTIME=0
Nodes=4, Elements=1, ZONETYPE=FEQuadrilateral
DATAPACKING=POINT
DT=(SINGLE SINGLE SINGLE)
0.16997092583782313913  0.44969117678261422144  -1
0.16565273742537584001  0.44249121282403408584  -1
0.17347264951752228157  0.44354078776311062215  -1
0.17347264951752228157  0.44354078776311062215  -1
1  2  3  4
  
ZONE T=F_2212_S_1
STRANDID=0, SOLUTIONTIME=0
Nodes=4, Elements=1, ZONETYPE=FEQuadrilateral
DATAPACKING=POINT
DT=(SINGLE SINGLE SINGLE)
0.17347264951752228157  0.44354078776311062215  -1
0.17361084695333439676  0.4437119939177910366  -1
0.17073113863869390783  0.44970185837314957666  -1
0.16997092583782313913  0.44969117678261422144  -1
1  2  3  4
  
ZONE T=F_2212_S_2
STRANDID=0, SOLUTIONTIME=0
Nodes=4, Elements=1, ZONETYPE=FEQuadrilateral
DATAPACKING=POINT
DT=(SINGLE SINGLE SINGLE)
0.17361084695333439676  0.4437119939177910366  -1
0.17853436198663069634  0.44981149982691415179  -1
0.17073113863869390783  0.44970185837314957666  -1
0.17073113863869390783  0.44970185837314957666  -1
1  2  3  4
  
ZONE T=F_2214_S_1
STRANDID=0, SOLUTIONTIME=0
Nodes=4, Elements=1, ZONETYPE=FEQuadrilateral
DATAPACKING=POINT
DT=(SINGLE SINGLE SINGLE)
0.6571813104208340528  0.6771286116218097062  1
0.63115357216017309305  0.66604892621033162659  1
0.64325341906291944039  0.64035586585431092388  1
0.64325341906291944039  0.64035586585431092388  1
1  2  3  4
  
ZONE T=F_2215_S_1
STRANDID=0, SOLUTIONTIME=0
Nodes=4, Elements=1, ZONETYPE=FEQuadrilateral
DATAPACKING=POINT
DT=(SINGLE SINGLE SINGLE)
0.64325341906291944039  0.64035586585431092388  1
0.67085601544981221522  0.65101501113566973  1
0.6571813104208340528  0.6771286116218097062  1
0.6571813104208340528  0.6771286116218097062  1
1  2  3  4
  
ZONE T=F_2218_S_1
STRANDID=0, SOLUTIONTIME=0
Nodes=4, Elements=1, ZONETYPE=FEQuadrilateral
DATAPACKING=POINT
DT=(SINGLE SINGLE SINGLE)
0.15358483452676741088  0.43623112945928144146  -1
0.1522591150581716346  0.42786958238867722759  -1
0.15935753504946648107  0.4313728467017852175  -1
0.15935753504946648107  0.4313728467017852175  -1
1  2  3  4
  
ZONE T=F_2220_S_1
STRANDID=0, SOLUTIONTIME=0
Nodes=4, Elements=1, ZONETYPE=FEQuadrilateral
DATAPACKING=POINT
DT=(SINGLE SINGLE SINGLE)
0.1450801761679879065  0.43369548412102165713  -1
0.1432966572311116793  0.42344636444712580037  -1
0.1522591150581716346  0.42786958238867722759  -1
0.1522591150581716346  0.42786958238867722759  -1
1  2  3  4
  
ZONE T=F_2225_S_1
STRANDID=0, SOLUTIONTIME=0
Nodes=4, Elements=1, ZONETYPE=FEQuadrilateral
DATAPACKING=POINT
DT=(SINGLE SINGLE SINGLE)
0.1522591150581716346  0.42786958238867722759  -1
0.15358483452676741088  0.43623112945928144146  -1
0.1450801761679879065  0.43369548412102165713  -1
0.1450801761679879065  0.43369548412102165713  -1
1  2  3  4
  
ZONE T=F_2226_S_1
STRANDID=0, SOLUTIONTIME=0
Nodes=4, Elements=1, ZONETYPE=FEQuadrilateral
DATAPACKING=POINT
DT=(SINGLE SINGLE SINGLE)
0.16023761844904582663  0.43754065940437603111  -1
0.15358483452676741088  0.43623112945928144146  -1
0.15935753504946648107  0.4313728467017852175  -1
0.15935753504946648107  0.4313728467017852175  -1
1  2  3  4
  
ZONE T=F_2227_S_1
STRANDID=0, SOLUTIONTIME=0
Nodes=4, Elements=1, ZONETYPE=FEQuadrilateral
DATAPACKING=POINT
DT=(SINGLE SINGLE SINGLE)
0.15935753504946648107  0.4313728467017852175  -1
0.16558124895527825959  0.43444441965009927831  -1
0.16023761844904582663  0.43754065940437603111  -1
0.16023761844904582663  0.43754065940437603111  -1
1  2  3  4
  
ZONE T=F_2228_S_1
STRANDID=0, SOLUTIONTIME=0
Nodes=4, Elements=1, ZONETYPE=FEQuadrilateral
DATAPACKING=POINT
DT=(SINGLE SINGLE SINGLE)
0.63115357216017309305  0.66604892621033162659  1
0.61196641479389590756  0.6554651015948309567  1
0.61377866881914189268  0.65102214712656480966  1
0.64325341906291944039  0.64035586585431092388  1
1  2  3  4
  
ZONE T=F_2228_S_2
STRANDID=0, SOLUTIONTIME=0
Nodes=4, Elements=1, ZONETYPE=FEQuadrilateral
DATAPACKING=POINT
DT=(SINGLE SINGLE SINGLE)
0.61196641479389590756  0.6554651015948309567  -1
0.60782061676264864669  0.65317823864705903958  -1
0.61377866881914189268  0.65102214712656480966  -1
0.61377866881914189268  0.65102214712656480966  -1
1  2  3  4
  
ZONE T=F_2236_S_1
STRANDID=0, SOLUTIONTIME=0
Nodes=4, Elements=1, ZONETYPE=FEQuadrilateral
DATAPACKING=POINT
DT=(SINGLE SINGLE SINGLE)
0.1450801761679879065  0.43369548412102165713  -1
0.13959482355963395706  0.42988577487215451356  -1
0.1432966572311116793  0.42344636444712580037  -1
0.1432966572311116793  0.42344636444712580037  -1
1  2  3  4
  
ZONE T=F_2241_S_1
STRANDID=0, SOLUTIONTIME=0
Nodes=4, Elements=1, ZONETYPE=FEQuadrilateral
DATAPACKING=POINT
DT=(SINGLE SINGLE SINGLE)
0.1432966572311116793  0.42344636444712580037  -1
0.13959482355963395706  0.42988577487215451356  -1
0.13382649003011298783  0.42707468957441629964  -1
0.13382649003011298783  0.42707468957441629964  -1
1  2  3  4
  
ZONE T=F_2242_S_1
STRANDID=0, SOLUTIONTIME=0
Nodes=4, Elements=1, ZONETYPE=FEQuadrilateral
DATAPACKING=POINT
DT=(SINGLE SINGLE SINGLE)
0.13382649003011298783  0.42707468957441629964  -1
0.1355263386853160501  0.4196114998298901555  -1
0.1432966572311116793  0.42344636444712580037  -1
0.1432966572311116793  0.42344636444712580037  -1
1  2  3  4
  
ZONE T=F_2243_S_1
STRANDID=0, SOLUTIONTIME=0
Nodes=4, Elements=1, ZONETYPE=FEQuadrilateral
DATAPACKING=POINT
DT=(SINGLE SINGLE SINGLE)
0.82108595030128173065  0.63107496127257112217  -1
0.81522865418372059132  0.61884902077877834703  -1
0.82479075306898508302  0.62356817797480390553  -1
0.82479075306898508302  0.62356817797480390553  -1
1  2  3  4
  
ZONE T=F_2244_S_1
STRANDID=0, SOLUTIONTIME=0
Nodes=4, Elements=1, ZONETYPE=FEQuadrilateral
DATAPACKING=POINT
DT=(SINGLE SINGLE SINGLE)
0.1300890154473712812  0.42104013278781005081  -1
0.13172095841557784901  0.41773344064002448928  -1
0.1355263386853160501  0.4196114998298901555  -1
0.1355263386853160501  0.4196114998298901555  -1
1  2  3  4
  
ZONE T=F_2245_S_1
STRANDID=0, SOLUTIONTIME=0
Nodes=4, Elements=1, ZONETYPE=FEQuadrilateral
DATAPACKING=POINT
DT=(SINGLE SINGLE SINGLE)
0.1355263386853160501  0.4196114998298901555  -1
0.13382649003011298783  0.42707468957441629964  -1
0.1300890154473712812  0.42104013278781005081  -1
0.1300890154473712812  0.42104013278781005081  -1
1  2  3  4
  
ZONE T=F_2248_S_1
STRANDID=0, SOLUTIONTIME=0
Nodes=4, Elements=1, ZONETYPE=FEQuadrilateral
DATAPACKING=POINT
DT=(SINGLE SINGLE SINGLE)
0.12832122620120858802  0.42462208076654850419  -1
0.1300890154473712812  0.42104013278781005081  -1
0.13382649003011298783  0.42707468957441629964  -1
0.13382649003011298783  0.42707468957441629964  -1
1  2  3  4
  
ZONE T=F_2249_S_1
STRANDID=0, SOLUTIONTIME=0
Nodes=4, Elements=1, ZONETYPE=FEQuadrilateral
DATAPACKING=POINT
DT=(SINGLE SINGLE SINGLE)
0.82108595030128173065  0.63107496127257112217  -1
0.81618665031831549861  0.64100207091532468429  -1
0.80927585495388576486  0.6316484665076861349  -1
0.80927585495388576486  0.6316484665076861349  -1
1  2  3  4
  
ZONE T=F_2251_S_1
STRANDID=0, SOLUTIONTIME=0
Nodes=4, Elements=1, ZONETYPE=FEQuadrilateral
DATAPACKING=POINT
DT=(SINGLE SINGLE SINGLE)
0.13693364822632062006  0.43435004052148690201  -1
0.13382649003011298783  0.42707468957441629964  -1
0.13959482355963395706  0.42988577487215451356  -1
0.13959482355963395706  0.42988577487215451356  -1
1  2  3  4
  
ZONE T=F_2254_S_1
STRANDID=0, SOLUTIONTIME=0
Nodes=4, Elements=1, ZONETYPE=FEQuadrilateral
DATAPACKING=POINT
DT=(SINGLE SINGLE SINGLE)
0.5796584971148934784  0.67154147218796855778  -1
0.57329949351876341446  0.64308406884734736764  -1
0.57661229800630053877  0.63574054456285389314  -1
0.60782061676264864669  0.65317823864705903958  -1
1  2  3  4
  
ZONE T=F_2254_S_2
STRANDID=0, SOLUTIONTIME=0
Nodes=4, Elements=1, ZONETYPE=FEQuadrilateral
DATAPACKING=POINT
DT=(SINGLE SINGLE SINGLE)
0.57329949351876341446  0.64308406884734736764  1
0.57095177726128043538  0.63257772025695058193  1
0.57661229800630053877  0.63574054456285389314  1
0.57661229800630053877  0.63574054456285389314  1
1  2  3  4
  
ZONE T=F_2255_S_1
STRANDID=0, SOLUTIONTIME=0
Nodes=4, Elements=1, ZONETYPE=FEQuadrilateral
DATAPACKING=POINT
DT=(SINGLE SINGLE SINGLE)
0.82108595030128173065  0.63107496127257112217  -1
0.80927585495388576486  0.6316484665076861349  -1
0.81522865418372059132  0.61884902077877834703  -1
0.81522865418372059132  0.61884902077877834703  -1
1  2  3  4
  
ZONE T=F_2260_S_1
STRANDID=0, SOLUTIONTIME=0
Nodes=4, Elements=1, ZONETYPE=FEQuadrilateral
DATAPACKING=POINT
DT=(SINGLE SINGLE SINGLE)
0.8014839917189502394  0.622033161591277306  -1
0.79730085618083246235  0.61000116237775592332  -1
0.80565038446115055937  0.61412188283246538223  -1
0.80565038446115055937  0.61412188283246538223  -1
1  2  3  4
  
ZONE T=F_2261_S_1
STRANDID=0, SOLUTIONTIME=0
Nodes=4, Elements=1, ZONETYPE=FEQuadrilateral
DATAPACKING=POINT
DT=(SINGLE SINGLE SINGLE)
0.8014839917189502394  0.622033161591277306  -1
0.80565038446115055937  0.61412188283246538223  -1
0.81522865418372059132  0.61884902077877834703  -1
0.81522865418372059132  0.61884902077877834703  -1
1  2  3  4
  
ZONE T=F_2263_S_1
STRANDID=0, SOLUTIONTIME=0
Nodes=4, Elements=1, ZONETYPE=FEQuadrilateral
DATAPACKING=POINT
DT=(SINGLE SINGLE SINGLE)
0.78745361633392541023  0.62060689651924871857  -1
0.7803807406632746746  0.60165062282971826235  -1
0.79730085618083246235  0.61000116237775592332  -1
0.79730085618083246235  0.61000116237775592332  -1
1  2  3  4
  
ZONE T=F_2265_S_1
STRANDID=0, SOLUTIONTIME=0
Nodes=4, Elements=1, ZONETYPE=FEQuadrilateral
DATAPACKING=POINT
DT=(SINGLE SINGLE SINGLE)
0.79730085618083246235  0.61000116237775592332  -1
0.8014839917189502394  0.622033161591277306  -1
0.78745361633392541023  0.62060689651924871857  -1
0.78745361633392541023  0.62060689651924871857  -1
1  2  3  4
  
ZONE T=F_2266_S_1
STRANDID=0, SOLUTIONTIME=0
Nodes=4, Elements=1, ZONETYPE=FEQuadrilateral
DATAPACKING=POINT
DT=(SINGLE SINGLE SINGLE)
0.8014839917189502394  0.622033161591277306  -1
0.81522865418372059132  0.61884902077877834703  -1
0.80927585495388576486  0.6316484665076861349  -1
0.80927585495388576486  0.6316484665076861349  -1
1  2  3  4
  
ZONE T=F_2267_S_1
STRANDID=0, SOLUTIONTIME=0
Nodes=4, Elements=1, ZONETYPE=FEQuadrilateral
DATAPACKING=POINT
DT=(SINGLE SINGLE SINGLE)
0.79498040108802003889  0.63525692596264105028  -1
0.78745361633392541023  0.62060689651924871857  -1
0.8014839917189502394  0.622033161591277306  -1
0.8014839917189502394  0.622033161591277306  -1
1  2  3  4
  
ZONE T=F_2268_S_1
STRANDID=0, SOLUTIONTIME=0
Nodes=4, Elements=1, ZONETYPE=FEQuadrilateral
DATAPACKING=POINT
DT=(SINGLE SINGLE SINGLE)
0.8014839917189502394  0.622033161591277306  -1
0.80927585495388576486  0.6316484665076861349  -1
0.79498040108802003889  0.63525692596264105028  -1
0.79498040108802003889  0.63525692596264105028  -1
1  2  3  4
  
ZONE T=F_2269_S_1
STRANDID=0, SOLUTIONTIME=0
Nodes=4, Elements=1, ZONETYPE=FEQuadrilateral
DATAPACKING=POINT
DT=(SINGLE SINGLE SINGLE)
0.78745361633392541023  0.62060689651924871857  -1
0.77169952832486110594  0.61985481246645668385  -1
0.7803807406632746746  0.60165062282971826235  -1
0.7803807406632746746  0.60165062282971826235  -1
1  2  3  4
  
ZONE T=F_2273_S_1
STRANDID=0, SOLUTIONTIME=0
Nodes=4, Elements=1, ZONETYPE=FEQuadrilateral
DATAPACKING=POINT
DT=(SINGLE SINGLE SINGLE)
0.57095177726128043538  0.63257772025695058193  1
0.53290866598663200193  0.62920187172176100798  1
0.54697922849354196906  0.59816260904781604069  1
0.55044105365921325301  0.59408499792648972182  1
1  2  3  4
  
ZONE T=F_2273_S_2
STRANDID=0, SOLUTIONTIME=0
Nodes=4, Elements=1, ZONETYPE=FEQuadrilateral
DATAPACKING=POINT
DT=(SINGLE SINGLE SINGLE)
0.53290866598663200193  0.62920187172176100798  -1
0.52148781088856710486  0.62818841420838700262  -1
0.54697922849354196906  0.59816260904781604069  -1
0.54697922849354196906  0.59816260904781604069  -1
1  2  3  4
  
ZONE T=F_2275_S_1
STRANDID=0, SOLUTIONTIME=0
Nodes=4, Elements=1, ZONETYPE=FEQuadrilateral
DATAPACKING=POINT
DT=(SINGLE SINGLE SINGLE)
0.77169952832486110594  0.61985481246645668385  -1
0.75835101021572004498  0.62112600738055534499  -1
0.76135286104889698944  0.6081274262131101116  -1
0.76135286104889698944  0.6081274262131101116  -1
1  2  3  4
  
ZONE T=F_2276_S_1
STRANDID=0, SOLUTIONTIME=0
Nodes=4, Elements=1, ZONETYPE=FEQuadrilateral
DATAPACKING=POINT
DT=(SINGLE SINGLE SINGLE)
0.75835101021572004498  0.62112600738055534499  -1
0.77169952832486110594  0.61985481246645668385  -1
0.76377251555286618245  0.63297564868318678677  -1
0.76377251555286618245  0.63297564868318678677  -1
1  2  3  4
  
ZONE T=F_2280_S_1
STRANDID=0, SOLUTIONTIME=0
Nodes=4, Elements=1, ZONETYPE=FEQuadrilateral
DATAPACKING=POINT
DT=(SINGLE SINGLE SINGLE)
0.75835101021572004498  0.62112600738055534499  -1
0.75283784077670756751  0.61795039376265559206  -1
0.75661074234029446206  0.60997404451609638087  -1
0.76135286104889698944  0.6081274262131101116  -1
1  2  3  4
  
ZONE T=F_2280_S_2
STRANDID=0, SOLUTIONTIME=0
Nodes=4, Elements=1, ZONETYPE=FEQuadrilateral
DATAPACKING=POINT
DT=(SINGLE SINGLE SINGLE)
0.75283784077670756751  0.61795039376265559206  1
0.74609756267895310788  0.61406795932046409625  1
0.75661074234029446206  0.60997404451609638087  1
0.75661074234029446206  0.60997404451609638087  1
1  2  3  4
  
ZONE T=F_2281_S_1
STRANDID=0, SOLUTIONTIME=0
Nodes=4, Elements=1, ZONETYPE=FEQuadrilateral
DATAPACKING=POINT
DT=(SINGLE SINGLE SINGLE)
0.73545908237090740212  0.60146151159349270365  1
0.74989875027828201137  0.59926698108243059426  1
0.74609756267895310788  0.61406795932046409625  1
0.74609756267895310788  0.61406795932046409625  1
1  2  3  4
  
ZONE T=F_2282_S_1
STRANDID=0, SOLUTIONTIME=0
Nodes=4, Elements=1, ZONETYPE=FEQuadrilateral
DATAPACKING=POINT
DT=(SINGLE SINGLE SINGLE)
0.74989875027828201137  0.59926698108243059426  1
0.75852055965196107934  0.60593647035248765498  1
0.75661074234029446206  0.60997404451609638087  1
0.74609756267895310788  0.61406795932046409625  1
1  2  3  4
  
ZONE T=F_2282_S_2
STRANDID=0, SOLUTIONTIME=0
Nodes=4, Elements=1, ZONETYPE=FEQuadrilateral
DATAPACKING=POINT
DT=(SINGLE SINGLE SINGLE)
0.75852055965196107934  0.60593647035248765498  -1
0.76135286104889698944  0.6081274262131101116  -1
0.75661074234029446206  0.60997404451609638087  -1
0.75661074234029446206  0.60997404451609638087  -1
1  2  3  4
  
ZONE T=F_2283_S_1
STRANDID=0, SOLUTIONTIME=0
Nodes=4, Elements=1, ZONETYPE=FEQuadrilateral
DATAPACKING=POINT
DT=(SINGLE SINGLE SINGLE)
0.74609756267895310788  0.61406795932046409625  1
0.73410503810284299941  0.61276770796451041079  1
0.73545908237090740212  0.60146151159349270365  1
0.73545908237090740212  0.60146151159349270365  1
1  2  3  4
  
ZONE T=F_2284_S_1
STRANDID=0, SOLUTIONTIME=0
Nodes=4, Elements=1, ZONETYPE=FEQuadrilateral
DATAPACKING=POINT
DT=(SINGLE SINGLE SINGLE)
0.74989875027828201137  0.59926698108243059426  1
0.73545908237090740212  0.60146151159349270365  1
0.74229702720710311059  0.59150458690261253913  1
0.74229702720710311059  0.59150458690261253913  1
1  2  3  4
  
ZONE T=F_2292_S_1
STRANDID=0, SOLUTIONTIME=0
Nodes=4, Elements=1, ZONETYPE=FEQuadrilateral
DATAPACKING=POINT
DT=(SINGLE SINGLE SINGLE)
0.47120160895805318635  0.57996993211699321424  1
0.50618981890190162254  0.58141862145178313526  1
0.50483107781325875507  0.58779912904193987178  1
0.48462570510596264528  0.6097869914911868694  1
1  2  3  4
  
ZONE T=F_2292_S_2
STRANDID=0, SOLUTIONTIME=0
Nodes=4, Elements=1, ZONETYPE=FEQuadrilateral
DATAPACKING=POINT
DT=(SINGLE SINGLE SINGLE)
0.50618981890190162254  0.58141862145178313526  -1
0.51052922889714968946  0.58159829503295479292  -1
0.50483107781325875507  0.58779912904193987178  -1
0.50483107781325875507  0.58779912904193987178  -1
1  2  3  4
  
ZONE T=F_2294_S_1
STRANDID=0, SOLUTIONTIME=0
Nodes=4, Elements=1, ZONETYPE=FEQuadrilateral
DATAPACKING=POINT
DT=(SINGLE SINGLE SINGLE)
0.51052922889714968946  0.58159829503295479292  -1
0.5490280647972456407  0.59364293414673408034  -1
0.54697922849354196906  0.59816260904781604069  -1
0.52148781088856710486  0.62818841420838700262  -1
1  2  3  4
  
ZONE T=F_2294_S_2
STRANDID=0, SOLUTIONTIME=0
Nodes=4, Elements=1, ZONETYPE=FEQuadrilateral
DATAPACKING=POINT
DT=(SINGLE SINGLE SINGLE)
0.5490280647972456407  0.59364293414673408034  1
0.55044105365921325301  0.59408499792648972182  1
0.54697922849354196906  0.59816260904781604069  1
0.54697922849354196906  0.59816260904781604069  1
1  2  3  4
  
ZONE T=F_2295_S_1
STRANDID=0, SOLUTIONTIME=0
Nodes=4, Elements=1, ZONETYPE=FEQuadrilateral
DATAPACKING=POINT
DT=(SINGLE SINGLE SINGLE)
0.52148781088856710486  0.62818841420838700262  -1
0.49865711536215734379  0.61679141801433301495  -1
0.50483107781325875507  0.58779912904193987178  -1
0.51052922889714968946  0.58159829503295479292  -1
1  2  3  4
  
ZONE T=F_2295_S_2
STRANDID=0, SOLUTIONTIME=0
Nodes=4, Elements=1, ZONETYPE=FEQuadrilateral
DATAPACKING=POINT
DT=(SINGLE SINGLE SINGLE)
0.49865711536215734379  0.61679141801433301495  1
0.48462570510596264528  0.6097869914911868694  1
0.50483107781325875507  0.58779912904193987178  1
0.50483107781325875507  0.58779912904193987178  1
1  2  3  4
  
ZONE T=F_2300_S_1
STRANDID=0, SOLUTIONTIME=0
Nodes=4, Elements=1, ZONETYPE=FEQuadrilateral
DATAPACKING=POINT
DT=(SINGLE SINGLE SINGLE)
0.71136576594574985055  0.60462793981183704517  1
0.720313105760861494  0.59423230034575769132  1
0.72262158243293517224  0.6110777980269054277  1
0.72262158243293517224  0.6110777980269054277  1
1  2  3  4
  
ZONE T=F_2301_S_1
STRANDID=0, SOLUTIONTIME=0
Nodes=4, Elements=1, ZONETYPE=FEQuadrilateral
DATAPACKING=POINT
DT=(SINGLE SINGLE SINGLE)
0.720313105760861494  0.59423230034575769132  1
0.71136576594574985055  0.60462793981183704517  1
0.70550406488264849614  0.59551607442220910738  1
0.70550406488264849614  0.59551607442220910738  1
1  2  3  4
  
ZONE T=F_2303_S_1
STRANDID=0, SOLUTIONTIME=0
Nodes=4, Elements=1, ZONETYPE=FEQuadrilateral
DATAPACKING=POINT
DT=(SINGLE SINGLE SINGLE)
0.720313105760861494  0.59423230034575769132  1
0.73545908237090740212  0.60146151159349270365  1
0.72262158243293517224  0.6110777980269054277  1
0.72262158243293517224  0.6110777980269054277  1
1  2  3  4
  
ZONE T=F_2304_S_1
STRANDID=0, SOLUTIONTIME=0
Nodes=4, Elements=1, ZONETYPE=FEQuadrilateral
DATAPACKING=POINT
DT=(SINGLE SINGLE SINGLE)
0.73545908237090740212  0.60146151159349270365  1
0.73410503810284299941  0.61276770796451041079  1
0.72262158243293517224  0.6110777980269054277  1
0.72262158243293517224  0.6110777980269054277  1
1  2  3  4
  
ZONE T=F_2307_S_1
STRANDID=0, SOLUTIONTIME=0
Nodes=4, Elements=1, ZONETYPE=FEQuadrilateral
DATAPACKING=POINT
DT=(SINGLE SINGLE SINGLE)
0.720313105760861494  0.59423230034575769132  1
0.70550406488264849614  0.59551607442220910738  1
0.70990573645128118851  0.58633022977487936345  1
0.70990573645128118851  0.58633022977487936345  1
1  2  3  4
  
ZONE T=F_2308_S_1
STRANDID=0, SOLUTIONTIME=0
Nodes=4, Elements=1, ZONETYPE=FEQuadrilateral
DATAPACKING=POINT
DT=(SINGLE SINGLE SINGLE)
0.720313105760861494  0.59423230034575769132  1
0.70990573645128118851  0.58633022977487936345  1
0.71721975473503696286  0.58062464337724661867  1
0.71721975473503696286  0.58062464337724661867  1
1  2  3  4
  
ZONE T=F_2312_S_1
STRANDID=0, SOLUTIONTIME=0
Nodes=4, Elements=1, ZONETYPE=FEQuadrilateral
DATAPACKING=POINT
DT=(SINGLE SINGLE SINGLE)
0.70848436878808229711  0.57830426164630877039  1
0.71721975473503696286  0.58062464337724661867  1
0.70990573645128118851  0.58633022977487936345  1
0.70990573645128118851  0.58633022977487936345  1
1  2  3  4
  
ZONE T=F_2313_S_1
STRANDID=0, SOLUTIONTIME=0
Nodes=4, Elements=1, ZONETYPE=FEQuadrilateral
DATAPACKING=POINT
DT=(SINGLE SINGLE SINGLE)
0.70848436878808229711  0.57830426164630877039  1
0.69827296232355517969  0.58390276099040516744  1
0.70219656931066554151  0.57155179047914894674  1
0.70219656931066554151  0.57155179047914894674  1
1  2  3  4
  
ZONE T=F_2314_S_1
STRANDID=0, SOLUTIONTIME=0
Nodes=4, Elements=1, ZONETYPE=FEQuadrilateral
DATAPACKING=POINT
DT=(SINGLE SINGLE SINGLE)
0.70219656931066554151  0.57155179047914894674  1
0.69827296232355517969  0.58390276099040516744  1
0.6879448564162519153  0.57079132673496790762  1
0.6879448564162519153  0.57079132673496790762  1
1  2  3  4
  
ZONE T=F_2316_S_1
STRANDID=0, SOLUTIONTIME=0
Nodes=4, Elements=1, ZONETYPE=FEQuadrilateral
DATAPACKING=POINT
DT=(SINGLE SINGLE SINGLE)
0.70550406488264849614  0.59551607442220910738  1
0.69827296232355517969  0.58390276099040516744  1
0.70990573645128118851  0.58633022977487936345  1
0.70990573645128118851  0.58633022977487936345  1
1  2  3  4
  
ZONE T=F_2317_S_1
STRANDID=0, SOLUTIONTIME=0
Nodes=4, Elements=1, ZONETYPE=FEQuadrilateral
DATAPACKING=POINT
DT=(SINGLE SINGLE SINGLE)
0.70848436878808229711  0.57830426164630877039  1
0.70990573645128118851  0.58633022977487936345  1
0.69827296232355517969  0.58390276099040516744  1
0.69827296232355517969  0.58390276099040516744  1
1  2  3  4
  
ZONE T=F_2318_S_1
STRANDID=0, SOLUTIONTIME=0
Nodes=4, Elements=1, ZONETYPE=FEQuadrilateral
DATAPACKING=POINT
DT=(SINGLE SINGLE SINGLE)
0.45444417345724663626  0.54752959362575182034  -1
0.45491921402424734255  0.54844921386178580036  -1
0.45127884283533581389  0.57621307483751349476  -1
0.44536739276080050676  0.57509834638524925943  -1
1  2  3  4
  
ZONE T=F_2318_S_2
STRANDID=0, SOLUTIONTIME=0
Nodes=4, Elements=1, ZONETYPE=FEQuadrilateral
DATAPACKING=POINT
DT=(SINGLE SINGLE SINGLE)
0.45491921402424734255  0.54844921386178580036  1
0.47120160895805318635  0.57996993211699321424  1
0.45127884283533581389  0.57621307483751349476  1
0.45127884283533581389  0.57621307483751349476  1
1  2  3  4
  
ZONE T=F_2325_S_1
STRANDID=0, SOLUTIONTIME=0
Nodes=4, Elements=1, ZONETYPE=FEQuadrilateral
DATAPACKING=POINT
DT=(SINGLE SINGLE SINGLE)
0.40986976846910433414  0.56383799453812866176  -1
0.45444417345724663626  0.54752959362575182034  -1
0.44536739276080050676  0.57509834638524925943  -1
0.44536739276080050676  0.57509834638524925943  -1
1  2  3  4
  
ZONE T=F_2327_S_1
STRANDID=0, SOLUTIONTIME=0
Nodes=4, Elements=1, ZONETYPE=FEQuadrilateral
DATAPACKING=POINT
DT=(SINGLE SINGLE SINGLE)
0.70219656931066554151  0.57155179047914894674  1
0.6879448564162519153  0.57079132673496790762  1
0.69887065125038205782  0.56142316548868032022  1
0.69887065125038205782  0.56142316548868032022  1
1  2  3  4
  
ZONE T=F_2328_S_1
STRANDID=0, SOLUTIONTIME=0
Nodes=4, Elements=1, ZONETYPE=FEQuadrilateral
DATAPACKING=POINT
DT=(SINGLE SINGLE SINGLE)
0.69144178235424291756  0.56021714985221660044  1
0.69887065125038205782  0.56142316548868032022  1
0.6879448564162519153  0.57079132673496790762  1
0.6879448564162519153  0.57079132673496790762  1
1  2  3  4
  
ZONE T=F_2330_S_1
STRANDID=0, SOLUTIONTIME=0
Nodes=4, Elements=1, ZONETYPE=FEQuadrilateral
DATAPACKING=POINT
DT=(SINGLE SINGLE SINGLE)
0.68509597420926726663  0.55718918383491500279  1
0.69144178235424291756  0.56021714985221660044  1
0.6879448564162519153  0.57079132673496790762  1
0.6879448564162519153  0.57079132673496790762  1
1  2  3  4
  
ZONE T=F_2337_S_1
STRANDID=0, SOLUTIONTIME=0
Nodes=4, Elements=1, ZONETYPE=FEQuadrilateral
DATAPACKING=POINT
DT=(SINGLE SINGLE SINGLE)
0.25716444492598261595  0.48341650136569275231  -1
0.26022618522485202464  0.48115428297772255828  -1
0.26120579588862130604  0.48630319538139321622  -1
0.26120579588862130604  0.48630319538139321622  -1
1  2  3  4
  
ZONE T=F_2338_S_1
STRANDID=0, SOLUTIONTIME=0
Nodes=4, Elements=1, ZONETYPE=FEQuadrilateral
DATAPACKING=POINT
DT=(SINGLE SINGLE SINGLE)
0.26293981221357076716  0.48249353207820971923  -1
0.26120579588862130604  0.48630319538139321622  -1
0.26022618522485202464  0.48115428297772255828  -1
0.26022618522485202464  0.48115428297772255828  -1
1  2  3  4
  
ZONE T=F_2339_S_1
STRANDID=0, SOLUTIONTIME=0
Nodes=4, Elements=1, ZONETYPE=FEQuadrilateral
DATAPACKING=POINT
DT=(SINGLE SINGLE SINGLE)
0.26120579588862130604  0.48630319538139321622  -1
0.25665816010181696782  0.48649222208543208001  -1
0.25716444492598261595  0.48341650136569275231  -1
0.25716444492598261595  0.48341650136569275231  -1
1  2  3  4
  
ZONE T=F_2345_S_1
STRANDID=0, SOLUTIONTIME=0
Nodes=4, Elements=1, ZONETYPE=FEQuadrilateral
DATAPACKING=POINT
DT=(SINGLE SINGLE SINGLE)
0.37005116655146547133  0.54251844645677960166  1
0.40834619954276069054  0.56302225015193396729  1
0.40821003604507122287  0.56433113967372028341  1
0.3670227866535521466  0.57656883015425430816  1
1  2  3  4
  
ZONE T=F_2345_S_2
STRANDID=0, SOLUTIONTIME=0
Nodes=4, Elements=1, ZONETYPE=FEQuadrilateral
DATAPACKING=POINT
DT=(SINGLE SINGLE SINGLE)
0.40834619954276069054  0.56302225015193396729  -1
0.40986976846910433414  0.56383799453812866176  -1
0.40821003604507122287  0.56433113967372028341  -1
0.40821003604507122287  0.56433113967372028341  -1
1  2  3  4
  
ZONE T=F_2346_S_1
STRANDID=0, SOLUTIONTIME=0
Nodes=4, Elements=1, ZONETYPE=FEQuadrilateral
DATAPACKING=POINT
DT=(SINGLE SINGLE SINGLE)
0.34173103981407781937  0.55759784019803593225  1
0.37005116655146547133  0.54251844645677960166  1
0.3670227866535521466  0.57656883015425430816  1
0.3670227866535521466  0.57656883015425430816  1
1  2  3  4
  
ZONE T=F_2351_S_1
STRANDID=0, SOLUTIONTIME=0
Nodes=4, Elements=1, ZONETYPE=FEQuadrilateral
DATAPACKING=POINT
DT=(SINGLE SINGLE SINGLE)
0.25716444492598261595  0.48341650136569275231  -1
0.25057088134706678728  0.4847912192665323472  -1
0.25582771719994279458  0.47898351876790212778  -1
0.25582771719994279458  0.47898351876790212778  -1
1  2  3  4
  
ZONE T=F_2352_S_1
STRANDID=0, SOLUTIONTIME=0
Nodes=4, Elements=1, ZONETYPE=FEQuadrilateral
DATAPACKING=POINT
DT=(SINGLE SINGLE SINGLE)
0.24981998849068343116  0.47601854041913022053  -1
0.25582771719994279458  0.47898351876790212778  -1
0.25057088134706678728  0.4847912192665323472  -1
0.25057088134706678728  0.4847912192665323472  -1
1  2  3  4
  
ZONE T=F_2353_S_1
STRANDID=0, SOLUTIONTIME=0
Nodes=4, Elements=1, ZONETYPE=FEQuadrilateral
DATAPACKING=POINT
DT=(SINGLE SINGLE SINGLE)
0.25582771719994279458  0.47898351876790212778  -1
0.26022618522485202464  0.48115428297772255828  -1
0.25716444492598261595  0.48341650136569275231  -1
0.25716444492598261595  0.48341650136569275231  -1
1  2  3  4
  
ZONE T=F_2354_S_1
STRANDID=0, SOLUTIONTIME=0
Nodes=4, Elements=1, ZONETYPE=FEQuadrilateral
DATAPACKING=POINT
DT=(SINGLE SINGLE SINGLE)
0.25057088134706678728  0.4847912192665323472  -1
0.25716444492598261595  0.48341650136569275231  -1
0.25665816010181696782  0.48649222208543208001  -1
0.25665816010181696782  0.48649222208543208001  -1
1  2  3  4
  
ZONE T=F_2356_S_1
STRANDID=0, SOLUTIONTIME=0
Nodes=4, Elements=1, ZONETYPE=FEQuadrilateral
DATAPACKING=POINT
DT=(SINGLE SINGLE SINGLE)
0.24981998849068343116  0.47601854041913022053  -1
0.25057088134706678728  0.4847912192665323472  -1
0.24382776663903896197  0.47995023372120387828  -1
0.24382776663903896197  0.47995023372120387828  -1
1  2  3  4
  
ZONE T=F_2362_S_1
STRANDID=0, SOLUTIONTIME=0
Nodes=4, Elements=1, ZONETYPE=FEQuadrilateral
DATAPACKING=POINT
DT=(SINGLE SINGLE SINGLE)
0.24981998849068343116  0.47601854041913022053  -1
0.24382776663903896197  0.47995023372120387828  -1
0.24249734655662860683  0.47240461644848763534  -1
0.24249734655662860683  0.47240461644848763534  -1
1  2  3  4
  
ZONE T=F_2363_S_1
STRANDID=0, SOLUTIONTIME=0
Nodes=4, Elements=1, ZONETYPE=FEQuadrilateral
DATAPACKING=POINT
DT=(SINGLE SINGLE SINGLE)
0.24382776663903896197  0.47995023372120387828  -1
0.23818113106639143828  0.4792130196008180798  -1
0.24039595781153894061  0.47423711180372718488  -1
0.24249734655662860683  0.47240461644848763534  -1
1  2  3  4
  
ZONE T=F_2363_S_2
STRANDID=0, SOLUTIONTIME=0
Nodes=4, Elements=1, ZONETYPE=FEQuadrilateral
DATAPACKING=POINT
DT=(SINGLE SINGLE SINGLE)
0.23818113106639143828  0.4792130196008180798  1
0.23514453101776555677  0.47881656680959211458  1
0.24039595781153894061  0.47423711180372718488  1
0.24039595781153894061  0.47423711180372718488  1
1  2  3  4
  
ZONE T=F_2367_S_1
STRANDID=0, SOLUTIONTIME=0
Nodes=4, Elements=1, ZONETYPE=FEQuadrilateral
DATAPACKING=POINT
DT=(SINGLE SINGLE SINGLE)
0.23381070289903557735  0.4681175203394554174  1
0.24144319062150584876  0.47188436167737962679  1
0.24039595781153894061  0.47423711180372718488  1
0.23514453101776555677  0.47881656680959211458  1
1  2  3  4
  
ZONE T=F_2367_S_2
STRANDID=0, SOLUTIONTIME=0
Nodes=4, Elements=1, ZONETYPE=FEQuadrilateral
DATAPACKING=POINT
DT=(SINGLE SINGLE SINGLE)
0.24144319062150584876  0.47188436167737962679  -1
0.24249734655662860683  0.47240461644848763534  -1
0.24039595781153894061  0.47423711180372718488  -1
0.24039595781153894061  0.47423711180372718488  -1
1  2  3  4
  
ZONE T=F_2369_S_1
STRANDID=0, SOLUTIONTIME=0
Nodes=4, Elements=1, ZONETYPE=FEQuadrilateral
DATAPACKING=POINT
DT=(SINGLE SINGLE SINGLE)
0.23381070289903557735  0.4681175203394554174  1
0.22925056014829559015  0.47407016315555000618  1
0.2248294677729507085  0.47005358610438940925  1
0.2248294677729507085  0.47005358610438940925  1
1  2  3  4
  
ZONE T=F_2370_S_1
STRANDID=0, SOLUTIONTIME=0
Nodes=4, Elements=1, ZONETYPE=FEQuadrilateral
DATAPACKING=POINT
DT=(SINGLE SINGLE SINGLE)
0.23381070289903557735  0.4681175203394554174  1
0.23514453101776555677  0.47881656680959211458  1
0.22925056014829559015  0.47407016315555000618  1
0.22925056014829559015  0.47407016315555000618  1
1  2  3  4
  
ZONE T=F_2375_S_1
STRANDID=0, SOLUTIONTIME=0
Nodes=4, Elements=1, ZONETYPE=FEQuadrilateral
DATAPACKING=POINT
DT=(SINGLE SINGLE SINGLE)
0.22056424250961761957  0.46158003002283587435  1
0.22732150680802407083  0.46491492467543305001  1
0.2248294677729507085  0.47005358610438940925  1
0.2248294677729507085  0.47005358610438940925  1
1  2  3  4
  
ZONE T=F_2376_S_1
STRANDID=0, SOLUTIONTIME=0
Nodes=4, Elements=1, ZONETYPE=FEQuadrilateral
DATAPACKING=POINT
DT=(SINGLE SINGLE SINGLE)
0.23381070289903557735  0.4681175203394554174  1
0.2248294677729507085  0.47005358610438940925  1
0.22732150680802407083  0.46491492467543305001  1
0.22732150680802407083  0.46491492467543305001  1
1  2  3  4
  
ZONE T=F_2377_S_1
STRANDID=0, SOLUTIONTIME=0
Nodes=4, Elements=1, ZONETYPE=FEQuadrilateral
DATAPACKING=POINT
DT=(SINGLE SINGLE SINGLE)
0.2248294677729507085  0.47005358610438940925  1
0.21619035506799849644  0.47116356588741831191  1
0.22056424250961761957  0.46158003002283587435  1
0.22056424250961761957  0.46158003002283587435  1
1  2  3  4
  
ZONE T=F_2378_S_1
STRANDID=0, SOLUTIONTIME=0
Nodes=4, Elements=1, ZONETYPE=FEQuadrilateral
DATAPACKING=POINT
DT=(SINGLE SINGLE SINGLE)
0.1040369994874534576  0.73597552939282551154  1
0.10049191058911771668  0.73422593111044298642  1
0.10215578578384459929  0.73087203846298964827  1
0.10215578578384459929  0.73087203846298964827  1
1  2  3  4
  
ZONE T=F_2379_S_1
STRANDID=0, SOLUTIONTIME=0
Nodes=4, Elements=1, ZONETYPE=FEQuadrilateral
DATAPACKING=POINT
DT=(SINGLE SINGLE SINGLE)
0.32123256398684318924  0.54384818953385205553  1
0.31038385610792779135  0.57103757720589221059  1
0.29929758248140631016  0.54157848278443521117  1
0.29929758248140631016  0.54157848278443521117  1
1  2  3  4
  
ZONE T=F_2381_S_1
STRANDID=0, SOLUTIONTIME=0
Nodes=4, Elements=1, ZONETYPE=FEQuadrilateral
DATAPACKING=POINT
DT=(SINGLE SINGLE SINGLE)
0.32123256398684318924  0.54384818953385205553  1
0.34173103981407781937  0.55759784019803593225  1
0.31038385610792779135  0.57103757720589221059  1
0.31038385610792779135  0.57103757720589221059  1
1  2  3  4
  
ZONE T=F_2386_S_1
STRANDID=0, SOLUTIONTIME=0
Nodes=4, Elements=1, ZONETYPE=FEQuadrilateral
DATAPACKING=POINT
DT=(SINGLE SINGLE SINGLE)
0.22056424250961761957  0.46158003002283587435  1
0.21083041191128865099  0.4637030481350342126  1
0.21378143825345491402  0.45823253070296282585  1
0.21378143825345491402  0.45823253070296282585  1
1  2  3  4
  
ZONE T=F_2387_S_1
STRANDID=0, SOLUTIONTIME=0
Nodes=4, Elements=1, ZONETYPE=FEQuadrilateral
DATAPACKING=POINT
DT=(SINGLE SINGLE SINGLE)
0.20816306718815294485  0.45545971099465787368  1
0.21378143825345491402  0.45823253070296282585  1
0.21083041191128865099  0.4637030481350342126  1
0.21083041191128865099  0.4637030481350342126  1
1  2  3  4
  
ZONE T=F_2388_S_1
STRANDID=0, SOLUTIONTIME=0
Nodes=4, Elements=1, ZONETYPE=FEQuadrilateral
DATAPACKING=POINT
DT=(SINGLE SINGLE SINGLE)
0.096909667781874223036  0.73245799635842334663  1
0.10215578578384459929  0.73087203846298964827  1
0.10049191058911771668  0.73422593111044298642  1
0.10049191058911771668  0.73422593111044298642  1
1  2  3  4
  
ZONE T=F_2389_S_1
STRANDID=0, SOLUTIONTIME=0
Nodes=4, Elements=1, ZONETYPE=FEQuadrilateral
DATAPACKING=POINT
DT=(SINGLE SINGLE SINGLE)
0.21083041191128865099  0.4637030481350342126  1
0.22056424250961761957  0.46158003002283587435  1
0.21619035506799849644  0.47116356588741831191  1
0.21619035506799849644  0.47116356588741831191  1
1  2  3  4
  
ZONE T=F_2390_S_1
STRANDID=0, SOLUTIONTIME=0
Nodes=4, Elements=1, ZONETYPE=FEQuadrilateral
DATAPACKING=POINT
DT=(SINGLE SINGLE SINGLE)
0.20816306718815294485  0.45545971099465787368  1
0.21083041191128865099  0.4637030481350342126  1
0.20050242926931546861  0.46255444174939547297  1
0.20050242926931546861  0.46255444174939547297  1
1  2  3  4
  
ZONE T=F_2392_S_1
STRANDID=0, SOLUTIONTIME=0
Nodes=4, Elements=1, ZONETYPE=FEQuadrilateral
DATAPACKING=POINT
DT=(SINGLE SINGLE SINGLE)
0.19104586676540408208  0.4570058106720443214  1
0.19945106220811809061  0.4511600983796583697  1
0.20050242926931546861  0.46255444174939547297  1
0.20050242926931546861  0.46255444174939547297  1
1  2  3  4
  
ZONE T=F_2393_S_1
STRANDID=0, SOLUTIONTIME=0
Nodes=4, Elements=1, ZONETYPE=FEQuadrilateral
DATAPACKING=POINT
DT=(SINGLE SINGLE SINGLE)
0.20816306718815294485  0.45545971099465787368  1
0.20050242926931546861  0.46255444174939547297  1
0.19945106220811809061  0.4511600983796583697  1
0.19945106220811809061  0.4511600983796583697  1
1  2  3  4
  
ZONE T=F_2394_S_1
STRANDID=0, SOLUTIONTIME=0
Nodes=4, Elements=1, ZONETYPE=FEQuadrilateral
DATAPACKING=POINT
DT=(SINGLE SINGLE SINGLE)
0.20050242926931546861  0.46255444174939547297  1
0.19097186322031242667  0.46590242226540901083  1
0.19104586676540408208  0.4570058106720443214  1
0.19104586676540408208  0.4570058106720443214  1
1  2  3  4
  
ZONE T=F_2398_S_1
STRANDID=0, SOLUTIONTIME=0
Nodes=4, Elements=1, ZONETYPE=FEQuadrilateral
DATAPACKING=POINT
DT=(SINGLE SINGLE SINGLE)
0.19097186322031242667  0.46590242226540901083  1
0.18160432104140161735  0.46319806757329740066  1
0.18250479025627802665  0.46108877764931049947  1
0.19104586676540408208  0.4570058106720443214  1
1  2  3  4
  
ZONE T=F_2398_S_2
STRANDID=0, SOLUTIONTIME=0
Nodes=4, Elements=1, ZONETYPE=FEQuadrilateral
DATAPACKING=POINT
DT=(SINGLE SINGLE SINGLE)
0.18160432104140161735  0.46319806757329740066  -1
0.17941473166787028082  0.46256594591502092628  -1
0.18250479025627802665  0.46108877764931049947  -1
0.18250479025627802665  0.46108877764931049947  -1
1  2  3  4
  
ZONE T=F_2399_S_1
STRANDID=0, SOLUTIONTIME=0
Nodes=4, Elements=1, ZONETYPE=FEQuadrilateral
DATAPACKING=POINT
DT=(SINGLE SINGLE SINGLE)
0.18463753180573169721  0.45356663367912397611  -1
0.18551500436178691711  0.45403754904882520638  -1
0.18250479025627802665  0.46108877764931049947  -1
0.17941473166787028082  0.46256594591502092628  -1
1  2  3  4
  
ZONE T=F_2399_S_2
STRANDID=0, SOLUTIONTIME=0
Nodes=4, Elements=1, ZONETYPE=FEQuadrilateral
DATAPACKING=POINT
DT=(SINGLE SINGLE SINGLE)
0.18551500436178691711  0.45403754904882520638  1
0.19104586676540408208  0.4570058106720443214  1
0.18250479025627802665  0.46108877764931049947  1
0.18250479025627802665  0.46108877764931049947  1
1  2  3  4
  
ZONE T=F_2400_S_1
STRANDID=0, SOLUTIONTIME=0
Nodes=4, Elements=1, ZONETYPE=FEQuadrilateral
DATAPACKING=POINT
DT=(SINGLE SINGLE SINGLE)
0.17853436198663069634  0.44981149982691415179  -1
0.17883334565238404035  0.45414305636201202088  -1
0.1766783784580760186  0.4588228379951752034  -1
0.17345781080673697283  0.45441736422849249299  -1
1  2  3  4
  
ZONE T=F_2400_S_2
STRANDID=0, SOLUTIONTIME=0
Nodes=4, Elements=1, ZONETYPE=FEQuadrilateral
DATAPACKING=POINT
DT=(SINGLE SINGLE SINGLE)
0.17883334565238404035  0.45414305636201202088  -1
0.17941473166787028082  0.46256594591502092628  -1
0.1766783784580760186  0.4588228379951752034  -1
0.1766783784580760186  0.4588228379951752034  -1
1  2  3  4
  
ZONE T=F_2401_S_1
STRANDID=0, SOLUTIONTIME=0
Nodes=4, Elements=1, ZONETYPE=FEQuadrilateral
DATAPACKING=POINT
DT=(SINGLE SINGLE SINGLE)
0.17941473166787028082  0.46256594591502092628  -1
0.17883334565238404035  0.45414305636201202088  -1
0.18032159313180978755  0.45091114023901301966  -1
0.18463753180573169721  0.45356663367912397611  -1
1  2  3  4
  
ZONE T=F_2401_S_2
STRANDID=0, SOLUTIONTIME=0
Nodes=4, Elements=1, ZONETYPE=FEQuadrilateral
DATAPACKING=POINT
DT=(SINGLE SINGLE SINGLE)
0.17883334565238404035  0.45414305636201202088  -1
0.17853436198663069634  0.44981149982691415179  -1
0.18032159313180978755  0.45091114023901301966  -1
0.18032159313180978755  0.45091114023901301966  -1
1  2  3  4
  
ZONE T=F_2402_S_1
STRANDID=0, SOLUTIONTIME=0
Nodes=4, Elements=1, ZONETYPE=FEQuadrilateral
DATAPACKING=POINT
DT=(SINGLE SINGLE SINGLE)
0.17345781080673697283  0.45441736422849249299  -1
0.1766783784580760186  0.4588228379951752034  -1
0.17564723655996092311  0.46106209199808056987  -1
0.16760375416225228862  0.45785141164862486196  -1
1  2  3  4
  
ZONE T=F_2402_S_2
STRANDID=0, SOLUTIONTIME=0
Nodes=4, Elements=1, ZONETYPE=FEQuadrilateral
DATAPACKING=POINT
DT=(SINGLE SINGLE SINGLE)
0.1766783784580760186  0.4588228379951752034  -1
0.17941473166787028082  0.46256594591502092628  -1
0.17564723655996092311  0.46106209199808056987  -1
0.17564723655996092311  0.46106209199808056987  -1
1  2  3  4
  
ZONE T=F_2403_S_1
STRANDID=0, SOLUTIONTIME=0
Nodes=4, Elements=1, ZONETYPE=FEQuadrilateral
DATAPACKING=POINT
DT=(SINGLE SINGLE SINGLE)
0.28331455946184619377  0.55792012545099067822  1
0.27506510390092542284  0.53593061075762726819  1
0.29929758248140631016  0.54157848278443521117  1
0.29929758248140631016  0.54157848278443521117  1
1  2  3  4
  
ZONE T=F_2410_S_1
STRANDID=0, SOLUTIONTIME=0
Nodes=4, Elements=1, ZONETYPE=FEQuadrilateral
DATAPACKING=POINT
DT=(SINGLE SINGLE SINGLE)
0.17345781080673697283  0.45441736422849249299  -1
0.17043431382891099934  0.4503192613123807031  -1
0.17073113863869390783  0.44970185837314957666  -1
0.17853436198663069634  0.44981149982691415179  -1
1  2  3  4
  
ZONE T=F_2410_S_2
STRANDID=0, SOLUTIONTIME=0
Nodes=4, Elements=1, ZONETYPE=FEQuadrilateral
DATAPACKING=POINT
DT=(SINGLE SINGLE SINGLE)
0.17043431382891099934  0.4503192613123807031  -1
0.16997092583782313913  0.44969117678261422144  -1
0.17073113863869390783  0.44970185837314957666  -1
0.17073113863869390783  0.44970185837314957666  -1
1  2  3  4
  
ZONE T=F_2411_S_1
STRANDID=0, SOLUTIONTIME=0
Nodes=4, Elements=1, ZONETYPE=FEQuadrilateral
DATAPACKING=POINT
DT=(SINGLE SINGLE SINGLE)
0.16760375416225228862  0.45785141164862486196  -1
0.16880656625487477918  0.45370501648989147725  -1
0.17043431382891099934  0.4503192613123807031  -1
0.17345781080673697283  0.45441736422849249299  -1
1  2  3  4
  
ZONE T=F_2411_S_2
STRANDID=0, SOLUTIONTIME=0
Nodes=4, Elements=1, ZONETYPE=FEQuadrilateral
DATAPACKING=POINT
DT=(SINGLE SINGLE SINGLE)
0.16880656625487477918  0.45370501648989147725  -1
0.16997092583782313913  0.44969117678261422144  -1
0.17043431382891099934  0.4503192613123807031  -1
0.17043431382891099934  0.4503192613123807031  -1
1  2  3  4
  
ZONE T=F_2412_S_1
STRANDID=0, SOLUTIONTIME=0
Nodes=4, Elements=1, ZONETYPE=FEQuadrilateral
DATAPACKING=POINT
DT=(SINGLE SINGLE SINGLE)
0.15707212568859102442  0.44352685185078832841  -1
0.16094986620519735609  0.44955197661990853319  -1
0.16039017375595140957  0.450671323075026109  -1
0.15356150372332727505  0.45034023699356490189  -1
1  2  3  4
  
ZONE T=F_2412_S_2
STRANDID=0, SOLUTIONTIME=0
Nodes=4, Elements=1, ZONETYPE=FEQuadrilateral
DATAPACKING=POINT
DT=(SINGLE SINGLE SINGLE)
0.16094986620519735609  0.44955197661990853319  -1
0.16171150351001262191  0.45073538736404583638  -1
0.16039017375595140957  0.450671323075026109  -1
0.16039017375595140957  0.450671323075026109  -1
1  2  3  4
  
ZONE T=F_2413_S_1
STRANDID=0, SOLUTIONTIME=0
Nodes=4, Elements=1, ZONETYPE=FEQuadrilateral
DATAPACKING=POINT
DT=(SINGLE SINGLE SINGLE)
0.16171150351001262191  0.45073538736404583638  -1
0.16094986620519735609  0.44955197661990853319  -1
0.16440507319716213264  0.44264179996241770354  -1
0.16565273742537584001  0.44249121282403408584  -1
1  2  3  4
  
ZONE T=F_2413_S_2
STRANDID=0, SOLUTIONTIME=0
Nodes=4, Elements=1, ZONETYPE=FEQuadrilateral
DATAPACKING=POINT
DT=(SINGLE SINGLE SINGLE)
0.16094986620519735609  0.44955197661990853319  -1
0.15707212568859102442  0.44352685185078832841  -1
0.16440507319716213264  0.44264179996241770354  -1
0.16440507319716213264  0.44264179996241770354  -1
1  2  3  4
  
ZONE T=F_2415_S_1
STRANDID=0, SOLUTIONTIME=0
Nodes=4, Elements=1, ZONETYPE=FEQuadrilateral
DATAPACKING=POINT
DT=(SINGLE SINGLE SINGLE)
0.16997092583782313913  0.44969117678261422144  -1
0.16880656625487477918  0.45370501648989147725  -1
0.16710355405336693724  0.45724732395241918237  -1
0.16171150351001262191  0.45073538736404583638  -1
1  2  3  4
  
ZONE T=F_2415_S_2
STRANDID=0, SOLUTIONTIME=0
Nodes=4, Elements=1, ZONETYPE=FEQuadrilateral
DATAPACKING=POINT
DT=(SINGLE SINGLE SINGLE)
0.16880656625487477918  0.45370501648989147725  -1
0.16760375416225228862  0.45785141164862486196  -1
0.16710355405336693724  0.45724732395241918237  -1
0.16710355405336693724  0.45724732395241918237  -1
1  2  3  4
  
ZONE T=F_2416_S_1
STRANDID=0, SOLUTIONTIME=0
Nodes=4, Elements=1, ZONETYPE=FEQuadrilateral
DATAPACKING=POINT
DT=(SINGLE SINGLE SINGLE)
0.16565273742537584001  0.44249121282403408584  -1
0.16997092583782313913  0.44969117678261422144  -1
0.16171150351001262191  0.45073538736404583638  -1
0.16171150351001262191  0.45073538736404583638  -1
1  2  3  4
  
ZONE T=F_2424_S_1
STRANDID=0, SOLUTIONTIME=0
Nodes=4, Elements=1, ZONETYPE=FEQuadrilateral
DATAPACKING=POINT
DT=(SINGLE SINGLE SINGLE)
0.28331455946184619377  0.55792012545099067822  1
0.26062557536283986748  0.55607772540892230762  1
0.27506510390092542284  0.53593061075762726819  1
0.27506510390092542284  0.53593061075762726819  1
1  2  3  4
  
ZONE T=F_2425_S_1
STRANDID=0, SOLUTIONTIME=0
Nodes=4, Elements=1, ZONETYPE=FEQuadrilateral
DATAPACKING=POINT
DT=(SINGLE SINGLE SINGLE)
0.26062557536283986748  0.55607772540892230762  1
0.25710728772984126067  0.54446149928877352053  1
0.2602956678725651396  0.53709115147724484363  1
0.27506510390092542284  0.53593061075762726819  1
1  2  3  4
  
ZONE T=F_2425_S_2
STRANDID=0, SOLUTIONTIME=0
Nodes=4, Elements=1, ZONETYPE=FEQuadrilateral
DATAPACKING=POINT
DT=(SINGLE SINGLE SINGLE)
0.25710728772984126067  0.54446149928877352053  -1
0.25500098820546596157  0.53750719250543299577  -1
0.2602956678725651396  0.53709115147724484363  -1
0.2602956678725651396  0.53709115147724484363  -1
1  2  3  4
  
ZONE T=F_2426_S_1
STRANDID=0, SOLUTIONTIME=0
Nodes=4, Elements=1, ZONETYPE=FEQuadrilateral
DATAPACKING=POINT
DT=(SINGLE SINGLE SINGLE)
0.15707212568859102442  0.44352685185078832841  -1
0.14767034558188404936  0.44355088582841867284  -1
0.15358483452676741088  0.43623112945928144146  -1
0.15358483452676741088  0.43623112945928144146  -1
1  2  3  4
  
ZONE T=F_2427_S_1
STRANDID=0, SOLUTIONTIME=0
Nodes=4, Elements=1, ZONETYPE=FEQuadrilateral
DATAPACKING=POINT
DT=(SINGLE SINGLE SINGLE)
0.1450801761679879065  0.43369548412102165713  -1
0.15358483452676741088  0.43623112945928144146  -1
0.14767034558188404936  0.44355088582841867284  -1
0.14767034558188404936  0.44355088582841867284  -1
1  2  3  4
  
ZONE T=F_2428_S_1
STRANDID=0, SOLUTIONTIME=0
Nodes=4, Elements=1, ZONETYPE=FEQuadrilateral
DATAPACKING=POINT
DT=(SINGLE SINGLE SINGLE)
0.15358483452676741088  0.43623112945928144146  -1
0.16023761844904582663  0.43754065940437603111  -1
0.15707212568859102442  0.44352685185078832841  -1
0.15707212568859102442  0.44352685185078832841  -1
1  2  3  4
  
ZONE T=F_2429_S_1
STRANDID=0, SOLUTIONTIME=0
Nodes=4, Elements=1, ZONETYPE=FEQuadrilateral
DATAPACKING=POINT
DT=(SINGLE SINGLE SINGLE)
0.14767034558188404936  0.44355088582841867284  -1
0.15707212568859102442  0.44352685185078832841  -1
0.15356150372332727505  0.45034023699356490189  -1
0.15356150372332727505  0.45034023699356490189  -1
1  2  3  4
  
ZONE T=F_2431_S_1
STRANDID=0, SOLUTIONTIME=0
Nodes=4, Elements=1, ZONETYPE=FEQuadrilateral
DATAPACKING=POINT
DT=(SINGLE SINGLE SINGLE)
0.1450801761679879065  0.43369548412102165713  -1
0.14767034558188404936  0.44355088582841867284  -1
0.14018201692157405969  0.43981018378442682248  -1
0.14018201692157405969  0.43981018378442682248  -1
1  2  3  4
  
ZONE T=F_2432_S_1
STRANDID=0, SOLUTIONTIME=0
Nodes=4, Elements=1, ZONETYPE=FEQuadrilateral
DATAPACKING=POINT
DT=(SINGLE SINGLE SINGLE)
0.25500098820546596157  0.53750719250543299577  -1
0.25710728772984126067  0.54446149928877352053  -1
0.25344667827031341911  0.55292346546318416056  -1
0.24021928695913363772  0.54711162137882018985  -1
1  2  3  4
  
ZONE T=F_2432_S_2
STRANDID=0, SOLUTIONTIME=0
Nodes=4, Elements=1, ZONETYPE=FEQuadrilateral
DATAPACKING=POINT
DT=(SINGLE SINGLE SINGLE)
0.25710728772984126067  0.54446149928877352053  1
0.26062557536283986748  0.55607772540892230762  1
0.25344667827031341911  0.55292346546318416056  1
0.25344667827031341911  0.55292346546318416056  1
1  2  3  4
  
ZONE T=F_2435_S_1
STRANDID=0, SOLUTIONTIME=0
Nodes=4, Elements=1, ZONETYPE=FEQuadrilateral
DATAPACKING=POINT
DT=(SINGLE SINGLE SINGLE)
0.13693364822632062006  0.43435004052148690201  -1
0.1450801761679879065  0.43369548412102165713  -1
0.14018201692157405969  0.43981018378442682248  -1
0.14018201692157405969  0.43981018378442682248  -1
1  2  3  4
  
ZONE T=F_2436_S_1
STRANDID=0, SOLUTIONTIME=0
Nodes=4, Elements=1, ZONETYPE=FEQuadrilateral
DATAPACKING=POINT
DT=(SINGLE SINGLE SINGLE)
0.14018201692157405969  0.43981018378442682248  -1
0.13350158368465570025  0.44051467783150805024  -1
0.13693364822632062006  0.43435004052148690201  -1
0.13693364822632062006  0.43435004052148690201  -1
1  2  3  4
  
ZONE T=F_2437_S_1
STRANDID=0, SOLUTIONTIME=0
Nodes=4, Elements=1, ZONETYPE=FEQuadrilateral
DATAPACKING=POINT
DT=(SINGLE SINGLE SINGLE)
0.1450801761679879065  0.43369548412102165713  -1
0.13693364822632062006  0.43435004052148690201  -1
0.13959482355963395706  0.42988577487215451356  -1
0.13959482355963395706  0.42988577487215451356  -1
1  2  3  4
  
ZONE T=F_2445_S_1
STRANDID=0, SOLUTIONTIME=0
Nodes=4, Elements=1, ZONETYPE=FEQuadrilateral
DATAPACKING=POINT
DT=(SINGLE SINGLE SINGLE)
0.13382649003011298783  0.42707468957441629964  -1
0.13693364822632062006  0.43435004052148690201  -1
0.13013861220095909732  0.4341924797765991384  -1
0.13013861220095909732  0.4341924797765991384  -1
1  2  3  4
  
ZONE T=F_2446_S_1
STRANDID=0, SOLUTIONTIME=0
Nodes=4, Elements=1, ZONETYPE=FEQuadrilateral
DATAPACKING=POINT
DT=(SINGLE SINGLE SINGLE)
0.13013861220095909732  0.4341924797765991384  -1
0.13693364822632062006  0.43435004052148690201  -1
0.13350158368465570025  0.44051467783150805024  -1
0.13350158368465570025  0.44051467783150805024  -1
1  2  3  4
  
ZONE T=F_2449_S_1
STRANDID=0, SOLUTIONTIME=0
Nodes=4, Elements=1, ZONETYPE=FEQuadrilateral
DATAPACKING=POINT
DT=(SINGLE SINGLE SINGLE)
0.13382649003011298783  0.42707468957441629964  -1
0.13013861220095909732  0.4341924797765991384  -1
0.12626103007129962918  0.42879651240728677841  -1
0.12626103007129962918  0.42879651240728677841  -1
1  2  3  4
  
ZONE T=F_2453_S_1
STRANDID=0, SOLUTIONTIME=0
Nodes=4, Elements=1, ZONETYPE=FEQuadrilateral
DATAPACKING=POINT
DT=(SINGLE SINGLE SINGLE)
0.80624288370704344509  0.64195446764135755124  -1
0.81618665031831549861  0.64100207091532468429  -1
0.81117154985253425714  0.65116381899472708383  -1
0.81117154985253425714  0.65116381899472708383  -1
1  2  3  4
  
ZONE T=F_2454_S_1
STRANDID=0, SOLUTIONTIME=0
Nodes=4, Elements=1, ZONETYPE=FEQuadrilateral
DATAPACKING=POINT
DT=(SINGLE SINGLE SINGLE)
0.13382649003011298783  0.42707468957441629964  -1
0.12626103007129962918  0.42879651240728677841  -1
0.12832122620120858802  0.42462208076654850419  -1
0.12832122620120858802  0.42462208076654850419  -1
1  2  3  4
  
ZONE T=F_2455_S_1
STRANDID=0, SOLUTIONTIME=0
Nodes=4, Elements=1, ZONETYPE=FEQuadrilateral
DATAPACKING=POINT
DT=(SINGLE SINGLE SINGLE)
0.81117154985253425714  0.65116381899472708383  -1
0.79843047324584470736  0.65029507590260615668  -1
0.80624288370704344509  0.64195446764135755124  -1
0.80624288370704344509  0.64195446764135755124  -1
1  2  3  4
  
ZONE T=F_2456_S_1
STRANDID=0, SOLUTIONTIME=0
Nodes=4, Elements=1, ZONETYPE=FEQuadrilateral
DATAPACKING=POINT
DT=(SINGLE SINGLE SINGLE)
0.81618665031831549861  0.64100207091532468429  -1
0.80624288370704344509  0.64195446764135755124  -1
0.80927585495388576486  0.6316484665076861349  -1
0.80927585495388576486  0.6316484665076861349  -1
1  2  3  4
  
ZONE T=F_2459_S_1
STRANDID=0, SOLUTIONTIME=0
Nodes=4, Elements=1, ZONETYPE=FEQuadrilateral
DATAPACKING=POINT
DT=(SINGLE SINGLE SINGLE)
0.79498040108802003889  0.63525692596264105028  -1
0.80927585495388576486  0.6316484665076861349  -1
0.80624288370704344509  0.64195446764135755124  -1
0.80624288370704344509  0.64195446764135755124  -1
1  2  3  4
  
ZONE T=F_2460_S_1
STRANDID=0, SOLUTIONTIME=0
Nodes=4, Elements=1, ZONETYPE=FEQuadrilateral
DATAPACKING=POINT
DT=(SINGLE SINGLE SINGLE)
0.79498040108802003889  0.63525692596264105028  -1
0.80624288370704344509  0.64195446764135755124  -1
0.79843047324584470736  0.65029507590260615668  -1
0.79843047324584470736  0.65029507590260615668  -1
1  2  3  4
  
ZONE T=F_2463_S_1
STRANDID=0, SOLUTIONTIME=0
Nodes=4, Elements=1, ZONETYPE=FEQuadrilateral
DATAPACKING=POINT
DT=(SINGLE SINGLE SINGLE)
0.78473928773647516621  0.64717900590053500931  -1
0.77887535305813415665  0.63358591268298292132  -1
0.79498040108802003889  0.63525692596264105028  -1
0.79498040108802003889  0.63525692596264105028  -1
1  2  3  4
  
ZONE T=F_2464_S_1
STRANDID=0, SOLUTIONTIME=0
Nodes=4, Elements=1, ZONETYPE=FEQuadrilateral
DATAPACKING=POINT
DT=(SINGLE SINGLE SINGLE)
0.78745361633392541023  0.62060689651924871857  -1
0.79498040108802003889  0.63525692596264105028  -1
0.77887535305813415665  0.63358591268298292132  -1
0.77887535305813415665  0.63358591268298292132  -1
1  2  3  4
  
ZONE T=F_2465_S_1
STRANDID=0, SOLUTIONTIME=0
Nodes=4, Elements=1, ZONETYPE=FEQuadrilateral
DATAPACKING=POINT
DT=(SINGLE SINGLE SINGLE)
0.79498040108802003889  0.63525692596264105028  -1
0.79843047324584470736  0.65029507590260615668  -1
0.78473928773647516621  0.64717900590053500931  -1
0.78473928773647516621  0.64717900590053500931  -1
1  2  3  4
  
ZONE T=F_2469_S_1
STRANDID=0, SOLUTIONTIME=0
Nodes=4, Elements=1, ZONETYPE=FEQuadrilateral
DATAPACKING=POINT
DT=(SINGLE SINGLE SINGLE)
0.78745361633392541023  0.62060689651924871857  -1
0.77887535305813415665  0.63358591268298292132  -1
0.77169952832486110594  0.61985481246645668385  -1
0.77169952832486110594  0.61985481246645668385  -1
1  2  3  4
  
ZONE T=F_2470_S_1
STRANDID=0, SOLUTIONTIME=0
Nodes=4, Elements=1, ZONETYPE=FEQuadrilateral
DATAPACKING=POINT
DT=(SINGLE SINGLE SINGLE)
0.77887535305813415665  0.63358591268298292132  -1
0.76377251555286618245  0.63297564868318678677  -1
0.77169952832486110594  0.61985481246645668385  -1
0.77169952832486110594  0.61985481246645668385  -1
1  2  3  4
  
ZONE T=F_2472_S_1
STRANDID=0, SOLUTIONTIME=0
Nodes=4, Elements=1, ZONETYPE=FEQuadrilateral
DATAPACKING=POINT
DT=(SINGLE SINGLE SINGLE)
0.76377251555286618245  0.63297564868318678677  -1
0.74854957080886552756  0.63042949122048097532  -1
0.75835101021572004498  0.62112600738055534499  -1
0.75835101021572004498  0.62112600738055534499  -1
1  2  3  4
  
ZONE T=F_2473_S_1
STRANDID=0, SOLUTIONTIME=0
Nodes=4, Elements=1, ZONETYPE=FEQuadrilateral
DATAPACKING=POINT
DT=(SINGLE SINGLE SINGLE)
0.74854957080886552756  0.63042949122048097532  -1
0.76377251555286618245  0.63297564868318678677  -1
0.75414012740811153801  0.64706783079451091201  -1
0.75414012740811153801  0.64706783079451091201  -1
1  2  3  4
  
ZONE T=F_2474_S_1
STRANDID=0, SOLUTIONTIME=0
Nodes=4, Elements=1, ZONETYPE=FEQuadrilateral
DATAPACKING=POINT
DT=(SINGLE SINGLE SINGLE)
0.74609756267895310788  0.61406795932046409625  1
0.74816112550130120518  0.62783750948371785938  1
0.74715174750057156139  0.62997145104564933327  1
0.73242112775430934235  0.62514450646408448176  1
1  2  3  4
  
ZONE T=F_2474_S_2
STRANDID=0, SOLUTIONTIME=0
Nodes=4, Elements=1, ZONETYPE=FEQuadrilateral
DATAPACKING=POINT
DT=(SINGLE SINGLE SINGLE)
0.74816112550130120518  0.62783750948371785938  -1
0.74854957080886552756  0.63042949122048097532  -1
0.74715174750057156139  0.62997145104564933327  -1
0.74715174750057156139  0.62997145104564933327  -1
1  2  3  4
  
ZONE T=F_2475_S_1
STRANDID=0, SOLUTIONTIME=0
Nodes=4, Elements=1, ZONETYPE=FEQuadrilateral
DATAPACKING=POINT
DT=(SINGLE SINGLE SINGLE)
0.74854957080886552756  0.63042949122048097532  -1
0.74816112550130120518  0.62783750948371785938  -1
0.75283784077670756751  0.61795039376265559206  -1
0.75835101021572004498  0.62112600738055534499  -1
1  2  3  4
  
ZONE T=F_2475_S_2
STRANDID=0, SOLUTIONTIME=0
Nodes=4, Elements=1, ZONETYPE=FEQuadrilateral
DATAPACKING=POINT
DT=(SINGLE SINGLE SINGLE)
0.74816112550130120518  0.62783750948371785938  1
0.74609756267895310788  0.61406795932046409625  1
0.75283784077670756751  0.61795039376265559206  1
0.75283784077670756751  0.61795039376265559206  1
1  2  3  4
  
ZONE T=F_2478_S_1
STRANDID=0, SOLUTIONTIME=0
Nodes=4, Elements=1, ZONETYPE=FEQuadrilateral
DATAPACKING=POINT
DT=(SINGLE SINGLE SINGLE)
0.20366180681569068245  0.52353191083646100079  1
0.19968746790779026701  0.55014022005675689009  1
0.18588041390018431032  0.53147256569398970694  1
0.18588041390018431032  0.53147256569398970694  1
1  2  3  4
  
ZONE T=F_2480_S_1
STRANDID=0, SOLUTIONTIME=0
Nodes=4, Elements=1, ZONETYPE=FEQuadrilateral
DATAPACKING=POINT
DT=(SINGLE SINGLE SINGLE)
0.74609756267895310788  0.61406795932046409625  1
0.73242112775430934235  0.62514450646408448176  1
0.73410503810284299941  0.61276770796451041079  1
0.73410503810284299941  0.61276770796451041079  1
1  2  3  4
  
ZONE T=F_2482_S_1
STRANDID=0, SOLUTIONTIME=0
Nodes=4, Elements=1, ZONETYPE=FEQuadrilateral
DATAPACKING=POINT
DT=(SINGLE SINGLE SINGLE)
0.20366180681569068245  0.52353191083646100079  1
0.2149229874055459677  0.53146558456618753219  1
0.20921162683422089845  0.54429692844494348414  1
0.19968746790779026701  0.55014022005675689009  1
1  2  3  4
  
ZONE T=F_2482_S_2
STRANDID=0, SOLUTIONTIME=0
Nodes=4, Elements=1, ZONETYPE=FEQuadrilateral
DATAPACKING=POINT
DT=(SINGLE SINGLE SINGLE)
0.2149229874055459677  0.53146558456618753219  -1
0.2219996342481450613  0.53645119035606891877  -1
0.20921162683422089845  0.54429692844494348414  -1
0.20921162683422089845  0.54429692844494348414  -1
1  2  3  4
  
ZONE T=F_2486_S_1
STRANDID=0, SOLUTIONTIME=0
Nodes=4, Elements=1, ZONETYPE=FEQuadrilateral
DATAPACKING=POINT
DT=(SINGLE SINGLE SINGLE)
0.72262158243293517224  0.6110777980269054277  1
0.73410503810284299941  0.61276770796451041079  1
0.73242112775430934235  0.62514450646408448176  1
0.73242112775430934235  0.62514450646408448176  1
1  2  3  4
  
ZONE T=F_2488_S_1
STRANDID=0, SOLUTIONTIME=0
Nodes=4, Elements=1, ZONETYPE=FEQuadrilateral
DATAPACKING=POINT
DT=(SINGLE SINGLE SINGLE)
0.70873256936574102749  0.61565439585157322178  1
0.71136576594574985055  0.60462793981183704517  1
0.72262158243293517224  0.6110777980269054277  1
0.72262158243293517224  0.6110777980269054277  1
1  2  3  4
  
ZONE T=F_2489_S_1
STRANDID=0, SOLUTIONTIME=0
Nodes=4, Elements=1, ZONETYPE=FEQuadrilateral
DATAPACKING=POINT
DT=(SINGLE SINGLE SINGLE)
0.71136576594574985055  0.60462793981183704517  1
0.70873256936574102749  0.61565439585157322178  1
0.70096989356740646571  0.60627363812350931749  1
0.70096989356740646571  0.60627363812350931749  1
1  2  3  4
  
ZONE T=F_2491_S_1
STRANDID=0, SOLUTIONTIME=0
Nodes=4, Elements=1, ZONETYPE=FEQuadrilateral
DATAPACKING=POINT
DT=(SINGLE SINGLE SINGLE)
0.72262158243293517224  0.6110777980269054277  1
0.73242112775430934235  0.62514450646408448176  1
0.71766368996414020565  0.62407672592948593149  1
0.71766368996414020565  0.62407672592948593149  1
1  2  3  4
  
ZONE T=F_2492_S_1
STRANDID=0, SOLUTIONTIME=0
Nodes=4, Elements=1, ZONETYPE=FEQuadrilateral
DATAPACKING=POINT
DT=(SINGLE SINGLE SINGLE)
0.72262158243293517224  0.6110777980269054277  1
0.71766368996414020565  0.62407672592948593149  1
0.70873256936574102749  0.61565439585157322178  1
0.70873256936574102749  0.61565439585157322178  1
1  2  3  4
  
ZONE T=F_2493_S_1
STRANDID=0, SOLUTIONTIME=0
Nodes=4, Elements=1, ZONETYPE=FEQuadrilateral
DATAPACKING=POINT
DT=(SINGLE SINGLE SINGLE)
0.18588041390018431032  0.53147256569398970694  1
0.18594233386358183235  0.51584055351391766564  1
0.20366180681569068245  0.52353191083646100079  1
0.20366180681569068245  0.52353191083646100079  1
1  2  3  4
  
ZONE T=F_2494_S_1
STRANDID=0, SOLUTIONTIME=0
Nodes=4, Elements=1, ZONETYPE=FEQuadrilateral
DATAPACKING=POINT
DT=(SINGLE SINGLE SINGLE)
0.71136576594574985055  0.60462793981183704517  1
0.70096989356740646571  0.60627363812350931749  1
0.70550406488264849614  0.59551607442220910738  1
0.70550406488264849614  0.59551607442220910738  1
1  2  3  4
  
ZONE T=F_2497_S_1
STRANDID=0, SOLUTIONTIME=0
Nodes=4, Elements=1, ZONETYPE=FEQuadrilateral
DATAPACKING=POINT
DT=(SINGLE SINGLE SINGLE)
0.68288752132768626435  0.58703641776308668199  1
0.69827296232355517969  0.58390276099040516744  1
0.69323366763829197268  0.5970294353377079144  1
0.69323366763829197268  0.5970294353377079144  1
1  2  3  4
  
ZONE T=F_2498_S_1
STRANDID=0, SOLUTIONTIME=0
Nodes=4, Elements=1, ZONETYPE=FEQuadrilateral
DATAPACKING=POINT
DT=(SINGLE SINGLE SINGLE)
0.69827296232355517969  0.58390276099040516744  1
0.70550406488264849614  0.59551607442220910738  1
0.69323366763829197268  0.5970294353377079144  1
0.69323366763829197268  0.5970294353377079144  1
1  2  3  4
  
ZONE T=F_2499_S_1
STRANDID=0, SOLUTIONTIME=0
Nodes=4, Elements=1, ZONETYPE=FEQuadrilateral
DATAPACKING=POINT
DT=(SINGLE SINGLE SINGLE)
0.70550406488264849614  0.59551607442220910738  1
0.70096989356740646571  0.60627363812350931749  1
0.69323366763829197268  0.5970294353377079144  1
0.69323366763829197268  0.5970294353377079144  1
1  2  3  4
  
ZONE T=F_2501_S_1
STRANDID=0, SOLUTIONTIME=0
Nodes=4, Elements=1, ZONETYPE=FEQuadrilateral
DATAPACKING=POINT
DT=(SINGLE SINGLE SINGLE)
0.18594233386358183235  0.51584055351391766564  1
0.18588041390018431032  0.53147256569398970694  1
0.16808260924443060857  0.52339024291325442206  1
0.16808260924443060857  0.52339024291325442206  1
1  2  3  4
  
ZONE T=F_2502_S_1
STRANDID=0, SOLUTIONTIME=0
Nodes=4, Elements=1, ZONETYPE=FEQuadrilateral
DATAPACKING=POINT
DT=(SINGLE SINGLE SINGLE)
0.18588041390018431032  0.53147256569398970694  1
0.17299217546356054909  0.54618266202173015866  1
0.16808260924443060857  0.52339024291325442206  1
0.16808260924443060857  0.52339024291325442206  1
1  2  3  4
  
ZONE T=F_2503_S_1
STRANDID=0, SOLUTIONTIME=0
Nodes=4, Elements=1, ZONETYPE=FEQuadrilateral
DATAPACKING=POINT
DT=(SINGLE SINGLE SINGLE)
0.69827296232355517969  0.58390276099040516744  1
0.68288752132768626435  0.58703641776308668199  1
0.6879448564162519153  0.57079132673496790762  1
0.6879448564162519153  0.57079132673496790762  1
1  2  3  4
  
ZONE T=F_2505_S_1
STRANDID=0, SOLUTIONTIME=0
Nodes=4, Elements=1, ZONETYPE=FEQuadrilateral
DATAPACKING=POINT
DT=(SINGLE SINGLE SINGLE)
0.6879448564162519153  0.57079132673496790762  1
0.67630705819266967449  0.5624217836980955898  1
0.68509597420926726663  0.55718918383491500279  1
0.68509597420926726663  0.55718918383491500279  1
1  2  3  4
  
ZONE T=F_2506_S_1
STRANDID=0, SOLUTIONTIME=0
Nodes=4, Elements=1, ZONETYPE=FEQuadrilateral
DATAPACKING=POINT
DT=(SINGLE SINGLE SINGLE)
0.67630705819266967449  0.5624217836980955898  1
0.67543122839503566546  0.54992390637076593585  1
0.68509597420926726663  0.55718918383491500279  1
0.68509597420926726663  0.55718918383491500279  1
1  2  3  4
  
ZONE T=F_2508_S_1
STRANDID=0, SOLUTIONTIME=0
Nodes=4, Elements=1, ZONETYPE=FEQuadrilateral
DATAPACKING=POINT
DT=(SINGLE SINGLE SINGLE)
0.67630705819266967449  0.5624217836980955898  1
0.66178383037613164319  0.55950598590324340798  1
0.67543122839503566546  0.54992390637076593585  1
0.67543122839503566546  0.54992390637076593585  1
1  2  3  4
  
ZONE T=F_2509_S_1
STRANDID=0, SOLUTIONTIME=0
Nodes=4, Elements=1, ZONETYPE=FEQuadrilateral
DATAPACKING=POINT
DT=(SINGLE SINGLE SINGLE)
0.18594233386358183235  0.51584055351391766564  1
0.16808260924443060857  0.52339024291325442206  1
0.17573139236093604509  0.50927479064564151745  1
0.17573139236093604509  0.50927479064564151745  1
1  2  3  4
  
ZONE T=F_2512_S_1
STRANDID=0, SOLUTIONTIME=0
Nodes=4, Elements=1, ZONETYPE=FEQuadrilateral
DATAPACKING=POINT
DT=(SINGLE SINGLE SINGLE)
0.67076860217618738957  0.57540693296083667008  1
0.67630705819266967449  0.5624217836980955898  1
0.6879448564162519153  0.57079132673496790762  1
0.6879448564162519153  0.57079132673496790762  1
1  2  3  4
  
ZONE T=F_2513_S_1
STRANDID=0, SOLUTIONTIME=0
Nodes=4, Elements=1, ZONETYPE=FEQuadrilateral
DATAPACKING=POINT
DT=(SINGLE SINGLE SINGLE)
0.6879448564162519153  0.57079132673496790762  1
0.68288752132768626435  0.58703641776308668199  1
0.67076860217618738957  0.57540693296083667008  1
0.67076860217618738957  0.57540693296083667008  1
1  2  3  4
  
ZONE T=F_2516_S_1
STRANDID=0, SOLUTIONTIME=0
Nodes=4, Elements=1, ZONETYPE=FEQuadrilateral
DATAPACKING=POINT
DT=(SINGLE SINGLE SINGLE)
0.16808260924443060857  0.52339024291325442206  1
0.16035360338267876101  0.51297647631233012078  1
0.16182451967602878851  0.50953095161772155031  1
0.16635259702152146999  0.5064262082090711381  1
1  2  3  4
  
ZONE T=F_2516_S_2
STRANDID=0, SOLUTIONTIME=0
Nodes=4, Elements=1, ZONETYPE=FEQuadrilateral
DATAPACKING=POINT
DT=(SINGLE SINGLE SINGLE)
0.16035360338267876101  0.51297647631233012078  -1
0.15915491312738516694  0.51136140695299581171  -1
0.16182451967602878851  0.50953095161772155031  -1
0.16182451967602878851  0.50953095161772155031  -1
1  2  3  4
  
ZONE T=F_2517_S_1
STRANDID=0, SOLUTIONTIME=0
Nodes=4, Elements=1, ZONETYPE=FEQuadrilateral
DATAPACKING=POINT
DT=(SINGLE SINGLE SINGLE)
0.16808260924443060857  0.52339024291325442206  1
0.16635259702152146999  0.5064262082090711381  1
0.17573139236093604509  0.50927479064564151745  1
0.17573139236093604509  0.50927479064564151745  1
1  2  3  4
  
ZONE T=F_2518_S_1
STRANDID=0, SOLUTIONTIME=0
Nodes=4, Elements=1, ZONETYPE=FEQuadrilateral
DATAPACKING=POINT
DT=(SINGLE SINGLE SINGLE)
0.26571772185931186172  0.48669171507370184715  -1
0.26535026350032070441  0.48368315568109049307  -1
0.27155590597489198679  0.48522469214877206323  -1
0.27155590597489198679  0.48522469214877206323  -1
1  2  3  4
  
ZONE T=F_2521_S_1
STRANDID=0, SOLUTIONTIME=0
Nodes=4, Elements=1, ZONETYPE=FEQuadrilateral
DATAPACKING=POINT
DT=(SINGLE SINGLE SINGLE)
0.15514622003008338158  0.50236793170560112287  -1
0.1558743295450495947  0.50400144036822447369  -1
0.15064487571748153005  0.51535785546278745084  -1
0.14605232625219782827  0.51751458951489825999  -1
1  2  3  4
  
ZONE T=F_2521_S_2
STRANDID=0, SOLUTIONTIME=0
Nodes=4, Elements=1, ZONETYPE=FEQuadrilateral
DATAPACKING=POINT
DT=(SINGLE SINGLE SINGLE)
0.1558743295450495947  0.50400144036822447369  -1
0.15915491312738516694  0.51136140695299581171  -1
0.15064487571748153005  0.51535785546278745084  -1
0.15064487571748153005  0.51535785546278745084  -1
1  2  3  4
  
ZONE T=F_2525_S_1
STRANDID=0, SOLUTIONTIME=0
Nodes=4, Elements=1, ZONETYPE=FEQuadrilateral
DATAPACKING=POINT
DT=(SINGLE SINGLE SINGLE)
0.25665816010181696782  0.48649222208543208001  -1
0.26120579588862130604  0.48630319538139321622  -1
0.25635561859335792567  0.49252135218593501298  -1
0.25635561859335792567  0.49252135218593501298  -1
1  2  3  4
  
ZONE T=F_2533_S_1
STRANDID=0, SOLUTIONTIME=0
Nodes=4, Elements=1, ZONETYPE=FEQuadrilateral
DATAPACKING=POINT
DT=(SINGLE SINGLE SINGLE)
0.26535026350032070441  0.48368315568109049307  -1
0.26571772185931186172  0.48669171507370184715  -1
0.26120579588862130604  0.48630319538139321622  -1
0.26120579588862130604  0.48630319538139321622  -1
1  2  3  4
  
ZONE T=F_2534_S_1
STRANDID=0, SOLUTIONTIME=0
Nodes=4, Elements=1, ZONETYPE=FEQuadrilateral
DATAPACKING=POINT
DT=(SINGLE SINGLE SINGLE)
0.26120579588862130604  0.48630319538139321622  -1
0.26293981221357076716  0.48249353207820971923  -1
0.26535026350032070441  0.48368315568109049307  -1
0.26535026350032070441  0.48368315568109049307  -1
1  2  3  4
  
ZONE T=F_2537_S_1
STRANDID=0, SOLUTIONTIME=0
Nodes=4, Elements=1, ZONETYPE=FEQuadrilateral
DATAPACKING=POINT
DT=(SINGLE SINGLE SINGLE)
0.25057088134706678728  0.4847912192665323472  -1
0.25665816010181696782  0.48649222208543208001  -1
0.25635561859335792567  0.49252135218593501298  -1
0.25635561859335792567  0.49252135218593501298  -1
1  2  3  4
  
ZONE T=F_2539_S_1
STRANDID=0, SOLUTIONTIME=0
Nodes=4, Elements=1, ZONETYPE=FEQuadrilateral
DATAPACKING=POINT
DT=(SINGLE SINGLE SINGLE)
0.24824569104712576606  0.49286394468384459033  -1
0.24071043272567008153  0.48816085813327764198  -1
0.25057088134706678728  0.4847912192665323472  -1
0.25057088134706678728  0.4847912192665323472  -1
1  2  3  4
  
ZONE T=F_2540_S_1
STRANDID=0, SOLUTIONTIME=0
Nodes=4, Elements=1, ZONETYPE=FEQuadrilateral
DATAPACKING=POINT
DT=(SINGLE SINGLE SINGLE)
0.24382776663903896197  0.47995023372120387828  -1
0.25057088134706678728  0.4847912192665323472  -1
0.24071043272567008153  0.48816085813327764198  -1
0.24071043272567008153  0.48816085813327764198  -1
1  2  3  4
  
ZONE T=F_2541_S_1
STRANDID=0, SOLUTIONTIME=0
Nodes=4, Elements=1, ZONETYPE=FEQuadrilateral
DATAPACKING=POINT
DT=(SINGLE SINGLE SINGLE)
0.25057088134706678728  0.4847912192665323472  -1
0.25635561859335792567  0.49252135218593501298  -1
0.24824569104712576606  0.49286394468384459033  -1
0.24824569104712576606  0.49286394468384459033  -1
1  2  3  4
  
ZONE T=F_2542_S_1
STRANDID=0, SOLUTIONTIME=0
Nodes=4, Elements=1, ZONETYPE=FEQuadrilateral
DATAPACKING=POINT
DT=(SINGLE SINGLE SINGLE)
0.24071043272567008153  0.48816085813327764198  -1
0.23698343564681972895  0.48190380432691165558  -1
0.23818113106639143828  0.4792130196008180798  -1
0.24382776663903896197  0.47995023372120387828  -1
1  2  3  4
  
ZONE T=F_2542_S_2
STRANDID=0, SOLUTIONTIME=0
Nodes=4, Elements=1, ZONETYPE=FEQuadrilateral
DATAPACKING=POINT
DT=(SINGLE SINGLE SINGLE)
0.23698343564681972895  0.48190380432691165558  1
0.23514453101776555677  0.47881656680959211458  1
0.23818113106639143828  0.4792130196008180798  1
0.23818113106639143828  0.4792130196008180798  1
1  2  3  4
  
ZONE T=F_2543_S_1
STRANDID=0, SOLUTIONTIME=0
Nodes=4, Elements=1, ZONETYPE=FEQuadrilateral
DATAPACKING=POINT
DT=(SINGLE SINGLE SINGLE)
0.23514453101776555677  0.47881656680959211458  1
0.23698343564681972895  0.48190380432691165558  1
0.23441638923258070748  0.48767102124177463818  1
0.23127328492701224039  0.48742640767270734026  1
1  2  3  4
  
ZONE T=F_2543_S_2
STRANDID=0, SOLUTIONTIME=0
Nodes=4, Elements=1, ZONETYPE=FEQuadrilateral
DATAPACKING=POINT
DT=(SINGLE SINGLE SINGLE)
0.23698343564681972895  0.48190380432691165558  -1
0.24071043272567008153  0.48816085813327764198  -1
0.23441638923258070748  0.48767102124177463818  -1
0.23441638923258070748  0.48767102124177463818  -1
1  2  3  4
  
ZONE T=F_2546_S_1
STRANDID=0, SOLUTIONTIME=0
Nodes=4, Elements=1, ZONETYPE=FEQuadrilateral
DATAPACKING=POINT
DT=(SINGLE SINGLE SINGLE)
0.14605232625219782827  0.51751458951489825999  -1
0.14313955399520245093  0.50709303625141988192  -1
0.14643357439719814628  0.50024139241623399865  -1
0.15514622003008338158  0.50236793170560112287  -1
1  2  3  4
  
ZONE T=F_2546_S_2
STRANDID=0, SOLUTIONTIME=0
Nodes=4, Elements=1, ZONETYPE=FEQuadrilateral
DATAPACKING=POINT
DT=(SINGLE SINGLE SINGLE)
0.14313955399520245093  0.50709303625141988192  -1
0.14084319017802390817  0.49887691919126303519  -1
0.14643357439719814628  0.50024139241623399865  -1
0.14643357439719814628  0.50024139241623399865  -1
1  2  3  4
  
ZONE T=F_2552_S_1
STRANDID=0, SOLUTIONTIME=0
Nodes=4, Elements=1, ZONETYPE=FEQuadrilateral
DATAPACKING=POINT
DT=(SINGLE SINGLE SINGLE)
0.12725156707793086608  0.49082391001589342761  -1
0.13732796543722899929  0.49679415564767165359  -1
0.13397000484501392359  0.50350984618518823677  -1
0.12406832337274649458  0.51018415586192511491  -1
1  2  3  4
  
ZONE T=F_2552_S_2
STRANDID=0, SOLUTIONTIME=0
Nodes=4, Elements=1, ZONETYPE=FEQuadrilateral
DATAPACKING=POINT
DT=(SINGLE SINGLE SINGLE)
0.13732796543722899929  0.49679415564767165359  -1
0.14084319017802390817  0.49887691919126303519  -1
0.13397000484501392359  0.50350984618518823677  -1
0.13397000484501392359  0.50350984618518823677  -1
1  2  3  4
  
ZONE T=F_2555_S_1
STRANDID=0, SOLUTIONTIME=0
Nodes=4, Elements=1, ZONETYPE=FEQuadrilateral
DATAPACKING=POINT
DT=(SINGLE SINGLE SINGLE)
0.23127328492701224039  0.48742640767270734026  1
0.22311792096040428124  0.48045744864992762091  1
0.23514453101776555677  0.47881656680959211458  1
0.23514453101776555677  0.47881656680959211458  1
1  2  3  4
  
ZONE T=F_2556_S_1
STRANDID=0, SOLUTIONTIME=0
Nodes=4, Elements=1, ZONETYPE=FEQuadrilateral
DATAPACKING=POINT
DT=(SINGLE SINGLE SINGLE)
0.22925056014829559015  0.47407016315555000618  1
0.23514453101776555677  0.47881656680959211458  1
0.22311792096040428124  0.48045744864992762091  1
0.22311792096040428124  0.48045744864992762091  1
1  2  3  4
  
ZONE T=F_2559_S_1
STRANDID=0, SOLUTIONTIME=0
Nodes=4, Elements=1, ZONETYPE=FEQuadrilateral
DATAPACKING=POINT
DT=(SINGLE SINGLE SINGLE)
0.21619035506799849644  0.47116356588741831191  1
0.2248294677729507085  0.47005358610438940925  1
0.22311792096040428124  0.48045744864992762091  1
0.22311792096040428124  0.48045744864992762091  1
1  2  3  4
  
ZONE T=F_2560_S_1
STRANDID=0, SOLUTIONTIME=0
Nodes=4, Elements=1, ZONETYPE=FEQuadrilateral
DATAPACKING=POINT
DT=(SINGLE SINGLE SINGLE)
0.22925056014829559015  0.47407016315555000618  1
0.22311792096040428124  0.48045744864992762091  1
0.2248294677729507085  0.47005358610438940925  1
0.2248294677729507085  0.47005358610438940925  1
1  2  3  4
  
ZONE T=F_2561_S_1
STRANDID=0, SOLUTIONTIME=0
Nodes=4, Elements=1, ZONETYPE=FEQuadrilateral
DATAPACKING=POINT
DT=(SINGLE SINGLE SINGLE)
0.22311792096040428124  0.48045744864992762091  1
0.21184508452963707326  0.47958145970538806901  1
0.21619035506799849644  0.47116356588741831191  1
0.21619035506799849644  0.47116356588741831191  1
1  2  3  4
  
ZONE T=F_2562_S_1
STRANDID=0, SOLUTIONTIME=0
Nodes=4, Elements=1, ZONETYPE=FEQuadrilateral
DATAPACKING=POINT
DT=(SINGLE SINGLE SINGLE)
0.21619035506799849644  0.47116356588741831191  1
0.20643936493832482082  0.47178644967773503138  1
0.21083041191128865099  0.4637030481350342126  1
0.21083041191128865099  0.4637030481350342126  1
1  2  3  4
  
ZONE T=F_2563_S_1
STRANDID=0, SOLUTIONTIME=0
Nodes=4, Elements=1, ZONETYPE=FEQuadrilateral
DATAPACKING=POINT
DT=(SINGLE SINGLE SINGLE)
0.20050242926931546861  0.46255444174939547297  1
0.21083041191128865099  0.4637030481350342126  1
0.20643936493832482082  0.47178644967773503138  1
0.20643936493832482082  0.47178644967773503138  1
1  2  3  4
  
ZONE T=F_2564_S_1
STRANDID=0, SOLUTIONTIME=0
Nodes=4, Elements=1, ZONETYPE=FEQuadrilateral
DATAPACKING=POINT
DT=(SINGLE SINGLE SINGLE)
0.20643936493832482082  0.47178644967773503138  1
0.21619035506799849644  0.47116356588741831191  1
0.21184508452963707326  0.47958145970538806901  1
0.21184508452963707326  0.47958145970538806901  1
1  2  3  4
  
ZONE T=F_2568_S_1
STRANDID=0, SOLUTIONTIME=0
Nodes=4, Elements=1, ZONETYPE=FEQuadrilateral
DATAPACKING=POINT
DT=(SINGLE SINGLE SINGLE)
0.20050242926931546861  0.46255444174939547297  1
0.20643936493832482082  0.47178644967773503138  1
0.19661535650174286061  0.47293384866661908328  1
0.19661535650174286061  0.47293384866661908328  1
1  2  3  4
  
ZONE T=F_2569_S_1
STRANDID=0, SOLUTIONTIME=0
Nodes=4, Elements=1, ZONETYPE=FEQuadrilateral
DATAPACKING=POINT
DT=(SINGLE SINGLE SINGLE)
0.12725156707793086608  0.49082391001589342761  -1
0.12406832337274649458  0.51018415586192511491  -1
0.11358698050216939346  0.49475682937522191818  -1
0.11358698050216939346  0.49475682937522191818  -1
1  2  3  4
  
ZONE T=F_2570_S_1
STRANDID=0, SOLUTIONTIME=0
Nodes=4, Elements=1, ZONETYPE=FEQuadrilateral
DATAPACKING=POINT
DT=(SINGLE SINGLE SINGLE)
0.11358698050216939346  0.49475682937522191818  -1
0.11596049658429022355  0.48088595125142946651  -1
0.12725156707793086608  0.49082391001589342761  -1
0.12725156707793086608  0.49082391001589342761  -1
1  2  3  4
  
ZONE T=F_2575_S_1
STRANDID=0, SOLUTIONTIME=0
Nodes=4, Elements=1, ZONETYPE=FEQuadrilateral
DATAPACKING=POINT
DT=(SINGLE SINGLE SINGLE)
0.19097186322031242667  0.46590242226540901083  1
0.20050242926931546861  0.46255444174939547297  1
0.19661535650174286061  0.47293384866661908328  1
0.19661535650174286061  0.47293384866661908328  1
1  2  3  4
  
ZONE T=F_2576_S_1
STRANDID=0, SOLUTIONTIME=0
Nodes=4, Elements=1, ZONETYPE=FEQuadrilateral
DATAPACKING=POINT
DT=(SINGLE SINGLE SINGLE)
0.19661535650174286061  0.47293384866661908328  1
0.18629699740777064254  0.47405422300011290648  1
0.19097186322031242667  0.46590242226540901083  1
0.19097186322031242667  0.46590242226540901083  1
1  2  3  4
  
ZONE T=F_2578_S_1
STRANDID=0, SOLUTIONTIME=0
Nodes=4, Elements=1, ZONETYPE=FEQuadrilateral
DATAPACKING=POINT
DT=(SINGLE SINGLE SINGLE)
0.11358698050216939346  0.49475682937522191818  -1
0.098011860819789353716  0.48603583260365873508  -1
0.11596049658429022355  0.48088595125142946651  -1
0.11596049658429022355  0.48088595125142946651  -1
1  2  3  4
  
ZONE T=F_2579_S_1
STRANDID=0, SOLUTIONTIME=0
Nodes=4, Elements=1, ZONETYPE=FEQuadrilateral
DATAPACKING=POINT
DT=(SINGLE SINGLE SINGLE)
0.10643641010607790554  0.46896575631897335912  -1
0.11596049658429022355  0.48088595125142946651  -1
0.098011860819789353716  0.48603583260365873508  -1
0.098011860819789353716  0.48603583260365873508  -1
1  2  3  4
  
ZONE T=F_2580_S_1
STRANDID=0, SOLUTIONTIME=0
Nodes=4, Elements=1, ZONETYPE=FEQuadrilateral
DATAPACKING=POINT
DT=(SINGLE SINGLE SINGLE)
0.17531567557990071493  0.47567163074388979505  -1
0.17082471400959545194  0.47153480476898745888  -1
0.17380769731393858057  0.46505688226670094387  -1
0.17941473166787028082  0.46256594591502092628  -1
1  2  3  4
  
ZONE T=F_2580_S_2
STRANDID=0, SOLUTIONTIME=0
Nodes=4, Elements=1, ZONETYPE=FEQuadrilateral
DATAPACKING=POINT
DT=(SINGLE SINGLE SINGLE)
0.17082471400959545194  0.47153480476898745888  -1
0.16705092020355793991  0.46805859416323053468  -1
0.17380769731393858057  0.46505688226670094387  -1
0.17380769731393858057  0.46505688226670094387  -1
1  2  3  4
  
ZONE T=F_2581_S_1
STRANDID=0, SOLUTIONTIME=0
Nodes=4, Elements=1, ZONETYPE=FEQuadrilateral
DATAPACKING=POINT
DT=(SINGLE SINGLE SINGLE)
0.18629699740777064254  0.47405422300011290648  1
0.1808508066329002073  0.46496312552661012152  1
0.18160432104140161735  0.46319806757329740066  1
0.19097186322031242667  0.46590242226540901083  1
1  2  3  4
  
ZONE T=F_2581_S_2
STRANDID=0, SOLUTIONTIME=0
Nodes=4, Elements=1, ZONETYPE=FEQuadrilateral
DATAPACKING=POINT
DT=(SINGLE SINGLE SINGLE)
0.1808508066329002073  0.46496312552661012152  -1
0.17941473166787028082  0.46256594591502092628  -1
0.18160432104140161735  0.46319806757329740066  -1
0.18160432104140161735  0.46319806757329740066  -1
1  2  3  4
  
ZONE T=F_2582_S_1
STRANDID=0, SOLUTIONTIME=0
Nodes=4, Elements=1, ZONETYPE=FEQuadrilateral
DATAPACKING=POINT
DT=(SINGLE SINGLE SINGLE)
0.17941473166787028082  0.46256594591502092628  -1
0.1808508066329002073  0.46496312552661012152  -1
0.1763439325579091721  0.47552018169022458594  -1
0.17531567557990071493  0.47567163074388979505  -1
1  2  3  4
  
ZONE T=F_2582_S_2
STRANDID=0, SOLUTIONTIME=0
Nodes=4, Elements=1, ZONETYPE=FEQuadrilateral
DATAPACKING=POINT
DT=(SINGLE SINGLE SINGLE)
0.1808508066329002073  0.46496312552661012152  1
0.18629699740777064254  0.47405422300011290648  1
0.1763439325579091721  0.47552018169022458594  1
0.1763439325579091721  0.47552018169022458594  1
1  2  3  4
  
ZONE T=F_2585_S_1
STRANDID=0, SOLUTIONTIME=0
Nodes=4, Elements=1, ZONETYPE=FEQuadrilateral
DATAPACKING=POINT
DT=(SINGLE SINGLE SINGLE)
0.16760375416225228862  0.45785141164862486196  -1
0.17564723655996092311  0.46106209199808056987  -1
0.17380769731393858057  0.46505688226670094387  -1
0.16705092020355793991  0.46805859416323053468  -1
1  2  3  4
  
ZONE T=F_2585_S_2
STRANDID=0, SOLUTIONTIME=0
Nodes=4, Elements=1, ZONETYPE=FEQuadrilateral
DATAPACKING=POINT
DT=(SINGLE SINGLE SINGLE)
0.17564723655996092311  0.46106209199808056987  -1
0.17941473166787028082  0.46256594591502092628  -1
0.17380769731393858057  0.46505688226670094387  -1
[truncated: 1,455,434 more chars]
