# Supplementary material for: High genus surface parameterization using the Euclidean Ricci flow method
Source: Sci Rep. 2025 May 22;15:17784. doi: 10.1038/s41598-025-97421-5 (PMC12098817; doi:10.1038/s41598-025-97421-5)
Supplement: Supplementary file 1 — Supplementary Information. [file 41598_2025_97421_MOESM1_ESM.zip › Supplementary_materials_2025_3_13/Divided_Triangles_or_Quadrilaterals_on_parameter_domain_output_for_connecting_rod.dat]

TITLE     = '2D DATASET'
VARIABLES = 'u'
'v'
'Value'
ZONE T='face1'
STRANDID=0, SOLUTIONTIME=0
Nodes=4, Elements=1, ZONETYPE=FEQuadrilateral
DATAPACKING=POINT
DT=(SINGLE SINGLE SINGLE)
0.81584304664632334436  0.36808964063922144927  -1
0.80938141315789824404  0.38278623380973397783  -1
0.80365466129063956036  0.37830518644464283806  -1
0.79495022011649929539  0.36908090632379203511  -1
1  2  3  4
  
ZONE T='face2'
STRANDID=0, SOLUTIONTIME=0
Nodes=4, Elements=1, ZONETYPE=FEQuadrilateral
DATAPACKING=POINT
DT=(SINGLE SINGLE SINGLE)
0.80938141315789824404  0.38278623380973397783  1
0.80890521755888733502  0.38386931179625038979  1
0.80365466129063956036  0.37830518644464283806  1
0.80365466129063956036  0.37830518644464283806  1
1  2  3  4
  
ZONE T='face3'
STRANDID=0, SOLUTIONTIME=0
Nodes=4, Elements=1, ZONETYPE=FEQuadrilateral
DATAPACKING=POINT
DT=(SINGLE SINGLE SINGLE)
0.79397265044306764015  0.38831528697860390187  1
0.79483225945519420108  0.37140186647987927238  1
0.80365466129063956036  0.37830518644464283806  1
0.80890521755888733502  0.38386931179625038979  1
1  2  3  4
  
ZONE T='face4'
STRANDID=0, SOLUTIONTIME=0
Nodes=4, Elements=1, ZONETYPE=FEQuadrilateral
DATAPACKING=POINT
DT=(SINGLE SINGLE SINGLE)
0.79483225945519420108  0.37140186647987927238  -1
0.79495022011649929539  0.36908090632379203511  -1
0.80365466129063956036  0.37830518644464283806  -1
0.80365466129063956036  0.37830518644464283806  -1
1  2  3  4
  
ZONE T='face5'
STRANDID=0, SOLUTIONTIME=0
Nodes=4, Elements=1, ZONETYPE=FEQuadrilateral
DATAPACKING=POINT
DT=(SINGLE SINGLE SINGLE)
0.82424305077065074254  0.381780679375663623  1
0.82000103783346478536  0.39109583800802893983  1
0.81461329100000001713  0.38688005399999997325  1
0.81828495998503680831  0.38259202354715254879  1
1  2  3  4
  
ZONE T='face6'
STRANDID=0, SOLUTIONTIME=0
Nodes=4, Elements=1, ZONETYPE=FEQuadrilateral
DATAPACKING=POINT
DT=(SINGLE SINGLE SINGLE)
0.81900937691858888279  0.39327345483012959848  -1
0.8135164229909801481  0.38816105284053281643  -1
0.81461329100000001713  0.38688005399999997325  -1
0.82000103783346478536  0.39109583800802893983  -1
1  2  3  4
  
ZONE T='face7'
STRANDID=0, SOLUTIONTIME=0
Nodes=4, Elements=1, ZONETYPE=FEQuadrilateral
DATAPACKING=POINT
DT=(SINGLE SINGLE SINGLE)
0.80890521755888733502  0.38386931179625038979  1
0.81048981173138501255  0.38365352937663110833  1
0.81461329100000001713  0.38688005399999997325  1
0.8135164229909801481  0.38816105284053281643  1
1  2  3  4
  
ZONE T='face8'
STRANDID=0, SOLUTIONTIME=0
Nodes=4, Elements=1, ZONETYPE=FEQuadrilateral
DATAPACKING=POINT
DT=(SINGLE SINGLE SINGLE)
0.81048981173138501255  0.38365352937663110833  -1
0.81828495998503680831  0.38259202354715254879  -1
0.81461329100000001713  0.38688005399999997325  -1
0.81461329100000001713  0.38688005399999997325  -1
1  2  3  4
  
ZONE T='face9'
STRANDID=0, SOLUTIONTIME=0
Nodes=4, Elements=1, ZONETYPE=FEQuadrilateral
DATAPACKING=POINT
DT=(SINGLE SINGLE SINGLE)
0.80524256698519669495  0.40358084158161594557  -1
0.80660876171570849991  0.39622830068772429968  -1
0.8135164229909801481  0.38816105284053281643  -1
0.81900937691858888279  0.39327345483012959848  -1
1  2  3  4
  
ZONE T='face10'
STRANDID=0, SOLUTIONTIME=0
Nodes=4, Elements=1, ZONETYPE=FEQuadrilateral
DATAPACKING=POINT
DT=(SINGLE SINGLE SINGLE)
0.80660876171570849991  0.39622830068772429968  1
0.80890521755888733502  0.38386931179625038979  1
0.8135164229909801481  0.38816105284053281643  1
0.8135164229909801481  0.38816105284053281643  1
1  2  3  4
  
ZONE T='face11'
STRANDID=0, SOLUTIONTIME=0
Nodes=4, Elements=1, ZONETYPE=FEQuadrilateral
DATAPACKING=POINT
DT=(SINGLE SINGLE SINGLE)
0.80759336188468611173  0.35111701144592760704  -1
0.81470411946165022243  0.34260117429536451894  -1
0.82554257516228890523  0.35118085175512964158  -1
0.82642144933553562947  0.35359983024235230875  -1
1  2  3  4
  
ZONE T='face12'
STRANDID=0, SOLUTIONTIME=0
Nodes=4, Elements=1, ZONETYPE=FEQuadrilateral
DATAPACKING=POINT
DT=(SINGLE SINGLE SINGLE)
0.81470411946165022243  0.34260117429536451894  1
0.82008434138532404489  0.3361578251528867245  1
0.82554257516228890523  0.35118085175512964158  1
0.82554257516228890523  0.35118085175512964158  1
1  2  3  4
  
ZONE T='face13'
STRANDID=0, SOLUTIONTIME=0
Nodes=4, Elements=1, ZONETYPE=FEQuadrilateral
DATAPACKING=POINT
DT=(SINGLE SINGLE SINGLE)
0.82642144933553562947  0.35359983024235230875  -1
0.83163602211340792447  0.3669997244543897752  -1
0.82982893492837495053  0.36911016657538442409  -1
0.81584304664632334436  0.36808964063922144927  -1
1  2  3  4
  
ZONE T='face14'
STRANDID=0, SOLUTIONTIME=0
Nodes=4, Elements=1, ZONETYPE=FEQuadrilateral
DATAPACKING=POINT
DT=(SINGLE SINGLE SINGLE)
0.83163602211340792447  0.3669997244543897752  1
0.83253411659674958489  0.36930755897541900357  1
0.82982893492837495053  0.36911016657538442409  1
0.82982893492837495053  0.36911016657538442409  1
1  2  3  4
  
ZONE T='face15'
STRANDID=0, SOLUTIONTIME=0
Nodes=4, Elements=1, ZONETYPE=FEQuadrilateral
DATAPACKING=POINT
DT=(SINGLE SINGLE SINGLE)
0.84980063315762099929  0.3277034810877155202  1
0.83801575053762911161  0.34003120044379014919  1
0.83310208714729094837  0.32270258106881466453  1
0.83310208714729094837  0.32270258106881466453  1
1  2  3  4
  
ZONE T='face16'
STRANDID=0, SOLUTIONTIME=0
Nodes=4, Elements=1, ZONETYPE=FEQuadrilateral
DATAPACKING=POINT
DT=(SINGLE SINGLE SINGLE)
0.83801575053762911161  0.34003120044379014919  1
0.82729982363695175884  0.35257188250210080849  1
0.82554257516228890523  0.35118085175512964158  1
0.82008434138532404489  0.3361578251528867245  1
1  2  3  4
  
ZONE T='face17'
STRANDID=0, SOLUTIONTIME=0
Nodes=4, Elements=1, ZONETYPE=FEQuadrilateral
DATAPACKING=POINT
DT=(SINGLE SINGLE SINGLE)
0.82729982363695175884  0.35257188250210080849  -1
0.82642144933553562947  0.35359983024235230875  -1
0.82554257516228890523  0.35118085175512964158  -1
0.82554257516228890523  0.35118085175512964158  -1
1  2  3  4
  
ZONE T='face18'
STRANDID=0, SOLUTIONTIME=0
Nodes=4, Elements=1, ZONETYPE=FEQuadrilateral
DATAPACKING=POINT
DT=(SINGLE SINGLE SINGLE)
0.84445583434940074685  0.35698635658607824617  -1
0.84315117974716802252  0.35355152201883621732  -1
0.85244340376832528072  0.34269941590478381066  -1
0.85431017215756643868  0.34304465155736169057  -1
1  2  3  4
  
ZONE T='face19'
STRANDID=0, SOLUTIONTIME=0
Nodes=4, Elements=1, ZONETYPE=FEQuadrilateral
DATAPACKING=POINT
DT=(SINGLE SINGLE SINGLE)
0.84315117974716802252  0.35355152201883621732  1
0.83801575053762911161  0.34003120044379014919  1
0.85244340376832528072  0.34269941590478381066  1
0.85244340376832528072  0.34269941590478381066  1
1  2  3  4
  
ZONE T='face20'
STRANDID=0, SOLUTIONTIME=0
Nodes=4, Elements=1, ZONETYPE=FEQuadrilateral
DATAPACKING=POINT
DT=(SINGLE SINGLE SINGLE)
0.84445583434940074685  0.35698635658607824617  -1
0.8394335728045598799  0.36217690900730331593  -1
0.83724741199999996866  0.36044635299999999711  -1
0.84079818196929378971  0.35629951663384806793  -1
1  2  3  4
  
ZONE T='face21'
STRANDID=0, SOLUTIONTIME=0
Nodes=4, Elements=1, ZONETYPE=FEQuadrilateral
DATAPACKING=POINT
DT=(SINGLE SINGLE SINGLE)
0.83253411659674958489  0.36930755897541900357  1
0.83163602211340792447  0.3669997244543897752  1
0.83724741199999996866  0.36044635299999999711  1
0.8394335728045598799  0.36217690900730331593  1
1  2  3  4
  
ZONE T='face22'
STRANDID=0, SOLUTIONTIME=0
Nodes=4, Elements=1, ZONETYPE=FEQuadrilateral
DATAPACKING=POINT
DT=(SINGLE SINGLE SINGLE)
0.82642144933553562947  0.35359983024235230875  -1
0.82927541499282164672  0.35413575258597851381  -1
0.83724741199999996866  0.36044635299999999711  -1
0.83163602211340792447  0.3669997244543897752  -1
1  2  3  4
  
ZONE T='face23'
STRANDID=0, SOLUTIONTIME=0
Nodes=4, Elements=1, ZONETYPE=FEQuadrilateral
DATAPACKING=POINT
DT=(SINGLE SINGLE SINGLE)
0.82927541499282164672  0.35413575258597851381  1
0.84079818196929378971  0.35629951663384806793  1
0.83724741199999996866  0.36044635299999999711  1
0.83724741199999996866  0.36044635299999999711  1
1  2  3  4
  
ZONE T='face24'
STRANDID=0, SOLUTIONTIME=0
Nodes=4, Elements=1, ZONETYPE=FEQuadrilateral
DATAPACKING=POINT
DT=(SINGLE SINGLE SINGLE)
0.8744669186330317201  0.30950583553495564226  -1
0.86200697004792581346  0.31740319773483693933  -1
0.8612564503860430376  0.30098075271253199592  -1
0.8612564503860430376  0.30098075271253199592  -1
1  2  3  4
  
ZONE T='face25'
STRANDID=0, SOLUTIONTIME=0
Nodes=4, Elements=1, ZONETYPE=FEQuadrilateral
DATAPACKING=POINT
DT=(SINGLE SINGLE SINGLE)
0.86200697004792581346  0.31740319773483693933  -1
0.85482679528682603554  0.32346216818822964845  -1
0.84806172489175379869  0.31812109226148121977  -1
0.84674796030878363151  0.3108814906635908315  -1
1  2  3  4
  
ZONE T='face26'
STRANDID=0, SOLUTIONTIME=0
Nodes=4, Elements=1, ZONETYPE=FEQuadrilateral
DATAPACKING=POINT
DT=(SINGLE SINGLE SINGLE)
0.85482679528682603554  0.32346216818822964845  1
0.84980063315762099929  0.3277034810877155202  1
0.84806172489175379869  0.31812109226148121977  1
0.84806172489175379869  0.31812109226148121977  1
1  2  3  4
  
ZONE T='face27'
STRANDID=0, SOLUTIONTIME=0
Nodes=4, Elements=1, ZONETYPE=FEQuadrilateral
DATAPACKING=POINT
DT=(SINGLE SINGLE SINGLE)
0.87517580356151547516  0.32313062913235768292  1
0.86521301065411027054  0.33166216627795763738  1
0.86443793317375816621  0.33105023658411103504  1
0.87082109727302192681  0.32123666627695662834  1
1  2  3  4
  
ZONE T='face28'
STRANDID=0, SOLUTIONTIME=0
Nodes=4, Elements=1, ZONETYPE=FEQuadrilateral
DATAPACKING=POINT
DT=(SINGLE SINGLE SINGLE)
0.86200697004792581346  0.31740319773483693933  -1
0.87082109727302192681  0.32123666627695662834  -1
0.86409010539338759749  0.32909758696094981723  -1
0.86409010539338759749  0.32909758696094981723  -1
1  2  3  4
  
ZONE T='face29'
STRANDID=0, SOLUTIONTIME=0
Nodes=4, Elements=1, ZONETYPE=FEQuadrilateral
DATAPACKING=POINT
DT=(SINGLE SINGLE SINGLE)
0.86409010539338759749  0.32909758696094981723  1
0.87082109727302192681  0.32123666627695662834  1
0.86443793317375816621  0.33105023658411103504  1
0.86443793317375816621  0.33105023658411103504  1
1  2  3  4
  
ZONE T='face30'
STRANDID=0, SOLUTIONTIME=0
Nodes=4, Elements=1, ZONETYPE=FEQuadrilateral
DATAPACKING=POINT
DT=(SINGLE SINGLE SINGLE)
0.86463509297814866716  0.33215706024648539163  -1
0.86443793317375816621  0.33105023658411103504  -1
0.86521301065411027054  0.33166216627795763738  -1
0.86521301065411027054  0.33166216627795763738  -1
1  2  3  4
  
ZONE T='face31'
STRANDID=0, SOLUTIONTIME=0
Nodes=4, Elements=1, ZONETYPE=FEQuadrilateral
DATAPACKING=POINT
DT=(SINGLE SINGLE SINGLE)
0.85431017215756643868  0.34304465155736169057  -1
0.85375754978330276046  0.34116466470082840168  -1
0.86211756849688492288  0.33140125284283905582  -1
0.86463509297814866716  0.33215706024648539163  -1
1  2  3  4
  
ZONE T='face32'
STRANDID=0, SOLUTIONTIME=0
Nodes=4, Elements=1, ZONETYPE=FEQuadrilateral
DATAPACKING=POINT
DT=(SINGLE SINGLE SINGLE)
0.85375754978330276046  0.34116466470082840168  1
0.84980063315762099929  0.3277034810877155202  1
0.86211756849688492288  0.33140125284283905582  1
0.86211756849688492288  0.33140125284283905582  1
1  2  3  4
  
ZONE T='face33'
STRANDID=0, SOLUTIONTIME=0
Nodes=4, Elements=1, ZONETYPE=FEQuadrilateral
DATAPACKING=POINT
DT=(SINGLE SINGLE SINGLE)
0.88560301344703495907  0.3054990238403262337  1
0.885055712402157857  0.30461249223273167974  1
0.89154954507798667152  0.29702854256934435595  1
0.89336045098987448831  0.2975516051750170532  1
1  2  3  4
  
ZONE T='face34'
STRANDID=0, SOLUTIONTIME=0
Nodes=4, Elements=1, ZONETYPE=FEQuadrilateral
DATAPACKING=POINT
DT=(SINGLE SINGLE SINGLE)
0.885055712402157857  0.30461249223273167974  -1
0.87794846749927246687  0.2931000032501133723  -1
0.89154954507798667152  0.29702854256934435595  -1
0.89154954507798667152  0.29702854256934435595  -1
1  2  3  4
  
ZONE T='face35'
STRANDID=0, SOLUTIONTIME=0
Nodes=4, Elements=1, ZONETYPE=FEQuadrilateral
DATAPACKING=POINT
DT=(SINGLE SINGLE SINGLE)
0.87794846749927246687  0.2931000032501133723  -1
0.885055712402157857  0.30461249223273167974  -1
0.88371491435962834515  0.30617836948441379263  -1
0.8744669186330317201  0.30950583553495564226  -1
1  2  3  4
  
ZONE T='face36'
STRANDID=0, SOLUTIONTIME=0
Nodes=4, Elements=1, ZONETYPE=FEQuadrilateral
DATAPACKING=POINT
DT=(SINGLE SINGLE SINGLE)
0.885055712402157857  0.30461249223273167974  1
0.88560301344703495907  0.3054990238403262337  1
0.88371491435962834515  0.30617836948441379263  1
0.88371491435962834515  0.30617836948441379263  1
1  2  3  4
  
ZONE T='face37'
STRANDID=0, SOLUTIONTIME=0
Nodes=4, Elements=1, ZONETYPE=FEQuadrilateral
DATAPACKING=POINT
DT=(SINGLE SINGLE SINGLE)
0.8957915410247125898  0.30987185106475356733  1
0.88545545549559911969  0.31612796376454910252  1
0.88560301344703495907  0.3054990238403262337  1
0.88560301344703495907  0.3054990238403262337  1
1  2  3  4
  
ZONE T='face38'
STRANDID=0, SOLUTIONTIME=0
Nodes=4, Elements=1, ZONETYPE=FEQuadrilateral
DATAPACKING=POINT
DT=(SINGLE SINGLE SINGLE)
0.87517580356151547516  0.32313062913235768292  1
0.87483345883333663018  0.31655075125207465803  1
0.87868773072564487769  0.31204946434194613669  1
0.88545545549559911969  0.31612796376454910252  1
1  2  3  4
  
ZONE T='face39'
STRANDID=0, SOLUTIONTIME=0
Nodes=4, Elements=1, ZONETYPE=FEQuadrilateral
DATAPACKING=POINT
DT=(SINGLE SINGLE SINGLE)
0.87483345883333663018  0.31655075125207465803  -1
0.8744669186330317201  0.30950583553495564226  -1
0.87868773072564487769  0.31204946434194613669  -1
0.87868773072564487769  0.31204946434194613669  -1
1  2  3  4
  
ZONE T='face40'
STRANDID=0, SOLUTIONTIME=0
Nodes=4, Elements=1, ZONETYPE=FEQuadrilateral
DATAPACKING=POINT
DT=(SINGLE SINGLE SINGLE)
0.36857302464054653157  0.92012337403279520487  1
0.36928044555332067977  0.90697074451646420012  1
0.37358339730149020541  0.90194545793790537047  1
0.38749381898499402066  0.91057156951758222441  1
1  2  3  4
  
ZONE T='face41'
STRANDID=0, SOLUTIONTIME=0
Nodes=4, Elements=1, ZONETYPE=FEQuadrilateral
DATAPACKING=POINT
DT=(SINGLE SINGLE SINGLE)
0.36928044555332067977  0.90697074451646420012  -1
0.36968089488058114567  0.89952544349918839295  -1
0.37358339730149020541  0.90194545793790537047  -1
0.37358339730149020541  0.90194545793790537047  -1
1  2  3  4
  
ZONE T='face42'
STRANDID=0, SOLUTIONTIME=0
Nodes=4, Elements=1, ZONETYPE=FEQuadrilateral
DATAPACKING=POINT
DT=(SINGLE SINGLE SINGLE)
0.89336045098987448831  0.2975516051750170532  1
0.89321624638606245128  0.29508205280661981007  1
0.89912080414550821228  0.28818629939448203725  1
0.90350226489822638154  0.29121142805460464853  1
1  2  3  4
  
ZONE T='face43'
STRANDID=0, SOLUTIONTIME=0
Nodes=4, Elements=1, ZONETYPE=FEQuadrilateral
DATAPACKING=POINT
DT=(SINGLE SINGLE SINGLE)
0.89321624638606245128  0.29508205280661981007  -1
0.89254861299978205391  0.28364860639280292665  -1
0.89912080414550821228  0.28818629939448203725  -1
0.89912080414550821228  0.28818629939448203725  -1
1  2  3  4
  
ZONE T='face44'
STRANDID=0, SOLUTIONTIME=0
Nodes=4, Elements=1, ZONETYPE=FEQuadrilateral
DATAPACKING=POINT
DT=(SINGLE SINGLE SINGLE)
0.91176358726447248593  0.29691536207823793214  1
0.90380480612300784227  0.3019076756894740754  1
0.90350226489822638154  0.29121142805460464853  1
0.90350226489822638154  0.29121142805460464853  1
1  2  3  4
  
ZONE T='face45'
STRANDID=0, SOLUTIONTIME=0
Nodes=4, Elements=1, ZONETYPE=FEQuadrilateral
DATAPACKING=POINT
DT=(SINGLE SINGLE SINGLE)
0.90380480612300784227  0.3019076756894740754  1
0.8957915410247125898  0.30987185106475356733  1
0.89336045098987448831  0.2975516051750170532  1
0.89336045098987448831  0.2975516051750170532  1
1  2  3  4
  
ZONE T='face46'
STRANDID=0, SOLUTIONTIME=0
Nodes=4, Elements=1, ZONETYPE=FEQuadrilateral
DATAPACKING=POINT
DT=(SINGLE SINGLE SINGLE)
0.38794798287375442669  0.88885224834345266665  -1
0.40877873466333908281  0.8761376823997649721  -1
0.40648567998962703562  0.90030077226426774573  -1
0.40648567998962703562  0.90030077226426774573  -1
1  2  3  4
  
ZONE T='face47'
STRANDID=0, SOLUTIONTIME=0
Nodes=4, Elements=1, ZONETYPE=FEQuadrilateral
DATAPACKING=POINT
DT=(SINGLE SINGLE SINGLE)
0.38749381898499402066  0.91057156951758222441  1
0.3954658119488106971  0.90626031621722191733  1
0.40619630609178936087  0.91484319858651741431  1
0.40604749323758532187  0.92232175827775886301  1
1  2  3  4
  
ZONE T='face48'
STRANDID=0, SOLUTIONTIME=0
Nodes=4, Elements=1, ZONETYPE=FEQuadrilateral
DATAPACKING=POINT
DT=(SINGLE SINGLE SINGLE)
0.3954658119488106971  0.90626031621722191733  -1
0.40648567998962703562  0.90030077226426774573  -1
0.40619630609178936087  0.91484319858651741431  -1
0.40619630609178936087  0.91484319858651741431  -1
1  2  3  4
  
ZONE T='face49'
STRANDID=0, SOLUTIONTIME=0
Nodes=4, Elements=1, ZONETYPE=FEQuadrilateral
DATAPACKING=POINT
DT=(SINGLE SINGLE SINGLE)
0.40877873466333908281  0.8761376823997649721  -1
0.41277549182676898099  0.87622010991754317732  -1
0.42599414169716021128  0.88694359313575343862  -1
0.42301216599789165373  0.89183137298096415435  -1
1  2  3  4
  
ZONE T='face50'
STRANDID=0, SOLUTIONTIME=0
Nodes=4, Elements=1, ZONETYPE=FEQuadrilateral
DATAPACKING=POINT
DT=(SINGLE SINGLE SINGLE)
0.41277549182676898099  0.87622010991754317732  1
0.43229086334028948846  0.87662258711758433982  1
0.42599414169716021128  0.88694359313575343862  1
0.42599414169716021128  0.88694359313575343862  1
1  2  3  4
  
ZONE T='face51'
STRANDID=0, SOLUTIONTIME=0
Nodes=4, Elements=1, ZONETYPE=FEQuadrilateral
DATAPACKING=POINT
DT=(SINGLE SINGLE SINGLE)
0.42301216599789165373  0.89183137298096415435  -1
0.40648567998962703562  0.90030077226426774573  -1
0.40877873466333908281  0.8761376823997649721  -1
0.40877873466333908281  0.8761376823997649721  -1
1  2  3  4
  
ZONE T='face52'
STRANDID=0, SOLUTIONTIME=0
Nodes=4, Elements=1, ZONETYPE=FEQuadrilateral
DATAPACKING=POINT
DT=(SINGLE SINGLE SINGLE)
0.42301216599789165373  0.89183137298096415435  -1
0.43422500637877836649  0.8936207908942322975  -1
0.43814112002468313944  0.8967976946910813929  -1
0.42655621326115178427  0.91132685387731471316  -1
1  2  3  4
  
ZONE T='face53'
STRANDID=0, SOLUTIONTIME=0
Nodes=4, Elements=1, ZONETYPE=FEQuadrilateral
DATAPACKING=POINT
DT=(SINGLE SINGLE SINGLE)
0.43422500637877836649  0.8936207908942322975  1
0.4399462322156346139  0.89453382128176694987  1
0.43814112002468313944  0.8967976946910813929  1
0.43814112002468313944  0.8967976946910813929  1
1  2  3  4
  
ZONE T='face54'
STRANDID=0, SOLUTIONTIME=0
Nodes=4, Elements=1, ZONETYPE=FEQuadrilateral
DATAPACKING=POINT
DT=(SINGLE SINGLE SINGLE)
0.42655621326115178427  0.91132685387731471316  -1
0.41173444857295748989  0.91927293172153490275  -1
0.40619630609178936087  0.91484319858651741431  -1
0.40648567998962703562  0.90030077226426774573  -1
1  2  3  4
  
ZONE T='face55'
STRANDID=0, SOLUTIONTIME=0
Nodes=4, Elements=1, ZONETYPE=FEQuadrilateral
DATAPACKING=POINT
DT=(SINGLE SINGLE SINGLE)
0.41173444857295748989  0.91927293172153490275  1
0.40604749323758532187  0.92232175827775886301  1
0.40619630609178936087  0.91484319858651741431  1
0.40619630609178936087  0.91484319858651741431  1
1  2  3  4
  
ZONE T='face56'
STRANDID=0, SOLUTIONTIME=0
Nodes=4, Elements=1, ZONETYPE=FEQuadrilateral
DATAPACKING=POINT
DT=(SINGLE SINGLE SINGLE)
0.42420035855657090007  0.85712386348136626602  1
0.4386987204279548247  0.84079380581257134875  1
0.44520928274051591034  0.86086631888955456038  1
0.44520928274051591034  0.86086631888955456038  1
1  2  3  4
  
ZONE T='face57'
STRANDID=0, SOLUTIONTIME=0
Nodes=4, Elements=1, ZONETYPE=FEQuadrilateral
DATAPACKING=POINT
DT=(SINGLE SINGLE SINGLE)
0.43229086334028948846  0.87662258711758433982  1
0.44520928274051591034  0.86086631888955456038  1
0.45169091118494170134  0.8796416406291863721  1
0.45169091118494170134  0.8796416406291863721  1
1  2  3  4
  
ZONE T='face58'
STRANDID=0, SOLUTIONTIME=0
Nodes=4, Elements=1, ZONETYPE=FEQuadrilateral
DATAPACKING=POINT
DT=(SINGLE SINGLE SINGLE)
0.47388964593639854028  0.83094149990500043579  -1
0.45949759355332953081  0.84566332293697155098  -1
0.45366535154438980548  0.82478813998897893001  -1
0.45366535154438980548  0.82478813998897893001  -1
1  2  3  4
  
ZONE T='face59'
STRANDID=0, SOLUTIONTIME=0
Nodes=4, Elements=1, ZONETYPE=FEQuadrilateral
DATAPACKING=POINT
DT=(SINGLE SINGLE SINGLE)
0.4386987204279548247  0.84079380581257134875  1
0.45524928058278379961  0.84466869055303495095  1
0.45822692457442087965  0.84701533547340779329  1
0.44520928274051591034  0.86086631888955456038  1
1  2  3  4
  
ZONE T='face60'
STRANDID=0, SOLUTIONTIME=0
Nodes=4, Elements=1, ZONETYPE=FEQuadrilateral
DATAPACKING=POINT
DT=(SINGLE SINGLE SINGLE)
0.45524928058278379961  0.84466869055303495095  -1
0.45949759355332953081  0.84566332293697155098  -1
0.45822692457442087965  0.84701533547340779329  -1
0.45822692457442087965  0.84701533547340779329  -1
1  2  3  4
  
ZONE T='face61'
STRANDID=0, SOLUTIONTIME=0
Nodes=4, Elements=1, ZONETYPE=FEQuadrilateral
DATAPACKING=POINT
DT=(SINGLE SINGLE SINGLE)
0.48072536499239620911  0.85123214180973538756  -1
0.47267847154728753756  0.85840442342033895784  -1
0.46031369049714671027  0.8486598902510522624  -1
0.45949759355332953081  0.84566332293697155098  -1
1  2  3  4
  
ZONE T='face62'
STRANDID=0, SOLUTIONTIME=0
Nodes=4, Elements=1, ZONETYPE=FEQuadrilateral
DATAPACKING=POINT
DT=(SINGLE SINGLE SINGLE)
0.47267847154728753756  0.85840442342033895784  1
0.46486437309335909562  0.86536921238229824738  1
0.46031369049714671027  0.8486598902510522624  1
0.46031369049714671027  0.8486598902510522624  1
1  2  3  4
  
ZONE T='face63'
STRANDID=0, SOLUTIONTIME=0
Nodes=4, Elements=1, ZONETYPE=FEQuadrilateral
DATAPACKING=POINT
DT=(SINGLE SINGLE SINGLE)
0.46486437309335909562  0.86536921238229824738  1
0.45169091118494170134  0.8796416406291863721  1
0.44520928274051591034  0.86086631888955456038  1
0.44520928274051591034  0.86086631888955456038  1
1  2  3  4
  
ZONE T='face64'
STRANDID=0, SOLUTIONTIME=0
Nodes=4, Elements=1, ZONETYPE=FEQuadrilateral
DATAPACKING=POINT
DT=(SINGLE SINGLE SINGLE)
0.47114455820104123029  0.80785339451168924896  -1
0.48828642091728324814  0.80588493267138672227  -1
0.4921944710904718745  0.80889034157422345928  -1
0.48695411609093430805  0.8202412559386290658  -1
1  2  3  4
  
ZONE T='face65'
STRANDID=0, SOLUTIONTIME=0
Nodes=4, Elements=1, ZONETYPE=FEQuadrilateral
DATAPACKING=POINT
DT=(SINGLE SINGLE SINGLE)
0.48828642091728324814  0.80588493267138672227  1
0.4938784330713786308  0.80524278177343244778  1
0.4921944710904718745  0.80889034157422345928  1
0.4921944710904718745  0.80889034157422345928  1
1  2  3  4
  
ZONE T='face66'
STRANDID=0, SOLUTIONTIME=0
Nodes=4, Elements=1, ZONETYPE=FEQuadrilateral
DATAPACKING=POINT
DT=(SINGLE SINGLE SINGLE)
0.48695411609093430805  0.8202412559386290658  -1
0.47388964593639854028  0.83094149990500043579  -1
0.47114455820104123029  0.80785339451168924896  -1
0.47114455820104123029  0.80785339451168924896  -1
1  2  3  4
  
ZONE T='face67'
STRANDID=0, SOLUTIONTIME=0
Nodes=4, Elements=1, ZONETYPE=FEQuadrilateral
DATAPACKING=POINT
DT=(SINGLE SINGLE SINGLE)
0.50205531408585113429  0.82119972015421771605  -1
0.49210140759637421848  0.83481124826466057698  -1
0.48695411609093430805  0.8202412559386290658  -1
0.48695411609093430805  0.8202412559386290658  -1
1  2  3  4
  
ZONE T='face68'
STRANDID=0, SOLUTIONTIME=0
Nodes=4, Elements=1, ZONETYPE=FEQuadrilateral
DATAPACKING=POINT
DT=(SINGLE SINGLE SINGLE)
0.49210140759637421848  0.83481124826466057698  -1
0.48072536499239620911  0.85123214180973538756  -1
0.47388964593639854028  0.83094149990500043579  -1
0.47388964593639854028  0.83094149990500043579  -1
1  2  3  4
  
ZONE T='face69'
STRANDID=0, SOLUTIONTIME=0
Nodes=4, Elements=1, ZONETYPE=FEQuadrilateral
DATAPACKING=POINT
DT=(SINGLE SINGLE SINGLE)
0.48381576452324448478  0.78689879734422729651  1
0.49681585146525614194  0.76820886856883963123  1
0.50581875204857451589  0.78862125687180584244  1
0.50581875204857451589  0.78862125687180584244  1
1  2  3  4
  
ZONE T='face70'
STRANDID=0, SOLUTIONTIME=0
Nodes=4, Elements=1, ZONETYPE=FEQuadrilateral
DATAPACKING=POINT
DT=(SINGLE SINGLE SINGLE)
0.4938784330713786308  0.80524278177343244778  1
0.50581875204857451589  0.78862125687180584244  1
0.51249173753273080667  0.80734734791666695752  1
0.51249173753273080667  0.80734734791666695752  1
1  2  3  4
  
ZONE T='face71'
STRANDID=0, SOLUTIONTIME=0
Nodes=4, Elements=1, ZONETYPE=FEQuadrilateral
DATAPACKING=POINT
DT=(SINGLE SINGLE SINGLE)
0.49681585146525614194  0.76820886856883963123  1
0.50397003979814769536  0.75718840887696514663  1
0.5211337454636243427  0.77014446292148674988  1
0.52129221359606758845  0.77043153377566064854  1
1  2  3  4
  
ZONE T='face72'
STRANDID=0, SOLUTIONTIME=0
Nodes=4, Elements=1, ZONETYPE=FEQuadrilateral
DATAPACKING=POINT
DT=(SINGLE SINGLE SINGLE)
0.50397003979814769536  0.75718840887696514663  -1
0.5093807976973159235  0.7488535654879354686  -1
0.5211337454636243427  0.77014446292148674988  -1
0.5211337454636243427  0.77014446292148674988  -1
1  2  3  4
  
ZONE T='face73'
STRANDID=0, SOLUTIONTIME=0
Nodes=4, Elements=1, ZONETYPE=FEQuadrilateral
DATAPACKING=POINT
DT=(SINGLE SINGLE SINGLE)
0.53186114824936125967  0.74890468766840534443  -1
0.5213521962461328263  0.77030936088696178032  -1
0.5211337454636243427  0.77014446292148674988  -1
0.5093807976973159235  0.7488535654879354686  -1
1  2  3  4
  
ZONE T='face74'
STRANDID=0, SOLUTIONTIME=0
Nodes=4, Elements=1, ZONETYPE=FEQuadrilateral
DATAPACKING=POINT
DT=(SINGLE SINGLE SINGLE)
0.5213521962461328263  0.77030936088696178032  1
0.52129221359606758845  0.77043153377566064854  1
0.5211337454636243427  0.77014446292148674988  1
0.5211337454636243427  0.77014446292148674988  1
1  2  3  4
  
ZONE T='face75'
STRANDID=0, SOLUTIONTIME=0
Nodes=4, Elements=1, ZONETYPE=FEQuadrilateral
DATAPACKING=POINT
DT=(SINGLE SINGLE SINGLE)
0.54293212730669071497  0.76557464277328457491  -1
0.52146320519755839928  0.77039315619329740148  -1
0.5213521962461328263  0.77030936088696178032  -1
0.53186114824936125967  0.74890468766840534443  -1
1  2  3  4
  
ZONE T='face76'
STRANDID=0, SOLUTIONTIME=0
Nodes=4, Elements=1, ZONETYPE=FEQuadrilateral
DATAPACKING=POINT
DT=(SINGLE SINGLE SINGLE)
0.52146320519755839928  0.77039315619329740148  1
0.52129221359606758845  0.77043153377566064854  1
0.5213521962461328263  0.77030936088696178032  1
0.5213521962461328263  0.77030936088696178032  1
1  2  3  4
  
ZONE T='face77'
STRANDID=0, SOLUTIONTIME=0
Nodes=4, Elements=1, ZONETYPE=FEQuadrilateral
DATAPACKING=POINT
DT=(SINGLE SINGLE SINGLE)
0.55237198042026425249  0.74941588795447211524  -1
0.54293212730669071497  0.76557464277328457491  -1
0.53186114824936125967  0.74890468766840534443  -1
0.53186114824936125967  0.74890468766840534443  -1
1  2  3  4
  
ZONE T='face78'
STRANDID=0, SOLUTIONTIME=0
Nodes=4, Elements=1, ZONETYPE=FEQuadrilateral
DATAPACKING=POINT
DT=(SINGLE SINGLE SINGLE)
0.52129221359606758845  0.77043153377566064854  1
0.52236112585333716041  0.7710709532128168231  1
0.53686652908617804592  0.78202038289222852718  1
0.52679216771001668995  0.79361537185204711342  1
1  2  3  4
  
ZONE T='face79'
STRANDID=0, SOLUTIONTIME=0
Nodes=4, Elements=1, ZONETYPE=FEQuadrilateral
DATAPACKING=POINT
DT=(SINGLE SINGLE SINGLE)
0.52236112585333716041  0.7710709532128168231  -1
0.53816565569323737694  0.7805251656666578608  -1
0.53686652908617804592  0.78202038289222852718  -1
0.53686652908617804592  0.78202038289222852718  -1
1  2  3  4
  
ZONE T='face80'
STRANDID=0, SOLUTIONTIME=0
Nodes=4, Elements=1, ZONETYPE=FEQuadrilateral
DATAPACKING=POINT
DT=(SINGLE SINGLE SINGLE)
0.52679216771001668995  0.79361537185204711342  1
0.51249173753273080667  0.80734734791666695752  1
0.50581875204857451589  0.78862125687180584244  1
0.50581875204857451589  0.78862125687180584244  1
1  2  3  4
  
ZONE T='face81'
STRANDID=0, SOLUTIONTIME=0
Nodes=4, Elements=1, ZONETYPE=FEQuadrilateral
DATAPACKING=POINT
DT=(SINGLE SINGLE SINGLE)
0.55657102903737487587  0.71694189887080417289  1
0.54815837115676113722  0.72611561127557111561  1
0.54072150637068805423  0.72060405350372680466  1
0.5401144819107217554  0.70745886848204775355  1
1  2  3  4
  
ZONE T='face82'
STRANDID=0, SOLUTIONTIME=0
Nodes=4, Elements=1, ZONETYPE=FEQuadrilateral
DATAPACKING=POINT
DT=(SINGLE SINGLE SINGLE)
0.53580255259085385333  0.70497413359448135584  -1
0.5401144819107217554  0.70745886848204775355  -1
0.53753325133226137478  0.7104734092384461519  -1
0.53753325133226137478  0.7104734092384461519  -1
1  2  3  4
  
ZONE T='face83'
STRANDID=0, SOLUTIONTIME=0
Nodes=4, Elements=1, ZONETYPE=FEQuadrilateral
DATAPACKING=POINT
DT=(SINGLE SINGLE SINGLE)
0.53753325133226137478  0.7104734092384461519  1
0.5401144819107217554  0.70745886848204775355  1
0.54072150637068805423  0.72060405350372680466  1
0.54072150637068805423  0.72060405350372680466  1
1  2  3  4
  
ZONE T='face84'
STRANDID=0, SOLUTIONTIME=0
Nodes=4, Elements=1, ZONETYPE=FEQuadrilateral
DATAPACKING=POINT
DT=(SINGLE SINGLE SINGLE)
0.54391301249066337231  0.73074502804379748433  -1
0.54072150637068805423  0.72060405350372680466  -1
0.54815837115676113722  0.72611561127557111561  -1
0.54815837115676113722  0.72611561127557111561  -1
1  2  3  4
  
ZONE T='face85'
STRANDID=0, SOLUTIONTIME=0
Nodes=4, Elements=1, ZONETYPE=FEQuadrilateral
DATAPACKING=POINT
DT=(SINGLE SINGLE SINGLE)
0.53186114824936125967  0.74890468766840534443  -1
0.52152713365268155155  0.72916646720830691208  -1
0.52178821003925934807  0.72886156404046120727  -1
0.54391301249066337231  0.73074502804379748433  -1
1  2  3  4
  
ZONE T='face86'
STRANDID=0, SOLUTIONTIME=0
Nodes=4, Elements=1, ZONETYPE=FEQuadrilateral
DATAPACKING=POINT
DT=(SINGLE SINGLE SINGLE)
0.52152713365268155155  0.72916646720830691208  1
0.52134787495882173314  0.72882407872165522189  1
0.52178821003925934807  0.72886156404046120727  1
0.52178821003925934807  0.72886156404046120727  1
1  2  3  4
  
ZONE T='face87'
STRANDID=0, SOLUTIONTIME=0
Nodes=4, Elements=1, ZONETYPE=FEQuadrilateral
DATAPACKING=POINT
DT=(SINGLE SINGLE SINGLE)
0.54391301249066337231  0.73074502804379748433  -1
0.55660868588930467737  0.73237825005930989875  -1
0.56285676741798817968  0.73700878500906741309  -1
0.55237198042026425249  0.74941588795447211524  -1
1  2  3  4
  
ZONE T='face88'
STRANDID=0, SOLUTIONTIME=0
Nodes=4, Elements=1, ZONETYPE=FEQuadrilateral
DATAPACKING=POINT
DT=(SINGLE SINGLE SINGLE)
0.55660868588930467737  0.73237825005930989875  1
0.56577353097966309736  0.7335572522516579097  1
0.56285676741798817968  0.73700878500906741309  1
0.56285676741798817968  0.73700878500906741309  1
1  2  3  4
  
ZONE T='face89'
STRANDID=0, SOLUTIONTIME=0
Nodes=4, Elements=1, ZONETYPE=FEQuadrilateral
DATAPACKING=POINT
DT=(SINGLE SINGLE SINGLE)
0.53186114824936125967  0.74890468766840534443  -1
0.54391301249066337231  0.73074502804379748433  -1
0.55237198042026425249  0.74941588795447211524  -1
0.55237198042026425249  0.74941588795447211524  -1
1  2  3  4
  
ZONE T='face90'
STRANDID=0, SOLUTIONTIME=0
Nodes=4, Elements=1, ZONETYPE=FEQuadrilateral
DATAPACKING=POINT
DT=(SINGLE SINGLE SINGLE)
0.56577353097966309736  0.7335572522516579097  1
0.55660868588930467737  0.73237825005930989875  1
0.54815837115676113722  0.72611561127557111561  1
0.55657102903737487587  0.71694189887080417289  1
1  2  3  4
  
ZONE T='face91'
STRANDID=0, SOLUTIONTIME=0
Nodes=4, Elements=1, ZONETYPE=FEQuadrilateral
DATAPACKING=POINT
DT=(SINGLE SINGLE SINGLE)
0.55660868588930467737  0.73237825005930989875  -1
0.54391301249066337231  0.73074502804379748433  -1
0.54815837115676113722  0.72611561127557111561  -1
0.54815837115676113722  0.72611561127557111561  -1
1  2  3  4
  
ZONE T='face92'
STRANDID=0, SOLUTIONTIME=0
Nodes=4, Elements=1, ZONETYPE=FEQuadrilateral
DATAPACKING=POINT
DT=(SINGLE SINGLE SINGLE)
0.5093807976973159235  0.7488535654879354686  -1
0.52025714977997150612  0.7306496427301460983  -1
0.52152713365268155155  0.72916646720830691208  -1
0.53186114824936125967  0.74890468766840534443  -1
1  2  3  4
  
ZONE T='face93'
STRANDID=0, SOLUTIONTIME=0
Nodes=4, Elements=1, ZONETYPE=FEQuadrilateral
DATAPACKING=POINT
DT=(SINGLE SINGLE SINGLE)
0.52025714977997150612  0.7306496427301460983  1
0.52134787495882173314  0.72882407872165522189  1
0.52152713365268155155  0.72916646720830691208  1
0.52152713365268155155  0.72916646720830691208  1
1  2  3  4
  
ZONE T='face94'
STRANDID=0, SOLUTIONTIME=0
Nodes=4, Elements=1, ZONETYPE=FEQuadrilateral
DATAPACKING=POINT
DT=(SINGLE SINGLE SINGLE)
0.54391301249066337231  0.73074502804379748433  -1
0.52178821003925934807  0.72886156404046120727  -1
0.53346417999999995452  0.7152255539999999856  -1
0.54072150637068805423  0.72060405350372680466  -1
1  2  3  4
  
ZONE T='face95'
STRANDID=0, SOLUTIONTIME=0
Nodes=4, Elements=1, ZONETYPE=FEQuadrilateral
DATAPACKING=POINT
DT=(SINGLE SINGLE SINGLE)
0.52134787495882173314  0.72882407872165522189  1
0.5307904460268229041  0.71324401477528232007  1
0.53346417999999995452  0.7152255539999999856  1
0.52178821003925934807  0.72886156404046120727  1
1  2  3  4
  
ZONE T='face96'
STRANDID=0, SOLUTIONTIME=0
Nodes=4, Elements=1, ZONETYPE=FEQuadrilateral
DATAPACKING=POINT
DT=(SINGLE SINGLE SINGLE)
0.53580255259085385333  0.70497413359448135584  -1
0.53753325133226137478  0.7104734092384461519  -1
0.53346417999999995452  0.7152255539999999856  -1
0.5307904460268229041  0.71324401477528232007  -1
1  2  3  4
  
ZONE T='face97'
STRANDID=0, SOLUTIONTIME=0
Nodes=4, Elements=1, ZONETYPE=FEQuadrilateral
DATAPACKING=POINT
DT=(SINGLE SINGLE SINGLE)
0.53753325133226137478  0.7104734092384461519  1
0.54072150637068805423  0.72060405350372680466  1
0.53346417999999995452  0.7152255539999999856  1
0.53346417999999995452  0.7152255539999999856  1
1  2  3  4
  
ZONE T='face98'
STRANDID=0, SOLUTIONTIME=0
Nodes=4, Elements=1, ZONETYPE=FEQuadrilateral
DATAPACKING=POINT
DT=(SINGLE SINGLE SINGLE)
0.52679216771001668995  0.79361537185204711342  1
0.50581875204857451589  0.78862125687180584244  1
0.52129221359606758845  0.77043153377566064854  1
0.52129221359606758845  0.77043153377566064854  1
1  2  3  4
  
ZONE T='face99'
STRANDID=0, SOLUTIONTIME=0
Nodes=4, Elements=1, ZONETYPE=FEQuadrilateral
DATAPACKING=POINT
DT=(SINGLE SINGLE SINGLE)
0.53816565569323737694  0.7805251656666578608  -1
0.52236112585333716041  0.7710709532128168231  -1
0.52146320519755839928  0.77039315619329740148  -1
0.54293212730669071497  0.76557464277328457491  -1
1  2  3  4
  
ZONE T='face100'
STRANDID=0, SOLUTIONTIME=0
Nodes=4, Elements=1, ZONETYPE=FEQuadrilateral
DATAPACKING=POINT
DT=(SINGLE SINGLE SINGLE)
0.52236112585333716041  0.7710709532128168231  1
0.52129221359606758845  0.77043153377566064854  1
0.52146320519755839928  0.77039315619329740148  1
0.52146320519755839928  0.77039315619329740148  1
1  2  3  4
  
ZONE T='face101'
STRANDID=0, SOLUTIONTIME=0
Nodes=4, Elements=1, ZONETYPE=FEQuadrilateral
DATAPACKING=POINT
DT=(SINGLE SINGLE SINGLE)
0.52129221359606758845  0.77043153377566064854  1
0.50581875204857451589  0.78862125687180584244  1
0.49681585146525614194  0.76820886856883963123  1
0.49681585146525614194  0.76820886856883963123  1
1  2  3  4
  
ZONE T='face102'
STRANDID=0, SOLUTIONTIME=0
Nodes=4, Elements=1, ZONETYPE=FEQuadrilateral
DATAPACKING=POINT
DT=(SINGLE SINGLE SINGLE)
0.51249173753273080667  0.80734734791666695752  1
0.50430976255025972144  0.81820736750789979652  1
0.49805841556743191134  0.8133998924130796393  1
0.4938784330713786308  0.80524278177343244778  1
1  2  3  4
  
ZONE T='face103'
STRANDID=0, SOLUTIONTIME=0
Nodes=4, Elements=1, ZONETYPE=FEQuadrilateral
DATAPACKING=POINT
DT=(SINGLE SINGLE SINGLE)
0.50430976255025972144  0.81820736750789979652  -1
0.50205531408585113429  0.82119972015421771605  -1
0.49805841556743191134  0.8133998924130796393  -1
0.49805841556743191134  0.8133998924130796393  -1
1  2  3  4
  
ZONE T='face104'
STRANDID=0, SOLUTIONTIME=0
Nodes=4, Elements=1, ZONETYPE=FEQuadrilateral
DATAPACKING=POINT
DT=(SINGLE SINGLE SINGLE)
0.50581875204857451589  0.78862125687180584244  1
0.4938784330713786308  0.80524278177343244778  1
0.48381576452324448478  0.78689879734422729651  1
0.48381576452324448478  0.78689879734422729651  1
1  2  3  4
  
ZONE T='face105'
STRANDID=0, SOLUTIONTIME=0
Nodes=4, Elements=1, ZONETYPE=FEQuadrilateral
DATAPACKING=POINT
DT=(SINGLE SINGLE SINGLE)
0.47388964593639854028  0.83094149990500043579  -1
0.48695411609093430805  0.8202412559386290658  -1
0.49210140759637421848  0.83481124826466057698  -1
0.49210140759637421848  0.83481124826466057698  -1
1  2  3  4
  
ZONE T='face106'
STRANDID=0, SOLUTIONTIME=0
Nodes=4, Elements=1, ZONETYPE=FEQuadrilateral
DATAPACKING=POINT
DT=(SINGLE SINGLE SINGLE)
0.48695411609093430805  0.8202412559386290658  -1
0.4921944710904718745  0.80889034157422345928  -1
0.49805841556743191134  0.8133998924130796393  -1
0.50205531408585113429  0.82119972015421771605  -1
1  2  3  4
  
ZONE T='face107'
STRANDID=0, SOLUTIONTIME=0
Nodes=4, Elements=1, ZONETYPE=FEQuadrilateral
DATAPACKING=POINT
DT=(SINGLE SINGLE SINGLE)
0.4921944710904718745  0.80889034157422345928  1
0.4938784330713786308  0.80524278177343244778  1
0.49805841556743191134  0.8133998924130796393  1
0.49805841556743191134  0.8133998924130796393  1
1  2  3  4
  
ZONE T='face108'
STRANDID=0, SOLUTIONTIME=0
Nodes=4, Elements=1, ZONETYPE=FEQuadrilateral
DATAPACKING=POINT
DT=(SINGLE SINGLE SINGLE)
0.4938784330713786308  0.80524278177343244778  1
0.48828642091728324814  0.80588493267138672227  1
0.47739823126251590413  0.79751158517735698528  1
0.48381576452324448478  0.78689879734422729651  1
1  2  3  4
  
ZONE T='face109'
STRANDID=0, SOLUTIONTIME=0
Nodes=4, Elements=1, ZONETYPE=FEQuadrilateral
DATAPACKING=POINT
DT=(SINGLE SINGLE SINGLE)
0.48828642091728324814  0.80588493267138672227  -1
0.47114455820104123029  0.80785339451168924896  -1
0.47739823126251590413  0.79751158517735698528  -1
0.47739823126251590413  0.79751158517735698528  -1
1  2  3  4
  
ZONE T='face110'
STRANDID=0, SOLUTIONTIME=0
Nodes=4, Elements=1, ZONETYPE=FEQuadrilateral
DATAPACKING=POINT
DT=(SINGLE SINGLE SINGLE)
0.44520928274051591034  0.86086631888955456038  1
0.45822692457442087965  0.84701533547340779329  1
0.46031369049714671027  0.8486598902510522624  1
0.46486437309335909562  0.86536921238229824738  1
1  2  3  4
  
ZONE T='face111'
STRANDID=0, SOLUTIONTIME=0
Nodes=4, Elements=1, ZONETYPE=FEQuadrilateral
DATAPACKING=POINT
DT=(SINGLE SINGLE SINGLE)
0.45822692457442087965  0.84701533547340779329  -1
0.45949759355332953081  0.84566332293697155098  -1
0.46031369049714671027  0.8486598902510522624  -1
0.46031369049714671027  0.8486598902510522624  -1
1  2  3  4
  
ZONE T='face112'
STRANDID=0, SOLUTIONTIME=0
Nodes=4, Elements=1, ZONETYPE=FEQuadrilateral
DATAPACKING=POINT
DT=(SINGLE SINGLE SINGLE)
0.45949759355332953081  0.84566332293697155098  -1
0.47388964593639854028  0.83094149990500043579  -1
0.48072536499239620911  0.85123214180973538756  -1
0.48072536499239620911  0.85123214180973538756  -1
1  2  3  4
  
ZONE T='face113'
STRANDID=0, SOLUTIONTIME=0
Nodes=4, Elements=1, ZONETYPE=FEQuadrilateral
DATAPACKING=POINT
DT=(SINGLE SINGLE SINGLE)
0.45949759355332953081  0.84566332293697155098  -1
0.45524928058278379961  0.84466869055303495095  -1
0.44363457749039730826  0.8355152846757927243  -1
0.45366535154438980548  0.82478813998897893001  -1
1  2  3  4
  
ZONE T='face114'
STRANDID=0, SOLUTIONTIME=0
Nodes=4, Elements=1, ZONETYPE=FEQuadrilateral
DATAPACKING=POINT
DT=(SINGLE SINGLE SINGLE)
0.45524928058278379961  0.84466869055303495095  1
0.4386987204279548247  0.84079380581257134875  1
0.44363457749039730826  0.8355152846757927243  1
0.44363457749039730826  0.8355152846757927243  1
1  2  3  4
  
ZONE T='face115'
STRANDID=0, SOLUTIONTIME=0
Nodes=4, Elements=1, ZONETYPE=FEQuadrilateral
DATAPACKING=POINT
DT=(SINGLE SINGLE SINGLE)
0.45366535154438980548  0.82478813998897893001  -1
0.47114455820104123029  0.80785339451168924896  -1
0.47388964593639854028  0.83094149990500043579  -1
0.47388964593639854028  0.83094149990500043579  -1
1  2  3  4
  
ZONE T='face116'
STRANDID=0, SOLUTIONTIME=0
Nodes=4, Elements=1, ZONETYPE=FEQuadrilateral
DATAPACKING=POINT
DT=(SINGLE SINGLE SINGLE)
0.45169091118494170134  0.8796416406291863721  1
0.4399462322156346139  0.89453382128176694987  1
0.43229086334028948846  0.87662258711758433982  1
0.43229086334028948846  0.87662258711758433982  1
1  2  3  4
  
ZONE T='face117'
STRANDID=0, SOLUTIONTIME=0
Nodes=4, Elements=1, ZONETYPE=FEQuadrilateral
DATAPACKING=POINT
DT=(SINGLE SINGLE SINGLE)
0.44520928274051591034  0.86086631888955456038  1
0.43229086334028948846  0.87662258711758433982  1
0.42420035855657090007  0.85712386348136626602  1
0.42420035855657090007  0.85712386348136626602  1
1  2  3  4
  
ZONE T='face118'
STRANDID=0, SOLUTIONTIME=0
Nodes=4, Elements=1, ZONETYPE=FEQuadrilateral
DATAPACKING=POINT
DT=(SINGLE SINGLE SINGLE)
0.40648567998962703562  0.90030077226426774573  -1
0.42301216599789165373  0.89183137298096415435  -1
0.42655621326115178427  0.91132685387731471316  -1
0.42655621326115178427  0.91132685387731471316  -1
1  2  3  4
  
ZONE T='face119'
STRANDID=0, SOLUTIONTIME=0
Nodes=4, Elements=1, ZONETYPE=FEQuadrilateral
DATAPACKING=POINT
DT=(SINGLE SINGLE SINGLE)
0.4399462322156346139  0.89453382128176694987  1
0.43422500637877836649  0.8936207908942322975  1
0.42599414169716021128  0.88694359313575343862  1
0.43229086334028948846  0.87662258711758433982  1
1  2  3  4
  
ZONE T='face120'
STRANDID=0, SOLUTIONTIME=0
Nodes=4, Elements=1, ZONETYPE=FEQuadrilateral
DATAPACKING=POINT
DT=(SINGLE SINGLE SINGLE)
0.43422500637877836649  0.8936207908942322975  -1
0.42301216599789165373  0.89183137298096415435  -1
0.42599414169716021128  0.88694359313575343862  -1
0.42599414169716021128  0.88694359313575343862  -1
1  2  3  4
  
ZONE T='face121'
STRANDID=0, SOLUTIONTIME=0
Nodes=4, Elements=1, ZONETYPE=FEQuadrilateral
DATAPACKING=POINT
DT=(SINGLE SINGLE SINGLE)
0.43229086334028948846  0.87662258711758433982  1
0.41277549182676898099  0.87622010991754317732  1
0.41032454322418299153  0.87423180502511999013  1
0.42420035855657090007  0.85712386348136626602  1
1  2  3  4
  
ZONE T='face122'
STRANDID=0, SOLUTIONTIME=0
Nodes=4, Elements=1, ZONETYPE=FEQuadrilateral
DATAPACKING=POINT
DT=(SINGLE SINGLE SINGLE)
0.41277549182676898099  0.87622010991754317732  -1
0.40877873466333908281  0.8761376823997649721  -1
0.41032454322418299153  0.87423180502511999013  -1
0.41032454322418299153  0.87423180502511999013  -1
1  2  3  4
  
ZONE T='face123'
STRANDID=0, SOLUTIONTIME=0
Nodes=4, Elements=1, ZONETYPE=FEQuadrilateral
DATAPACKING=POINT
DT=(SINGLE SINGLE SINGLE)
0.40604749323758532187  0.92232175827775886301  1
0.38621400258556154439  0.93230338225052433732  1
0.38749381898499402066  0.91057156951758222441  1
0.38749381898499402066  0.91057156951758222441  1
1  2  3  4
  
ZONE T='face124'
STRANDID=0, SOLUTIONTIME=0
Nodes=4, Elements=1, ZONETYPE=FEQuadrilateral
DATAPACKING=POINT
DT=(SINGLE SINGLE SINGLE)
0.40648567998962703562  0.90030077226426774573  -1
0.3954658119488106971  0.90626031621722191733  -1
0.38771362918499552297  0.90005966302450368666  -1
0.38794798287375442669  0.88885224834345266665  -1
1  2  3  4
  
ZONE T='face125'
STRANDID=0, SOLUTIONTIME=0
Nodes=4, Elements=1, ZONETYPE=FEQuadrilateral
DATAPACKING=POINT
DT=(SINGLE SINGLE SINGLE)
0.3954658119488106971  0.90626031621722191733  1
0.38749381898499402066  0.91057156951758222441  1
0.38771362918499552297  0.90005966302450368666  1
0.38771362918499552297  0.90005966302450368666  1
1  2  3  4
  
ZONE T='face126'
STRANDID=0, SOLUTIONTIME=0
Nodes=4, Elements=1, ZONETYPE=FEQuadrilateral
DATAPACKING=POINT
DT=(SINGLE SINGLE SINGLE)
0.89336045098987448831  0.2975516051750170532  1
0.90350226489822638154  0.29121142805460464853  1
0.90380480612300784227  0.3019076756894740754  1
0.90380480612300784227  0.3019076756894740754  1
1  2  3  4
  
ZONE T='face127'
STRANDID=0, SOLUTIONTIME=0
Nodes=4, Elements=1, ZONETYPE=FEQuadrilateral
DATAPACKING=POINT
DT=(SINGLE SINGLE SINGLE)
0.36857302464054653157  0.92012337403279520487  1
0.38749381898499402066  0.91057156951758222441  1
0.38621400258556154439  0.93230338225052433732  1
0.38621400258556154439  0.93230338225052433732  1
1  2  3  4
  
ZONE T='face128'
STRANDID=0, SOLUTIONTIME=0
Nodes=4, Elements=1, ZONETYPE=FEQuadrilateral
DATAPACKING=POINT
DT=(SINGLE SINGLE SINGLE)
0.36968089488058114567  0.89952544349918839295  -1
0.36928044555332067977  0.90697074451646420012  -1
0.36193986468767880282  0.9155435858267639837  -1
0.35199012492454700984  0.9086739036324474883  -1
1  2  3  4
  
ZONE T='face129'
STRANDID=0, SOLUTIONTIME=0
Nodes=4, Elements=1, ZONETYPE=FEQuadrilateral
DATAPACKING=POINT
DT=(SINGLE SINGLE SINGLE)
0.36928044555332067977  0.90697074451646420012  1
0.36857302464054653157  0.92012337403279520487  1
0.36193986468767880282  0.9155435858267639837  1
0.36193986468767880282  0.9155435858267639837  1
1  2  3  4
  
ZONE T='face130'
STRANDID=0, SOLUTIONTIME=0
Nodes=4, Elements=1, ZONETYPE=FEQuadrilateral
DATAPACKING=POINT
DT=(SINGLE SINGLE SINGLE)
0.38794798287375442669  0.88885224834345266665  -1
0.38771362918499552297  0.90005966302450368666  -1
0.38028553500000000787  0.89411823499999998344  -1
0.38163740415518021543  0.89253942816292619611  -1
1  2  3  4
  
ZONE T='face131'
STRANDID=0, SOLUTIONTIME=0
Nodes=4, Elements=1, ZONETYPE=FEQuadrilateral
DATAPACKING=POINT
DT=(SINGLE SINGLE SINGLE)
0.38749381898499402066  0.91057156951758222441  1
0.37358339730149020541  0.90194545793790537047  1
0.38028553500000000787  0.89411823499999998344  1
0.38771362918499552297  0.90005966302450368666  1
1  2  3  4
  
ZONE T='face132'
STRANDID=0, SOLUTIONTIME=0
Nodes=4, Elements=1, ZONETYPE=FEQuadrilateral
DATAPACKING=POINT
DT=(SINGLE SINGLE SINGLE)
0.36968089488058114567  0.89952544349918839295  -1
0.3797155589414668575  0.8936623345086308623  -1
0.38028553500000000787  0.89411823499999998344  -1
0.37358339730149020541  0.90194545793790537047  -1
1  2  3  4
  
ZONE T='face133'
STRANDID=0, SOLUTIONTIME=0
Nodes=4, Elements=1, ZONETYPE=FEQuadrilateral
DATAPACKING=POINT
DT=(SINGLE SINGLE SINGLE)
0.3797155589414668575  0.8936623345086308623  1
0.38163740415518021543  0.89253942816292619611  1
0.38028553500000000787  0.89411823499999998344  1
0.38028553500000000787  0.89411823499999998344  1
1  2  3  4
  
ZONE T='face134'
STRANDID=0, SOLUTIONTIME=0
Nodes=4, Elements=1, ZONETYPE=FEQuadrilateral
DATAPACKING=POINT
DT=(SINGLE SINGLE SINGLE)
0.88545545549559911969  0.31612796376454910252  1
0.87868773072564487769  0.31204946434194613669  1
0.88371491435962834515  0.30617836948441379263  1
0.88560301344703495907  0.3054990238403262337  1
1  2  3  4
  
ZONE T='face135'
STRANDID=0, SOLUTIONTIME=0
Nodes=4, Elements=1, ZONETYPE=FEQuadrilateral
DATAPACKING=POINT
DT=(SINGLE SINGLE SINGLE)
0.87868773072564487769  0.31204946434194613669  -1
0.8744669186330317201  0.30950583553495564226  -1
0.88371491435962834515  0.30617836948441379263  -1
0.88371491435962834515  0.30617836948441379263  -1
1  2  3  4
  
ZONE T='face136'
STRANDID=0, SOLUTIONTIME=0
Nodes=4, Elements=1, ZONETYPE=FEQuadrilateral
DATAPACKING=POINT
DT=(SINGLE SINGLE SINGLE)
0.88560301344703495907  0.3054990238403262337  1
0.89336045098987448831  0.2975516051750170532  1
0.8957915410247125898  0.30987185106475356733  1
0.8957915410247125898  0.30987185106475356733  1
1  2  3  4
  
ZONE T='face137'
STRANDID=0, SOLUTIONTIME=0
Nodes=4, Elements=1, ZONETYPE=FEQuadrilateral
DATAPACKING=POINT
DT=(SINGLE SINGLE SINGLE)
0.89254861299978205391  0.28364860639280292665  -1
0.89321624638606245128  0.29508205280661981007  -1
0.89154954507798667152  0.29702854256934435595  -1
0.87794846749927246687  0.2931000032501133723  -1
1  2  3  4
  
ZONE T='face138'
STRANDID=0, SOLUTIONTIME=0
Nodes=4, Elements=1, ZONETYPE=FEQuadrilateral
DATAPACKING=POINT
DT=(SINGLE SINGLE SINGLE)
0.89321624638606245128  0.29508205280661981007  1
0.89336045098987448831  0.2975516051750170532  1
0.89154954507798667152  0.29702854256934435595  1
0.89154954507798667152  0.29702854256934435595  1
1  2  3  4
  
ZONE T='face139'
STRANDID=0, SOLUTIONTIME=0
Nodes=4, Elements=1, ZONETYPE=FEQuadrilateral
DATAPACKING=POINT
DT=(SINGLE SINGLE SINGLE)
0.86463509297814866716  0.33215706024648539163  -1
0.86211756849688492288  0.33140125284283905582  -1
0.86323281699999998562  0.33009878799999997634  -1
0.86443793317375816621  0.33105023658411103504  -1
1  2  3  4
  
ZONE T='face140'
STRANDID=0, SOLUTIONTIME=0
Nodes=4, Elements=1, ZONETYPE=FEQuadrilateral
DATAPACKING=POINT
DT=(SINGLE SINGLE SINGLE)
0.84980063315762099929  0.3277034810877155202  1
0.85482679528682603554  0.32346216818822964845  1
0.86323281699999998562  0.33009878799999997634  1
0.86211756849688492288  0.33140125284283905582  1
1  2  3  4
  
ZONE T='face141'
STRANDID=0, SOLUTIONTIME=0
Nodes=4, Elements=1, ZONETYPE=FEQuadrilateral
DATAPACKING=POINT
DT=(SINGLE SINGLE SINGLE)
0.86200697004792581346  0.31740319773483693933  -1
0.86409010539338759749  0.32909758696094981723  -1
0.86323281699999998562  0.33009878799999997634  -1
0.85482679528682603554  0.32346216818822964845  -1
1  2  3  4
  
ZONE T='face142'
STRANDID=0, SOLUTIONTIME=0
Nodes=4, Elements=1, ZONETYPE=FEQuadrilateral
DATAPACKING=POINT
DT=(SINGLE SINGLE SINGLE)
0.86409010539338759749  0.32909758696094981723  1
0.86443793317375816621  0.33105023658411103504  1
0.86323281699999998562  0.33009878799999997634  1
0.86323281699999998562  0.33009878799999997634  1
1  2  3  4
  
ZONE T='face143'
STRANDID=0, SOLUTIONTIME=0
Nodes=4, Elements=1, ZONETYPE=FEQuadrilateral
DATAPACKING=POINT
DT=(SINGLE SINGLE SINGLE)
0.8744669186330317201  0.30950583553495564226  -1
0.87483345883333663018  0.31655075125207465803  -1
0.87082109727302192681  0.32123666627695662834  -1
0.86200697004792581346  0.31740319773483693933  -1
1  2  3  4
  
ZONE T='face144'
STRANDID=0, SOLUTIONTIME=0
Nodes=4, Elements=1, ZONETYPE=FEQuadrilateral
DATAPACKING=POINT
DT=(SINGLE SINGLE SINGLE)
0.87483345883333663018  0.31655075125207465803  1
0.87517580356151547516  0.32313062913235768292  1
0.87082109727302192681  0.32123666627695662834  1
0.87082109727302192681  0.32123666627695662834  1
1  2  3  4
  
ZONE T='face145'
STRANDID=0, SOLUTIONTIME=0
Nodes=4, Elements=1, ZONETYPE=FEQuadrilateral
DATAPACKING=POINT
DT=(SINGLE SINGLE SINGLE)
0.84674796030878363151  0.3108814906635908315  -1
0.8612564503860430376  0.30098075271253199592  -1
0.86200697004792581346  0.31740319773483693933  -1
0.86200697004792581346  0.31740319773483693933  -1
1  2  3  4
  
ZONE T='face146'
STRANDID=0, SOLUTIONTIME=0
Nodes=4, Elements=1, ZONETYPE=FEQuadrilateral
DATAPACKING=POINT
DT=(SINGLE SINGLE SINGLE)
0.8612564503860430376  0.30098075271253199592  -1
0.87794846749927246687  0.2931000032501133723  -1
0.8744669186330317201  0.30950583553495564226  -1
0.8744669186330317201  0.30950583553495564226  -1
1  2  3  4
  
ZONE T='face147'
STRANDID=0, SOLUTIONTIME=0
Nodes=4, Elements=1, ZONETYPE=FEQuadrilateral
DATAPACKING=POINT
DT=(SINGLE SINGLE SINGLE)
0.83801575053762911161  0.34003120044379014919  1
0.84315117974716802252  0.35355152201883621732  1
0.84079818196929378971  0.35629951663384806793  1
0.82729982363695175884  0.35257188250210080849  1
1  2  3  4
  
ZONE T='face148'
STRANDID=0, SOLUTIONTIME=0
Nodes=4, Elements=1, ZONETYPE=FEQuadrilateral
DATAPACKING=POINT
DT=(SINGLE SINGLE SINGLE)
0.82642144933553562947  0.35359983024235230875  -1
0.82729982363695175884  0.35257188250210080849  -1
0.82927541499282164672  0.35413575258597851381  -1
0.82927541499282164672  0.35413575258597851381  -1
1  2  3  4
  
ZONE T='face149'
STRANDID=0, SOLUTIONTIME=0
Nodes=4, Elements=1, ZONETYPE=FEQuadrilateral
DATAPACKING=POINT
DT=(SINGLE SINGLE SINGLE)
0.82927541499282164672  0.35413575258597851381  1
0.82729982363695175884  0.35257188250210080849  1
0.84079818196929378971  0.35629951663384806793  1
0.84079818196929378971  0.35629951663384806793  1
1  2  3  4
  
ZONE T='face150'
STRANDID=0, SOLUTIONTIME=0
Nodes=4, Elements=1, ZONETYPE=FEQuadrilateral
DATAPACKING=POINT
DT=(SINGLE SINGLE SINGLE)
0.84445583434940074685  0.35698635658607824617  -1
0.84079818196929378971  0.35629951663384806793  -1
0.84315117974716802252  0.35355152201883621732  -1
0.84315117974716802252  0.35355152201883621732  -1
1  2  3  4
  
ZONE T='face151'
STRANDID=0, SOLUTIONTIME=0
Nodes=4, Elements=1, ZONETYPE=FEQuadrilateral
DATAPACKING=POINT
DT=(SINGLE SINGLE SINGLE)
0.84980063315762099929  0.3277034810877155202  1
0.85375754978330276046  0.34116466470082840168  1
0.85244340376832528072  0.34269941590478381066  1
0.83801575053762911161  0.34003120044379014919  1
1  2  3  4
  
ZONE T='face152'
STRANDID=0, SOLUTIONTIME=0
Nodes=4, Elements=1, ZONETYPE=FEQuadrilateral
DATAPACKING=POINT
DT=(SINGLE SINGLE SINGLE)
0.85375754978330276046  0.34116466470082840168  -1
0.85431017215756643868  0.34304465155736169057  -1
0.85244340376832528072  0.34269941590478381066  -1
0.85244340376832528072  0.34269941590478381066  -1
1  2  3  4
  
ZONE T='face153'
STRANDID=0, SOLUTIONTIME=0
Nodes=4, Elements=1, ZONETYPE=FEQuadrilateral
DATAPACKING=POINT
DT=(SINGLE SINGLE SINGLE)
0.82008434138532404489  0.3361578251528867245  1
0.83310208714729094837  0.32270258106881466453  1
0.83801575053762911161  0.34003120044379014919  1
0.83801575053762911161  0.34003120044379014919  1
1  2  3  4
  
ZONE T='face154'
STRANDID=0, SOLUTIONTIME=0
Nodes=4, Elements=1, ZONETYPE=FEQuadrilateral
DATAPACKING=POINT
DT=(SINGLE SINGLE SINGLE)
0.83310208714729094837  0.32270258106881466453  1
0.84300207591042253252  0.31412645986391296571  1
0.84806172489175379869  0.31812109226148121977  1
0.84980063315762099929  0.3277034810877155202  1
1  2  3  4
  
ZONE T='face155'
STRANDID=0, SOLUTIONTIME=0
Nodes=4, Elements=1, ZONETYPE=FEQuadrilateral
DATAPACKING=POINT
DT=(SINGLE SINGLE SINGLE)
0.84300207591042253252  0.31412645986391296571  -1
0.84674796030878363151  0.3108814906635908315  -1
0.84806172489175379869  0.31812109226148121977  -1
0.84806172489175379869  0.31812109226148121977  -1
1  2  3  4
  
ZONE T='face156'
STRANDID=0, SOLUTIONTIME=0
Nodes=4, Elements=1, ZONETYPE=FEQuadrilateral
DATAPACKING=POINT
DT=(SINGLE SINGLE SINGLE)
0.82424305077065074254  0.381780679375663623  1
0.8220459569615272688  0.378199669651967052  1
0.82982893492837495053  0.36911016657538442409  1
0.83253411659674958489  0.36930755897541900357  1
1  2  3  4
  
ZONE T='face157'
STRANDID=0, SOLUTIONTIME=0
Nodes=4, Elements=1, ZONETYPE=FEQuadrilateral
DATAPACKING=POINT
DT=(SINGLE SINGLE SINGLE)
0.8220459569615272688  0.378199669651967052  -1
0.81584304664632334436  0.36808964063922144927  -1
0.82982893492837495053  0.36911016657538442409  -1
0.82982893492837495053  0.36911016657538442409  -1
1  2  3  4
  
ZONE T='face158'
STRANDID=0, SOLUTIONTIME=0
Nodes=4, Elements=1, ZONETYPE=FEQuadrilateral
DATAPACKING=POINT
DT=(SINGLE SINGLE SINGLE)
0.82642144933553562947  0.35359983024235230875  -1
0.81584304664632334436  0.36808964063922144927  -1
0.80759336188468611173  0.35111701144592760704  -1
0.80759336188468611173  0.35111701144592760704  -1
1  2  3  4
  
ZONE T='face159'
STRANDID=0, SOLUTIONTIME=0
Nodes=4, Elements=1, ZONETYPE=FEQuadrilateral
DATAPACKING=POINT
DT=(SINGLE SINGLE SINGLE)
0.80890521755888733502  0.38386931179625038979  1
0.80660876171570849991  0.39622830068772429968  1
0.80296022429955216104  0.40048931674554022475  1
0.79397265044306764015  0.38831528697860390187  1
1  2  3  4
  
ZONE T='face160'
STRANDID=0, SOLUTIONTIME=0
Nodes=4, Elements=1, ZONETYPE=FEQuadrilateral
DATAPACKING=POINT
DT=(SINGLE SINGLE SINGLE)
0.80660876171570849991  0.39622830068772429968  -1
0.80524256698519669495  0.40358084158161594557  -1
0.80296022429955216104  0.40048931674554022475  -1
0.80296022429955216104  0.40048931674554022475  -1
1  2  3  4
  
ZONE T='face161'
STRANDID=0, SOLUTIONTIME=0
Nodes=4, Elements=1, ZONETYPE=FEQuadrilateral
DATAPACKING=POINT
DT=(SINGLE SINGLE SINGLE)
0.81584304664632334436  0.36808964063922144927  -1
0.8220459569615272688  0.378199669651967052  -1
0.81828495998503680831  0.38259202354715254879  -1
0.80938141315789824404  0.38278623380973397783  -1
1  2  3  4
  
ZONE T='face162'
STRANDID=0, SOLUTIONTIME=0
Nodes=4, Elements=1, ZONETYPE=FEQuadrilateral
DATAPACKING=POINT
DT=(SINGLE SINGLE SINGLE)
0.80890521755888733502  0.38386931179625038979  1
0.80938141315789824404  0.38278623380973397783  1
0.81048981173138501255  0.38365352937663110833  1
0.81048981173138501255  0.38365352937663110833  1
1  2  3  4
  
ZONE T='face163'
STRANDID=0, SOLUTIONTIME=0
Nodes=4, Elements=1, ZONETYPE=FEQuadrilateral
DATAPACKING=POINT
DT=(SINGLE SINGLE SINGLE)
0.81048981173138501255  0.38365352937663110833  -1
0.80938141315789824404  0.38278623380973397783  -1
0.81828495998503680831  0.38259202354715254879  -1
0.81828495998503680831  0.38259202354715254879  -1
1  2  3  4
  
ZONE T='face164'
STRANDID=0, SOLUTIONTIME=0
Nodes=4, Elements=1, ZONETYPE=FEQuadrilateral
DATAPACKING=POINT
DT=(SINGLE SINGLE SINGLE)
0.82424305077065074254  0.381780679375663623  1
0.81828495998503680831  0.38259202354715254879  1
0.8220459569615272688  0.378199669651967052  1
0.8220459569615272688  0.378199669651967052  1
1  2  3  4
  
ZONE T='face165'
STRANDID=0, SOLUTIONTIME=0
Nodes=4, Elements=1, ZONETYPE=FEQuadrilateral
DATAPACKING=POINT
DT=(SINGLE SINGLE SINGLE)
0.7767604566813272049  0.38284819607703846067  1
0.79338250183335989885  0.37026746556258405274  1
0.79483225945519420108  0.37140186647987927238  1
0.79397265044306764015  0.38831528697860390187  1
1  2  3  4
  
ZONE T='face166'
STRANDID=0, SOLUTIONTIME=0
Nodes=4, Elements=1, ZONETYPE=FEQuadrilateral
DATAPACKING=POINT
DT=(SINGLE SINGLE SINGLE)
0.79338250183335989885  0.37026746556258405274  -1
0.79495022011649929539  0.36908090632379203511  -1
0.79483225945519420108  0.37140186647987927238  -1
0.79483225945519420108  0.37140186647987927238  -1
1  2  3  4
  
ZONE T='face167'
STRANDID=0, SOLUTIONTIME=0
Nodes=4, Elements=1, ZONETYPE=FEQuadrilateral
DATAPACKING=POINT
DT=(SINGLE SINGLE SINGLE)
0.79495022011649929539  0.36908090632379203511  -1
0.80759336188468611173  0.35111701144592760704  -1
0.81584304664632334436  0.36808964063922144927  -1
0.81584304664632334436  0.36808964063922144927  -1
1  2  3  4
  
ZONE T='face168'
STRANDID=0, SOLUTIONTIME=0
Nodes=4, Elements=1, ZONETYPE=FEQuadrilateral
DATAPACKING=POINT
DT=(SINGLE SINGLE SINGLE)
0.39501656054264372431  0.65363156148500234366  -1
0.40084809959469336338  0.6364092856365861639  -1
0.41659377298403432732  0.6503895761337975534  -1
0.41659377298403432732  0.6503895761337975534  -1
1  2  3  4
  
ZONE T='face169'
STRANDID=0, SOLUTIONTIME=0
Nodes=4, Elements=1, ZONETYPE=FEQuadrilateral
DATAPACKING=POINT
DT=(SINGLE SINGLE SINGLE)
0.40084809959469336338  0.6364092856365861639  -1
0.41594431137905513163  0.63058157486463262131  -1
0.41659377298403432732  0.6503895761337975534  -1
0.41659377298403432732  0.6503895761337975534  -1
1  2  3  4
  
ZONE T='face170'
STRANDID=0, SOLUTIONTIME=0
Nodes=4, Elements=1, ZONETYPE=FEQuadrilateral
DATAPACKING=POINT
DT=(SINGLE SINGLE SINGLE)
0.38475858768220416728  0.63981428949114349525  -1
0.38966756080707415366  0.62728333491346832673  -1
0.40084809959469336338  0.6364092856365861639  -1
0.40084809959469336338  0.6364092856365861639  -1
1  2  3  4
  
ZONE T='face171'
STRANDID=0, SOLUTIONTIME=0
Nodes=4, Elements=1, ZONETYPE=FEQuadrilateral
DATAPACKING=POINT
DT=(SINGLE SINGLE SINGLE)
0.38966756080707415366  0.62728333491346832673  -1
0.40138890360444978711  0.61734283881002482985  -1
0.4029070997562836931  0.61846799384023110058  -1
0.40084809959469336338  0.6364092856365861639  -1
1  2  3  4
  
ZONE T='face172'
STRANDID=0, SOLUTIONTIME=0
Nodes=4, Elements=1, ZONETYPE=FEQuadrilateral
DATAPACKING=POINT
DT=(SINGLE SINGLE SINGLE)
0.40138890360444978711  0.61734283881002482985  1
0.40321384193847786825  0.61579516695091884859  1
0.4029070997562836931  0.61846799384023110058  1
0.4029070997562836931  0.61846799384023110058  1
1  2  3  4
  
ZONE T='face173'
STRANDID=0, SOLUTIONTIME=0
Nodes=4, Elements=1, ZONETYPE=FEQuadrilateral
DATAPACKING=POINT
DT=(SINGLE SINGLE SINGLE)
0.38567486010052809409  0.67040480936818158675  1
0.38897535104875680112  0.67038445928094370085  1
0.40042081449139399485  0.67902408802626634809  1
0.39521195744739684441  0.68761359269701272101  1
1  2  3  4
  
ZONE T='face174'
STRANDID=0, SOLUTIONTIME=0
Nodes=4, Elements=1, ZONETYPE=FEQuadrilateral
DATAPACKING=POINT
DT=(SINGLE SINGLE SINGLE)
0.38897535104875680112  0.67038445928094370085  -1
0.40572268707132064236  0.67028119896167470682  -1
0.40042081449139399485  0.67902408802626634809  -1
0.40042081449139399485  0.67902408802626634809  -1
1  2  3  4
  
ZONE T='face175'
STRANDID=0, SOLUTIONTIME=0
Nodes=4, Elements=1, ZONETYPE=FEQuadrilateral
DATAPACKING=POINT
DT=(SINGLE SINGLE SINGLE)
0.39501656054264372431  0.65363156148500234366  -1
0.38665970773612995393  0.66863649174533867914  -1
0.38334633168570281248  0.66613538385112314177  -1
0.37685088845591963036  0.6542257971382119397  -1
1  2  3  4
  
ZONE T='face176'
STRANDID=0, SOLUTIONTIME=0
Nodes=4, Elements=1, ZONETYPE=FEQuadrilateral
DATAPACKING=POINT
DT=(SINGLE SINGLE SINGLE)
0.38665970773612995393  0.66863649174533867914  1
0.38567486010052809409  0.67040480936818158675  1
0.38334633168570281248  0.66613538385112314177  1
0.38334633168570281248  0.66613538385112314177  1
1  2  3  4
  
ZONE T='face177'
STRANDID=0, SOLUTIONTIME=0
Nodes=4, Elements=1, ZONETYPE=FEQuadrilateral
DATAPACKING=POINT
DT=(SINGLE SINGLE SINGLE)
0.36570760664126217288  0.70277137012215784573  1
0.37568514853634210615  0.68693743204115242929  1
0.38450755391128105254  0.70411729725554050852  1
0.38450755391128105254  0.70411729725554050852  1
1  2  3  4
  
ZONE T='face178'
STRANDID=0, SOLUTIONTIME=0
Nodes=4, Elements=1, ZONETYPE=FEQuadrilateral
DATAPACKING=POINT
DT=(SINGLE SINGLE SINGLE)
0.37568514853634210615  0.68693743204115242929  1
0.38567486010052809409  0.67040480936818158675  1
0.39521195744739684441  0.68761359269701272101  1
0.39521195744739684441  0.68761359269701272101  1
1  2  3  4
  
ZONE T='face179'
STRANDID=0, SOLUTIONTIME=0
Nodes=4, Elements=1, ZONETYPE=FEQuadrilateral
DATAPACKING=POINT
DT=(SINGLE SINGLE SINGLE)
0.35741394759719624652  0.68701406493655958752  1
0.36550239582174337549  0.66966603035813232481  1
0.37568514853634210615  0.68693743204115242929  1
0.37568514853634210615  0.68693743204115242929  1
1  2  3  4
  
ZONE T='face180'
STRANDID=0, SOLUTIONTIME=0
Nodes=4, Elements=1, ZONETYPE=FEQuadrilateral
DATAPACKING=POINT
DT=(SINGLE SINGLE SINGLE)
0.36550239582174337549  0.66966603035813232481  1
0.37353876235628297175  0.65873212243450440795  1
0.38334633168570281248  0.66613538385112314177  1
0.38567486010052809409  0.67040480936818158675  1
1  2  3  4
  
ZONE T='face181'
STRANDID=0, SOLUTIONTIME=0
Nodes=4, Elements=1, ZONETYPE=FEQuadrilateral
DATAPACKING=POINT
DT=(SINGLE SINGLE SINGLE)
0.37353876235628297175  0.65873212243450440795  -1
0.37685088845591963036  0.6542257971382119397  -1
0.38334633168570281248  0.66613538385112314177  -1
0.38334633168570281248  0.66613538385112314177  -1
1  2  3  4
  
ZONE T='face182'
STRANDID=0, SOLUTIONTIME=0
Nodes=4, Elements=1, ZONETYPE=FEQuadrilateral
DATAPACKING=POINT
DT=(SINGLE SINGLE SINGLE)
0.34323444168673261645  0.73032288909864939708  -1
0.35498440509470835513  0.71728359741950742379  -1
0.36110868903375253902  0.73502353766107031419  -1
0.36110868903375253902  0.73502353766107031419  -1
1  2  3  4
  
ZONE T='face183'
STRANDID=0, SOLUTIONTIME=0
Nodes=4, Elements=1, ZONETYPE=FEQuadrilateral
DATAPACKING=POINT
DT=(SINGLE SINGLE SINGLE)
0.35498440509470835513  0.71728359741950742379  -1
0.36153929039894355801  0.70841255410001602311  -1
0.37169667182322063681  0.71622388771722089729  -1
0.37332595718127603579  0.71988355567552686498  -1
1  2  3  4
  
ZONE T='face184'
STRANDID=0, SOLUTIONTIME=0
Nodes=4, Elements=1, ZONETYPE=FEQuadrilateral
DATAPACKING=POINT
DT=(SINGLE SINGLE SINGLE)
0.36153929039894355801  0.70841255410001602311  1
0.36570760664126217288  0.70277137012215784573  1
0.37169667182322063681  0.71622388771722089729  1
0.37169667182322063681  0.71622388771722089729  1
1  2  3  4
  
ZONE T='face185'
STRANDID=0, SOLUTIONTIME=0
Nodes=4, Elements=1, ZONETYPE=FEQuadrilateral
DATAPACKING=POINT
DT=(SINGLE SINGLE SINGLE)
0.3382085869204592421  0.71434979869083681248  -1
0.34831056700111162616  0.70138128313498027122  -1
0.35498440509470835513  0.71728359741950742379  -1
0.35498440509470835513  0.71728359741950742379  -1
1  2  3  4
  
ZONE T='face186'
STRANDID=0, SOLUTIONTIME=0
Nodes=4, Elements=1, ZONETYPE=FEQuadrilateral
DATAPACKING=POINT
DT=(SINGLE SINGLE SINGLE)
0.36570760664126217288  0.70277137012215784573  1
0.35286998690644311161  0.70174559743273323686  1
0.34964915697589893373  0.69926868177299161822  1
0.35741394759719624652  0.68701406493655958752  1
1  2  3  4
  
ZONE T='face187'
STRANDID=0, SOLUTIONTIME=0
Nodes=4, Elements=1, ZONETYPE=FEQuadrilateral
DATAPACKING=POINT
DT=(SINGLE SINGLE SINGLE)
0.35286998690644311161  0.70174559743273323686  -1
0.34831056700111162616  0.70138128313498027122  -1
0.34964915697589893373  0.69926868177299161822  -1
0.34964915697589893373  0.69926868177299161822  -1
1  2  3  4
  
ZONE T='face188'
STRANDID=0, SOLUTIONTIME=0
Nodes=4, Elements=1, ZONETYPE=FEQuadrilateral
DATAPACKING=POINT
DT=(SINGLE SINGLE SINGLE)
0.34602939712927388571  0.75058507222966308614  -1
0.33754978908180410802  0.7519111562681443095  -1
0.32911578610564451441  0.74526442139760884498  -1
0.33141394850820465878  0.73965756281420957929  -1
1  2  3  4
  
ZONE T='face189'
STRANDID=0, SOLUTIONTIME=0
Nodes=4, Elements=1, ZONETYPE=FEQuadrilateral
DATAPACKING=POINT
DT=(SINGLE SINGLE SINGLE)
0.33754978908180410802  0.7519111562681443095  1
0.32562715709482897841  0.75377567782221910342  1
0.32911578610564451441  0.74526442139760884498  1
0.32911578610564451441  0.74526442139760884498  1
1  2  3  4
  
ZONE T='face190'
STRANDID=0, SOLUTIONTIME=0
Nodes=4, Elements=1, ZONETYPE=FEQuadrilateral
DATAPACKING=POINT
DT=(SINGLE SINGLE SINGLE)
0.33141394850820465878  0.73965756281420957929  -1
0.34323444168673261645  0.73032288909864939708  -1
0.34602939712927388571  0.75058507222966308614  -1
0.34602939712927388571  0.75058507222966308614  -1
1  2  3  4
  
ZONE T='face191'
STRANDID=0, SOLUTIONTIME=0
Nodes=4, Elements=1, ZONETYPE=FEQuadrilateral
DATAPACKING=POINT
DT=(SINGLE SINGLE SINGLE)
0.31567160934560745122  0.73856175204349006069  -1
0.31776307596803887723  0.73631748898277527005  -1
0.32019203499999998597  0.73823172199999997911  -1
0.31981290907309839477  0.73885002437705427081  -1
1  2  3  4
  
ZONE T='face192'
STRANDID=0, SOLUTIONTIME=0
Nodes=4, Elements=1, ZONETYPE=FEQuadrilateral
DATAPACKING=POINT
DT=(SINGLE SINGLE SINGLE)
0.32737006305999821754  0.72600864349415661358  1
0.32747327792269270708  0.72635701422611520517  1
0.32019203499999998597  0.73823172199999997911  1
0.31776307596803887723  0.73631748898277527005  1
1  2  3  4
  
ZONE T='face193'
STRANDID=0, SOLUTIONTIME=0
Nodes=4, Elements=1, ZONETYPE=FEQuadrilateral
DATAPACKING=POINT
DT=(SINGLE SINGLE SINGLE)
0.33141394850820465878  0.73965756281420957929  -1
0.32108933793611393881  0.73893887549896841715  -1
0.32019203499999998597  0.73823172199999997911  -1
0.32747327792269270708  0.72635701422611520517  -1
1  2  3  4
  
ZONE T='face194'
STRANDID=0, SOLUTIONTIME=0
Nodes=4, Elements=1, ZONETYPE=FEQuadrilateral
DATAPACKING=POINT
DT=(SINGLE SINGLE SINGLE)
0.32108933793611393881  0.73893887549896841715  1
0.31981290907309839477  0.73885002437705427081  1
0.32019203499999998597  0.73823172199999997911  1
0.32019203499999998597  0.73823172199999997911  1
1  2  3  4
  
ZONE T='face195'
STRANDID=0, SOLUTIONTIME=0
Nodes=4, Elements=1, ZONETYPE=FEQuadrilateral
DATAPACKING=POINT
DT=(SINGLE SINGLE SINGLE)
0.34323444168673261645  0.73032288909864939708  -1
0.32764160908777911763  0.72608248920121731818  -1
0.32830075713038575635  0.7250075092192576065  -1
0.3382085869204592421  0.71434979869083681248  -1
1  2  3  4
  
ZONE T='face196'
STRANDID=0, SOLUTIONTIME=0
Nodes=4, Elements=1, ZONETYPE=FEQuadrilateral
DATAPACKING=POINT
DT=(SINGLE SINGLE SINGLE)
0.32764160908777911763  0.72608248920121731818  1
0.32737006305999821754  0.72600864349415661358  1
0.32830075713038575635  0.7250075092192576065  1
0.32830075713038575635  0.7250075092192576065  1
1  2  3  4
  
ZONE T='face197'
STRANDID=0, SOLUTIONTIME=0
Nodes=4, Elements=1, ZONETYPE=FEQuadrilateral
DATAPACKING=POINT
DT=(SINGLE SINGLE SINGLE)
0.30758877457244948594  0.78364968394435707832  1
0.31718955924244418565  0.76917407546504112936  1
0.32528996311673230579  0.78507608911647852601  1
0.32528996311673230579  0.78507608911647852601  1
1  2  3  4
  
ZONE T='face198'
STRANDID=0, SOLUTIONTIME=0
Nodes=4, Elements=1, ZONETYPE=FEQuadrilateral
DATAPACKING=POINT
DT=(SINGLE SINGLE SINGLE)
0.31718955924244418565  0.76917407546504112936  1
0.32562715709482897841  0.75377567782221910342  1
0.33558473065832877813  0.76936361765122585066  1
0.33558473065832877813  0.76936361765122585066  1
1  2  3  4
  
ZONE T='face199'
STRANDID=0, SOLUTIONTIME=0
Nodes=4, Elements=1, ZONETYPE=FEQuadrilateral
DATAPACKING=POINT
DT=(SINGLE SINGLE SINGLE)
0.30866504633088093223  0.75460298101991807318  -1
0.30939185696872933962  0.75584533076560767029  -1
0.30156764194896640285  0.76860555211168901657  -1
0.30040208665237960739  0.76856313443700263743  -1
1  2  3  4
  
ZONE T='face200'
STRANDID=0, SOLUTIONTIME=0
Nodes=4, Elements=1, ZONETYPE=FEQuadrilateral
DATAPACKING=POINT
DT=(SINGLE SINGLE SINGLE)
0.30939185696872933962  0.75584533076560767029  1
0.31718955924244418565  0.76917407546504112936  1
0.30156764194896640285  0.76860555211168901657  1
0.30156764194896640285  0.76860555211168901657  1
1  2  3  4
  
ZONE T='face201'
STRANDID=0, SOLUTIONTIME=0
Nodes=4, Elements=1, ZONETYPE=FEQuadrilateral
DATAPACKING=POINT
DT=(SINGLE SINGLE SINGLE)
0.31567160934560745122  0.73856175204349006069  -1
0.31790081349316973158  0.74196838996045444414  -1
0.31019952249275101197  0.75452813909410032522  -1
0.30866504633088093223  0.75460298101991807318  -1
1  2  3  4
  
ZONE T='face202'
STRANDID=0, SOLUTIONTIME=0
Nodes=4, Elements=1, ZONETYPE=FEQuadrilateral
DATAPACKING=POINT
DT=(SINGLE SINGLE SINGLE)
0.31790081349316973158  0.74196838996045444414  1
0.32562715709482897841  0.75377567782221910342  1
0.31019952249275101197  0.75452813909410032522  1
0.31019952249275101197  0.75452813909410032522  1
1  2  3  4
  
ZONE T='face203'
STRANDID=0, SOLUTIONTIME=0
Nodes=4, Elements=1, ZONETYPE=FEQuadrilateral
DATAPACKING=POINT
DT=(SINGLE SINGLE SINGLE)
0.31472529047093050769  0.79969200530800277349  -1
0.30297205155855577718  0.81432110721068573511  -1
0.29803983699546188202  0.79721851233401186398  -1
0.29803983699546188202  0.79721851233401186398  -1
1  2  3  4
  
ZONE T='face204'
STRANDID=0, SOLUTIONTIME=0
Nodes=4, Elements=1, ZONETYPE=FEQuadrilateral
DATAPACKING=POINT
DT=(SINGLE SINGLE SINGLE)
0.29803983699546188202  0.79721851233401186398  -1
0.29143796324716475521  0.78512566814099904455  -1
0.29307550383410824191  0.78245506425638344794  -1
0.30434586855395362459  0.78825778143101277173  -1
1  2  3  4
  
ZONE T='face205'
STRANDID=0, SOLUTIONTIME=0
Nodes=4, Elements=1, ZONETYPE=FEQuadrilateral
DATAPACKING=POINT
DT=(SINGLE SINGLE SINGLE)
0.30758877457244948594  0.78364968394435707832  1
0.30434586855395362459  0.78825778143101277173  1
0.2976579141243560489  0.78283225266896105943  1
0.2976579141243560489  0.78283225266896105943  1
1  2  3  4
  
ZONE T='face206'
STRANDID=0, SOLUTIONTIME=0
Nodes=4, Elements=1, ZONETYPE=FEQuadrilateral
DATAPACKING=POINT
DT=(SINGLE SINGLE SINGLE)
0.2976579141243560489  0.78283225266896105943  -1
0.30434586855395362459  0.78825778143101277173  -1
0.29307550383410824191  0.78245506425638344794  -1
0.29307550383410824191  0.78245506425638344794  -1
1  2  3  4
  
ZONE T='face207'
STRANDID=0, SOLUTIONTIME=0
Nodes=4, Elements=1, ZONETYPE=FEQuadrilateral
DATAPACKING=POINT
DT=(SINGLE SINGLE SINGLE)
0.28983434688319986705  0.78218827739798513221  1
0.29307550383410824191  0.78245506425638344794  1
0.29143796324716475521  0.78512566814099904455  1
0.29143796324716475521  0.78512566814099904455  1
1  2  3  4
  
ZONE T='face208'
STRANDID=0, SOLUTIONTIME=0
Nodes=4, Elements=1, ZONETYPE=FEQuadrilateral
DATAPACKING=POINT
DT=(SINGLE SINGLE SINGLE)
0.28691756301975890331  0.81938095508481101348  -1
0.28950665054221041972  0.80736537901211180568  -1
0.30297205155855577718  0.81432110721068573511  -1
0.30297205155855577718  0.81432110721068573511  -1
1  2  3  4
  
ZONE T='face209'
STRANDID=0, SOLUTIONTIME=0
Nodes=4, Elements=1, ZONETYPE=FEQuadrilateral
DATAPACKING=POINT
DT=(SINGLE SINGLE SINGLE)
0.28950665054221041972  0.80736537901211180568  -1
0.29803983699546188202  0.79721851233401186398  -1
0.30297205155855577718  0.81432110721068573511  -1
0.30297205155855577718  0.81432110721068573511  -1
1  2  3  4
  
ZONE T='face210'
STRANDID=0, SOLUTIONTIME=0
Nodes=4, Elements=1, ZONETYPE=FEQuadrilateral
DATAPACKING=POINT
DT=(SINGLE SINGLE SINGLE)
0.27777496903735016121  0.80934645958276674182  -1
0.28052772713965956619  0.80291876540105633353  -1
0.28367315888266775303  0.79778899805443437288  -1
0.28950665054221041972  0.80736537901211180568  -1
1  2  3  4
  
ZONE T='face211'
STRANDID=0, SOLUTIONTIME=0
Nodes=4, Elements=1, ZONETYPE=FEQuadrilateral
DATAPACKING=POINT
DT=(SINGLE SINGLE SINGLE)
0.28052772713965956619  0.80291876540105633353  1
0.28311619866809095702  0.79687468060883859255  1
0.28367315888266775303  0.79778899805443437288  1
0.28367315888266775303  0.79778899805443437288  1
1  2  3  4
  
ZONE T='face212'
STRANDID=0, SOLUTIONTIME=0
Nodes=4, Elements=1, ZONETYPE=FEQuadrilateral
DATAPACKING=POINT
DT=(SINGLE SINGLE SINGLE)
0.28983434688319986705  0.78218827739798513221  1
0.29143796324716475521  0.78512566814099904455  1
0.28421822464282714416  0.79690007062994250298  1
0.28311619866809095702  0.79687468060883859255  1
1  2  3  4
  
ZONE T='face213'
STRANDID=0, SOLUTIONTIME=0
Nodes=4, Elements=1, ZONETYPE=FEQuadrilateral
DATAPACKING=POINT
DT=(SINGLE SINGLE SINGLE)
0.29143796324716475521  0.78512566814099904455  -1
0.29803983699546188202  0.79721851233401186398  -1
0.28421822464282714416  0.79690007062994250298  -1
0.28421822464282714416  0.79690007062994250298  -1
1  2  3  4
  
ZONE T='face214'
STRANDID=0, SOLUTIONTIME=0
Nodes=4, Elements=1, ZONETYPE=FEQuadrilateral
DATAPACKING=POINT
DT=(SINGLE SINGLE SINGLE)
0.29633970755112026829  0.83021692936074720226  1
0.29060651990421182411  0.84258365139172419767  1
0.28225696812301276362  0.83244043225707065048  1
0.28225696812301276362  0.83244043225707065048  1
1  2  3  4
  
ZONE T='face215'
STRANDID=0, SOLUTIONTIME=0
Nodes=4, Elements=1, ZONETYPE=FEQuadrilateral
DATAPACKING=POINT
DT=(SINGLE SINGLE SINGLE)
0.27336450544910506633  0.82201333132262199843  1
0.28686116388672699973  0.81939190934637529118  1
0.28690199773002639239  0.81942457066403329158  1
0.28225696812301276362  0.83244043225707065048  1
1  2  3  4
  
ZONE T='face216'
STRANDID=0, SOLUTIONTIME=0
Nodes=4, Elements=1, ZONETYPE=FEQuadrilateral
DATAPACKING=POINT
DT=(SINGLE SINGLE SINGLE)
0.28686116388672699973  0.81939190934637529118  -1
0.28691756301975890331  0.81938095508481101348  -1
0.28690199773002639239  0.81942457066403329158  -1
0.28690199773002639239  0.81942457066403329158  -1
1  2  3  4
  
ZONE T='face217'
STRANDID=0, SOLUTIONTIME=0
Nodes=4, Elements=1, ZONETYPE=FEQuadrilateral
DATAPACKING=POINT
DT=(SINGLE SINGLE SINGLE)
0.27633012905583942409  0.85643533872370170013  1
0.27833870714822739334  0.8449647174207012279  1
0.2862609729457457064  0.85305881639027048013  1
0.2862609729457457064  0.85305881639027048013  1
1  2  3  4
  
ZONE T='face218'
STRANDID=0, SOLUTIONTIME=0
Nodes=4, Elements=1, ZONETYPE=FEQuadrilateral
DATAPACKING=POINT
DT=(SINGLE SINGLE SINGLE)
0.27833870714822739334  0.8449647174207012279  1
0.28225696812301276362  0.83244043225707065048  1
0.29060651990421182411  0.84258365139172419767  1
0.29060651990421182411  0.84258365139172419767  1
1  2  3  4
  
ZONE T='face219'
STRANDID=0, SOLUTIONTIME=0
Nodes=4, Elements=1, ZONETYPE=FEQuadrilateral
DATAPACKING=POINT
DT=(SINGLE SINGLE SINGLE)
0.26659362344409454071  0.84971288157123325835  1
0.26793182421606104304  0.83556784239229497935  1
0.27833870714822739334  0.8449647174207012279  1
0.27833870714822739334  0.8449647174207012279  1
1  2  3  4
  
ZONE T='face220'
STRANDID=0, SOLUTIONTIME=0
Nodes=4, Elements=1, ZONETYPE=FEQuadrilateral
DATAPACKING=POINT
DT=(SINGLE SINGLE SINGLE)
0.26793182421606104304  0.83556784239229497935  1
0.27336450544910506633  0.82201333132262199843  1
0.28225696812301276362  0.83244043225707065048  1
0.28225696812301276362  0.83244043225707065048  1
1  2  3  4
  
ZONE T='face221'
STRANDID=0, SOLUTIONTIME=0
Nodes=4, Elements=1, ZONETYPE=FEQuadrilateral
DATAPACKING=POINT
DT=(SINGLE SINGLE SINGLE)
0.70766071222103910099  0.18998069819130980473  1
0.70634421657550039431  0.17210928393811963932  1
0.73197245729403093151  0.17278066572791878075  1
0.73197245729403093151  0.17278066572791878075  1
1  2  3  4
  
ZONE T='face222'
STRANDID=0, SOLUTIONTIME=0
Nodes=4, Elements=1, ZONETYPE=FEQuadrilateral
DATAPACKING=POINT
DT=(SINGLE SINGLE SINGLE)
0.70634421657550039431  0.17210928393811963932  1
0.70985559488252403249  0.15751033509410872213  1
0.73197245729403093151  0.17278066572791878075  1
0.73197245729403093151  0.17278066572791878075  1
1  2  3  4
  
ZONE T='face223'
STRANDID=0, SOLUTIONTIME=0
Nodes=4, Elements=1, ZONETYPE=FEQuadrilateral
DATAPACKING=POINT
DT=(SINGLE SINGLE SINGLE)
0.69261380447094644808  0.1781466406286974502  1
0.69547488809626090145  0.1630281809072085808  1
0.70634421657550039431  0.17210928393811963932  1
0.70634421657550039431  0.17210928393811963932  1
1  2  3  4
  
ZONE T='face224'
STRANDID=0, SOLUTIONTIME=0
Nodes=4, Elements=1, ZONETYPE=FEQuadrilateral
DATAPACKING=POINT
DT=(SINGLE SINGLE SINGLE)
0.69547488809626090145  0.1630281809072085808  1
0.69745391291729197381  0.1489477379001225843  1
0.70985559488252403249  0.15751033509410872213  1
0.70985559488252403249  0.15751033509410872213  1
1  2  3  4
  
ZONE T='face225'
STRANDID=0, SOLUTIONTIME=0
Nodes=4, Elements=1, ZONETYPE=FEQuadrilateral
DATAPACKING=POINT
DT=(SINGLE SINGLE SINGLE)
0.70086768699597856713  0.21228035286320390274  -1
0.71138028244047235571  0.21021002671449778854  -1
0.72263913272698654389  0.2190989768545984484  -1
0.71593477391217330563  0.23381295759401402035  -1
1  2  3  4
  
ZONE T='face226'
STRANDID=0, SOLUTIONTIME=0
Nodes=4, Elements=1, ZONETYPE=FEQuadrilateral
DATAPACKING=POINT
DT=(SINGLE SINGLE SINGLE)
0.71138028244047235571  0.21021002671449778854  1
0.72819850508982852944  0.20689788497846609006  1
0.72263913272698654389  0.2190989768545984484  1
0.72263913272698654389  0.2190989768545984484  1
1  2  3  4
  
ZONE T='face227'
STRANDID=0, SOLUTIONTIME=0
Nodes=4, Elements=1, ZONETYPE=FEQuadrilateral
DATAPACKING=POINT
DT=(SINGLE SINGLE SINGLE)
0.68788804164198569246  0.19496614142435000905  -1
0.69105939013298467444  0.19416652369892173358  -1
0.70341422471223091772  0.20392076198874553583  -1
0.70086768699597856713  0.21228035286320390274  -1
1  2  3  4
  
ZONE T='face228'
STRANDID=0, SOLUTIONTIME=0
Nodes=4, Elements=1, ZONETYPE=FEQuadrilateral
DATAPACKING=POINT
DT=(SINGLE SINGLE SINGLE)
0.69105939013298467444  0.19416652369892173358  1
0.70766071222103910099  0.18998069819130980473  1
0.70341422471223091772  0.20392076198874553583  1
0.70341422471223091772  0.20392076198874553583  1
1  2  3  4
  
ZONE T='face229'
STRANDID=0, SOLUTIONTIME=0
Nodes=4, Elements=1, ZONETYPE=FEQuadrilateral
DATAPACKING=POINT
DT=(SINGLE SINGLE SINGLE)
0.71593477391217330563  0.23381295759401402035  -1
0.70443042137738542952  0.25530896351442072811  -1
0.69820583891445031632  0.25038160936418529801  -1
0.68786616146610624067  0.23523751999029876569  -1
1  2  3  4
  
ZONE T='face230'
STRANDID=0, SOLUTIONTIME=0
Nodes=4, Elements=1, ZONETYPE=FEQuadrilateral
DATAPACKING=POINT
DT=(SINGLE SINGLE SINGLE)
0.70443042137738542952  0.25530896351442072811  1
0.70317350047300841709  0.25765753368560312397  1
0.69820583891445031632  0.25038160936418529801  1
0.69820583891445031632  0.25038160936418529801  1
1  2  3  4
  
ZONE T='face231'
STRANDID=0, SOLUTIONTIME=0
Nodes=4, Elements=1, ZONETYPE=FEQuadrilateral
DATAPACKING=POINT
DT=(SINGLE SINGLE SINGLE)
0.67857549856273335909  0.25920674730419041021  1
0.68580203674361883692  0.24056281003602436597  1
0.69820583891445031632  0.25038160936418529801  1
0.70317350047300841709  0.25765753368560312397  1
1  2  3  4
  
ZONE T='face232'
STRANDID=0, SOLUTIONTIME=0
Nodes=4, Elements=1, ZONETYPE=FEQuadrilateral
DATAPACKING=POINT
DT=(SINGLE SINGLE SINGLE)
0.68580203674361883692  0.24056281003602436597  -1
0.68786616146610624067  0.23523751999029876569  -1
0.69820583891445031632  0.25038160936418529801  -1
0.69820583891445031632  0.25038160936418529801  -1
1  2  3  4
  
ZONE T='face233'
STRANDID=0, SOLUTIONTIME=0
Nodes=4, Elements=1, ZONETYPE=FEQuadrilateral
DATAPACKING=POINT
DT=(SINGLE SINGLE SINGLE)
0.66576682211761095687  0.24276177200814746948  1
0.68171880064109846575  0.23733053695169303854  1
0.68580203674361883692  0.24056281003602436597  1
0.67857549856273335909  0.25920674730419041021  1
1  2  3  4
  
ZONE T='face234'
STRANDID=0, SOLUTIONTIME=0
Nodes=4, Elements=1, ZONETYPE=FEQuadrilateral
DATAPACKING=POINT
DT=(SINGLE SINGLE SINGLE)
0.68171880064109846575  0.23733053695169303854  -1
0.68786616146610624067  0.23523751999029876569  -1
0.68580203674361883692  0.24056281003602436597  -1
0.68580203674361883692  0.24056281003602436597  -1
1  2  3  4
  
ZONE T='face235'
STRANDID=0, SOLUTIONTIME=0
Nodes=4, Elements=1, ZONETYPE=FEQuadrilateral
DATAPACKING=POINT
DT=(SINGLE SINGLE SINGLE)
0.65701766301904751533  0.25985924672786614442  1
0.66576682211761095687  0.24276177200814746948  1
0.67857549856273335909  0.25920674730419041021  1
0.67857549856273335909  0.25920674730419041021  1
1  2  3  4
  
ZONE T='face236'
STRANDID=0, SOLUTIONTIME=0
Nodes=4, Elements=1, ZONETYPE=FEQuadrilateral
DATAPACKING=POINT
DT=(SINGLE SINGLE SINGLE)
0.68786616146610624067  0.23523751999029876569  -1
0.66932970646599199149  0.22752338041310221639  -1
0.66891542953071159161  0.22719544047680034771  -1
0.67774770607335410588  0.2124372494444358439  -1
1  2  3  4
  
ZONE T='face237'
STRANDID=0, SOLUTIONTIME=0
Nodes=4, Elements=1, ZONETYPE=FEQuadrilateral
DATAPACKING=POINT
DT=(SINGLE SINGLE SINGLE)
0.66932970646599199149  0.22752338041310221639  1
0.66884090778545268741  0.22731996173100760261  1
0.66891542953071159161  0.22719544047680034771  1
0.66891542953071159161  0.22719544047680034771  1
1  2  3  4
  
ZONE T='face238'
STRANDID=0, SOLUTIONTIME=0
Nodes=4, Elements=1, ZONETYPE=FEQuadrilateral
DATAPACKING=POINT
DT=(SINGLE SINGLE SINGLE)
0.67774770607335410588  0.2124372494444358439  -1
0.68788804164198569246  0.19496614142435000905  -1
0.70086768699597856713  0.21228035286320390274  -1
0.70086768699597856713  0.21228035286320390274  -1
1  2  3  4
  
ZONE T='face239'
STRANDID=0, SOLUTIONTIME=0
Nodes=4, Elements=1, ZONETYPE=FEQuadrilateral
DATAPACKING=POINT
DT=(SINGLE SINGLE SINGLE)
0.65393805718576214492  0.29368060415661961793  -1
0.66669591408958395196  0.27892793973633178695  -1
0.67579492938474372554  0.30570646149710423156  -1
0.67579492938474372554  0.30570646149710423156  -1
1  2  3  4
  
ZONE T='face240'
STRANDID=0, SOLUTIONTIME=0
Nodes=4, Elements=1, ZONETYPE=FEQuadrilateral
DATAPACKING=POINT
DT=(SINGLE SINGLE SINGLE)
0.69078157013402019526  0.28022329634673770471  1
0.67738587455527099479  0.27950285913768241342  1
0.66988506701444083813  0.2736336553555285267  1
0.67857549856273335909  0.25920674730419041021  1
1  2  3  4
  
ZONE T='face241'
STRANDID=0, SOLUTIONTIME=0
Nodes=4, Elements=1, ZONETYPE=FEQuadrilateral
DATAPACKING=POINT
DT=(SINGLE SINGLE SINGLE)
0.67738587455527099479  0.27950285913768241342  -1
0.66669591408958395196  0.27892793973633178695  -1
0.66988506701444083813  0.2736336553555285267  -1
0.66988506701444083813  0.2736336553555285267  -1
1  2  3  4
  
ZONE T='face242'
STRANDID=0, SOLUTIONTIME=0
Nodes=4, Elements=1, ZONETYPE=FEQuadrilateral
DATAPACKING=POINT
DT=(SINGLE SINGLE SINGLE)
0.64381697919242619754  0.27685212500188904894  -1
0.65522712181640285767  0.26216416131417002999  -1
0.66013772882141141807  0.26600659468545445607  -1
0.66669591408958395196  0.27892793973633178695  -1
1  2  3  4
  
ZONE T='face243'
STRANDID=0, SOLUTIONTIME=0
Nodes=4, Elements=1, ZONETYPE=FEQuadrilateral
DATAPACKING=POINT
DT=(SINGLE SINGLE SINGLE)
0.65522712181640285767  0.26216416131417002999  1
0.65701766301904751533  0.25985924672786614442  1
0.66013772882141141807  0.26600659468545445607  1
0.66013772882141141807  0.26600659468545445607  1
1  2  3  4
  
ZONE T='face244'
STRANDID=0, SOLUTIONTIME=0
Nodes=4, Elements=1, ZONETYPE=FEQuadrilateral
DATAPACKING=POINT
DT=(SINGLE SINGLE SINGLE)
0.67857549856273335909  0.25920674730419041021  1
0.66988506701444083813  0.2736336553555285267  1
0.66013772882141141807  0.26600659468545445607  1
0.65701766301904751533  0.25985924672786614442  1
1  2  3  4
  
ZONE T='face245'
STRANDID=0, SOLUTIONTIME=0
Nodes=4, Elements=1, ZONETYPE=FEQuadrilateral
DATAPACKING=POINT
DT=(SINGLE SINGLE SINGLE)
0.66988506701444083813  0.2736336553555285267  -1
0.66669591408958395196  0.27892793973633178695  -1
0.66013772882141141807  0.26600659468545445607  -1
0.66013772882141141807  0.26600659468545445607  -1
1  2  3  4
  
ZONE T='face246'
STRANDID=0, SOLUTIONTIME=0
Nodes=4, Elements=1, ZONETYPE=FEQuadrilateral
DATAPACKING=POINT
DT=(SINGLE SINGLE SINGLE)
0.66669591408958395196  0.27892793973633178695  -1
0.65393805718576214492  0.29368060415661961793  -1
0.64381697919242619754  0.27685212500188904894  -1
0.64381697919242619754  0.27685212500188904894  -1
1  2  3  4
  
ZONE T='face247'
STRANDID=0, SOLUTIONTIME=0
Nodes=4, Elements=1, ZONETYPE=FEQuadrilateral
DATAPACKING=POINT
DT=(SINGLE SINGLE SINGLE)
0.67857549856273335909  0.25920674730419041021  1
0.70317350047300841709  0.25765753368560312397  1
0.69078157013402019526  0.28022329634673770471  1
0.69078157013402019526  0.28022329634673770471  1
1  2  3  4
  
ZONE T='face248'
STRANDID=0, SOLUTIONTIME=0
Nodes=4, Elements=1, ZONETYPE=FEQuadrilateral
DATAPACKING=POINT
DT=(SINGLE SINGLE SINGLE)
0.66669591408958395196  0.27892793973633178695  -1
0.67738587455527099479  0.27950285913768241342  -1
0.68685007833061839655  0.28690837384939527066  -1
0.67579492938474372554  0.30570646149710423156  -1
1  2  3  4
  
ZONE T='face249'
STRANDID=0, SOLUTIONTIME=0
Nodes=4, Elements=1, ZONETYPE=FEQuadrilateral
DATAPACKING=POINT
DT=(SINGLE SINGLE SINGLE)
0.67738587455527099479  0.27950285913768241342  1
0.69078157013402019526  0.28022329634673770471  1
0.68685007833061839655  0.28690837384939527066  1
0.68685007833061839655  0.28690837384939527066  1
1  2  3  4
  
ZONE T='face250'
STRANDID=0, SOLUTIONTIME=0
Nodes=4, Elements=1, ZONETYPE=FEQuadrilateral
DATAPACKING=POINT
DT=(SINGLE SINGLE SINGLE)
0.67774770607335410588  0.2124372494444358439  -1
0.70086768699597856713  0.21228035286320390274  -1
0.68786616146610624067  0.23523751999029876569  -1
0.68786616146610624067  0.23523751999029876569  -1
1  2  3  4
  
ZONE T='face251'
STRANDID=0, SOLUTIONTIME=0
Nodes=4, Elements=1, ZONETYPE=FEQuadrilateral
DATAPACKING=POINT
DT=(SINGLE SINGLE SINGLE)
0.66884090778545268741  0.22731996173100760261  1
0.66932970646599199149  0.22752338041310221639  1
0.68171880064109846575  0.23733053695169303854  1
0.66576682211761095687  0.24276177200814746948  1
1  2  3  4
  
ZONE T='face252'
STRANDID=0, SOLUTIONTIME=0
Nodes=4, Elements=1, ZONETYPE=FEQuadrilateral
DATAPACKING=POINT
DT=(SINGLE SINGLE SINGLE)
0.66932970646599199149  0.22752338041310221639  -1
0.68786616146610624067  0.23523751999029876569  -1
0.68171880064109846575  0.23733053695169303854  -1
0.68171880064109846575  0.23733053695169303854  -1
1  2  3  4
  
ZONE T='face253'
STRANDID=0, SOLUTIONTIME=0
Nodes=4, Elements=1, ZONETYPE=FEQuadrilateral
DATAPACKING=POINT
DT=(SINGLE SINGLE SINGLE)
0.68786616146610624067  0.23523751999029876569  -1
0.70086768699597856713  0.21228035286320390274  -1
0.71593477391217330563  0.23381295759401402035  -1
0.71593477391217330563  0.23381295759401402035  -1
1  2  3  4
  
ZONE T='face254'
STRANDID=0, SOLUTIONTIME=0
Nodes=4, Elements=1, ZONETYPE=FEQuadrilateral
DATAPACKING=POINT
DT=(SINGLE SINGLE SINGLE)
0.70766071222103910099  0.18998069819130980473  1
0.69105939013298467444  0.19416652369892173358  1
0.68864769072817744178  0.19226246820331577281  1
0.69261380447094644808  0.1781466406286974502  1
1  2  3  4
  
ZONE T='face255'
STRANDID=0, SOLUTIONTIME=0
Nodes=4, Elements=1, ZONETYPE=FEQuadrilateral
DATAPACKING=POINT
DT=(SINGLE SINGLE SINGLE)
0.69105939013298467444  0.19416652369892173358  -1
0.68788804164198569246  0.19496614142435000905  -1
0.68864769072817744178  0.19226246820331577281  -1
0.68864769072817744178  0.19226246820331577281  -1
1  2  3  4
  
ZONE T='face256'
STRANDID=0, SOLUTIONTIME=0
Nodes=4, Elements=1, ZONETYPE=FEQuadrilateral
DATAPACKING=POINT
DT=(SINGLE SINGLE SINGLE)
0.72819850508982852944  0.20689788497846609006  1
0.71138028244047235571  0.21021002671449778854  1
0.70341422471223091772  0.20392076198874553583  1
0.70766071222103910099  0.18998069819130980473  1
1  2  3  4
  
ZONE T='face257'
STRANDID=0, SOLUTIONTIME=0
Nodes=4, Elements=1, ZONETYPE=FEQuadrilateral
DATAPACKING=POINT
DT=(SINGLE SINGLE SINGLE)
0.71138028244047235571  0.21021002671449778854  -1
0.70086768699597856713  0.21228035286320390274  -1
0.70341422471223091772  0.20392076198874553583  -1
0.70341422471223091772  0.20392076198874553583  -1
1  2  3  4
  
ZONE T='face258'
STRANDID=0, SOLUTIONTIME=0
Nodes=4, Elements=1, ZONETYPE=FEQuadrilateral
DATAPACKING=POINT
DT=(SINGLE SINGLE SINGLE)
0.70985559488252403249  0.15751033509410872213  1
0.70634421657550039431  0.17210928393811963932  1
0.69547488809626090145  0.1630281809072085808  1
0.69547488809626090145  0.1630281809072085808  1
1  2  3  4
  
ZONE T='face259'
STRANDID=0, SOLUTIONTIME=0
Nodes=4, Elements=1, ZONETYPE=FEQuadrilateral
DATAPACKING=POINT
DT=(SINGLE SINGLE SINGLE)
0.70634421657550039431  0.17210928393811963932  1
0.70766071222103910099  0.18998069819130980473  1
0.69261380447094644808  0.1781466406286974502  1
0.69261380447094644808  0.1781466406286974502  1
1  2  3  4
  
ZONE T='face260'
STRANDID=0, SOLUTIONTIME=0
Nodes=4, Elements=1, ZONETYPE=FEQuadrilateral
DATAPACKING=POINT
DT=(SINGLE SINGLE SINGLE)
0.73197245729403093151  0.17278066572791878075  1
0.72819850508982852944  0.20689788497846609006  1
0.70766071222103910099  0.18998069819130980473  1
0.70766071222103910099  0.18998069819130980473  1
1  2  3  4
  
ZONE T='face261'
STRANDID=0, SOLUTIONTIME=0
Nodes=4, Elements=1, ZONETYPE=FEQuadrilateral
DATAPACKING=POINT
DT=(SINGLE SINGLE SINGLE)
0.28225696812301276362  0.83244043225707065048  1
0.27833870714822739334  0.8449647174207012279  1
0.26793182421606104304  0.83556784239229497935  1
0.26793182421606104304  0.83556784239229497935  1
1  2  3  4
  
ZONE T='face262'
STRANDID=0, SOLUTIONTIME=0
Nodes=4, Elements=1, ZONETYPE=FEQuadrilateral
DATAPACKING=POINT
DT=(SINGLE SINGLE SINGLE)
0.27833870714822739334  0.8449647174207012279  1
0.27633012905583942409  0.85643533872370170013  1
0.26659362344409454071  0.84971288157123325835  1
0.26659362344409454071  0.84971288157123325835  1
1  2  3  4
  
ZONE T='face263'
STRANDID=0, SOLUTIONTIME=0
Nodes=4, Elements=1, ZONETYPE=FEQuadrilateral
DATAPACKING=POINT
DT=(SINGLE SINGLE SINGLE)
0.29060651990421182411  0.84258365139172419767  1
0.2862609729457457064  0.85305881639027048013  1
0.27833870714822739334  0.8449647174207012279  1
0.27833870714822739334  0.8449647174207012279  1
1  2  3  4
  
ZONE T='face264'
STRANDID=0, SOLUTIONTIME=0
Nodes=4, Elements=1, ZONETYPE=FEQuadrilateral
DATAPACKING=POINT
DT=(SINGLE SINGLE SINGLE)
0.2862609729457457064  0.85305881639027048013  1
0.28395117802146035979  0.86169720341840760902  1
0.27633012905583942409  0.85643533872370170013  1
0.27633012905583942409  0.85643533872370170013  1
1  2  3  4
  
ZONE T='face265'
STRANDID=0, SOLUTIONTIME=0
Nodes=4, Elements=1, ZONETYPE=FEQuadrilateral
DATAPACKING=POINT
DT=(SINGLE SINGLE SINGLE)
0.28691756301975890331  0.81938095508481101348  -1
0.28686116388672699973  0.81939190934637529118  -1
0.27701846629285703516  0.81151913894937177663  -1
0.27777496903735016121  0.80934645958276674182  -1
1  2  3  4
  
ZONE T='face266'
STRANDID=0, SOLUTIONTIME=0
Nodes=4, Elements=1, ZONETYPE=FEQuadrilateral
DATAPACKING=POINT
DT=(SINGLE SINGLE SINGLE)
0.28686116388672699973  0.81939190934637529118  1
0.27336450544910506633  0.82201333132262199843  1
0.27701846629285703516  0.81151913894937177663  1
0.27701846629285703516  0.81151913894937177663  1
1  2  3  4
  
ZONE T='face267'
STRANDID=0, SOLUTIONTIME=0
Nodes=4, Elements=1, ZONETYPE=FEQuadrilateral
DATAPACKING=POINT
DT=(SINGLE SINGLE SINGLE)
0.28225696812301276362  0.83244043225707065048  1
0.28690199773002639239  0.81942457066403329158  1
0.28707766134001255764  0.81956507678599233024  1
0.29633970755112026829  0.83021692936074720226  1
1  2  3  4
  
ZONE T='face268'
STRANDID=0, SOLUTIONTIME=0
Nodes=4, Elements=1, ZONETYPE=FEQuadrilateral
DATAPACKING=POINT
DT=(SINGLE SINGLE SINGLE)
0.28690199773002639239  0.81942457066403329158  -1
0.28691756301975890331  0.81938095508481101348  -1
0.28707766134001255764  0.81956507678599233024  -1
0.28707766134001255764  0.81956507678599233024  -1
1  2  3  4
  
ZONE T='face269'
STRANDID=0, SOLUTIONTIME=0
Nodes=4, Elements=1, ZONETYPE=FEQuadrilateral
DATAPACKING=POINT
DT=(SINGLE SINGLE SINGLE)
0.28950665054221041972  0.80736537901211180568  -1
0.28367315888266775303  0.79778899805443437288  -1
0.28421822464282714416  0.79690007062994250298  -1
0.29803983699546188202  0.79721851233401186398  -1
1  2  3  4
  
ZONE T='face270'
STRANDID=0, SOLUTIONTIME=0
Nodes=4, Elements=1, ZONETYPE=FEQuadrilateral
DATAPACKING=POINT
DT=(SINGLE SINGLE SINGLE)
0.28367315888266775303  0.79778899805443437288  1
0.28311619866809095702  0.79687468060883859255  1
0.28421822464282714416  0.79690007062994250298  1
0.28421822464282714416  0.79690007062994250298  1
1  2  3  4
  
ZONE T='face271'
STRANDID=0, SOLUTIONTIME=0
Nodes=4, Elements=1, ZONETYPE=FEQuadrilateral
DATAPACKING=POINT
DT=(SINGLE SINGLE SINGLE)
0.28950665054221041972  0.80736537901211180568  -1
0.28691756301975890331  0.81938095508481101348  -1
0.27777496903735016121  0.80934645958276674182  -1
0.27777496903735016121  0.80934645958276674182  -1
1  2  3  4
  
ZONE T='face272'
STRANDID=0, SOLUTIONTIME=0
Nodes=4, Elements=1, ZONETYPE=FEQuadrilateral
DATAPACKING=POINT
DT=(SINGLE SINGLE SINGLE)
0.30297205155855577718  0.81432110721068573511  -1
0.29735439511568290127  0.82778501493560829871  -1
0.28707766134001255764  0.81956507678599233024  -1
0.28691756301975890331  0.81938095508481101348  -1
1  2  3  4
  
ZONE T='face273'
STRANDID=0, SOLUTIONTIME=0
Nodes=4, Elements=1, ZONETYPE=FEQuadrilateral
DATAPACKING=POINT
DT=(SINGLE SINGLE SINGLE)
0.29735439511568290127  0.82778501493560829871  1
0.29633970755112026829  0.83021692936074720226  1
0.28707766134001255764  0.81956507678599233024  1
0.28707766134001255764  0.81956507678599233024  1
1  2  3  4
  
ZONE T='face274'
STRANDID=0, SOLUTIONTIME=0
Nodes=4, Elements=1, ZONETYPE=FEQuadrilateral
DATAPACKING=POINT
DT=(SINGLE SINGLE SINGLE)
0.28983434688319986705  0.78218827739798513221  1
0.29254925337681136899  0.77868790835889911683  1
0.29444327700000000325  0.78022441399999997724  1
0.29307550383410824191  0.78245506425638344794  1
1  2  3  4
  
ZONE T='face275'
STRANDID=0, SOLUTIONTIME=0
Nodes=4, Elements=1, ZONETYPE=FEQuadrilateral
DATAPACKING=POINT
DT=(SINGLE SINGLE SINGLE)
0.30040208665237960739  0.76856313443700263743  -1
0.30092305912257305556  0.76965677827557710255  -1
0.29444327700000000325  0.78022441399999997724  -1
0.29254925337681136899  0.77868790835889911683  -1
1  2  3  4
  
ZONE T='face276'
STRANDID=0, SOLUTIONTIME=0
Nodes=4, Elements=1, ZONETYPE=FEQuadrilateral
DATAPACKING=POINT
DT=(SINGLE SINGLE SINGLE)
0.30758877457244948594  0.78364968394435707832  1
0.2976579141243560489  0.78283225266896105943  1
0.29444327700000000325  0.78022441399999997724  1
0.30092305912257305556  0.76965677827557710255  1
1  2  3  4
  
ZONE T='face277'
STRANDID=0, SOLUTIONTIME=0
Nodes=4, Elements=1, ZONETYPE=FEQuadrilateral
DATAPACKING=POINT
DT=(SINGLE SINGLE SINGLE)
0.2976579141243560489  0.78283225266896105943  -1
0.29307550383410824191  0.78245506425638344794  -1
0.29444327700000000325  0.78022441399999997724  -1
0.29444327700000000325  0.78022441399999997724  -1
1  2  3  4
  
ZONE T='face278'
STRANDID=0, SOLUTIONTIME=0
Nodes=4, Elements=1, ZONETYPE=FEQuadrilateral
DATAPACKING=POINT
DT=(SINGLE SINGLE SINGLE)
0.29803983699546188202  0.79721851233401186398  -1
0.30434586855395362459  0.78825778143101277173  -1
0.31262737760582287594  0.79497606368414286404  -1
0.31472529047093050769  0.79969200530800277349  -1
1  2  3  4
  
ZONE T='face279'
STRANDID=0, SOLUTIONTIME=0
Nodes=4, Elements=1, ZONETYPE=FEQuadrilateral
DATAPACKING=POINT
DT=(SINGLE SINGLE SINGLE)
0.30434586855395362459  0.78825778143101277173  1
0.30758877457244948594  0.78364968394435707832  1
0.31262737760582287594  0.79497606368414286404  1
0.31262737760582287594  0.79497606368414286404  1
1  2  3  4
  
ZONE T='face280'
STRANDID=0, SOLUTIONTIME=0
Nodes=4, Elements=1, ZONETYPE=FEQuadrilateral
DATAPACKING=POINT
DT=(SINGLE SINGLE SINGLE)
0.31718955924244418565  0.76917407546504112936  1
0.30939185696872933962  0.75584533076560767029  1
0.31019952249275101197  0.75452813909410032522  1
0.32562715709482897841  0.75377567782221910342  1
1  2  3  4
  
ZONE T='face281'
STRANDID=0, SOLUTIONTIME=0
Nodes=4, Elements=1, ZONETYPE=FEQuadrilateral
DATAPACKING=POINT
DT=(SINGLE SINGLE SINGLE)
0.30939185696872933962  0.75584533076560767029  -1
0.30866504633088093223  0.75460298101991807318  -1
0.31019952249275101197  0.75452813909410032522  -1
0.31019952249275101197  0.75452813909410032522  -1
1  2  3  4
  
ZONE T='face282'
STRANDID=0, SOLUTIONTIME=0
Nodes=4, Elements=1, ZONETYPE=FEQuadrilateral
DATAPACKING=POINT
DT=(SINGLE SINGLE SINGLE)
0.30758877457244948594  0.78364968394435707832  1
0.30092305912257305556  0.76965677827557710255  1
0.30156764194896640285  0.76860555211168901657  1
0.31718955924244418565  0.76917407546504112936  1
1  2  3  4
  
ZONE T='face283'
STRANDID=0, SOLUTIONTIME=0
Nodes=4, Elements=1, ZONETYPE=FEQuadrilateral
DATAPACKING=POINT
DT=(SINGLE SINGLE SINGLE)
0.30092305912257305556  0.76965677827557710255  -1
0.30040208665237960739  0.76856313443700263743  -1
0.30156764194896640285  0.76860555211168901657  -1
0.30156764194896640285  0.76860555211168901657  -1
1  2  3  4
  
ZONE T='face284'
STRANDID=0, SOLUTIONTIME=0
Nodes=4, Elements=1, ZONETYPE=FEQuadrilateral
DATAPACKING=POINT
DT=(SINGLE SINGLE SINGLE)
0.33558473065832877813  0.76936361765122585066  1
0.32528996311673230579  0.78507608911647852601  1
0.31718955924244418565  0.76917407546504112936  1
0.31718955924244418565  0.76917407546504112936  1
1  2  3  4
  
ZONE T='face285'
STRANDID=0, SOLUTIONTIME=0
Nodes=4, Elements=1, ZONETYPE=FEQuadrilateral
DATAPACKING=POINT
DT=(SINGLE SINGLE SINGLE)
0.32528996311673230579  0.78507608911647852601  1
0.31609860791065558239  0.79779206072132813343  1
0.31262737760582287594  0.79497606368414286404  1
0.30758877457244948594  0.78364968394435707832  1
1  2  3  4
  
ZONE T='face286'
STRANDID=0, SOLUTIONTIME=0
Nodes=4, Elements=1, ZONETYPE=FEQuadrilateral
DATAPACKING=POINT
DT=(SINGLE SINGLE SINGLE)
0.31609860791065558239  0.79779206072132813343  -1
0.31472529047093050769  0.79969200530800277349  -1
0.31262737760582287594  0.79497606368414286404  -1
0.31262737760582287594  0.79497606368414286404  -1
1  2  3  4
  
ZONE T='face287'
STRANDID=0, SOLUTIONTIME=0
Nodes=4, Elements=1, ZONETYPE=FEQuadrilateral
DATAPACKING=POINT
DT=(SINGLE SINGLE SINGLE)
0.33141394850820465878  0.73965756281420957929  -1
0.32747327792269270708  0.72635701422611520517  -1
0.32764160908777911763  0.72608248920121731818  -1
0.34323444168673261645  0.73032288909864939708  -1
1  2  3  4
  
ZONE T='face288'
STRANDID=0, SOLUTIONTIME=0
Nodes=4, Elements=1, ZONETYPE=FEQuadrilateral
DATAPACKING=POINT
DT=(SINGLE SINGLE SINGLE)
0.32747327792269270708  0.72635701422611520517  1
0.32737006305999821754  0.72600864349415661358  1
0.32764160908777911763  0.72608248920121731818  1
0.32764160908777911763  0.72608248920121731818  1
1  2  3  4
  
ZONE T='face289'
STRANDID=0, SOLUTIONTIME=0
Nodes=4, Elements=1, ZONETYPE=FEQuadrilateral
DATAPACKING=POINT
DT=(SINGLE SINGLE SINGLE)
0.32562715709482897841  0.75377567782221910342  1
0.31790081349316973158  0.74196838996045444414  1
0.31981290907309839477  0.73885002437705427081  1
0.32911578610564451441  0.74526442139760884498  1
1  2  3  4
  
ZONE T='face290'
STRANDID=0, SOLUTIONTIME=0
Nodes=4, Elements=1, ZONETYPE=FEQuadrilateral
DATAPACKING=POINT
DT=(SINGLE SINGLE SINGLE)
0.33141394850820465878  0.73965756281420957929  -1
0.32911578610564451441  0.74526442139760884498  -1
0.32108933793611393881  0.73893887549896841715  -1
0.32108933793611393881  0.73893887549896841715  -1
1  2  3  4
  
ZONE T='face291'
STRANDID=0, SOLUTIONTIME=0
Nodes=4, Elements=1, ZONETYPE=FEQuadrilateral
DATAPACKING=POINT
DT=(SINGLE SINGLE SINGLE)
0.32108933793611393881  0.73893887549896841715  1
0.32911578610564451441  0.74526442139760884498  1
0.31981290907309839477  0.73885002437705427081  1
0.31981290907309839477  0.73885002437705427081  1
1  2  3  4
  
ZONE T='face292'
STRANDID=0, SOLUTIONTIME=0
Nodes=4, Elements=1, ZONETYPE=FEQuadrilateral
DATAPACKING=POINT
DT=(SINGLE SINGLE SINGLE)
0.31567160934560745122  0.73856175204349006069  -1
0.31981290907309839477  0.73885002437705427081  -1
0.31790081349316973158  0.74196838996045444414  -1
0.31790081349316973158  0.74196838996045444414  -1
1  2  3  4
  
ZONE T='face293'
STRANDID=0, SOLUTIONTIME=0
Nodes=4, Elements=1, ZONETYPE=FEQuadrilateral
DATAPACKING=POINT
DT=(SINGLE SINGLE SINGLE)
0.32562715709482897841  0.75377567782221910342  1
0.33754978908180410802  0.7519111562681443095  1
0.34293242346697339062  0.75615314477163186879  1
0.33558473065832877813  0.76936361765122585066  1
1  2  3  4
  
ZONE T='face294'
STRANDID=0, SOLUTIONTIME=0
Nodes=4, Elements=1, ZONETYPE=FEQuadrilateral
DATAPACKING=POINT
DT=(SINGLE SINGLE SINGLE)
0.33754978908180410802  0.7519111562681443095  -1
0.34602939712927388571  0.75058507222966308614  -1
0.34293242346697339062  0.75615314477163186879  -1
0.34293242346697339062  0.75615314477163186879  -1
1  2  3  4
  
ZONE T='face295'
STRANDID=0, SOLUTIONTIME=0
Nodes=4, Elements=1, ZONETYPE=FEQuadrilateral
DATAPACKING=POINT
DT=(SINGLE SINGLE SINGLE)
0.34831056700111162616  0.70138128313498027122  -1
0.35286998690644311161  0.70174559743273323686  -1
0.36153929039894355801  0.70841255410001602311  -1
0.35498440509470835513  0.71728359741950742379  -1
1  2  3  4
  
ZONE T='face296'
STRANDID=0, SOLUTIONTIME=0
Nodes=4, Elements=1, ZONETYPE=FEQuadrilateral
DATAPACKING=POINT
DT=(SINGLE SINGLE SINGLE)
0.35286998690644311161  0.70174559743273323686  1
0.36570760664126217288  0.70277137012215784573  1
0.36153929039894355801  0.70841255410001602311  1
0.36153929039894355801  0.70841255410001602311  1
1  2  3  4
  
ZONE T='face297'
STRANDID=0, SOLUTIONTIME=0
Nodes=4, Elements=1, ZONETYPE=FEQuadrilateral
DATAPACKING=POINT
DT=(SINGLE SINGLE SINGLE)
0.35498440509470835513  0.71728359741950742379  -1
0.34323444168673261645  0.73032288909864939708  -1
0.3382085869204592421  0.71434979869083681248  -1
0.3382085869204592421  0.71434979869083681248  -1
1  2  3  4
  
ZONE T='face298'
STRANDID=0, SOLUTIONTIME=0
Nodes=4, Elements=1, ZONETYPE=FEQuadrilateral
DATAPACKING=POINT
DT=(SINGLE SINGLE SINGLE)
0.37332595718127603579  0.71988355567552686498  -1
0.36110868903375253902  0.73502353766107031419  -1
0.35498440509470835513  0.71728359741950742379  -1
0.35498440509470835513  0.71728359741950742379  -1
1  2  3  4
  
ZONE T='face299'
STRANDID=0, SOLUTIONTIME=0
Nodes=4, Elements=1, ZONETYPE=FEQuadrilateral
DATAPACKING=POINT
DT=(SINGLE SINGLE SINGLE)
0.36110868903375253902  0.73502353766107031419  -1
0.34602939712927388571  0.75058507222966308614  -1
0.34323444168673261645  0.73032288909864939708  -1
0.34323444168673261645  0.73032288909864939708  -1
1  2  3  4
  
ZONE T='face300'
STRANDID=0, SOLUTIONTIME=0
Nodes=4, Elements=1, ZONETYPE=FEQuadrilateral
DATAPACKING=POINT
DT=(SINGLE SINGLE SINGLE)
0.38567486010052809409  0.67040480936818158675  1
0.37568514853634210615  0.68693743204115242929  1
0.36550239582174337549  0.66966603035813232481  1
0.36550239582174337549  0.66966603035813232481  1
1  2  3  4
  
ZONE T='face301'
STRANDID=0, SOLUTIONTIME=0
Nodes=4, Elements=1, ZONETYPE=FEQuadrilateral
DATAPACKING=POINT
DT=(SINGLE SINGLE SINGLE)
0.37568514853634210615  0.68693743204115242929  1
0.36570760664126217288  0.70277137012215784573  1
0.35741394759719624652  0.68701406493655958752  1
0.35741394759719624652  0.68701406493655958752  1
1  2  3  4
  
ZONE T='face302'
STRANDID=0, SOLUTIONTIME=0
Nodes=4, Elements=1, ZONETYPE=FEQuadrilateral
DATAPACKING=POINT
DT=(SINGLE SINGLE SINGLE)
0.39521195744739684441  0.68761359269701272101  1
0.38450755391128105254  0.70411729725554050852  1
0.37568514853634210615  0.68693743204115242929  1
0.37568514853634210615  0.68693743204115242929  1
1  2  3  4
  
ZONE T='face303'
STRANDID=0, SOLUTIONTIME=0
Nodes=4, Elements=1, ZONETYPE=FEQuadrilateral
DATAPACKING=POINT
DT=(SINGLE SINGLE SINGLE)
0.38450755391128105254  0.70411729725554050852  1
0.37443042912303514669  0.7183262297880110836  1
0.37169667182322063681  0.71622388771722089729  1
0.36570760664126217288  0.70277137012215784573  1
1  2  3  4
  
ZONE T='face304'
STRANDID=0, SOLUTIONTIME=0
Nodes=4, Elements=1, ZONETYPE=FEQuadrilateral
DATAPACKING=POINT
DT=(SINGLE SINGLE SINGLE)
0.37443042912303514669  0.7183262297880110836  -1
0.37332595718127603579  0.71988355567552686498  -1
0.37169667182322063681  0.71622388771722089729  -1
0.37169667182322063681  0.71622388771722089729  -1
1  2  3  4
  
ZONE T='face305'
STRANDID=0, SOLUTIONTIME=0
Nodes=4, Elements=1, ZONETYPE=FEQuadrilateral
DATAPACKING=POINT
DT=(SINGLE SINGLE SINGLE)
0.37685088845591963036  0.6542257971382119397  -1
0.38475858768220416728  0.63981428949114349525  -1
0.39501656054264372431  0.65363156148500234366  -1
0.39501656054264372431  0.65363156148500234366  -1
1  2  3  4
  
ZONE T='face306'
STRANDID=0, SOLUTIONTIME=0
Nodes=4, Elements=1, ZONETYPE=FEQuadrilateral
DATAPACKING=POINT
DT=(SINGLE SINGLE SINGLE)
0.40572268707132064236  0.67028119896167470682  -1
0.38897535104875680112  0.67038445928094370085  -1
0.38665970773612995393  0.66863649174533867914  -1
0.39501656054264372431  0.65363156148500234366  -1
1  2  3  4
  
ZONE T='face307'
STRANDID=0, SOLUTIONTIME=0
Nodes=4, Elements=1, ZONETYPE=FEQuadrilateral
DATAPACKING=POINT
DT=(SINGLE SINGLE SINGLE)
0.38897535104875680112  0.67038445928094370085  1
0.38567486010052809409  0.67040480936818158675  1
0.38665970773612995393  0.66863649174533867914  1
0.38665970773612995393  0.66863649174533867914  1
1  2  3  4
  
ZONE T='face308'
STRANDID=0, SOLUTIONTIME=0
Nodes=4, Elements=1, ZONETYPE=FEQuadrilateral
DATAPACKING=POINT
DT=(SINGLE SINGLE SINGLE)
0.40084809959469336338  0.6364092856365861639  -1
0.4029070997562836931  0.61846799384023110058  -1
0.41011266523774242421  0.62380813268668444671  -1
0.41594431137905513163  0.63058157486463262131  -1
1  2  3  4
  
ZONE T='face309'
STRANDID=0, SOLUTIONTIME=0
Nodes=4, Elements=1, ZONETYPE=FEQuadrilateral
DATAPACKING=POINT
DT=(SINGLE SINGLE SINGLE)
0.4029070997562836931  0.61846799384023110058  1
0.40321384193847786825  0.61579516695091884859  1
0.41011266523774242421  0.62380813268668444671  1
0.41011266523774242421  0.62380813268668444671  1
1  2  3  4
  
ZONE T='face310'
STRANDID=0, SOLUTIONTIME=0
Nodes=4, Elements=1, ZONETYPE=FEQuadrilateral
DATAPACKING=POINT
DT=(SINGLE SINGLE SINGLE)
0.40084809959469336338  0.6364092856365861639  -1
0.39501656054264372431  0.65363156148500234366  -1
0.38475858768220416728  0.63981428949114349525  -1
0.38475858768220416728  0.63981428949114349525  -1
1  2  3  4
  
ZONE T='face311'
STRANDID=0, SOLUTIONTIME=0
Nodes=4, Elements=1, ZONETYPE=FEQuadrilateral
DATAPACKING=POINT
DT=(SINGLE SINGLE SINGLE)
0.41594431137905513163  0.63058157486463262131  -1
0.42076189130063346155  0.6317004134423642725  -1
0.42985538925958238776  0.63843972374711177586  -1
0.41659377298403432732  0.6503895761337975534  -1
1  2  3  4
  
ZONE T='face312'
STRANDID=0, SOLUTIONTIME=0
Nodes=4, Elements=1, ZONETYPE=FEQuadrilateral
DATAPACKING=POINT
DT=(SINGLE SINGLE SINGLE)
0.42076189130063346155  0.6317004134423642725  1
0.43393843972086088012  0.63476054548664362365  1
0.42985538925958238776  0.63843972374711177586  1
0.42985538925958238776  0.63843972374711177586  1
1  2  3  4
  
ZONE T='face313'
STRANDID=0, SOLUTIONTIME=0
Nodes=4, Elements=1, ZONETYPE=FEQuadrilateral
DATAPACKING=POINT
DT=(SINGLE SINGLE SINGLE)
0.41659377298403432732  0.6503895761337975534  -1
0.40572268707132064236  0.67028119896167470682  -1
0.39501656054264372431  0.65363156148500234366  -1
0.39501656054264372431  0.65363156148500234366  -1
1  2  3  4
  
ZONE T='face314'
STRANDID=0, SOLUTIONTIME=0
Nodes=4, Elements=1, ZONETYPE=FEQuadrilateral
DATAPACKING=POINT
DT=(SINGLE SINGLE SINGLE)
0.28326019444317218632  0.48547658772648932812  1
0.2893512071622799664  0.4958237609975319482  1
0.27545888309167093633  0.49791544961180705942  1
0.27545888309167093633  0.49791544961180705942  1
1  2  3  4
  
ZONE T='face315'
STRANDID=0, SOLUTIONTIME=0
Nodes=4, Elements=1, ZONETYPE=FEQuadrilateral
DATAPACKING=POINT
DT=(SINGLE SINGLE SINGLE)
0.29563086033996377466  0.48589971002553222768  1
0.2893512071622799664  0.4958237609975319482  1
0.28326019444317218632  0.48547658772648932812  1
0.28326019444317218632  0.48547658772648932812  1
1  2  3  4
  
ZONE T='face316'
STRANDID=0, SOLUTIONTIME=0
Nodes=4, Elements=1, ZONETYPE=FEQuadrilateral
DATAPACKING=POINT
DT=(SINGLE SINGLE SINGLE)
0.30837682896417489831  0.48703597432575546078  1
0.30048897672311786211  0.49634642838592618608  1
0.29563086033996377466  0.48589971002553222768  1
0.29563086033996377466  0.48589971002553222768  1
1  2  3  4
  
ZONE T='face317'
STRANDID=0, SOLUTIONTIME=0
Nodes=4, Elements=1, ZONETYPE=FEQuadrilateral
DATAPACKING=POINT
DT=(SINGLE SINGLE SINGLE)
0.2893512071622799664  0.4958237609975319482  1
0.29471236709810777477  0.50499403880443816117  1
0.28573825951183762228  0.50485347827812676602  1
0.28573825951183762228  0.50485347827812676602  1
1  2  3  4
  
ZONE T='face318'
STRANDID=0, SOLUTIONTIME=0
Nodes=4, Elements=1, ZONETYPE=FEQuadrilateral
DATAPACKING=POINT
DT=(SINGLE SINGLE SINGLE)
0.30048897672311786211  0.49634642838592618608  1
0.29471236709810777477  0.50499403880443816117  1
0.2893512071622799664  0.4958237609975319482  1
0.2893512071622799664  0.4958237609975319482  1
1  2  3  4
  
ZONE T='face319'
STRANDID=0, SOLUTIONTIME=0
Nodes=4, Elements=1, ZONETYPE=FEQuadrilateral
DATAPACKING=POINT
DT=(SINGLE SINGLE SINGLE)
0.30873565909258887663  0.46557880257411099478  -1
0.30229313179092304198  0.4757232438264944463  -1
0.29679055774894258501  0.4648796480998205749  -1
0.29679055774894258501  0.4648796480998205749  -1
1  2  3  4
  
ZONE T='face320'
STRANDID=0, SOLUTIONTIME=0
Nodes=4, Elements=1, ZONETYPE=FEQuadrilateral
DATAPACKING=POINT
DT=(SINGLE SINGLE SINGLE)
0.29007130536520014941  0.47504894893372012765  1
0.29617464450869229742  0.47538567850833296502  1
0.30032662111233832114  0.4787270435962834858  1
0.29563086033996377466  0.48589971002553222768  1
1  2  3  4
  
ZONE T='face321'
STRANDID=0, SOLUTIONTIME=0
Nodes=4, Elements=1, ZONETYPE=FEQuadrilateral
DATAPACKING=POINT
DT=(SINGLE SINGLE SINGLE)
0.29617464450869229742  0.47538567850833296502  -1
0.30229313179092304198  0.4757232438264944463  -1
0.30032662111233832114  0.4787270435962834858  -1
0.30032662111233832114  0.4787270435962834858  -1
1  2  3  4
  
ZONE T='face322'
STRANDID=0, SOLUTIONTIME=0
Nodes=4, Elements=1, ZONETYPE=FEQuadrilateral
DATAPACKING=POINT
DT=(SINGLE SINGLE SINGLE)
0.32033487042039576753  0.46621699115388443024  -1
0.31418934605113729708  0.47593427662018916724  -1
0.30873565909258887663  0.46557880257411099478  -1
0.30873565909258887663  0.46557880257411099478  -1
1  2  3  4
  
ZONE T='face323'
STRANDID=0, SOLUTIONTIME=0
Nodes=4, Elements=1, ZONETYPE=FEQuadrilateral
DATAPACKING=POINT
DT=(SINGLE SINGLE SINGLE)
0.31418934605113729708  0.47593427662018916724  -1
0.30905107897227407365  0.48574818116215628949  -1
0.30664143714665792473  0.48380898596931520839  -1
0.30229313179092304198  0.4757232438264944463  -1
1  2  3  4
  
ZONE T='face324'
STRANDID=0, SOLUTIONTIME=0
Nodes=4, Elements=1, ZONETYPE=FEQuadrilateral
DATAPACKING=POINT
DT=(SINGLE SINGLE SINGLE)
0.30905107897227407365  0.48574818116215628949  1
0.30837682896417489831  0.48703597432575546078  1
0.30664143714665792473  0.48380898596931520839  1
0.30664143714665792473  0.48380898596931520839  1
1  2  3  4
  
ZONE T='face325'
STRANDID=0, SOLUTIONTIME=0
Nodes=4, Elements=1, ZONETYPE=FEQuadrilateral
DATAPACKING=POINT
DT=(SINGLE SINGLE SINGLE)
0.3220791836752127657  0.44634893137860909285  -1
0.31529633572397408603  0.45582976894403115509  -1
0.31036330884932045171  0.44510685791133147715  -1
0.31036330884932045171  0.44510685791133147715  -1
1  2  3  4
  
ZONE T='face326'
STRANDID=0, SOLUTIONTIME=0
Nodes=4, Elements=1, ZONETYPE=FEQuadrilateral
DATAPACKING=POINT
DT=(SINGLE SINGLE SINGLE)
0.31529633572397408603  0.45582976894403115509  -1
0.30873565909258887663  0.46557880257411099478  -1
0.30351086875766208895  0.45489311559464873369  -1
0.30351086875766208895  0.45489311559464873369  -1
1  2  3  4
  
ZONE T='face327'
STRANDID=0, SOLUTIONTIME=0
Nodes=4, Elements=1, ZONETYPE=FEQuadrilateral
DATAPACKING=POINT
DT=(SINGLE SINGLE SINGLE)
0.33342294000246069929  0.44774297933149853623  -1
0.32675528517730462186  0.45683480802927489695  -1
0.3220791836752127657  0.44634893137860909285  -1
0.3220791836752127657  0.44634893137860909285  -1
1  2  3  4
  
ZONE T='face328'
STRANDID=0, SOLUTIONTIME=0
Nodes=4, Elements=1, ZONETYPE=FEQuadrilateral
DATAPACKING=POINT
DT=(SINGLE SINGLE SINGLE)
0.32675528517730462186  0.45683480802927489695  -1
0.32033487042039576753  0.46621699115388443024  -1
0.31529633572397408603  0.45582976894403115509  -1
0.31529633572397408603  0.45582976894403115509  -1
1  2  3  4
  
ZONE T='face329'
STRANDID=0, SOLUTIONTIME=0
Nodes=4, Elements=1, ZONETYPE=FEQuadrilateral
DATAPACKING=POINT
DT=(SINGLE SINGLE SINGLE)
0.33668575780428777744  0.4283206072524281538  1
0.32996657413636454326  0.43619792461536838202  1
0.32835591161336535881  0.43489273325643978962  1
0.32499101617496267691  0.42581765996711551381  1
1  2  3  4
  
ZONE T='face330'
STRANDID=0, SOLUTIONTIME=0
Nodes=4, Elements=1, ZONETYPE=FEQuadrilateral
DATAPACKING=POINT
DT=(SINGLE SINGLE SINGLE)
0.32996657413636454326  0.43619792461536838202  -1
0.32918123715631986137  0.43711862405363460793  -1
0.32835591161336535881  0.43489273325643978962  -1
0.32835591161336535881  0.43489273325643978962  -1
1  2  3  4
  
ZONE T='face331'
STRANDID=0, SOLUTIONTIME=0
Nodes=4, Elements=1, ZONETYPE=FEQuadrilateral
DATAPACKING=POINT
DT=(SINGLE SINGLE SINGLE)
0.32918123715631986137  0.43711862405363460793  -1
0.3220791836752127657  0.44634893137860909285  -1
0.3174580450955795663  0.43545961219394202502  -1
0.3174580450955795663  0.43545961219394202502  -1
1  2  3  4
  
ZONE T='face332'
STRANDID=0, SOLUTIONTIME=0
Nodes=4, Elements=1, ZONETYPE=FEQuadrilateral
DATAPACKING=POINT
DT=(SINGLE SINGLE SINGLE)
0.34829614967895056177  0.43039110519862971982  1
0.34044961427448244828  0.43901015398634590792  1
0.33668575780428777744  0.4283206072524281538  1
0.33668575780428777744  0.4283206072524281538  1
1  2  3  4
  
ZONE T='face333'
STRANDID=0, SOLUTIONTIME=0
Nodes=4, Elements=1, ZONETYPE=FEQuadrilateral
DATAPACKING=POINT
DT=(SINGLE SINGLE SINGLE)
0.32918123715631986137  0.43711862405363460793  -1
0.3316047935768092203  0.43752544656808356471  -1
0.33768185271507100698  0.44244995742103854219  -1
0.33342294000246069929  0.44774297933149853623  -1
1  2  3  4
  
ZONE T='face334'
STRANDID=0, SOLUTIONTIME=0
Nodes=4, Elements=1, ZONETYPE=FEQuadrilateral
DATAPACKING=POINT
DT=(SINGLE SINGLE SINGLE)
0.3316047935768092203  0.43752544656808356471  1
0.34044961427448244828  0.43901015398634590792  1
0.33768185271507100698  0.44244995742103854219  1
0.33768185271507100698  0.44244995742103854219  1
1  2  3  4
  
ZONE T='face335'
STRANDID=0, SOLUTIONTIME=0
Nodes=4, Elements=1, ZONETYPE=FEQuadrilateral
DATAPACKING=POINT
DT=(SINGLE SINGLE SINGLE)
0.33387066952048805035  0.41551085798428855078  1
0.34362607011625484477  0.42144149710009487508  1
0.33668575780428777744  0.4283206072524281538  1
0.33668575780428777744  0.4283206072524281538  1
1  2  3  4
  
ZONE T='face336'
STRANDID=0, SOLUTIONTIME=0
Nodes=4, Elements=1, ZONETYPE=FEQuadrilateral
DATAPACKING=POINT
DT=(SINGLE SINGLE SINGLE)
0.34623120152786268644  0.41240956514609400374  1
0.34362607011625484477  0.42144149710009487508  1
0.33387066952048805035  0.41551085798428855078  1
0.33387066952048805035  0.41551085798428855078  1
1  2  3  4
  
ZONE T='face337'
STRANDID=0, SOLUTIONTIME=0
Nodes=4, Elements=1, ZONETYPE=FEQuadrilateral
DATAPACKING=POINT
DT=(SINGLE SINGLE SINGLE)
0.35685862648458960278  0.41156339153569598821  1
0.35227885703083250402  0.42042313583138396504  1
0.34623120152786268644  0.41240956514609400374  1
0.34623120152786268644  0.41240956514609400374  1
1  2  3  4
  
ZONE T='face338'
STRANDID=0, SOLUTIONTIME=0
Nodes=4, Elements=1, ZONETYPE=FEQuadrilateral
DATAPACKING=POINT
DT=(SINGLE SINGLE SINGLE)
0.35227885703083250402  0.42042313583138396504  1
0.34829614967895056177  0.43039110519862971982  1
0.34362607011625484477  0.42144149710009487508  1
0.34362607011625484477  0.42144149710009487508  1
1  2  3  4
  
ZONE T='face339'
STRANDID=0, SOLUTIONTIME=0
Nodes=4, Elements=1, ZONETYPE=FEQuadrilateral
DATAPACKING=POINT
DT=(SINGLE SINGLE SINGLE)
0.33387066952048805035  0.41551085798428855078  1
0.33940521482563590361  0.40336113664026579384  1
0.34623120152786268644  0.41240956514609400374  1
0.34623120152786268644  0.41240956514609400374  1
1  2  3  4
  
ZONE T='face340'
STRANDID=0, SOLUTIONTIME=0
Nodes=4, Elements=1, ZONETYPE=FEQuadrilateral
DATAPACKING=POINT
DT=(SINGLE SINGLE SINGLE)
0.34623120152786268644  0.41240956514609400374  1
0.35086235765776840889  0.40256735424753586905  1
0.35685862648458960278  0.41156339153569598821  1
0.35685862648458960278  0.41156339153569598821  1
1  2  3  4
  
ZONE T='face341'
STRANDID=0, SOLUTIONTIME=0
Nodes=4, Elements=1, ZONETYPE=FEQuadrilateral
DATAPACKING=POINT
DT=(SINGLE SINGLE SINGLE)
0.36118895605817641359  0.38367915037492678065  -1
0.35595302899251757278  0.39291482489038520587  -1
0.3504980932640069935  0.383508790757497664  -1
0.3504980932640069935  0.383508790757497664  -1
1  2  3  4
  
ZONE T='face342'
STRANDID=0, SOLUTIONTIME=0
Nodes=4, Elements=1, ZONETYPE=FEQuadrilateral
DATAPACKING=POINT
DT=(SINGLE SINGLE SINGLE)
0.34490655457649677107  0.39312543785653941697  1
0.35385551842591567162  0.3929548161948805407  1
0.35530018109191263687  0.39415270357316889438  1
0.35086235765776840889  0.40256735424753586905  1
1  2  3  4
  
ZONE T='face343'
STRANDID=0, SOLUTIONTIME=0
Nodes=4, Elements=1, ZONETYPE=FEQuadrilateral
DATAPACKING=POINT
DT=(SINGLE SINGLE SINGLE)
0.35385551842591567162  0.3929548161948805407  -1
0.35595302899251757278  0.39291482489038520587  -1
0.35530018109191263687  0.39415270357316889438  -1
0.35530018109191263687  0.39415270357316889438  -1
1  2  3  4
  
ZONE T='face344'
STRANDID=0, SOLUTIONTIME=0
Nodes=4, Elements=1, ZONETYPE=FEQuadrilateral
DATAPACKING=POINT
DT=(SINGLE SINGLE SINGLE)
0.37132124129867999374  0.38378333252752455662  -1
0.36646857191214793348  0.39256974749323975127  -1
0.36118895605817641359  0.38367915037492678065  -1
0.36118895605817641359  0.38367915037492678065  -1
1  2  3  4
  
ZONE T='face345'
STRANDID=0, SOLUTIONTIME=0
Nodes=4, Elements=1, ZONETYPE=FEQuadrilateral
DATAPACKING=POINT
DT=(SINGLE SINGLE SINGLE)
0.36646857191214793348  0.39256974749323975127  -1
0.36267117693502776143  0.40026459605416575549  -1
0.35838503746668948224  0.39671060902899202283  -1
0.35595302899251757278  0.39291482489038520587  -1
1  2  3  4
  
ZONE T='face346'
STRANDID=0, SOLUTIONTIME=0
Nodes=4, Elements=1, ZONETYPE=FEQuadrilateral
DATAPACKING=POINT
DT=(SINGLE SINGLE SINGLE)
0.36267117693502776143  0.40026459605416575549  1
0.36179703248955819017  0.40203591801798332916  1
0.35838503746668948224  0.39671060902899202283  1
0.35838503746668948224  0.39671060902899202283  1
1  2  3  4
  
ZONE T='face347'
STRANDID=0, SOLUTIONTIME=0
Nodes=4, Elements=1, ZONETYPE=FEQuadrilateral
DATAPACKING=POINT
DT=(SINGLE SINGLE SINGLE)
0.37241565743684745815  0.36707498301101876281  -1
0.36664715802178010629  0.37498488195586349159  -1
0.36237756560090211844  0.36541355358820531984  -1
0.36237756560090211844  0.36541355358820531984  -1
1  2  3  4
  
ZONE T='face348'
STRANDID=0, SOLUTIONTIME=0
Nodes=4, Elements=1, ZONETYPE=FEQuadrilateral
DATAPACKING=POINT
DT=(SINGLE SINGLE SINGLE)
0.36664715802178010629  0.37498488195586349159  -1
0.36118895605817641359  0.38367915037492678065  -1
0.35624882584512629347  0.37431204008212520806  -1
0.35624882584512629347  0.37431204008212520806  -1
1  2  3  4
  
ZONE T='face349'
STRANDID=0, SOLUTIONTIME=0
Nodes=4, Elements=1, ZONETYPE=FEQuadrilateral
DATAPACKING=POINT
DT=(SINGLE SINGLE SINGLE)
0.38129865652209077309  0.36825644732091478151  -1
0.3763369647392554862  0.37562356081684289411  -1
0.37241565743684745815  0.36707498301101876281  -1
0.37241565743684745815  0.36707498301101876281  -1
1  2  3  4
  
ZONE T='face350'
STRANDID=0, SOLUTIONTIME=0
Nodes=4, Elements=1, ZONETYPE=FEQuadrilateral
DATAPACKING=POINT
DT=(SINGLE SINGLE SINGLE)
0.3763369647392554862  0.37562356081684289411  -1
0.37132124129867999374  0.38378333252752455662  -1
0.36664715802178010629  0.37498488195586349159  -1
0.36664715802178010629  0.37498488195586349159  -1
1  2  3  4
  
ZONE T='face351'
STRANDID=0, SOLUTIONTIME=0
Nodes=4, Elements=1, ZONETYPE=FEQuadrilateral
DATAPACKING=POINT
DT=(SINGLE SINGLE SINGLE)
0.36984564850931977986  0.35622535895951207285  -1
0.37815774580888700251  0.3613575715100665886  -1
0.37241565743684745815  0.36707498301101876281  -1
0.37241565743684745815  0.36707498301101876281  -1
1  2  3  4
  
ZONE T='face352'
STRANDID=0, SOLUTIONTIME=0
Nodes=4, Elements=1, ZONETYPE=FEQuadrilateral
DATAPACKING=POINT
DT=(SINGLE SINGLE SINGLE)
0.38065692468309569874  0.35369934053322354961  -1
0.37815774580888700251  0.3613575715100665886  -1
0.36984564850931977986  0.35622535895951207285  -1
0.36984564850931977986  0.35622535895951207285  -1
1  2  3  4
  
ZONE T='face353'
STRANDID=0, SOLUTIONTIME=0
Nodes=4, Elements=1, ZONETYPE=FEQuadrilateral
DATAPACKING=POINT
DT=(SINGLE SINGLE SINGLE)
0.3899639976644451167  0.35320905623402770734  -1
0.38577713486308601309  0.36105118936970281851  -1
0.38065692468309569874  0.35369934053322354961  -1
0.38065692468309569874  0.35369934053322354961  -1
1  2  3  4
  
ZONE T='face354'
STRANDID=0, SOLUTIONTIME=0
Nodes=4, Elements=1, ZONETYPE=FEQuadrilateral
DATAPACKING=POINT
DT=(SINGLE SINGLE SINGLE)
0.38577713486308601309  0.36105118936970281851  -1
0.38129865652209077309  0.36825644732091478151  -1
0.37815774580888700251  0.3613575715100665886  -1
0.37815774580888700251  0.3613575715100665886  -1
1  2  3  4
  
ZONE T='face355'
STRANDID=0, SOLUTIONTIME=0
Nodes=4, Elements=1, ZONETYPE=FEQuadrilateral
DATAPACKING=POINT
DT=(SINGLE SINGLE SINGLE)
0.36984564850931977986  0.35622535895951207285  -1
0.37478568363290493126  0.34560938186429723817  -1
0.38065692468309569874  0.35369934053322354961  -1
0.38065692468309569874  0.35369934053322354961  -1
1  2  3  4
  
ZONE T='face356'
STRANDID=0, SOLUTIONTIME=0
Nodes=4, Elements=1, ZONETYPE=FEQuadrilateral
DATAPACKING=POINT
DT=(SINGLE SINGLE SINGLE)
0.38065692468309569874  0.35369934053322354961  -1
0.38453104142785771158  0.34597571456961345726  -1
0.38622787527947144426  0.34721268141534955554  -1
0.3899639976644451167  0.35320905623402770734  -1
1  2  3  4
  
ZONE T='face357'
STRANDID=0, SOLUTIONTIME=0
Nodes=4, Elements=1, ZONETYPE=FEQuadrilateral
DATAPACKING=POINT
DT=(SINGLE SINGLE SINGLE)
0.38453104142785771158  0.34597571456961345726  1
0.38494409001711765717  0.34515224098365221428  1
0.38622787527947144426  0.34721268141534955554  1
0.38622787527947144426  0.34721268141534955554  1
1  2  3  4
  
ZONE T='face358'
STRANDID=0, SOLUTIONTIME=0
Nodes=4, Elements=1, ZONETYPE=FEQuadrilateral
DATAPACKING=POINT
DT=(SINGLE SINGLE SINGLE)
0.3950236562593215095  0.32885535312410402176  1
0.38979003535821199478  0.33678745289061512436  1
0.38533324460343659768  0.32803555448607218947  1
0.38533324460343659768  0.32803555448607218947  1
1  2  3  4
  
ZONE T='face359'
STRANDID=0, SOLUTIONTIME=0
Nodes=4, Elements=1, ZONETYPE=FEQuadrilateral
DATAPACKING=POINT
DT=(SINGLE SINGLE SINGLE)
0.38979003535821199478  0.33678745289061512436  1
0.38494409001711765717  0.34515224098365221428  1
0.37990276000385508892  0.33656527816514231199  1
0.37990276000385508892  0.33656527816514231199  1
1  2  3  4
  
ZONE T='face360'
STRANDID=0, SOLUTIONTIME=0
Nodes=4, Elements=1, ZONETYPE=FEQuadrilateral
DATAPACKING=POINT
DT=(SINGLE SINGLE SINGLE)
0.40388541134806760224  0.32993306110773712447  1
0.39900278487386736659  0.33706209405112241839  1
0.3950236562593215095  0.32885535312410402176  1
0.3950236562593215095  0.32885535312410402176  1
1  2  3  4
  
ZONE T='face361'
STRANDID=0, SOLUTIONTIME=0
Nodes=4, Elements=1, ZONETYPE=FEQuadrilateral
DATAPACKING=POINT
DT=(SINGLE SINGLE SINGLE)
0.39900278487386736659  0.33706209405112241839  1
0.39454205567519406994  0.34504911787141867574  1
0.38979003535821199478  0.33678745289061512436  1
0.38979003535821199478  0.33678745289061512436  1
1  2  3  4
  
ZONE T='face362'
STRANDID=0, SOLUTIONTIME=0
Nodes=4, Elements=1, ZONETYPE=FEQuadrilateral
DATAPACKING=POINT
DT=(SINGLE SINGLE SINGLE)
0.40759178108236182592  0.31471048029255960232  1
0.40091702435986553699  0.32146832886895343462  1
0.39790310332905448609  0.31182447371038912731  1
0.39790310332905448609  0.31182447371038912731  1
1  2  3  4
  
ZONE T='face363'
STRANDID=0, SOLUTIONTIME=0
Nodes=4, Elements=1, ZONETYPE=FEQuadrilateral
DATAPACKING=POINT
DT=(SINGLE SINGLE SINGLE)
0.40091702435986553699  0.32146832886895343462  1
0.3950236562593215095  0.32885535312410402176  1
0.39123246598727035028  0.31984349594436461972  1
0.39123246598727035028  0.31984349594436461972  1
1  2  3  4
  
ZONE T='face364'
STRANDID=0, SOLUTIONTIME=0
Nodes=4, Elements=1, ZONETYPE=FEQuadrilateral
DATAPACKING=POINT
DT=(SINGLE SINGLE SINGLE)
0.40759178108236182592  0.31471048029255960232  1
0.40826807494290850986  0.31492989165080020886  1
0.41431026603725684687  0.31943329923919833169  1
0.40986286695970725047  0.32363644865343332846  1
1  2  3  4
  
ZONE T='face365'
STRANDID=0, SOLUTIONTIME=0
Nodes=4, Elements=1, ZONETYPE=FEQuadrilateral
DATAPACKING=POINT
DT=(SINGLE SINGLE SINGLE)
0.40826807494290850986  0.31492989165080020886  -1
0.41631349791802974014  0.31754008418036760997  -1
0.41431026603725684687  0.31943329923919833169  -1
0.41431026603725684687  0.31943329923919833169  -1
1  2  3  4
  
ZONE T='face366'
STRANDID=0, SOLUTIONTIME=0
Nodes=4, Elements=1, ZONETYPE=FEQuadrilateral
DATAPACKING=POINT
DT=(SINGLE SINGLE SINGLE)
0.40986286695970725047  0.32363644865343332846  1
0.40388541134806760224  0.32993306110773712447  1
0.40091702435986553699  0.32146832886895343462  1
0.40091702435986553699  0.32146832886895343462  1
1  2  3  4
  
ZONE T='face367'
STRANDID=0, SOLUTIONTIME=0
Nodes=4, Elements=1, ZONETYPE=FEQuadrilateral
DATAPACKING=POINT
DT=(SINGLE SINGLE SINGLE)
0.41430174859668850162  0.30984533467631431014  -1
0.407785368343462018  0.31457011743496138267  -1
0.40756036543343654444  0.31440241671239271826  -1
0.40643343326152636674  0.30335165789122942037  -1
1  2  3  4
  
ZONE T='face368'
STRANDID=0, SOLUTIONTIME=0
Nodes=4, Elements=1, ZONETYPE=FEQuadrilateral
DATAPACKING=POINT
DT=(SINGLE SINGLE SINGLE)
0.407785368343462018  0.31457011743496138267  1
0.40759178108236182592  0.31471048029255960232  1
0.40756036543343654444  0.31440241671239271826  1
0.40756036543343654444  0.31440241671239271826  1
1  2  3  4
  
ZONE T='face369'
STRANDID=0, SOLUTIONTIME=0
Nodes=4, Elements=1, ZONETYPE=FEQuadrilateral
DATAPACKING=POINT
DT=(SINGLE SINGLE SINGLE)
0.41813745273945601699  0.30210242228291261934  -1
0.41430174859668850162  0.30984533467631431014  -1
0.40643343326152636674  0.30335165789122942037  -1
0.40643343326152636674  0.30335165789122942037  -1
1  2  3  4
  
ZONE T='face370'
STRANDID=0, SOLUTIONTIME=0
Nodes=4, Elements=1, ZONETYPE=FEQuadrilateral
DATAPACKING=POINT
DT=(SINGLE SINGLE SINGLE)
0.42846804871917182345  0.30302856371682285186  -1
0.42240551202567871991  0.31085150055448745876  -1
0.41813745273945601699  0.30210242228291261934  -1
0.41813745273945601699  0.30210242228291261934  -1
1  2  3  4
  
ZONE T='face371'
STRANDID=0, SOLUTIONTIME=0
Nodes=4, Elements=1, ZONETYPE=FEQuadrilateral
DATAPACKING=POINT
DT=(SINGLE SINGLE SINGLE)
0.42240551202567871991  0.31085150055448745876  -1
0.41631349791802974014  0.31754008418036760997  -1
0.41430174859668850162  0.30984533467631431014  -1
0.41430174859668850162  0.30984533467631431014  -1
1  2  3  4
  
ZONE T='face372'
STRANDID=0, SOLUTIONTIME=0
Nodes=4, Elements=1, ZONETYPE=FEQuadrilateral
DATAPACKING=POINT
DT=(SINGLE SINGLE SINGLE)
0.40643343326152636674  0.30335165789122942037  -1
0.41276396718162888799  0.29266346618090943732  -1
0.41813745273945601699  0.30210242228291261934  -1
0.41813745273945601699  0.30210242228291261934  -1
1  2  3  4
  
ZONE T='face373'
STRANDID=0, SOLUTIONTIME=0
Nodes=4, Elements=1, ZONETYPE=FEQuadrilateral
DATAPACKING=POINT
DT=(SINGLE SINGLE SINGLE)
0.41813745273945601699  0.30210242228291261934  -1
0.42396705838535775346  0.29328698253188711931  -1
0.42846804871917182345  0.30302856371682285186  -1
0.42846804871917182345  0.30302856371682285186  -1
1  2  3  4
  
ZONE T='face374'
STRANDID=0, SOLUTIONTIME=0
Nodes=4, Elements=1, ZONETYPE=FEQuadrilateral
DATAPACKING=POINT
DT=(SINGLE SINGLE SINGLE)
0.43720169071129272309  0.27558036249216855129  1
0.43100184223675680473  0.28354580887914693221  1
0.4295906999442096752  0.28249504598767216645  1
0.42597653378622518661  0.27394781522770578208  1
1  2  3  4
  
ZONE T='face375'
STRANDID=0, SOLUTIONTIME=0
Nodes=4, Elements=1, ZONETYPE=FEQuadrilateral
DATAPACKING=POINT
DT=(SINGLE SINGLE SINGLE)
0.43100184223675680473  0.28354580887914693221  -1
0.43037535816879246564  0.28435070359168096443  -1
0.4295906999442096752  0.28249504598767216645  -1
0.4295906999442096752  0.28249504598767216645  -1
1  2  3  4
  
ZONE T='face376'
STRANDID=0, SOLUTIONTIME=0
Nodes=4, Elements=1, ZONETYPE=FEQuadrilateral
DATAPACKING=POINT
DT=(SINGLE SINGLE SINGLE)
0.43037535816879246564  0.28435070359168096443  -1
0.42396705838535775346  0.29328698253188711931  -1
0.41920537036685745491  0.28319260084579295222  -1
0.41920537036685745491  0.28319260084579295222  -1
1  2  3  4
  
ZONE T='face377'
STRANDID=0, SOLUTIONTIME=0
Nodes=4, Elements=1, ZONETYPE=FEQuadrilateral
DATAPACKING=POINT
DT=(SINGLE SINGLE SINGLE)
0.447737955318395775  0.27769106704713858447  1
0.44107495023209597473  0.28569673138446216587  1
0.43720169071129272309  0.27558036249216855129  1
0.43720169071129272309  0.27558036249216855129  1
1  2  3  4
  
ZONE T='face378'
STRANDID=0, SOLUTIONTIME=0
Nodes=4, Elements=1, ZONETYPE=FEQuadrilateral
DATAPACKING=POINT
DT=(SINGLE SINGLE SINGLE)
0.43037535816879246564  0.28435070359168096443  -1
0.43242990206514564377  0.28460916888359288901  -1
0.43857272186901613553  0.28918322717169975267  -1
0.4348313429810133357  0.29439630121559950959  -1
1  2  3  4
  
ZONE T='face379'
STRANDID=0, SOLUTIONTIME=0
Nodes=4, Elements=1, ZONETYPE=FEQuadrilateral
DATAPACKING=POINT
DT=(SINGLE SINGLE SINGLE)
0.43242990206514564377  0.28460916888359288901  1
0.44107495023209597473  0.28569673138446216587  1
0.43857272186901613553  0.28918322717169975267  1
0.43857272186901613553  0.28918322717169975267  1
1  2  3  4
  
ZONE T='face380'
STRANDID=0, SOLUTIONTIME=0
Nodes=4, Elements=1, ZONETYPE=FEQuadrilateral
DATAPACKING=POINT
DT=(SINGLE SINGLE SINGLE)
0.4528814097320696952  0.25852962021571512796  1
0.44483890667251185791  0.267032215626807512  1
0.44115772743814846146  0.25540991415310682067  1
0.44115772743814846146  0.25540991415310682067  1
1  2  3  4
  
ZONE T='face381'
STRANDID=0, SOLUTIONTIME=0
Nodes=4, Elements=1, ZONETYPE=FEQuadrilateral
DATAPACKING=POINT
DT=(SINGLE SINGLE SINGLE)
0.44483890667251185791  0.267032215626807512  1
0.43720169071129272309  0.27558036249216855129  1
0.43323151840221585385  0.26475799229370122756  1
0.43323151840221585385  0.26475799229370122756  1
1  2  3  4
  
ZONE T='face382'
STRANDID=0, SOLUTIONTIME=0
Nodes=4, Elements=1, ZONETYPE=FEQuadrilateral
DATAPACKING=POINT
DT=(SINGLE SINGLE SINGLE)
0.46373881363258928623  0.26062741628048075038  1
0.45689467806297862085  0.27029321755006413541  1
0.4528814097320696952  0.25852962021571512796  1
0.4528814097320696952  0.25852962021571512796  1
1  2  3  4
  
ZONE T='face383'
STRANDID=0, SOLUTIONTIME=0
Nodes=4, Elements=1, ZONETYPE=FEQuadrilateral
DATAPACKING=POINT
DT=(SINGLE SINGLE SINGLE)
0.45689467806297862085  0.27029321755006413541  1
0.447737955318395775  0.27769106704713858447  1
0.44483890667251185791  0.267032215626807512  1
0.44483890667251185791  0.267032215626807512  1
1  2  3  4
  
ZONE T='face384'
STRANDID=0, SOLUTIONTIME=0
Nodes=4, Elements=1, ZONETYPE=FEQuadrilateral
DATAPACKING=POINT
DT=(SINGLE SINGLE SINGLE)
0.4602962638608480983  0.25197977546985694808  -1
0.45728591432328979938  0.25463894067517717223  -1
0.45153572979084782846  0.25028249459882767614  -1
0.45071232948579847966  0.2452362086725022039  -1
1  2  3  4
  
ZONE T='face385'
STRANDID=0, SOLUTIONTIME=0
Nodes=4, Elements=1, ZONETYPE=FEQuadrilateral
DATAPACKING=POINT
DT=(SINGLE SINGLE SINGLE)
0.45728591432328979938  0.25463894067517717223  1
0.4528814097320696952  0.25852962021571512796  1
0.45153572979084782846  0.25028249459882767614  1
0.45153572979084782846  0.25028249459882767614  1
1  2  3  4
  
ZONE T='face386'
STRANDID=0, SOLUTIONTIME=0
Nodes=4, Elements=1, ZONETYPE=FEQuadrilateral
DATAPACKING=POINT
DT=(SINGLE SINGLE SINGLE)
0.46381070572488897197  0.24290907118494270422  -1
0.4602962638608480983  0.25197977546985694808  -1
0.45071232948579847966  0.2452362086725022039  -1
0.45071232948579847966  0.2452362086725022039  -1
1  2  3  4
  
ZONE T='face387'
STRANDID=0, SOLUTIONTIME=0
Nodes=4, Elements=1, ZONETYPE=FEQuadrilateral
DATAPACKING=POINT
DT=(SINGLE SINGLE SINGLE)
0.47494905391687625151  0.24304280443437420445  -1
0.46943667429365953936  0.25204051574148700343  -1
0.46381070572488897197  0.24290907118494270422  -1
0.46381070572488897197  0.24290907118494270422  -1
1  2  3  4
  
ZONE T='face388'
STRANDID=0, SOLUTIONTIME=0
Nodes=4, Elements=1, ZONETYPE=FEQuadrilateral
DATAPACKING=POINT
DT=(SINGLE SINGLE SINGLE)
0.46943667429365953936  0.25204051574148700343  -1
0.46422437917118003492  0.25989564988023705627  -1
0.46311201275389607401  0.25905290052381224619  -1
0.4602962638608480983  0.25197977546985694808  -1
1  2  3  4
  
ZONE T='face389'
STRANDID=0, SOLUTIONTIME=0
Nodes=4, Elements=1, ZONETYPE=FEQuadrilateral
DATAPACKING=POINT
DT=(SINGLE SINGLE SINGLE)
0.46422437917118003492  0.25989564988023705627  1
0.46373881363258928623  0.26062741628048075038  1
0.46311201275389607401  0.25905290052381224619  1
0.46311201275389607401  0.25905290052381224619  1
1  2  3  4
  
ZONE T='face390'
STRANDID=0, SOLUTIONTIME=0
Nodes=4, Elements=1, ZONETYPE=FEQuadrilateral
DATAPACKING=POINT
DT=(SINGLE SINGLE SINGLE)
0.45071232948579847966  0.2452362086725022039  -1
0.45724111161978103768  0.23277039499558993541  -1
0.46381070572488897197  0.24290907118494270422  -1
0.46381070572488897197  0.24290907118494270422  -1
1  2  3  4
  
ZONE T='face391'
STRANDID=0, SOLUTIONTIME=0
Nodes=4, Elements=1, ZONETYPE=FEQuadrilateral
DATAPACKING=POINT
DT=(SINGLE SINGLE SINGLE)
0.46381070572488897197  0.24290907118494270422  -1
0.46968218606119277458  0.23282062535888772836  -1
0.47494905391687625151  0.24304280443437420445  -1
0.47494905391687625151  0.24304280443437420445  -1
1  2  3  4
  
ZONE T='face392'
STRANDID=0, SOLUTIONTIME=0
Nodes=4, Elements=1, ZONETYPE=FEQuadrilateral
DATAPACKING=POINT
DT=(SINGLE SINGLE SINGLE)
0.49609006870331334715  0.21221282608275346404  1
0.49069905507849187476  0.20148790408567143762  1
0.50204047927642447835  0.20266673028347367835  1
0.50204047927642447835  0.20266673028347367835  1
1  2  3  4
  
ZONE T='face393'
STRANDID=0, SOLUTIONTIME=0
Nodes=4, Elements=1, ZONETYPE=FEQuadrilateral
DATAPACKING=POINT
DT=(SINGLE SINGLE SINGLE)
0.48372938279834032382  0.21188702696842373618  1
0.49069905507849187476  0.20148790408567143762  1
0.49609006870331334715  0.21221282608275346404  1
0.49609006870331334715  0.21221282608275346404  1
1  2  3  4
  
ZONE T='face394'
STRANDID=0, SOLUTIONTIME=0
Nodes=4, Elements=1, ZONETYPE=FEQuadrilateral
DATAPACKING=POINT
DT=(SINGLE SINGLE SINGLE)
0.47085397289503622131  0.21109732648101048325  1
0.47801216944806496079  0.20007021859189613733  1
0.48372938279834032382  0.21188702696842373618  1
0.48372938279834032382  0.21188702696842373618  1
1  2  3  4
  
ZONE T='face395'
STRANDID=0, SOLUTIONTIME=0
Nodes=4, Elements=1, ZONETYPE=FEQuadrilateral
DATAPACKING=POINT
DT=(SINGLE SINGLE SINGLE)
0.47801216944806496079  0.20007021859189613733  1
0.48661312123242872474  0.18711903614457273126  1
0.49069905507849187476  0.20148790408567143762  1
0.49069905507849187476  0.20148790408567143762  1
1  2  3  4
  
ZONE T='face396'
STRANDID=0, SOLUTIONTIME=0
Nodes=4, Elements=1, ZONETYPE=FEQuadrilateral
DATAPACKING=POINT
DT=(SINGLE SINGLE SINGLE)
0.46968218606119277458  0.23282062535888772836  -1
0.47652660651592526619  0.22271572674408116055  -1
0.47678337315502550275  0.222905604375904981  -1
0.48153455750150087056  0.2337884855156220909  -1
1  2  3  4
  
ZONE T='face397'
STRANDID=0, SOLUTIONTIME=0
Nodes=4, Elements=1, ZONETYPE=FEQuadrilateral
DATAPACKING=POINT
DT=(SINGLE SINGLE SINGLE)
0.47652660651592526619  0.22271572674408116055  1
0.47663233239909635897  0.22255963619741314652  1
0.47678337315502550275  0.222905604375904981  1
0.47678337315502550275  0.222905604375904981  1
1  2  3  4
  
ZONE T='face398'
STRANDID=0, SOLUTIONTIME=0
Nodes=4, Elements=1, ZONETYPE=FEQuadrilateral
DATAPACKING=POINT
DT=(SINGLE SINGLE SINGLE)
0.47663233239909635897  0.22255963619741314652  1
0.48372938279834032382  0.21188702696842373618  1
0.49015473578026746981  0.22393638345317848359  1
0.49015473578026746981  0.22393638345317848359  1
1  2  3  4
  
ZONE T='face399'
STRANDID=0, SOLUTIONTIME=0
Nodes=4, Elements=1, ZONETYPE=FEQuadrilateral
DATAPACKING=POINT
DT=(SINGLE SINGLE SINGLE)
0.45724111161978103768  0.23277039499558993541  -1
0.46391858673174479755  0.22187340002677552464  -1
0.46968218606119277458  0.23282062535888772836  -1
0.46968218606119277458  0.23282062535888772836  -1
1  2  3  4
  
ZONE T='face400'
STRANDID=0, SOLUTIONTIME=0
Nodes=4, Elements=1, ZONETYPE=FEQuadrilateral
DATAPACKING=POINT
DT=(SINGLE SINGLE SINGLE)
0.47663233239909635897  0.22255963619741314652  1
0.47629058505800053736  0.22254119006888301024  1
0.46761689394094513306  0.21612703932776836102  1
0.47085397289503622131  0.21109732648101048325  1
1  2  3  4
  
ZONE T='face401'
STRANDID=0, SOLUTIONTIME=0
Nodes=4, Elements=1, ZONETYPE=FEQuadrilateral
DATAPACKING=POINT
DT=(SINGLE SINGLE SINGLE)
0.47629058505800053736  0.22254119006888301024  -1
0.46391858673174479755  0.22187340002677552464  -1
0.46761689394094513306  0.21612703932776836102  -1
0.46761689394094513306  0.21612703932776836102  -1
1  2  3  4
  
ZONE T='face402'
STRANDID=0, SOLUTIONTIME=0
Nodes=4, Elements=1, ZONETYPE=FEQuadrilateral
DATAPACKING=POINT
DT=(SINGLE SINGLE SINGLE)
0.47085397289503622131  0.21109732648101048325  1
0.48372938279834032382  0.21188702696842373618  1
0.47663233239909635897  0.22255963619741314652  1
0.47663233239909635897  0.22255963619741314652  1
1  2  3  4
  
ZONE T='face403'
STRANDID=0, SOLUTIONTIME=0
Nodes=4, Elements=1, ZONETYPE=FEQuadrilateral
DATAPACKING=POINT
DT=(SINGLE SINGLE SINGLE)
0.46391858673174479755  0.22187340002677552464  -1
0.47629058505800053736  0.22254119006888301024  -1
0.47652660651592526619  0.22271572674408116055  -1
0.46968218606119277458  0.23282062535888772836  -1
1  2  3  4
  
ZONE T='face404'
STRANDID=0, SOLUTIONTIME=0
Nodes=4, Elements=1, ZONETYPE=FEQuadrilateral
DATAPACKING=POINT
DT=(SINGLE SINGLE SINGLE)
0.47629058505800053736  0.22254119006888301024  1
0.47663233239909635897  0.22255963619741314652  1
0.47652660651592526619  0.22271572674408116055  1
0.47652660651592526619  0.22271572674408116055  1
1  2  3  4
  
ZONE T='face405'
STRANDID=0, SOLUTIONTIME=0
Nodes=4, Elements=1, ZONETYPE=FEQuadrilateral
DATAPACKING=POINT
DT=(SINGLE SINGLE SINGLE)
0.48372938279834032382  0.21188702696842373618  1
0.49609006870331334715  0.21221282608275346404  1
0.49015473578026746981  0.22393638345317848359  1
0.49015473578026746981  0.22393638345317848359  1
1  2  3  4
  
ZONE T='face406'
STRANDID=0, SOLUTIONTIME=0
Nodes=4, Elements=1, ZONETYPE=FEQuadrilateral
DATAPACKING=POINT
DT=(SINGLE SINGLE SINGLE)
0.49015473578026746981  0.22393638345317848359  1
0.48544944199037154409  0.22931411847822136263  1
0.47678337315502550275  0.222905604375904981  1
0.47663233239909635897  0.22255963619741314652  1
1  2  3  4
  
ZONE T='face407'
STRANDID=0, SOLUTIONTIME=0
Nodes=4, Elements=1, ZONETYPE=FEQuadrilateral
DATAPACKING=POINT
DT=(SINGLE SINGLE SINGLE)
0.48544944199037154409  0.22931411847822136263  -1
0.48153455750150087056  0.2337884855156220909  -1
0.47678337315502550275  0.222905604375904981  -1
0.47678337315502550275  0.222905604375904981  -1
1  2  3  4
  
ZONE T='face408'
STRANDID=0, SOLUTIONTIME=0
Nodes=4, Elements=1, ZONETYPE=FEQuadrilateral
DATAPACKING=POINT
DT=(SINGLE SINGLE SINGLE)
0.48661312123242872474  0.18711903614457273126  1
0.49788034883486192994  0.1939629173769336079  1
0.49069905507849187476  0.20148790408567143762  1
0.49069905507849187476  0.20148790408567143762  1
1  2  3  4
  
ZONE T='face409'
STRANDID=0, SOLUTIONTIME=0
Nodes=4, Elements=1, ZONETYPE=FEQuadrilateral
DATAPACKING=POINT
DT=(SINGLE SINGLE SINGLE)
0.47801216944806496079  0.20007021859189613733  1
0.49069905507849187476  0.20148790408567143762  1
0.48372938279834032382  0.21188702696842373618  1
0.48372938279834032382  0.21188702696842373618  1
1  2  3  4
  
ZONE T='face410'
STRANDID=0, SOLUTIONTIME=0
Nodes=4, Elements=1, ZONETYPE=FEQuadrilateral
DATAPACKING=POINT
DT=(SINGLE SINGLE SINGLE)
0.49069905507849187476  0.20148790408567143762  1
0.49788034883486192994  0.1939629173769336079  1
0.50204047927642447835  0.20266673028347367835  1
0.50204047927642447835  0.20266673028347367835  1
1  2  3  4
  
ZONE T='face411'
STRANDID=0, SOLUTIONTIME=0
Nodes=4, Elements=1, ZONETYPE=FEQuadrilateral
DATAPACKING=POINT
DT=(SINGLE SINGLE SINGLE)
0.46968218606119277458  0.23282062535888772836  -1
0.48153455750150087056  0.2337884855156220909  -1
0.47494905391687625151  0.24304280443437420445  -1
0.47494905391687625151  0.24304280443437420445  -1
1  2  3  4
  
ZONE T='face412'
STRANDID=0, SOLUTIONTIME=0
Nodes=4, Elements=1, ZONETYPE=FEQuadrilateral
DATAPACKING=POINT
DT=(SINGLE SINGLE SINGLE)
0.45724111161978103768  0.23277039499558993541  -1
0.46968218606119277458  0.23282062535888772836  -1
0.46381070572488897197  0.24290907118494270422  -1
0.46381070572488897197  0.24290907118494270422  -1
1  2  3  4
  
ZONE T='face413'
STRANDID=0, SOLUTIONTIME=0
Nodes=4, Elements=1, ZONETYPE=FEQuadrilateral
DATAPACKING=POINT
DT=(SINGLE SINGLE SINGLE)
0.4528814097320696952  0.25852962021571512796  1
0.45728591432328979938  0.25463894067517717223  1
0.46311201275389607401  0.25905290052381224619  1
0.46373881363258928623  0.26062741628048075038  1
1  2  3  4
  
ZONE T='face414'
STRANDID=0, SOLUTIONTIME=0
Nodes=4, Elements=1, ZONETYPE=FEQuadrilateral
DATAPACKING=POINT
DT=(SINGLE SINGLE SINGLE)
0.45728591432328979938  0.25463894067517717223  -1
0.4602962638608480983  0.25197977546985694808  -1
0.46311201275389607401  0.25905290052381224619  -1
0.46311201275389607401  0.25905290052381224619  -1
1  2  3  4
  
ZONE T='face415'
STRANDID=0, SOLUTIONTIME=0
Nodes=4, Elements=1, ZONETYPE=FEQuadrilateral
DATAPACKING=POINT
DT=(SINGLE SINGLE SINGLE)
0.46943667429365953936  0.25204051574148700343  -1
0.4602962638608480983  0.25197977546985694808  -1
0.46381070572488897197  0.24290907118494270422  -1
0.46381070572488897197  0.24290907118494270422  -1
1  2  3  4
  
ZONE T='face416'
STRANDID=0, SOLUTIONTIME=0
Nodes=4, Elements=1, ZONETYPE=FEQuadrilateral
DATAPACKING=POINT
DT=(SINGLE SINGLE SINGLE)
0.44115772743814846146  0.25540991415310682067  1
0.4482856247994367882  0.2478201549890858002  1
0.45153572979084782846  0.25028249459882767614  1
0.4528814097320696952  0.25852962021571512796  1
1  2  3  4
  
ZONE T='face417'
STRANDID=0, SOLUTIONTIME=0
Nodes=4, Elements=1, ZONETYPE=FEQuadrilateral
DATAPACKING=POINT
DT=(SINGLE SINGLE SINGLE)
0.4482856247994367882  0.2478201549890858002  -1
0.45071232948579847966  0.2452362086725022039  -1
0.45153572979084782846  0.25028249459882767614  -1
0.45153572979084782846  0.25028249459882767614  -1
1  2  3  4
  
ZONE T='face418'
STRANDID=0, SOLUTIONTIME=0
Nodes=4, Elements=1, ZONETYPE=FEQuadrilateral
DATAPACKING=POINT
DT=(SINGLE SINGLE SINGLE)
0.447737955318395775  0.27769106704713858447  1
0.43720169071129272309  0.27558036249216855129  1
0.44483890667251185791  0.267032215626807512  1
0.44483890667251185791  0.267032215626807512  1
1  2  3  4
  
ZONE T='face419'
STRANDID=0, SOLUTIONTIME=0
Nodes=4, Elements=1, ZONETYPE=FEQuadrilateral
DATAPACKING=POINT
DT=(SINGLE SINGLE SINGLE)
0.45689467806297862085  0.27029321755006413541  1
0.44483890667251185791  0.267032215626807512  1
0.4528814097320696952  0.25852962021571512796  1
0.4528814097320696952  0.25852962021571512796  1
1  2  3  4
  
ZONE T='face420'
STRANDID=0, SOLUTIONTIME=0
Nodes=4, Elements=1, ZONETYPE=FEQuadrilateral
DATAPACKING=POINT
DT=(SINGLE SINGLE SINGLE)
0.43720169071129272309  0.27558036249216855129  1
0.42597653378622518661  0.27394781522770578208  1
0.43323151840221585385  0.26475799229370122756  1
0.43323151840221585385  0.26475799229370122756  1
1  2  3  4
  
ZONE T='face421'
STRANDID=0, SOLUTIONTIME=0
Nodes=4, Elements=1, ZONETYPE=FEQuadrilateral
DATAPACKING=POINT
DT=(SINGLE SINGLE SINGLE)
0.44483890667251185791  0.267032215626807512  1
0.43323151840221585385  0.26475799229370122756  1
0.44115772743814846146  0.25540991415310682067  1
0.44115772743814846146  0.25540991415310682067  1
1  2  3  4
  
ZONE T='face422'
STRANDID=0, SOLUTIONTIME=0
Nodes=4, Elements=1, ZONETYPE=FEQuadrilateral
DATAPACKING=POINT
DT=(SINGLE SINGLE SINGLE)
0.4348313429810133357  0.29439630121559950959  -1
0.42396705838535775346  0.29328698253188711931  -1
0.43037535816879246564  0.28435070359168096443  -1
0.43037535816879246564  0.28435070359168096443  -1
1  2  3  4
  
ZONE T='face423'
STRANDID=0, SOLUTIONTIME=0
Nodes=4, Elements=1, ZONETYPE=FEQuadrilateral
DATAPACKING=POINT
DT=(SINGLE SINGLE SINGLE)
0.44107495023209597473  0.28569673138446216587  1
0.43242990206514564377  0.28460916888359288901  1
0.43100184223675680473  0.28354580887914693221  1
0.43720169071129272309  0.27558036249216855129  1
1  2  3  4
  
ZONE T='face424'
STRANDID=0, SOLUTIONTIME=0
Nodes=4, Elements=1, ZONETYPE=FEQuadrilateral
DATAPACKING=POINT
DT=(SINGLE SINGLE SINGLE)
0.43242990206514564377  0.28460916888359288901  -1
0.43037535816879246564  0.28435070359168096443  -1
0.43100184223675680473  0.28354580887914693221  -1
0.43100184223675680473  0.28354580887914693221  -1
1  2  3  4
  
ZONE T='face425'
STRANDID=0, SOLUTIONTIME=0
Nodes=4, Elements=1, ZONETYPE=FEQuadrilateral
DATAPACKING=POINT
DT=(SINGLE SINGLE SINGLE)
0.42396705838535775346  0.29328698253188711931  -1
0.41276396718162888799  0.29266346618090943732  -1
0.41920537036685745491  0.28319260084579295222  -1
0.41920537036685745491  0.28319260084579295222  -1
1  2  3  4
  
ZONE T='face426'
STRANDID=0, SOLUTIONTIME=0
Nodes=4, Elements=1, ZONETYPE=FEQuadrilateral
DATAPACKING=POINT
DT=(SINGLE SINGLE SINGLE)
0.41920537036685745491  0.28319260084579295222  -1
0.42320106777403931897  0.27773720660460787801  -1
0.4295906999442096752  0.28249504598767216645  -1
0.43037535816879246564  0.28435070359168096443  -1
1  2  3  4
  
ZONE T='face427'
STRANDID=0, SOLUTIONTIME=0
Nodes=4, Elements=1, ZONETYPE=FEQuadrilateral
DATAPACKING=POINT
DT=(SINGLE SINGLE SINGLE)
0.42320106777403931897  0.27773720660460787801  1
0.42597653378622518661  0.27394781522770578208  1
0.4295906999442096752  0.28249504598767216645  1
0.4295906999442096752  0.28249504598767216645  1
1  2  3  4
  
ZONE T='face428'
STRANDID=0, SOLUTIONTIME=0
Nodes=4, Elements=1, ZONETYPE=FEQuadrilateral
DATAPACKING=POINT
DT=(SINGLE SINGLE SINGLE)
0.42396705838535775346  0.29328698253188711931  -1
0.4348313429810133357  0.29439630121559950959  -1
0.42846804871917182345  0.30302856371682285186  -1
0.42846804871917182345  0.30302856371682285186  -1
1  2  3  4
  
ZONE T='face429'
STRANDID=0, SOLUTIONTIME=0
Nodes=4, Elements=1, ZONETYPE=FEQuadrilateral
DATAPACKING=POINT
DT=(SINGLE SINGLE SINGLE)
0.41276396718162888799  0.29266346618090943732  -1
0.42396705838535775346  0.29328698253188711931  -1
0.41813745273945601699  0.30210242228291261934  -1
0.41813745273945601699  0.30210242228291261934  -1
1  2  3  4
  
ZONE T='face430'
STRANDID=0, SOLUTIONTIME=0
Nodes=4, Elements=1, ZONETYPE=FEQuadrilateral
DATAPACKING=POINT
DT=(SINGLE SINGLE SINGLE)
0.41631349791802974014  0.31754008418036760997  -1
0.40826807494290850986  0.31492989165080020886  -1
0.407785368343462018  0.31457011743496138267  -1
0.41430174859668850162  0.30984533467631431014  -1
1  2  3  4
  
ZONE T='face431'
STRANDID=0, SOLUTIONTIME=0
Nodes=4, Elements=1, ZONETYPE=FEQuadrilateral
DATAPACKING=POINT
DT=(SINGLE SINGLE SINGLE)
0.40826807494290850986  0.31492989165080020886  1
0.40759178108236182592  0.31471048029255960232  1
0.407785368343462018  0.31457011743496138267  1
0.407785368343462018  0.31457011743496138267  1
1  2  3  4
  
ZONE T='face432'
STRANDID=0, SOLUTIONTIME=0
Nodes=4, Elements=1, ZONETYPE=FEQuadrilateral
DATAPACKING=POINT
DT=(SINGLE SINGLE SINGLE)
0.42240551202567871991  0.31085150055448745876  -1
0.41430174859668850162  0.30984533467631431014  -1
0.41813745273945601699  0.30210242228291261934  -1
0.41813745273945601699  0.30210242228291261934  -1
1  2  3  4
  
ZONE T='face433'
STRANDID=0, SOLUTIONTIME=0
Nodes=4, Elements=1, ZONETYPE=FEQuadrilateral
DATAPACKING=POINT
DT=(SINGLE SINGLE SINGLE)
0.39790310332905448609  0.31182447371038912731  1
0.40056036503620262579  0.30918512808059495089  1
0.40756036543343654444  0.31440241671239271826  1
0.40759178108236182592  0.31471048029255960232  1
1  2  3  4
  
ZONE T='face434'
STRANDID=0, SOLUTIONTIME=0
Nodes=4, Elements=1, ZONETYPE=FEQuadrilateral
DATAPACKING=POINT
DT=(SINGLE SINGLE SINGLE)
0.40056036503620262579  0.30918512808059495089  -1
0.40643343326152636674  0.30335165789122942037  -1
0.40756036543343654444  0.31440241671239271826  -1
0.40756036543343654444  0.31440241671239271826  -1
1  2  3  4
  
ZONE T='face435'
STRANDID=0, SOLUTIONTIME=0
Nodes=4, Elements=1, ZONETYPE=FEQuadrilateral
DATAPACKING=POINT
DT=(SINGLE SINGLE SINGLE)
0.40388541134806760224  0.32993306110773712447  1
0.3950236562593215095  0.32885535312410402176  1
0.40091702435986553699  0.32146832886895343462  1
0.40091702435986553699  0.32146832886895343462  1
1  2  3  4
  
ZONE T='face436'
STRANDID=0, SOLUTIONTIME=0
Nodes=4, Elements=1, ZONETYPE=FEQuadrilateral
DATAPACKING=POINT
DT=(SINGLE SINGLE SINGLE)
0.40986286695970725047  0.32363644865343332846  1
0.40091702435986553699  0.32146832886895343462  1
0.40759178108236182592  0.31471048029255960232  1
0.40759178108236182592  0.31471048029255960232  1
1  2  3  4
  
ZONE T='face437'
STRANDID=0, SOLUTIONTIME=0
Nodes=4, Elements=1, ZONETYPE=FEQuadrilateral
DATAPACKING=POINT
DT=(SINGLE SINGLE SINGLE)
0.3950236562593215095  0.32885535312410402176  1
0.38533324460343659768  0.32803555448607218947  1
0.39123246598727035028  0.31984349594436461972  1
0.39123246598727035028  0.31984349594436461972  1
1  2  3  4
  
ZONE T='face438'
STRANDID=0, SOLUTIONTIME=0
Nodes=4, Elements=1, ZONETYPE=FEQuadrilateral
DATAPACKING=POINT
DT=(SINGLE SINGLE SINGLE)
0.40091702435986553699  0.32146832886895343462  1
0.39123246598727035028  0.31984349594436461972  1
0.39790310332905448609  0.31182447371038912731  1
0.39790310332905448609  0.31182447371038912731  1
1  2  3  4
  
ZONE T='face439'
STRANDID=0, SOLUTIONTIME=0
Nodes=4, Elements=1, ZONETYPE=FEQuadrilateral
DATAPACKING=POINT
DT=(SINGLE SINGLE SINGLE)
0.39454205567519406994  0.34504911787141867574  1
0.38494409001711765717  0.34515224098365221428  1
0.38979003535821199478  0.33678745289061512436  1
0.38979003535821199478  0.33678745289061512436  1
1  2  3  4
  
ZONE T='face440'
STRANDID=0, SOLUTIONTIME=0
Nodes=4, Elements=1, ZONETYPE=FEQuadrilateral
DATAPACKING=POINT
DT=(SINGLE SINGLE SINGLE)
0.39900278487386736659  0.33706209405112241839  1
0.38979003535821199478  0.33678745289061512436  1
0.3950236562593215095  0.32885535312410402176  1
0.3950236562593215095  0.32885535312410402176  1
1  2  3  4
  
ZONE T='face441'
STRANDID=0, SOLUTIONTIME=0
Nodes=4, Elements=1, ZONETYPE=FEQuadrilateral
DATAPACKING=POINT
DT=(SINGLE SINGLE SINGLE)
0.38494409001711765717  0.34515224098365221428  1
0.38349111902556021203  0.34521762647951748093  1
0.3774847032994592122  0.34083903802324144738  1
0.37990276000385508892  0.33656527816514231199  1
1  2  3  4
  
ZONE T='face442'
STRANDID=0, SOLUTIONTIME=0
Nodes=4, Elements=1, ZONETYPE=FEQuadrilateral
DATAPACKING=POINT
DT=(SINGLE SINGLE SINGLE)
0.38349111902556021203  0.34521762647951748093  -1
0.37478568363290493126  0.34560938186429723817  -1
0.3774847032994592122  0.34083903802324144738  -1
0.3774847032994592122  0.34083903802324144738  -1
1  2  3  4
  
ZONE T='face443'
STRANDID=0, SOLUTIONTIME=0
Nodes=4, Elements=1, ZONETYPE=FEQuadrilateral
DATAPACKING=POINT
DT=(SINGLE SINGLE SINGLE)
0.38979003535821199478  0.33678745289061512436  1
0.37990276000385508892  0.33656527816514231199  1
0.38533324460343659768  0.32803555448607218947  1
0.38533324460343659768  0.32803555448607218947  1
1  2  3  4
  
ZONE T='face444'
STRANDID=0, SOLUTIONTIME=0
Nodes=4, Elements=1, ZONETYPE=FEQuadrilateral
DATAPACKING=POINT
DT=(SINGLE SINGLE SINGLE)
0.39454205567519406994  0.34504911787141867574  1
0.39126718064241994277  0.35088626068392581026  1
0.38622787527947144426  0.34721268141534955554  1
0.38494409001711765717  0.34515224098365221428  1
1  2  3  4
  
ZONE T='face445'
STRANDID=0, SOLUTIONTIME=0
Nodes=4, Elements=1, ZONETYPE=FEQuadrilateral
DATAPACKING=POINT
DT=(SINGLE SINGLE SINGLE)
0.39126718064241994277  0.35088626068392581026  -1
0.3899639976644451167  0.35320905623402770734  -1
0.38622787527947144426  0.34721268141534955554  -1
0.38622787527947144426  0.34721268141534955554  -1
1  2  3  4
  
ZONE T='face446'
STRANDID=0, SOLUTIONTIME=0
Nodes=4, Elements=1, ZONETYPE=FEQuadrilateral
DATAPACKING=POINT
DT=(SINGLE SINGLE SINGLE)
0.37478568363290493126  0.34560938186429723817  -1
0.38349111902556021203  0.34521762647951748093  -1
0.38453104142785771158  0.34597571456961345726  -1
0.38065692468309569874  0.35369934053322354961  -1
1  2  3  4
  
ZONE T='face447'
STRANDID=0, SOLUTIONTIME=0
Nodes=4, Elements=1, ZONETYPE=FEQuadrilateral
DATAPACKING=POINT
DT=(SINGLE SINGLE SINGLE)
0.38349111902556021203  0.34521762647951748093  1
0.38494409001711765717  0.34515224098365221428  1
0.38453104142785771158  0.34597571456961345726  1
0.38453104142785771158  0.34597571456961345726  1
1  2  3  4
  
ZONE T='face448'
STRANDID=0, SOLUTIONTIME=0
Nodes=4, Elements=1, ZONETYPE=FEQuadrilateral
DATAPACKING=POINT
DT=(SINGLE SINGLE SINGLE)
0.38129865652209077309  0.36825644732091478151  -1
0.37241565743684745815  0.36707498301101876281  -1
0.37815774580888700251  0.3613575715100665886  -1
0.37815774580888700251  0.3613575715100665886  -1
1  2  3  4
  
ZONE T='face449'
STRANDID=0, SOLUTIONTIME=0
Nodes=4, Elements=1, ZONETYPE=FEQuadrilateral
DATAPACKING=POINT
DT=(SINGLE SINGLE SINGLE)
0.38577713486308601309  0.36105118936970281851  -1
0.37815774580888700251  0.3613575715100665886  -1
0.38065692468309569874  0.35369934053322354961  -1
0.38065692468309569874  0.35369934053322354961  -1
1  2  3  4
  
ZONE T='face450'
STRANDID=0, SOLUTIONTIME=0
Nodes=4, Elements=1, ZONETYPE=FEQuadrilateral
DATAPACKING=POINT
DT=(SINGLE SINGLE SINGLE)
0.37241565743684745815  0.36707498301101876281  -1
0.36237756560090211844  0.36541355358820531984  -1
0.36984564850931977986  0.35622535895951207285  -1
0.36984564850931977986  0.35622535895951207285  -1
1  2  3  4
  
ZONE T='face451'
STRANDID=0, SOLUTIONTIME=0
Nodes=4, Elements=1, ZONETYPE=FEQuadrilateral
DATAPACKING=POINT
DT=(SINGLE SINGLE SINGLE)
0.37132124129867999374  0.38378333252752455662  -1
0.36118895605817641359  0.38367915037492678065  -1
0.36664715802178010629  0.37498488195586349159  -1
0.36664715802178010629  0.37498488195586349159  -1
1  2  3  4
  
ZONE T='face452'
STRANDID=0, SOLUTIONTIME=0
Nodes=4, Elements=1, ZONETYPE=FEQuadrilateral
DATAPACKING=POINT
DT=(SINGLE SINGLE SINGLE)
0.3763369647392554862  0.37562356081684289411  -1
0.36664715802178010629  0.37498488195586349159  -1
0.37241565743684745815  0.36707498301101876281  -1
0.37241565743684745815  0.36707498301101876281  -1
1  2  3  4
  
ZONE T='face453'
STRANDID=0, SOLUTIONTIME=0
Nodes=4, Elements=1, ZONETYPE=FEQuadrilateral
DATAPACKING=POINT
DT=(SINGLE SINGLE SINGLE)
0.36118895605817641359  0.38367915037492678065  -1
0.3504980932640069935  0.383508790757497664  -1
0.35624882584512629347  0.37431204008212520806  -1
0.35624882584512629347  0.37431204008212520806  -1
1  2  3  4
  
ZONE T='face454'
STRANDID=0, SOLUTIONTIME=0
Nodes=4, Elements=1, ZONETYPE=FEQuadrilateral
DATAPACKING=POINT
DT=(SINGLE SINGLE SINGLE)
0.36664715802178010629  0.37498488195586349159  -1
0.35624882584512629347  0.37431204008212520806  -1
0.36237756560090211844  0.36541355358820531984  -1
0.36237756560090211844  0.36541355358820531984  -1
1  2  3  4
  
ZONE T='face455'
STRANDID=0, SOLUTIONTIME=0
Nodes=4, Elements=1, ZONETYPE=FEQuadrilateral
DATAPACKING=POINT
DT=(SINGLE SINGLE SINGLE)
0.35086235765776840889  0.40256735424753586905  1
0.35530018109191263687  0.39415270357316889438  1
0.35838503746668948224  0.39671060902899202283  1
0.36179703248955819017  0.40203591801798332916  1
1  2  3  4
  
ZONE T='face456'
STRANDID=0, SOLUTIONTIME=0
Nodes=4, Elements=1, ZONETYPE=FEQuadrilateral
DATAPACKING=POINT
DT=(SINGLE SINGLE SINGLE)
0.35530018109191263687  0.39415270357316889438  -1
0.35595302899251757278  0.39291482489038520587  -1
0.35838503746668948224  0.39671060902899202283  -1
0.35838503746668948224  0.39671060902899202283  -1
1  2  3  4
  
ZONE T='face457'
STRANDID=0, SOLUTIONTIME=0
Nodes=4, Elements=1, ZONETYPE=FEQuadrilateral
DATAPACKING=POINT
DT=(SINGLE SINGLE SINGLE)
0.36646857191214793348  0.39256974749323975127  -1
0.35595302899251757278  0.39291482489038520587  -1
0.36118895605817641359  0.38367915037492678065  -1
0.36118895605817641359  0.38367915037492678065  -1
1  2  3  4
  
ZONE T='face458'
STRANDID=0, SOLUTIONTIME=0
Nodes=4, Elements=1, ZONETYPE=FEQuadrilateral
DATAPACKING=POINT
DT=(SINGLE SINGLE SINGLE)
0.35086235765776840889  0.40256735424753586905  1
0.33940521482563590361  0.40336113664026579384  1
0.34490655457649677107  0.39312543785653941697  1
0.34490655457649677107  0.39312543785653941697  1
1  2  3  4
  
ZONE T='face459'
STRANDID=0, SOLUTIONTIME=0
Nodes=4, Elements=1, ZONETYPE=FEQuadrilateral
DATAPACKING=POINT
DT=(SINGLE SINGLE SINGLE)
0.35595302899251757278  0.39291482489038520587  -1
0.35385551842591567162  0.3929548161948805407  -1
0.34788451513519808023  0.38800377146587949895  -1
0.3504980932640069935  0.383508790757497664  -1
1  2  3  4
  
ZONE T='face460'
STRANDID=0, SOLUTIONTIME=0
Nodes=4, Elements=1, ZONETYPE=FEQuadrilateral
DATAPACKING=POINT
DT=(SINGLE SINGLE SINGLE)
0.35385551842591567162  0.3929548161948805407  1
0.34490655457649677107  0.39312543785653941697  1
0.34788451513519808023  0.38800377146587949895  1
0.34788451513519808023  0.38800377146587949895  1
1  2  3  4
  
ZONE T='face461'
STRANDID=0, SOLUTIONTIME=0
Nodes=4, Elements=1, ZONETYPE=FEQuadrilateral
DATAPACKING=POINT
DT=(SINGLE SINGLE SINGLE)
0.35086235765776840889  0.40256735424753586905  1
0.36179703248955819017  0.40203591801798332916  1
0.35685862648458960278  0.41156339153569598821  1
0.35685862648458960278  0.41156339153569598821  1
1  2  3  4
  
ZONE T='face462'
STRANDID=0, SOLUTIONTIME=0
Nodes=4, Elements=1, ZONETYPE=FEQuadrilateral
DATAPACKING=POINT
DT=(SINGLE SINGLE SINGLE)
0.33940521482563590361  0.40336113664026579384  1
0.35086235765776840889  0.40256735424753586905  1
0.34623120152786268644  0.41240956514609400374  1
0.34623120152786268644  0.41240956514609400374  1
1  2  3  4
  
ZONE T='face463'
STRANDID=0, SOLUTIONTIME=0
Nodes=4, Elements=1, ZONETYPE=FEQuadrilateral
DATAPACKING=POINT
DT=(SINGLE SINGLE SINGLE)
0.34829614967895056177  0.43039110519862971982  1
0.33668575780428777744  0.4283206072524281538  1
0.34362607011625484477  0.42144149710009487508  1
0.34362607011625484477  0.42144149710009487508  1
1  2  3  4
  
ZONE T='face464'
STRANDID=0, SOLUTIONTIME=0
Nodes=4, Elements=1, ZONETYPE=FEQuadrilateral
DATAPACKING=POINT
DT=(SINGLE SINGLE SINGLE)
0.35227885703083250402  0.42042313583138396504  1
0.34362607011625484477  0.42144149710009487508  1
0.34623120152786268644  0.41240956514609400374  1
0.34623120152786268644  0.41240956514609400374  1
1  2  3  4
  
ZONE T='face465'
STRANDID=0, SOLUTIONTIME=0
Nodes=4, Elements=1, ZONETYPE=FEQuadrilateral
DATAPACKING=POINT
DT=(SINGLE SINGLE SINGLE)
0.33668575780428777744  0.4283206072524281538  1
0.32499101617496267691  0.42581765996711551381  1
0.33387066952048805035  0.41551085798428855078  1
0.33387066952048805035  0.41551085798428855078  1
1  2  3  4
  
ZONE T='face466'
STRANDID=0, SOLUTIONTIME=0
Nodes=4, Elements=1, ZONETYPE=FEQuadrilateral
DATAPACKING=POINT
DT=(SINGLE SINGLE SINGLE)
0.33342294000246069929  0.44774297933149853623  -1
0.3220791836752127657  0.44634893137860909285  -1
0.32918123715631986137  0.43711862405363460793  -1
0.32918123715631986137  0.43711862405363460793  -1
1  2  3  4
  
ZONE T='face467'
STRANDID=0, SOLUTIONTIME=0
Nodes=4, Elements=1, ZONETYPE=FEQuadrilateral
DATAPACKING=POINT
DT=(SINGLE SINGLE SINGLE)
0.34044961427448244828  0.43901015398634590792  1
0.3316047935768092203  0.43752544656808356471  1
0.32996657413636454326  0.43619792461536838202  1
0.33668575780428777744  0.4283206072524281538  1
1  2  3  4
  
ZONE T='face468'
STRANDID=0, SOLUTIONTIME=0
Nodes=4, Elements=1, ZONETYPE=FEQuadrilateral
DATAPACKING=POINT
DT=(SINGLE SINGLE SINGLE)
0.3316047935768092203  0.43752544656808356471  -1
0.32918123715631986137  0.43711862405363460793  -1
0.32996657413636454326  0.43619792461536838202  -1
0.32996657413636454326  0.43619792461536838202  -1
1  2  3  4
  
ZONE T='face469'
STRANDID=0, SOLUTIONTIME=0
Nodes=4, Elements=1, ZONETYPE=FEQuadrilateral
DATAPACKING=POINT
DT=(SINGLE SINGLE SINGLE)
0.3220791836752127657  0.44634893137860909285  -1
0.31036330884932045171  0.44510685791133147715  -1
0.3174580450955795663  0.43545961219394202502  -1
0.3174580450955795663  0.43545961219394202502  -1
1  2  3  4
  
ZONE T='face470'
STRANDID=0, SOLUTIONTIME=0
Nodes=4, Elements=1, ZONETYPE=FEQuadrilateral
DATAPACKING=POINT
DT=(SINGLE SINGLE SINGLE)
0.3174580450955795663  0.43545961219394202502  -1
0.32195398065223740369  0.42970496434047700252  -1
0.32835591161336535881  0.43489273325643978962  -1
0.32918123715631986137  0.43711862405363460793  -1
1  2  3  4
  
ZONE T='face471'
STRANDID=0, SOLUTIONTIME=0
Nodes=4, Elements=1, ZONETYPE=FEQuadrilateral
DATAPACKING=POINT
DT=(SINGLE SINGLE SINGLE)
0.32195398065223740369  0.42970496434047700252  1
0.32499101617496267691  0.42581765996711551381  1
0.32835591161336535881  0.43489273325643978962  1
0.32835591161336535881  0.43489273325643978962  1
1  2  3  4
  
ZONE T='face472'
STRANDID=0, SOLUTIONTIME=0
Nodes=4, Elements=1, ZONETYPE=FEQuadrilateral
DATAPACKING=POINT
DT=(SINGLE SINGLE SINGLE)
0.32033487042039576753  0.46621699115388443024  -1
0.30873565909258887663  0.46557880257411099478  -1
0.31529633572397408603  0.45582976894403115509  -1
0.31529633572397408603  0.45582976894403115509  -1
1  2  3  4
  
ZONE T='face473'
STRANDID=0, SOLUTIONTIME=0
Nodes=4, Elements=1, ZONETYPE=FEQuadrilateral
DATAPACKING=POINT
DT=(SINGLE SINGLE SINGLE)
0.32675528517730462186  0.45683480802927489695  -1
0.31529633572397408603  0.45582976894403115509  -1
0.3220791836752127657  0.44634893137860909285  -1
0.3220791836752127657  0.44634893137860909285  -1
1  2  3  4
  
ZONE T='face474'
STRANDID=0, SOLUTIONTIME=0
Nodes=4, Elements=1, ZONETYPE=FEQuadrilateral
DATAPACKING=POINT
DT=(SINGLE SINGLE SINGLE)
0.30873565909258887663  0.46557880257411099478  -1
0.29679055774894258501  0.4648796480998205749  -1
0.30351086875766208895  0.45489311559464873369  -1
0.30351086875766208895  0.45489311559464873369  -1
1  2  3  4
  
ZONE T='face475'
STRANDID=0, SOLUTIONTIME=0
Nodes=4, Elements=1, ZONETYPE=FEQuadrilateral
DATAPACKING=POINT
DT=(SINGLE SINGLE SINGLE)
0.31529633572397408603  0.45582976894403115509  -1
0.30351086875766208895  0.45489311559464873369  -1
0.31036330884932045171  0.44510685791133147715  -1
0.31036330884932045171  0.44510685791133147715  -1
1  2  3  4
  
ZONE T='face476'
STRANDID=0, SOLUTIONTIME=0
Nodes=4, Elements=1, ZONETYPE=FEQuadrilateral
DATAPACKING=POINT
DT=(SINGLE SINGLE SINGLE)
0.29563086033996377466  0.48589971002553222768  1
0.30032662111233832114  0.4787270435962834858  1
0.30664143714665792473  0.48380898596931520839  1
0.30837682896417489831  0.48703597432575546078  1
1  2  3  4
  
ZONE T='face477'
STRANDID=0, SOLUTIONTIME=0
Nodes=4, Elements=1, ZONETYPE=FEQuadrilateral
DATAPACKING=POINT
DT=(SINGLE SINGLE SINGLE)
0.30032662111233832114  0.4787270435962834858  -1
0.30229313179092304198  0.4757232438264944463  -1
0.30664143714665792473  0.48380898596931520839  -1
0.30664143714665792473  0.48380898596931520839  -1
1  2  3  4
  
ZONE T='face478'
STRANDID=0, SOLUTIONTIME=0
Nodes=4, Elements=1, ZONETYPE=FEQuadrilateral
DATAPACKING=POINT
DT=(SINGLE SINGLE SINGLE)
0.31418934605113729708  0.47593427662018916724  -1
0.30229313179092304198  0.4757232438264944463  -1
0.30873565909258887663  0.46557880257411099478  -1
0.30873565909258887663  0.46557880257411099478  -1
1  2  3  4
  
ZONE T='face479'
STRANDID=0, SOLUTIONTIME=0
Nodes=4, Elements=1, ZONETYPE=FEQuadrilateral
DATAPACKING=POINT
DT=(SINGLE SINGLE SINGLE)
0.29563086033996377466  0.48589971002553222768  1
0.28326019444317218632  0.48547658772648932812  1
0.29007130536520014941  0.47504894893372012765  1
0.29007130536520014941  0.47504894893372012765  1
1  2  3  4
  
ZONE T='face480'
STRANDID=0, SOLUTIONTIME=0
Nodes=4, Elements=1, ZONETYPE=FEQuadrilateral
DATAPACKING=POINT
DT=(SINGLE SINGLE SINGLE)
0.30229313179092304198  0.4757232438264944463  -1
0.29617464450869229742  0.47538567850833296502  -1
0.29204481066970233716  0.47206213314044265239  -1
0.29679055774894258501  0.4648796480998205749  -1
1  2  3  4
  
ZONE T='face481'
STRANDID=0, SOLUTIONTIME=0
Nodes=4, Elements=1, ZONETYPE=FEQuadrilateral
DATAPACKING=POINT
DT=(SINGLE SINGLE SINGLE)
0.29617464450869229742  0.47538567850833296502  1
0.29007130536520014941  0.47504894893372012765  1
0.29204481066970233716  0.47206213314044265239  1
0.29204481066970233716  0.47206213314044265239  1
1  2  3  4
  
ZONE T='face482'
STRANDID=0, SOLUTIONTIME=0
Nodes=4, Elements=1, ZONETYPE=FEQuadrilateral
DATAPACKING=POINT
DT=(SINGLE SINGLE SINGLE)
0.29471236709810777477  0.50499403880443816117  1
0.28915644478703084186  0.51313692766794727351  1
0.28573825951183762228  0.50485347827812676602  1
0.28573825951183762228  0.50485347827812676602  1
1  2  3  4
  
ZONE T='face483'
STRANDID=0, SOLUTIONTIME=0
Nodes=4, Elements=1, ZONETYPE=FEQuadrilateral
DATAPACKING=POINT
DT=(SINGLE SINGLE SINGLE)
0.30048897672311786211  0.49634642838592618608  1
0.2893512071622799664  0.4958237609975319482  1
0.29563086033996377466  0.48589971002553222768  1
0.29563086033996377466  0.48589971002553222768  1
1  2  3  4
  
ZONE T='face484'
STRANDID=0, SOLUTIONTIME=0
Nodes=4, Elements=1, ZONETYPE=FEQuadrilateral
DATAPACKING=POINT
DT=(SINGLE SINGLE SINGLE)
0.2893512071622799664  0.4958237609975319482  1
0.28573825951183762228  0.50485347827812676602  1
0.27545888309167093633  0.49791544961180705942  1
0.27545888309167093633  0.49791544961180705942  1
1  2  3  4
  
ZONE T='face485'
STRANDID=0, SOLUTIONTIME=0
Nodes=4, Elements=1, ZONETYPE=FEQuadrilateral
DATAPACKING=POINT
DT=(SINGLE SINGLE SINGLE)
0.41554380522926998021  0.15497443875897989884  -1
0.40904198618698622836  0.14498403762942996265  -1
0.42267978511591042245  0.14225504490625726084  -1
0.42267978511591042245  0.14225504490625726084  -1
1  2  3  4
  
ZONE T='face486'
STRANDID=0, SOLUTIONTIME=0
Nodes=4, Elements=1, ZONETYPE=FEQuadrilateral
DATAPACKING=POINT
DT=(SINGLE SINGLE SINGLE)
0.40322589798535529715  0.15506915938572718439  -1
0.40904198618698622836  0.14498403762942996265  -1
0.41554380522926998021  0.15497443875897989884  -1
0.41554380522926998021  0.15497443875897989884  -1
1  2  3  4
  
ZONE T='face487'
STRANDID=0, SOLUTIONTIME=0
Nodes=4, Elements=1, ZONETYPE=FEQuadrilateral
DATAPACKING=POINT
DT=(SINGLE SINGLE SINGLE)
0.39802823942262238743  0.14490900311501830888  1
0.40080169241931223878  0.15033042807314755951  1
0.39814024627199950945  0.15479501966300487914  1
0.39053633518583608097  0.15438513432396530622  1
1  2  3  4
  
ZONE T='face488'
STRANDID=0, SOLUTIONTIME=0
Nodes=4, Elements=1, ZONETYPE=FEQuadrilateral
DATAPACKING=POINT
DT=(SINGLE SINGLE SINGLE)
0.40080169241931223878  0.15033042807314755951  -1
0.40322589798535529715  0.15506915938572718439  -1
0.39814024627199950945  0.15479501966300487914  -1
0.39814024627199950945  0.15479501966300487914  -1
1  2  3  4
  
ZONE T='face489'
STRANDID=0, SOLUTIONTIME=0
Nodes=4, Elements=1, ZONETYPE=FEQuadrilateral
DATAPACKING=POINT
DT=(SINGLE SINGLE SINGLE)
0.40904198618698622836  0.14498403762942996265  -1
0.4064188026248788943  0.1409076926146839992  -1
0.40933966075828526199  0.1360079358900405655  -1
0.41218678378155004793  0.13592379517723499061  -1
1  2  3  4
  
ZONE T='face490'
STRANDID=0, SOLUTIONTIME=0
Nodes=4, Elements=1, ZONETYPE=FEQuadrilateral
DATAPACKING=POINT
DT=(SINGLE SINGLE SINGLE)
0.4064188026248788943  0.1409076926146839992  1
0.40337909851601211342  0.13618408772882253932  1
0.40933966075828526199  0.1360079358900405655  1
0.40933966075828526199  0.1360079358900405655  1
1  2  3  4
  
ZONE T='face491'
STRANDID=0, SOLUTIONTIME=0
Nodes=4, Elements=1, ZONETYPE=FEQuadrilateral
DATAPACKING=POINT
DT=(SINGLE SINGLE SINGLE)
0.40337909851601211342  0.13618408772882253932  1
0.4064188026248788943  0.1409076926146839992  1
0.40400923857705672848  0.14494975049888786378  1
0.39802823942262238743  0.14490900311501830888  1
1  2  3  4
  
ZONE T='face492'
STRANDID=0, SOLUTIONTIME=0
Nodes=4, Elements=1, ZONETYPE=FEQuadrilateral
DATAPACKING=POINT
DT=(SINGLE SINGLE SINGLE)
0.4064188026248788943  0.1409076926146839992  -1
0.40904198618698622836  0.14498403762942996265  -1
0.40400923857705672848  0.14494975049888786378  -1
0.40400923857705672848  0.14494975049888786378  -1
1  2  3  4
  
ZONE T='face493'
STRANDID=0, SOLUTIONTIME=0
Nodes=4, Elements=1, ZONETYPE=FEQuadrilateral
DATAPACKING=POINT
DT=(SINGLE SINGLE SINGLE)
0.39084358468917040907  0.1757911788625687588  1
0.39695861815336536127  0.16543912880194677761  1
0.40284172422422148685  0.17609460664481887959  1
0.40284172422422148685  0.17609460664481887959  1
1  2  3  4
  
ZONE T='face494'
STRANDID=0, SOLUTIONTIME=0
Nodes=4, Elements=1, ZONETYPE=FEQuadrilateral
DATAPACKING=POINT
DT=(SINGLE SINGLE SINGLE)
0.40918939273791921085  0.16566250348086572486  -1
0.39912647585503313596  0.16547872110370204224  -1
0.39761168923142153897  0.16435854403668823109  -1
0.40322589798535529715  0.15506915938572718439  -1
1  2  3  4
  
ZONE T='face495'
STRANDID=0, SOLUTIONTIME=0
Nodes=4, Elements=1, ZONETYPE=FEQuadrilateral
DATAPACKING=POINT
DT=(SINGLE SINGLE SINGLE)
0.39912647585503313596  0.16547872110370204224  1
0.39695861815336536127  0.16543912880194677761  1
0.39761168923142153897  0.16435854403668823109  1
0.39761168923142153897  0.16435854403668823109  1
1  2  3  4
  
ZONE T='face496'
STRANDID=0, SOLUTIONTIME=0
Nodes=4, Elements=1, ZONETYPE=FEQuadrilateral
DATAPACKING=POINT
DT=(SINGLE SINGLE SINGLE)
0.38508104838647150281  0.16559843790495326621  -1
0.38830289893954839098  0.17129722857049445306  -1
0.38570442010230965302  0.17565619249418160108  -1
0.37919838861057431068  0.17548530371472370604  -1
1  2  3  4
  
ZONE T='face497'
STRANDID=0, SOLUTIONTIME=0
Nodes=4, Elements=1, ZONETYPE=FEQuadrilateral
DATAPACKING=POINT
DT=(SINGLE SINGLE SINGLE)
0.38830289893954839098  0.17129722857049445306  1
0.39084358468917040907  0.1757911788625687588  1
0.38570442010230965302  0.17565619249418160108  1
0.38570442010230965302  0.17565619249418160108  1
1  2  3  4
  
ZONE T='face498'
STRANDID=0, SOLUTIONTIME=0
Nodes=4, Elements=1, ZONETYPE=FEQuadrilateral
DATAPACKING=POINT
DT=(SINGLE SINGLE SINGLE)
0.39695861815336536127  0.16543912880194677761  1
0.39175342879179897437  0.16550894392948925504  1
0.39402175799999999972  0.16170380800000000443  1
0.39536594303643207704  0.16269782605387231311  1
1  2  3  4
  
ZONE T='face499'
STRANDID=0, SOLUTIONTIME=0
Nodes=4, Elements=1, ZONETYPE=FEQuadrilateral
DATAPACKING=POINT
DT=(SINGLE SINGLE SINGLE)
0.38508104838647150281  0.16559843790495326621  -1
0.38884000544157631962  0.15787192816183653887  -1
0.39402175799999999972  0.16170380800000000443  -1
0.39175342879179897437  0.16550894392948925504  -1
1  2  3  4
  
ZONE T='face500'
STRANDID=0, SOLUTIONTIME=0
Nodes=4, Elements=1, ZONETYPE=FEQuadrilateral
DATAPACKING=POINT
DT=(SINGLE SINGLE SINGLE)
0.39053633518583608097  0.15438513432396530622  1
0.3944100197306209532  0.16105249665975590601  1
0.39402175799999999972  0.16170380800000000443  1
0.38884000544157631962  0.15787192816183653887  1
1  2  3  4
  
ZONE T='face501'
STRANDID=0, SOLUTIONTIME=0
Nodes=4, Elements=1, ZONETYPE=FEQuadrilateral
DATAPACKING=POINT
DT=(SINGLE SINGLE SINGLE)
0.3944100197306209532  0.16105249665975590601  -1
0.39536594303643207704  0.16269782605387231311  -1
0.39402175799999999972  0.16170380800000000443  -1
0.39402175799999999972  0.16170380800000000443  -1
1  2  3  4
  
ZONE T='face502'
STRANDID=0, SOLUTIONTIME=0
Nodes=4, Elements=1, ZONETYPE=FEQuadrilateral
DATAPACKING=POINT
DT=(SINGLE SINGLE SINGLE)
0.38984063678313268797  0.19642045755714784838  1
0.3793904790194492227  0.1956239192431564744  1
0.37841687443438792871  0.19488629841594209968  1
0.38454947701422237394  0.18577433166058870961  1
1  2  3  4
  
ZONE T='face503'
STRANDID=0, SOLUTIONTIME=0
Nodes=4, Elements=1, ZONETYPE=FEQuadrilateral
DATAPACKING=POINT
DT=(SINGLE SINGLE SINGLE)
0.3793904790194492227  0.1956239192431564744  -1
0.37799216864693946372  0.19551733637505608332  -1
0.37841687443438792871  0.19488629841594209968  -1
0.37841687443438792871  0.19488629841594209968  -1
1  2  3  4
  
ZONE T='face504'
STRANDID=0, SOLUTIONTIME=0
Nodes=4, Elements=1, ZONETYPE=FEQuadrilateral
DATAPACKING=POINT
DT=(SINGLE SINGLE SINGLE)
0.38454947701422237394  0.18577433166058870961  1
0.39084358468917040907  0.1757911788625687588  1
0.39643069905975353295  0.18635135700508695389  1
0.39643069905975353295  0.18635135700508695389  1
1  2  3  4
  
ZONE T='face505'
STRANDID=0, SOLUTIONTIME=0
Nodes=4, Elements=1, ZONETYPE=FEQuadrilateral
DATAPACKING=POINT
DT=(SINGLE SINGLE SINGLE)
0.37799216864693946372  0.19551733637505608332  -1
0.37408591989080647311  0.19514629663517576996  -1
0.37554014099999999399  0.19270683199999999458  -1
0.37727532393903984165  0.19402143866321960863  -1
1  2  3  4
  
ZONE T='face506'
STRANDID=0, SOLUTIONTIME=0
Nodes=4, Elements=1, ZONETYPE=FEQuadrilateral
DATAPACKING=POINT
DT=(SINGLE SINGLE SINGLE)
0.3665021075578847598  0.19442593909243335859  1
0.37039925922268190916  0.18881200525936464585  1
0.37554014099999999399  0.19270683199999999458  1
0.37408591989080647311  0.19514629663517576996  1
1  2  3  4
  
ZONE T='face507'
STRANDID=0, SOLUTIONTIME=0
Nodes=4, Elements=1, ZONETYPE=FEQuadrilateral
DATAPACKING=POINT
DT=(SINGLE SINGLE SINGLE)
0.37299030564876850535  0.18507954513320340473  -1
0.37615283067683008555  0.19167904137132751874  -1
0.37554014099999999399  0.19270683199999999458  -1
0.37039925922268190916  0.18881200525936464585  -1
1  2  3  4
  
ZONE T='face508'
STRANDID=0, SOLUTIONTIME=0
Nodes=4, Elements=1, ZONETYPE=FEQuadrilateral
DATAPACKING=POINT
DT=(SINGLE SINGLE SINGLE)
0.37615283067683008555  0.19167904137132751874  1
0.37727532393903984165  0.19402143866321960863  1
0.37554014099999999399  0.19270683199999999458  1
0.37554014099999999399  0.19270683199999999458  1
1  2  3  4
  
ZONE T='face509'
STRANDID=0, SOLUTIONTIME=0
Nodes=4, Elements=1, ZONETYPE=FEQuadrilateral
DATAPACKING=POINT
DT=(SINGLE SINGLE SINGLE)
0.37919838861057431068  0.17548530371472370604  -1
0.38227724400526330584  0.18140530106996016757  -1
0.37984145787701861785  0.18549134699293534645  -1
0.37299030564876850535  0.18507954513320340473  -1
1  2  3  4
  
ZONE T='face510'
STRANDID=0, SOLUTIONTIME=0
Nodes=4, Elements=1, ZONETYPE=FEQuadrilateral
DATAPACKING=POINT
DT=(SINGLE SINGLE SINGLE)
0.38227724400526330584  0.18140530106996016757  1
0.38454947701422237394  0.18577433166058870961  1
0.37984145787701861785  0.18549134699293534645  1
0.37984145787701861785  0.18549134699293534645  1
1  2  3  4
  
ZONE T='face511'
STRANDID=0, SOLUTIONTIME=0
Nodes=4, Elements=1, ZONETYPE=FEQuadrilateral
DATAPACKING=POINT
DT=(SINGLE SINGLE SINGLE)
0.36377495319345914959  0.2141525939659068567  -1
0.37109129107931254632  0.20503876076333654721  -1
0.37566231514574754957  0.21632537409634305936  -1
0.37566231514574754957  0.21632537409634305936  -1
1  2  3  4
  
ZONE T='face512'
STRANDID=0, SOLUTIONTIME=0
Nodes=4, Elements=1, ZONETYPE=FEQuadrilateral
DATAPACKING=POINT
DT=(SINGLE SINGLE SINGLE)
0.37109129107931254632  0.20503876076333654721  -1
0.37799216864693946372  0.19551733637505608332  -1
0.3829775447297233959  0.20636603454788765566  -1
0.3829775447297233959  0.20636603454788765566  -1
1  2  3  4
  
ZONE T='face513'
STRANDID=0, SOLUTIONTIME=0
Nodes=4, Elements=1, ZONETYPE=FEQuadrilateral
DATAPACKING=POINT
DT=(SINGLE SINGLE SINGLE)
0.35964035734456245574  0.20345709393528582654  1
0.36337404939469875043  0.21311552365755670468  1
0.36283745538236078509  0.21401566333251420549  1
0.35196861513756994011  0.21242816396841524007  1
1  2  3  4
  
ZONE T='face514'
STRANDID=0, SOLUTIONTIME=0
Nodes=4, Elements=1, ZONETYPE=FEQuadrilateral
DATAPACKING=POINT
DT=(SINGLE SINGLE SINGLE)
0.36337404939469875043  0.21311552365755670468  -1
0.36377495319345914959  0.2141525939659068567  -1
0.36283745538236078509  0.21401566333251420549  -1
0.36283745538236078509  0.21401566333251420549  -1
1  2  3  4
  
ZONE T='face515'
STRANDID=0, SOLUTIONTIME=0
Nodes=4, Elements=1, ZONETYPE=FEQuadrilateral
DATAPACKING=POINT
DT=(SINGLE SINGLE SINGLE)
0.3665021075578847598  0.19442593909243335859  1
0.36987102541705552117  0.20221680740187425451  1
0.36840960367406405673  0.20466835114344580915  1
0.35964035734456245574  0.20345709393528582654  1
1  2  3  4
  
ZONE T='face516'
STRANDID=0, SOLUTIONTIME=0
Nodes=4, Elements=1, ZONETYPE=FEQuadrilateral
DATAPACKING=POINT
DT=(SINGLE SINGLE SINGLE)
0.36987102541705552117  0.20221680740187425451  -1
0.37109129107931254632  0.20503876076333654721  -1
0.36840960367406405673  0.20466835114344580915  -1
0.36840960367406405673  0.20466835114344580915  -1
1  2  3  4
  
ZONE T='face517'
STRANDID=0, SOLUTIONTIME=0
Nodes=4, Elements=1, ZONETYPE=FEQuadrilateral
DATAPACKING=POINT
DT=(SINGLE SINGLE SINGLE)
0.36701423960007578673  0.22699361004039805834  -1
0.35810522615374618116  0.2219540062542123271  -1
0.36102511843342099951  0.21705586943735655225  -1
0.36377495319345914959  0.2141525939659068567  -1
1  2  3  4
  
ZONE T='face518'
STRANDID=0, SOLUTIONTIME=0
Nodes=4, Elements=1, ZONETYPE=FEQuadrilateral
DATAPACKING=POINT
DT=(SINGLE SINGLE SINGLE)
0.35810522615374618116  0.2219540062542123271  1
0.35698568070954800335  0.2213207076860400635  1
0.36102511843342099951  0.21705586943735655225  1
0.36102511843342099951  0.21705586943735655225  1
1  2  3  4
  
ZONE T='face519'
STRANDID=0, SOLUTIONTIME=0
Nodes=4, Elements=1, ZONETYPE=FEQuadrilateral
DATAPACKING=POINT
DT=(SINGLE SINGLE SINGLE)
0.36701423960007578673  0.22699361004039805834  -1
0.35835928296115365788  0.22945480371911119999  -1
0.35546876394252907572  0.22730246935260192687  -1
0.35810522615374618116  0.2219540062542123271  -1
1  2  3  4
  
ZONE T='face520'
STRANDID=0, SOLUTIONTIME=0
Nodes=4, Elements=1, ZONETYPE=FEQuadrilateral
DATAPACKING=POINT
DT=(SINGLE SINGLE SINGLE)
0.35698568070954800335  0.2213207076860400635  1
0.35810522615374618116  0.2219540062542123271  1
0.3558773421137438886  0.22569129509735907924  1
0.3558773421137438886  0.22569129509735907924  1
1  2  3  4
  
ZONE T='face521'
STRANDID=0, SOLUTIONTIME=0
Nodes=4, Elements=1, ZONETYPE=FEQuadrilateral
DATAPACKING=POINT
DT=(SINGLE SINGLE SINGLE)
0.3558773421137438886  0.22569129509735907924  -1
0.35810522615374618116  0.2219540062542123271  -1
0.35546876394252907572  0.22730246935260192687  -1
0.35546876394252907572  0.22730246935260192687  -1
1  2  3  4
  
ZONE T='face522'
STRANDID=0, SOLUTIONTIME=0
Nodes=4, Elements=1, ZONETYPE=FEQuadrilateral
DATAPACKING=POINT
DT=(SINGLE SINGLE SINGLE)
0.3546558900544334314  0.23050793056792992508  1
0.35546876394252907572  0.22730246935260192687  1
0.35835928296115365788  0.22945480371911119999  1
0.35835928296115365788  0.22945480371911119999  1
1  2  3  4
  
ZONE T='face523'
STRANDID=0, SOLUTIONTIME=0
Nodes=4, Elements=1, ZONETYPE=FEQuadrilateral
DATAPACKING=POINT
DT=(SINGLE SINGLE SINGLE)
0.34829038770466191899  0.22263917046673695199  -1
0.35370600585210737465  0.22933372458993900311  -1
0.3528860728253592205  0.23070916709426780855  -1
0.34399634950629276453  0.23171997036335439946  -1
1  2  3  4
  
ZONE T='face524'
STRANDID=0, SOLUTIONTIME=0
Nodes=4, Elements=1, ZONETYPE=FEQuadrilateral
DATAPACKING=POINT
DT=(SINGLE SINGLE SINGLE)
0.35370600585210737465  0.22933372458993900311  1
0.3546558900544334314  0.23050793056792992508  1
0.3528860728253592205  0.23070916709426780855  1
0.3528860728253592205  0.23070916709426780855  1
1  2  3  4
  
ZONE T='face525'
STRANDID=0, SOLUTIONTIME=0
Nodes=4, Elements=1, ZONETYPE=FEQuadrilateral
DATAPACKING=POINT
DT=(SINGLE SINGLE SINGLE)
0.35698568070954800335  0.2213207076860400635  1
0.34905117474256042165  0.22252381272169696746  1
0.348484058482241843  0.22210152737520025279  1
0.35196861513756994011  0.21242816396841524007  1
1  2  3  4
  
ZONE T='face526'
STRANDID=0, SOLUTIONTIME=0
Nodes=4, Elements=1, ZONETYPE=FEQuadrilateral
DATAPACKING=POINT
DT=(SINGLE SINGLE SINGLE)
0.34905117474256042165  0.22252381272169696746  -1
0.34829038770466191899  0.22263917046673695199  -1
0.348484058482241843  0.22210152737520025279  -1
0.348484058482241843  0.22210152737520025279  -1
1  2  3  4
  
ZONE T='face527'
STRANDID=0, SOLUTIONTIME=0
Nodes=4, Elements=1, ZONETYPE=FEQuadrilateral
DATAPACKING=POINT
DT=(SINGLE SINGLE SINGLE)
0.3546558900544334314  0.23050793056792992508  1
0.35835928296115365788  0.22945480371911119999  1
0.36416638911386728372  0.233778883257048542  1
0.36180717335920437039  0.23939993799638153993  1
1  2  3  4
  
ZONE T='face528'
STRANDID=0, SOLUTIONTIME=0
Nodes=4, Elements=1, ZONETYPE=FEQuadrilateral
DATAPACKING=POINT
DT=(SINGLE SINGLE SINGLE)
0.35835928296115365788  0.22945480371911119999  -1
0.36701423960007578673  0.22699361004039805834  -1
0.36416638911386728372  0.233778883257048542  -1
0.36416638911386728372  0.233778883257048542  -1
1  2  3  4
  
ZONE T='face529'
STRANDID=0, SOLUTIONTIME=0
Nodes=4, Elements=1, ZONETYPE=FEQuadrilateral
DATAPACKING=POINT
DT=(SINGLE SINGLE SINGLE)
0.35032101472044707702  0.24054927061050970782  1
0.34851942908603539273  0.23803423780662560927  1
0.3528860728253592205  0.23070916709426780855  1
0.3546558900544334314  0.23050793056792992508  1
1  2  3  4
  
ZONE T='face530'
STRANDID=0, SOLUTIONTIME=0
Nodes=4, Elements=1, ZONETYPE=FEQuadrilateral
DATAPACKING=POINT
DT=(SINGLE SINGLE SINGLE)
0.34851942908603539273  0.23803423780662560927  -1
0.34399634950629276453  0.23171997036335439946  -1
0.3528860728253592205  0.23070916709426780855  -1
0.3528860728253592205  0.23070916709426780855  -1
1  2  3  4
  
ZONE T='face531'
STRANDID=0, SOLUTIONTIME=0
Nodes=4, Elements=1, ZONETYPE=FEQuadrilateral
DATAPACKING=POINT
DT=(SINGLE SINGLE SINGLE)
0.34057243700206701886  0.25974039391323455739  1
0.3455253175927882614  0.25037474399015252624  1
0.35124253788631248918  0.25962346320979828862  1
0.35124253788631248918  0.25962346320979828862  1
1  2  3  4
  
ZONE T='face532'
STRANDID=0, SOLUTIONTIME=0
Nodes=4, Elements=1, ZONETYPE=FEQuadrilateral
DATAPACKING=POINT
DT=(SINGLE SINGLE SINGLE)
0.3455253175927882614  0.25037474399015252624  1
0.35032101472044707702  0.24054927061050970782  1
0.35657947419569863134  0.24984154165153257821  1
0.35657947419569863134  0.24984154165153257821  1
1  2  3  4
  
ZONE T='face533'
STRANDID=0, SOLUTIONTIME=0
Nodes=4, Elements=1, ZONETYPE=FEQuadrilateral
DATAPACKING=POINT
DT=(SINGLE SINGLE SINGLE)
0.33504741611711214011  0.25105084982359793244  -1
0.33799571732364191989  0.25568782656217159399  -1
0.33552332928705919102  0.25983527212391116512  -1
0.33160186375666395042  0.2577885032802740839  -1
1  2  3  4
  
ZONE T='face534'
STRANDID=0, SOLUTIONTIME=0
Nodes=4, Elements=1, ZONETYPE=FEQuadrilateral
DATAPACKING=POINT
DT=(SINGLE SINGLE SINGLE)
0.33050696669706614017  0.25992953501817050999  1
0.33160186375666395042  0.2577885032802740839  1
0.33437690298046346404  0.25985681471772814621  1
0.33437690298046346404  0.25985681471772814621  1
1  2  3  4
  
ZONE T='face535'
STRANDID=0, SOLUTIONTIME=0
Nodes=4, Elements=1, ZONETYPE=FEQuadrilateral
DATAPACKING=POINT
DT=(SINGLE SINGLE SINGLE)
0.33437690298046346404  0.25985681471772814621  -1
0.33160186375666395042  0.2577885032802740839  -1
0.33552332928705919102  0.25983527212391116512  -1
0.33552332928705919102  0.25983527212391116512  -1
1  2  3  4
  
ZONE T='face536'
STRANDID=0, SOLUTIONTIME=0
Nodes=4, Elements=1, ZONETYPE=FEQuadrilateral
DATAPACKING=POINT
DT=(SINGLE SINGLE SINGLE)
0.34057243700206701886  0.25974039391323455739  1
0.33552332928705919102  0.25983527212391116512  1
0.33799571732364191989  0.25568782656217159399  1
0.33799571732364191989  0.25568782656217159399  1
1  2  3  4
  
ZONE T='face537'
STRANDID=0, SOLUTIONTIME=0
Nodes=4, Elements=1, ZONETYPE=FEQuadrilateral
DATAPACKING=POINT
DT=(SINGLE SINGLE SINGLE)
0.33938509757851059723  0.24144596919542127278  -1
0.34318857416494757961  0.24697677848211813112  -1
0.34098845377275288637  0.25066749345925132264  -1
0.33504741611711214011  0.25105084982359793244  -1
1  2  3  4
  
ZONE T='face538'
STRANDID=0, SOLUTIONTIME=0
Nodes=4, Elements=1, ZONETYPE=FEQuadrilateral
DATAPACKING=POINT
DT=(SINGLE SINGLE SINGLE)
0.34318857416494757961  0.24697677848211813112  1
0.3455253175927882614  0.25037474399015252624  1
0.34098845377275288637  0.25066749345925132264  1
0.34098845377275288637  0.25066749345925132264  1
1  2  3  4
  
ZONE T='face539'
STRANDID=0, SOLUTIONTIME=0
Nodes=4, Elements=1, ZONETYPE=FEQuadrilateral
DATAPACKING=POINT
DT=(SINGLE SINGLE SINGLE)
0.3298509045198230738  0.27648000322556437469  -1
0.33537878126269210499  0.26852172376254263009  -1
0.33982483688244241593  0.27792389229543373874  -1
0.33982483688244241593  0.27792389229543373874  -1
1  2  3  4
  
ZONE T='face540'
STRANDID=0, SOLUTIONTIME=0
Nodes=4, Elements=1, ZONETYPE=FEQuadrilateral
DATAPACKING=POINT
DT=(SINGLE SINGLE SINGLE)
0.33537878126269210499  0.26852172376254263009  -1
0.33862912384656196352  0.26302610915416108073  -1
0.34512852912510610937  0.267870290413331269  -1
0.34572997880766870304  0.26894351798143156795  -1
1  2  3  4
  
ZONE T='face541'
STRANDID=0, SOLUTIONTIME=0
Nodes=4, Elements=1, ZONETYPE=FEQuadrilateral
DATAPACKING=POINT
DT=(SINGLE SINGLE SINGLE)
0.33862912384656196352  0.26302610915416108073  1
0.34057243700206701886  0.25974039391323455739  1
0.34512852912510610937  0.267870290413331269  1
0.34512852912510610937  0.267870290413331269  1
1  2  3  4
  
ZONE T='face542'
STRANDID=0, SOLUTIONTIME=0
Nodes=4, Elements=1, ZONETYPE=FEQuadrilateral
DATAPACKING=POINT
DT=(SINGLE SINGLE SINGLE)
0.32578088041663522123  0.26813665545955223113  1
0.32793828534358859805  0.27255922867320514502  1
0.32586458418734687292  0.27603787476300384318  1
0.3210773201798901022  0.27550691249731612542  1
1  2  3  4
  
ZONE T='face543'
STRANDID=0, SOLUTIONTIME=0
Nodes=4, Elements=1, ZONETYPE=FEQuadrilateral
DATAPACKING=POINT
DT=(SINGLE SINGLE SINGLE)
0.32793828534358859805  0.27255922867320514502  -1
0.3298509045198230738  0.27648000322556437469  -1
0.32586458418734687292  0.27603787476300384318  -1
0.32586458418734687292  0.27603787476300384318  -1
1  2  3  4
  
ZONE T='face544'
STRANDID=0, SOLUTIONTIME=0
Nodes=4, Elements=1, ZONETYPE=FEQuadrilateral
DATAPACKING=POINT
DT=(SINGLE SINGLE SINGLE)
0.33050696669706614017  0.25992953501817050999  1
0.33292496487220812895  0.26419404394487627785  1
0.33046271029113349904  0.2683244907282822389  1
0.32578088041663522123  0.26813665545955223113  1
1  2  3  4
  
ZONE T='face545'
STRANDID=0, SOLUTIONTIME=0
Nodes=4, Elements=1, ZONETYPE=FEQuadrilateral
DATAPACKING=POINT
DT=(SINGLE SINGLE SINGLE)
0.33292496487220812895  0.26419404394487627785  -1
0.33537878126269210499  0.26852172376254263009  -1
0.33046271029113349904  0.2683244907282822389  -1
0.33046271029113349904  0.2683244907282822389  -1
1  2  3  4
  
ZONE T='face546'
STRANDID=0, SOLUTIONTIME=0
Nodes=4, Elements=1, ZONETYPE=FEQuadrilateral
DATAPACKING=POINT
DT=(SINGLE SINGLE SINGLE)
0.33258646672867742122  0.28715534168178041829  -1
0.32429774985237930229  0.2822258890661482611  -1
0.3298509045198230738  0.27648000322556437469  -1
0.3298509045198230738  0.27648000322556437469  -1
1  2  3  4
  
ZONE T='face547'
STRANDID=0, SOLUTIONTIME=0
Nodes=4, Elements=1, ZONETYPE=FEQuadrilateral
DATAPACKING=POINT
DT=(SINGLE SINGLE SINGLE)
0.3219584921057371818  0.28979368048350090392  -1
0.32429774985237930229  0.2822258890661482611  -1
0.33258646672867742122  0.28715534168178041829  -1
0.33258646672867742122  0.28715534168178041829  -1
1  2  3  4
  
ZONE T='face548'
STRANDID=0, SOLUTIONTIME=0
Nodes=4, Elements=1, ZONETYPE=FEQuadrilateral
DATAPACKING=POINT
DT=(SINGLE SINGLE SINGLE)
0.31682898776869228286  0.28265801128960788002  1
0.31961107254322485005  0.28652817794042068078  1
0.31749198442822978983  0.29008296092493029983  1
0.31284523396742397461  0.29038391507559341287  1
1  2  3  4
  
ZONE T='face549'
STRANDID=0, SOLUTIONTIME=0
Nodes=4, Elements=1, ZONETYPE=FEQuadrilateral
DATAPACKING=POINT
DT=(SINGLE SINGLE SINGLE)
0.31961107254322485005  0.28652817794042068078  -1
0.3219584921057371818  0.28979368048350090392  -1
0.31749198442822978983  0.29008296092493029983  -1
0.31749198442822978983  0.29008296092493029983  -1
1  2  3  4
  
ZONE T='face550'
STRANDID=0, SOLUTIONTIME=0
Nodes=4, Elements=1, ZONETYPE=FEQuadrilateral
DATAPACKING=POINT
DT=(SINGLE SINGLE SINGLE)
0.3210773201798901022  0.27550691249731612542  1
0.32335200946557224322  0.28025273388333576952  1
0.32209996441468996542  0.28235304694310031648  1
0.31682898776869228286  0.28265801128960788002  1
1  2  3  4
  
ZONE T='face551'
STRANDID=0, SOLUTIONTIME=0
Nodes=4, Elements=1, ZONETYPE=FEQuadrilateral
DATAPACKING=POINT
DT=(SINGLE SINGLE SINGLE)
0.32335200946557224322  0.28025273388333576952  -1
0.32429774985237930229  0.2822258890661482611  -1
0.32209996441468996542  0.28235304694310031648  -1
0.32209996441468996542  0.28235304694310031648  -1
1  2  3  4
  
ZONE T='face552'
STRANDID=0, SOLUTIONTIME=0
Nodes=4, Elements=1, ZONETYPE=FEQuadrilateral
DATAPACKING=POINT
DT=(SINGLE SINGLE SINGLE)
0.33258646672867742122  0.28715534168178041829  -1
0.32782703542608515601  0.29769980605054729983  -1
0.3219584921057371818  0.28979368048350090392  -1
0.3219584921057371818  0.28979368048350090392  -1
1  2  3  4
  
ZONE T='face553'
STRANDID=0, SOLUTIONTIME=0
Nodes=4, Elements=1, ZONETYPE=FEQuadrilateral
DATAPACKING=POINT
DT=(SINGLE SINGLE SINGLE)
0.3219584921057371818  0.28979368048350090392  -1
0.31814755541472317102  0.29758313249060053263  -1
0.31679252401691793128  0.29659533458708986497  -1
0.31749198442822978983  0.29008296092493029983  -1
1  2  3  4
  
ZONE T='face554'
STRANDID=0, SOLUTIONTIME=0
Nodes=4, Elements=1, ZONETYPE=FEQuadrilateral
DATAPACKING=POINT
DT=(SINGLE SINGLE SINGLE)
0.31284523396742397461  0.29038391507559341287  1
0.31749198442822978983  0.29008296092493029983  1
0.31515030143292777076  0.29401114815221562893  1
0.31515030143292777076  0.29401114815221562893  1
1  2  3  4
  
ZONE T='face555'
STRANDID=0, SOLUTIONTIME=0
Nodes=4, Elements=1, ZONETYPE=FEQuadrilateral
DATAPACKING=POINT
DT=(SINGLE SINGLE SINGLE)
0.31515030143292777076  0.29401114815221562893  -1
0.31749198442822978983  0.29008296092493029983  -1
0.31679252401691793128  0.29659533458708986497  -1
0.31679252401691793128  0.29659533458708986497  -1
1  2  3  4
  
ZONE T='face556'
STRANDID=0, SOLUTIONTIME=0
Nodes=4, Elements=1, ZONETYPE=FEQuadrilateral
DATAPACKING=POINT
DT=(SINGLE SINGLE SINGLE)
0.31783119138370147239  0.29822977205357931174  1
0.31679252401691793128  0.29659533458708986497  1
0.31814755541472317102  0.29758313249060053263  1
0.31814755541472317102  0.29758313249060053263  1
1  2  3  4
  
ZONE T='face557'
STRANDID=0, SOLUTIONTIME=0
Nodes=4, Elements=1, ZONETYPE=FEQuadrilateral
DATAPACKING=POINT
DT=(SINGLE SINGLE SINGLE)
0.30797026997804616277  0.3142325046701876512  1
0.31311068174543082998  0.30645757099546871993  1
0.3174919150318015193  0.31505911650240187027  1
0.3174919150318015193  0.31505911650240187027  1
1  2  3  4
  
ZONE T='face558'
STRANDID=0, SOLUTIONTIME=0
Nodes=4, Elements=1, ZONETYPE=FEQuadrilateral
DATAPACKING=POINT
DT=(SINGLE SINGLE SINGLE)
0.31311068174543082998  0.30645757099546871993  1
0.31783119138370147239  0.29822977205357931174  1
0.32283388911642840746  0.30665051807886128943  1
0.32283388911642840746  0.30665051807886128943  1
1  2  3  4
  
ZONE T='face559'
STRANDID=0, SOLUTIONTIME=0
Nodes=4, Elements=1, ZONETYPE=FEQuadrilateral
DATAPACKING=POINT
DT=(SINGLE SINGLE SINGLE)
0.30409240746590621152  0.30619224880908080255  -1
0.30579029807496477256  0.30971260954344526084  -1
0.30343618151610513012  0.31366165409108043294  -1
0.29929866728748977245  0.31314073298129291301  -1
1  2  3  4
  
ZONE T='face560'
STRANDID=0, SOLUTIONTIME=0
Nodes=4, Elements=1, ZONETYPE=FEQuadrilateral
DATAPACKING=POINT
DT=(SINGLE SINGLE SINGLE)
0.30579029807496477256  0.30971260954344526084  1
0.30797026997804616277  0.3142325046701876512  1
0.30343618151610513012  0.31366165409108043294  1
0.30343618151610513012  0.31366165409108043294  1
1  2  3  4
  
ZONE T='face561'
STRANDID=0, SOLUTIONTIME=0
Nodes=4, Elements=1, ZONETYPE=FEQuadrilateral
DATAPACKING=POINT
DT=(SINGLE SINGLE SINGLE)
0.30843618966314617635  0.29838680213152601883  -1
0.31045945190523671631  0.30188007618560763756  -1
0.3078234307342558318  0.30630201739898382796  -1
0.30409240746590621152  0.30619224880908080255  -1
1  2  3  4
  
ZONE T='face562'
STRANDID=0, SOLUTIONTIME=0
Nodes=4, Elements=1, ZONETYPE=FEQuadrilateral
DATAPACKING=POINT
DT=(SINGLE SINGLE SINGLE)
0.31045945190523671631  0.30188007618560763756  1
0.31311068174543082998  0.30645757099546871993  1
0.3078234307342558318  0.30630201739898382796  1
0.3078234307342558318  0.30630201739898382796  1
1  2  3  4
  
ZONE T='face563'
STRANDID=0, SOLUTIONTIME=0
Nodes=4, Elements=1, ZONETYPE=FEQuadrilateral
DATAPACKING=POINT
DT=(SINGLE SINGLE SINGLE)
0.29555050264189819398  0.32801090959323703222  1
0.30215303010417199348  0.32144523610523317858  1
0.30503401403395064007  0.33093928268812417004  1
0.30503401403395064007  0.33093928268812417004  1
1  2  3  4
  
ZONE T='face564'
STRANDID=0, SOLUTIONTIME=0
Nodes=4, Elements=1, ZONETYPE=FEQuadrilateral
DATAPACKING=POINT
DT=(SINGLE SINGLE SINGLE)
0.30215303010417199348  0.32144523610523317858  1
0.30797026997804616277  0.3142325046701876512  1
0.31165578037270869061  0.32310208864537043327  1
0.31165578037270869061  0.32310208864537043327  1
1  2  3  4
  
ZONE T='face565'
STRANDID=0, SOLUTIONTIME=0
Nodes=4, Elements=1, ZONETYPE=FEQuadrilateral
DATAPACKING=POINT
DT=(SINGLE SINGLE SINGLE)
0.29341194390574487638  0.31925250249085806997  -1
0.29535632517150572918  0.32721566122944123478  -1
0.29499397888536277312  0.32782349928243131876  -1
0.28704322761921297058  0.32514607042440007989  -1
1  2  3  4
  
ZONE T='face566'
STRANDID=0, SOLUTIONTIME=0
Nodes=4, Elements=1, ZONETYPE=FEQuadrilateral
DATAPACKING=POINT
DT=(SINGLE SINGLE SINGLE)
0.29535632517150572918  0.32721566122944123478  1
0.29555050264189819398  0.32801090959323703222  1
0.29499397888536277312  0.32782349928243131876  1
0.29499397888536277312  0.32782349928243131876  1
1  2  3  4
  
ZONE T='face567'
STRANDID=0, SOLUTIONTIME=0
Nodes=4, Elements=1, ZONETYPE=FEQuadrilateral
DATAPACKING=POINT
DT=(SINGLE SINGLE SINGLE)
0.29929866728748977245  0.31314073298129291301  -1
0.30092538790810585692  0.31787352532175161546  -1
0.29923288606911940812  0.32071270723649492052  -1
0.29341194390574487638  0.31925250249085806997  -1
1  2  3  4
  
ZONE T='face568'
STRANDID=0, SOLUTIONTIME=0
Nodes=4, Elements=1, ZONETYPE=FEQuadrilateral
DATAPACKING=POINT
DT=(SINGLE SINGLE SINGLE)
0.30092538790810585692  0.31787352532175161546  1
0.30215303010417199348  0.32144523610523317858  1
0.29923288606911940812  0.32071270723649492052  1
0.29923288606911940812  0.32071270723649492052  1
1  2  3  4
  
ZONE T='face569'
STRANDID=0, SOLUTIONTIME=0
Nodes=4, Elements=1, ZONETYPE=FEQuadrilateral
DATAPACKING=POINT
DT=(SINGLE SINGLE SINGLE)
0.29655791529119401861  0.33917041660737212716  1
0.29102425810204274326  0.3344827295384721344  1
0.29439540246441886495  0.328827614793439027  1
0.29555050264189819398  0.32801090959323703222  1
1  2  3  4
  
ZONE T='face570'
STRANDID=0, SOLUTIONTIME=0
Nodes=4, Elements=1, ZONETYPE=FEQuadrilateral
DATAPACKING=POINT
DT=(SINGLE SINGLE SINGLE)
0.29102425810204274326  0.3344827295384721344  -1
0.28891922390456820091  0.33269950711435108959  -1
0.29439540246441886495  0.328827614793439027  -1
0.29439540246441886495  0.328827614793439027  -1
1  2  3  4
  
ZONE T='face571'
STRANDID=0, SOLUTIONTIME=0
Nodes=4, Elements=1, ZONETYPE=FEQuadrilateral
DATAPACKING=POINT
DT=(SINGLE SINGLE SINGLE)
0.28505805004800377489  0.34023299195016359908  1
0.28661320761639141885  0.33719874475126332403  1
0.28848162900000001718  0.33874800500000001868  1
0.28774435901408501604  0.33998477985288122483  1
1  2  3  4
  
ZONE T='face572'
STRANDID=0, SOLUTIONTIME=0
Nodes=4, Elements=1, ZONETYPE=FEQuadrilateral
DATAPACKING=POINT
DT=(SINGLE SINGLE SINGLE)
0.28891922390456820091  0.33269950711435108959  -1
0.29102425810204274326  0.3344827295384721344  -1
0.28848162900000001718  0.33874800500000001868  -1
0.28661320761639141885  0.33719874475126332403  -1
1  2  3  4
  
ZONE T='face573'
STRANDID=0, SOLUTIONTIME=0
Nodes=4, Elements=1, ZONETYPE=FEQuadrilateral
DATAPACKING=POINT
DT=(SINGLE SINGLE SINGLE)
0.29655791529119401861  0.33917041660737212716  1
0.28974972456249409314  0.33979948620465483256  1
0.28848162900000001718  0.33874800500000001868  1
0.29102425810204274326  0.3344827295384721344  1
1  2  3  4
  
ZONE T='face574'
STRANDID=0, SOLUTIONTIME=0
Nodes=4, Elements=1, ZONETYPE=FEQuadrilateral
DATAPACKING=POINT
DT=(SINGLE SINGLE SINGLE)
0.28974972456249409314  0.33979948620465483256  -1
0.28774435901408501604  0.33998477985288122483  -1
0.28848162900000001718  0.33874800500000001868  -1
0.28848162900000001718  0.33874800500000001868  -1
1  2  3  4
  
ZONE T='face575'
STRANDID=0, SOLUTIONTIME=0
Nodes=4, Elements=1, ZONETYPE=FEQuadrilateral
DATAPACKING=POINT
DT=(SINGLE SINGLE SINGLE)
0.27496170579121259614  0.33917199464597069802  1
0.28055200082710979315  0.33217290485219808094  1
0.28172399229079808647  0.33314469836862858898  1
0.28505805004800377489  0.34023299195016359908  1
1  2  3  4
  
ZONE T='face576'
STRANDID=0, SOLUTIONTIME=0
Nodes=4, Elements=1, ZONETYPE=FEQuadrilateral
DATAPACKING=POINT
DT=(SINGLE SINGLE SINGLE)
0.28055200082710979315  0.33217290485219808094  -1
0.28100193447990667872  0.33160958466660067634  -1
0.28172399229079808647  0.33314469836862858898  -1
0.28172399229079808647  0.33314469836862858898  -1
1  2  3  4
  
ZONE T='face577'
STRANDID=0, SOLUTIONTIME=0
Nodes=4, Elements=1, ZONETYPE=FEQuadrilateral
DATAPACKING=POINT
DT=(SINGLE SINGLE SINGLE)
0.28100193447990667872  0.33160958466660067634  -1
0.28704322761921297058  0.32514607042440007989  -1
0.28891922390456820091  0.33269950711435108959  -1
0.28891922390456820091  0.33269950711435108959  -1
1  2  3  4
  
ZONE T='face578'
STRANDID=0, SOLUTIONTIME=0
Nodes=4, Elements=1, ZONETYPE=FEQuadrilateral
DATAPACKING=POINT
DT=(SINGLE SINGLE SINGLE)
0.2901841114191817117  0.34957248451057654215  -1
0.28627483114966134625  0.34244992171820709537  -1
0.28774435901408501604  0.33998477985288122483  -1
0.2940086165848725952  0.34333088008902212795  -1
1  2  3  4
  
ZONE T='face579'
STRANDID=0, SOLUTIONTIME=0
Nodes=4, Elements=1, ZONETYPE=FEQuadrilateral
DATAPACKING=POINT
DT=(SINGLE SINGLE SINGLE)
0.29655791529119401861  0.33917041660737212716  1
0.2940086165848725952  0.34333088008902212795  1
0.28974972456249409314  0.33979948620465483256  1
0.28974972456249409314  0.33979948620465483256  1
1  2  3  4
  
ZONE T='face580'
STRANDID=0, SOLUTIONTIME=0
Nodes=4, Elements=1, ZONETYPE=FEQuadrilateral
DATAPACKING=POINT
DT=(SINGLE SINGLE SINGLE)
0.28974972456249409314  0.33979948620465483256  -1
0.2940086165848725952  0.34333088008902212795  -1
0.28774435901408501604  0.33998477985288122483  -1
0.28774435901408501604  0.33998477985288122483  -1
1  2  3  4
  
ZONE T='face581'
STRANDID=0, SOLUTIONTIME=0
Nodes=4, Elements=1, ZONETYPE=FEQuadrilateral
DATAPACKING=POINT
DT=(SINGLE SINGLE SINGLE)
0.28505805004800377489  0.34023299195016359908  1
0.28774435901408501604  0.33998477985288122483  1
0.28627483114966134625  0.34244992171820709537  1
0.28627483114966134625  0.34244992171820709537  1
1  2  3  4
  
ZONE T='face582'
STRANDID=0, SOLUTIONTIME=0
Nodes=4, Elements=1, ZONETYPE=FEQuadrilateral
DATAPACKING=POINT
DT=(SINGLE SINGLE SINGLE)
0.28505805004800377489  0.34023299195016359908  1
0.27921016774142121131  0.34877524815422500382  1
0.27496170579121259614  0.33917199464597069802  1
0.27496170579121259614  0.33917199464597069802  1
1  2  3  4
  
ZONE T='face583'
STRANDID=0, SOLUTIONTIME=0
Nodes=4, Elements=1, ZONETYPE=FEQuadrilateral
DATAPACKING=POINT
DT=(SINGLE SINGLE SINGLE)
0.27277664215964969596  0.35740455751027550013  1
0.27461240395309122198  0.36201371375617275028  1
0.27174806151981489855  0.3668186654823983317  1
0.26591928363000982838  0.36583704131504068968  1
1  2  3  4
  
ZONE T='face584'
STRANDID=0, SOLUTIONTIME=0
Nodes=4, Elements=1, ZONETYPE=FEQuadrilateral
DATAPACKING=POINT
DT=(SINGLE SINGLE SINGLE)
0.27461240395309122198  0.36201371375617275028  -1
0.27686968259589850305  0.36768119740922394767  -1
0.27174806151981489855  0.3668186654823983317  -1
0.27174806151981489855  0.3668186654823983317  -1
1  2  3  4
  
ZONE T='face585'
STRANDID=0, SOLUTIONTIME=0
Nodes=4, Elements=1, ZONETYPE=FEQuadrilateral
DATAPACKING=POINT
DT=(SINGLE SINGLE SINGLE)
0.27921016774142121131  0.34877524815422500382  1
0.28062638566956976671  0.35192522311539808921  1
0.27704563587598635133  0.35793195251408260749  1
0.27277664215964969596  0.35740455751027550013  1
1  2  3  4
  
ZONE T='face586'
STRANDID=0, SOLUTIONTIME=0
Nodes=4, Elements=1, ZONETYPE=FEQuadrilateral
DATAPACKING=POINT
DT=(SINGLE SINGLE SINGLE)
0.28062638566956976671  0.35192522311539808921  -1
0.28369639735898810606  0.35875359307172155487  -1
0.27704563587598635133  0.35793195251408260749  -1
0.27704563587598635133  0.35793195251408260749  -1
1  2  3  4
  
ZONE T='face587'
STRANDID=0, SOLUTIONTIME=0
Nodes=4, Elements=1, ZONETYPE=FEQuadrilateral
DATAPACKING=POINT
DT=(SINGLE SINGLE SINGLE)
0.2556867777994195623  0.36353707366234555565  1
0.26235347216661802916  0.35587918799098855471  1
0.26591928363000982838  0.36583704131504068968  1
0.26591928363000982838  0.36583704131504068968  1
1  2  3  4
  
ZONE T='face588'
STRANDID=0, SOLUTIONTIME=0
Nodes=4, Elements=1, ZONETYPE=FEQuadrilateral
DATAPACKING=POINT
DT=(SINGLE SINGLE SINGLE)
0.26235347216661802916  0.35587918799098855471  1
0.26860564850325624464  0.34750466132721907764  1
0.27277664215964969596  0.35740455751027550013  1
0.27277664215964969596  0.35740455751027550013  1
1  2  3  4
  
ZONE T='face589'
STRANDID=0, SOLUTIONTIME=0
Nodes=4, Elements=1, ZONETYPE=FEQuadrilateral
DATAPACKING=POINT
DT=(SINGLE SINGLE SINGLE)
0.25016743844362893112  0.38209783437183619803  -1
0.25600091904194816061  0.37626026971593984349  -1
0.25978247371253715414  0.37932463139191319179  -1
0.26076815947674369944  0.38523751718203669281  -1
1  2  3  4
  
ZONE T='face590'
STRANDID=0, SOLUTIONTIME=0
Nodes=4, Elements=1, ZONETYPE=FEQuadrilateral
DATAPACKING=POINT
DT=(SINGLE SINGLE SINGLE)
0.26154955110060745804  0.38546894689722460692  1
0.26076815947674369944  0.38523751718203669281  1
0.26125035907856075656  0.38442862450244003059  1
0.26125035907856075656  0.38442862450244003059  1
1  2  3  4
  
ZONE T='face591'
STRANDID=0, SOLUTIONTIME=0
Nodes=4, Elements=1, ZONETYPE=FEQuadrilateral
DATAPACKING=POINT
DT=(SINGLE SINGLE SINGLE)
0.26125035907856075656  0.38442862450244003059  -1
0.26076815947674369944  0.38523751718203669281  -1
0.25978247371253715414  0.37932463139191319179  -1
0.25978247371253715414  0.37932463139191319179  -1
1  2  3  4
  
ZONE T='face592'
STRANDID=0, SOLUTIONTIME=0
Nodes=4, Elements=1, ZONETYPE=FEQuadrilateral
DATAPACKING=POINT
DT=(SINGLE SINGLE SINGLE)
0.2582530274673096593  0.37400658457487251374  1
0.25978247371253715414  0.37932463139191319179  1
0.25600091904194816061  0.37626026971593984349  1
0.25600091904194816061  0.37626026971593984349  1
1  2  3  4
  
ZONE T='face593'
STRANDID=0, SOLUTIONTIME=0
Nodes=4, Elements=1, ZONETYPE=FEQuadrilateral
DATAPACKING=POINT
DT=(SINGLE SINGLE SINGLE)
0.26591928363000982838  0.36583704131504068968  1
0.26824862865486692742  0.37268898524231930391  1
0.26638536186516659221  0.37581462653212455161  1
0.2582530274673096593  0.37400658457487251374  1
1  2  3  4
  
ZONE T='face594'
STRANDID=0, SOLUTIONTIME=0
Nodes=4, Elements=1, ZONETYPE=FEQuadrilateral
DATAPACKING=POINT
DT=(SINGLE SINGLE SINGLE)
0.26824862865486692742  0.37268898524231930391  -1
0.26955042130829187652  0.37651830643390954423  -1
0.26638536186516659221  0.37581462653212455161  -1
0.26638536186516659221  0.37581462653212455161  -1
1  2  3  4
  
ZONE T='face595'
STRANDID=0, SOLUTIONTIME=0
Nodes=4, Elements=1, ZONETYPE=FEQuadrilateral
DATAPACKING=POINT
DT=(SINGLE SINGLE SINGLE)
0.23962106769118282634  0.37973617529158387729  -1
0.24657884515397424097  0.37051051475467911001  -1
0.25016743844362893112  0.38209783437183619803  -1
0.25016743844362893112  0.38209783437183619803  -1
1  2  3  4
  
ZONE T='face596'
STRANDID=0, SOLUTIONTIME=0
Nodes=4, Elements=1, ZONETYPE=FEQuadrilateral
DATAPACKING=POINT
DT=(SINGLE SINGLE SINGLE)
0.2582530274673096593  0.37400658457487251374  1
0.2502693230110084599  0.37161570293075640858  1
0.24777515406814437648  0.36959456707852100799  1
0.2556867777994195623  0.36353707366234555565  1
1  2  3  4
  
ZONE T='face597'
STRANDID=0, SOLUTIONTIME=0
Nodes=4, Elements=1, ZONETYPE=FEQuadrilateral
DATAPACKING=POINT
DT=(SINGLE SINGLE SINGLE)
0.2502693230110084599  0.37161570293075640858  -1
0.24657884515397424097  0.37051051475467911001  -1
0.24777515406814437648  0.36959456707852100799  -1
0.24777515406814437648  0.36959456707852100799  -1
1  2  3  4
  
ZONE T='face598'
STRANDID=0, SOLUTIONTIME=0
Nodes=4, Elements=1, ZONETYPE=FEQuadrilateral
DATAPACKING=POINT
DT=(SINGLE SINGLE SINGLE)
0.25191319008207374575  0.39516023459055893419  -1
0.24273234544594746165  0.38828594332949883938  -1
0.25016743844362893112  0.38209783437183619803  -1
0.25016743844362893112  0.38209783437183619803  -1
1  2  3  4
  
ZONE T='face599'
STRANDID=0, SOLUTIONTIME=0
Nodes=4, Elements=1, ZONETYPE=FEQuadrilateral
DATAPACKING=POINT
DT=(SINGLE SINGLE SINGLE)
0.23903089074179986739  0.39705169224316033683  -1
0.24273234544594746165  0.38828594332949883938  -1
0.25191319008207374575  0.39516023459055893419  -1
0.25191319008207374575  0.39516023459055893419  -1
1  2  3  4
  
ZONE T='face600'
STRANDID=0, SOLUTIONTIME=0
Nodes=4, Elements=1, ZONETYPE=FEQuadrilateral
DATAPACKING=POINT
DT=(SINGLE SINGLE SINGLE)
0.22814415853157790637  0.396594599282452831  -1
0.23379718879998459546  0.38795787217709060135  -1
0.23903089074179986739  0.39705169224316033683  -1
0.23903089074179986739  0.39705169224316033683  -1
1  2  3  4
  
ZONE T='face601'
STRANDID=0, SOLUTIONTIME=0
Nodes=4, Elements=1, ZONETYPE=FEQuadrilateral
DATAPACKING=POINT
DT=(SINGLE SINGLE SINGLE)
0.23379718879998459546  0.38795787217709060135  -1
0.23962106769118282634  0.37973617529158387729  -1
0.24273234544594746165  0.38828594332949883938  -1
0.24273234544594746165  0.38828594332949883938  -1
1  2  3  4
  
ZONE T='face602'
STRANDID=0, SOLUTIONTIME=0
Nodes=4, Elements=1, ZONETYPE=FEQuadrilateral
DATAPACKING=POINT
DT=(SINGLE SINGLE SINGLE)
0.25191319008207374575  0.39516023459055893419  -1
0.24515424171415248211  0.40716257314579884508  -1
0.23903089074179986739  0.39705169224316033683  -1
0.23903089074179986739  0.39705169224316033683  -1
1  2  3  4
  
ZONE T='face603'
STRANDID=0, SOLUTIONTIME=0
Nodes=4, Elements=1, ZONETYPE=FEQuadrilateral
DATAPACKING=POINT
DT=(SINGLE SINGLE SINGLE)
0.23903089074179986739  0.39705169224316033683  -1
0.23299430863365397371  0.40673777219533785443  -1
0.22814415853157790637  0.396594599282452831  -1
0.22814415853157790637  0.396594599282452831  -1
1  2  3  4
  
ZONE T='face604'
STRANDID=0, SOLUTIONTIME=0
Nodes=4, Elements=1, ZONETYPE=FEQuadrilateral
DATAPACKING=POINT
DT=(SINGLE SINGLE SINGLE)
0.20670114384759982751  0.42604824909609334549  1
0.21161526340396510926  0.43657829085669819236  1
0.20070028692116462232  0.43512085669111338904  1
0.20070028692116462232  0.43512085669111338904  1
1  2  3  4
  
ZONE T='face605'
STRANDID=0, SOLUTIONTIME=0
Nodes=4, Elements=1, ZONETYPE=FEQuadrilateral
DATAPACKING=POINT
DT=(SINGLE SINGLE SINGLE)
0.2186829884433595661  0.42671444598155411354  1
0.21161526340396510926  0.43657829085669819236  1
0.20670114384759982751  0.42604824909609334549  1
0.20670114384759982751  0.42604824909609334549  1
1  2  3  4
  
ZONE T='face606'
STRANDID=0, SOLUTIONTIME=0
Nodes=4, Elements=1, ZONETYPE=FEQuadrilateral
DATAPACKING=POINT
DT=(SINGLE SINGLE SINGLE)
0.23117939097488579558  0.42789130934089775193  1
0.22385152248560688526  0.4383657238196642103  1
0.2186829884433595661  0.42671444598155411354  1
0.2186829884433595661  0.42671444598155411354  1
1  2  3  4
  
ZONE T='face607'
STRANDID=0, SOLUTIONTIME=0
Nodes=4, Elements=1, ZONETYPE=FEQuadrilateral
DATAPACKING=POINT
DT=(SINGLE SINGLE SINGLE)
0.22385152248560688526  0.4383657238196642103  1
0.21508478101167363694  0.45056720451972542829  1
0.21161526340396510926  0.43657829085669819236  1
0.21161526340396510926  0.43657829085669819236  1
1  2  3  4
  
ZONE T='face608'
STRANDID=0, SOLUTIONTIME=0
Nodes=4, Elements=1, ZONETYPE=FEQuadrilateral
DATAPACKING=POINT
DT=(SINGLE SINGLE SINGLE)
0.23299430863365397371  0.40673777219533785443  -1
0.22590747434607810762  0.41654331650649117913  -1
0.22144727808611230913  0.40544915609461851247  -1
0.22144727808611230913  0.40544915609461851247  -1
1  2  3  4
  
ZONE T='face609'
STRANDID=0, SOLUTIONTIME=0
Nodes=4, Elements=1, ZONETYPE=FEQuadrilateral
DATAPACKING=POINT
DT=(SINGLE SINGLE SINGLE)
0.21277590464958376359  0.41481663596704992925  1
0.22250052855789659301  0.4160953344961642042  1
0.22487078750620026479  0.41800283573256147296  1
0.2186829884433595661  0.42671444598155411354  1
1  2  3  4
  
ZONE T='face610'
STRANDID=0, SOLUTIONTIME=0
Nodes=4, Elements=1, ZONETYPE=FEQuadrilateral
DATAPACKING=POINT
DT=(SINGLE SINGLE SINGLE)
0.22250052855789659301  0.4160953344961642042  -1
0.22590747434607810762  0.41654331650649117913  -1
0.22487078750620026479  0.41800283573256147296  -1
0.22487078750620026479  0.41800283573256147296  -1
1  2  3  4
  
ZONE T='face611'
STRANDID=0, SOLUTIONTIME=0
Nodes=4, Elements=1, ZONETYPE=FEQuadrilateral
DATAPACKING=POINT
DT=(SINGLE SINGLE SINGLE)
0.24515424171415248211  0.40716257314579884508  -1
0.23829017394473961389  0.41760588932454451028  -1
0.23299430863365397371  0.40673777219533785443  -1
0.23299430863365397371  0.40673777219533785443  -1
1  2  3  4
  
ZONE T='face612'
STRANDID=0, SOLUTIONTIME=0
Nodes=4, Elements=1, ZONETYPE=FEQuadrilateral
DATAPACKING=POINT
DT=(SINGLE SINGLE SINGLE)
0.23829017394473961389  0.41760588932454451028  -1
0.2333166913480130833  0.42479980280330259523  -1
0.22760940105685475987  0.42020677582848475762  -1
0.22590747434607810762  0.41654331650649117913  -1
1  2  3  4
  
ZONE T='face613'
STRANDID=0, SOLUTIONTIME=0
Nodes=4, Elements=1, ZONETYPE=FEQuadrilateral
DATAPACKING=POINT
DT=(SINGLE SINGLE SINGLE)
0.2333166913480130833  0.42479980280330259523  1
0.23117939097488579558  0.42789130934089775193  1
0.22760940105685475987  0.42020677582848475762  1
0.22760940105685475987  0.42020677582848475762  1
1  2  3  4
  
ZONE T='face614'
STRANDID=0, SOLUTIONTIME=0
Nodes=4, Elements=1, ZONETYPE=FEQuadrilateral
DATAPACKING=POINT
DT=(SINGLE SINGLE SINGLE)
0.2186829884433595661  0.42671444598155411354  1
0.22487078750620026479  0.41800283573256147296  1
0.22760940105685475987  0.42020677582848475762  1
0.23117939097488579558  0.42789130934089775193  1
1  2  3  4
  
ZONE T='face615'
STRANDID=0, SOLUTIONTIME=0
Nodes=4, Elements=1, ZONETYPE=FEQuadrilateral
DATAPACKING=POINT
DT=(SINGLE SINGLE SINGLE)
0.22487078750620026479  0.41800283573256147296  -1
0.22590747434607810762  0.41654331650649117913  -1
0.22760940105685475987  0.42020677582848475762  -1
0.22760940105685475987  0.42020677582848475762  -1
1  2  3  4
  
ZONE T='face616'
STRANDID=0, SOLUTIONTIME=0
Nodes=4, Elements=1, ZONETYPE=FEQuadrilateral
DATAPACKING=POINT
DT=(SINGLE SINGLE SINGLE)
0.23829017394473961389  0.41760588932454451028  -1
0.22590747434607810762  0.41654331650649117913  -1
0.23299430863365397371  0.40673777219533785443  -1
0.23299430863365397371  0.40673777219533785443  -1
1  2  3  4
  
ZONE T='face617'
STRANDID=0, SOLUTIONTIME=0
Nodes=4, Elements=1, ZONETYPE=FEQuadrilateral
DATAPACKING=POINT
DT=(SINGLE SINGLE SINGLE)
0.2186829884433595661  0.42671444598155411354  1
0.20670114384759982751  0.42604824909609334549  1
0.21277590464958376359  0.41481663596704992925  1
0.21277590464958376359  0.41481663596704992925  1
1  2  3  4
  
ZONE T='face618'
STRANDID=0, SOLUTIONTIME=0
Nodes=4, Elements=1, ZONETYPE=FEQuadrilateral
DATAPACKING=POINT
DT=(SINGLE SINGLE SINGLE)
0.22590747434607810762  0.41654331650649117913  -1
0.22250052855789659301  0.4160953344961642042  -1
0.21624921720896270183  0.41106449846209758281  -1
0.22144727808611230913  0.40544915609461851247  -1
1  2  3  4
  
ZONE T='face619'
STRANDID=0, SOLUTIONTIME=0
Nodes=4, Elements=1, ZONETYPE=FEQuadrilateral
DATAPACKING=POINT
DT=(SINGLE SINGLE SINGLE)
0.22250052855789659301  0.4160953344961642042  1
0.21277590464958376359  0.41481663596704992925  1
0.21624921720896270183  0.41106449846209758281  1
0.21624921720896270183  0.41106449846209758281  1
1  2  3  4
  
ZONE T='face620'
STRANDID=0, SOLUTIONTIME=0
Nodes=4, Elements=1, ZONETYPE=FEQuadrilateral
DATAPACKING=POINT
DT=(SINGLE SINGLE SINGLE)
0.21508478101167363694  0.45056720451972542829  1
0.20446305813848542066  0.44361738996200766882  1
0.21161526340396510926  0.43657829085669819236  1
0.21161526340396510926  0.43657829085669819236  1
1  2  3  4
  
ZONE T='face621'
STRANDID=0, SOLUTIONTIME=0
Nodes=4, Elements=1, ZONETYPE=FEQuadrilateral
DATAPACKING=POINT
DT=(SINGLE SINGLE SINGLE)
0.22385152248560688526  0.4383657238196642103  1
0.21161526340396510926  0.43657829085669819236  1
0.2186829884433595661  0.42671444598155411354  1
0.2186829884433595661  0.42671444598155411354  1
1  2  3  4
  
ZONE T='face622'
STRANDID=0, SOLUTIONTIME=0
Nodes=4, Elements=1, ZONETYPE=FEQuadrilateral
DATAPACKING=POINT
DT=(SINGLE SINGLE SINGLE)
0.21161526340396510926  0.43657829085669819236  1
0.20446305813848542066  0.44361738996200766882  1
0.20070028692116462232  0.43512085669111338904  1
0.20070028692116462232  0.43512085669111338904  1
1  2  3  4
  
ZONE T='face623'
STRANDID=0, SOLUTIONTIME=0
Nodes=4, Elements=1, ZONETYPE=FEQuadrilateral
DATAPACKING=POINT
DT=(SINGLE SINGLE SINGLE)
0.23299430863365397371  0.40673777219533785443  -1
0.22144727808611230913  0.40544915609461851247  -1
0.22814415853157790637  0.396594599282452831  -1
0.22814415853157790637  0.396594599282452831  -1
1  2  3  4
  
ZONE T='face624'
STRANDID=0, SOLUTIONTIME=0
Nodes=4, Elements=1, ZONETYPE=FEQuadrilateral
DATAPACKING=POINT
DT=(SINGLE SINGLE SINGLE)
0.24515424171415248211  0.40716257314579884508  -1
0.23299430863365397371  0.40673777219533785443  -1
0.23903089074179986739  0.39705169224316033683  -1
0.23903089074179986739  0.39705169224316033683  -1
1  2  3  4
  
ZONE T='face625'
STRANDID=0, SOLUTIONTIME=0
Nodes=4, Elements=1, ZONETYPE=FEQuadrilateral
DATAPACKING=POINT
DT=(SINGLE SINGLE SINGLE)
0.23962106769118282634  0.37973617529158387729  -1
0.25016743844362893112  0.38209783437183619803  -1
0.24273234544594746165  0.38828594332949883938  -1
0.24273234544594746165  0.38828594332949883938  -1
1  2  3  4
  
ZONE T='face626'
STRANDID=0, SOLUTIONTIME=0
Nodes=4, Elements=1, ZONETYPE=FEQuadrilateral
DATAPACKING=POINT
DT=(SINGLE SINGLE SINGLE)
0.23379718879998459546  0.38795787217709060135  -1
0.24273234544594746165  0.38828594332949883938  -1
0.23903089074179986739  0.39705169224316033683  -1
0.23903089074179986739  0.39705169224316033683  -1
1  2  3  4
  
ZONE T='face627'
STRANDID=0, SOLUTIONTIME=0
Nodes=4, Elements=1, ZONETYPE=FEQuadrilateral
DATAPACKING=POINT
DT=(SINGLE SINGLE SINGLE)
0.25016743844362893112  0.38209783437183619803  -1
0.26076815947674369944  0.38523751718203669281  -1
0.25925391983647338989  0.38777766312067729615  -1
0.25191319008207374575  0.39516023459055893419  -1
1  2  3  4
  
ZONE T='face628'
STRANDID=0, SOLUTIONTIME=0
Nodes=4, Elements=1, ZONETYPE=FEQuadrilateral
DATAPACKING=POINT
DT=(SINGLE SINGLE SINGLE)
0.26076815947674369944  0.38523751718203669281  1
0.26154955110060745804  0.38546894689722460692  1
0.25925391983647338989  0.38777766312067729615  1
0.25925391983647338989  0.38777766312067729615  1
1  2  3  4
  
ZONE T='face629'
STRANDID=0, SOLUTIONTIME=0
Nodes=4, Elements=1, ZONETYPE=FEQuadrilateral
DATAPACKING=POINT
DT=(SINGLE SINGLE SINGLE)
0.2556867777994195623  0.36353707366234555565  1
0.26591928363000982838  0.36583704131504068968  1
0.2582530274673096593  0.37400658457487251374  1
0.2582530274673096593  0.37400658457487251374  1
1  2  3  4
  
ZONE T='face630'
STRANDID=0, SOLUTIONTIME=0
Nodes=4, Elements=1, ZONETYPE=FEQuadrilateral
DATAPACKING=POINT
DT=(SINGLE SINGLE SINGLE)
0.24657884515397424097  0.37051051475467911001  -1
0.2502693230110084599  0.37161570293075640858  -1
0.25600091904194816061  0.37626026971593984349  -1
0.25016743844362893112  0.38209783437183619803  -1
1  2  3  4
  
ZONE T='face631'
STRANDID=0, SOLUTIONTIME=0
Nodes=4, Elements=1, ZONETYPE=FEQuadrilateral
DATAPACKING=POINT
DT=(SINGLE SINGLE SINGLE)
0.2502693230110084599  0.37161570293075640858  1
0.2582530274673096593  0.37400658457487251374  1
0.25600091904194816061  0.37626026971593984349  1
0.25600091904194816061  0.37626026971593984349  1
1  2  3  4
  
ZONE T='face632'
STRANDID=0, SOLUTIONTIME=0
Nodes=4, Elements=1, ZONETYPE=FEQuadrilateral
DATAPACKING=POINT
DT=(SINGLE SINGLE SINGLE)
0.26955042130829187652  0.37651830643390954423  -1
0.26824862865486692742  0.37268898524231930391  -1
0.27174806151981489855  0.3668186654823983317  -1
0.27686968259589850305  0.36768119740922394767  -1
1  2  3  4
  
ZONE T='face633'
STRANDID=0, SOLUTIONTIME=0
Nodes=4, Elements=1, ZONETYPE=FEQuadrilateral
DATAPACKING=POINT
DT=(SINGLE SINGLE SINGLE)
0.26824862865486692742  0.37268898524231930391  1
0.26591928363000982838  0.36583704131504068968  1
0.27174806151981489855  0.3668186654823983317  1
0.27174806151981489855  0.3668186654823983317  1
1  2  3  4
  
ZONE T='face634'
STRANDID=0, SOLUTIONTIME=0
Nodes=4, Elements=1, ZONETYPE=FEQuadrilateral
DATAPACKING=POINT
DT=(SINGLE SINGLE SINGLE)
0.2582530274673096593  0.37400658457487251374  1
0.26638536186516659221  0.37581462653212455161  1
0.26282380599999999315  0.38178915800000001735  1
0.25978247371253715414  0.37932463139191319179  1
1  2  3  4
  
ZONE T='face635'
STRANDID=0, SOLUTIONTIME=0
Nodes=4, Elements=1, ZONETYPE=FEQuadrilateral
DATAPACKING=POINT
DT=(SINGLE SINGLE SINGLE)
0.26955042130829187652  0.37651830643390954423  -1
0.26399239469653490442  0.38273611732147949649  -1
0.26282380599999999315  0.38178915800000001735  -1
0.26638536186516659221  0.37581462653212455161  -1
1  2  3  4
  
ZONE T='face636'
STRANDID=0, SOLUTIONTIME=0
Nodes=4, Elements=1, ZONETYPE=FEQuadrilateral
DATAPACKING=POINT
DT=(SINGLE SINGLE SINGLE)
0.26154955110060745804  0.38546894689722460692  1
0.26125035907856075656  0.38442862450244003059  1
0.26282380599999999315  0.38178915800000001735  1
0.26399239469653490442  0.38273611732147949649  1
1  2  3  4
  
ZONE T='face637'
STRANDID=0, SOLUTIONTIME=0
Nodes=4, Elements=1, ZONETYPE=FEQuadrilateral
DATAPACKING=POINT
DT=(SINGLE SINGLE SINGLE)
0.26125035907856075656  0.38442862450244003059  -1
0.25978247371253715414  0.37932463139191319179  -1
0.26282380599999999315  0.38178915800000001735  -1
0.26282380599999999315  0.38178915800000001735  -1
1  2  3  4
  
ZONE T='face638'
STRANDID=0, SOLUTIONTIME=0
Nodes=4, Elements=1, ZONETYPE=FEQuadrilateral
DATAPACKING=POINT
DT=(SINGLE SINGLE SINGLE)
0.26860564850325624464  0.34750466132721907764  1
0.27921016774142121131  0.34877524815422500382  1
0.27277664215964969596  0.35740455751027550013  1
0.27277664215964969596  0.35740455751027550013  1
1  2  3  4
  
ZONE T='face639'
STRANDID=0, SOLUTIONTIME=0
Nodes=4, Elements=1, ZONETYPE=FEQuadrilateral
DATAPACKING=POINT
DT=(SINGLE SINGLE SINGLE)
0.26235347216661802916  0.35587918799098855471  1
0.27277664215964969596  0.35740455751027550013  1
0.26591928363000982838  0.36583704131504068968  1
0.26591928363000982838  0.36583704131504068968  1
1  2  3  4
  
ZONE T='face640'
STRANDID=0, SOLUTIONTIME=0
Nodes=4, Elements=1, ZONETYPE=FEQuadrilateral
DATAPACKING=POINT
DT=(SINGLE SINGLE SINGLE)
0.28369639735898810606  0.35875359307172155487  -1
0.28062638566956976671  0.35192522311539808921  -1
0.28236742624222244125  0.34900461704267116136  -1
0.2901841114191817117  0.34957248451057654215  -1
1  2  3  4
  
ZONE T='face641'
STRANDID=0, SOLUTIONTIME=0
Nodes=4, Elements=1, ZONETYPE=FEQuadrilateral
DATAPACKING=POINT
DT=(SINGLE SINGLE SINGLE)
0.28062638566956976671  0.35192522311539808921  1
0.27921016774142121131  0.34877524815422500382  1
0.28236742624222244125  0.34900461704267116136  1
0.28236742624222244125  0.34900461704267116136  1
1  2  3  4
  
ZONE T='face642'
STRANDID=0, SOLUTIONTIME=0
Nodes=4, Elements=1, ZONETYPE=FEQuadrilateral
DATAPACKING=POINT
DT=(SINGLE SINGLE SINGLE)
0.27686968259589850305  0.36768119740922394767  -1
0.27461240395309122198  0.36201371375617275028  -1
0.27704563587598635133  0.35793195251408260749  -1
0.28369639735898810606  0.35875359307172155487  -1
1  2  3  4
  
ZONE T='face643'
STRANDID=0, SOLUTIONTIME=0
Nodes=4, Elements=1, ZONETYPE=FEQuadrilateral
DATAPACKING=POINT
DT=(SINGLE SINGLE SINGLE)
0.27461240395309122198  0.36201371375617275028  1
0.27277664215964969596  0.35740455751027550013  1
0.27704563587598635133  0.35793195251408260749  1
0.27704563587598635133  0.35793195251408260749  1
1  2  3  4
  
ZONE T='face644'
STRANDID=0, SOLUTIONTIME=0
Nodes=4, Elements=1, ZONETYPE=FEQuadrilateral
DATAPACKING=POINT
DT=(SINGLE SINGLE SINGLE)
0.27921016774142121131  0.34877524815422500382  1
0.26860564850325624464  0.34750466132721907764  1
0.27496170579121259614  0.33917199464597069802  1
0.27496170579121259614  0.33917199464597069802  1
1  2  3  4
  
ZONE T='face645'
STRANDID=0, SOLUTIONTIME=0
Nodes=4, Elements=1, ZONETYPE=FEQuadrilateral
DATAPACKING=POINT
DT=(SINGLE SINGLE SINGLE)
0.28505805004800377489  0.34023299195016359908  1
0.28627483114966134625  0.34244992171820709537  1
0.28236742624222244125  0.34900461704267116136  1
0.27921016774142121131  0.34877524815422500382  1
1  2  3  4
  
ZONE T='face646'
STRANDID=0, SOLUTIONTIME=0
Nodes=4, Elements=1, ZONETYPE=FEQuadrilateral
DATAPACKING=POINT
DT=(SINGLE SINGLE SINGLE)
0.28627483114966134625  0.34244992171820709537  -1
0.2901841114191817117  0.34957248451057654215  -1
0.28236742624222244125  0.34900461704267116136  -1
0.28236742624222244125  0.34900461704267116136  -1
1  2  3  4
  
ZONE T='face647'
STRANDID=0, SOLUTIONTIME=0
Nodes=4, Elements=1, ZONETYPE=FEQuadrilateral
DATAPACKING=POINT
DT=(SINGLE SINGLE SINGLE)
0.28704322761921297058  0.32514607042440007989  -1
0.29499397888536277312  0.32782349928243131876  -1
0.29439540246441886495  0.328827614793439027  -1
0.28891922390456820091  0.33269950711435108959  -1
1  2  3  4
  
ZONE T='face648'
STRANDID=0, SOLUTIONTIME=0
Nodes=4, Elements=1, ZONETYPE=FEQuadrilateral
DATAPACKING=POINT
DT=(SINGLE SINGLE SINGLE)
0.29499397888536277312  0.32782349928243131876  1
0.29555050264189819398  0.32801090959323703222  1
0.29439540246441886495  0.328827614793439027  1
0.29439540246441886495  0.328827614793439027  1
1  2  3  4
  
ZONE T='face649'
STRANDID=0, SOLUTIONTIME=0
Nodes=4, Elements=1, ZONETYPE=FEQuadrilateral
DATAPACKING=POINT
DT=(SINGLE SINGLE SINGLE)
0.28891922390456820091  0.33269950711435108959  -1
0.28661320761639141885  0.33719874475126332403  -1
0.28172399229079808647  0.33314469836862858898  -1
0.28100193447990667872  0.33160958466660067634  -1
1  2  3  4
  
ZONE T='face650'
STRANDID=0, SOLUTIONTIME=0
Nodes=4, Elements=1, ZONETYPE=FEQuadrilateral
DATAPACKING=POINT
DT=(SINGLE SINGLE SINGLE)
0.28661320761639141885  0.33719874475126332403  1
0.28505805004800377489  0.34023299195016359908  1
0.28172399229079808647  0.33314469836862858898  1
0.28172399229079808647  0.33314469836862858898  1
1  2  3  4
  
ZONE T='face651'
STRANDID=0, SOLUTIONTIME=0
Nodes=4, Elements=1, ZONETYPE=FEQuadrilateral
DATAPACKING=POINT
DT=(SINGLE SINGLE SINGLE)
0.29555050264189819398  0.32801090959323703222  1
0.30503401403395064007  0.33093928268812417004  1
0.29655791529119401861  0.33917041660737212716  1
0.29655791529119401861  0.33917041660737212716  1
1  2  3  4
  
ZONE T='face652'
STRANDID=0, SOLUTIONTIME=0
Nodes=4, Elements=1, ZONETYPE=FEQuadrilateral
DATAPACKING=POINT
DT=(SINGLE SINGLE SINGLE)
0.30215303010417199348  0.32144523610523317858  1
0.30092538790810585692  0.31787352532175161546  1
0.30343618151610513012  0.31366165409108043294  1
0.30797026997804616277  0.3142325046701876512  1
1  2  3  4
  
ZONE T='face653'
STRANDID=0, SOLUTIONTIME=0
Nodes=4, Elements=1, ZONETYPE=FEQuadrilateral
DATAPACKING=POINT
DT=(SINGLE SINGLE SINGLE)
0.30092538790810585692  0.31787352532175161546  -1
0.29929866728748977245  0.31314073298129291301  -1
0.30343618151610513012  0.31366165409108043294  -1
0.30343618151610513012  0.31366165409108043294  -1
1  2  3  4
  
ZONE T='face654'
STRANDID=0, SOLUTIONTIME=0
Nodes=4, Elements=1, ZONETYPE=FEQuadrilateral
DATAPACKING=POINT
DT=(SINGLE SINGLE SINGLE)
0.29555050264189819398  0.32801090959323703222  1
0.29535632517150572918  0.32721566122944123478  1
0.29923288606911940812  0.32071270723649492052  1
0.30215303010417199348  0.32144523610523317858  1
1  2  3  4
  
ZONE T='face655'
STRANDID=0, SOLUTIONTIME=0
Nodes=4, Elements=1, ZONETYPE=FEQuadrilateral
DATAPACKING=POINT
DT=(SINGLE SINGLE SINGLE)
0.29535632517150572918  0.32721566122944123478  -1
0.29341194390574487638  0.31925250249085806997  -1
0.29923288606911940812  0.32071270723649492052  -1
0.29923288606911940812  0.32071270723649492052  -1
1  2  3  4
  
ZONE T='face656'
STRANDID=0, SOLUTIONTIME=0
Nodes=4, Elements=1, ZONETYPE=FEQuadrilateral
DATAPACKING=POINT
DT=(SINGLE SINGLE SINGLE)
0.30797026997804616277  0.3142325046701876512  1
0.3174919150318015193  0.31505911650240187027  1
0.31165578037270869061  0.32310208864537043327  1
0.31165578037270869061  0.32310208864537043327  1
1  2  3  4
  
ZONE T='face657'
STRANDID=0, SOLUTIONTIME=0
Nodes=4, Elements=1, ZONETYPE=FEQuadrilateral
DATAPACKING=POINT
DT=(SINGLE SINGLE SINGLE)
0.30215303010417199348  0.32144523610523317858  1
0.31165578037270869061  0.32310208864537043327  1
0.30503401403395064007  0.33093928268812417004  1
0.30503401403395064007  0.33093928268812417004  1
1  2  3  4
  
ZONE T='face658'
STRANDID=0, SOLUTIONTIME=0
Nodes=4, Elements=1, ZONETYPE=FEQuadrilateral
DATAPACKING=POINT
DT=(SINGLE SINGLE SINGLE)
0.31311068174543082998  0.30645757099546871993  1
0.31045945190523671631  0.30188007618560763756  1
0.31258319277392843105  0.29831748823025167061  1
0.31783119138370147239  0.29822977205357931174  1
1  2  3  4
  
ZONE T='face659'
STRANDID=0, SOLUTIONTIME=0
Nodes=4, Elements=1, ZONETYPE=FEQuadrilateral
DATAPACKING=POINT
DT=(SINGLE SINGLE SINGLE)
0.31045945190523671631  0.30188007618560763756  -1
0.30843618966314617635  0.29838680213152601883  -1
0.31258319277392843105  0.29831748823025167061  -1
0.31258319277392843105  0.29831748823025167061  -1
1  2  3  4
  
ZONE T='face660'
STRANDID=0, SOLUTIONTIME=0
Nodes=4, Elements=1, ZONETYPE=FEQuadrilateral
DATAPACKING=POINT
DT=(SINGLE SINGLE SINGLE)
0.30797026997804616277  0.3142325046701876512  1
0.30579029807496477256  0.30971260954344526084  1
0.3078234307342558318  0.30630201739898382796  1
0.31311068174543082998  0.30645757099546871993  1
1  2  3  4
  
ZONE T='face661'
STRANDID=0, SOLUTIONTIME=0
Nodes=4, Elements=1, ZONETYPE=FEQuadrilateral
DATAPACKING=POINT
DT=(SINGLE SINGLE SINGLE)
0.30579029807496477256  0.30971260954344526084  -1
0.30409240746590621152  0.30619224880908080255  -1
0.3078234307342558318  0.30630201739898382796  -1
0.3078234307342558318  0.30630201739898382796  -1
1  2  3  4
  
ZONE T='face662'
STRANDID=0, SOLUTIONTIME=0
Nodes=4, Elements=1, ZONETYPE=FEQuadrilateral
DATAPACKING=POINT
DT=(SINGLE SINGLE SINGLE)
0.31783119138370147239  0.29822977205357931174  1
0.31895300713391294689  0.29817029491420449228  1
0.32507498659880312841  0.30263312765044136921  1
0.32283388911642840746  0.30665051807886128943  1
1  2  3  4
  
ZONE T='face663'
STRANDID=0, SOLUTIONTIME=0
Nodes=4, Elements=1, ZONETYPE=FEQuadrilateral
DATAPACKING=POINT
DT=(SINGLE SINGLE SINGLE)
0.31895300713391294689  0.29817029491420449228  -1
0.32782703542608515601  0.29769980605054729983  -1
0.32507498659880312841  0.30263312765044136921  -1
0.32507498659880312841  0.30263312765044136921  -1
1  2  3  4
  
ZONE T='face664'
STRANDID=0, SOLUTIONTIME=0
Nodes=4, Elements=1, ZONETYPE=FEQuadrilateral
DATAPACKING=POINT
DT=(SINGLE SINGLE SINGLE)
0.31311068174543082998  0.30645757099546871993  1
0.32283388911642840746  0.30665051807886128943  1
0.3174919150318015193  0.31505911650240187027  1
0.3174919150318015193  0.31505911650240187027  1
1  2  3  4
  
ZONE T='face665'
STRANDID=0, SOLUTIONTIME=0
Nodes=4, Elements=1, ZONETYPE=FEQuadrilateral
DATAPACKING=POINT
DT=(SINGLE SINGLE SINGLE)
0.31783119138370147239  0.29822977205357931174  1
0.31258319277392843105  0.29831748823025167061  1
0.31457393099999997332  0.29497801299999998337  1
0.31679252401691793128  0.29659533458708986497  1
1  2  3  4
  
ZONE T='face666'
STRANDID=0, SOLUTIONTIME=0
Nodes=4, Elements=1, ZONETYPE=FEQuadrilateral
DATAPACKING=POINT
DT=(SINGLE SINGLE SINGLE)
0.30843618966314617635  0.29838680213152601883  -1
0.31153478491112673865  0.29276252029394528309  -1
0.31457393099999997332  0.29497801299999998337  -1
0.31258319277392843105  0.29831748823025167061  -1
1  2  3  4
  
ZONE T='face667'
STRANDID=0, SOLUTIONTIME=0
Nodes=4, Elements=1, ZONETYPE=FEQuadrilateral
DATAPACKING=POINT
DT=(SINGLE SINGLE SINGLE)
0.31284523396742397461  0.29038391507559341287  1
0.31515030143292777076  0.29401114815221562893  1
0.31457393099999997332  0.29497801299999998337  1
0.31153478491112673865  0.29276252029394528309  1
1  2  3  4
  
ZONE T='face668'
STRANDID=0, SOLUTIONTIME=0
Nodes=4, Elements=1, ZONETYPE=FEQuadrilateral
DATAPACKING=POINT
DT=(SINGLE SINGLE SINGLE)
0.31515030143292777076  0.29401114815221562893  -1
0.31679252401691793128  0.29659533458708986497  -1
0.31457393099999997332  0.29497801299999998337  -1
0.31457393099999997332  0.29497801299999998337  -1
1  2  3  4
  
ZONE T='face669'
STRANDID=0, SOLUTIONTIME=0
Nodes=4, Elements=1, ZONETYPE=FEQuadrilateral
DATAPACKING=POINT
DT=(SINGLE SINGLE SINGLE)
0.32782703542608515601  0.29769980605054729983  -1
0.31895300713391294689  0.29817029491420449228  -1
0.31814755541472317102  0.29758313249060053263  -1
0.3219584921057371818  0.28979368048350090392  -1
1  2  3  4
  
ZONE T='face670'
STRANDID=0, SOLUTIONTIME=0
Nodes=4, Elements=1, ZONETYPE=FEQuadrilateral
DATAPACKING=POINT
DT=(SINGLE SINGLE SINGLE)
0.31895300713391294689  0.29817029491420449228  1
0.31783119138370147239  0.29822977205357931174  1
0.31814755541472317102  0.29758313249060053263  1
0.31814755541472317102  0.29758313249060053263  1
1  2  3  4
  
ZONE T='face671'
STRANDID=0, SOLUTIONTIME=0
Nodes=4, Elements=1, ZONETYPE=FEQuadrilateral
DATAPACKING=POINT
DT=(SINGLE SINGLE SINGLE)
0.32429774985237930229  0.2822258890661482611  -1
0.32335200946557224322  0.28025273388333576952  -1
0.32586458418734687292  0.27603787476300384318  -1
0.3298509045198230738  0.27648000322556437469  -1
1  2  3  4
  
ZONE T='face672'
STRANDID=0, SOLUTIONTIME=0
Nodes=4, Elements=1, ZONETYPE=FEQuadrilateral
DATAPACKING=POINT
DT=(SINGLE SINGLE SINGLE)
0.32335200946557224322  0.28025273388333576952  1
0.3210773201798901022  0.27550691249731612542  1
0.32586458418734687292  0.27603787476300384318  1
0.32586458418734687292  0.27603787476300384318  1
1  2  3  4
  
ZONE T='face673'
STRANDID=0, SOLUTIONTIME=0
Nodes=4, Elements=1, ZONETYPE=FEQuadrilateral
DATAPACKING=POINT
DT=(SINGLE SINGLE SINGLE)
0.3219584921057371818  0.28979368048350090392  -1
0.31961107254322485005  0.28652817794042068078  -1
0.32209996441468996542  0.28235304694310031648  -1
0.32429774985237930229  0.2822258890661482611  -1
1  2  3  4
  
ZONE T='face674'
STRANDID=0, SOLUTIONTIME=0
Nodes=4, Elements=1, ZONETYPE=FEQuadrilateral
DATAPACKING=POINT
DT=(SINGLE SINGLE SINGLE)
0.31961107254322485005  0.28652817794042068078  1
0.31682898776869228286  0.28265801128960788002  1
0.32209996441468996542  0.28235304694310031648  1
0.32209996441468996542  0.28235304694310031648  1
1  2  3  4
  
ZONE T='face675'
STRANDID=0, SOLUTIONTIME=0
Nodes=4, Elements=1, ZONETYPE=FEQuadrilateral
DATAPACKING=POINT
DT=(SINGLE SINGLE SINGLE)
0.3298509045198230738  0.27648000322556437469  -1
0.33982483688244241593  0.27792389229543373874  -1
0.33258646672867742122  0.28715534168178041829  -1
0.33258646672867742122  0.28715534168178041829  -1
1  2  3  4
  
ZONE T='face676'
STRANDID=0, SOLUTIONTIME=0
Nodes=4, Elements=1, ZONETYPE=FEQuadrilateral
DATAPACKING=POINT
DT=(SINGLE SINGLE SINGLE)
0.34057243700206701886  0.25974039391323455739  1
0.33862912384656196352  0.26302610915416108073  1
0.33516176699999999933  0.26044179499999997596  1
0.33552332928705919102  0.25983527212391116512  1
1  2  3  4
  
ZONE T='face677'
STRANDID=0, SOLUTIONTIME=0
Nodes=4, Elements=1, ZONETYPE=FEQuadrilateral
DATAPACKING=POINT
DT=(SINGLE SINGLE SINGLE)
0.33537878126269210499  0.26852172376254263009  -1
0.33292496487220812895  0.26419404394487627785  -1
0.33516176699999999933  0.26044179499999997596  -1
0.33862912384656196352  0.26302610915416108073  -1
1  2  3  4
  
ZONE T='face678'
STRANDID=0, SOLUTIONTIME=0
Nodes=4, Elements=1, ZONETYPE=FEQuadrilateral
DATAPACKING=POINT
DT=(SINGLE SINGLE SINGLE)
0.33050696669706614017  0.25992953501817050999  1
0.33437690298046346404  0.25985681471772814621  1
0.33516176699999999933  0.26044179499999997596  1
0.33292496487220812895  0.26419404394487627785  1
1  2  3  4
  
ZONE T='face679'
STRANDID=0, SOLUTIONTIME=0
Nodes=4, Elements=1, ZONETYPE=FEQuadrilateral
DATAPACKING=POINT
DT=(SINGLE SINGLE SINGLE)
0.33437690298046346404  0.25985681471772814621  -1
0.33552332928705919102  0.25983527212391116512  -1
0.33516176699999999933  0.26044179499999997596  -1
0.33516176699999999933  0.26044179499999997596  -1
1  2  3  4
  
ZONE T='face680'
STRANDID=0, SOLUTIONTIME=0
Nodes=4, Elements=1, ZONETYPE=FEQuadrilateral
DATAPACKING=POINT
DT=(SINGLE SINGLE SINGLE)
0.3298509045198230738  0.27648000322556437469  -1
0.32793828534358859805  0.27255922867320514502  -1
0.33046271029113349904  0.2683244907282822389  -1
0.33537878126269210499  0.26852172376254263009  -1
1  2  3  4
  
ZONE T='face681'
STRANDID=0, SOLUTIONTIME=0
Nodes=4, Elements=1, ZONETYPE=FEQuadrilateral
DATAPACKING=POINT
DT=(SINGLE SINGLE SINGLE)
0.32793828534358859805  0.27255922867320514502  1
0.32578088041663522123  0.26813665545955223113  1
0.33046271029113349904  0.2683244907282822389  1
0.33046271029113349904  0.2683244907282822389  1
1  2  3  4
  
ZONE T='face682'
STRANDID=0, SOLUTIONTIME=0
Nodes=4, Elements=1, ZONETYPE=FEQuadrilateral
DATAPACKING=POINT
DT=(SINGLE SINGLE SINGLE)
0.35124253788631248918  0.25962346320979828862  1
0.34598652454915185261  0.26850977743952680887  1
0.34512852912510610937  0.267870290413331269  1
0.34057243700206701886  0.25974039391323455739  1
1  2  3  4
  
ZONE T='face683'
STRANDID=0, SOLUTIONTIME=0
Nodes=4, Elements=1, ZONETYPE=FEQuadrilateral
DATAPACKING=POINT
DT=(SINGLE SINGLE SINGLE)
0.34598652454915185261  0.26850977743952680887  -1
0.34572997880766870304  0.26894351798143156795  -1
0.34512852912510610937  0.267870290413331269  -1
0.34512852912510610937  0.267870290413331269  -1
1  2  3  4
  
ZONE T='face684'
STRANDID=0, SOLUTIONTIME=0
Nodes=4, Elements=1, ZONETYPE=FEQuadrilateral
DATAPACKING=POINT
DT=(SINGLE SINGLE SINGLE)
0.33537878126269210499  0.26852172376254263009  -1
0.34572997880766870304  0.26894351798143156795  -1
0.33982483688244241593  0.27792389229543373874  -1
0.33982483688244241593  0.27792389229543373874  -1
1  2  3  4
  
ZONE T='face685'
STRANDID=0, SOLUTIONTIME=0
Nodes=4, Elements=1, ZONETYPE=FEQuadrilateral
DATAPACKING=POINT
DT=(SINGLE SINGLE SINGLE)
0.3455253175927882614  0.25037474399015252624  1
0.34318857416494757961  0.24697677848211813112  1
0.34685052394334831005  0.2408338360592401084  1
0.35032101472044707702  0.24054927061050970782  1
1  2  3  4
  
ZONE T='face686'
STRANDID=0, SOLUTIONTIME=0
Nodes=4, Elements=1, ZONETYPE=FEQuadrilateral
DATAPACKING=POINT
DT=(SINGLE SINGLE SINGLE)
0.34318857416494757961  0.24697677848211813112  -1
0.33938509757851059723  0.24144596919542127278  -1
0.34685052394334831005  0.2408338360592401084  -1
0.34685052394334831005  0.2408338360592401084  -1
1  2  3  4
  
ZONE T='face687'
STRANDID=0, SOLUTIONTIME=0
Nodes=4, Elements=1, ZONETYPE=FEQuadrilateral
DATAPACKING=POINT
DT=(SINGLE SINGLE SINGLE)
0.34057243700206701886  0.25974039391323455739  1
0.33799571732364191989  0.25568782656217159399  1
0.34098845377275288637  0.25066749345925132264  1
0.3455253175927882614  0.25037474399015252624  1
1  2  3  4
  
ZONE T='face688'
STRANDID=0, SOLUTIONTIME=0
Nodes=4, Elements=1, ZONETYPE=FEQuadrilateral
DATAPACKING=POINT
DT=(SINGLE SINGLE SINGLE)
0.33799571732364191989  0.25568782656217159399  -1
0.33504741611711214011  0.25105084982359793244  -1
0.34098845377275288637  0.25066749345925132264  -1
0.34098845377275288637  0.25066749345925132264  -1
1  2  3  4
  
ZONE T='face689'
STRANDID=0, SOLUTIONTIME=0
Nodes=4, Elements=1, ZONETYPE=FEQuadrilateral
DATAPACKING=POINT
DT=(SINGLE SINGLE SINGLE)
0.35032101472044707702  0.24054927061050970782  1
0.36180717335920437039  0.23939993799638153993  1
0.35657947419569863134  0.24984154165153257821  1
0.35657947419569863134  0.24984154165153257821  1
1  2  3  4
  
ZONE T='face690'
STRANDID=0, SOLUTIONTIME=0
Nodes=4, Elements=1, ZONETYPE=FEQuadrilateral
DATAPACKING=POINT
DT=(SINGLE SINGLE SINGLE)
0.3455253175927882614  0.25037474399015252624  1
0.35657947419569863134  0.24984154165153257821  1
0.35124253788631248918  0.25962346320979828862  1
0.35124253788631248918  0.25962346320979828862  1
1  2  3  4
  
ZONE T='face691'
STRANDID=0, SOLUTIONTIME=0
Nodes=4, Elements=1, ZONETYPE=FEQuadrilateral
DATAPACKING=POINT
DT=(SINGLE SINGLE SINGLE)
0.34399634950629276453  0.23171997036335439946  -1
0.34851942908603539273  0.23803423780662560927  -1
0.34685052394334831005  0.2408338360592401084  -1
0.33938509757851059723  0.24144596919542127278  -1
1  2  3  4
  
ZONE T='face692'
STRANDID=0, SOLUTIONTIME=0
Nodes=4, Elements=1, ZONETYPE=FEQuadrilateral
DATAPACKING=POINT
DT=(SINGLE SINGLE SINGLE)
0.34851942908603539273  0.23803423780662560927  1
0.35032101472044707702  0.24054927061050970782  1
0.34685052394334831005  0.2408338360592401084  1
0.34685052394334831005  0.2408338360592401084  1
1  2  3  4
  
ZONE T='face693'
STRANDID=0, SOLUTIONTIME=0
Nodes=4, Elements=1, ZONETYPE=FEQuadrilateral
DATAPACKING=POINT
DT=(SINGLE SINGLE SINGLE)
0.36180717335920437039  0.23939993799638153993  1
0.35032101472044707702  0.24054927061050970782  1
0.3546558900544334314  0.23050793056792992508  1
0.3546558900544334314  0.23050793056792992508  1
1  2  3  4
  
ZONE T='face694'
STRANDID=0, SOLUTIONTIME=0
Nodes=4, Elements=1, ZONETYPE=FEQuadrilateral
DATAPACKING=POINT
DT=(SINGLE SINGLE SINGLE)
0.35196861513756994011  0.21242816396841524007  1
0.36283745538236078509  0.21401566333251420549  1
0.36102511843342099951  0.21705586943735655225  1
0.35698568070954800335  0.2213207076860400635  1
1  2  3  4
  
ZONE T='face695'
STRANDID=0, SOLUTIONTIME=0
Nodes=4, Elements=1, ZONETYPE=FEQuadrilateral
DATAPACKING=POINT
DT=(SINGLE SINGLE SINGLE)
0.36283745538236078509  0.21401566333251420549  -1
0.36377495319345914959  0.2141525939659068567  -1
0.36102511843342099951  0.21705586943735655225  -1
0.36102511843342099951  0.21705586943735655225  -1
1  2  3  4
  
ZONE T='face696'
STRANDID=0, SOLUTIONTIME=0
Nodes=4, Elements=1, ZONETYPE=FEQuadrilateral
DATAPACKING=POINT
DT=(SINGLE SINGLE SINGLE)
0.3546558900544334314  0.23050793056792992508  1
0.35370600585210737465  0.22933372458993900311  1
0.35508654499999997567  0.22701786199999998694  1
0.35546876394252907572  0.22730246935260192687  1
1  2  3  4
  
ZONE T='face697'
STRANDID=0, SOLUTIONTIME=0
Nodes=4, Elements=1, ZONETYPE=FEQuadrilateral
DATAPACKING=POINT
DT=(SINGLE SINGLE SINGLE)
0.34829038770466191899  0.22263917046673695199  -1
0.34905117474256042165  0.22252381272169696746  -1
0.35508654499999997567  0.22701786199999998694  -1
0.35370600585210737465  0.22933372458993900311  -1
1  2  3  4
  
ZONE T='face698'
STRANDID=0, SOLUTIONTIME=0
Nodes=4, Elements=1, ZONETYPE=FEQuadrilateral
DATAPACKING=POINT
DT=(SINGLE SINGLE SINGLE)
0.35698568070954800335  0.2213207076860400635  1
0.3558773421137438886  0.22569129509735907924  1
0.35508654499999997567  0.22701786199999998694  1
0.34905117474256042165  0.22252381272169696746  1
1  2  3  4
  
ZONE T='face699'
STRANDID=0, SOLUTIONTIME=0
Nodes=4, Elements=1, ZONETYPE=FEQuadrilateral
DATAPACKING=POINT
DT=(SINGLE SINGLE SINGLE)
0.3558773421137438886  0.22569129509735907924  -1
0.35546876394252907572  0.22730246935260192687  -1
0.35508654499999997567  0.22701786199999998694  -1
0.35508654499999997567  0.22701786199999998694  -1
1  2  3  4
  
ZONE T='face700'
STRANDID=0, SOLUTIONTIME=0
Nodes=4, Elements=1, ZONETYPE=FEQuadrilateral
DATAPACKING=POINT
DT=(SINGLE SINGLE SINGLE)
0.36377495319345914959  0.2141525939659068567  -1
0.37566231514574754957  0.21632537409634305936  -1
0.36701423960007578673  0.22699361004039805834  -1
0.36701423960007578673  0.22699361004039805834  -1
1  2  3  4
  
ZONE T='face701'
STRANDID=0, SOLUTIONTIME=0
Nodes=4, Elements=1, ZONETYPE=FEQuadrilateral
DATAPACKING=POINT
DT=(SINGLE SINGLE SINGLE)
0.37109129107931254632  0.20503876076333654721  -1
0.36987102541705552117  0.20221680740187425451  -1
0.37408591989080647311  0.19514629663517576996  -1
0.37799216864693946372  0.19551733637505608332  -1
1  2  3  4
  
ZONE T='face702'
STRANDID=0, SOLUTIONTIME=0
Nodes=4, Elements=1, ZONETYPE=FEQuadrilateral
DATAPACKING=POINT
DT=(SINGLE SINGLE SINGLE)
0.36987102541705552117  0.20221680740187425451  1
0.3665021075578847598  0.19442593909243335859  1
0.37408591989080647311  0.19514629663517576996  1
0.37408591989080647311  0.19514629663517576996  1
1  2  3  4
  
ZONE T='face703'
STRANDID=0, SOLUTIONTIME=0
Nodes=4, Elements=1, ZONETYPE=FEQuadrilateral
DATAPACKING=POINT
DT=(SINGLE SINGLE SINGLE)
0.36377495319345914959  0.2141525939659068567  -1
0.36337404939469875043  0.21311552365755670468  -1
0.36840960367406405673  0.20466835114344580915  -1
0.37109129107931254632  0.20503876076333654721  -1
1  2  3  4
  
ZONE T='face704'
STRANDID=0, SOLUTIONTIME=0
Nodes=4, Elements=1, ZONETYPE=FEQuadrilateral
DATAPACKING=POINT
DT=(SINGLE SINGLE SINGLE)
0.36337404939469875043  0.21311552365755670468  1
0.35964035734456245574  0.20345709393528582654  1
0.36840960367406405673  0.20466835114344580915  1
0.36840960367406405673  0.20466835114344580915  1
1  2  3  4
  
ZONE T='face705'
STRANDID=0, SOLUTIONTIME=0
Nodes=4, Elements=1, ZONETYPE=FEQuadrilateral
DATAPACKING=POINT
DT=(SINGLE SINGLE SINGLE)
0.37799216864693946372  0.19551733637505608332  -1
0.3793904790194492227  0.1956239192431564744  -1
0.38661386938246827816  0.20109649328051756867  -1
0.3829775447297233959  0.20636603454788765566  -1
1  2  3  4
  
ZONE T='face706'
STRANDID=0, SOLUTIONTIME=0
Nodes=4, Elements=1, ZONETYPE=FEQuadrilateral
DATAPACKING=POINT
DT=(SINGLE SINGLE SINGLE)
0.3793904790194492227  0.1956239192431564744  1
0.38984063678313268797  0.19642045755714784838  1
0.38661386938246827816  0.20109649328051756867  1
0.38661386938246827816  0.20109649328051756867  1
1  2  3  4
  
ZONE T='face707'
STRANDID=0, SOLUTIONTIME=0
Nodes=4, Elements=1, ZONETYPE=FEQuadrilateral
DATAPACKING=POINT
DT=(SINGLE SINGLE SINGLE)
0.37109129107931254632  0.20503876076333654721  -1
0.3829775447297233959  0.20636603454788765566  -1
0.37566231514574754957  0.21632537409634305936  -1
0.37566231514574754957  0.21632537409634305936  -1
1  2  3  4
  
ZONE T='face708'
STRANDID=0, SOLUTIONTIME=0
Nodes=4, Elements=1, ZONETYPE=FEQuadrilateral
DATAPACKING=POINT
DT=(SINGLE SINGLE SINGLE)
0.38454947701422237394  0.18577433166058870961  1
0.38227724400526330584  0.18140530106996016757  1
0.38570442010230965302  0.17565619249418160108  1
0.39084358468917040907  0.1757911788625687588  1
1  2  3  4
  
ZONE T='face709'
STRANDID=0, SOLUTIONTIME=0
Nodes=4, Elements=1, ZONETYPE=FEQuadrilateral
DATAPACKING=POINT
DT=(SINGLE SINGLE SINGLE)
0.38227724400526330584  0.18140530106996016757  -1
0.37919838861057431068  0.17548530371472370604  -1
0.38570442010230965302  0.17565619249418160108  -1
0.38570442010230965302  0.17565619249418160108  -1
1  2  3  4
  
ZONE T='face710'
STRANDID=0, SOLUTIONTIME=0
Nodes=4, Elements=1, ZONETYPE=FEQuadrilateral
DATAPACKING=POINT
DT=(SINGLE SINGLE SINGLE)
0.38454947701422237394  0.18577433166058870961  1
0.37841687443438792871  0.19488629841594209968  1
0.37727532393903984165  0.19402143866321960863  1
0.37984145787701861785  0.18549134699293534645  1
1  2  3  4
  
ZONE T='face711'
STRANDID=0, SOLUTIONTIME=0
Nodes=4, Elements=1, ZONETYPE=FEQuadrilateral
DATAPACKING=POINT
DT=(SINGLE SINGLE SINGLE)
0.37299030564876850535  0.18507954513320340473  -1
0.37984145787701861785  0.18549134699293534645  -1
0.37615283067683008555  0.19167904137132751874  -1
0.37615283067683008555  0.19167904137132751874  -1
1  2  3  4
  
ZONE T='face712'
STRANDID=0, SOLUTIONTIME=0
Nodes=4, Elements=1, ZONETYPE=FEQuadrilateral
DATAPACKING=POINT
DT=(SINGLE SINGLE SINGLE)
0.37615283067683008555  0.19167904137132751874  1
0.37984145787701861785  0.18549134699293534645  1
0.37727532393903984165  0.19402143866321960863  1
0.37727532393903984165  0.19402143866321960863  1
1  2  3  4
  
ZONE T='face713'
STRANDID=0, SOLUTIONTIME=0
Nodes=4, Elements=1, ZONETYPE=FEQuadrilateral
DATAPACKING=POINT
DT=(SINGLE SINGLE SINGLE)
0.37799216864693946372  0.19551733637505608332  -1
0.37727532393903984165  0.19402143866321960863  -1
0.37841687443438792871  0.19488629841594209968  -1
0.37841687443438792871  0.19488629841594209968  -1
1  2  3  4
  
ZONE T='face714'
STRANDID=0, SOLUTIONTIME=0
Nodes=4, Elements=1, ZONETYPE=FEQuadrilateral
DATAPACKING=POINT
DT=(SINGLE SINGLE SINGLE)
0.39084358468917040907  0.1757911788625687588  1
0.40284172422422148685  0.17609460664481887959  1
0.39643069905975353295  0.18635135700508695389  1
0.39643069905975353295  0.18635135700508695389  1
1  2  3  4
  
ZONE T='face715'
STRANDID=0, SOLUTIONTIME=0
Nodes=4, Elements=1, ZONETYPE=FEQuadrilateral
DATAPACKING=POINT
DT=(SINGLE SINGLE SINGLE)
0.38454947701422237394  0.18577433166058870961  1
0.39643069905975353295  0.18635135700508695389  1
0.38984063678313268797  0.19642045755714784838  1
0.38984063678313268797  0.19642045755714784838  1
1  2  3  4
  
ZONE T='face716'
STRANDID=0, SOLUTIONTIME=0
Nodes=4, Elements=1, ZONETYPE=FEQuadrilateral
DATAPACKING=POINT
DT=(SINGLE SINGLE SINGLE)
0.40322589798535529715  0.15506915938572718439  -1
0.39761168923142153897  0.16435854403668823109  -1
0.39536594303643207704  0.16269782605387231311  -1
0.39814024627199950945  0.15479501966300487914  -1
1  2  3  4
  
ZONE T='face717'
STRANDID=0, SOLUTIONTIME=0
Nodes=4, Elements=1, ZONETYPE=FEQuadrilateral
DATAPACKING=POINT
DT=(SINGLE SINGLE SINGLE)
0.39053633518583608097  0.15438513432396530622  1
0.39814024627199950945  0.15479501966300487914  1
0.3944100197306209532  0.16105249665975590601  1
0.3944100197306209532  0.16105249665975590601  1
1  2  3  4
  
ZONE T='face718'
STRANDID=0, SOLUTIONTIME=0
Nodes=4, Elements=1, ZONETYPE=FEQuadrilateral
DATAPACKING=POINT
DT=(SINGLE SINGLE SINGLE)
0.3944100197306209532  0.16105249665975590601  -1
0.39814024627199950945  0.15479501966300487914  -1
0.39536594303643207704  0.16269782605387231311  -1
0.39536594303643207704  0.16269782605387231311  -1
1  2  3  4
  
ZONE T='face719'
STRANDID=0, SOLUTIONTIME=0
Nodes=4, Elements=1, ZONETYPE=FEQuadrilateral
DATAPACKING=POINT
DT=(SINGLE SINGLE SINGLE)
0.39695861815336536127  0.16543912880194677761  1
0.39536594303643207704  0.16269782605387231311  1
0.39761168923142153897  0.16435854403668823109  1
0.39761168923142153897  0.16435854403668823109  1
1  2  3  4
  
ZONE T='face720'
STRANDID=0, SOLUTIONTIME=0
Nodes=4, Elements=1, ZONETYPE=FEQuadrilateral
DATAPACKING=POINT
DT=(SINGLE SINGLE SINGLE)
0.39084358468917040907  0.1757911788625687588  1
0.38830289893954839098  0.17129722857049445306  1
0.39175342879179897437  0.16550894392948925504  1
0.39695861815336536127  0.16543912880194677761  1
1  2  3  4
  
ZONE T='face721'
STRANDID=0, SOLUTIONTIME=0
Nodes=4, Elements=1, ZONETYPE=FEQuadrilateral
DATAPACKING=POINT
DT=(SINGLE SINGLE SINGLE)
0.38830289893954839098  0.17129722857049445306  -1
0.38508104838647150281  0.16559843790495326621  -1
0.39175342879179897437  0.16550894392948925504  -1
0.39175342879179897437  0.16550894392948925504  -1
1  2  3  4
  
ZONE T='face722'
STRANDID=0, SOLUTIONTIME=0
Nodes=4, Elements=1, ZONETYPE=FEQuadrilateral
DATAPACKING=POINT
DT=(SINGLE SINGLE SINGLE)
0.40322589798535529715  0.15506915938572718439  -1
0.41554380522926998021  0.15497443875897989884  -1
0.40918939273791921085  0.16566250348086572486  -1
0.40918939273791921085  0.16566250348086572486  -1
1  2  3  4
  
ZONE T='face723'
STRANDID=0, SOLUTIONTIME=0
Nodes=4, Elements=1, ZONETYPE=FEQuadrilateral
DATAPACKING=POINT
DT=(SINGLE SINGLE SINGLE)
0.39695861815336536127  0.16543912880194677761  1
0.39912647585503313596  0.16547872110370204224  1
0.40614371568229751253  0.17066793455839707194  1
0.40284172422422148685  0.17609460664481887959  1
1  2  3  4
  
ZONE T='face724'
STRANDID=0, SOLUTIONTIME=0
Nodes=4, Elements=1, ZONETYPE=FEQuadrilateral
DATAPACKING=POINT
DT=(SINGLE SINGLE SINGLE)
0.39912647585503313596  0.16547872110370204224  -1
0.40918939273791921085  0.16566250348086572486  -1
0.40614371568229751253  0.17066793455839707194  -1
0.40614371568229751253  0.17066793455839707194  -1
1  2  3  4
  
ZONE T='face725'
STRANDID=0, SOLUTIONTIME=0
Nodes=4, Elements=1, ZONETYPE=FEQuadrilateral
DATAPACKING=POINT
DT=(SINGLE SINGLE SINGLE)
0.40845799487996425903  0.12798966428258803929  1
0.41095378951546934765  0.13330022539154051664  1
0.40933966075828526199  0.1360079358900405655  1
0.40337909851601211342  0.13618408772882253932  1
1  2  3  4
  
ZONE T='face726'
STRANDID=0, SOLUTIONTIME=0
Nodes=4, Elements=1, ZONETYPE=FEQuadrilateral
DATAPACKING=POINT
DT=(SINGLE SINGLE SINGLE)
0.41095378951546934765  0.13330022539154051664  -1
0.41218678378155004793  0.13592379517723499061  -1
0.40933966075828526199  0.1360079358900405655  -1
0.40933966075828526199  0.1360079358900405655  -1
1  2  3  4
  
ZONE T='face727'
STRANDID=0, SOLUTIONTIME=0
Nodes=4, Elements=1, ZONETYPE=FEQuadrilateral
DATAPACKING=POINT
DT=(SINGLE SINGLE SINGLE)
0.40322589798535529715  0.15506915938572718439  -1
0.40080169241931223878  0.15033042807314755951  -1
0.40400923857705672848  0.14494975049888786378  -1
0.40904198618698622836  0.14498403762942996265  -1
1  2  3  4
  
ZONE T='face728'
STRANDID=0, SOLUTIONTIME=0
Nodes=4, Elements=1, ZONETYPE=FEQuadrilateral
DATAPACKING=POINT
DT=(SINGLE SINGLE SINGLE)
0.40080169241931223878  0.15033042807314755951  1
0.39802823942262238743  0.14490900311501830888  1
0.40400923857705672848  0.14494975049888786378  1
0.40400923857705672848  0.14494975049888786378  1
1  2  3  4
  
ZONE T='face729'
STRANDID=0, SOLUTIONTIME=0
Nodes=4, Elements=1, ZONETYPE=FEQuadrilateral
DATAPACKING=POINT
DT=(SINGLE SINGLE SINGLE)
0.40904198618698622836  0.14498403762942996265  -1
0.41218678378155004793  0.13592379517723499061  -1
0.42267978511591042245  0.14225504490625726084  -1
0.42267978511591042245  0.14225504490625726084  -1
1  2  3  4
  
ZONE T='face730'
STRANDID=0, SOLUTIONTIME=0
Nodes=4, Elements=1, ZONETYPE=FEQuadrilateral
DATAPACKING=POINT
DT=(SINGLE SINGLE SINGLE)
0.54584319423889560152  0.54132725401070713733  1
0.55411076489738575468  0.53054210443294358424  1
0.56176092339840033585  0.53569419664860917774  1
0.56518284266866336552  0.54389520777311595179  1
1  2  3  4
  
ZONE T='face731'
STRANDID=0, SOLUTIONTIME=0
Nodes=4, Elements=1, ZONETYPE=FEQuadrilateral
DATAPACKING=POINT
DT=(SINGLE SINGLE SINGLE)
0.55411076489738575468  0.53054210443294358424  -1
0.55767248440487671157  0.52589579668075259189  -1
0.56176092339840033585  0.53569419664860917774  -1
0.56176092339840033585  0.53569419664860917774  -1
1  2  3  4
  
ZONE T='face732'
STRANDID=0, SOLUTIONTIME=0
Nodes=4, Elements=1, ZONETYPE=FEQuadrilateral
DATAPACKING=POINT
DT=(SINGLE SINGLE SINGLE)
0.55767248440487671157  0.52589579668075259189  -1
0.56940702311106050626  0.51036229544040068173  -1
0.57699322623837823176  0.52832961530330901923  -1
0.57699322623837823176  0.52832961530330901923  -1
1  2  3  4
  
ZONE T='face733'
STRANDID=0, SOLUTIONTIME=0
Nodes=4, Elements=1, ZONETYPE=FEQuadrilateral
DATAPACKING=POINT
DT=(SINGLE SINGLE SINGLE)
0.53109664083475971452  0.50636967384176045925  -1
0.54141673508417775817  0.48914577746633358668  -1
0.55001598847056021313  0.5079501576491293191  -1
0.55001598847056021313  0.5079501576491293191  -1
1  2  3  4
  
ZONE T='face734'
STRANDID=0, SOLUTIONTIME=0
Nodes=4, Elements=1, ZONETYPE=FEQuadrilateral
DATAPACKING=POINT
DT=(SINGLE SINGLE SINGLE)
0.55767248440487671157  0.52589579668075259189  -1
0.54482652558912003649  0.52428952063848377474  -1
0.54027018436120954892  0.52122099726486714744  -1
0.55001598847056021313  0.5079501576491293191  -1
1  2  3  4
  
ZONE T='face735'
STRANDID=0, SOLUTIONTIME=0
Nodes=4, Elements=1, ZONETYPE=FEQuadrilateral
DATAPACKING=POINT
DT=(SINGLE SINGLE SINGLE)
0.54482652558912003649  0.52428952063848377474  1
0.53858946425677589609  0.5235096300646467915  1
0.54027018436120954892  0.52122099726486714744  1
0.54027018436120954892  0.52122099726486714744  1
1  2  3  4
  
ZONE T='face736'
STRANDID=0, SOLUTIONTIME=0
Nodes=4, Elements=1, ZONETYPE=FEQuadrilateral
DATAPACKING=POINT
DT=(SINGLE SINGLE SINGLE)
0.54141673508417775817  0.48914577746633358668  -1
0.55520994529184375388  0.47455332061076554995  -1
0.56184647908156659657  0.49234261658099665038  -1
0.56184647908156659657  0.49234261658099665038  -1
1  2  3  4
  
ZONE T='face737'
STRANDID=0, SOLUTIONTIME=0
Nodes=4, Elements=1, ZONETYPE=FEQuadrilateral
DATAPACKING=POINT
DT=(SINGLE SINGLE SINGLE)
0.55001598847056021313  0.5079501576491293191  -1
0.56184647908156659657  0.49234261658099665038  -1
0.56940702311106050626  0.51036229544040068173  -1
0.56940702311106050626  0.51036229544040068173  -1
1  2  3  4
  
ZONE T='face738'
STRANDID=0, SOLUTIONTIME=0
Nodes=4, Elements=1, ZONETYPE=FEQuadrilateral
DATAPACKING=POINT
DT=(SINGLE SINGLE SINGLE)
0.54108997051206519924  0.57508742225909004198  1
0.5297355165105472885  0.57350391500660913291  1
0.52363187848490011511  0.56936333371478009546  1
0.5336823126911837134  0.5567054835366869181  1
1  2  3  4
  
ZONE T='face739'
STRANDID=0, SOLUTIONTIME=0
Nodes=4, Elements=1, ZONETYPE=FEQuadrilateral
DATAPACKING=POINT
DT=(SINGLE SINGLE SINGLE)
0.5297355165105472885  0.57350391500660913291  -1
0.52128047898628837586  0.57232476423125078213  -1
0.52363187848490011511  0.56936333371478009546  -1
0.52363187848490011511  0.56936333371478009546  -1
1  2  3  4
  
ZONE T='face740'
STRANDID=0, SOLUTIONTIME=0
Nodes=4, Elements=1, ZONETYPE=FEQuadrilateral
DATAPACKING=POINT
DT=(SINGLE SINGLE SINGLE)
0.5336823126911837134  0.5567054835366869181  1
0.54584319423889560152  0.54132725401070713733  1
0.55321591995961838517  0.55945591585567022719  1
0.55321591995961838517  0.55945591585567022719  1
1  2  3  4
  
ZONE T='face741'
STRANDID=0, SOLUTIONTIME=0
Nodes=4, Elements=1, ZONETYPE=FEQuadrilateral
DATAPACKING=POINT
DT=(SINGLE SINGLE SINGLE)
0.50802009716038476483  0.53492105381153931543  1
0.52018421424871730263  0.52100486496996678554  1
0.52671368757854342135  0.53850069705667802378  1
0.52671368757854342135  0.53850069705667802378  1
1  2  3  4
  
ZONE T='face742'
STRANDID=0, SOLUTIONTIME=0
Nodes=4, Elements=1, ZONETYPE=FEQuadrilateral
DATAPACKING=POINT
DT=(SINGLE SINGLE SINGLE)
0.51394485530630185099  0.55353196427708406535  1
0.52671368757854342135  0.53850069705667802378  1
0.5336823126911837134  0.5567054835366869181  1
0.5336823126911837134  0.5567054835366869181  1
1  2  3  4
  
ZONE T='face743'
STRANDID=0, SOLUTIONTIME=0
Nodes=4, Elements=1, ZONETYPE=FEQuadrilateral
DATAPACKING=POINT
DT=(SINGLE SINGLE SINGLE)
0.52018421424871730263  0.52100486496996678554  1
0.52679144844509717682  0.51214357875370752904  1
0.53647024536821730223  0.51866188216899000718  1
0.53858946425677589609  0.5235096300646467915  1
1  2  3  4
  
ZONE T='face744'
STRANDID=0, SOLUTIONTIME=0
Nodes=4, Elements=1, ZONETYPE=FEQuadrilateral
DATAPACKING=POINT
DT=(SINGLE SINGLE SINGLE)
0.52679144844509717682  0.51214357875370752904  -1
0.53109664083475971452  0.50636967384176045925  -1
0.53647024536821730223  0.51866188216899000718  -1
0.53647024536821730223  0.51866188216899000718  -1
1  2  3  4
  
ZONE T='face745'
STRANDID=0, SOLUTIONTIME=0
Nodes=4, Elements=1, ZONETYPE=FEQuadrilateral
DATAPACKING=POINT
DT=(SINGLE SINGLE SINGLE)
0.52671368757854342135  0.53850069705667802378  1
0.53858946425677589609  0.5235096300646467915  1
0.54584319423889560152  0.54132725401070713733  1
0.54584319423889560152  0.54132725401070713733  1
1  2  3  4
  
ZONE T='face746'
STRANDID=0, SOLUTIONTIME=0
Nodes=4, Elements=1, ZONETYPE=FEQuadrilateral
DATAPACKING=POINT
DT=(SINGLE SINGLE SINGLE)
0.4967403865780988248  0.60446111991951467779  -1
0.50893812734726440183  0.58830151148345832812  -1
0.51678182167990360796  0.60691104484402713659  -1
0.51678182167990360796  0.60691104484402713659  -1
1  2  3  4
  
ZONE T='face747'
STRANDID=0, SOLUTIONTIME=0
Nodes=4, Elements=1, ZONETYPE=FEQuadrilateral
DATAPACKING=POINT
DT=(SINGLE SINGLE SINGLE)
0.50893812734726440183  0.58830151148345832812  -1
0.52128047898628837586  0.57232476423125078213  -1
0.52891439894033787095  0.5908998554392942415  -1
0.52891439894033787095  0.5908998554392942415  -1
1  2  3  4
  
ZONE T='face748'
STRANDID=0, SOLUTIONTIME=0
Nodes=4, Elements=1, ZONETYPE=FEQuadrilateral
DATAPACKING=POINT
DT=(SINGLE SINGLE SINGLE)
0.48093086117562261483  0.56723626737776788875  -1
0.4927328752674983714  0.54924740525006521263  -1
0.50111141418047111529  0.56942036062751677505  -1
0.50111141418047111529  0.56942036062751677505  -1
1  2  3  4
  
ZONE T='face749'
STRANDID=0, SOLUTIONTIME=0
Nodes=4, Elements=1, ZONETYPE=FEQuadrilateral
DATAPACKING=POINT
DT=(SINGLE SINGLE SINGLE)
0.48880017813410703287  0.58578971620917696939  -1
0.50111141418047111529  0.56942036062751677505  -1
0.50893812734726440183  0.58830151148345832812  -1
0.50893812734726440183  0.58830151148345832812  -1
1  2  3  4
  
ZONE T='face750'
STRANDID=0, SOLUTIONTIME=0
Nodes=4, Elements=1, ZONETYPE=FEQuadrilateral
DATAPACKING=POINT
DT=(SINGLE SINGLE SINGLE)
0.51394485530630185099  0.55353196427708406535  1
0.49450728480724825964  0.5496058141490579585  1
0.49325611930101526115  0.54875704945064007756  1
0.50802009716038476483  0.53492105381153931543  1
1  2  3  4
  
ZONE T='face751'
STRANDID=0, SOLUTIONTIME=0
Nodes=4, Elements=1, ZONETYPE=FEQuadrilateral
DATAPACKING=POINT
DT=(SINGLE SINGLE SINGLE)
0.49450728480724825964  0.5496058141490579585  -1
0.4927328752674983714  0.54924740525006521263  -1
0.49325611930101526115  0.54875704945064007756  -1
0.49325611930101526115  0.54875704945064007756  -1
1  2  3  4
  
ZONE T='face752'
STRANDID=0, SOLUTIONTIME=0
Nodes=4, Elements=1, ZONETYPE=FEQuadrilateral
DATAPACKING=POINT
DT=(SINGLE SINGLE SINGLE)
0.50111141418047111529  0.56942036062751677505  -1
0.50911299874285365075  0.55951402718879872378  -1
0.51886124291583080037  0.56612703360910199279  -1
0.52128047898628837586  0.57232476423125078213  -1
1  2  3  4
  
ZONE T='face753'
STRANDID=0, SOLUTIONTIME=0
Nodes=4, Elements=1, ZONETYPE=FEQuadrilateral
DATAPACKING=POINT
DT=(SINGLE SINGLE SINGLE)
0.50911299874285365075  0.55951402718879872378  1
0.51394485530630185099  0.55353196427708406535  1
0.51886124291583080037  0.56612703360910199279  1
0.51886124291583080037  0.56612703360910199279  1
1  2  3  4
  
ZONE T='face754'
STRANDID=0, SOLUTIONTIME=0
Nodes=4, Elements=1, ZONETYPE=FEQuadrilateral
DATAPACKING=POINT
DT=(SINGLE SINGLE SINGLE)
0.45854690480389104223  0.65323780802994024786  1
0.4724538120028174415  0.63677457151585825645  1
0.48024830336385726515  0.65575424338000443125  1
0.48024830336385726515  0.65575424338000443125  1
1  2  3  4
  
ZONE T='face755'
STRANDID=0, SOLUTIONTIME=0
Nodes=4, Elements=1, ZONETYPE=FEQuadrilateral
DATAPACKING=POINT
DT=(SINGLE SINGLE SINGLE)
0.4724538120028174415  0.63677457151585825645  1
0.48463499484573469012  0.62065262416305322368  1
0.49256486073329958097  0.63928746948299841613  1
0.49256486073329958097  0.63928746948299841613  1
1  2  3  4
  
ZONE T='face756'
STRANDID=0, SOLUTIONTIME=0
Nodes=4, Elements=1, ZONETYPE=FEQuadrilateral
DATAPACKING=POINT
DT=(SINGLE SINGLE SINGLE)
0.50468944714029673193  0.6230570572904414739  -1
0.49744496531567711228  0.62218847849137848272  -1
0.4883806241101537049  0.6156426770691959538  -1
0.4967403865780988248  0.60446111991951467779  -1
1  2  3  4
  
ZONE T='face757'
STRANDID=0, SOLUTIONTIME=0
Nodes=4, Elements=1, ZONETYPE=FEQuadrilateral
DATAPACKING=POINT
DT=(SINGLE SINGLE SINGLE)
0.49744496531567711228  0.62218847849137848272  1
0.48463499484573469012  0.62065262416305322368  1
0.4883806241101537049  0.6156426770691959538  1
0.4883806241101537049  0.6156426770691959538  1
1  2  3  4
  
ZONE T='face758'
STRANDID=0, SOLUTIONTIME=0
Nodes=4, Elements=1, ZONETYPE=FEQuadrilateral
DATAPACKING=POINT
DT=(SINGLE SINGLE SINGLE)
0.4967403865780988248  0.60446111991951467779  -1
0.4883806241101537049  0.6156426770691959538  -1
0.47978841124626758763  0.60943782247371269811  -1
0.4765977260147065131  0.60205470374880332152  -1
1  2  3  4
  
ZONE T='face759'
STRANDID=0, SOLUTIONTIME=0
Nodes=4, Elements=1, ZONETYPE=FEQuadrilateral
DATAPACKING=POINT
DT=(SINGLE SINGLE SINGLE)
0.4883806241101537049  0.6156426770691959538  1
0.48463499484573469012  0.62065262416305322368  1
0.47978841124626758763  0.60943782247371269811  1
0.47978841124626758763  0.60943782247371269811  1
1  2  3  4
  
ZONE T='face760'
STRANDID=0, SOLUTIONTIME=0
Nodes=4, Elements=1, ZONETYPE=FEQuadrilateral
DATAPACKING=POINT
DT=(SINGLE SINGLE SINGLE)
0.48880017813410703287  0.58578971620917696939  -1
0.4765977260147065131  0.60205470374880332152  -1
0.46848118273096345243  0.58326031113861176447  -1
0.46848118273096345243  0.58326031113861176447  -1
1  2  3  4
  
ZONE T='face761'
STRANDID=0, SOLUTIONTIME=0
Nodes=4, Elements=1, ZONETYPE=FEQuadrilateral
DATAPACKING=POINT
DT=(SINGLE SINGLE SINGLE)
0.48463499484573469012  0.62065262416305322368  1
0.4724538120028174415  0.63677457151585825645  1
0.46476141779841417812  0.61828038310046096182  1
0.46476141779841417812  0.61828038310046096182  1
1  2  3  4
  
ZONE T='face762'
STRANDID=0, SOLUTIONTIME=0
Nodes=4, Elements=1, ZONETYPE=FEQuadrilateral
DATAPACKING=POINT
DT=(SINGLE SINGLE SINGLE)
0.45616194897671713537  0.59988650031232648718  1
0.4683533170543619506  0.60117998507251746432  1
0.47417106640885453572  0.60538126469506003957  1
0.46476141779841417812  0.61828038310046096182  1
1  2  3  4
  
ZONE T='face763'
STRANDID=0, SOLUTIONTIME=0
Nodes=4, Elements=1, ZONETYPE=FEQuadrilateral
DATAPACKING=POINT
DT=(SINGLE SINGLE SINGLE)
0.4683533170543619506  0.60117998507251746432  -1
0.4765977260147065131  0.60205470374880332152  -1
0.47417106640885453572  0.60538126469506003957  -1
0.47417106640885453572  0.60538126469506003957  -1
1  2  3  4
  
ZONE T='face764'
STRANDID=0, SOLUTIONTIME=0
Nodes=4, Elements=1, ZONETYPE=FEQuadrilateral
DATAPACKING=POINT
DT=(SINGLE SINGLE SINGLE)
0.44599309698987105177  0.64396598632597612522  1
0.4537630961287517084  0.63350612376707104989  1
0.45854690480389104223  0.65323780802994024786  1
0.45854690480389104223  0.65323780802994024786  1
1  2  3  4
  
ZONE T='face765'
STRANDID=0, SOLUTIONTIME=0
Nodes=4, Elements=1, ZONETYPE=FEQuadrilateral
DATAPACKING=POINT
DT=(SINGLE SINGLE SINGLE)
0.4537630961287517084  0.63350612376707104989  1
0.46476141779841417812  0.61828038310046096182  1
0.4724538120028174415  0.63677457151585825645  1
0.4724538120028174415  0.63677457151585825645  1
1  2  3  4
  
ZONE T='face766'
STRANDID=0, SOLUTIONTIME=0
Nodes=4, Elements=1, ZONETYPE=FEQuadrilateral
DATAPACKING=POINT
DT=(SINGLE SINGLE SINGLE)
0.43393843972086088012  0.63476054548664362365  1
0.44490588307200945595  0.61686668576005276865  1
0.4537630961287517084  0.63350612376707104989  1
0.4537630961287517084  0.63350612376707104989  1
1  2  3  4
  
ZONE T='face767'
STRANDID=0, SOLUTIONTIME=0
Nodes=4, Elements=1, ZONETYPE=FEQuadrilateral
DATAPACKING=POINT
DT=(SINGLE SINGLE SINGLE)
0.44490588307200945595  0.61686668576005276865  1
0.45616194897671713537  0.59988650031232648718  1
0.46476141779841417812  0.61828038310046096182  1
0.46476141779841417812  0.61828038310046096182  1
1  2  3  4
  
ZONE T='face768'
STRANDID=0, SOLUTIONTIME=0
Nodes=4, Elements=1, ZONETYPE=FEQuadrilateral
DATAPACKING=POINT
DT=(SINGLE SINGLE SINGLE)
0.55643063186503172179  0.61168469078702225605  1
0.56645641039867877797  0.59841460718839267763  1
0.5705360251650152259  0.60118213324496139194  1
0.57591482315744868536  0.61400008856715782013  1
1  2  3  4
  
ZONE T='face769'
STRANDID=0, SOLUTIONTIME=0
Nodes=4, Elements=1, ZONETYPE=FEQuadrilateral
DATAPACKING=POINT
DT=(SINGLE SINGLE SINGLE)
0.56645641039867877797  0.59841460718839267763  -1
0.56833260891276471405  0.59593127773462617469  -1
0.5705360251650152259  0.60118213324496139194  -1
0.5705360251650152259  0.60118213324496139194  -1
1  2  3  4
  
ZONE T='face770'
STRANDID=0, SOLUTIONTIME=0
Nodes=4, Elements=1, ZONETYPE=FEQuadrilateral
DATAPACKING=POINT
DT=(SINGLE SINGLE SINGLE)
0.56431440298795021437  0.62974207294811035407  1
0.57591482315744868536  0.61400008856715782013  1
0.58357699902714665896  0.63169089638982123258  1
0.58357699902714665896  0.63169089638982123258  1
1  2  3  4
  
ZONE T='face771'
STRANDID=0, SOLUTIONTIME=0
Nodes=4, Elements=1, ZONETYPE=FEQuadrilateral
DATAPACKING=POINT
DT=(SINGLE SINGLE SINGLE)
0.60022673364068956925  0.58290839756247414538  -1
0.58782892286678989358  0.59850849666276739747  -1
0.58037576715619754175  0.58025710847633260592  -1
0.58037576715619754175  0.58025710847633260592  -1
1  2  3  4
  
ZONE T='face772'
STRANDID=0, SOLUTIONTIME=0
Nodes=4, Elements=1, ZONETYPE=FEQuadrilateral
DATAPACKING=POINT
DT=(SINGLE SINGLE SINGLE)
0.58782892286678989358  0.59850849666276739747  -1
0.58054882919014816345  0.60797461185532708505  -1
0.5705360251650152259  0.60118213324496139194  -1
0.56833260891276471405  0.59593127773462617469  -1
1  2  3  4
  
ZONE T='face773'
STRANDID=0, SOLUTIONTIME=0
Nodes=4, Elements=1, ZONETYPE=FEQuadrilateral
DATAPACKING=POINT
DT=(SINGLE SINGLE SINGLE)
0.58054882919014816345  0.60797461185532708505  1
0.57591482315744868536  0.61400008856715782013  1
0.5705360251650152259  0.60118213324496139194  1
0.5705360251650152259  0.60118213324496139194  1
1  2  3  4
  
ZONE T='face774'
STRANDID=0, SOLUTIONTIME=0
Nodes=4, Elements=1, ZONETYPE=FEQuadrilateral
DATAPACKING=POINT
DT=(SINGLE SINGLE SINGLE)
0.60712191246988522764  0.6015091763186040108  -1
0.5950079388464227792  0.61644486086658634161  -1
0.58782892286678989358  0.59850849666276739747  -1
0.58782892286678989358  0.59850849666276739747  -1
1  2  3  4
  
ZONE T='face775'
STRANDID=0, SOLUTIONTIME=0
Nodes=4, Elements=1, ZONETYPE=FEQuadrilateral
DATAPACKING=POINT
DT=(SINGLE SINGLE SINGLE)
0.57591482315744868536  0.61400008856715782013  1
0.5925757617146291123  0.61613343347170868025  1
0.59434271816604067329  0.61733210008612915409  1
0.58357699902714665896  0.63169089638982123258  1
1  2  3  4
  
ZONE T='face776'
STRANDID=0, SOLUTIONTIME=0
Nodes=4, Elements=1, ZONETYPE=FEQuadrilateral
DATAPACKING=POINT
DT=(SINGLE SINGLE SINGLE)
0.5925757617146291123  0.61613343347170868025  -1
0.5950079388464227792  0.61644486086658634161  -1
0.59434271816604067329  0.61733210008612915409  -1
0.59434271816604067329  0.61733210008612915409  -1
1  2  3  4
  
ZONE T='face777'
STRANDID=0, SOLUTIONTIME=0
Nodes=4, Elements=1, ZONETYPE=FEQuadrilateral
DATAPACKING=POINT
DT=(SINGLE SINGLE SINGLE)
0.54108997051206519924  0.57508742225909004198  1
0.55321591995961838517  0.55945591585567022719  1
0.56074460389311764352  0.57769867150890041874  1
0.56074460389311764352  0.57769867150890041874  1
1  2  3  4
  
ZONE T='face778'
STRANDID=0, SOLUTIONTIME=0
Nodes=4, Elements=1, ZONETYPE=FEQuadrilateral
DATAPACKING=POINT
DT=(SINGLE SINGLE SINGLE)
0.54870119404071571179  0.59343939856443106429  -1
0.55226200724649521234  0.58878541854923416299  -1
0.55595111699999999466  0.59128803399999996238  -1
0.55359769431106786719  0.59406092722704006981  -1
1  2  3  4
  
ZONE T='face779'
STRANDID=0, SOLUTIONTIME=0
Nodes=4, Elements=1, ZONETYPE=FEQuadrilateral
DATAPACKING=POINT
DT=(SINGLE SINGLE SINGLE)
0.56074460389311764352  0.57769867150890041874  1
0.56296224232382630071  0.58302725631524343619  1
0.55595111699999999466  0.59128803399999996238  1
0.55226200724649521234  0.58878541854923416299  1
1  2  3  4
  
ZONE T='face780'
STRANDID=0, SOLUTIONTIME=0
Nodes=4, Elements=1, ZONETYPE=FEQuadrilateral
DATAPACKING=POINT
DT=(SINGLE SINGLE SINGLE)
0.56833260891276471405  0.59593127773462617469  -1
0.56152123755346483591  0.59506668827322828363  -1
0.55595111699999999466  0.59128803399999996238  -1
0.56296224232382630071  0.58302725631524343619  -1
1  2  3  4
  
ZONE T='face781'
STRANDID=0, SOLUTIONTIME=0
Nodes=4, Elements=1, ZONETYPE=FEQuadrilateral
DATAPACKING=POINT
DT=(SINGLE SINGLE SINGLE)
0.56152123755346483591  0.59506668827322828363  1
0.55359769431106786719  0.59406092722704006981  1
0.55595111699999999466  0.59128803399999996238  1
0.55595111699999999466  0.59128803399999996238  1
1  2  3  4
  
ZONE T='face782'
STRANDID=0, SOLUTIONTIME=0
Nodes=4, Elements=1, ZONETYPE=FEQuadrilateral
DATAPACKING=POINT
DT=(SINGLE SINGLE SINGLE)
0.56518284266866336552  0.54389520777311595179  1
0.57595108673524353371  0.54525073460231021638  1
0.582240029821764149  0.54948609975409512529  1
0.57275199287434908069  0.56202087336732098333  1
1  2  3  4
  
ZONE T='face783'
STRANDID=0, SOLUTIONTIME=0
Nodes=4, Elements=1, ZONETYPE=FEQuadrilateral
DATAPACKING=POINT
DT=(SINGLE SINGLE SINGLE)
0.57595108673524353371  0.54525073460231021638  -1
0.58461992766013370915  0.5463419846129017321  -1
0.582240029821764149  0.54948609975409512529  -1
0.582240029821764149  0.54948609975409512529  -1
1  2  3  4
  
ZONE T='face784'
STRANDID=0, SOLUTIONTIME=0
Nodes=4, Elements=1, ZONETYPE=FEQuadrilateral
DATAPACKING=POINT
DT=(SINGLE SINGLE SINGLE)
0.57275199287434908069  0.56202087336732098333  1
0.56074460389311764352  0.57769867150890041874  1
0.55321591995961838517  0.55945591585567022719  1
0.55321591995961838517  0.55945591585567022719  1
1  2  3  4
  
ZONE T='face785'
STRANDID=0, SOLUTIONTIME=0
Nodes=4, Elements=1, ZONETYPE=FEQuadrilateral
DATAPACKING=POINT
DT=(SINGLE SINGLE SINGLE)
0.58037576715619754175  0.58025710847633260592  -1
0.57540494281002407817  0.56836678773608628745  -1
0.58001909280529651003  0.56293021863275938266  -1
0.592373114034124848  0.56447609949586952105  -1
1  2  3  4
  
ZONE T='face786'
STRANDID=0, SOLUTIONTIME=0
Nodes=4, Elements=1, ZONETYPE=FEQuadrilateral
DATAPACKING=POINT
DT=(SINGLE SINGLE SINGLE)
0.57540494281002407817  0.56836678773608628745  1
0.57275199287434908069  0.56202087336732098333  1
0.58001909280529651003  0.56293021863275938266  1
0.58001909280529651003  0.56293021863275938266  1
1  2  3  4
  
ZONE T='face787'
STRANDID=0, SOLUTIONTIME=0
Nodes=4, Elements=1, ZONETYPE=FEQuadrilateral
DATAPACKING=POINT
DT=(SINGLE SINGLE SINGLE)
0.56833260891276471405  0.59593127773462617469  -1
0.56296224232382630071  0.58302725631524343619  -1
0.56681346497901163861  0.578489597565817526  -1
0.58037576715619754175  0.58025710847633260592  -1
1  2  3  4
  
ZONE T='face788'
STRANDID=0, SOLUTIONTIME=0
Nodes=4, Elements=1, ZONETYPE=FEQuadrilateral
DATAPACKING=POINT
DT=(SINGLE SINGLE SINGLE)
0.56296224232382630071  0.58302725631524343619  1
0.56074460389311764352  0.57769867150890041874  1
0.56681346497901163861  0.578489597565817526  1
0.56681346497901163861  0.578489597565817526  1
1  2  3  4
  
ZONE T='face789'
STRANDID=0, SOLUTIONTIME=0
Nodes=4, Elements=1, ZONETYPE=FEQuadrilateral
DATAPACKING=POINT
DT=(SINGLE SINGLE SINGLE)
0.57252476740981261827  0.64751089108021842033  1
0.56152242683726338868  0.66410035882966678145  1
0.55281488013732105191  0.64590670228345548054  1
0.55281488013732105191  0.64590670228345548054  1
1  2  3  4
  
ZONE T='face790'
STRANDID=0, SOLUTIONTIME=0
Nodes=4, Elements=1, ZONETYPE=FEQuadrilateral
DATAPACKING=POINT
DT=(SINGLE SINGLE SINGLE)
0.56431440298795021437  0.62974207294811035407  1
0.55281488013732105191  0.64590670228345548054  1
0.54462654614325323177  0.62766130650362816912  1
0.54462654614325323177  0.62766130650362816912  1
1  2  3  4
  
ZONE T='face791'
STRANDID=0, SOLUTIONTIME=0
Nodes=4, Elements=1, ZONETYPE=FEQuadrilateral
DATAPACKING=POINT
DT=(SINGLE SINGLE SINGLE)
0.54111235800288937092  0.66254091475109955223  -1
0.55476808491684581615  0.66358428910947664381  -1
0.55960629634306791047  0.66707819669227996773  -1
0.55007346308073090668  0.68189307068575588655  -1
1  2  3  4
  
ZONE T='face792'
STRANDID=0, SOLUTIONTIME=0
Nodes=4, Elements=1, ZONETYPE=FEQuadrilateral
DATAPACKING=POINT
DT=(SINGLE SINGLE SINGLE)
0.55476808491684581615  0.66358428910947664381  1
0.56152242683726338868  0.66410035882966678145  1
0.55960629634306791047  0.66707819669227996773  1
0.55960629634306791047  0.66707819669227996773  1
1  2  3  4
  
ZONE T='face793'
STRANDID=0, SOLUTIONTIME=0
Nodes=4, Elements=1, ZONETYPE=FEQuadrilateral
DATAPACKING=POINT
DT=(SINGLE SINGLE SINGLE)
0.55281488013732105191  0.64590670228345548054  1
0.54522609848921144149  0.65669355701913711965  1
0.53530926052429084194  0.64953212641788682369  1
0.53279168789585296118  0.64388849048765828265  1
1  2  3  4
  
ZONE T='face794'
STRANDID=0, SOLUTIONTIME=0
Nodes=4, Elements=1, ZONETYPE=FEQuadrilateral
DATAPACKING=POINT
DT=(SINGLE SINGLE SINGLE)
0.54522609848921144149  0.65669355701913711965  -1
0.54111235800288937092  0.66254091475109955223  -1
0.53530926052429084194  0.64953212641788682369  -1
0.53530926052429084194  0.64953212641788682369  -1
1  2  3  4
  
ZONE T='face795'
STRANDID=0, SOLUTIONTIME=0
Nodes=4, Elements=1, ZONETYPE=FEQuadrilateral
DATAPACKING=POINT
DT=(SINGLE SINGLE SINGLE)
0.51559394406020031543  0.69211929058736243459  -1
0.52870145785002053973  0.67928500601715258167  -1
0.53580255259085385333  0.70497413359448135584  -1
0.53580255259085385333  0.70497413359448135584  -1
1  2  3  4
  
ZONE T='face796'
STRANDID=0, SOLUTIONTIME=0
Nodes=4, Elements=1, ZONETYPE=FEQuadrilateral
DATAPACKING=POINT
DT=(SINGLE SINGLE SINGLE)
0.52870145785002053973  0.67928500601715258167  -1
0.54111235800288937092  0.66254091475109955223  -1
0.55007346308073090668  0.68189307068575588655  -1
0.55007346308073090668  0.68189307068575588655  -1
1  2  3  4
  
ZONE T='face797'
STRANDID=0, SOLUTIONTIME=0
Nodes=4, Elements=1, ZONETYPE=FEQuadrilateral
DATAPACKING=POINT
DT=(SINGLE SINGLE SINGLE)
0.50873537772638710575  0.6759802968708233939  -1
0.52078400534472268912  0.66019393982876672933  -1
0.52870145785002053973  0.67928500601715258167  -1
0.52870145785002053973  0.67928500601715258167  -1
1  2  3  4
  
ZONE T='face798'
STRANDID=0, SOLUTIONTIME=0
Nodes=4, Elements=1, ZONETYPE=FEQuadrilateral
DATAPACKING=POINT
DT=(SINGLE SINGLE SINGLE)
0.52078400534472268912  0.66019393982876672933  -1
0.53095252839948114953  0.64638591843602510867  -1
0.53530926052429084194  0.64953212641788682369  -1
0.54111235800288937092  0.66254091475109955223  -1
1  2  3  4
  
ZONE T='face799'
STRANDID=0, SOLUTIONTIME=0
Nodes=4, Elements=1, ZONETYPE=FEQuadrilateral
DATAPACKING=POINT
DT=(SINGLE SINGLE SINGLE)
0.53095252839948114953  0.64638591843602510867  1
0.53279168789585296118  0.64388849048765828265  1
0.53530926052429084194  0.64953212641788682369  1
0.53530926052429084194  0.64953212641788682369  1
1  2  3  4
  
ZONE T='face800'
STRANDID=0, SOLUTIONTIME=0
Nodes=4, Elements=1, ZONETYPE=FEQuadrilateral
DATAPACKING=POINT
DT=(SINGLE SINGLE SINGLE)
0.53669473158004432634  0.6093346749831429765  -1
0.53802528259958792844  0.61240894229739517574  -1
0.52679035251885497626  0.62564636950230978485  -1
0.5247140594327837082  0.62541181274357493525  -1
1  2  3  4
  
ZONE T='face801'
STRANDID=0, SOLUTIONTIME=0
Nodes=4, Elements=1, ZONETYPE=FEQuadrilateral
DATAPACKING=POINT
DT=(SINGLE SINGLE SINGLE)
0.53802528259958792844  0.61240894229739517574  1
0.54462654614325323177  0.62766130650362816912  1
0.52679035251885497626  0.62564636950230978485  1
0.52679035251885497626  0.62564636950230978485  1
1  2  3  4
  
ZONE T='face802'
STRANDID=0, SOLUTIONTIME=0
Nodes=4, Elements=1, ZONETYPE=FEQuadrilateral
DATAPACKING=POINT
DT=(SINGLE SINGLE SINGLE)
0.54870119404071571179  0.59343939856443106429  -1
0.55050714395737365692  0.59770233265067584938  -1
0.54027288008885698822  0.60976073639523531433  -1
0.53669473158004432634  0.6093346749831429765  -1
1  2  3  4
  
ZONE T='face803'
STRANDID=0, SOLUTIONTIME=0
Nodes=4, Elements=1, ZONETYPE=FEQuadrilateral
DATAPACKING=POINT
DT=(SINGLE SINGLE SINGLE)
0.55050714395737365692  0.59770233265067584938  1
0.55643063186503172179  0.61168469078702225605  1
0.54027288008885698822  0.60976073639523531433  1
0.54027288008885698822  0.60976073639523531433  1
1  2  3  4
  
ZONE T='face804'
STRANDID=0, SOLUTIONTIME=0
Nodes=4, Elements=1, ZONETYPE=FEQuadrilateral
DATAPACKING=POINT
DT=(SINGLE SINGLE SINGLE)
0.51678182167990360796  0.60691104484402713659  -1
0.52891439894033787095  0.5908998554392942415  -1
0.53669473158004432634  0.6093346749831429765  -1
0.53669473158004432634  0.6093346749831429765  -1
1  2  3  4
  
ZONE T='face805'
STRANDID=0, SOLUTIONTIME=0
Nodes=4, Elements=1, ZONETYPE=FEQuadrilateral
DATAPACKING=POINT
DT=(SINGLE SINGLE SINGLE)
0.52891439894033787095  0.5908998554392942415  -1
0.53799494337167308444  0.57910693867850904226  -1
0.54462133059235906529  0.58360214216913175456  -1
0.54870119404071571179  0.59343939856443106429  -1
1  2  3  4
  
ZONE T='face806'
STRANDID=0, SOLUTIONTIME=0
Nodes=4, Elements=1, ZONETYPE=FEQuadrilateral
DATAPACKING=POINT
DT=(SINGLE SINGLE SINGLE)
0.53799494337167308444  0.57910693867850904226  1
0.54108997051206519924  0.57508742225909004198  1
0.54462133059235906529  0.58360214216913175456  1
0.54462133059235906529  0.58360214216913175456  1
1  2  3  4
  
ZONE T='face807'
STRANDID=0, SOLUTIONTIME=0
Nodes=4, Elements=1, ZONETYPE=FEQuadrilateral
DATAPACKING=POINT
DT=(SINGLE SINGLE SINGLE)
0.52078400534472268912  0.66019393982876672933  -1
0.51288155521966227735  0.6420342499785998136  -1
0.51318780429729371484  0.64167341552626389056  -1
0.53095252839948114953  0.64638591843602510867  -1
1  2  3  4
  
ZONE T='face808'
STRANDID=0, SOLUTIONTIME=0
Nodes=4, Elements=1, ZONETYPE=FEQuadrilateral
DATAPACKING=POINT
DT=(SINGLE SINGLE SINGLE)
0.53279168789585296118  0.64388849048765828265  1
0.53095252839948114953  0.64638591843602510867  1
0.52651157508557877573  0.64317889024080754368  1
0.52651157508557877573  0.64317889024080754368  1
1  2  3  4
  
ZONE T='face809'
STRANDID=0, SOLUTIONTIME=0
Nodes=4, Elements=1, ZONETYPE=FEQuadrilateral
DATAPACKING=POINT
DT=(SINGLE SINGLE SINGLE)
0.52651157508557877573  0.64317889024080754368  -1
0.53095252839948114953  0.64638591843602510867  -1
0.51318780429729371484  0.64167341552626389056  -1
0.51318780429729371484  0.64167341552626389056  -1
1  2  3  4
  
ZONE T='face810'
STRANDID=0, SOLUTIONTIME=0
Nodes=4, Elements=1, ZONETYPE=FEQuadrilateral
DATAPACKING=POINT
DT=(SINGLE SINGLE SINGLE)
0.51270057593202100765  0.64161836279413697604  1
0.51318780429729371484  0.64167341552626389056  1
0.51288155521966227735  0.6420342499785998136  1
0.51288155521966227735  0.6420342499785998136  1
1  2  3  4
  
ZONE T='face811'
STRANDID=0, SOLUTIONTIME=0
Nodes=4, Elements=1, ZONETYPE=FEQuadrilateral
DATAPACKING=POINT
DT=(SINGLE SINGLE SINGLE)
0.5247140594327837082  0.62541181274357493525  -1
0.51676254629115836448  0.63613864278411003106  -1
0.50742523657978588769  0.62939571753425127554  -1
0.50468944714029673193  0.6230570572904414739  -1
1  2  3  4
  
ZONE T='face812'
STRANDID=0, SOLUTIONTIME=0
Nodes=4, Elements=1, ZONETYPE=FEQuadrilateral
DATAPACKING=POINT
DT=(SINGLE SINGLE SINGLE)
0.51676254629115836448  0.63613864278411003106  1
0.51270057593202100765  0.64161836279413697604  1
0.50742523657978588769  0.62939571753425127554  1
0.50742523657978588769  0.62939571753425127554  1
1  2  3  4
  
ZONE T='face813'
STRANDID=0, SOLUTIONTIME=0
Nodes=4, Elements=1, ZONETYPE=FEQuadrilateral
DATAPACKING=POINT
DT=(SINGLE SINGLE SINGLE)
0.48892267289389063079  0.67440333465207280561  -1
0.50065940320312507517  0.65787130214811850859  -1
0.50873537772638710575  0.6759802968708233939  -1
0.50873537772638710575  0.6759802968708233939  -1
1  2  3  4
  
ZONE T='face814'
STRANDID=0, SOLUTIONTIME=0
Nodes=4, Elements=1, ZONETYPE=FEQuadrilateral
DATAPACKING=POINT
DT=(SINGLE SINGLE SINGLE)
0.50065940320312507517  0.65787130214811850859  -1
0.50903311157231545536  0.6465686344299008681  -1
0.51288155521966227735  0.6420342499785998136  -1
0.52078400534472268912  0.66019393982876672933  -1
1  2  3  4
  
ZONE T='face815'
STRANDID=0, SOLUTIONTIME=0
Nodes=4, Elements=1, ZONETYPE=FEQuadrilateral
DATAPACKING=POINT
DT=(SINGLE SINGLE SINGLE)
0.50903311157231545536  0.6465686344299008681  1
0.51270057593202100765  0.64161836279413697604  1
0.51288155521966227735  0.6420342499785998136  1
0.51288155521966227735  0.6420342499785998136  1
1  2  3  4
  
ZONE T='face816'
STRANDID=0, SOLUTIONTIME=0
Nodes=4, Elements=1, ZONETYPE=FEQuadrilateral
DATAPACKING=POINT
DT=(SINGLE SINGLE SINGLE)
0.49256486073329958097  0.63928746948299841613  1
0.50024592976077042472  0.65692203030318907508  1
0.49953889804882189996  0.65775508228342161043  1
0.48024830336385726515  0.65575424338000443125  1
1  2  3  4
  
ZONE T='face817'
STRANDID=0, SOLUTIONTIME=0
Nodes=4, Elements=1, ZONETYPE=FEQuadrilateral
DATAPACKING=POINT
DT=(SINGLE SINGLE SINGLE)
0.50024592976077042472  0.65692203030318907508  -1
0.50065940320312507517  0.65787130214811850859  -1
0.49953889804882189996  0.65775508228342161043  -1
0.49953889804882189996  0.65775508228342161043  -1
1  2  3  4
  
ZONE T='face818'
STRANDID=0, SOLUTIONTIME=0
Nodes=4, Elements=1, ZONETYPE=FEQuadrilateral
DATAPACKING=POINT
DT=(SINGLE SINGLE SINGLE)
0.49256486073329958097  0.63928746948299841613  1
0.50257228607816761823  0.62589116606437533719  1
0.50742523657978588769  0.62939571753425127554  1
0.51270057593202100765  0.64161836279413697604  1
1  2  3  4
  
ZONE T='face819'
STRANDID=0, SOLUTIONTIME=0
Nodes=4, Elements=1, ZONETYPE=FEQuadrilateral
DATAPACKING=POINT
DT=(SINGLE SINGLE SINGLE)
0.50257228607816761823  0.62589116606437533719  -1
0.50468944714029673193  0.6230570572904414739  -1
0.50742523657978588769  0.62939571753425127554  -1
0.50742523657978588769  0.62939571753425127554  -1
1  2  3  4
  
ZONE T='face820'
STRANDID=0, SOLUTIONTIME=0
Nodes=4, Elements=1, ZONETYPE=FEQuadrilateral
DATAPACKING=POINT
DT=(SINGLE SINGLE SINGLE)
0.62404377209680506056  0.46607304680770356153  -1
0.61843292216021206187  0.46537967987672396175  -1
0.60850897000617165666  0.45830341508056898769  -1
0.61639161242137863184  0.44777484278695228737  -1
1  2  3  4
  
ZONE T='face821'
STRANDID=0, SOLUTIONTIME=0
Nodes=4, Elements=1, ZONETYPE=FEQuadrilateral
DATAPACKING=POINT
DT=(SINGLE SINGLE SINGLE)
0.61843292216021206187  0.46537967987672396175  1
0.60450010528369002571  0.46365791675941625538  1
0.60850897000617165666  0.45830341508056898769  1
0.60850897000617165666  0.45830341508056898769  1
1  2  3  4
  
ZONE T='face822'
STRANDID=0, SOLUTIONTIME=0
Nodes=4, Elements=1, ZONETYPE=FEQuadrilateral
DATAPACKING=POINT
DT=(SINGLE SINGLE SINGLE)
0.61639161242137863184  0.44777484278695228737  -1
0.62865474662012965634  0.43200799091953084874  -1
0.63610244105895419331  0.45044247808370413422  -1
0.63610244105895419331  0.45044247808370413422  -1
1  2  3  4
  
ZONE T='face823'
STRANDID=0, SOLUTIONTIME=0
Nodes=4, Elements=1, ZONETYPE=FEQuadrilateral
DATAPACKING=POINT
DT=(SINGLE SINGLE SINGLE)
0.58698671511579347815  0.4256851386477503163  -1
0.60191408330104889668  0.41015232264207296398  -1
0.60864544544686405292  0.42908680867466120201  -1
0.60864544544686405292  0.42908680867466120201  -1
1  2  3  4
  
ZONE T='face824'
STRANDID=0, SOLUTIONTIME=0
Nodes=4, Elements=1, ZONETYPE=FEQuadrilateral
DATAPACKING=POINT
DT=(SINGLE SINGLE SINGLE)
0.59640048353231833733  0.44537945343385354491  -1
0.60864544544686405292  0.42908680867466120201  -1
0.61639161242137863184  0.44777484278695228737  -1
0.61639161242137863184  0.44777484278695228737  -1
1  2  3  4
  
ZONE T='face825'
STRANDID=0, SOLUTIONTIME=0
Nodes=4, Elements=1, ZONETYPE=FEQuadrilateral
DATAPACKING=POINT
DT=(SINGLE SINGLE SINGLE)
0.62139611508037773113  0.41348811821809555722  1
0.60464120310667335279  0.41061927158692274054  1
0.60270797137083331751  0.40920732183899505285  1
0.61444264108846213812  0.39523901480797513086  1
1  2  3  4
  
ZONE T='face826'
STRANDID=0, SOLUTIONTIME=0
Nodes=4, Elements=1, ZONETYPE=FEQuadrilateral
DATAPACKING=POINT
DT=(SINGLE SINGLE SINGLE)
0.60464120310667335279  0.41061927158692274054  -1
0.60191408330104889668  0.41015232264207296398  -1
0.60270797137083331751  0.40920732183899505285  -1
0.60270797137083331751  0.40920732183899505285  -1
1  2  3  4
  
ZONE T='face827'
STRANDID=0, SOLUTIONTIME=0
Nodes=4, Elements=1, ZONETYPE=FEQuadrilateral
DATAPACKING=POINT
DT=(SINGLE SINGLE SINGLE)
0.60864544544686405292  0.42908680867466120201  -1
0.61660104422837247462  0.41935422784900733273  -1
0.62654046557491549496  0.42661355594952549142  -1
0.62865474662012965634  0.43200799091953084874  -1
1  2  3  4
  
ZONE T='face828'
STRANDID=0, SOLUTIONTIME=0
Nodes=4, Elements=1, ZONETYPE=FEQuadrilateral
DATAPACKING=POINT
DT=(SINGLE SINGLE SINGLE)
0.61660104422837247462  0.41935422784900733273  1
0.62139611508037773113  0.41348811821809555722  1
0.62654046557491549496  0.42661355594952549142  1
0.62654046557491549496  0.42661355594952549142  1
1  2  3  4
  
ZONE T='face829'
STRANDID=0, SOLUTIONTIME=0
Nodes=4, Elements=1, ZONETYPE=FEQuadrilateral
DATAPACKING=POINT
DT=(SINGLE SINGLE SINGLE)
0.56940702311106050626  0.51036229544040068173  -1
0.58117918273428892384  0.49487475659922253168  -1
0.58873466651686123807  0.51278064723726657359  -1
0.58873466651686123807  0.51278064723726657359  -1
1  2  3  4
  
ZONE T='face830'
STRANDID=0, SOLUTIONTIME=0
Nodes=4, Elements=1, ZONETYPE=FEQuadrilateral
DATAPACKING=POINT
DT=(SINGLE SINGLE SINGLE)
0.60046041338334321669  0.49725919096732534852  1
0.59034037962259300336  0.4960076859807037164  1
0.58387746753558966706  0.49129631839658316483  1
0.59286568132282080335  0.4793762395471546367  1
1  2  3  4
  
ZONE T='face831'
STRANDID=0, SOLUTIONTIME=0
Nodes=4, Elements=1, ZONETYPE=FEQuadrilateral
DATAPACKING=POINT
DT=(SINGLE SINGLE SINGLE)
0.59034037962259300336  0.4960076859807037164  -1
0.58117918273428892384  0.49487475659922253168  -1
0.58387746753558966706  0.49129631839658316483  -1
0.58387746753558966706  0.49129631839658316483  -1
1  2  3  4
  
ZONE T='face832'
STRANDID=0, SOLUTIONTIME=0
Nodes=4, Elements=1, ZONETYPE=FEQuadrilateral
DATAPACKING=POINT
DT=(SINGLE SINGLE SINGLE)
0.59286568132282080335  0.4793762395471546367  1
0.60450010528369002571  0.46365791675941625538  1
0.6121990860900633491  0.48170081672033249198  1
0.6121990860900633491  0.48170081672033249198  1
1  2  3  4
  
ZONE T='face833'
STRANDID=0, SOLUTIONTIME=0
Nodes=4, Elements=1, ZONETYPE=FEQuadrilateral
DATAPACKING=POINT
DT=(SINGLE SINGLE SINGLE)
0.57375930156325105624  0.4771254811240294158  1
0.56224885071390917624  0.47552937575350623378  1
0.5572478668277406344  0.47188373226449997766  1
0.5663479422074135794  0.45996303033569807539  1
1  2  3  4
  
ZONE T='face834'
STRANDID=0, SOLUTIONTIME=0
Nodes=4, Elements=1, ZONETYPE=FEQuadrilateral
DATAPACKING=POINT
DT=(SINGLE SINGLE SINGLE)
0.56224885071390917624  0.47552937575350623378  -1
0.55520994529184375388  0.47455332061076554995  -1
0.5572478668277406344  0.47188373226449997766  -1
0.5572478668277406344  0.47188373226449997766  -1
1  2  3  4
  
ZONE T='face835'
STRANDID=0, SOLUTIONTIME=0
Nodes=4, Elements=1, ZONETYPE=FEQuadrilateral
DATAPACKING=POINT
DT=(SINGLE SINGLE SINGLE)
0.56184647908156659657  0.49234261658099665038  -1
0.57037264890619254754  0.48145150481047244151  -1
0.57784485588903267139  0.4868986334866595711  -1
0.58117918273428892384  0.49487475659922253168  -1
1  2  3  4
  
ZONE T='face836'
STRANDID=0, SOLUTIONTIME=0
Nodes=4, Elements=1, ZONETYPE=FEQuadrilateral
DATAPACKING=POINT
DT=(SINGLE SINGLE SINGLE)
0.57037264890619254754  0.48145150481047244151  1
0.57375930156325105624  0.4771254811240294158  1
0.57784485588903267139  0.4868986334866595711  1
0.57784485588903267139  0.4868986334866595711  1
1  2  3  4
  
ZONE T='face837'
STRANDID=0, SOLUTIONTIME=0
Nodes=4, Elements=1, ZONETYPE=FEQuadrilateral
DATAPACKING=POINT
DT=(SINGLE SINGLE SINGLE)
0.57668907630409227405  0.44431155959751472695  1
0.58988933626428208257  0.44502670266601018767  1
0.59440618342724438339  0.44824743630849056553  1
0.5850949461479996172  0.46163783276417702517  1
1  2  3  4
  
ZONE T='face838'
STRANDID=0, SOLUTIONTIME=0
Nodes=4, Elements=1, ZONETYPE=FEQuadrilateral
DATAPACKING=POINT
DT=(SINGLE SINGLE SINGLE)
0.58988933626428208257  0.44502670266601018767  -1
0.59640048353231833733  0.44537945343385354491  -1
0.59440618342724438339  0.44824743630849056553  -1
0.59440618342724438339  0.44824743630849056553  -1
1  2  3  4
  
ZONE T='face839'
STRANDID=0, SOLUTIONTIME=0
Nodes=4, Elements=1, ZONETYPE=FEQuadrilateral
DATAPACKING=POINT
DT=(SINGLE SINGLE SINGLE)
0.5850949461479996172  0.46163783276417702517  1
0.57375930156325105624  0.4771254811240294158  1
0.5663479422074135794  0.45996303033569807539  1
0.5663479422074135794  0.45996303033569807539  1
1  2  3  4
  
ZONE T='face840'
STRANDID=0, SOLUTIONTIME=0
Nodes=4, Elements=1, ZONETYPE=FEQuadrilateral
DATAPACKING=POINT
DT=(SINGLE SINGLE SINGLE)
0.60450010528369002571  0.46365791675941625538  1
0.59286568132282080335  0.4793762395471546367  1
0.5850949461479996172  0.46163783276417702517  1
0.5850949461479996172  0.46163783276417702517  1
1  2  3  4
  
ZONE T='face841'
STRANDID=0, SOLUTIONTIME=0
Nodes=4, Elements=1, ZONETYPE=FEQuadrilateral
DATAPACKING=POINT
DT=(SINGLE SINGLE SINGLE)
0.59286568132282080335  0.4793762395471546367  1
0.58387746753558966706  0.49129631839658316483  1
0.57784485588903267139  0.4868986334866595711  1
0.57375930156325105624  0.4771254811240294158  1
1  2  3  4
  
ZONE T='face842'
STRANDID=0, SOLUTIONTIME=0
Nodes=4, Elements=1, ZONETYPE=FEQuadrilateral
DATAPACKING=POINT
DT=(SINGLE SINGLE SINGLE)
0.58387746753558966706  0.49129631839658316483  -1
0.58117918273428892384  0.49487475659922253168  -1
0.57784485588903267139  0.4868986334866595711  -1
0.57784485588903267139  0.4868986334866595711  -1
1  2  3  4
  
ZONE T='face843'
STRANDID=0, SOLUTIONTIME=0
Nodes=4, Elements=1, ZONETYPE=FEQuadrilateral
DATAPACKING=POINT
DT=(SINGLE SINGLE SINGLE)
0.62725397470029820024  0.51755363915636465322  -1
0.63904386730843742992  0.50215768678730976493  -1
0.64649330758844147926  0.52013972561118182458  -1
0.64649330758844147926  0.52013972561118182458  -1
1  2  3  4
  
ZONE T='face844'
STRANDID=0, SOLUTIONTIME=0
Nodes=4, Elements=1, ZONETYPE=FEQuadrilateral
DATAPACKING=POINT
DT=(SINGLE SINGLE SINGLE)
0.65302528892829325713  0.53785736251415927622  -1
0.64646505057304382014  0.5369217431375321592  -1
0.63808224920753831011  0.53081080462816421228  -1
0.64649330758844147926  0.52013972561118182458  -1
1  2  3  4
  
ZONE T='face845'
STRANDID=0, SOLUTIONTIME=0
Nodes=4, Elements=1, ZONETYPE=FEQuadrilateral
DATAPACKING=POINT
DT=(SINGLE SINGLE SINGLE)
0.64646505057304382014  0.5369217431375321592  1
0.63459941087220606004  0.53522946889092681833  1
0.63808224920753831011  0.53081080462816421228  1
0.63808224920753831011  0.53081080462816421228  1
1  2  3  4
  
ZONE T='face846'
STRANDID=0, SOLUTIONTIME=0
Nodes=4, Elements=1, ZONETYPE=FEQuadrilateral
DATAPACKING=POINT
DT=(SINGLE SINGLE SINGLE)
0.63904386730843742992  0.50215768678730976493  -1
0.64998042235170494507  0.48787459535323296489  -1
0.65189239922379182968  0.48923792866694298942  -1
0.65834275381169748975  0.50467437297653183759  -1
1  2  3  4
  
ZONE T='face847'
STRANDID=0, SOLUTIONTIME=0
Nodes=4, Elements=1, ZONETYPE=FEQuadrilateral
DATAPACKING=POINT
DT=(SINGLE SINGLE SINGLE)
0.64998042235170494507  0.48787459535323296489  1
0.65084880621938212553  0.48674048994866631057  1
0.65189239922379182968  0.48923792866694298942  1
0.65189239922379182968  0.48923792866694298942  1
1  2  3  4
  
ZONE T='face848'
STRANDID=0, SOLUTIONTIME=0
Nodes=4, Elements=1, ZONETYPE=FEQuadrilateral
DATAPACKING=POINT
DT=(SINGLE SINGLE SINGLE)
0.64649330758844147926  0.52013972561118182458  -1
0.65834275381169748975  0.50467437297653183759  -1
0.66678174705943538125  0.52341013723088170018  -1
0.66678174705943538125  0.52341013723088170018  -1
1  2  3  4
  
ZONE T='face849'
STRANDID=0, SOLUTIONTIME=0
Nodes=4, Elements=1, ZONETYPE=FEQuadrilateral
DATAPACKING=POINT
DT=(SINGLE SINGLE SINGLE)
0.6121990860900633491  0.48170081672033249198  1
0.62241644505954063504  0.46822012715212929512  1
0.6259974719472470861  0.47077357502312139337  1
0.63156609553227693876  0.48417147351635791974  1
1  2  3  4
  
ZONE T='face850'
STRANDID=0, SOLUTIONTIME=0
Nodes=4, Elements=1, ZONETYPE=FEQuadrilateral
DATAPACKING=POINT
DT=(SINGLE SINGLE SINGLE)
0.62241644505954063504  0.46822012715212929512  -1
0.62404377209680506056  0.46607304680770356153  -1
0.6259974719472470861  0.47077357502312139337  -1
0.6259974719472470861  0.47077357502312139337  -1
1  2  3  4
  
ZONE T='face851'
STRANDID=0, SOLUTIONTIME=0
Nodes=4, Elements=1, ZONETYPE=FEQuadrilateral
DATAPACKING=POINT
DT=(SINGLE SINGLE SINGLE)
0.63156609553227693876  0.48417147351635791974  1
0.63659579696070867083  0.49626936648353747739  1
0.63233387266492124823  0.50129092968374733275  1
0.61975818537028937172  0.49966647737433544929  1
1  2  3  4
  
ZONE T='face852'
STRANDID=0, SOLUTIONTIME=0
Nodes=4, Elements=1, ZONETYPE=FEQuadrilateral
DATAPACKING=POINT
DT=(SINGLE SINGLE SINGLE)
0.63659579696070867083  0.49626936648353747739  -1
0.63904386730843742992  0.50215768678730976493  -1
0.63233387266492124823  0.50129092968374733275  -1
0.63233387266492124823  0.50129092968374733275  -1
1  2  3  4
  
ZONE T='face853'
STRANDID=0, SOLUTIONTIME=0
Nodes=4, Elements=1, ZONETYPE=FEQuadrilateral
DATAPACKING=POINT
DT=(SINGLE SINGLE SINGLE)
0.62404377209680506056  0.46607304680770356153  -1
0.63610244105895419331  0.45044247808370413422  -1
0.6435029596770786009  0.46868997741394408107  -1
0.6435029596770786009  0.46868997741394408107  -1
1  2  3  4
  
ZONE T='face854'
STRANDID=0, SOLUTIONTIME=0
Nodes=4, Elements=1, ZONETYPE=FEQuadrilateral
DATAPACKING=POINT
DT=(SINGLE SINGLE SINGLE)
0.63156609553227693876  0.48417147351635791974  1
0.63625624918698464594  0.47808858653328845101  1
0.64608069300000003921  0.48509389699999999612  1
0.64530954010462893145  0.48600249901457803769  1
1  2  3  4
  
ZONE T='face855'
STRANDID=0, SOLUTIONTIME=0
Nodes=4, Elements=1, ZONETYPE=FEQuadrilateral
DATAPACKING=POINT
DT=(SINGLE SINGLE SINGLE)
0.6435029596770786009  0.46868997741394408107  -1
0.64885056411016128752  0.48183032826312294228  -1
0.64608069300000003921  0.48509389699999999612  -1
0.63625624918698464594  0.47808858653328845101  -1
1  2  3  4
  
ZONE T='face856'
STRANDID=0, SOLUTIONTIME=0
Nodes=4, Elements=1, ZONETYPE=FEQuadrilateral
DATAPACKING=POINT
DT=(SINGLE SINGLE SINGLE)
0.65084880621938212553  0.48674048994866631057  1
0.64782492717456796605  0.48633762154071813466  1
0.64608069300000003921  0.48509389699999999612  1
0.64885056411016128752  0.48183032826312294228  1
1  2  3  4
  
ZONE T='face857'
STRANDID=0, SOLUTIONTIME=0
Nodes=4, Elements=1, ZONETYPE=FEQuadrilateral
DATAPACKING=POINT
DT=(SINGLE SINGLE SINGLE)
0.64782492717456796605  0.48633762154071813466  -1
0.64530954010462893145  0.48600249901457803769  -1
0.64608069300000003921  0.48509389699999999612  -1
0.64608069300000003921  0.48509389699999999612  -1
1  2  3  4
  
ZONE T='face858'
STRANDID=0, SOLUTIONTIME=0
Nodes=4, Elements=1, ZONETYPE=FEQuadrilateral
DATAPACKING=POINT
DT=(SINGLE SINGLE SINGLE)
0.61218993289964518389  0.56670045351823483681  1
0.60692320778158470596  0.56610928592062226272  1
0.59640047480033586691  0.55902262351485132452  1
0.60407633246602665533  0.54862869363284039181  1
1  2  3  4
  
ZONE T='face859'
STRANDID=0, SOLUTIONTIME=0
Nodes=4, Elements=1, ZONETYPE=FEQuadrilateral
DATAPACKING=POINT
DT=(SINGLE SINGLE SINGLE)
0.60692320778158470596  0.56610928592062226272  -1
0.592373114034124848  0.56447609949586952105  -1
0.59640047480033586691  0.55902262351485132452  -1
0.59640047480033586691  0.55902262351485132452  -1
1  2  3  4
  
ZONE T='face860'
STRANDID=0, SOLUTIONTIME=0
Nodes=4, Elements=1, ZONETYPE=FEQuadrilateral
DATAPACKING=POINT
DT=(SINGLE SINGLE SINGLE)
0.60022673364068956925  0.58290839756247414538  -1
0.61073265191368419913  0.56867480236639178504  -1
0.6143264368785337215  0.57109508052513691112  -1
0.62158739929856876572  0.58603033075752275494  -1
1  2  3  4
  
ZONE T='face861'
STRANDID=0, SOLUTIONTIME=0
Nodes=4, Elements=1, ZONETYPE=FEQuadrilateral
DATAPACKING=POINT
DT=(SINGLE SINGLE SINGLE)
0.61073265191368419913  0.56867480236639178504  1
0.61218993289964518389  0.56670045351823483681  1
0.6143264368785337215  0.57109508052513691112  1
0.6143264368785337215  0.57109508052513691112  1
1  2  3  4
  
ZONE T='face862'
STRANDID=0, SOLUTIONTIME=0
Nodes=4, Elements=1, ZONETYPE=FEQuadrilateral
DATAPACKING=POINT
DT=(SINGLE SINGLE SINGLE)
0.63459941087220606004  0.53522946889092681833  1
0.62333278498221866837  0.55058087054007975869  1
0.61560486927587387829  0.53297488014921379218  1
0.61560486927587387829  0.53297488014921379218  1
1  2  3  4
  
ZONE T='face863'
STRANDID=0, SOLUTIONTIME=0
Nodes=4, Elements=1, ZONETYPE=FEQuadrilateral
DATAPACKING=POINT
DT=(SINGLE SINGLE SINGLE)
0.62333278498221866837  0.55058087054007975869  1
0.61218993289964518389  0.56670045351823483681  1
0.60407633246602665533  0.54862869363284039181  1
0.60407633246602665533  0.54862869363284039181  1
1  2  3  4
  
ZONE T='face864'
STRANDID=0, SOLUTIONTIME=0
Nodes=4, Elements=1, ZONETYPE=FEQuadrilateral
DATAPACKING=POINT
DT=(SINGLE SINGLE SINGLE)
0.64189806863673726234  0.5522756472868441957  1
0.63163558009231723922  0.56768890030301177863  1
0.62333278498221866837  0.55058087054007975869  1
0.62333278498221866837  0.55058087054007975869  1
1  2  3  4
  
ZONE T='face865'
STRANDID=0, SOLUTIONTIME=0
Nodes=4, Elements=1, ZONETYPE=FEQuadrilateral
DATAPACKING=POINT
DT=(SINGLE SINGLE SINGLE)
0.63163558009231723922  0.56768890030301177863  1
0.62560741872407599207  0.57869239484333245827  1
0.6143264368785337215  0.57109508052513691112  1
0.61218993289964518389  0.56670045351823483681  1
1  2  3  4
  
ZONE T='face866'
STRANDID=0, SOLUTIONTIME=0
Nodes=4, Elements=1, ZONETYPE=FEQuadrilateral
DATAPACKING=POINT
DT=(SINGLE SINGLE SINGLE)
0.62560741872407599207  0.57869239484333245827  -1
0.62158739929856876572  0.58603033075752275494  -1
0.6143264368785337215  0.57109508052513691112  -1
0.6143264368785337215  0.57109508052513691112  -1
1  2  3  4
  
ZONE T='face867'
STRANDID=0, SOLUTIONTIME=0
Nodes=4, Elements=1, ZONETYPE=FEQuadrilateral
DATAPACKING=POINT
DT=(SINGLE SINGLE SINGLE)
0.57699322623837823176  0.52832961530330901923  -1
0.58873466651686123807  0.51278064723726657359  -1
0.5963423926602393621  0.53070192563945406405  -1
0.5963423926602393621  0.53070192563945406405  -1
1  2  3  4
  
ZONE T='face868'
STRANDID=0, SOLUTIONTIME=0
Nodes=4, Elements=1, ZONETYPE=FEQuadrilateral
DATAPACKING=POINT
DT=(SINGLE SINGLE SINGLE)
0.5963423926602393621  0.53070192563945406405  -1
0.60005947163459205651  0.53931787224101035427  -1
0.5932382526949619983  0.54735489536339843042  -1
0.58461992766013370915  0.5463419846129017321  -1
1  2  3  4
  
ZONE T='face869'
STRANDID=0, SOLUTIONTIME=0
Nodes=4, Elements=1, ZONETYPE=FEQuadrilateral
DATAPACKING=POINT
DT=(SINGLE SINGLE SINGLE)
0.60005947163459205651  0.53931787224101035427  1
0.60407633246602665533  0.54862869363284039181  1
0.5932382526949619983  0.54735489536339843042  1
0.5932382526949619983  0.54735489536339843042  1
1  2  3  4
  
ZONE T='face870'
STRANDID=0, SOLUTIONTIME=0
Nodes=4, Elements=1, ZONETYPE=FEQuadrilateral
DATAPACKING=POINT
DT=(SINGLE SINGLE SINGLE)
0.61975818537028937172  0.49966647737433544929  1
0.61107862216481101392  0.51112555890698374572  1
0.60420330085348672444  0.50611355108132793923  1
0.60046041338334321669  0.49725919096732534852  1
1  2  3  4
  
ZONE T='face871'
STRANDID=0, SOLUTIONTIME=0
Nodes=4, Elements=1, ZONETYPE=FEQuadrilateral
DATAPACKING=POINT
DT=(SINGLE SINGLE SINGLE)
0.61107862216481101392  0.51112555890698374572  -1
0.60802573584394414841  0.51515609275212437268  -1
0.60420330085348672444  0.50611355108132793923  -1
0.60420330085348672444  0.50611355108132793923  -1
1  2  3  4
  
ZONE T='face872'
STRANDID=0, SOLUTIONTIME=0
Nodes=4, Elements=1, ZONETYPE=FEQuadrilateral
DATAPACKING=POINT
DT=(SINGLE SINGLE SINGLE)
0.60802573584394414841  0.51515609275212437268  -1
0.5963423926602393621  0.53070192563945406405  -1
0.58873466651686123807  0.51278064723726657359  -1
0.58873466651686123807  0.51278064723726657359  -1
1  2  3  4
  
ZONE T='face873'
STRANDID=0, SOLUTIONTIME=0
Nodes=4, Elements=1, ZONETYPE=FEQuadrilateral
DATAPACKING=POINT
DT=(SINGLE SINGLE SINGLE)
0.62725397470029820024  0.51755363915636465322  -1
0.62464119368981285696  0.52101247347507184671  -1
0.61905310599999996413  0.51693884000000001055  -1
0.61936606089876389269  0.51657010449606077795  -1
1  2  3  4
  
ZONE T='face874'
STRANDID=0, SOLUTIONTIME=0
Nodes=4, Elements=1, ZONETYPE=FEQuadrilateral
DATAPACKING=POINT
DT=(SINGLE SINGLE SINGLE)
0.61560486927587387829  0.53297488014921379218  1
0.61221232864679830943  0.52499890759926304273  1
0.61905310599999996413  0.51693884000000001055  1
0.62464119368981285696  0.52101247347507184671  1
1  2  3  4
  
ZONE T='face875'
STRANDID=0, SOLUTIONTIME=0
Nodes=4, Elements=1, ZONETYPE=FEQuadrilateral
DATAPACKING=POINT
DT=(SINGLE SINGLE SINGLE)
0.60802573584394414841  0.51515609275212437268  -1
0.61837834199315833139  0.51644694699171378449  -1
0.61905310599999996413  0.51693884000000001055  -1
0.61221232864679830943  0.52499890759926304273  -1
1  2  3  4
  
ZONE T='face876'
STRANDID=0, SOLUTIONTIME=0
Nodes=4, Elements=1, ZONETYPE=FEQuadrilateral
DATAPACKING=POINT
DT=(SINGLE SINGLE SINGLE)
0.61837834199315833139  0.51644694699171378449  1
0.61936606089876389269  0.51657010449606077795  1
0.61905310599999996413  0.51693884000000001055  1
0.61905310599999996413  0.51693884000000001055  1
1  2  3  4
  
ZONE T='face877'
STRANDID=0, SOLUTIONTIME=0
Nodes=4, Elements=1, ZONETYPE=FEQuadrilateral
DATAPACKING=POINT
DT=(SINGLE SINGLE SINGLE)
0.60407633246602665533  0.54862869363284039181  1
0.60005947163459205651  0.53931787224101035427  1
0.6063679867624829356  0.53188493651507640081  1
0.61560486927587387829  0.53297488014921379218  1
1  2  3  4
  
ZONE T='face878'
STRANDID=0, SOLUTIONTIME=0
Nodes=4, Elements=1, ZONETYPE=FEQuadrilateral
DATAPACKING=POINT
DT=(SINGLE SINGLE SINGLE)
0.60005947163459205651  0.53931787224101035427  -1
0.5963423926602393621  0.53070192563945406405  -1
0.6063679867624829356  0.53188493651507640081  -1
0.6063679867624829356  0.53188493651507640081  -1
1  2  3  4
  
ZONE T='face879'
STRANDID=0, SOLUTIONTIME=0
Nodes=4, Elements=1, ZONETYPE=FEQuadrilateral
DATAPACKING=POINT
DT=(SINGLE SINGLE SINGLE)
0.64569843355560541109  0.38236096404223685052  -1
0.6397537912611653832  0.39012534519062802563  -1
0.62632860205211837723  0.3801734529320074385  -1
0.62627487851996277435  0.38004303014193890897  -1
1  2  3  4
  
ZONE T='face880'
STRANDID=0, SOLUTIONTIME=0
Nodes=4, Elements=1, ZONETYPE=FEQuadrilateral
DATAPACKING=POINT
DT=(SINGLE SINGLE SINGLE)
0.6397537912611653832  0.39012534519062802563  1
0.63369023578353911308  0.39804504052481837206  1
0.62632860205211837723  0.3801734529320074385  1
0.62632860205211837723  0.3801734529320074385  1
1  2  3  4
  
ZONE T='face881'
STRANDID=0, SOLUTIONTIME=0
Nodes=4, Elements=1, ZONETYPE=FEQuadrilateral
DATAPACKING=POINT
DT=(SINGLE SINGLE SINGLE)
0.63369023578353911308  0.39804504052481837206  1
0.62139611508037773113  0.41348811821809555722  1
0.61444264108846213812  0.39523901480797513086  1
0.61444264108846213812  0.39523901480797513086  1
1  2  3  4
  
ZONE T='face882'
STRANDID=0, SOLUTIONTIME=0
Nodes=4, Elements=1, ZONETYPE=FEQuadrilateral
DATAPACKING=POINT
DT=(SINGLE SINGLE SINGLE)
0.66072848002051187688  0.41925027672258741163  1
0.64836540752651905528  0.43485688088104051952  1
0.64102316381564827807  0.41639799656474291156  1
0.64102316381564827807  0.41639799656474291156  1
1  2  3  4
  
ZONE T='face883'
STRANDID=0, SOLUTIONTIME=0
Nodes=4, Elements=1, ZONETYPE=FEQuadrilateral
DATAPACKING=POINT
DT=(SINGLE SINGLE SINGLE)
0.65330376944034040942  0.40073908045743855677  1
0.64102316381564827807  0.41639799656474291156  1
0.63369023578353911308  0.39804504052481837206  1
0.63369023578353911308  0.39804504052481837206  1
1  2  3  4
  
ZONE T='face884'
STRANDID=0, SOLUTIONTIME=0
Nodes=4, Elements=1, ZONETYPE=FEQuadrilateral
DATAPACKING=POINT
DT=(SINGLE SINGLE SINGLE)
0.62865474662012965634  0.43200799091953084874  -1
0.63522714631089971515  0.43295793590569797704  -1
0.64451957859706587861  0.4397447308774787289  -1
0.63610244105895419331  0.45044247808370413422  -1
1  2  3  4
  
ZONE T='face885'
STRANDID=0, SOLUTIONTIME=0
Nodes=4, Elements=1, ZONETYPE=FEQuadrilateral
DATAPACKING=POINT
DT=(SINGLE SINGLE SINGLE)
0.63522714631089971515  0.43295793590569797704  1
0.64836540752651905528  0.43485688088104051952  1
0.64451957859706587861  0.4397447308774787289  1
0.64451957859706587861  0.4397447308774787289  1
1  2  3  4
  
ZONE T='face886'
STRANDID=0, SOLUTIONTIME=0
Nodes=4, Elements=1, ZONETYPE=FEQuadrilateral
DATAPACKING=POINT
DT=(SINGLE SINGLE SINGLE)
0.64102316381564827807  0.41639799656474291156  1
0.63058717629766425361  0.42956910032581208103  1
0.62654046557491549496  0.42661355594952549142  1
0.62139611508037773113  0.41348811821809555722  1
1  2  3  4
  
ZONE T='face887'
STRANDID=0, SOLUTIONTIME=0
Nodes=4, Elements=1, ZONETYPE=FEQuadrilateral
DATAPACKING=POINT
DT=(SINGLE SINGLE SINGLE)
0.63058717629766425361  0.42956910032581208103  -1
0.62865474662012965634  0.43200799091953084874  -1
0.62654046557491549496  0.42661355594952549142  -1
0.62654046557491549496  0.42661355594952549142  -1
1  2  3  4
  
ZONE T='face888'
STRANDID=0, SOLUTIONTIME=0
Nodes=4, Elements=1, ZONETYPE=FEQuadrilateral
DATAPACKING=POINT
DT=(SINGLE SINGLE SINGLE)
0.63772190876854184527  0.36425723010962401949  -1
0.64679394073163887224  0.35101251499061925099  -1
0.65272029071897663677  0.35548663951485870438  -1
0.65764596835685562581  0.36621910990685185849  -1
1  2  3  4
  
ZONE T='face889'
STRANDID=0, SOLUTIONTIME=0
Nodes=4, Elements=1, ZONETYPE=FEQuadrilateral
DATAPACKING=POINT
DT=(SINGLE SINGLE SINGLE)
0.64679394073163887224  0.35101251499061925099  1
0.64911300693188789257  0.34762679376638278006  1
0.65272029071897663677  0.35548663951485870438  1
0.65272029071897663677  0.35548663951485870438  1
1  2  3  4
  
ZONE T='face890'
STRANDID=0, SOLUTIONTIME=0
Nodes=4, Elements=1, ZONETYPE=FEQuadrilateral
DATAPACKING=POINT
DT=(SINGLE SINGLE SINGLE)
0.64569843355560541109  0.38236096404223685052  -1
0.65764596835685562581  0.36621910990685185849  -1
0.66555195568283431751  0.38485922107589615182  -1
0.66555195568283431751  0.38485922107589615182  -1
1  2  3  4
  
ZONE T='face891'
STRANDID=0, SOLUTIONTIME=0
Nodes=4, Elements=1, ZONETYPE=FEQuadrilateral
DATAPACKING=POINT
DT=(SINGLE SINGLE SINGLE)
0.67313007735622631955  0.40352007088528074608  -1
0.65425106120346832039  0.40087195488553728495  -1
0.65358315947915524013  0.40037684931225936413  -1
0.66555195568283431751  0.38485922107589615182  -1
1  2  3  4
  
ZONE T='face892'
STRANDID=0, SOLUTIONTIME=0
Nodes=4, Elements=1, ZONETYPE=FEQuadrilateral
DATAPACKING=POINT
DT=(SINGLE SINGLE SINGLE)
0.65425106120346832039  0.40087195488553728495  1
0.65330376944034040942  0.40073908045743855677  1
0.65358315947915524013  0.40037684931225936413  1
0.65358315947915524013  0.40037684931225936413  1
1  2  3  4
  
ZONE T='face893'
STRANDID=0, SOLUTIONTIME=0
Nodes=4, Elements=1, ZONETYPE=FEQuadrilateral
DATAPACKING=POINT
DT=(SINGLE SINGLE SINGLE)
0.69680795384573179785  0.31940666548095497657  -1
0.68432543250957467151  0.33119253903528855787  -1
0.6821098712486025617  0.32948789126108340986  -1
0.67579492938474372554  0.30570646149710423156  -1
1  2  3  4
  
ZONE T='face894'
STRANDID=0, SOLUTIONTIME=0
Nodes=4, Elements=1, ZONETYPE=FEQuadrilateral
DATAPACKING=POINT
DT=(SINGLE SINGLE SINGLE)
0.68432543250957467151  0.33119253903528855787  1
0.68291591954237784723  0.3325233872795815282  1
0.6821098712486025617  0.32948789126108340986  1
0.6821098712486025617  0.32948789126108340986  1
1  2  3  4
  
ZONE T='face895'
STRANDID=0, SOLUTIONTIME=0
Nodes=4, Elements=1, ZONETYPE=FEQuadrilateral
DATAPACKING=POINT
DT=(SINGLE SINGLE SINGLE)
0.68291591954237784723  0.3325233872795815282  1
0.66986365476429809984  0.34951075005930831718  1
0.660957204239346785  0.32960555541935665502  1
0.660957204239346785  0.32960555541935665502  1
1  2  3  4
  
ZONE T='face896'
STRANDID=0, SOLUTIONTIME=0
Nodes=4, Elements=1, ZONETYPE=FEQuadrilateral
DATAPACKING=POINT
DT=(SINGLE SINGLE SINGLE)
0.66986365476429809984  0.34951075005930831718  1
0.66095045652237371936  0.36170004013045048419  1
0.65272029071897663677  0.35548663951485870438  1
0.64911300693188789257  0.34762679376638278006  1
1  2  3  4
  
ZONE T='face897'
STRANDID=0, SOLUTIONTIME=0
Nodes=4, Elements=1, ZONETYPE=FEQuadrilateral
DATAPACKING=POINT
DT=(SINGLE SINGLE SINGLE)
0.66095045652237371936  0.36170004013045048419  -1
0.65764596835685562581  0.36621910990685185849  -1
0.65272029071897663677  0.35548663951485870438  -1
0.65272029071897663677  0.35548663951485870438  -1
1  2  3  4
  
ZONE T='face898'
STRANDID=0, SOLUTIONTIME=0
Nodes=4, Elements=1, ZONETYPE=FEQuadrilateral
DATAPACKING=POINT
DT=(SINGLE SINGLE SINGLE)
0.67792445869065898201  0.36869401313065613968  1
0.66872783109111855193  0.36757160397102117688  1
0.66095045652237371936  0.36170004013045048419  1
0.66986365476429809984  0.34951075005930831718  1
1  2  3  4
  
ZONE T='face899'
STRANDID=0, SOLUTIONTIME=0
Nodes=4, Elements=1, ZONETYPE=FEQuadrilateral
DATAPACKING=POINT
DT=(SINGLE SINGLE SINGLE)
0.66872783109111855193  0.36757160397102117688  -1
0.65764596835685562581  0.36621910990685185849  -1
0.66095045652237371936  0.36170004013045048419  -1
0.66095045652237371936  0.36170004013045048419  -1
1  2  3  4
  
ZONE T='face900'
STRANDID=0, SOLUTIONTIME=0
Nodes=4, Elements=1, ZONETYPE=FEQuadrilateral
DATAPACKING=POINT
DT=(SINGLE SINGLE SINGLE)
0.66555195568283431751  0.38485922107589615182  -1
0.67510096461004964752  0.37238302972789116829  -1
0.68133174993227940686  0.37708698907471038808  -1
0.68560812154573957944  0.38762071851972818015  -1
1  2  3  4
  
ZONE T='face901'
STRANDID=0, SOLUTIONTIME=0
Nodes=4, Elements=1, ZONETYPE=FEQuadrilateral
DATAPACKING=POINT
DT=(SINGLE SINGLE SINGLE)
0.67510096461004964752  0.37238302972789116829  1
0.67792445869065898201  0.36869401313065613968  1
0.68133174993227940686  0.37708698907471038808  1
0.68133174993227940686  0.37708698907471038808  1
1  2  3  4
  
ZONE T='face902'
STRANDID=0, SOLUTIONTIME=0
Nodes=4, Elements=1, ZONETYPE=FEQuadrilateral
DATAPACKING=POINT
DT=(SINGLE SINGLE SINGLE)
0.66986365476429809984  0.34951075005930831718  1
0.68291591954237784723  0.3325233872795815282  1
0.69060939603964344169  0.35237130447602726946  1
0.69060939603964344169  0.35237130447602726946  1
1  2  3  4
  
ZONE T='face903'
STRANDID=0, SOLUTIONTIME=0
Nodes=4, Elements=1, ZONETYPE=FEQuadrilateral
DATAPACKING=POINT
DT=(SINGLE SINGLE SINGLE)
0.67792445869065898201  0.36869401313065613968  1
0.69060939603964344169  0.35237130447602726946  1
0.69826464937442567216  0.37157996987457353466  1
0.69826464937442567216  0.37157996987457353466  1
1  2  3  4
  
ZONE T='face904'
STRANDID=0, SOLUTIONTIME=0
Nodes=4, Elements=1, ZONETYPE=FEQuadrilateral
DATAPACKING=POINT
DT=(SINGLE SINGLE SINGLE)
0.71548530440207003256  0.31972940915623559999  -1
0.70352792827601673409  0.33645110773434666607  -1
0.69680795384573179785  0.31940666548095497657  -1
0.69680795384573179785  0.31940666548095497657  -1
1  2  3  4
  
ZONE T='face905'
STRANDID=0, SOLUTIONTIME=0
Nodes=4, Elements=1, ZONETYPE=FEQuadrilateral
DATAPACKING=POINT
DT=(SINGLE SINGLE SINGLE)
0.68291591954237784723  0.3325233872795815282  1
0.6870885972987099688  0.33331851171342397055  1
0.69877419652971251018  0.34230938507372205004  1
0.69060939603964344169  0.35237130447602726946  1
1  2  3  4
  
ZONE T='face906'
STRANDID=0, SOLUTIONTIME=0
Nodes=4, Elements=1, ZONETYPE=FEQuadrilateral
DATAPACKING=POINT
DT=(SINGLE SINGLE SINGLE)
0.6870885972987099688  0.33331851171342397055  -1
0.70352792827601673409  0.33645110773434666607  -1
0.69877419652971251018  0.34230938507372205004  -1
0.69877419652971251018  0.34230938507372205004  -1
1  2  3  4
  
ZONE T='face907'
STRANDID=0, SOLUTIONTIME=0
Nodes=4, Elements=1, ZONETYPE=FEQuadrilateral
DATAPACKING=POINT
DT=(SINGLE SINGLE SINGLE)
0.72405163520279680611  0.33893859707968682082  -1
0.71292022286608636161  0.35319330542967186659  -1
0.70905818732719483322  0.35022186410631861442  -1
0.70352792827601673409  0.33645110773434666607  -1
1  2  3  4
  
ZONE T='face908'
STRANDID=0, SOLUTIONTIME=0
Nodes=4, Elements=1, ZONETYPE=FEQuadrilateral
DATAPACKING=POINT
DT=(SINGLE SINGLE SINGLE)
0.71292022286608636161  0.35319330542967186659  1
0.71115784776230384079  0.35545017476015594582  1
0.70905818732719483322  0.35022186410631861442  1
0.70905818732719483322  0.35022186410631861442  1
1  2  3  4
  
ZONE T='face909'
STRANDID=0, SOLUTIONTIME=0
Nodes=4, Elements=1, ZONETYPE=FEQuadrilateral
DATAPACKING=POINT
DT=(SINGLE SINGLE SINGLE)
0.71115784776230384079  0.35545017476015594582  1
0.69826464937442567216  0.37157996987457353466  1
0.69060939603964344169  0.35237130447602726946  1
0.69060939603964344169  0.35237130447602726946  1
1  2  3  4
  
ZONE T='face910'
STRANDID=0, SOLUTIONTIME=0
Nodes=4, Elements=1, ZONETYPE=FEQuadrilateral
DATAPACKING=POINT
DT=(SINGLE SINGLE SINGLE)
0.67513480872780007314  0.45627626389776043681  -1
0.67370201330599643885  0.45254939430312562942  -1
0.68407551044467396206  0.44032694043389813965  -1
0.68776278431637660749  0.44090977216166155062  -1
1  2  3  4
  
ZONE T='face911'
STRANDID=0, SOLUTIONTIME=0
Nodes=4, Elements=1, ZONETYPE=FEQuadrilateral
DATAPACKING=POINT
DT=(SINGLE SINGLE SINGLE)
0.67370201330599643885  0.45254939430312562942  1
0.66802790215808360852  0.43779036311700236794  1
0.68407551044467396206  0.44032694043389813965  1
0.68407551044467396206  0.44032694043389813965  1
1  2  3  4
  
ZONE T='face912'
STRANDID=0, SOLUTIONTIME=0
Nodes=4, Elements=1, ZONETYPE=FEQuadrilateral
DATAPACKING=POINT
DT=(SINGLE SINGLE SINGLE)
0.68052079926168107527  0.42219713573108313964  1
0.66802790215808360852  0.43779036311700236794  1
0.66072848002051187688  0.41925027672258741163  1
0.66072848002051187688  0.41925027672258741163  1
1  2  3  4
  
ZONE T='face913'
STRANDID=0, SOLUTIONTIME=0
Nodes=4, Elements=1, ZONETYPE=FEQuadrilateral
DATAPACKING=POINT
DT=(SINGLE SINGLE SINGLE)
0.65565572782634851112  0.45325246771298077775  -1
0.66117325159146334013  0.46731126365006042667  -1
0.6582114755478449819  0.4708009421647486592  -1
0.6435029596770786009  0.46868997741394408107  -1
1  2  3  4
  
ZONE T='face914'
STRANDID=0, SOLUTIONTIME=0
Nodes=4, Elements=1, ZONETYPE=FEQuadrilateral
DATAPACKING=POINT
DT=(SINGLE SINGLE SINGLE)
0.66117325159146334013  0.46731126365006042667  1
0.66280134134962698234  0.47145967925308679414  1
0.6582114755478449819  0.4708009421647486592  1
0.6582114755478449819  0.4708009421647486592  1
1  2  3  4
  
ZONE T='face915'
STRANDID=0, SOLUTIONTIME=0
Nodes=4, Elements=1, ZONETYPE=FEQuadrilateral
DATAPACKING=POINT
DT=(SINGLE SINGLE SINGLE)
0.66802790215808360852  0.43779036311700236794  1
0.67370201330599643885  0.45254939430312562942  1
0.67107394632580119609  0.45564588404050726522  1
0.65836991132905109403  0.44986042132839176855  1
1  2  3  4
  
ZONE T='face916'
STRANDID=0, SOLUTIONTIME=0
Nodes=4, Elements=1, ZONETYPE=FEQuadrilateral
DATAPACKING=POINT
DT=(SINGLE SINGLE SINGLE)
0.65565572782634851112  0.45325246771298077775  -1
0.65836991132905109403  0.44986042132839176855  -1
0.66500043937369346381  0.45470307532982273679  -1
0.66500043937369346381  0.45470307532982273679  -1
1  2  3  4
  
ZONE T='face917'
STRANDID=0, SOLUTIONTIME=0
Nodes=4, Elements=1, ZONETYPE=FEQuadrilateral
DATAPACKING=POINT
DT=(SINGLE SINGLE SINGLE)
0.66500043937369346381  0.45470307532982273679  1
0.65836991132905109403  0.44986042132839176855  1
0.67107394632580119609  0.45564588404050726522  1
0.67107394632580119609  0.45564588404050726522  1
1  2  3  4
  
ZONE T='face918'
STRANDID=0, SOLUTIONTIME=0
Nodes=4, Elements=1, ZONETYPE=FEQuadrilateral
DATAPACKING=POINT
DT=(SINGLE SINGLE SINGLE)
0.67513480872780007314  0.45627626389776043681  -1
0.67107394632580119609  0.45564588404050726522  -1
0.67370201330599643885  0.45254939430312562942  -1
0.67370201330599643885  0.45254939430312562942  -1
1  2  3  4
  
ZONE T='face919'
STRANDID=0, SOLUTIONTIME=0
Nodes=4, Elements=1, ZONETYPE=FEQuadrilateral
DATAPACKING=POINT
DT=(SINGLE SINGLE SINGLE)
0.63610244105895419331  0.45044247808370413422  -1
0.64451957859706587861  0.4397447308774787289  -1
0.65265819652466350309  0.44568882920687880045  -1
0.65565572782634851112  0.45325246771298077775  -1
1  2  3  4
  
ZONE T='face920'
STRANDID=0, SOLUTIONTIME=0
Nodes=4, Elements=1, ZONETYPE=FEQuadrilateral
DATAPACKING=POINT
DT=(SINGLE SINGLE SINGLE)
0.64451957859706587861  0.4397447308774787289  1
0.64836540752651905528  0.43485688088104051952  1
0.65265819652466350309  0.44568882920687880045  1
0.65265819652466350309  0.44568882920687880045  1
1  2  3  4
  
ZONE T='face921'
STRANDID=0, SOLUTIONTIME=0
Nodes=4, Elements=1, ZONETYPE=FEQuadrilateral
DATAPACKING=POINT
DT=(SINGLE SINGLE SINGLE)
0.64836540752651905528  0.43485688088104051952  1
0.66072848002051187688  0.41925027672258741163  1
0.66802790215808360852  0.43779036311700236794  1
0.66802790215808360852  0.43779036311700236794  1
1  2  3  4
  
ZONE T='face922'
STRANDID=0, SOLUTIONTIME=0
Nodes=4, Elements=1, ZONETYPE=FEQuadrilateral
DATAPACKING=POINT
DT=(SINGLE SINGLE SINGLE)
0.68182904878528050041  0.47451010941697852052  1
0.69614259231092567859  0.47744797106901315509  1
0.69916797799650398648  0.47965758329301977358  1
0.6881074697035736154  0.49198362873266671125  1
1  2  3  4
  
ZONE T='face923'
STRANDID=0, SOLUTIONTIME=0
Nodes=4, Elements=1, ZONETYPE=FEQuadrilateral
DATAPACKING=POINT
DT=(SINGLE SINGLE SINGLE)
0.69614259231092567859  0.47744797106901315509  -1
0.70037180203293758485  0.47831601838646803371  -1
0.69916797799650398648  0.47965758329301977358  -1
0.69916797799650398648  0.47965758329301977358  -1
1  2  3  4
  
ZONE T='face924'
STRANDID=0, SOLUTIONTIME=0
Nodes=4, Elements=1, ZONETYPE=FEQuadrilateral
DATAPACKING=POINT
DT=(SINGLE SINGLE SINGLE)
0.6947368827448567874  0.45974059148539353492  -1
0.68583854055623827417  0.46992233266116056889  -1
0.67805863910965546992  0.46424022560952649119  -1
0.67513480872780007314  0.45627626389776043681  -1
1  2  3  4
  
ZONE T='face925'
STRANDID=0, SOLUTIONTIME=0
Nodes=4, Elements=1, ZONETYPE=FEQuadrilateral
DATAPACKING=POINT
DT=(SINGLE SINGLE SINGLE)
0.68583854055623827417  0.46992233266116056889  1
0.68182904878528050041  0.47451010941697852052  1
0.67805863910965546992  0.46424022560952649119  1
0.67805863910965546992  0.46424022560952649119  1
1  2  3  4
  
ZONE T='face926'
STRANDID=0, SOLUTIONTIME=0
Nodes=4, Elements=1, ZONETYPE=FEQuadrilateral
DATAPACKING=POINT
DT=(SINGLE SINGLE SINGLE)
0.67711796097324949972  0.50638162786958629269  1
0.67576232697773264135  0.50625835824320486456  1
0.66362596857743472167  0.49760453927928088858  1
0.66983937614314026376  0.48928995050510143416  1
1  2  3  4
  
ZONE T='face927'
STRANDID=0, SOLUTIONTIME=0
Nodes=4, Elements=1, ZONETYPE=FEQuadrilateral
DATAPACKING=POINT
DT=(SINGLE SINGLE SINGLE)
0.67576232697773264135  0.50625835824320486456  -1
0.65834275381169748975  0.50467437297653183759  -1
0.66362596857743472167  0.49760453927928088858  -1
0.66362596857743472167  0.49760453927928088858  -1
1  2  3  4
  
ZONE T='face928'
STRANDID=0, SOLUTIONTIME=0
Nodes=4, Elements=1, ZONETYPE=FEQuadrilateral
DATAPACKING=POINT
DT=(SINGLE SINGLE SINGLE)
0.66983937614314026376  0.48928995050510143416  1
0.68182904878528050041  0.47451010941697852052  1
0.6881074697035736154  0.49198362873266671125  1
0.6881074697035736154  0.49198362873266671125  1
1  2  3  4
  
ZONE T='face929'
STRANDID=0, SOLUTIONTIME=0
Nodes=4, Elements=1, ZONETYPE=FEQuadrilateral
DATAPACKING=POINT
DT=(SINGLE SINGLE SINGLE)
0.65084880621938212553  0.48674048994866631057  1
0.66280134134962698234  0.47145967925308679414  1
0.66983937614314026376  0.48928995050510143416  1
0.66983937614314026376  0.48928995050510143416  1
1  2  3  4
  
ZONE T='face930'
STRANDID=0, SOLUTIONTIME=0
Nodes=4, Elements=1, ZONETYPE=FEQuadrilateral
DATAPACKING=POINT
DT=(SINGLE SINGLE SINGLE)
0.66280134134962698234  0.47145967925308679414  1
0.67216324383945980081  0.45993448121585400745  1
0.67805863910965546992  0.46424022560952649119  1
0.68182904878528050041  0.47451010941697852052  1
1  2  3  4
  
ZONE T='face931'
STRANDID=0, SOLUTIONTIME=0
Nodes=4, Elements=1, ZONETYPE=FEQuadrilateral
DATAPACKING=POINT
DT=(SINGLE SINGLE SINGLE)
0.67216324383945980081  0.45993448121585400745  -1
0.67513480872780007314  0.45627626389776043681  -1
0.67805863910965546992  0.46424022560952649119  -1
0.67805863910965546992  0.46424022560952649119  -1
1  2  3  4
  
ZONE T='face932'
STRANDID=0, SOLUTIONTIME=0
Nodes=4, Elements=1, ZONETYPE=FEQuadrilateral
DATAPACKING=POINT
DT=(SINGLE SINGLE SINGLE)
0.7004082523194617993  0.42525883530741259708  1
0.69929170195224932272  0.42239863777167246939  1
0.71055333353184479961  0.4091297501186371699  1
0.71302557246968201188  0.40950810652951818991  1
1  2  3  4
  
ZONE T='face933'
STRANDID=0, SOLUTIONTIME=0
Nodes=4, Elements=1, ZONETYPE=FEQuadrilateral
DATAPACKING=POINT
DT=(SINGLE SINGLE SINGLE)
0.69929170195224932272  0.42239863777167246939  -1
0.6930671660983087623  0.40645363194536515694  -1
0.71055333353184479961  0.4091297501186371699  -1
0.71055333353184479961  0.4091297501186371699  -1
1  2  3  4
  
ZONE T='face934'
STRANDID=0, SOLUTIONTIME=0
Nodes=4, Elements=1, ZONETYPE=FEQuadrilateral
DATAPACKING=POINT
DT=(SINGLE SINGLE SINGLE)
0.68560812154573957944  0.38762071851972818015  -1
0.69766470447065420668  0.38941762641633997921  -1
0.70328182805268379951  0.39365829907788379982  -1
0.6930671660983087623  0.40645363194536515694  -1
1  2  3  4
  
ZONE T='face935'
STRANDID=0, SOLUTIONTIME=0
Nodes=4, Elements=1, ZONETYPE=FEQuadrilateral
DATAPACKING=POINT
DT=(SINGLE SINGLE SINGLE)
0.69766470447065420668  0.38941762641633997921  1
0.70570997916016264817  0.39061669067111437492  1
0.70328182805268379951  0.39365829907788379982  1
0.70328182805268379951  0.39365829907788379982  1
1  2  3  4
  
ZONE T='face936'
STRANDID=0, SOLUTIONTIME=0
Nodes=4, Elements=1, ZONETYPE=FEQuadrilateral
DATAPACKING=POINT
DT=(SINGLE SINGLE SINGLE)
0.7004082523194617993  0.42525883530741259708  1
0.69544161707891993807  0.43140589878571522497  1
0.69311242299999997751  0.4296793019999999852  1
0.69727374388929319604  0.42477627360859848693  1
1  2  3  4
  
ZONE T='face937'
STRANDID=0, SOLUTIONTIME=0
Nodes=4, Elements=1, ZONETYPE=FEQuadrilateral
DATAPACKING=POINT
DT=(SINGLE SINGLE SINGLE)
0.68776278431637660749  0.44090977216166155062  -1
0.68645307524660559295  0.43752560201116319494  -1
0.69311242299999997751  0.4296793019999999852  -1
0.69544161707891993807  0.43140589878571522497  -1
1  2  3  4
  
ZONE T='face938'
STRANDID=0, SOLUTIONTIME=0
Nodes=4, Elements=1, ZONETYPE=FEQuadrilateral
DATAPACKING=POINT
DT=(SINGLE SINGLE SINGLE)
0.68052079926168107527  0.42219713573108313964  1
0.68367371931565656951  0.42268253192361771031  1
0.69311242299999997751  0.4296793019999999852  1
0.68645307524660559295  0.43752560201116319494  1
1  2  3  4
  
ZONE T='face939'
STRANDID=0, SOLUTIONTIME=0
Nodes=4, Elements=1, ZONETYPE=FEQuadrilateral
DATAPACKING=POINT
DT=(SINGLE SINGLE SINGLE)
0.68367371931565656951  0.42268253192361771031  -1
0.69727374388929319604  0.42477627360859848693  -1
0.69311242299999997751  0.4296793019999999852  -1
0.69311242299999997751  0.4296793019999999852  -1
1  2  3  4
  
ZONE T='face940'
STRANDID=0, SOLUTIONTIME=0
Nodes=4, Elements=1, ZONETYPE=FEQuadrilateral
DATAPACKING=POINT
DT=(SINGLE SINGLE SINGLE)
0.6930671660983087623  0.40645363194536515694  -1
0.68144851147587703899  0.42103301858494535104  -1
0.67948383831157233015  0.41957663571017822512  -1
0.67313007735622631955  0.40352007088528074608  -1
1  2  3  4
  
ZONE T='face941'
STRANDID=0, SOLUTIONTIME=0
Nodes=4, Elements=1, ZONETYPE=FEQuadrilateral
DATAPACKING=POINT
DT=(SINGLE SINGLE SINGLE)
0.68144851147587703899  0.42103301858494535104  1
0.68052079926168107527  0.42219713573108313964  1
0.67948383831157233015  0.41957663571017822512  1
0.67948383831157233015  0.41957663571017822512  1
1  2  3  4
  
ZONE T='face942'
STRANDID=0, SOLUTIONTIME=0
Nodes=4, Elements=1, ZONETYPE=FEQuadrilateral
DATAPACKING=POINT
DT=(SINGLE SINGLE SINGLE)
0.70774878349099601405  0.44419718173626798752  -1
0.71374370746601289994  0.44497296505993350069  -1
0.72377755069523719289  0.4524109031968801542  -1
0.7156917955126977926  0.46430533537904639108  -1
1  2  3  4
  
ZONE T='face943'
STRANDID=0, SOLUTIONTIME=0
Nodes=4, Elements=1, ZONETYPE=FEQuadrilateral
DATAPACKING=POINT
DT=(SINGLE SINGLE SINGLE)
0.71374370746601289994  0.44497296505993350069  1
0.72761367295957735113  0.44676783151271359795  1
0.72377755069523719289  0.4524109031968801542  1
0.72377755069523719289  0.4524109031968801542  1
1  2  3  4
  
ZONE T='face944'
STRANDID=0, SOLUTIONTIME=0
Nodes=4, Elements=1, ZONETYPE=FEQuadrilateral
DATAPACKING=POINT
DT=(SINGLE SINGLE SINGLE)
0.72032464871508516957  0.42828857330318820251  1
0.70957710996073075638  0.44188432855467296712  1
0.7057537895434486952  0.43905015822812820669  1
0.7004082523194617993  0.42525883530741259708  1
1  2  3  4
  
ZONE T='face945'
STRANDID=0, SOLUTIONTIME=0
Nodes=4, Elements=1, ZONETYPE=FEQuadrilateral
DATAPACKING=POINT
DT=(SINGLE SINGLE SINGLE)
0.70957710996073075638  0.44188432855467296712  -1
0.70774878349099601405  0.44419718173626798752  -1
0.7057537895434486952  0.43905015822812820669  -1
0.7057537895434486952  0.43905015822812820669  -1
1  2  3  4
  
ZONE T='face946'
STRANDID=0, SOLUTIONTIME=0
Nodes=4, Elements=1, ZONETYPE=FEQuadrilateral
DATAPACKING=POINT
DT=(SINGLE SINGLE SINGLE)
0.7156917955126977926  0.46430533537904639108  -1
0.70037180203293758485  0.47831601838646803371  -1
0.6947368827448567874  0.45974059148539353492  -1
0.6947368827448567874  0.45974059148539353492  -1
1  2  3  4
  
ZONE T='face947'
STRANDID=0, SOLUTIONTIME=0
Nodes=4, Elements=1, ZONETYPE=FEQuadrilateral
DATAPACKING=POINT
DT=(SINGLE SINGLE SINGLE)
0.70774878349099601405  0.44419718173626798752  -1
0.6947368827448567874  0.45974059148539353492  -1
0.68776278431637660749  0.44090977216166155062  -1
0.68776278431637660749  0.44090977216166155062  -1
1  2  3  4
  
ZONE T='face948'
STRANDID=0, SOLUTIONTIME=0
Nodes=4, Elements=1, ZONETYPE=FEQuadrilateral
DATAPACKING=POINT
DT=(SINGLE SINGLE SINGLE)
0.69826464937442567216  0.37157996987457353466  1
0.71115784776230384079  0.35545017476015594582  1
0.71857783100158012513  0.37472684870119349343  1
0.71857783100158012513  0.37472684870119349343  1
1  2  3  4
  
ZONE T='face949'
STRANDID=0, SOLUTIONTIME=0
Nodes=4, Elements=1, ZONETYPE=FEQuadrilateral
DATAPACKING=POINT
DT=(SINGLE SINGLE SINGLE)
0.71857783100158012513  0.37472684870119349343  1
0.72505578481767152255  0.39204240336402790268  1
0.72381338130303962686  0.39350625107317116491  1
0.70570997916016264817  0.39061669067111437492  1
1  2  3  4
  
ZONE T='face950'
STRANDID=0, SOLUTIONTIME=0
Nodes=4, Elements=1, ZONETYPE=FEQuadrilateral
DATAPACKING=POINT
DT=(SINGLE SINGLE SINGLE)
0.72505578481767152255  0.39204240336402790268  -1
0.72571710573829062429  0.39381011256291292844  -1
0.72381338130303962686  0.39350625107317116491  -1
0.72381338130303962686  0.39350625107317116491  -1
1  2  3  4
  
ZONE T='face951'
STRANDID=0, SOLUTIONTIME=0
Nodes=4, Elements=1, ZONETYPE=FEQuadrilateral
DATAPACKING=POINT
DT=(SINGLE SINGLE SINGLE)
0.74533291462376971559  0.34179374344628260518  -1
0.73191859576715767588  0.35862760498945162047  -1
0.72405163520279680611  0.33893859707968682082  -1
0.72405163520279680611  0.33893859707968682082  -1
1  2  3  4
  
ZONE T='face952'
STRANDID=0, SOLUTIONTIME=0
Nodes=4, Elements=1, ZONETYPE=FEQuadrilateral
DATAPACKING=POINT
DT=(SINGLE SINGLE SINGLE)
0.71115784776230384079  0.35545017476015594582  1
0.71701953261899498138  0.35634730499139333215  1
0.72727172194888300982  0.36423531604745240653  1
0.71857783100158012513  0.37472684870119349343  1
1  2  3  4
  
ZONE T='face953'
STRANDID=0, SOLUTIONTIME=0
Nodes=4, Elements=1, ZONETYPE=FEQuadrilateral
DATAPACKING=POINT
DT=(SINGLE SINGLE SINGLE)
0.71701953261899498138  0.35634730499139333215  -1
0.73191859576715767588  0.35862760498945162047  -1
0.72727172194888300982  0.36423531604745240653  -1
0.72727172194888300982  0.36423531604745240653  -1
1  2  3  4
  
ZONE T='face954'
STRANDID=0, SOLUTIONTIME=0
Nodes=4, Elements=1, ZONETYPE=FEQuadrilateral
DATAPACKING=POINT
DT=(SINGLE SINGLE SINGLE)
0.73191859576715767588  0.35862760498945162047  -1
0.75053191163261279151  0.36202544904278621818  -1
0.74020852400000003435  0.37418886200000001097  -1
0.73623933730322388413  0.37113497882048651633  -1
1  2  3  4
  
ZONE T='face955'
STRANDID=0, SOLUTIONTIME=0
Nodes=4, Elements=1, ZONETYPE=FEQuadrilateral
DATAPACKING=POINT
DT=(SINGLE SINGLE SINGLE)
0.75373870225252148636  0.36261084578331914674  1
0.74159856198269524796  0.3752583540306523302  1
0.74020852400000003435  0.37418886200000001097  1
0.75053191163261279151  0.36202544904278621818  1
1  2  3  4
  
ZONE T='face956'
STRANDID=0, SOLUTIONTIME=0
Nodes=4, Elements=1, ZONETYPE=FEQuadrilateral
DATAPACKING=POINT
DT=(SINGLE SINGLE SINGLE)
0.73870511240523994978  0.37827272837730313571  -1
0.73813734722558943524  0.37662920230871987926  -1
0.74020852400000003435  0.37418886200000001097  -1
0.74159856198269524796  0.3752583540306523302  -1
1  2  3  4
  
ZONE T='face957'
STRANDID=0, SOLUTIONTIME=0
Nodes=4, Elements=1, ZONETYPE=FEQuadrilateral
DATAPACKING=POINT
DT=(SINGLE SINGLE SINGLE)
0.73813734722558943524  0.37662920230871987926  1
0.73623933730322388413  0.37113497882048651633  1
0.74020852400000003435  0.37418886200000001097  1
0.74020852400000003435  0.37418886200000001097  1
1  2  3  4
  
ZONE T='face958'
STRANDID=0, SOLUTIONTIME=0
Nodes=4, Elements=1, ZONETYPE=FEQuadrilateral
DATAPACKING=POINT
DT=(SINGLE SINGLE SINGLE)
0.72571710573829062429  0.39381011256291292844  -1
0.72505578481767152255  0.39204240336402790268  -1
0.73699773681112790147  0.3779719352251018627  -1
0.73870511240523994978  0.37827272837730313571  -1
1  2  3  4
  
ZONE T='face959'
STRANDID=0, SOLUTIONTIME=0
Nodes=4, Elements=1, ZONETYPE=FEQuadrilateral
DATAPACKING=POINT
DT=(SINGLE SINGLE SINGLE)
0.72505578481767152255  0.39204240336402790268  1
0.71857783100158012513  0.37472684870119349343  1
0.73699773681112790147  0.3779719352251018627  1
0.73699773681112790147  0.3779719352251018627  1
1  2  3  4
  
ZONE T='face960'
STRANDID=0, SOLUTIONTIME=0
Nodes=4, Elements=1, ZONETYPE=FEQuadrilateral
DATAPACKING=POINT
DT=(SINGLE SINGLE SINGLE)
0.73292628284452709941  0.41262054651692475771  -1
0.72721592927148326346  0.41172745614637001887  -1
0.7172898291575316998  0.40423370237824912676  -1
0.72571710573829062429  0.39381011256291292844  -1
1  2  3  4
  
ZONE T='face961'
STRANDID=0, SOLUTIONTIME=0
Nodes=4, Elements=1, ZONETYPE=FEQuadrilateral
DATAPACKING=POINT
DT=(SINGLE SINGLE SINGLE)
0.72721592927148326346  0.41172745614637001887  1
0.71302557246968201188  0.40950810652951818991  1
0.7172898291575316998  0.40423370237824912676  1
0.7172898291575316998  0.40423370237824912676  1
1  2  3  4
  
ZONE T='face962'
STRANDID=0, SOLUTIONTIME=0
Nodes=4, Elements=1, ZONETYPE=FEQuadrilateral
DATAPACKING=POINT
DT=(SINGLE SINGLE SINGLE)
0.72032464871508516957  0.42828857330318820251  1
0.73121583487880303931  0.41474720281151300494  1
0.73480874853667166313  0.41745968908034924993  1
0.74022579688969669665  0.43138497301122857852  1
1  2  3  4
  
ZONE T='face963'
STRANDID=0, SOLUTIONTIME=0
Nodes=4, Elements=1, ZONETYPE=FEQuadrilateral
DATAPACKING=POINT
DT=(SINGLE SINGLE SINGLE)
0.73121583487880303931  0.41474720281151300494  -1
0.73292628284452709941  0.41262054651692475771  -1
0.73480874853667166313  0.41745968908034924993  -1
0.73480874853667166313  0.41745968908034924993  -1
1  2  3  4
  
ZONE T='face964'
STRANDID=0, SOLUTIONTIME=0
Nodes=4, Elements=1, ZONETYPE=FEQuadrilateral
DATAPACKING=POINT
DT=(SINGLE SINGLE SINGLE)
0.72571710573829062429  0.39381011256291292844  -1
0.73870511240523994978  0.37827272837730313571  -1
0.74536197367458145724  0.39711442361500265408  -1
0.74536197367458145724  0.39711442361500265408  -1
1  2  3  4
  
ZONE T='face965'
STRANDID=0, SOLUTIONTIME=0
Nodes=4, Elements=1, ZONETYPE=FEQuadrilateral
DATAPACKING=POINT
DT=(SINGLE SINGLE SINGLE)
0.73292628284452709941  0.41262054651692475771  -1
0.74536197367458145724  0.39711442361500265408  -1
0.75290566920000034923  0.41561412082977861049  -1
0.75290566920000034923  0.41561412082977861049  -1
1  2  3  4
  
ZONE T='face966'
STRANDID=0, SOLUTIONTIME=0
Nodes=4, Elements=1, ZONETYPE=FEQuadrilateral
DATAPACKING=POINT
DT=(SINGLE SINGLE SINGLE)
0.7656148945859608812  0.37287934451949650283  1
0.75714825878085689759  0.38268277568309727599  1
0.75373870225252148636  0.36261084578331914674  1
0.75373870225252148636  0.36261084578331914674  1
1  2  3  4
  
ZONE T='face967'
STRANDID=0, SOLUTIONTIME=0
Nodes=4, Elements=1, ZONETYPE=FEQuadrilateral
DATAPACKING=POINT
DT=(SINGLE SINGLE SINGLE)
0.73870511240523994978  0.37827272837730313571  -1
0.74858775702489266379  0.38063582464034856345  -1
0.75487150883678866276  0.38547052884921439997  -1
0.74536197367458145724  0.39711442361500265408  -1
1  2  3  4
  
ZONE T='face968'
STRANDID=0, SOLUTIONTIME=0
Nodes=4, Elements=1, ZONETYPE=FEQuadrilateral
DATAPACKING=POINT
DT=(SINGLE SINGLE SINGLE)
0.74858775702489266379  0.38063582464034856345  1
0.75714825878085689759  0.38268277568309727599  1
0.75487150883678866276  0.38547052884921439997  1
0.75487150883678866276  0.38547052884921439997  1
1  2  3  4
  
ZONE T='face969'
STRANDID=0, SOLUTIONTIME=0
Nodes=4, Elements=1, ZONETYPE=FEQuadrilateral
DATAPACKING=POINT
DT=(SINGLE SINGLE SINGLE)
0.7767604566813272049  0.38284819607703846067  1
0.76780554679137924534  0.3954219479390496117  1
0.76030006013575301971  0.38964724374802067741  1
0.75714825878085689759  0.38268277568309727599  1
1  2  3  4
  
ZONE T='face970'
STRANDID=0, SOLUTIONTIME=0
Nodes=4, Elements=1, ZONETYPE=FEQuadrilateral
DATAPACKING=POINT
DT=(SINGLE SINGLE SINGLE)
0.76780554679137924534  0.3954219479390496117  -1
0.76481423051949104508  0.39962210952702237332  -1
0.76030006013575301971  0.38964724374802067741  -1
0.76030006013575301971  0.38964724374802067741  -1
1  2  3  4
  
ZONE T='face971'
STRANDID=0, SOLUTIONTIME=0
Nodes=4, Elements=1, ZONETYPE=FEQuadrilateral
DATAPACKING=POINT
DT=(SINGLE SINGLE SINGLE)
0.76481423051949104508  0.39962210952702237332  -1
0.75290566920000034923  0.41561412082977861049  -1
0.74536197367458145724  0.39711442361500265408  -1
0.74536197367458145724  0.39711442361500265408  -1
1  2  3  4
  
ZONE T='face972'
STRANDID=0, SOLUTIONTIME=0
Nodes=4, Elements=1, ZONETYPE=FEQuadrilateral
DATAPACKING=POINT
DT=(SINGLE SINGLE SINGLE)
0.74536197367458145724  0.39711442361500265408  -1
0.75487150883678866276  0.38547052884921439997  -1
0.76030006013575301971  0.38964724374802067741  -1
0.76481423051949104508  0.39962210952702237332  -1
1  2  3  4
  
ZONE T='face973'
STRANDID=0, SOLUTIONTIME=0
Nodes=4, Elements=1, ZONETYPE=FEQuadrilateral
DATAPACKING=POINT
DT=(SINGLE SINGLE SINGLE)
0.75487150883678866276  0.38547052884921439997  1
0.75714825878085689759  0.38268277568309727599  1
0.76030006013575301971  0.38964724374802067741  1
0.76030006013575301971  0.38964724374802067741  1
1  2  3  4
  
ZONE T='face974'
STRANDID=0, SOLUTIONTIME=0
Nodes=4, Elements=1, ZONETYPE=FEQuadrilateral
DATAPACKING=POINT
DT=(SINGLE SINGLE SINGLE)
0.75714825878085689759  0.38268277568309727599  1
0.7656148945859608812  0.37287934451949650283  1
0.7767604566813272049  0.38284819607703846067  1
0.7767604566813272049  0.38284819607703846067  1
1  2  3  4
  
ZONE T='face975'
STRANDID=0, SOLUTIONTIME=0
Nodes=4, Elements=1, ZONETYPE=FEQuadrilateral
DATAPACKING=POINT
DT=(SINGLE SINGLE SINGLE)
0.75714825878085689759  0.38268277568309727599  1
0.74858775702489266379  0.38063582464034856345  1
0.74159856198269524796  0.3752583540306523302  1
0.75373870225252148636  0.36261084578331914674  1
1  2  3  4
  
ZONE T='face976'
STRANDID=0, SOLUTIONTIME=0
Nodes=4, Elements=1, ZONETYPE=FEQuadrilateral
DATAPACKING=POINT
DT=(SINGLE SINGLE SINGLE)
0.74858775702489266379  0.38063582464034856345  -1
0.73870511240523994978  0.37827272837730313571  -1
0.74159856198269524796  0.3752583540306523302  -1
0.74159856198269524796  0.3752583540306523302  -1
1  2  3  4
  
ZONE T='face977'
STRANDID=0, SOLUTIONTIME=0
Nodes=4, Elements=1, ZONETYPE=FEQuadrilateral
DATAPACKING=POINT
DT=(SINGLE SINGLE SINGLE)
0.75290566920000034923  0.41561412082977861049  -1
0.74514676334442953021  0.42526441969269085375  -1
0.73480874853667166313  0.41745968908034924993  -1
0.73292628284452709941  0.41262054651692475771  -1
1  2  3  4
  
ZONE T='face978'
STRANDID=0, SOLUTIONTIME=0
Nodes=4, Elements=1, ZONETYPE=FEQuadrilateral
DATAPACKING=POINT
DT=(SINGLE SINGLE SINGLE)
0.74514676334442953021  0.42526441969269085375  1
0.74022579688969669665  0.43138497301122857852  1
0.73480874853667166313  0.41745968908034924993  1
0.73480874853667166313  0.41745968908034924993  1
1  2  3  4
  
ZONE T='face979'
STRANDID=0, SOLUTIONTIME=0
Nodes=4, Elements=1, ZONETYPE=FEQuadrilateral
DATAPACKING=POINT
DT=(SINGLE SINGLE SINGLE)
0.74536197367458145724  0.39711442361500265408  -1
0.73292628284452709941  0.41262054651692475771  -1
0.72571710573829062429  0.39381011256291292844  -1
0.72571710573829062429  0.39381011256291292844  -1
1  2  3  4
  
ZONE T='face980'
STRANDID=0, SOLUTIONTIME=0
Nodes=4, Elements=1, ZONETYPE=FEQuadrilateral
DATAPACKING=POINT
DT=(SINGLE SINGLE SINGLE)
0.74022579688969669665  0.43138497301122857852  1
0.72761367295957735113  0.44676783151271359795  1
0.72032464871508516957  0.42828857330318820251  1
0.72032464871508516957  0.42828857330318820251  1
1  2  3  4
  
ZONE T='face981'
STRANDID=0, SOLUTIONTIME=0
Nodes=4, Elements=1, ZONETYPE=FEQuadrilateral
DATAPACKING=POINT
DT=(SINGLE SINGLE SINGLE)
0.71302557246968201188  0.40950810652951818991  1
0.72721592927148326346  0.41172745614637001887  1
0.73121583487880303931  0.41474720281151300494  1
0.72032464871508516957  0.42828857330318820251  1
1  2  3  4
  
ZONE T='face982'
STRANDID=0, SOLUTIONTIME=0
Nodes=4, Elements=1, ZONETYPE=FEQuadrilateral
DATAPACKING=POINT
DT=(SINGLE SINGLE SINGLE)
0.72721592927148326346  0.41172745614637001887  -1
0.73292628284452709941  0.41262054651692475771  -1
0.73121583487880303931  0.41474720281151300494  -1
0.73121583487880303931  0.41474720281151300494  -1
1  2  3  4
  
ZONE T='face983'
STRANDID=0, SOLUTIONTIME=0
Nodes=4, Elements=1, ZONETYPE=FEQuadrilateral
DATAPACKING=POINT
DT=(SINGLE SINGLE SINGLE)
0.71857783100158012513  0.37472684870119349343  1
0.72727172194888300982  0.36423531604745240653  1
0.73623933730322388413  0.37113497882048651633  1
0.73699773681112790147  0.3779719352251018627  1
1  2  3  4
  
ZONE T='face984'
STRANDID=0, SOLUTIONTIME=0
Nodes=4, Elements=1, ZONETYPE=FEQuadrilateral
DATAPACKING=POINT
DT=(SINGLE SINGLE SINGLE)
0.73870511240523994978  0.37827272837730313571  -1
0.73699773681112790147  0.3779719352251018627  -1
0.73813734722558943524  0.37662920230871987926  -1
0.73813734722558943524  0.37662920230871987926  -1
1  2  3  4
  
ZONE T='face985'
STRANDID=0, SOLUTIONTIME=0
Nodes=4, Elements=1, ZONETYPE=FEQuadrilateral
DATAPACKING=POINT
DT=(SINGLE SINGLE SINGLE)
0.73813734722558943524  0.37662920230871987926  1
0.73699773681112790147  0.3779719352251018627  1
0.73623933730322388413  0.37113497882048651633  1
0.73623933730322388413  0.37113497882048651633  1
1  2  3  4
  
ZONE T='face986'
STRANDID=0, SOLUTIONTIME=0
Nodes=4, Elements=1, ZONETYPE=FEQuadrilateral
DATAPACKING=POINT
DT=(SINGLE SINGLE SINGLE)
0.73191859576715767588  0.35862760498945162047  -1
0.73623933730322388413  0.37113497882048651633  -1
0.72727172194888300982  0.36423531604745240653  -1
0.72727172194888300982  0.36423531604745240653  -1
1  2  3  4
  
ZONE T='face987'
STRANDID=0, SOLUTIONTIME=0
Nodes=4, Elements=1, ZONETYPE=FEQuadrilateral
DATAPACKING=POINT
DT=(SINGLE SINGLE SINGLE)
0.74533291462376971559  0.34179374344628260518  -1
0.75254470796141359479  0.35965389487692095427  -1
0.75053191163261279151  0.36202544904278621818  -1
0.73191859576715767588  0.35862760498945162047  -1
1  2  3  4
  
ZONE T='face988'
STRANDID=0, SOLUTIONTIME=0
Nodes=4, Elements=1, ZONETYPE=FEQuadrilateral
DATAPACKING=POINT
DT=(SINGLE SINGLE SINGLE)
0.75254470796141359479  0.35965389487692095427  1
0.75373870225252148636  0.36261084578331914674  1
0.75053191163261279151  0.36202544904278621818  1
0.75053191163261279151  0.36202544904278621818  1
1  2  3  4
  
ZONE T='face989'
STRANDID=0, SOLUTIONTIME=0
Nodes=4, Elements=1, ZONETYPE=FEQuadrilateral
DATAPACKING=POINT
DT=(SINGLE SINGLE SINGLE)
0.73191859576715767588  0.35862760498945162047  -1
0.71701953261899498138  0.35634730499139333215  -1
0.71292022286608636161  0.35319330542967186659  -1
0.72405163520279680611  0.33893859707968682082  -1
1  2  3  4
  
ZONE T='face990'
STRANDID=0, SOLUTIONTIME=0
Nodes=4, Elements=1, ZONETYPE=FEQuadrilateral
DATAPACKING=POINT
DT=(SINGLE SINGLE SINGLE)
0.71701953261899498138  0.35634730499139333215  1
0.71115784776230384079  0.35545017476015594582  1
0.71292022286608636161  0.35319330542967186659  1
0.71292022286608636161  0.35319330542967186659  1
1  2  3  4
  
ZONE T='face991'
STRANDID=0, SOLUTIONTIME=0
Nodes=4, Elements=1, ZONETYPE=FEQuadrilateral
DATAPACKING=POINT
DT=(SINGLE SINGLE SINGLE)
0.70570997916016264817  0.39061669067111437492  1
0.72381338130303962686  0.39350625107317116491  1
0.71571670600000003581  0.40304606599999998062  1
0.70837757593015437951  0.3975053568109986335  1
1  2  3  4
  
ZONE T='face992'
STRANDID=0, SOLUTIONTIME=0
Nodes=4, Elements=1, ZONETYPE=FEQuadrilateral
DATAPACKING=POINT
DT=(SINGLE SINGLE SINGLE)
0.72571710573829062429  0.39381011256291292844  -1
0.7172898291575316998  0.40423370237824912676  -1
0.71571670600000003581  0.40304606599999998062  -1
0.72381338130303962686  0.39350625107317116491  -1
1  2  3  4
  
ZONE T='face993'
STRANDID=0, SOLUTIONTIME=0
Nodes=4, Elements=1, ZONETYPE=FEQuadrilateral
DATAPACKING=POINT
DT=(SINGLE SINGLE SINGLE)
0.71302557246968201188  0.40950810652951818991  1
0.71215037853283502667  0.40724805024724597402  1
0.71571670600000003581  0.40304606599999998062  1
0.7172898291575316998  0.40423370237824912676  1
1  2  3  4
  
ZONE T='face994'
STRANDID=0, SOLUTIONTIME=0
Nodes=4, Elements=1, ZONETYPE=FEQuadrilateral
DATAPACKING=POINT
DT=(SINGLE SINGLE SINGLE)
0.71215037853283502667  0.40724805024724597402  -1
0.70837757593015437951  0.3975053568109986335  -1
0.71571670600000003581  0.40304606599999998062  -1
0.71571670600000003581  0.40304606599999998062  -1
1  2  3  4
  
ZONE T='face995'
STRANDID=0, SOLUTIONTIME=0
Nodes=4, Elements=1, ZONETYPE=FEQuadrilateral
DATAPACKING=POINT
DT=(SINGLE SINGLE SINGLE)
0.71857783100158012513  0.37472684870119349343  1
0.70570997916016264817  0.39061669067111437492  1
0.69826464937442567216  0.37157996987457353466  1
0.69826464937442567216  0.37157996987457353466  1
1  2  3  4
  
ZONE T='face996'
STRANDID=0, SOLUTIONTIME=0
Nodes=4, Elements=1, ZONETYPE=FEQuadrilateral
DATAPACKING=POINT
DT=(SINGLE SINGLE SINGLE)
0.68776278431637660749  0.44090977216166155062  -1
0.69544161707891993807  0.43140589878571522497  -1
0.7057537895434486952  0.43905015822812820669  -1
0.70774878349099601405  0.44419718173626798752  -1
1  2  3  4
  
ZONE T='face997'
STRANDID=0, SOLUTIONTIME=0
Nodes=4, Elements=1, ZONETYPE=FEQuadrilateral
DATAPACKING=POINT
DT=(SINGLE SINGLE SINGLE)
0.69544161707891993807  0.43140589878571522497  1
0.7004082523194617993  0.42525883530741259708  1
0.7057537895434486952  0.43905015822812820669  1
0.7057537895434486952  0.43905015822812820669  1
1  2  3  4
  
ZONE T='face998'
STRANDID=0, SOLUTIONTIME=0
Nodes=4, Elements=1, ZONETYPE=FEQuadrilateral
DATAPACKING=POINT
DT=(SINGLE SINGLE SINGLE)
0.6947368827448567874  0.45974059148539353492  -1
0.70774878349099601405  0.44419718173626798752  -1
0.7156917955126977926  0.46430533537904639108  -1
0.7156917955126977926  0.46430533537904639108  -1
1  2  3  4
  
ZONE T='face999'
STRANDID=0, SOLUTIONTIME=0
Nodes=4, Elements=1, ZONETYPE=FEQuadrilateral
DATAPACKING=POINT
DT=(SINGLE SINGLE SINGLE)
0.7004082523194617993  0.42525883530741259708  1
0.71302557246968201188  0.40950810652951818991  1
0.72032464871508516957  0.42828857330318820251  1
0.72032464871508516957  0.42828857330318820251  1
1  2  3  4
  
ZONE T='face1000'
STRANDID=0, SOLUTIONTIME=0
Nodes=4, Elements=1, ZONETYPE=FEQuadrilateral
DATAPACKING=POINT
DT=(SINGLE SINGLE SINGLE)
0.72761367295957735113  0.44676783151271359795  1
0.71374370746601289994  0.44497296505993350069  1
0.70957710996073075638  0.44188432855467296712  1
0.72032464871508516957  0.42828857330318820251  1
1  2  3  4
  
ZONE T='face1001'
STRANDID=0, SOLUTIONTIME=0
Nodes=4, Elements=1, ZONETYPE=FEQuadrilateral
DATAPACKING=POINT
DT=(SINGLE SINGLE SINGLE)
0.71374370746601289994  0.44497296505993350069  -1
0.70774878349099601405  0.44419718173626798752  -1
0.70957710996073075638  0.44188432855467296712  -1
0.70957710996073075638  0.44188432855467296712  -1
1  2  3  4
  
ZONE T='face1002'
STRANDID=0, SOLUTIONTIME=0
Nodes=4, Elements=1, ZONETYPE=FEQuadrilateral
DATAPACKING=POINT
DT=(SINGLE SINGLE SINGLE)
0.67313007735622631955  0.40352007088528074608  -1
0.68560812154573957944  0.38762071851972818015  -1
0.6930671660983087623  0.40645363194536515694  -1
0.6930671660983087623  0.40645363194536515694  -1
1  2  3  4
  
ZONE T='face1003'
STRANDID=0, SOLUTIONTIME=0
Nodes=4, Elements=1, ZONETYPE=FEQuadrilateral
DATAPACKING=POINT
DT=(SINGLE SINGLE SINGLE)
0.6930671660983087623  0.40645363194536515694  -1
0.69929170195224932272  0.42239863777167246939  -1
0.69727374388929319604  0.42477627360859848693  -1
0.68144851147587703899  0.42103301858494535104  -1
1  2  3  4
  
ZONE T='face1004'
STRANDID=0, SOLUTIONTIME=0
Nodes=4, Elements=1, ZONETYPE=FEQuadrilateral
DATAPACKING=POINT
DT=(SINGLE SINGLE SINGLE)
0.68052079926168107527  0.42219713573108313964  1
0.68144851147587703899  0.42103301858494535104  1
0.68367371931565656951  0.42268253192361771031  1
0.68367371931565656951  0.42268253192361771031  1
1  2  3  4
  
ZONE T='face1005'
STRANDID=0, SOLUTIONTIME=0
Nodes=4, Elements=1, ZONETYPE=FEQuadrilateral
DATAPACKING=POINT
DT=(SINGLE SINGLE SINGLE)
0.68367371931565656951  0.42268253192361771031  -1
0.68144851147587703899  0.42103301858494535104  -1
0.69727374388929319604  0.42477627360859848693  -1
0.69727374388929319604  0.42477627360859848693  -1
1  2  3  4
  
ZONE T='face1006'
STRANDID=0, SOLUTIONTIME=0
Nodes=4, Elements=1, ZONETYPE=FEQuadrilateral
DATAPACKING=POINT
DT=(SINGLE SINGLE SINGLE)
0.7004082523194617993  0.42525883530741259708  1
0.69727374388929319604  0.42477627360859848693  1
0.69929170195224932272  0.42239863777167246939  1
0.69929170195224932272  0.42239863777167246939  1
1  2  3  4
  
ZONE T='face1007'
STRANDID=0, SOLUTIONTIME=0
Nodes=4, Elements=1, ZONETYPE=FEQuadrilateral
DATAPACKING=POINT
DT=(SINGLE SINGLE SINGLE)
0.70570997916016264817  0.39061669067111437492  1
0.69766470447065420668  0.38941762641633997921  1
0.68922039723375616571  0.38304255876432119488  1
0.69826464937442567216  0.37157996987457353466  1
1  2  3  4
  
ZONE T='face1008'
STRANDID=0, SOLUTIONTIME=0
Nodes=4, Elements=1, ZONETYPE=FEQuadrilateral
DATAPACKING=POINT
DT=(SINGLE SINGLE SINGLE)
0.69766470447065420668  0.38941762641633997921  -1
0.68560812154573957944  0.38762071851972818015  -1
0.68922039723375616571  0.38304255876432119488  -1
0.68922039723375616571  0.38304255876432119488  -1
1  2  3  4
  
ZONE T='face1009'
STRANDID=0, SOLUTIONTIME=0
Nodes=4, Elements=1, ZONETYPE=FEQuadrilateral
DATAPACKING=POINT
DT=(SINGLE SINGLE SINGLE)
0.6930671660983087623  0.40645363194536515694  -1
0.70328182805268379951  0.39365829907788379982  -1
0.70837757593015437951  0.3975053568109986335  -1
0.71055333353184479961  0.4091297501186371699  -1
1  2  3  4
  
ZONE T='face1010'
STRANDID=0, SOLUTIONTIME=0
Nodes=4, Elements=1, ZONETYPE=FEQuadrilateral
DATAPACKING=POINT
DT=(SINGLE SINGLE SINGLE)
0.71302557246968201188  0.40950810652951818991  1
0.71055333353184479961  0.4091297501186371699  1
0.71215037853283502667  0.40724805024724597402  1
0.71215037853283502667  0.40724805024724597402  1
1  2  3  4
  
ZONE T='face1011'
STRANDID=0, SOLUTIONTIME=0
Nodes=4, Elements=1, ZONETYPE=FEQuadrilateral
DATAPACKING=POINT
DT=(SINGLE SINGLE SINGLE)
0.71215037853283502667  0.40724805024724597402  -1
0.71055333353184479961  0.4091297501186371699  -1
0.70837757593015437951  0.3975053568109986335  -1
0.70837757593015437951  0.3975053568109986335  -1
1  2  3  4
  
ZONE T='face1012'
STRANDID=0, SOLUTIONTIME=0
Nodes=4, Elements=1, ZONETYPE=FEQuadrilateral
DATAPACKING=POINT
DT=(SINGLE SINGLE SINGLE)
0.70570997916016264817  0.39061669067111437492  1
0.70837757593015437951  0.3975053568109986335  1
0.70328182805268379951  0.39365829907788379982  1
0.70328182805268379951  0.39365829907788379982  1
1  2  3  4
  
ZONE T='face1013'
STRANDID=0, SOLUTIONTIME=0
Nodes=4, Elements=1, ZONETYPE=FEQuadrilateral
DATAPACKING=POINT
DT=(SINGLE SINGLE SINGLE)
0.68182904878528050041  0.47451010941697852052  1
0.66983937614314026376  0.48928995050510143416  1
0.66280134134962698234  0.47145967925308679414  1
0.66280134134962698234  0.47145967925308679414  1
1  2  3  4
  
ZONE T='face1014'
STRANDID=0, SOLUTIONTIME=0
Nodes=4, Elements=1, ZONETYPE=FEQuadrilateral
DATAPACKING=POINT
DT=(SINGLE SINGLE SINGLE)
0.66983937614314026376  0.48928995050510143416  1
0.66362596857743472167  0.49760453927928088858  1
0.65189239922379182968  0.48923792866694298942  1
0.65084880621938212553  0.48674048994866631057  1
1  2  3  4
  
ZONE T='face1015'
STRANDID=0, SOLUTIONTIME=0
Nodes=4, Elements=1, ZONETYPE=FEQuadrilateral
DATAPACKING=POINT
DT=(SINGLE SINGLE SINGLE)
0.66362596857743472167  0.49760453927928088858  -1
0.65834275381169748975  0.50467437297653183759  -1
0.65189239922379182968  0.48923792866694298942  -1
0.65189239922379182968  0.48923792866694298942  -1
1  2  3  4
  
ZONE T='face1016'
STRANDID=0, SOLUTIONTIME=0
Nodes=4, Elements=1, ZONETYPE=FEQuadrilateral
DATAPACKING=POINT
DT=(SINGLE SINGLE SINGLE)
0.6881074697035736154  0.49198362873266671125  1
0.67711796097324949972  0.50638162786958629269  1
0.66983937614314026376  0.48928995050510143416  1
0.66983937614314026376  0.48928995050510143416  1
1  2  3  4
  
ZONE T='face1017'
STRANDID=0, SOLUTIONTIME=0
Nodes=4, Elements=1, ZONETYPE=FEQuadrilateral
DATAPACKING=POINT
DT=(SINGLE SINGLE SINGLE)
0.65834275381169748975  0.50467437297653183759  -1
0.67576232697773264135  0.50625835824320486456  -1
0.676760680598307518  0.50697023335511826048  -1
0.66678174705943538125  0.52341013723088170018  -1
1  2  3  4
  
ZONE T='face1018'
STRANDID=0, SOLUTIONTIME=0
Nodes=4, Elements=1, ZONETYPE=FEQuadrilateral
DATAPACKING=POINT
DT=(SINGLE SINGLE SINGLE)
0.67576232697773264135  0.50625835824320486456  1
0.67711796097324949972  0.50638162786958629269  1
0.676760680598307518  0.50697023335511826048  1
0.676760680598307518  0.50697023335511826048  1
1  2  3  4
  
ZONE T='face1019'
STRANDID=0, SOLUTIONTIME=0
Nodes=4, Elements=1, ZONETYPE=FEQuadrilateral
DATAPACKING=POINT
DT=(SINGLE SINGLE SINGLE)
0.67513480872780007314  0.45627626389776043681  -1
0.68776278431637660749  0.44090977216166155062  -1
0.6947368827448567874  0.45974059148539353492  -1
0.6947368827448567874  0.45974059148539353492  -1
1  2  3  4
  
ZONE T='face1020'
STRANDID=0, SOLUTIONTIME=0
Nodes=4, Elements=1, ZONETYPE=FEQuadrilateral
DATAPACKING=POINT
DT=(SINGLE SINGLE SINGLE)
0.70037180203293758485  0.47831601838646803371  -1
0.69614259231092567859  0.47744797106901315509  -1
0.68583854055623827417  0.46992233266116056889  -1
0.6947368827448567874  0.45974059148539353492  -1
1  2  3  4
  
ZONE T='face1021'
STRANDID=0, SOLUTIONTIME=0
Nodes=4, Elements=1, ZONETYPE=FEQuadrilateral
DATAPACKING=POINT
DT=(SINGLE SINGLE SINGLE)
0.69614259231092567859  0.47744797106901315509  1
0.68182904878528050041  0.47451010941697852052  1
0.68583854055623827417  0.46992233266116056889  1
0.68583854055623827417  0.46992233266116056889  1
1  2  3  4
  
ZONE T='face1022'
STRANDID=0, SOLUTIONTIME=0
Nodes=4, Elements=1, ZONETYPE=FEQuadrilateral
DATAPACKING=POINT
DT=(SINGLE SINGLE SINGLE)
0.66802790215808360852  0.43779036311700236794  1
0.65836991132905109403  0.44986042132839176855  1
0.65265819652466350309  0.44568882920687880045  1
0.64836540752651905528  0.43485688088104051952  1
1  2  3  4
  
ZONE T='face1023'
STRANDID=0, SOLUTIONTIME=0
Nodes=4, Elements=1, ZONETYPE=FEQuadrilateral
DATAPACKING=POINT
DT=(SINGLE SINGLE SINGLE)
0.65836991132905109403  0.44986042132839176855  -1
0.65565572782634851112  0.45325246771298077775  -1
0.65265819652466350309  0.44568882920687880045  -1
0.65265819652466350309  0.44568882920687880045  -1
1  2  3  4
  
ZONE T='face1024'
STRANDID=0, SOLUTIONTIME=0
Nodes=4, Elements=1, ZONETYPE=FEQuadrilateral
DATAPACKING=POINT
DT=(SINGLE SINGLE SINGLE)
0.65565572782634851112  0.45325246771298077775  -1
0.6435029596770786009  0.46868997741394408107  -1
0.63610244105895419331  0.45044247808370413422  -1
0.63610244105895419331  0.45044247808370413422  -1
1  2  3  4
  
ZONE T='face1025'
STRANDID=0, SOLUTIONTIME=0
Nodes=4, Elements=1, ZONETYPE=FEQuadrilateral
DATAPACKING=POINT
DT=(SINGLE SINGLE SINGLE)
0.67513480872780007314  0.45627626389776043681  -1
0.67216324383945980081  0.45993448121585400745  -1
0.66924379400000000295  0.45780224000000002693  -1
0.67107394632580119609  0.45564588404050726522  -1
1  2  3  4
  
ZONE T='face1026'
STRANDID=0, SOLUTIONTIME=0
Nodes=4, Elements=1, ZONETYPE=FEQuadrilateral
DATAPACKING=POINT
DT=(SINGLE SINGLE SINGLE)
0.66280134134962698234  0.47145967925308679414  1
0.66117325159146334013  0.46731126365006042667  1
0.66924379400000000295  0.45780224000000002693  1
0.67216324383945980081  0.45993448121585400745  1
1  2  3  4
  
ZONE T='face1027'
STRANDID=0, SOLUTIONTIME=0
Nodes=4, Elements=1, ZONETYPE=FEQuadrilateral
DATAPACKING=POINT
DT=(SINGLE SINGLE SINGLE)
0.65565572782634851112  0.45325246771298077775  -1
0.66500043937369346381  0.45470307532982273679  -1
0.66924379400000000295  0.45780224000000002693  -1
0.66117325159146334013  0.46731126365006042667  -1
1  2  3  4
  
ZONE T='face1028'
STRANDID=0, SOLUTIONTIME=0
Nodes=4, Elements=1, ZONETYPE=FEQuadrilateral
DATAPACKING=POINT
DT=(SINGLE SINGLE SINGLE)
0.66500043937369346381  0.45470307532982273679  1
0.67107394632580119609  0.45564588404050726522  1
0.66924379400000000295  0.45780224000000002693  1
0.66924379400000000295  0.45780224000000002693  1
1  2  3  4
  
ZONE T='face1029'
STRANDID=0, SOLUTIONTIME=0
Nodes=4, Elements=1, ZONETYPE=FEQuadrilateral
DATAPACKING=POINT
DT=(SINGLE SINGLE SINGLE)
0.65084880621938212553  0.48674048994866631057  1
0.64885056411016128752  0.48183032826312294228  1
0.6582114755478449819  0.4708009421647486592  1
0.66280134134962698234  0.47145967925308679414  1
1  2  3  4
  
ZONE T='face1030'
STRANDID=0, SOLUTIONTIME=0
Nodes=4, Elements=1, ZONETYPE=FEQuadrilateral
DATAPACKING=POINT
DT=(SINGLE SINGLE SINGLE)
0.64885056411016128752  0.48183032826312294228  -1
0.6435029596770786009  0.46868997741394408107  -1
0.6582114755478449819  0.4708009421647486592  -1
0.6582114755478449819  0.4708009421647486592  -1
1  2  3  4
  
ZONE T='face1031'
STRANDID=0, SOLUTIONTIME=0
Nodes=4, Elements=1, ZONETYPE=FEQuadrilateral
DATAPACKING=POINT
DT=(SINGLE SINGLE SINGLE)
0.66072848002051187688  0.41925027672258741163  1
0.66748411425814935249  0.41068141948243475081  1
0.67948383831157233015  0.41957663571017822512  1
0.68052079926168107527  0.42219713573108313964  1
1  2  3  4
  
ZONE T='face1032'
STRANDID=0, SOLUTIONTIME=0
Nodes=4, Elements=1, ZONETYPE=FEQuadrilateral
DATAPACKING=POINT
DT=(SINGLE SINGLE SINGLE)
0.66748411425814935249  0.41068141948243475081  -1
0.67313007735622631955  0.40352007088528074608  -1
0.67948383831157233015  0.41957663571017822512  -1
0.67948383831157233015  0.41957663571017822512  -1
1  2  3  4
  
ZONE T='face1033'
STRANDID=0, SOLUTIONTIME=0
Nodes=4, Elements=1, ZONETYPE=FEQuadrilateral
DATAPACKING=POINT
DT=(SINGLE SINGLE SINGLE)
0.68052079926168107527  0.42219713573108313964  1
0.68645307524660559295  0.43752560201116319494  1
0.68407551044467396206  0.44032694043389813965  1
0.66802790215808360852  0.43779036311700236794  1
1  2  3  4
  
ZONE T='face1034'
STRANDID=0, SOLUTIONTIME=0
Nodes=4, Elements=1, ZONETYPE=FEQuadrilateral
DATAPACKING=POINT
DT=(SINGLE SINGLE SINGLE)
0.68645307524660559295  0.43752560201116319494  -1
0.68776278431637660749  0.44090977216166155062  -1
0.68407551044467396206  0.44032694043389813965  -1
0.68407551044467396206  0.44032694043389813965  -1
1  2  3  4
  
ZONE T='face1035'
STRANDID=0, SOLUTIONTIME=0
Nodes=4, Elements=1, ZONETYPE=FEQuadrilateral
DATAPACKING=POINT
DT=(SINGLE SINGLE SINGLE)
0.69060939603964344169  0.35237130447602726946  1
0.69877419652971251018  0.34230938507372205004  1
0.70905818732719483322  0.35022186410631861442  1
0.71115784776230384079  0.35545017476015594582  1
1  2  3  4
  
ZONE T='face1036'
STRANDID=0, SOLUTIONTIME=0
Nodes=4, Elements=1, ZONETYPE=FEQuadrilateral
DATAPACKING=POINT
DT=(SINGLE SINGLE SINGLE)
0.69877419652971251018  0.34230938507372205004  -1
0.70352792827601673409  0.33645110773434666607  -1
0.70905818732719483322  0.35022186410631861442  -1
0.70905818732719483322  0.35022186410631861442  -1
1  2  3  4
  
ZONE T='face1037'
STRANDID=0, SOLUTIONTIME=0
Nodes=4, Elements=1, ZONETYPE=FEQuadrilateral
DATAPACKING=POINT
DT=(SINGLE SINGLE SINGLE)
0.70352792827601673409  0.33645110773434666607  -1
0.71548530440207003256  0.31972940915623559999  -1
0.72405163520279680611  0.33893859707968682082  -1
0.72405163520279680611  0.33893859707968682082  -1
1  2  3  4
  
ZONE T='face1038'
STRANDID=0, SOLUTIONTIME=0
Nodes=4, Elements=1, ZONETYPE=FEQuadrilateral
DATAPACKING=POINT
DT=(SINGLE SINGLE SINGLE)
0.70352792827601673409  0.33645110773434666607  -1
0.6870885972987099688  0.33331851171342397055  -1
0.68432543250957467151  0.33119253903528855787  -1
0.69680795384573179785  0.31940666548095497657  -1
1  2  3  4
  
ZONE T='face1039'
STRANDID=0, SOLUTIONTIME=0
Nodes=4, Elements=1, ZONETYPE=FEQuadrilateral
DATAPACKING=POINT
DT=(SINGLE SINGLE SINGLE)
0.6870885972987099688  0.33331851171342397055  1
0.68291591954237784723  0.3325233872795815282  1
0.68432543250957467151  0.33119253903528855787  1
0.68432543250957467151  0.33119253903528855787  1
1  2  3  4
  
ZONE T='face1040'
STRANDID=0, SOLUTIONTIME=0
Nodes=4, Elements=1, ZONETYPE=FEQuadrilateral
DATAPACKING=POINT
DT=(SINGLE SINGLE SINGLE)
0.69826464937442567216  0.37157996987457353466  1
0.68922039723375616571  0.38304255876432119488  1
0.68133174993227940686  0.37708698907471038808  1
0.67792445869065898201  0.36869401313065613968  1
1  2  3  4
  
ZONE T='face1041'
STRANDID=0, SOLUTIONTIME=0
Nodes=4, Elements=1, ZONETYPE=FEQuadrilateral
DATAPACKING=POINT
DT=(SINGLE SINGLE SINGLE)
0.68922039723375616571  0.38304255876432119488  -1
0.68560812154573957944  0.38762071851972818015  -1
0.68133174993227940686  0.37708698907471038808  -1
0.68133174993227940686  0.37708698907471038808  -1
1  2  3  4
  
ZONE T='face1042'
STRANDID=0, SOLUTIONTIME=0
Nodes=4, Elements=1, ZONETYPE=FEQuadrilateral
DATAPACKING=POINT
DT=(SINGLE SINGLE SINGLE)
0.69060939603964344169  0.35237130447602726946  1
0.67792445869065898201  0.36869401313065613968  1
0.66986365476429809984  0.34951075005930831718  1
0.66986365476429809984  0.34951075005930831718  1
1  2  3  4
  
ZONE T='face1043'
STRANDID=0, SOLUTIONTIME=0
Nodes=4, Elements=1, ZONETYPE=FEQuadrilateral
DATAPACKING=POINT
DT=(SINGLE SINGLE SINGLE)
0.68560812154573957944  0.38762071851972818015  -1
0.67313007735622631955  0.40352007088528074608  -1
0.66555195568283431751  0.38485922107589615182  -1
0.66555195568283431751  0.38485922107589615182  -1
1  2  3  4
  
ZONE T='face1044'
STRANDID=0, SOLUTIONTIME=0
Nodes=4, Elements=1, ZONETYPE=FEQuadrilateral
DATAPACKING=POINT
DT=(SINGLE SINGLE SINGLE)
0.65764596835685562581  0.36621910990685185849  -1
0.66872783109111855193  0.36757160397102117688  -1
0.67510096461004964752  0.37238302972789116829  -1
0.66555195568283431751  0.38485922107589615182  -1
1  2  3  4
  
ZONE T='face1045'
STRANDID=0, SOLUTIONTIME=0
Nodes=4, Elements=1, ZONETYPE=FEQuadrilateral
DATAPACKING=POINT
DT=(SINGLE SINGLE SINGLE)
0.66872783109111855193  0.36757160397102117688  1
0.67792445869065898201  0.36869401313065613968  1
0.67510096461004964752  0.37238302972789116829  1
0.67510096461004964752  0.37238302972789116829  1
1  2  3  4
  
ZONE T='face1046'
STRANDID=0, SOLUTIONTIME=0
Nodes=4, Elements=1, ZONETYPE=FEQuadrilateral
DATAPACKING=POINT
DT=(SINGLE SINGLE SINGLE)
0.66986365476429809984  0.34951075005930831718  1
0.64911300693188789257  0.34762679376638278006  1
0.660957204239346785  0.32960555541935665502  1
0.660957204239346785  0.32960555541935665502  1
1  2  3  4
  
ZONE T='face1047'
STRANDID=0, SOLUTIONTIME=0
Nodes=4, Elements=1, ZONETYPE=FEQuadrilateral
DATAPACKING=POINT
DT=(SINGLE SINGLE SINGLE)
0.660957204239346785  0.32960555541935665502  1
0.66784452304381991539  0.31851216493209172365  1
0.6821098712486025617  0.32948789126108340986  1
0.68291591954237784723  0.3325233872795815282  1
1  2  3  4
  
ZONE T='face1048'
STRANDID=0, SOLUTIONTIME=0
Nodes=4, Elements=1, ZONETYPE=FEQuadrilateral
DATAPACKING=POINT
DT=(SINGLE SINGLE SINGLE)
0.66784452304381991539  0.31851216493209172365  -1
0.67579492938474372554  0.30570646149710423156  -1
0.6821098712486025617  0.32948789126108340986  -1
0.6821098712486025617  0.32948789126108340986  -1
1  2  3  4
  
ZONE T='face1049'
STRANDID=0, SOLUTIONTIME=0
Nodes=4, Elements=1, ZONETYPE=FEQuadrilateral
DATAPACKING=POINT
DT=(SINGLE SINGLE SINGLE)
0.65330376944034040942  0.40073908045743855677  1
0.65425106120346832039  0.40087195488553728495  1
0.66748411425814935249  0.41068141948243475081  1
0.66072848002051187688  0.41925027672258741163  1
1  2  3  4
  
ZONE T='face1050'
STRANDID=0, SOLUTIONTIME=0
Nodes=4, Elements=1, ZONETYPE=FEQuadrilateral
DATAPACKING=POINT
DT=(SINGLE SINGLE SINGLE)
0.65425106120346832039  0.40087195488553728495  -1
0.67313007735622631955  0.40352007088528074608  -1
0.66748411425814935249  0.41068141948243475081  -1
0.66748411425814935249  0.41068141948243475081  -1
1  2  3  4
  
ZONE T='face1051'
STRANDID=0, SOLUTIONTIME=0
Nodes=4, Elements=1, ZONETYPE=FEQuadrilateral
DATAPACKING=POINT
DT=(SINGLE SINGLE SINGLE)
0.66555195568283431751  0.38485922107589615182  -1
0.65358315947915524013  0.40037684931225936413  -1
0.65296390454314945373  0.3999178048766251492  -1
0.64569843355560541109  0.38236096404223685052  -1
1  2  3  4
  
ZONE T='face1052'
STRANDID=0, SOLUTIONTIME=0
Nodes=4, Elements=1, ZONETYPE=FEQuadrilateral
DATAPACKING=POINT
DT=(SINGLE SINGLE SINGLE)
0.65358315947915524013  0.40037684931225936413  1
0.65330376944034040942  0.40073908045743855677  1
0.65296390454314945373  0.3999178048766251492  1
0.65296390454314945373  0.3999178048766251492  1
1  2  3  4
  
ZONE T='face1053'
STRANDID=0, SOLUTIONTIME=0
Nodes=4, Elements=1, ZONETYPE=FEQuadrilateral
DATAPACKING=POINT
DT=(SINGLE SINGLE SINGLE)
0.65764596835685562581  0.36621910990685185849  -1
0.64569843355560541109  0.38236096404223685052  -1
0.63772190876854184527  0.36425723010962401949  -1
0.63772190876854184527  0.36425723010962401949  -1
1  2  3  4
  
ZONE T='face1054'
STRANDID=0, SOLUTIONTIME=0
Nodes=4, Elements=1, ZONETYPE=FEQuadrilateral
DATAPACKING=POINT
DT=(SINGLE SINGLE SINGLE)
0.62139611508037773113  0.41348811821809555722  1
0.63369023578353911308  0.39804504052481837206  1
0.64102316381564827807  0.41639799656474291156  1
0.64102316381564827807  0.41639799656474291156  1
1  2  3  4
  
ZONE T='face1055'
STRANDID=0, SOLUTIONTIME=0
Nodes=4, Elements=1, ZONETYPE=FEQuadrilateral
DATAPACKING=POINT
DT=(SINGLE SINGLE SINGLE)
0.64836540752651905528  0.43485688088104051952  1
0.63522714631089971515  0.43295793590569797704  1
0.63058717629766425361  0.42956910032581208103  1
0.64102316381564827807  0.41639799656474291156  1
1  2  3  4
  
ZONE T='face1056'
STRANDID=0, SOLUTIONTIME=0
Nodes=4, Elements=1, ZONETYPE=FEQuadrilateral
DATAPACKING=POINT
DT=(SINGLE SINGLE SINGLE)
0.63522714631089971515  0.43295793590569797704  -1
0.62865474662012965634  0.43200799091953084874  -1
0.63058717629766425361  0.42956910032581208103  -1
0.63058717629766425361  0.42956910032581208103  -1
1  2  3  4
  
ZONE T='face1057'
STRANDID=0, SOLUTIONTIME=0
Nodes=4, Elements=1, ZONETYPE=FEQuadrilateral
DATAPACKING=POINT
DT=(SINGLE SINGLE SINGLE)
0.63369023578353911308  0.39804504052481837206  1
0.6397537912611653832  0.39012534519062802563  1
0.65296390454314945373  0.3999178048766251492  1
0.65330376944034040942  0.40073908045743855677  1
1  2  3  4
  
ZONE T='face1058'
STRANDID=0, SOLUTIONTIME=0
Nodes=4, Elements=1, ZONETYPE=FEQuadrilateral
DATAPACKING=POINT
DT=(SINGLE SINGLE SINGLE)
0.6397537912611653832  0.39012534519062802563  -1
0.64569843355560541109  0.38236096404223685052  -1
0.65296390454314945373  0.3999178048766251492  -1
0.65296390454314945373  0.3999178048766251492  -1
1  2  3  4
  
ZONE T='face1059'
STRANDID=0, SOLUTIONTIME=0
Nodes=4, Elements=1, ZONETYPE=FEQuadrilateral
DATAPACKING=POINT
DT=(SINGLE SINGLE SINGLE)
0.64102316381564827807  0.41639799656474291156  1
0.65330376944034040942  0.40073908045743855677  1
0.66072848002051187688  0.41925027672258741163  1
0.66072848002051187688  0.41925027672258741163  1
1  2  3  4
  
ZONE T='face1060'
STRANDID=0, SOLUTIONTIME=0
Nodes=4, Elements=1, ZONETYPE=FEQuadrilateral
DATAPACKING=POINT
DT=(SINGLE SINGLE SINGLE)
0.61444264108846213812  0.39523901480797513086  1
0.62623015122791159115  0.38010047280636288791  1
0.62632860205211837723  0.3801734529320074385  1
0.63369023578353911308  0.39804504052481837206  1
1  2  3  4
  
ZONE T='face1061'
STRANDID=0, SOLUTIONTIME=0
Nodes=4, Elements=1, ZONETYPE=FEQuadrilateral
DATAPACKING=POINT
DT=(SINGLE SINGLE SINGLE)
0.62623015122791159115  0.38010047280636288791  -1
0.62627487851996277435  0.38004303014193890897  -1
0.62632860205211837723  0.3801734529320074385  -1
0.62632860205211837723  0.3801734529320074385  -1
1  2  3  4
  
ZONE T='face1062'
STRANDID=0, SOLUTIONTIME=0
Nodes=4, Elements=1, ZONETYPE=FEQuadrilateral
DATAPACKING=POINT
DT=(SINGLE SINGLE SINGLE)
0.62627487851996277435  0.38004303014193890897  -1
0.63772190876854184527  0.36425723010962401949  -1
0.64569843355560541109  0.38236096404223685052  -1
0.64569843355560541109  0.38236096404223685052  -1
1  2  3  4
  
ZONE T='face1063'
STRANDID=0, SOLUTIONTIME=0
Nodes=4, Elements=1, ZONETYPE=FEQuadrilateral
DATAPACKING=POINT
DT=(SINGLE SINGLE SINGLE)
0.60802573584394414841  0.51515609275212437268  -1
0.61221232864679830943  0.52499890759926304273  -1
0.6063679867624829356  0.53188493651507640081  -1
0.5963423926602393621  0.53070192563945406405  -1
1  2  3  4
  
ZONE T='face1064'
STRANDID=0, SOLUTIONTIME=0
Nodes=4, Elements=1, ZONETYPE=FEQuadrilateral
DATAPACKING=POINT
DT=(SINGLE SINGLE SINGLE)
0.61221232864679830943  0.52499890759926304273  1
0.61560486927587387829  0.53297488014921379218  1
0.6063679867624829356  0.53188493651507640081  1
0.6063679867624829356  0.53188493651507640081  1
1  2  3  4
  
ZONE T='face1065'
STRANDID=0, SOLUTIONTIME=0
Nodes=4, Elements=1, ZONETYPE=FEQuadrilateral
DATAPACKING=POINT
DT=(SINGLE SINGLE SINGLE)
0.61975818537028937172  0.49966647737433544929  1
0.62437074205151632533  0.51067339658637656008  1
0.61936606089876389269  0.51657010449606077795  1
0.61107862216481101392  0.51112555890698374572  1
1  2  3  4
  
ZONE T='face1066'
STRANDID=0, SOLUTIONTIME=0
Nodes=4, Elements=1, ZONETYPE=FEQuadrilateral
DATAPACKING=POINT
DT=(SINGLE SINGLE SINGLE)
0.60802573584394414841  0.51515609275212437268  -1
0.61107862216481101392  0.51112555890698374572  -1
0.61837834199315833139  0.51644694699171378449  -1
0.61837834199315833139  0.51644694699171378449  -1
1  2  3  4
  
ZONE T='face1067'
STRANDID=0, SOLUTIONTIME=0
Nodes=4, Elements=1, ZONETYPE=FEQuadrilateral
DATAPACKING=POINT
DT=(SINGLE SINGLE SINGLE)
0.61837834199315833139  0.51644694699171378449  1
0.61107862216481101392  0.51112555890698374572  1
0.61936606089876389269  0.51657010449606077795  1
0.61936606089876389269  0.51657010449606077795  1
1  2  3  4
  
ZONE T='face1068'
STRANDID=0, SOLUTIONTIME=0
Nodes=4, Elements=1, ZONETYPE=FEQuadrilateral
DATAPACKING=POINT
DT=(SINGLE SINGLE SINGLE)
0.62725397470029820024  0.51755363915636465322  -1
0.61936606089876389269  0.51657010449606077795  -1
0.62437074205151632533  0.51067339658637656008  -1
0.62437074205151632533  0.51067339658637656008  -1
1  2  3  4
  
ZONE T='face1069'
STRANDID=0, SOLUTIONTIME=0
Nodes=4, Elements=1, ZONETYPE=FEQuadrilateral
DATAPACKING=POINT
DT=(SINGLE SINGLE SINGLE)
0.58873466651686123807  0.51278064723726657359  -1
0.59747611333751859952  0.50120953060752815311  -1
0.60420330085348672444  0.50611355108132793923  -1
0.60802573584394414841  0.51515609275212437268  -1
1  2  3  4
  
ZONE T='face1070'
STRANDID=0, SOLUTIONTIME=0
Nodes=4, Elements=1, ZONETYPE=FEQuadrilateral
DATAPACKING=POINT
DT=(SINGLE SINGLE SINGLE)
0.59747611333751859952  0.50120953060752815311  1
0.60046041338334321669  0.49725919096732534852  1
0.60420330085348672444  0.50611355108132793923  1
0.60420330085348672444  0.50611355108132793923  1
1  2  3  4
  
ZONE T='face1071'
STRANDID=0, SOLUTIONTIME=0
Nodes=4, Elements=1, ZONETYPE=FEQuadrilateral
DATAPACKING=POINT
DT=(SINGLE SINGLE SINGLE)
0.60046041338334321669  0.49725919096732534852  1
0.6121990860900633491  0.48170081672033249198  1
0.61975818537028937172  0.49966647737433544929  1
0.61975818537028937172  0.49966647737433544929  1
1  2  3  4
  
ZONE T='face1072'
STRANDID=0, SOLUTIONTIME=0
Nodes=4, Elements=1, ZONETYPE=FEQuadrilateral
DATAPACKING=POINT
DT=(SINGLE SINGLE SINGLE)
0.58461992766013370915  0.5463419846129017321  -1
0.5932382526949619983  0.54735489536339843042  -1
0.58808726300000002674  0.55342398999999997677  -1
0.58747011953491212743  0.55300836723322899235  -1
1  2  3  4
  
ZONE T='face1073'
STRANDID=0, SOLUTIONTIME=0
Nodes=4, Elements=1, ZONETYPE=FEQuadrilateral
DATAPACKING=POINT
DT=(SINGLE SINGLE SINGLE)
0.60407633246602665533  0.54862869363284039181  1
0.59640047480033586691  0.55902262351485132452  1
0.58808726300000002674  0.55342398999999997677  1
0.5932382526949619983  0.54735489536339843042  1
1  2  3  4
  
ZONE T='face1074'
STRANDID=0, SOLUTIONTIME=0
Nodes=4, Elements=1, ZONETYPE=FEQuadrilateral
DATAPACKING=POINT
DT=(SINGLE SINGLE SINGLE)
0.592373114034124848  0.56447609949586952105  -1
0.58779503056846627018  0.55376830949760935674  -1
0.58808726300000002674  0.55342398999999997677  -1
0.59640047480033586691  0.55902262351485132452  -1
1  2  3  4
  
ZONE T='face1075'
STRANDID=0, SOLUTIONTIME=0
Nodes=4, Elements=1, ZONETYPE=FEQuadrilateral
DATAPACKING=POINT
DT=(SINGLE SINGLE SINGLE)
0.58779503056846627018  0.55376830949760935674  1
0.58747011953491212743  0.55300836723322899235  1
0.58808726300000002674  0.55342398999999997677  1
0.58808726300000002674  0.55342398999999997677  1
1  2  3  4
  
ZONE T='face1076'
STRANDID=0, SOLUTIONTIME=0
Nodes=4, Elements=1, ZONETYPE=FEQuadrilateral
DATAPACKING=POINT
DT=(SINGLE SINGLE SINGLE)
0.5963423926602393621  0.53070192563945406405  -1
0.58461992766013370915  0.5463419846129017321  -1
0.57699322623837823176  0.52832961530330901923  -1
0.57699322623837823176  0.52832961530330901923  -1
1  2  3  4
  
ZONE T='face1077'
STRANDID=0, SOLUTIONTIME=0
Nodes=4, Elements=1, ZONETYPE=FEQuadrilateral
DATAPACKING=POINT
DT=(SINGLE SINGLE SINGLE)
0.61218993289964518389  0.56670045351823483681  1
0.62333278498221866837  0.55058087054007975869  1
0.63163558009231723922  0.56768890030301177863  1
0.63163558009231723922  0.56768890030301177863  1
1  2  3  4
  
ZONE T='face1078'
STRANDID=0, SOLUTIONTIME=0
Nodes=4, Elements=1, ZONETYPE=FEQuadrilateral
DATAPACKING=POINT
DT=(SINGLE SINGLE SINGLE)
0.62333278498221866837  0.55058087054007975869  1
0.63459941087220606004  0.53522946889092681833  1
0.64189806863673726234  0.5522756472868441957  1
0.64189806863673726234  0.5522756472868441957  1
1  2  3  4
  
ZONE T='face1079'
STRANDID=0, SOLUTIONTIME=0
Nodes=4, Elements=1, ZONETYPE=FEQuadrilateral
DATAPACKING=POINT
DT=(SINGLE SINGLE SINGLE)
0.60407633246602665533  0.54862869363284039181  1
0.61560486927587387829  0.53297488014921379218  1
0.62333278498221866837  0.55058087054007975869  1
0.62333278498221866837  0.55058087054007975869  1
1  2  3  4
  
ZONE T='face1080'
STRANDID=0, SOLUTIONTIME=0
Nodes=4, Elements=1, ZONETYPE=FEQuadrilateral
DATAPACKING=POINT
DT=(SINGLE SINGLE SINGLE)
0.61560486927587387829  0.53297488014921379218  1
0.62464119368981285696  0.52101247347507184671  1
0.63045152158207273807  0.52524811677863036952  1
0.63459941087220606004  0.53522946889092681833  1
1  2  3  4
  
ZONE T='face1081'
STRANDID=0, SOLUTIONTIME=0
Nodes=4, Elements=1, ZONETYPE=FEQuadrilateral
DATAPACKING=POINT
DT=(SINGLE SINGLE SINGLE)
0.62464119368981285696  0.52101247347507184671  -1
0.62725397470029820024  0.51755363915636465322  -1
0.63045152158207273807  0.52524811677863036952  -1
0.63045152158207273807  0.52524811677863036952  -1
1  2  3  4
  
ZONE T='face1082'
STRANDID=0, SOLUTIONTIME=0
Nodes=4, Elements=1, ZONETYPE=FEQuadrilateral
DATAPACKING=POINT
DT=(SINGLE SINGLE SINGLE)
0.62158739929856876572  0.58603033075752275494  -1
0.60712191246988522764  0.6015091763186040108  -1
0.60022673364068956925  0.58290839756247414538  -1
0.60022673364068956925  0.58290839756247414538  -1
1  2  3  4
  
ZONE T='face1083'
STRANDID=0, SOLUTIONTIME=0
Nodes=4, Elements=1, ZONETYPE=FEQuadrilateral
DATAPACKING=POINT
DT=(SINGLE SINGLE SINGLE)
0.592373114034124848  0.56447609949586952105  -1
0.60692320778158470596  0.56610928592062226272  -1
0.61073265191368419913  0.56867480236639178504  -1
0.60022673364068956925  0.58290839756247414538  -1
1  2  3  4
  
ZONE T='face1084'
STRANDID=0, SOLUTIONTIME=0
Nodes=4, Elements=1, ZONETYPE=FEQuadrilateral
DATAPACKING=POINT
DT=(SINGLE SINGLE SINGLE)
0.60692320778158470596  0.56610928592062226272  1
0.61218993289964518389  0.56670045351823483681  1
0.61073265191368419913  0.56867480236639178504  1
0.61073265191368419913  0.56867480236639178504  1
1  2  3  4
  
ZONE T='face1085'
STRANDID=0, SOLUTIONTIME=0
Nodes=4, Elements=1, ZONETYPE=FEQuadrilateral
DATAPACKING=POINT
DT=(SINGLE SINGLE SINGLE)
0.63904386730843742992  0.50215768678730976493  -1
0.63659579696070867083  0.49626936648353747739  -1
0.64530954010462893145  0.48600249901457803769  -1
0.64998042235170494507  0.48787459535323296489  -1
1  2  3  4
  
ZONE T='face1086'
STRANDID=0, SOLUTIONTIME=0
Nodes=4, Elements=1, ZONETYPE=FEQuadrilateral
DATAPACKING=POINT
DT=(SINGLE SINGLE SINGLE)
0.65084880621938212553  0.48674048994866631057  1
0.64998042235170494507  0.48787459535323296489  1
0.64782492717456796605  0.48633762154071813466  1
0.64782492717456796605  0.48633762154071813466  1
1  2  3  4
  
ZONE T='face1087'
STRANDID=0, SOLUTIONTIME=0
Nodes=4, Elements=1, ZONETYPE=FEQuadrilateral
DATAPACKING=POINT
DT=(SINGLE SINGLE SINGLE)
0.64782492717456796605  0.48633762154071813466  -1
0.64998042235170494507  0.48787459535323296489  -1
0.64530954010462893145  0.48600249901457803769  -1
0.64530954010462893145  0.48600249901457803769  -1
1  2  3  4
  
ZONE T='face1088'
STRANDID=0, SOLUTIONTIME=0
Nodes=4, Elements=1, ZONETYPE=FEQuadrilateral
DATAPACKING=POINT
DT=(SINGLE SINGLE SINGLE)
0.63156609553227693876  0.48417147351635791974  1
0.64530954010462893145  0.48600249901457803769  1
0.63659579696070867083  0.49626936648353747739  1
0.63659579696070867083  0.49626936648353747739  1
1  2  3  4
  
ZONE T='face1089'
STRANDID=0, SOLUTIONTIME=0
Nodes=4, Elements=1, ZONETYPE=FEQuadrilateral
DATAPACKING=POINT
DT=(SINGLE SINGLE SINGLE)
0.6435029596770786009  0.46868997741394408107  -1
0.63625624918698464594  0.47808858653328845101  -1
0.6259974719472470861  0.47077357502312139337  -1
0.62404377209680506056  0.46607304680770356153  -1
1  2  3  4
  
ZONE T='face1090'
STRANDID=0, SOLUTIONTIME=0
Nodes=4, Elements=1, ZONETYPE=FEQuadrilateral
DATAPACKING=POINT
DT=(SINGLE SINGLE SINGLE)
0.63625624918698464594  0.47808858653328845101  1
0.63156609553227693876  0.48417147351635791974  1
0.6259974719472470861  0.47077357502312139337  1
0.6259974719472470861  0.47077357502312139337  1
1  2  3  4
  
ZONE T='face1091'
STRANDID=0, SOLUTIONTIME=0
Nodes=4, Elements=1, ZONETYPE=FEQuadrilateral
DATAPACKING=POINT
DT=(SINGLE SINGLE SINGLE)
0.62725397470029820024  0.51755363915636465322  -1
0.62437074205151632533  0.51067339658637656008  -1
0.63233387266492124823  0.50129092968374733275  -1
0.63904386730843742992  0.50215768678730976493  -1
1  2  3  4
  
ZONE T='face1092'
STRANDID=0, SOLUTIONTIME=0
Nodes=4, Elements=1, ZONETYPE=FEQuadrilateral
DATAPACKING=POINT
DT=(SINGLE SINGLE SINGLE)
0.62437074205151632533  0.51067339658637656008  1
0.61975818537028937172  0.49966647737433544929  1
0.63233387266492124823  0.50129092968374733275  1
0.63233387266492124823  0.50129092968374733275  1
1  2  3  4
  
ZONE T='face1093'
STRANDID=0, SOLUTIONTIME=0
Nodes=4, Elements=1, ZONETYPE=FEQuadrilateral
DATAPACKING=POINT
DT=(SINGLE SINGLE SINGLE)
0.63156609553227693876  0.48417147351635791974  1
0.61975818537028937172  0.49966647737433544929  1
0.6121990860900633491  0.48170081672033249198  1
0.6121990860900633491  0.48170081672033249198  1
1  2  3  4
  
ZONE T='face1094'
STRANDID=0, SOLUTIONTIME=0
Nodes=4, Elements=1, ZONETYPE=FEQuadrilateral
DATAPACKING=POINT
DT=(SINGLE SINGLE SINGLE)
0.66678174705943538125  0.52341013723088170018  -1
0.65302528892829325713  0.53785736251415927622  -1
0.64649330758844147926  0.52013972561118182458  -1
0.64649330758844147926  0.52013972561118182458  -1
1  2  3  4
  
ZONE T='face1095'
STRANDID=0, SOLUTIONTIME=0
Nodes=4, Elements=1, ZONETYPE=FEQuadrilateral
DATAPACKING=POINT
DT=(SINGLE SINGLE SINGLE)
0.65834275381169748975  0.50467437297653183759  -1
0.64649330758844147926  0.52013972561118182458  -1
0.63904386730843742992  0.50215768678730976493  -1
0.63904386730843742992  0.50215768678730976493  -1
1  2  3  4
  
ZONE T='face1096'
STRANDID=0, SOLUTIONTIME=0
Nodes=4, Elements=1, ZONETYPE=FEQuadrilateral
DATAPACKING=POINT
DT=(SINGLE SINGLE SINGLE)
0.63459941087220606004  0.53522946889092681833  1
0.64646505057304382014  0.5369217431375321592  1
0.65112545273210142849  0.54031910754844558742  1
0.64189806863673726234  0.5522756472868441957  1
1  2  3  4
  
ZONE T='face1097'
STRANDID=0, SOLUTIONTIME=0
Nodes=4, Elements=1, ZONETYPE=FEQuadrilateral
DATAPACKING=POINT
DT=(SINGLE SINGLE SINGLE)
0.64646505057304382014  0.5369217431375321592  -1
0.65302528892829325713  0.53785736251415927622  -1
0.65112545273210142849  0.54031910754844558742  -1
0.65112545273210142849  0.54031910754844558742  -1
1  2  3  4
  
ZONE T='face1098'
STRANDID=0, SOLUTIONTIME=0
Nodes=4, Elements=1, ZONETYPE=FEQuadrilateral
DATAPACKING=POINT
DT=(SINGLE SINGLE SINGLE)
0.64649330758844147926  0.52013972561118182458  -1
0.63808224920753831011  0.53081080462816421228  -1
0.63045152158207273807  0.52524811677863036952  -1
0.62725397470029820024  0.51755363915636465322  -1
1  2  3  4
  
ZONE T='face1099'
STRANDID=0, SOLUTIONTIME=0
Nodes=4, Elements=1, ZONETYPE=FEQuadrilateral
DATAPACKING=POINT
DT=(SINGLE SINGLE SINGLE)
0.63808224920753831011  0.53081080462816421228  1
0.63459941087220606004  0.53522946889092681833  1
0.63045152158207273807  0.52524811677863036952  1
0.63045152158207273807  0.52524811677863036952  1
1  2  3  4
  
ZONE T='face1100'
STRANDID=0, SOLUTIONTIME=0
Nodes=4, Elements=1, ZONETYPE=FEQuadrilateral
DATAPACKING=POINT
DT=(SINGLE SINGLE SINGLE)
0.57375930156325105624  0.4771254811240294158  1
0.5850949461479996172  0.46163783276417702517  1
0.59286568132282080335  0.4793762395471546367  1
0.59286568132282080335  0.4793762395471546367  1
1  2  3  4
  
ZONE T='face1101'
STRANDID=0, SOLUTIONTIME=0
Nodes=4, Elements=1, ZONETYPE=FEQuadrilateral
DATAPACKING=POINT
DT=(SINGLE SINGLE SINGLE)
0.5850949461479996172  0.46163783276417702517  1
0.59440618342724438339  0.44824743630849056553  1
0.59917960962860628005  0.45165112339418345133  1
0.60450010528369002571  0.46365791675941625538  1
1  2  3  4
  
ZONE T='face1102'
STRANDID=0, SOLUTIONTIME=0
Nodes=4, Elements=1, ZONETYPE=FEQuadrilateral
DATAPACKING=POINT
DT=(SINGLE SINGLE SINGLE)
0.59440618342724438339  0.44824743630849056553  -1
0.59640048353231833733  0.44537945343385354491  -1
0.59917960962860628005  0.45165112339418345133  -1
0.59917960962860628005  0.45165112339418345133  -1
1  2  3  4
  
ZONE T='face1103'
STRANDID=0, SOLUTIONTIME=0
Nodes=4, Elements=1, ZONETYPE=FEQuadrilateral
DATAPACKING=POINT
DT=(SINGLE SINGLE SINGLE)
0.5663479422074135794  0.45996303033569807539  1
0.57668907630409227405  0.44431155959751472695  1
0.5850949461479996172  0.46163783276417702517  1
0.5850949461479996172  0.46163783276417702517  1
1  2  3  4
  
ZONE T='face1104'
STRANDID=0, SOLUTIONTIME=0
Nodes=4, Elements=1, ZONETYPE=FEQuadrilateral
DATAPACKING=POINT
DT=(SINGLE SINGLE SINGLE)
0.59640048353231833733  0.44537945343385354491  -1
0.58988933626428208257  0.44502670266601018767  -1
0.58013784439080295918  0.43807341051151321709  -1
0.58698671511579347815  0.4256851386477503163  -1
1  2  3  4
  
ZONE T='face1105'
STRANDID=0, SOLUTIONTIME=0
Nodes=4, Elements=1, ZONETYPE=FEQuadrilateral
DATAPACKING=POINT
DT=(SINGLE SINGLE SINGLE)
0.58988933626428208257  0.44502670266601018767  1
0.57668907630409227405  0.44431155959751472695  1
0.58013784439080295918  0.43807341051151321709  1
0.58013784439080295918  0.43807341051151321709  1
1  2  3  4
  
ZONE T='face1106'
STRANDID=0, SOLUTIONTIME=0
Nodes=4, Elements=1, ZONETYPE=FEQuadrilateral
DATAPACKING=POINT
DT=(SINGLE SINGLE SINGLE)
0.58117918273428892384  0.49487475659922253168  -1
0.56940702311106050626  0.51036229544040068173  -1
0.56184647908156659657  0.49234261658099665038  -1
0.56184647908156659657  0.49234261658099665038  -1
1  2  3  4
  
ZONE T='face1107'
STRANDID=0, SOLUTIONTIME=0
Nodes=4, Elements=1, ZONETYPE=FEQuadrilateral
DATAPACKING=POINT
DT=(SINGLE SINGLE SINGLE)
0.55520994529184375388  0.47455332061076554995  -1
0.56224885071390917624  0.47552937575350623378  -1
0.57037264890619254754  0.48145150481047244151  -1
0.56184647908156659657  0.49234261658099665038  -1
1  2  3  4
  
ZONE T='face1108'
STRANDID=0, SOLUTIONTIME=0
Nodes=4, Elements=1, ZONETYPE=FEQuadrilateral
DATAPACKING=POINT
DT=(SINGLE SINGLE SINGLE)
0.56224885071390917624  0.47552937575350623378  1
0.57375930156325105624  0.4771254811240294158  1
0.57037264890619254754  0.48145150481047244151  1
0.57037264890619254754  0.48145150481047244151  1
1  2  3  4
  
ZONE T='face1109'
STRANDID=0, SOLUTIONTIME=0
Nodes=4, Elements=1, ZONETYPE=FEQuadrilateral
DATAPACKING=POINT
DT=(SINGLE SINGLE SINGLE)
0.6121990860900633491  0.48170081672033249198  1
0.60046041338334321669  0.49725919096732534852  1
0.59286568132282080335  0.4793762395471546367  1
0.59286568132282080335  0.4793762395471546367  1
1  2  3  4
  
ZONE T='face1110'
STRANDID=0, SOLUTIONTIME=0
Nodes=4, Elements=1, ZONETYPE=FEQuadrilateral
DATAPACKING=POINT
DT=(SINGLE SINGLE SINGLE)
0.58117918273428892384  0.49487475659922253168  -1
0.59034037962259300336  0.4960076859807037164  -1
0.59747611333751859952  0.50120953060752815311  -1
0.58873466651686123807  0.51278064723726657359  -1
1  2  3  4
  
ZONE T='face1111'
STRANDID=0, SOLUTIONTIME=0
Nodes=4, Elements=1, ZONETYPE=FEQuadrilateral
DATAPACKING=POINT
DT=(SINGLE SINGLE SINGLE)
0.59034037962259300336  0.4960076859807037164  1
0.60046041338334321669  0.49725919096732534852  1
0.59747611333751859952  0.50120953060752815311  1
0.59747611333751859952  0.50120953060752815311  1
1  2  3  4
  
ZONE T='face1112'
STRANDID=0, SOLUTIONTIME=0
Nodes=4, Elements=1, ZONETYPE=FEQuadrilateral
DATAPACKING=POINT
DT=(SINGLE SINGLE SINGLE)
0.58873466651686123807  0.51278064723726657359  -1
0.57699322623837823176  0.52832961530330901923  -1
0.56940702311106050626  0.51036229544040068173  -1
0.56940702311106050626  0.51036229544040068173  -1
1  2  3  4
  
ZONE T='face1113'
STRANDID=0, SOLUTIONTIME=0
Nodes=4, Elements=1, ZONETYPE=FEQuadrilateral
DATAPACKING=POINT
DT=(SINGLE SINGLE SINGLE)
0.62865474662012965634  0.43200799091953084874  -1
0.61639161242137863184  0.44777484278695228737  -1
0.60864544544686405292  0.42908680867466120201  -1
0.60864544544686405292  0.42908680867466120201  -1
1  2  3  4
  
ZONE T='face1114'
STRANDID=0, SOLUTIONTIME=0
Nodes=4, Elements=1, ZONETYPE=FEQuadrilateral
DATAPACKING=POINT
DT=(SINGLE SINGLE SINGLE)
0.60191408330104889668  0.41015232264207296398  -1
0.60464120310667335279  0.41061927158692274054  -1
0.61660104422837247462  0.41935422784900733273  -1
0.60864544544686405292  0.42908680867466120201  -1
1  2  3  4
  
ZONE T='face1115'
STRANDID=0, SOLUTIONTIME=0
Nodes=4, Elements=1, ZONETYPE=FEQuadrilateral
DATAPACKING=POINT
DT=(SINGLE SINGLE SINGLE)
0.60464120310667335279  0.41061927158692274054  1
0.62139611508037773113  0.41348811821809555722  1
0.61660104422837247462  0.41935422784900733273  1
0.61660104422837247462  0.41935422784900733273  1
1  2  3  4
  
ZONE T='face1116'
STRANDID=0, SOLUTIONTIME=0
Nodes=4, Elements=1, ZONETYPE=FEQuadrilateral
DATAPACKING=POINT
DT=(SINGLE SINGLE SINGLE)
0.61639161242137863184  0.44777484278695228737  -1
0.60850897000617165666  0.45830341508056898769  -1
0.59917960962860628005  0.45165112339418345133  -1
0.59640048353231833733  0.44537945343385354491  -1
1  2  3  4
  
ZONE T='face1117'
STRANDID=0, SOLUTIONTIME=0
Nodes=4, Elements=1, ZONETYPE=FEQuadrilateral
DATAPACKING=POINT
DT=(SINGLE SINGLE SINGLE)
0.60850897000617165666  0.45830341508056898769  1
0.60450010528369002571  0.46365791675941625538  1
0.59917960962860628005  0.45165112339418345133  1
0.59917960962860628005  0.45165112339418345133  1
1  2  3  4
  
ZONE T='face1118'
STRANDID=0, SOLUTIONTIME=0
Nodes=4, Elements=1, ZONETYPE=FEQuadrilateral
DATAPACKING=POINT
DT=(SINGLE SINGLE SINGLE)
0.60864544544686405292  0.42908680867466120201  -1
0.59640048353231833733  0.44537945343385354491  -1
0.58698671511579347815  0.4256851386477503163  -1
0.58698671511579347815  0.4256851386477503163  -1
1  2  3  4
  
ZONE T='face1119'
STRANDID=0, SOLUTIONTIME=0
Nodes=4, Elements=1, ZONETYPE=FEQuadrilateral
DATAPACKING=POINT
DT=(SINGLE SINGLE SINGLE)
0.63610244105895419331  0.45044247808370413422  -1
0.62404377209680506056  0.46607304680770356153  -1
0.61639161242137863184  0.44777484278695228737  -1
0.61639161242137863184  0.44777484278695228737  -1
1  2  3  4
  
ZONE T='face1120'
STRANDID=0, SOLUTIONTIME=0
Nodes=4, Elements=1, ZONETYPE=FEQuadrilateral
DATAPACKING=POINT
DT=(SINGLE SINGLE SINGLE)
0.60450010528369002571  0.46365791675941625538  1
0.61843292216021206187  0.46537967987672396175  1
0.62241644505954063504  0.46822012715212929512  1
0.6121990860900633491  0.48170081672033249198  1
1  2  3  4
  
ZONE T='face1121'
STRANDID=0, SOLUTIONTIME=0
Nodes=4, Elements=1, ZONETYPE=FEQuadrilateral
DATAPACKING=POINT
DT=(SINGLE SINGLE SINGLE)
0.61843292216021206187  0.46537967987672396175  -1
0.62404377209680506056  0.46607304680770356153  -1
0.62241644505954063504  0.46822012715212929512  -1
0.62241644505954063504  0.46822012715212929512  -1
1  2  3  4
  
ZONE T='face1122'
STRANDID=0, SOLUTIONTIME=0
Nodes=4, Elements=1, ZONETYPE=FEQuadrilateral
DATAPACKING=POINT
DT=(SINGLE SINGLE SINGLE)
0.51270057593202100765  0.64161836279413697604  1
0.50903311157231545536  0.6465686344299008681  1
0.50024592976077042472  0.65692203030318907508  1
0.49256486073329958097  0.63928746948299841613  1
1  2  3  4
  
ZONE T='face1123'
STRANDID=0, SOLUTIONTIME=0
Nodes=4, Elements=1, ZONETYPE=FEQuadrilateral
DATAPACKING=POINT
DT=(SINGLE SINGLE SINGLE)
0.50903311157231545536  0.6465686344299008681  -1
0.50065940320312507517  0.65787130214811850859  -1
0.50024592976077042472  0.65692203030318907508  -1
0.50024592976077042472  0.65692203030318907508  -1
1  2  3  4
  
ZONE T='face1124'
STRANDID=0, SOLUTIONTIME=0
Nodes=4, Elements=1, ZONETYPE=FEQuadrilateral
DATAPACKING=POINT
DT=(SINGLE SINGLE SINGLE)
0.48892267289389063079  0.67440333465207280561  -1
0.48767879496742122525  0.67172911228908449566  -1
0.49953889804882189996  0.65775508228342161043  -1
0.50065940320312507517  0.65787130214811850859  -1
1  2  3  4
  
ZONE T='face1125'
STRANDID=0, SOLUTIONTIME=0
Nodes=4, Elements=1, ZONETYPE=FEQuadrilateral
DATAPACKING=POINT
DT=(SINGLE SINGLE SINGLE)
0.48767879496742122525  0.67172911228908449566  1
0.48024830336385726515  0.65575424338000443125  1
0.49953889804882189996  0.65775508228342161043  1
0.49953889804882189996  0.65775508228342161043  1
1  2  3  4
  
ZONE T='face1126'
STRANDID=0, SOLUTIONTIME=0
Nodes=4, Elements=1, ZONETYPE=FEQuadrilateral
DATAPACKING=POINT
DT=(SINGLE SINGLE SINGLE)
0.50065940320312507517  0.65787130214811850859  -1
0.52078400534472268912  0.66019393982876672933  -1
0.50873537772638710575  0.6759802968708233939  -1
0.50873537772638710575  0.6759802968708233939  -1
1  2  3  4
  
ZONE T='face1127'
STRANDID=0, SOLUTIONTIME=0
Nodes=4, Elements=1, ZONETYPE=FEQuadrilateral
DATAPACKING=POINT
DT=(SINGLE SINGLE SINGLE)
0.50468944714029673193  0.6230570572904414739  -1
0.51678182167990360796  0.60691104484402713659  -1
0.5247140594327837082  0.62541181274357493525  -1
0.5247140594327837082  0.62541181274357493525  -1
1  2  3  4
  
ZONE T='face1128'
STRANDID=0, SOLUTIONTIME=0
Nodes=4, Elements=1, ZONETYPE=FEQuadrilateral
DATAPACKING=POINT
DT=(SINGLE SINGLE SINGLE)
0.51270057593202100765  0.64161836279413697604  1
0.51676254629115836448  0.63613864278411003106  1
0.51745865400000001788  0.63664133599999994662  1
0.51318780429729371484  0.64167341552626389056  1
1  2  3  4
  
ZONE T='face1129'
STRANDID=0, SOLUTIONTIME=0
Nodes=4, Elements=1, ZONETYPE=FEQuadrilateral
DATAPACKING=POINT
DT=(SINGLE SINGLE SINGLE)
0.5247140594327837082  0.62541181274357493525  -1
0.5254876351521082789  0.62718128126294980795  -1
0.51745865400000001788  0.63664133599999994662  -1
0.51676254629115836448  0.63613864278411003106  -1
1  2  3  4
  
ZONE T='face1130'
STRANDID=0, SOLUTIONTIME=0
Nodes=4, Elements=1, ZONETYPE=FEQuadrilateral
DATAPACKING=POINT
DT=(SINGLE SINGLE SINGLE)
0.53279168789585296118  0.64388849048765828265  1
0.52651157508557877573  0.64317889024080754368  1
0.51745865400000001788  0.63664133599999994662  1
0.5254876351521082789  0.62718128126294980795  1
1  2  3  4
  
ZONE T='face1131'
STRANDID=0, SOLUTIONTIME=0
Nodes=4, Elements=1, ZONETYPE=FEQuadrilateral
DATAPACKING=POINT
DT=(SINGLE SINGLE SINGLE)
0.52651157508557877573  0.64317889024080754368  -1
0.51318780429729371484  0.64167341552626389056  -1
0.51745865400000001788  0.63664133599999994662  -1
0.51745865400000001788  0.63664133599999994662  -1
1  2  3  4
  
ZONE T='face1132'
STRANDID=0, SOLUTIONTIME=0
Nodes=4, Elements=1, ZONETYPE=FEQuadrilateral
DATAPACKING=POINT
DT=(SINGLE SINGLE SINGLE)
0.54870119404071571179  0.59343939856443106429  -1
0.53669473158004432634  0.6093346749831429765  -1
0.52891439894033787095  0.5908998554392942415  -1
0.52891439894033787095  0.5908998554392942415  -1
1  2  3  4
  
ZONE T='face1133'
STRANDID=0, SOLUTIONTIME=0
Nodes=4, Elements=1, ZONETYPE=FEQuadrilateral
DATAPACKING=POINT
DT=(SINGLE SINGLE SINGLE)
0.53669473158004432634  0.6093346749831429765  -1
0.5247140594327837082  0.62541181274357493525  -1
0.51678182167990360796  0.60691104484402713659  -1
0.51678182167990360796  0.60691104484402713659  -1
1  2  3  4
  
ZONE T='face1134'
STRANDID=0, SOLUTIONTIME=0
Nodes=4, Elements=1, ZONETYPE=FEQuadrilateral
DATAPACKING=POINT
DT=(SINGLE SINGLE SINGLE)
0.54462654614325323177  0.62766130650362816912  1
0.53802528259958792844  0.61240894229739517574  1
0.54027288008885698822  0.60976073639523531433  1
0.55643063186503172179  0.61168469078702225605  1
1  2  3  4
  
ZONE T='face1135'
STRANDID=0, SOLUTIONTIME=0
Nodes=4, Elements=1, ZONETYPE=FEQuadrilateral
DATAPACKING=POINT
DT=(SINGLE SINGLE SINGLE)
0.53802528259958792844  0.61240894229739517574  -1
0.53669473158004432634  0.6093346749831429765  -1
0.54027288008885698822  0.60976073639523531433  -1
0.54027288008885698822  0.60976073639523531433  -1
1  2  3  4
  
ZONE T='face1136'
STRANDID=0, SOLUTIONTIME=0
Nodes=4, Elements=1, ZONETYPE=FEQuadrilateral
DATAPACKING=POINT
DT=(SINGLE SINGLE SINGLE)
0.53279168789585296118  0.64388849048765828265  1
0.5254876351521082789  0.62718128126294980795  1
0.52679035251885497626  0.62564636950230978485  1
0.54462654614325323177  0.62766130650362816912  1
1  2  3  4
  
ZONE T='face1137'
STRANDID=0, SOLUTIONTIME=0
Nodes=4, Elements=1, ZONETYPE=FEQuadrilateral
DATAPACKING=POINT
DT=(SINGLE SINGLE SINGLE)
0.5254876351521082789  0.62718128126294980795  -1
0.5247140594327837082  0.62541181274357493525  -1
0.52679035251885497626  0.62564636950230978485  -1
0.52679035251885497626  0.62564636950230978485  -1
1  2  3  4
  
ZONE T='face1138'
STRANDID=0, SOLUTIONTIME=0
Nodes=4, Elements=1, ZONETYPE=FEQuadrilateral
DATAPACKING=POINT
DT=(SINGLE SINGLE SINGLE)
0.54111235800288937092  0.66254091475109955223  -1
0.52870145785002053973  0.67928500601715258167  -1
0.52078400534472268912  0.66019393982876672933  -1
0.52078400534472268912  0.66019393982876672933  -1
1  2  3  4
  
ZONE T='face1139'
STRANDID=0, SOLUTIONTIME=0
Nodes=4, Elements=1, ZONETYPE=FEQuadrilateral
DATAPACKING=POINT
DT=(SINGLE SINGLE SINGLE)
0.52870145785002053973  0.67928500601715258167  -1
0.51559394406020031543  0.69211929058736243459  -1
0.50873537772638710575  0.6759802968708233939  -1
0.50873537772638710575  0.6759802968708233939  -1
1  2  3  4
  
ZONE T='face1140'
STRANDID=0, SOLUTIONTIME=0
Nodes=4, Elements=1, ZONETYPE=FEQuadrilateral
DATAPACKING=POINT
DT=(SINGLE SINGLE SINGLE)
0.52870145785002053973  0.67928500601715258167  -1
0.55007346308073090668  0.68189307068575588655  -1
0.53580255259085385333  0.70497413359448135584  -1
0.53580255259085385333  0.70497413359448135584  -1
1  2  3  4
  
ZONE T='face1141'
STRANDID=0, SOLUTIONTIME=0
Nodes=4, Elements=1, ZONETYPE=FEQuadrilateral
DATAPACKING=POINT
DT=(SINGLE SINGLE SINGLE)
0.53279168789585296118  0.64388849048765828265  1
0.54462654614325323177  0.62766130650362816912  1
0.55281488013732105191  0.64590670228345548054  1
0.55281488013732105191  0.64590670228345548054  1
1  2  3  4
  
ZONE T='face1142'
STRANDID=0, SOLUTIONTIME=0
Nodes=4, Elements=1, ZONETYPE=FEQuadrilateral
DATAPACKING=POINT
DT=(SINGLE SINGLE SINGLE)
0.56152242683726338868  0.66410035882966678145  1
0.55476808491684581615  0.66358428910947664381  1
0.54522609848921144149  0.65669355701913711965  1
0.55281488013732105191  0.64590670228345548054  1
1  2  3  4
  
ZONE T='face1143'
STRANDID=0, SOLUTIONTIME=0
Nodes=4, Elements=1, ZONETYPE=FEQuadrilateral
DATAPACKING=POINT
DT=(SINGLE SINGLE SINGLE)
0.55476808491684581615  0.66358428910947664381  -1
0.54111235800288937092  0.66254091475109955223  -1
0.54522609848921144149  0.65669355701913711965  -1
0.54522609848921144149  0.65669355701913711965  -1
1  2  3  4
  
ZONE T='face1144'
STRANDID=0, SOLUTIONTIME=0
Nodes=4, Elements=1, ZONETYPE=FEQuadrilateral
DATAPACKING=POINT
DT=(SINGLE SINGLE SINGLE)
0.54462654614325323177  0.62766130650362816912  1
0.55643063186503172179  0.61168469078702225605  1
0.56431440298795021437  0.62974207294811035407  1
0.56431440298795021437  0.62974207294811035407  1
1  2  3  4
  
ZONE T='face1145'
STRANDID=0, SOLUTIONTIME=0
Nodes=4, Elements=1, ZONETYPE=FEQuadrilateral
DATAPACKING=POINT
DT=(SINGLE SINGLE SINGLE)
0.55281488013732105191  0.64590670228345548054  1
0.56431440298795021437  0.62974207294811035407  1
0.57252476740981261827  0.64751089108021842033  1
0.57252476740981261827  0.64751089108021842033  1
1  2  3  4
  
ZONE T='face1146'
STRANDID=0, SOLUTIONTIME=0
Nodes=4, Elements=1, ZONETYPE=FEQuadrilateral
DATAPACKING=POINT
DT=(SINGLE SINGLE SINGLE)
0.57275199287434908069  0.56202087336732098333  1
[truncated: 5,209,403 more chars]
