# Supplementary material for: High genus surface parameterization using the Euclidean Ricci flow method
Source: Sci Rep. 2025 May 22;15:17784. doi: 10.1038/s41598-025-97421-5 (PMC12098817; doi:10.1038/s41598-025-97421-5)
Supplement: Supplementary file 1 — Supplementary Information. [file 41598_2025_97421_MOESM1_ESM.zip › Supplementary_materials_2025_3_13/Divided_Triangles_or_Quadrilaterals_on_parameter_domain_output_for_vase.dat]

TITLE     = '2D DATASET'
VARIABLES = 'u'
'v'
'Value'
ZONE T='face1'
STRANDID=0, SOLUTIONTIME=0
Nodes=4, Elements=1, ZONETYPE=FEQuadrilateral
DATAPACKING=POINT
DT=(SINGLE SINGLE SINGLE)
0.51864213495830613354  0.39520388530341699074  -1
0.51951226908763192824  0.39447280054289213247  -1
0.51952740423784760093  0.39547744740210560854  -1
0.51952740423784760093  0.39547744740210560854  -1
1  2  3  4
  
ZONE T='face2'
STRANDID=0, SOLUTIONTIME=0
Nodes=4, Elements=1, ZONETYPE=FEQuadrilateral
DATAPACKING=POINT
DT=(SINGLE SINGLE SINGLE)
0.51683124129021895676  0.39378675171279436951  -1
0.51798375339869584533  0.39272060053445057015  -1
0.51831410320177684348  0.39406140847159287777  -1
0.51831410320177684348  0.39406140847159287777  -1
1  2  3  4
  
ZONE T='face3'
STRANDID=0, SOLUTIONTIME=0
Nodes=4, Elements=1, ZONETYPE=FEQuadrilateral
DATAPACKING=POINT
DT=(SINGLE SINGLE SINGLE)
0.5163950165845405671  0.39512394956479379715  -1
0.51683124129021895676  0.39378675171279436951  -1
0.51753757128094790563  0.39503756038101262016  -1
0.51753757128094790563  0.39503756038101262016  -1
1  2  3  4
  
ZONE T='face4'
STRANDID=0, SOLUTIONTIME=0
Nodes=4, Elements=1, ZONETYPE=FEQuadrilateral
DATAPACKING=POINT
DT=(SINGLE SINGLE SINGLE)
0.51753757128094790563  0.39503756038101262016  -1
0.51831410320177684348  0.39406140847159287777  -1
0.51864213495830613354  0.39520388530341699074  -1
0.51864213495830613354  0.39520388530341699074  -1
1  2  3  4
  
ZONE T='face5'
STRANDID=0, SOLUTIONTIME=0
Nodes=4, Elements=1, ZONETYPE=FEQuadrilateral
DATAPACKING=POINT
DT=(SINGLE SINGLE SINGLE)
0.51951226908763192824  0.39447280054289213247  -1
0.51864213495830613354  0.39520388530341699074  -1
0.51831410320177684348  0.39406140847159287777  -1
0.51831410320177684348  0.39406140847159287777  -1
1  2  3  4
  
ZONE T='face6'
STRANDID=0, SOLUTIONTIME=0
Nodes=4, Elements=1, ZONETYPE=FEQuadrilateral
DATAPACKING=POINT
DT=(SINGLE SINGLE SINGLE)
0.51831410320177684348  0.39406140847159287777  -1
0.51753757128094790563  0.39503756038101262016  -1
0.51683124129021895676  0.39378675171279436951  -1
0.51683124129021895676  0.39378675171279436951  -1
1  2  3  4
  
ZONE T='face7'
STRANDID=0, SOLUTIONTIME=0
Nodes=4, Elements=1, ZONETYPE=FEQuadrilateral
DATAPACKING=POINT
DT=(SINGLE SINGLE SINGLE)
0.51930984846567829205  0.3970249879715281871  -1
0.51840403940499735214  0.3968823825244859882  -1
0.51897400640249069514  0.39615037008806935903  -1
0.51897400640249069514  0.39615037008806935903  -1
1  2  3  4
  
ZONE T='face8'
STRANDID=0, SOLUTIONTIME=0
Nodes=4, Elements=1, ZONETYPE=FEQuadrilateral
DATAPACKING=POINT
DT=(SINGLE SINGLE SINGLE)
0.51801137632601301775  0.39601491687015349941  -1
0.51897400640249069514  0.39615037008806935903  -1
0.51840403940499735214  0.3968823825244859882  -1
0.51840403940499735214  0.3968823825244859882  -1
1  2  3  4
  
ZONE T='face9'
STRANDID=0, SOLUTIONTIME=0
Nodes=4, Elements=1, ZONETYPE=FEQuadrilateral
DATAPACKING=POINT
DT=(SINGLE SINGLE SINGLE)
0.51840403940499735214  0.3968823825244859882  -1
0.51930984846567829205  0.3970249879715281871  -1
0.51873281016774486218  0.39768621245828877919  -1
0.51873281016774486218  0.39768621245828877919  -1
1  2  3  4
  
ZONE T='face10'
STRANDID=0, SOLUTIONTIME=0
Nodes=4, Elements=1, ZONETYPE=FEQuadrilateral
DATAPACKING=POINT
DT=(SINGLE SINGLE SINGLE)
0.51995742309066117492  0.39628670491697881584  -1
0.51897400640249069514  0.39615037008806935903  -1
0.51952740423784760093  0.39547744740210560854  -1
0.51952740423784760093  0.39547744740210560854  -1
1  2  3  4
  
ZONE T='face11'
STRANDID=0, SOLUTIONTIME=0
Nodes=4, Elements=1, ZONETYPE=FEQuadrilateral
DATAPACKING=POINT
DT=(SINGLE SINGLE SINGLE)
0.51864213495830613354  0.39520388530341699074  -1
0.51952740423784760093  0.39547744740210560854  -1
0.51897400640249069514  0.39615037008806935903  -1
0.51897400640249069514  0.39615037008806935903  -1
1  2  3  4
  
ZONE T='face12'
STRANDID=0, SOLUTIONTIME=0
Nodes=4, Elements=1, ZONETYPE=FEQuadrilateral
DATAPACKING=POINT
DT=(SINGLE SINGLE SINGLE)
0.51897400640249069514  0.39615037008806935903  -1
0.51995742309066117492  0.39628670491697881584  -1
0.51930984846567829205  0.3970249879715281871  -1
0.51930984846567829205  0.3970249879715281871  -1
1  2  3  4
  
ZONE T='face13'
STRANDID=0, SOLUTIONTIME=0
Nodes=4, Elements=1, ZONETYPE=FEQuadrilateral
DATAPACKING=POINT
DT=(SINGLE SINGLE SINGLE)
0.51801137632601301775  0.39601491687015349941  -1
0.51700712697492201553  0.39599440198777136057  -1
0.51753757128094790563  0.39503756038101262016  -1
0.51753757128094790563  0.39503756038101262016  -1
1  2  3  4
  
ZONE T='face14'
STRANDID=0, SOLUTIONTIME=0
Nodes=4, Elements=1, ZONETYPE=FEQuadrilateral
DATAPACKING=POINT
DT=(SINGLE SINGLE SINGLE)
0.5163950165845405671  0.39512394956479379715  -1
0.51753757128094790563  0.39503756038101262016  -1
0.51700712697492201553  0.39599440198777136057  -1
0.51700712697492201553  0.39599440198777136057  -1
1  2  3  4
  
ZONE T='face15'
STRANDID=0, SOLUTIONTIME=0
Nodes=4, Elements=1, ZONETYPE=FEQuadrilateral
DATAPACKING=POINT
DT=(SINGLE SINGLE SINGLE)
0.51753757128094790563  0.39503756038101262016  -1
0.51864213495830613354  0.39520388530341699074  -1
0.51801137632601301775  0.39601491687015349941  -1
0.51801137632601301775  0.39601491687015349941  -1
1  2  3  4
  
ZONE T='face16'
STRANDID=0, SOLUTIONTIME=0
Nodes=4, Elements=1, ZONETYPE=FEQuadrilateral
DATAPACKING=POINT
DT=(SINGLE SINGLE SINGLE)
0.51897400640249069514  0.39615037008806935903  -1
0.51801137632601301775  0.39601491687015349941  -1
0.51864213495830613354  0.39520388530341699074  -1
0.51864213495830613354  0.39520388530341699074  -1
1  2  3  4
  
ZONE T='face17'
STRANDID=0, SOLUTIONTIME=0
Nodes=4, Elements=1, ZONETYPE=FEQuadrilateral
DATAPACKING=POINT
DT=(SINGLE SINGLE SINGLE)
0.51935219677629451684  0.39315949594281246471  -1
0.52064711231975557837  0.39220781602285037515  -1
0.52060646699611501376  0.39378415181114589938  -1
0.52060646699611501376  0.39378415181114589938  -1
1  2  3  4
  
ZONE T='face18'
STRANDID=0, SOLUTIONTIME=0
Nodes=4, Elements=1, ZONETYPE=FEQuadrilateral
DATAPACKING=POINT
DT=(SINGLE SINGLE SINGLE)
0.51951226908763192824  0.39447280054289213247  -1
0.52064650214018814989  0.39522002388951255059  -1
0.51952740423784760093  0.39547744740210560854  -1
0.51952740423784760093  0.39547744740210560854  -1
1  2  3  4
  
ZONE T='face19'
STRANDID=0, SOLUTIONTIME=0
Nodes=4, Elements=1, ZONETYPE=FEQuadrilateral
DATAPACKING=POINT
DT=(SINGLE SINGLE SINGLE)
0.51952740423784760093  0.39547744740210560854  -1
0.52064650214018814989  0.39522002388951255059  -1
0.51995742309066117492  0.39628670491697881584  -1
0.51995742309066117492  0.39628670491697881584  -1
1  2  3  4
  
ZONE T='face20'
STRANDID=0, SOLUTIONTIME=0
Nodes=4, Elements=1, ZONETYPE=FEQuadrilateral
DATAPACKING=POINT
DT=(SINGLE SINGLE SINGLE)
0.52205469499806400613  0.39562900231160336162  -1
0.52064650214018814989  0.39522002388951255059  -1
0.52167629317175656656  0.39441478521804484991  -1
0.52167629317175656656  0.39441478521804484991  -1
1  2  3  4
  
ZONE T='face21'
STRANDID=0, SOLUTIONTIME=0
Nodes=4, Elements=1, ZONETYPE=FEQuadrilateral
DATAPACKING=POINT
DT=(SINGLE SINGLE SINGLE)
0.52060646699611501376  0.39378415181114589938  -1
0.52167629317175656656  0.39441478521804484991  -1
0.52064650214018814989  0.39522002388951255059  -1
0.52064650214018814989  0.39522002388951255059  -1
1  2  3  4
  
ZONE T='face22'
STRANDID=0, SOLUTIONTIME=0
Nodes=4, Elements=1, ZONETYPE=FEQuadrilateral
DATAPACKING=POINT
DT=(SINGLE SINGLE SINGLE)
0.51951226908763192824  0.39447280054289213247  -1
0.51831410320177684348  0.39406140847159287777  -1
0.51935219677629451684  0.39315949594281246471  -1
0.51935219677629451684  0.39315949594281246471  -1
1  2  3  4
  
ZONE T='face23'
STRANDID=0, SOLUTIONTIME=0
Nodes=4, Elements=1, ZONETYPE=FEQuadrilateral
DATAPACKING=POINT
DT=(SINGLE SINGLE SINGLE)
0.51798375339869584533  0.39272060053445057015  -1
0.51935219677629451684  0.39315949594281246471  -1
0.51831410320177684348  0.39406140847159287777  -1
0.51831410320177684348  0.39406140847159287777  -1
1  2  3  4
  
ZONE T='face24'
STRANDID=0, SOLUTIONTIME=0
Nodes=4, Elements=1, ZONETYPE=FEQuadrilateral
DATAPACKING=POINT
DT=(SINGLE SINGLE SINGLE)
0.51935219677629451684  0.39315949594281246471  -1
0.52060646699611501376  0.39378415181114589938  -1
0.51951226908763192824  0.39447280054289213247  -1
0.51951226908763192824  0.39447280054289213247  -1
1  2  3  4
  
ZONE T='face25'
STRANDID=0, SOLUTIONTIME=0
Nodes=4, Elements=1, ZONETYPE=FEQuadrilateral
DATAPACKING=POINT
DT=(SINGLE SINGLE SINGLE)
0.52064650214018814989  0.39522002388951255059  -1
0.51951226908763192824  0.39447280054289213247  -1
0.52060646699611501376  0.39378415181114589938  -1
0.52060646699611501376  0.39378415181114589938  -1
1  2  3  4
  
ZONE T='face26'
STRANDID=0, SOLUTIONTIME=0
Nodes=4, Elements=1, ZONETYPE=FEQuadrilateral
DATAPACKING=POINT
DT=(SINGLE SINGLE SINGLE)
0.51840295503389421938  0.39050428514429030846  -1
0.51778824472407458668  0.39147616441596561065  -1
0.51688105804467487925  0.3903349153346673539  -1
0.51688105804467487925  0.3903349153346673539  -1
1  2  3  4
  
ZONE T='face27'
STRANDID=0, SOLUTIONTIME=0
Nodes=4, Elements=1, ZONETYPE=FEQuadrilateral
DATAPACKING=POINT
DT=(SINGLE SINGLE SINGLE)
0.51778824472407458668  0.39147616441596561065  -1
0.51840295503389421938  0.39050428514429030846  -1
0.51906954716094899638  0.39170735264708972379  -1
0.51906954716094899638  0.39170735264708972379  -1
1  2  3  4
  
ZONE T='face28'
STRANDID=0, SOLUTIONTIME=0
Nodes=4, Elements=1, ZONETYPE=FEQuadrilateral
DATAPACKING=POINT
DT=(SINGLE SINGLE SINGLE)
0.51496584848446624871  0.39174082668959053777  -1
0.51581383848053496965  0.39106194691623108461  -1
0.51651616544336298453  0.39209211540634181237  -1
0.51651616544336298453  0.39209211540634181237  -1
1  2  3  4
  
ZONE T='face29'
STRANDID=0, SOLUTIONTIME=0
Nodes=4, Elements=1, ZONETYPE=FEQuadrilateral
DATAPACKING=POINT
DT=(SINGLE SINGLE SINGLE)
0.51581383848053496965  0.39106194691623108461  -1
0.51688105804467487925  0.3903349153346673539  -1
0.51651616544336298453  0.39209211540634181237  -1
0.51651616544336298453  0.39209211540634181237  -1
1  2  3  4
  
ZONE T='face30'
STRANDID=0, SOLUTIONTIME=0
Nodes=4, Elements=1, ZONETYPE=FEQuadrilateral
DATAPACKING=POINT
DT=(SINGLE SINGLE SINGLE)
0.51778824472407458668  0.39147616441596561065  -1
0.51651616544336298453  0.39209211540634181237  -1
0.51688105804467487925  0.3903349153346673539  -1
0.51688105804467487925  0.3903349153346673539  -1
1  2  3  4
  
ZONE T='face31'
STRANDID=0, SOLUTIONTIME=0
Nodes=4, Elements=1, ZONETYPE=FEQuadrilateral
DATAPACKING=POINT
DT=(SINGLE SINGLE SINGLE)
0.51651616544336298453  0.39209211540634181237  -1
0.51798375339869584533  0.39272060053445057015  -1
0.51683124129021895676  0.39378675171279436951  -1
0.51683124129021895676  0.39378675171279436951  -1
1  2  3  4
  
ZONE T='face32'
STRANDID=0, SOLUTIONTIME=0
Nodes=4, Elements=1, ZONETYPE=FEQuadrilateral
DATAPACKING=POINT
DT=(SINGLE SINGLE SINGLE)
0.51935219677629451684  0.39315949594281246471  -1
0.51798375339869584533  0.39272060053445057015  -1
0.51906954716094899638  0.39170735264708972379  -1
0.51906954716094899638  0.39170735264708972379  -1
1  2  3  4
  
ZONE T='face33'
STRANDID=0, SOLUTIONTIME=0
Nodes=4, Elements=1, ZONETYPE=FEQuadrilateral
DATAPACKING=POINT
DT=(SINGLE SINGLE SINGLE)
0.51778824472407458668  0.39147616441596561065  -1
0.51906954716094899638  0.39170735264708972379  -1
0.51798375339869584533  0.39272060053445057015  -1
0.51798375339869584533  0.39272060053445057015  -1
1  2  3  4
  
ZONE T='face34'
STRANDID=0, SOLUTIONTIME=0
Nodes=4, Elements=1, ZONETYPE=FEQuadrilateral
DATAPACKING=POINT
DT=(SINGLE SINGLE SINGLE)
0.51906954716094899638  0.39170735264708972379  -1
0.52064711231975557837  0.39220781602285037515  -1
0.51935219677629451684  0.39315949594281246471  -1
0.51935219677629451684  0.39315949594281246471  -1
1  2  3  4
  
ZONE T='face35'
STRANDID=0, SOLUTIONTIME=0
Nodes=4, Elements=1, ZONETYPE=FEQuadrilateral
DATAPACKING=POINT
DT=(SINGLE SINGLE SINGLE)
0.51496584848446624871  0.39174082668959053777  -1
0.51651616544336298453  0.39209211540634181237  -1
0.51527921351439953668  0.39322470311034141144  -1
0.51527921351439953668  0.39322470311034141144  -1
1  2  3  4
  
ZONE T='face36'
STRANDID=0, SOLUTIONTIME=0
Nodes=4, Elements=1, ZONETYPE=FEQuadrilateral
DATAPACKING=POINT
DT=(SINGLE SINGLE SINGLE)
0.51798375339869584533  0.39272060053445057015  -1
0.51651616544336298453  0.39209211540634181237  -1
0.51778824472407458668  0.39147616441596561065  -1
0.51778824472407458668  0.39147616441596561065  -1
1  2  3  4
  
ZONE T='face37'
STRANDID=0, SOLUTIONTIME=0
Nodes=4, Elements=1, ZONETYPE=FEQuadrilateral
DATAPACKING=POINT
DT=(SINGLE SINGLE SINGLE)
0.51527921351439953668  0.39322470311034141144  -1
0.51651616544336298453  0.39209211540634181237  -1
0.51683124129021895676  0.39378675171279436951  -1
0.51683124129021895676  0.39378675171279436951  -1
1  2  3  4
  
ZONE T='face38'
STRANDID=0, SOLUTIONTIME=0
Nodes=4, Elements=1, ZONETYPE=FEQuadrilateral
DATAPACKING=POINT
DT=(SINGLE SINGLE SINGLE)
0.51372000276352425274  0.39268419591687292458  -1
0.51496584848446624871  0.39174082668959053777  -1
0.51527921351439953668  0.39322470311034141144  -1
0.51527921351439953668  0.39322470311034141144  -1
1  2  3  4
  
ZONE T='face39'
STRANDID=0, SOLUTIONTIME=0
Nodes=4, Elements=1, ZONETYPE=FEQuadrilateral
DATAPACKING=POINT
DT=(SINGLE SINGLE SINGLE)
0.51326868003363435022  0.39436814073368986477  -1
0.51372000276352425274  0.39268419591687292458  -1
0.51427401879167800036  0.39370211192740711681  -1
0.51427401879167800036  0.39370211192740711681  -1
1  2  3  4
  
ZONE T='face40'
STRANDID=0, SOLUTIONTIME=0
Nodes=4, Elements=1, ZONETYPE=FEQuadrilateral
DATAPACKING=POINT
DT=(SINGLE SINGLE SINGLE)
0.51527921351439953668  0.39322470311034141144  -1
0.51427401879167800036  0.39370211192740711681  -1
0.51372000276352425274  0.39268419591687292458  -1
0.51372000276352425274  0.39268419591687292458  -1
1  2  3  4
  
ZONE T='face41'
STRANDID=0, SOLUTIONTIME=0
Nodes=4, Elements=1, ZONETYPE=FEQuadrilateral
DATAPACKING=POINT
DT=(SINGLE SINGLE SINGLE)
0.5163950165845405671  0.39512394956479379715  -1
0.5153229952311432216  0.39531126957675732925  -1
0.5156914157918264241  0.39440491535042626614  -1
0.5156914157918264241  0.39440491535042626614  -1
1  2  3  4
  
ZONE T='face42'
STRANDID=0, SOLUTIONTIME=0
Nodes=4, Elements=1, ZONETYPE=FEQuadrilateral
DATAPACKING=POINT
DT=(SINGLE SINGLE SINGLE)
0.51470304716192760708  0.39443773904501411298  -1
0.5156914157918264241  0.39440491535042626614  -1
0.5153229952311432216  0.39531126957675732925  -1
0.5153229952311432216  0.39531126957675732925  -1
1  2  3  4
  
ZONE T='face43'
STRANDID=0, SOLUTIONTIME=0
Nodes=4, Elements=1, ZONETYPE=FEQuadrilateral
DATAPACKING=POINT
DT=(SINGLE SINGLE SINGLE)
0.5156914157918264241  0.39440491535042626614  -1
0.51683124129021895676  0.39378675171279436951  -1
0.5163950165845405671  0.39512394956479379715  -1
0.5163950165845405671  0.39512394956479379715  -1
1  2  3  4
  
ZONE T='face44'
STRANDID=0, SOLUTIONTIME=0
Nodes=4, Elements=1, ZONETYPE=FEQuadrilateral
DATAPACKING=POINT
DT=(SINGLE SINGLE SINGLE)
0.51527921351439953668  0.39322470311034141144  -1
0.51683124129021895676  0.39378675171279436951  -1
0.5156914157918264241  0.39440491535042626614  -1
0.5156914157918264241  0.39440491535042626614  -1
1  2  3  4
  
ZONE T='face45'
STRANDID=0, SOLUTIONTIME=0
Nodes=4, Elements=1, ZONETYPE=FEQuadrilateral
DATAPACKING=POINT
DT=(SINGLE SINGLE SINGLE)
0.51470304716192760708  0.39443773904501411298  -1
0.51326868003363435022  0.39436814073368986477  -1
0.51427401879167800036  0.39370211192740711681  -1
0.51427401879167800036  0.39370211192740711681  -1
1  2  3  4
  
ZONE T='face46'
STRANDID=0, SOLUTIONTIME=0
Nodes=4, Elements=1, ZONETYPE=FEQuadrilateral
DATAPACKING=POINT
DT=(SINGLE SINGLE SINGLE)
0.51427401879167800036  0.39370211192740711681  -1
0.51527921351439953668  0.39322470311034141144  -1
0.51470304716192760708  0.39443773904501411298  -1
0.51470304716192760708  0.39443773904501411298  -1
1  2  3  4
  
ZONE T='face47'
STRANDID=0, SOLUTIONTIME=0
Nodes=4, Elements=1, ZONETYPE=FEQuadrilateral
DATAPACKING=POINT
DT=(SINGLE SINGLE SINGLE)
0.5156914157918264241  0.39440491535042626614  -1
0.51470304716192760708  0.39443773904501411298  -1
0.51527921351439953668  0.39322470311034141144  -1
0.51527921351439953668  0.39322470311034141144  -1
1  2  3  4
  
ZONE T='face48'
STRANDID=0, SOLUTIONTIME=0
Nodes=4, Elements=1, ZONETYPE=FEQuadrilateral
DATAPACKING=POINT
DT=(SINGLE SINGLE SINGLE)
0.34493803826914659627  0.18974386865464729079  -1
0.346070782784884734  0.18944267605242329222  -1
0.34542013376077201903  0.19060082527905738981  -1
0.34542013376077201903  0.19060082527905738981  -1
1  2  3  4
  
ZONE T='face49'
STRANDID=0, SOLUTIONTIME=0
Nodes=4, Elements=1, ZONETYPE=FEQuadrilateral
DATAPACKING=POINT
DT=(SINGLE SINGLE SINGLE)
0.34542013376077201903  0.19060082527905738981  -1
0.34442900065688369926  0.19042497946791606123  -1
0.34493803826914659627  0.18974386865464729079  -1
0.34493803826914659627  0.18974386865464729079  -1
1  2  3  4
  
ZONE T='face50'
STRANDID=0, SOLUTIONTIME=0
Nodes=4, Elements=1, ZONETYPE=FEQuadrilateral
DATAPACKING=POINT
DT=(SINGLE SINGLE SINGLE)
0.34366276763738595745  0.19095588334365151684  -1
0.34381307830907276157  0.19028150006228891633  -1
0.34442900065688369926  0.19042497946791606123  -1
0.34442900065688369926  0.19042497946791606123  -1
1  2  3  4
  
ZONE T='face51'
STRANDID=0, SOLUTIONTIME=0
Nodes=4, Elements=1, ZONETYPE=FEQuadrilateral
DATAPACKING=POINT
DT=(SINGLE SINGLE SINGLE)
0.34442900065688369926  0.19042497946791606123  -1
0.34462227864095945629  0.19140860284936567215  -1
0.34366276763738595745  0.19095588334365151684  -1
0.34366276763738595745  0.19095588334365151684  -1
1  2  3  4
  
ZONE T='face52'
STRANDID=0, SOLUTIONTIME=0
Nodes=4, Elements=1, ZONETYPE=FEQuadrilateral
DATAPACKING=POINT
DT=(SINGLE SINGLE SINGLE)
0.34462227864095945629  0.19140860284936567215  -1
0.34442900065688369926  0.19042497946791606123  -1
0.34542013376077201903  0.19060082527905738981  -1
0.34542013376077201903  0.19060082527905738981  -1
1  2  3  4
  
ZONE T='face53'
STRANDID=0, SOLUTIONTIME=0
Nodes=4, Elements=1, ZONETYPE=FEQuadrilateral
DATAPACKING=POINT
DT=(SINGLE SINGLE SINGLE)
0.34442900065688369926  0.19042497946791606123  -1
0.34396253004535404241  0.18951078898687506724  -1
0.34493803826914659627  0.18974386865464729079  -1
0.34493803826914659627  0.18974386865464729079  -1
1  2  3  4
  
ZONE T='face54'
STRANDID=0, SOLUTIONTIME=0
Nodes=4, Elements=1, ZONETYPE=FEQuadrilateral
DATAPACKING=POINT
DT=(SINGLE SINGLE SINGLE)
0.34396253004535404241  0.18951078898687506724  -1
0.34442900065688369926  0.19042497946791606123  -1
0.34381307830907276157  0.19028150006228891633  -1
0.34381307830907276157  0.19028150006228891633  -1
1  2  3  4
  
ZONE T='face55'
STRANDID=0, SOLUTIONTIME=0
Nodes=4, Elements=1, ZONETYPE=FEQuadrilateral
DATAPACKING=POINT
DT=(SINGLE SINGLE SINGLE)
0.34803631007207663783  0.18936368930077449035  -1
0.35038181380882743587  0.18902402798535794526  -1
0.34945608899506847012  0.19063883807075765464  -1
0.34945608899506847012  0.19063883807075765464  -1
1  2  3  4
  
ZONE T='face56'
STRANDID=0, SOLUTIONTIME=0
Nodes=4, Elements=1, ZONETYPE=FEQuadrilateral
DATAPACKING=POINT
DT=(SINGLE SINGLE SINGLE)
0.34803631007207663783  0.18936368930077449035  -1
0.34945608899506847012  0.19063883807075765464  -1
0.34814505630980696615  0.19137099953782404915  -1
0.34814505630980696615  0.19137099953782404915  -1
1  2  3  4
  
ZONE T='face57'
STRANDID=0, SOLUTIONTIME=0
Nodes=4, Elements=1, ZONETYPE=FEQuadrilateral
DATAPACKING=POINT
DT=(SINGLE SINGLE SINGLE)
0.34814505630980696615  0.19137099953782404915  -1
0.34671508028646919053  0.19079540716863288563  -1
0.34803631007207663783  0.18936368930077449035  -1
0.34803631007207663783  0.18936368930077449035  -1
1  2  3  4
  
ZONE T='face58'
STRANDID=0, SOLUTIONTIME=0
Nodes=4, Elements=1, ZONETYPE=FEQuadrilateral
DATAPACKING=POINT
DT=(SINGLE SINGLE SINGLE)
0.34574760494318768078  0.19172825252935501994  -1
0.34542013376077201903  0.19060082527905738981  -1
0.34671508028646919053  0.19079540716863288563  -1
0.34671508028646919053  0.19079540716863288563  -1
1  2  3  4
  
ZONE T='face59'
STRANDID=0, SOLUTIONTIME=0
Nodes=4, Elements=1, ZONETYPE=FEQuadrilateral
DATAPACKING=POINT
DT=(SINGLE SINGLE SINGLE)
0.34542013376077201903  0.19060082527905738981  -1
0.34574760494318768078  0.19172825252935501994  -1
0.34462227864095945629  0.19140860284936567215  -1
0.34462227864095945629  0.19140860284936567215  -1
1  2  3  4
  
ZONE T='face60'
STRANDID=0, SOLUTIONTIME=0
Nodes=4, Elements=1, ZONETYPE=FEQuadrilateral
DATAPACKING=POINT
DT=(SINGLE SINGLE SINGLE)
0.34692768997817358123  0.19217720924071435284  -1
0.34671508028646919053  0.19079540716863288563  -1
0.34814505630980696615  0.19137099953782404915  -1
0.34814505630980696615  0.19137099953782404915  -1
1  2  3  4
  
ZONE T='face61'
STRANDID=0, SOLUTIONTIME=0
Nodes=4, Elements=1, ZONETYPE=FEQuadrilateral
DATAPACKING=POINT
DT=(SINGLE SINGLE SINGLE)
0.34671508028646919053  0.19079540716863288563  -1
0.34692768997817358123  0.19217720924071435284  -1
0.34574760494318768078  0.19172825252935501994  -1
0.34574760494318768078  0.19172825252935501994  -1
1  2  3  4
  
ZONE T='face62'
STRANDID=0, SOLUTIONTIME=0
Nodes=4, Elements=1, ZONETYPE=FEQuadrilateral
DATAPACKING=POINT
DT=(SINGLE SINGLE SINGLE)
0.34671508028646919053  0.19079540716863288563  -1
0.346070782784884734  0.18944267605242329222  -1
0.34803631007207663783  0.18936368930077449035  -1
0.34803631007207663783  0.18936368930077449035  -1
1  2  3  4
  
ZONE T='face63'
STRANDID=0, SOLUTIONTIME=0
Nodes=4, Elements=1, ZONETYPE=FEQuadrilateral
DATAPACKING=POINT
DT=(SINGLE SINGLE SINGLE)
0.346070782784884734  0.18944267605242329222  -1
0.34671508028646919053  0.19079540716863288563  -1
0.34542013376077201903  0.19060082527905738981  -1
0.34542013376077201903  0.19060082527905738981  -1
1  2  3  4
  
ZONE T='face64'
STRANDID=0, SOLUTIONTIME=0
Nodes=4, Elements=1, ZONETYPE=FEQuadrilateral
DATAPACKING=POINT
DT=(SINGLE SINGLE SINGLE)
0.34896876675087840081  0.18721341787648129729  -1
0.35182340544490958711  0.18639909285998615407  -1
0.35038181380882743587  0.18902402798535794526  -1
0.35038181380882743587  0.18902402798535794526  -1
1  2  3  4
  
ZONE T='face65'
STRANDID=0, SOLUTIONTIME=0
Nodes=4, Elements=1, ZONETYPE=FEQuadrilateral
DATAPACKING=POINT
DT=(SINGLE SINGLE SINGLE)
0.34916134905347934181  0.18482817207786780833  -1
0.35144243145901954417  0.18277358332871324054  -1
0.35182340544490958711  0.18639909285998615407  -1
0.35182340544490958711  0.18639909285998615407  -1
1  2  3  4
  
ZONE T='face66'
STRANDID=0, SOLUTIONTIME=0
Nodes=4, Elements=1, ZONETYPE=FEQuadrilateral
DATAPACKING=POINT
DT=(SINGLE SINGLE SINGLE)
0.35144243145901954417  0.18277358332871324054  -1
0.35442260243900286509  0.18427376465567715802  -1
0.35182340544490958711  0.18639909285998615407  -1
0.35182340544490958711  0.18639909285998615407  -1
1  2  3  4
  
ZONE T='face67'
STRANDID=0, SOLUTIONTIME=0
Nodes=4, Elements=1, ZONETYPE=FEQuadrilateral
DATAPACKING=POINT
DT=(SINGLE SINGLE SINGLE)
0.3478490505964799695  0.18601016955360644145  -1
0.34916134905347934181  0.18482817207786780833  -1
0.34896876675087840081  0.18721341787648129729  -1
0.34896876675087840081  0.18721341787648129729  -1
1  2  3  4
  
ZONE T='face68'
STRANDID=0, SOLUTIONTIME=0
Nodes=4, Elements=1, ZONETYPE=FEQuadrilateral
DATAPACKING=POINT
DT=(SINGLE SINGLE SINGLE)
0.35182340544490958711  0.18639909285998615407  -1
0.34896876675087840081  0.18721341787648129729  -1
0.34916134905347934181  0.18482817207786780833  -1
0.34916134905347934181  0.18482817207786780833  -1
1  2  3  4
  
ZONE T='face69'
STRANDID=0, SOLUTIONTIME=0
Nodes=4, Elements=1, ZONETYPE=FEQuadrilateral
DATAPACKING=POINT
DT=(SINGLE SINGLE SINGLE)
0.34641996616558257127  0.18729735706870903611  -1
0.34803631007207663783  0.18936368930077449035  -1
0.346070782784884734  0.18944267605242329222  -1
0.346070782784884734  0.18944267605242329222  -1
1  2  3  4
  
ZONE T='face70'
STRANDID=0, SOLUTIONTIME=0
Nodes=4, Elements=1, ZONETYPE=FEQuadrilateral
DATAPACKING=POINT
DT=(SINGLE SINGLE SINGLE)
0.34896876675087840081  0.18721341787648129729  -1
0.35038181380882743587  0.18902402798535794526  -1
0.34803631007207663783  0.18936368930077449035  -1
0.34803631007207663783  0.18936368930077449035  -1
1  2  3  4
  
ZONE T='face71'
STRANDID=0, SOLUTIONTIME=0
Nodes=4, Elements=1, ZONETYPE=FEQuadrilateral
DATAPACKING=POINT
DT=(SINGLE SINGLE SINGLE)
0.3478490505964799695  0.18601016955360644145  -1
0.34896876675087840081  0.18721341787648129729  -1
0.34641996616558257127  0.18729735706870903611  -1
0.34641996616558257127  0.18729735706870903611  -1
1  2  3  4
  
ZONE T='face72'
STRANDID=0, SOLUTIONTIME=0
Nodes=4, Elements=1, ZONETYPE=FEQuadrilateral
DATAPACKING=POINT
DT=(SINGLE SINGLE SINGLE)
0.34803631007207663783  0.18936368930077449035  -1
0.34641996616558257127  0.18729735706870903611  -1
0.34896876675087840081  0.18721341787648129729  -1
0.34896876675087840081  0.18721341787648129729  -1
1  2  3  4
  
ZONE T='face73'
STRANDID=0, SOLUTIONTIME=0
Nodes=4, Elements=1, ZONETYPE=FEQuadrilateral
DATAPACKING=POINT
DT=(SINGLE SINGLE SINGLE)
0.34488458506814306803  0.18868028682205953417  -1
0.34641996616558257127  0.18729735706870903611  -1
0.346070782784884734  0.18944267605242329222  -1
0.346070782784884734  0.18944267605242329222  -1
1  2  3  4
  
ZONE T='face74'
STRANDID=0, SOLUTIONTIME=0
Nodes=4, Elements=1, ZONETYPE=FEQuadrilateral
DATAPACKING=POINT
DT=(SINGLE SINGLE SINGLE)
0.52548192744882016303  0.38894285703460718118  -1
0.52979361963735893681  0.38865849240979566392  -1
0.52742248103783662128  0.3907941954766708248  -1
0.52742248103783662128  0.3907941954766708248  -1
1  2  3  4
  
ZONE T='face75'
STRANDID=0, SOLUTIONTIME=0
Nodes=4, Elements=1, ZONETYPE=FEQuadrilateral
DATAPACKING=POINT
DT=(SINGLE SINGLE SINGLE)
0.52742248103783662128  0.3907941954766708248  -1
0.52577321899027407159  0.39227969869178935802  -1
0.52548192744882016303  0.38894285703460718118  -1
0.52548192744882016303  0.38894285703460718118  -1
1  2  3  4
  
ZONE T='face76'
STRANDID=0, SOLUTIONTIME=0
Nodes=4, Elements=1, ZONETYPE=FEQuadrilateral
DATAPACKING=POINT
DT=(SINGLE SINGLE SINGLE)
0.34488458506814306803  0.18868028682205953417  -1
0.346070782784884734  0.18944267605242329222  -1
0.34493803826914659627  0.18974386865464729079  -1
0.34493803826914659627  0.18974386865464729079  -1
1  2  3  4
  
ZONE T='face77'
STRANDID=0, SOLUTIONTIME=0
Nodes=4, Elements=1, ZONETYPE=FEQuadrilateral
DATAPACKING=POINT
DT=(SINGLE SINGLE SINGLE)
0.52577321899027407159  0.39227969869178935802  -1
0.52292897799177784357  0.39129591816552561356  -1
0.52548192744882016303  0.38894285703460718118  -1
0.52548192744882016303  0.38894285703460718118  -1
1  2  3  4
  
ZONE T='face78'
STRANDID=0, SOLUTIONTIME=0
Nodes=4, Elements=1, ZONETYPE=FEQuadrilateral
DATAPACKING=POINT
DT=(SINGLE SINGLE SINGLE)
0.52243810264138690336  0.38861957650324391311  -1
0.52548192744882016303  0.38894285703460718118  -1
0.52292897799177784357  0.39129591816552561356  -1
0.52292897799177784357  0.39129591816552561356  -1
1  2  3  4
  
ZONE T='face79'
STRANDID=0, SOLUTIONTIME=0
Nodes=4, Elements=1, ZONETYPE=FEQuadrilateral
DATAPACKING=POINT
DT=(SINGLE SINGLE SINGLE)
0.34493803826914659627  0.18974386865464729079  -1
0.34396253004535404241  0.18951078898687506724  -1
0.34488458506814306803  0.18868028682205953417  -1
0.34488458506814306803  0.18868028682205953417  -1
1  2  3  4
  
ZONE T='face80'
STRANDID=0, SOLUTIONTIME=0
Nodes=4, Elements=1, ZONETYPE=FEQuadrilateral
DATAPACKING=POINT
DT=(SINGLE SINGLE SINGLE)
0.52364345594422845309  0.3941979929113264558  -1
0.52292897799177784357  0.39129591816552561356  -1
0.52577321899027407159  0.39227969869178935802  -1
0.52577321899027407159  0.39227969869178935802  -1
1  2  3  4
  
ZONE T='face81'
STRANDID=0, SOLUTIONTIME=0
Nodes=4, Elements=1, ZONETYPE=FEQuadrilateral
DATAPACKING=POINT
DT=(SINGLE SINGLE SINGLE)
0.51372748727644246269  0.40323024568665027934  -1
0.5138588097793345133  0.40312563675477630643  -1
0.51390963121893917798  0.40330825005730719379  -1
0.51390963121893917798  0.40330825005730719379  -1
1  2  3  4
  
ZONE T='face82'
STRANDID=0, SOLUTIONTIME=0
Nodes=4, Elements=1, ZONETYPE=FEQuadrilateral
DATAPACKING=POINT
DT=(SINGLE SINGLE SINGLE)
0.51401338994812462158  0.40315250045745504304  -1
0.51390963121893917798  0.40330825005730719379  -1
0.5138588097793345133  0.40312563675477630643  -1
0.5138588097793345133  0.40312563675477630643  -1
1  2  3  4
  
ZONE T='face83'
STRANDID=0, SOLUTIONTIME=0
Nodes=4, Elements=1, ZONETYPE=FEQuadrilateral
DATAPACKING=POINT
DT=(SINGLE SINGLE SINGLE)
0.5138588097793345133  0.40312563675477630643  -1
0.51372748727644246269  0.40323024568665027934  -1
0.51371366414639851872  0.40306488454135874777  -1
0.51371366414639851872  0.40306488454135874777  -1
1  2  3  4
  
ZONE T='face84'
STRANDID=0, SOLUTIONTIME=0
Nodes=4, Elements=1, ZONETYPE=FEQuadrilateral
DATAPACKING=POINT
DT=(SINGLE SINGLE SINGLE)
0.51410672296412562865  0.40328901698767039008  -1
0.51404447810950970599  0.40345626506912551923  -1
0.51390963121893917798  0.40330825005730719379  -1
0.51390963121893917798  0.40330825005730719379  -1
1  2  3  4
  
ZONE T='face85'
STRANDID=0, SOLUTIONTIME=0
Nodes=4, Elements=1, ZONETYPE=FEQuadrilateral
DATAPACKING=POINT
DT=(SINGLE SINGLE SINGLE)
0.51416034715846847813  0.40314000281777723211  -1
0.51410672296412562865  0.40328901698767039008  -1
0.51401338994812462158  0.40315250045745504304  -1
0.51401338994812462158  0.40315250045745504304  -1
1  2  3  4
  
ZONE T='face86'
STRANDID=0, SOLUTIONTIME=0
Nodes=4, Elements=1, ZONETYPE=FEQuadrilateral
DATAPACKING=POINT
DT=(SINGLE SINGLE SINGLE)
0.51390963121893917798  0.40330825005730719379  -1
0.51401338994812462158  0.40315250045745504304  -1
0.51410672296412562865  0.40328901698767039008  -1
0.51410672296412562865  0.40328901698767039008  -1
1  2  3  4
  
ZONE T='face87'
STRANDID=0, SOLUTIONTIME=0
Nodes=4, Elements=1, ZONETYPE=FEQuadrilateral
DATAPACKING=POINT
DT=(SINGLE SINGLE SINGLE)
0.51395891130841098171  0.40302069175633109532  -1
0.51383212282795731607  0.40298092465205476165  -1
0.51392514187174143103  0.40291246262172847326  -1
0.51392514187174143103  0.40291246262172847326  -1
1  2  3  4
  
ZONE T='face88'
STRANDID=0, SOLUTIONTIME=0
Nodes=4, Elements=1, ZONETYPE=FEQuadrilateral
DATAPACKING=POINT
DT=(SINGLE SINGLE SINGLE)
0.5138588097793345133  0.40312563675477630643  -1
0.51371366414639851872  0.40306488454135874777  -1
0.51383212282795731607  0.40298092465205476165  -1
0.51383212282795731607  0.40298092465205476165  -1
1  2  3  4
  
ZONE T='face89'
STRANDID=0, SOLUTIONTIME=0
Nodes=4, Elements=1, ZONETYPE=FEQuadrilateral
DATAPACKING=POINT
DT=(SINGLE SINGLE SINGLE)
0.51416034715846847813  0.40314000281777723211  -1
0.51401338994812462158  0.40315250045745504304  -1
0.51408374081022112367  0.40303442009558582138  -1
0.51408374081022112367  0.40303442009558582138  -1
1  2  3  4
  
ZONE T='face90'
STRANDID=0, SOLUTIONTIME=0
Nodes=4, Elements=1, ZONETYPE=FEQuadrilateral
DATAPACKING=POINT
DT=(SINGLE SINGLE SINGLE)
0.51401338994812462158  0.40315250045745504304  -1
0.5138588097793345133  0.40312563675477630643  -1
0.51395891130841098171  0.40302069175633109532  -1
0.51395891130841098171  0.40302069175633109532  -1
1  2  3  4
  
ZONE T='face91'
STRANDID=0, SOLUTIONTIME=0
Nodes=4, Elements=1, ZONETYPE=FEQuadrilateral
DATAPACKING=POINT
DT=(SINGLE SINGLE SINGLE)
0.51383212282795731607  0.40298092465205476165  -1
0.51395891130841098171  0.40302069175633109532  -1
0.5138588097793345133  0.40312563675477630643  -1
0.5138588097793345133  0.40312563675477630643  -1
1  2  3  4
  
ZONE T='face92'
STRANDID=0, SOLUTIONTIME=0
Nodes=4, Elements=1, ZONETYPE=FEQuadrilateral
DATAPACKING=POINT
DT=(SINGLE SINGLE SINGLE)
0.51395891130841098171  0.40302069175633109532  -1
0.51408374081022112367  0.40303442009558582138  -1
0.51401338994812462158  0.40315250045745504304  -1
0.51401338994812462158  0.40315250045745504304  -1
1  2  3  4
  
ZONE T='face93'
STRANDID=0, SOLUTIONTIME=0
Nodes=4, Elements=1, ZONETYPE=FEQuadrilateral
DATAPACKING=POINT
DT=(SINGLE SINGLE SINGLE)
0.51341129043350963723  0.40357074113146862437  -1
0.51355588661896645064  0.40335043911097112623  -1
0.51366459918816487207  0.40355622494283166501  -1
0.51366459918816487207  0.40355622494283166501  -1
1  2  3  4
  
ZONE T='face94'
STRANDID=0, SOLUTIONTIME=0
Nodes=4, Elements=1, ZONETYPE=FEQuadrilateral
DATAPACKING=POINT
DT=(SINGLE SINGLE SINGLE)
0.51374612341558345552  0.40339056769525999391  -1
0.51366459918816487207  0.40355622494283166501  -1
0.51355588661896645064  0.40335043911097112623  -1
0.51355588661896645064  0.40335043911097112623  -1
1  2  3  4
  
ZONE T='face95'
STRANDID=0, SOLUTIONTIME=0
Nodes=4, Elements=1, ZONETYPE=FEQuadrilateral
DATAPACKING=POINT
DT=(SINGLE SINGLE SINGLE)
0.51355588661896645064  0.40335043911097112623  -1
0.51341129043350963723  0.40357074113146862437  -1
0.51331829478126445032  0.4033283665042448618  -1
0.51331829478126445032  0.4033283665042448618  -1
1  2  3  4
  
ZONE T='face96'
STRANDID=0, SOLUTIONTIME=0
Nodes=4, Elements=1, ZONETYPE=FEQuadrilateral
DATAPACKING=POINT
DT=(SINGLE SINGLE SINGLE)
0.51400500135036331084  0.40363198352764428911  -1
0.51399525802702827892  0.40382017349452414834  -1
0.51382285365919722064  0.40370736359666281601  -1
0.51382285365919722064  0.40370736359666281601  -1
1  2  3  4
  
ZONE T='face97'
STRANDID=0, SOLUTIONTIME=0
Nodes=4, Elements=1, ZONETYPE=FEQuadrilateral
DATAPACKING=POINT
DT=(SINGLE SINGLE SINGLE)
0.51404447810950970599  0.40345626506912551923  -1
0.51400500135036331084  0.40363198352764428911  -1
0.51386622708801810155  0.4035091039575796068  -1
0.51386622708801810155  0.4035091039575796068  -1
1  2  3  4
  
ZONE T='face98'
STRANDID=0, SOLUTIONTIME=0
Nodes=4, Elements=1, ZONETYPE=FEQuadrilateral
DATAPACKING=POINT
DT=(SINGLE SINGLE SINGLE)
0.51386622708801810155  0.4035091039575796068  -1
0.51382285365919722064  0.40370736359666281601  -1
0.51366459918816487207  0.40355622494283166501  -1
0.51366459918816487207  0.40355622494283166501  -1
1  2  3  4
  
ZONE T='face99'
STRANDID=0, SOLUTIONTIME=0
Nodes=4, Elements=1, ZONETYPE=FEQuadrilateral
DATAPACKING=POINT
DT=(SINGLE SINGLE SINGLE)
0.51366459918816487207  0.40355622494283166501  -1
0.51374612341558345552  0.40339056769525999391  -1
0.51386622708801810155  0.4035091039575796068  -1
0.51386622708801810155  0.4035091039575796068  -1
1  2  3  4
  
ZONE T='face100'
STRANDID=0, SOLUTIONTIME=0
Nodes=4, Elements=1, ZONETYPE=FEQuadrilateral
DATAPACKING=POINT
DT=(SINGLE SINGLE SINGLE)
0.51382285365919722064  0.40370736359666281601  -1
0.51386622708801810155  0.4035091039575796068  -1
0.51400500135036331084  0.40363198352764428911  -1
0.51400500135036331084  0.40363198352764428911  -1
1  2  3  4
  
ZONE T='face101'
STRANDID=0, SOLUTIONTIME=0
Nodes=4, Elements=1, ZONETYPE=FEQuadrilateral
DATAPACKING=POINT
DT=(SINGLE SINGLE SINGLE)
0.51372748727644246269  0.40323024568665027934  -1
0.51357849254255516502  0.40314895245743659347  -1
0.51371366414639851872  0.40306488454135874777  -1
0.51371366414639851872  0.40306488454135874777  -1
1  2  3  4
  
ZONE T='face102'
STRANDID=0, SOLUTIONTIME=0
Nodes=4, Elements=1, ZONETYPE=FEQuadrilateral
DATAPACKING=POINT
DT=(SINGLE SINGLE SINGLE)
0.51355588661896645064  0.40335043911097112623  -1
0.51331829478126445032  0.4033283665042448618  -1
0.51344668920745040186  0.40320404695614420199  -1
0.51344668920745040186  0.40320404695614420199  -1
1  2  3  4
  
ZONE T='face103'
STRANDID=0, SOLUTIONTIME=0
Nodes=4, Elements=1, ZONETYPE=FEQuadrilateral
DATAPACKING=POINT
DT=(SINGLE SINGLE SINGLE)
0.51355588661896645064  0.40335043911097112623  -1
0.51344668920745040186  0.40320404695614420199  -1
0.51357849254255516502  0.40314895245743659347  -1
0.51357849254255516502  0.40314895245743659347  -1
1  2  3  4
  
ZONE T='face104'
STRANDID=0, SOLUTIONTIME=0
Nodes=4, Elements=1, ZONETYPE=FEQuadrilateral
DATAPACKING=POINT
DT=(SINGLE SINGLE SINGLE)
0.51374612341558345552  0.40339056769525999391  -1
0.51390963121893917798  0.40330825005730719379  -1
0.51386622708801810155  0.4035091039575796068  -1
0.51386622708801810155  0.4035091039575796068  -1
1  2  3  4
  
ZONE T='face105'
STRANDID=0, SOLUTIONTIME=0
Nodes=4, Elements=1, ZONETYPE=FEQuadrilateral
DATAPACKING=POINT
DT=(SINGLE SINGLE SINGLE)
0.51404447810950970599  0.40345626506912551923  -1
0.51386622708801810155  0.4035091039575796068  -1
0.51390963121893917798  0.40330825005730719379  -1
0.51390963121893917798  0.40330825005730719379  -1
1  2  3  4
  
ZONE T='face106'
STRANDID=0, SOLUTIONTIME=0
Nodes=4, Elements=1, ZONETYPE=FEQuadrilateral
DATAPACKING=POINT
DT=(SINGLE SINGLE SINGLE)
0.51374612341558345552  0.40339056769525999391  -1
0.51355588661896645064  0.40335043911097112623  -1
0.51372748727644246269  0.40323024568665027934  -1
0.51372748727644246269  0.40323024568665027934  -1
1  2  3  4
  
ZONE T='face107'
STRANDID=0, SOLUTIONTIME=0
Nodes=4, Elements=1, ZONETYPE=FEQuadrilateral
DATAPACKING=POINT
DT=(SINGLE SINGLE SINGLE)
0.51357849254255516502  0.40314895245743659347  -1
0.51372748727644246269  0.40323024568665027934  -1
0.51355588661896645064  0.40335043911097112623  -1
0.51355588661896645064  0.40335043911097112623  -1
1  2  3  4
  
ZONE T='face108'
STRANDID=0, SOLUTIONTIME=0
Nodes=4, Elements=1, ZONETYPE=FEQuadrilateral
DATAPACKING=POINT
DT=(SINGLE SINGLE SINGLE)
0.51372748727644246269  0.40323024568665027934  -1
0.51390963121893917798  0.40330825005730719379  -1
0.51374612341558345552  0.40339056769525999391  -1
0.51374612341558345552  0.40339056769525999391  -1
1  2  3  4
  
ZONE T='face109'
STRANDID=0, SOLUTIONTIME=0
Nodes=4, Elements=1, ZONETYPE=FEQuadrilateral
DATAPACKING=POINT
DT=(SINGLE SINGLE SINGLE)
0.51428503496049116084  0.40360984143505590493  -1
0.51433856714797732135  0.40377822504549087945  -1
0.51415919839768498001  0.40372557009310394704  -1
0.51415919839768498001  0.40372557009310394704  -1
1  2  3  4
  
ZONE T='face110'
STRANDID=0, SOLUTIONTIME=0
Nodes=4, Elements=1, ZONETYPE=FEQuadrilateral
DATAPACKING=POINT
DT=(SINGLE SINGLE SINGLE)
0.51452397842273200901  0.40350626277279444398  -1
0.51457749742467395748  0.40363091171979903482  -1
0.51444100348846788506  0.40363717615800298599  -1
0.51444100348846788506  0.40363717615800298599  -1
1  2  3  4
  
ZONE T='face111'
STRANDID=0, SOLUTIONTIME=0
Nodes=4, Elements=1, ZONETYPE=FEQuadrilateral
DATAPACKING=POINT
DT=(SINGLE SINGLE SINGLE)
0.51444100348846788506  0.40363717615800298599  -1
0.51454136305383701977  0.40379253821935545687  -1
0.51433856714797732135  0.40377822504549087945  -1
0.51433856714797732135  0.40377822504549087945  -1
1  2  3  4
  
ZONE T='face112'
STRANDID=0, SOLUTIONTIME=0
Nodes=4, Elements=1, ZONETYPE=FEQuadrilateral
DATAPACKING=POINT
DT=(SINGLE SINGLE SINGLE)
0.51433856714797732135  0.40377822504549087945  -1
0.51428503496049116084  0.40360984143505590493  -1
0.51444100348846788506  0.40363717615800298599  -1
0.51444100348846788506  0.40363717615800298599  -1
1  2  3  4
  
ZONE T='face113'
STRANDID=0, SOLUTIONTIME=0
Nodes=4, Elements=1, ZONETYPE=FEQuadrilateral
DATAPACKING=POINT
DT=(SINGLE SINGLE SINGLE)
0.51454136305383701977  0.40379253821935545687  -1
0.51444100348846788506  0.40363717615800298599  -1
0.51457749742467395748  0.40363091171979903482  -1
0.51457749742467395748  0.40363091171979903482  -1
1  2  3  4
  
ZONE T='face114'
STRANDID=0, SOLUTIONTIME=0
Nodes=4, Elements=1, ZONETYPE=FEQuadrilateral
DATAPACKING=POINT
DT=(SINGLE SINGLE SINGLE)
0.51404447810950970599  0.40345626506912551923  -1
0.51423808329007947293  0.40343055518711551377  -1
0.51414614004168435191  0.40357188722620429555  -1
0.51414614004168435191  0.40357188722620429555  -1
1  2  3  4
  
ZONE T='face115'
STRANDID=0, SOLUTIONTIME=0
Nodes=4, Elements=1, ZONETYPE=FEQuadrilateral
DATAPACKING=POINT
DT=(SINGLE SINGLE SINGLE)
0.51414614004168435191  0.40357188722620429555  -1
0.51400500135036331084  0.40363198352764428911  -1
0.51404447810950970599  0.40345626506912551923  -1
0.51404447810950970599  0.40345626506912551923  -1
1  2  3  4
  
ZONE T='face116'
STRANDID=0, SOLUTIONTIME=0
Nodes=4, Elements=1, ZONETYPE=FEQuadrilateral
DATAPACKING=POINT
DT=(SINGLE SINGLE SINGLE)
0.51400500135036331084  0.40363198352764428911  -1
0.51414614004168435191  0.40357188722620429555  -1
0.51415919839768498001  0.40372557009310394704  -1
0.51415919839768498001  0.40372557009310394704  -1
1  2  3  4
  
ZONE T='face117'
STRANDID=0, SOLUTIONTIME=0
Nodes=4, Elements=1, ZONETYPE=FEQuadrilateral
DATAPACKING=POINT
DT=(SINGLE SINGLE SINGLE)
0.51428503496049116084  0.40360984143505590493  -1
0.51415919839768498001  0.40372557009310394704  -1
0.51414614004168435191  0.40357188722620429555  -1
0.51414614004168435191  0.40357188722620429555  -1
1  2  3  4
  
ZONE T='face118'
STRANDID=0, SOLUTIONTIME=0
Nodes=4, Elements=1, ZONETYPE=FEQuadrilateral
DATAPACKING=POINT
DT=(SINGLE SINGLE SINGLE)
0.51415919839768498001  0.40372557009310394704  -1
0.51399525802702827892  0.40382017349452414834  -1
0.51400500135036331084  0.40363198352764428911  -1
0.51400500135036331084  0.40363198352764428911  -1
1  2  3  4
  
ZONE T='face119'
STRANDID=0, SOLUTIONTIME=0
Nodes=4, Elements=1, ZONETYPE=FEQuadrilateral
DATAPACKING=POINT
DT=(SINGLE SINGLE SINGLE)
0.51428503496049116084  0.40360984143505590493  -1
0.51438522286595911304  0.40350902157023155192  -1
0.51444100348846788506  0.40363717615800298599  -1
0.51444100348846788506  0.40363717615800298599  -1
1  2  3  4
  
ZONE T='face120'
STRANDID=0, SOLUTIONTIME=0
Nodes=4, Elements=1, ZONETYPE=FEQuadrilateral
DATAPACKING=POINT
DT=(SINGLE SINGLE SINGLE)
0.51452397842273200901  0.40350626277279444398  -1
0.51444100348846788506  0.40363717615800298599  -1
0.51438522286595911304  0.40350902157023155192  -1
0.51438522286595911304  0.40350902157023155192  -1
1  2  3  4
  
ZONE T='face121'
STRANDID=0, SOLUTIONTIME=0
Nodes=4, Elements=1, ZONETYPE=FEQuadrilateral
DATAPACKING=POINT
DT=(SINGLE SINGLE SINGLE)
0.51438522286595911304  0.40350902157023155192  -1
0.51428503496049116084  0.40360984143505590493  -1
0.51423808329007947293  0.40343055518711551377  -1
0.51423808329007947293  0.40343055518711551377  -1
1  2  3  4
  
ZONE T='face122'
STRANDID=0, SOLUTIONTIME=0
Nodes=4, Elements=1, ZONETYPE=FEQuadrilateral
DATAPACKING=POINT
DT=(SINGLE SINGLE SINGLE)
0.51414614004168435191  0.40357188722620429555  -1
0.51423808329007947293  0.40343055518711551377  -1
0.51428503496049116084  0.40360984143505590493  -1
0.51428503496049116084  0.40360984143505590493  -1
1  2  3  4
  
ZONE T='face123'
STRANDID=0, SOLUTIONTIME=0
Nodes=4, Elements=1, ZONETYPE=FEQuadrilateral
DATAPACKING=POINT
DT=(SINGLE SINGLE SINGLE)
0.51443218533301005024  0.40334799808909221897  -1
0.51452397842273200901  0.40350626277279444398  -1
0.51438522286595911304  0.40350902157023155192  -1
0.51438522286595911304  0.40350902157023155192  -1
1  2  3  4
  
ZONE T='face124'
STRANDID=0, SOLUTIONTIME=0
Nodes=4, Elements=1, ZONETYPE=FEQuadrilateral
DATAPACKING=POINT
DT=(SINGLE SINGLE SINGLE)
0.51443218533301005024  0.40334799808909221897  -1
0.51438522286595911304  0.40350902157023155192  -1
0.51423808329007947293  0.40343055518711551377  -1
0.51423808329007947293  0.40343055518711551377  -1
1  2  3  4
  
ZONE T='face125'
STRANDID=0, SOLUTIONTIME=0
Nodes=4, Elements=1, ZONETYPE=FEQuadrilateral
DATAPACKING=POINT
DT=(SINGLE SINGLE SINGLE)
0.51423808329007947293  0.40343055518711551377  -1
0.5142728572454573488  0.40324509574682071422  -1
0.51443218533301005024  0.40334799808909221897  -1
0.51443218533301005024  0.40334799808909221897  -1
1  2  3  4
  
ZONE T='face126'
STRANDID=0, SOLUTIONTIME=0
Nodes=4, Elements=1, ZONETYPE=FEQuadrilateral
DATAPACKING=POINT
DT=(SINGLE SINGLE SINGLE)
0.51416034715846847813  0.40314000281777723211  -1
0.51428799903599786703  0.40309802267926181374  -1
0.5142728572454573488  0.40324509574682071422  -1
0.5142728572454573488  0.40324509574682071422  -1
1  2  3  4
  
ZONE T='face127'
STRANDID=0, SOLUTIONTIME=0
Nodes=4, Elements=1, ZONETYPE=FEQuadrilateral
DATAPACKING=POINT
DT=(SINGLE SINGLE SINGLE)
0.5142728572454573488  0.40324509574682071422  -1
0.51410672296412562865  0.40328901698767039008  -1
0.51416034715846847813  0.40314000281777723211  -1
0.51416034715846847813  0.40314000281777723211  -1
1  2  3  4
  
ZONE T='face128'
STRANDID=0, SOLUTIONTIME=0
Nodes=4, Elements=1, ZONETYPE=FEQuadrilateral
DATAPACKING=POINT
DT=(SINGLE SINGLE SINGLE)
0.51410672296412562865  0.40328901698767039008  -1
0.5142728572454573488  0.40324509574682071422  -1
0.51423808329007947293  0.40343055518711551377  -1
0.51423808329007947293  0.40343055518711551377  -1
1  2  3  4
  
ZONE T='face129'
STRANDID=0, SOLUTIONTIME=0
Nodes=4, Elements=1, ZONETYPE=FEQuadrilateral
DATAPACKING=POINT
DT=(SINGLE SINGLE SINGLE)
0.51423808329007947293  0.40343055518711551377  -1
0.51404447810950970599  0.40345626506912551923  -1
0.51410672296412562865  0.40328901698767039008  -1
0.51410672296412562865  0.40328901698767039008  -1
1  2  3  4
  
ZONE T='face130'
STRANDID=0, SOLUTIONTIME=0
Nodes=4, Elements=1, ZONETYPE=FEQuadrilateral
DATAPACKING=POINT
DT=(SINGLE SINGLE SINGLE)
0.5142728572454573488  0.40324509574682071422  -1
0.51441334687037898465  0.40316501830279749541  -1
0.51443218533301005024  0.40334799808909221897  -1
0.51443218533301005024  0.40334799808909221897  -1
1  2  3  4
  
ZONE T='face131'
STRANDID=0, SOLUTIONTIME=0
Nodes=4, Elements=1, ZONETYPE=FEQuadrilateral
DATAPACKING=POINT
DT=(SINGLE SINGLE SINGLE)
0.51441334687037898465  0.40316501830279749541  -1
0.5142728572454573488  0.40324509574682071422  -1
0.51428799903599786703  0.40309802267926181374  -1
0.51428799903599786703  0.40309802267926181374  -1
1  2  3  4
  
ZONE T='face132'
STRANDID=0, SOLUTIONTIME=0
Nodes=4, Elements=1, ZONETYPE=FEQuadrilateral
DATAPACKING=POINT
DT=(SINGLE SINGLE SINGLE)
0.34618688444891199119  0.1957177187947316821  -1
0.34530324560371083997  0.19505750342706143496  -1
0.34596686510609392373  0.1942063509577470759  -1
0.34596686510609392373  0.1942063509577470759  -1
1  2  3  4
  
ZONE T='face133'
STRANDID=0, SOLUTIONTIME=0
Nodes=4, Elements=1, ZONETYPE=FEQuadrilateral
DATAPACKING=POINT
DT=(SINGLE SINGLE SINGLE)
0.34530324560371083997  0.19505750342706143496  -1
0.34450686128976365508  0.19437940336072592751  -1
0.34596686510609392373  0.1942063509577470759  -1
0.34596686510609392373  0.1942063509577470759  -1
1  2  3  4
  
ZONE T='face134'
STRANDID=0, SOLUTIONTIME=0
Nodes=4, Elements=1, ZONETYPE=FEQuadrilateral
DATAPACKING=POINT
DT=(SINGLE SINGLE SINGLE)
0.34450686128976365508  0.19437940336072592751  -1
0.34530324560371083997  0.19505750342706143496  -1
0.34449850547431171144  0.19604144095163172912  -1
0.34449850547431171144  0.19604144095163172912  -1
1  2  3  4
  
ZONE T='face135'
STRANDID=0, SOLUTIONTIME=0
Nodes=4, Elements=1, ZONETYPE=FEQuadrilateral
DATAPACKING=POINT
DT=(SINGLE SINGLE SINGLE)
0.34449850547431171144  0.19604144095163172912  -1
0.3432714951096940692  0.19500160417963771642  -1
0.34450686128976365508  0.19437940336072592751  -1
0.34450686128976365508  0.19437940336072592751  -1
1  2  3  4
  
ZONE T='face136'
STRANDID=0, SOLUTIONTIME=0
Nodes=4, Elements=1, ZONETYPE=FEQuadrilateral
DATAPACKING=POINT
DT=(SINGLE SINGLE SINGLE)
0.34449850547431171144  0.19604144095163172912  -1
0.34576475497705116968  0.19722468258035538713  -1
0.34436369522017096223  0.19765590493030246733  -1
0.34436369522017096223  0.19765590493030246733  -1
1  2  3  4
  
ZONE T='face137'
STRANDID=0, SOLUTIONTIME=0
Nodes=4, Elements=1, ZONETYPE=FEQuadrilateral
DATAPACKING=POINT
DT=(SINGLE SINGLE SINGLE)
0.34543565438360013253  0.19914185812466925207  -1
0.34436369522017096223  0.19765590493030246733  -1
0.34576475497705116968  0.19722468258035538713  -1
0.34576475497705116968  0.19722468258035538713  -1
1  2  3  4
  
ZONE T='face138'
STRANDID=0, SOLUTIONTIME=0
Nodes=4, Elements=1, ZONETYPE=FEQuadrilateral
DATAPACKING=POINT
DT=(SINGLE SINGLE SINGLE)
0.34576475497705116968  0.19722468258035538713  -1
0.34449850547431171144  0.19604144095163172912  -1
0.34618688444891199119  0.1957177187947316821  -1
0.34618688444891199119  0.1957177187947316821  -1
1  2  3  4
  
ZONE T='face139'
STRANDID=0, SOLUTIONTIME=0
Nodes=4, Elements=1, ZONETYPE=FEQuadrilateral
DATAPACKING=POINT
DT=(SINGLE SINGLE SINGLE)
0.34530324560371083997  0.19505750342706143496  -1
0.34618688444891199119  0.1957177187947316821  -1
0.34449850547431171144  0.19604144095163172912  -1
0.34449850547431171144  0.19604144095163172912  -1
1  2  3  4
  
ZONE T='face140'
STRANDID=0, SOLUTIONTIME=0
Nodes=4, Elements=1, ZONETYPE=FEQuadrilateral
DATAPACKING=POINT
DT=(SINGLE SINGLE SINGLE)
0.34768411060098819432  0.19469978451920677553  -1
0.34775185560270044371  0.19695024712207204187  -1
0.34618688444891199119  0.1957177187947316821  -1
0.34618688444891199119  0.1957177187947316821  -1
1  2  3  4
  
ZONE T='face141'
STRANDID=0, SOLUTIONTIME=0
Nodes=4, Elements=1, ZONETYPE=FEQuadrilateral
DATAPACKING=POINT
DT=(SINGLE SINGLE SINGLE)
0.34576475497705116968  0.19722468258035538713  -1
0.34618688444891199119  0.1957177187947316821  -1
0.34775185560270044371  0.19695024712207204187  -1
0.34775185560270044371  0.19695024712207204187  -1
1  2  3  4
  
ZONE T='face142'
STRANDID=0, SOLUTIONTIME=0
Nodes=4, Elements=1, ZONETYPE=FEQuadrilateral
DATAPACKING=POINT
DT=(SINGLE SINGLE SINGLE)
0.34618688444891199119  0.1957177187947316821  -1
0.34596686510609392373  0.1942063509577470759  -1
0.34768411060098819432  0.19469978451920677553  -1
0.34768411060098819432  0.19469978451920677553  -1
1  2  3  4
  
ZONE T='face143'
STRANDID=0, SOLUTIONTIME=0
Nodes=4, Elements=1, ZONETYPE=FEQuadrilateral
DATAPACKING=POINT
DT=(SINGLE SINGLE SINGLE)
0.34353096693536694373  0.19226828601632434124  -1
0.34488410324025242648  0.19249059836048171279  -1
0.34428939342264924806  0.19325833722390164948  -1
0.34428939342264924806  0.19325833722390164948  -1
1  2  3  4
  
ZONE T='face144'
STRANDID=0, SOLUTIONTIME=0
Nodes=4, Elements=1, ZONETYPE=FEQuadrilateral
DATAPACKING=POINT
DT=(SINGLE SINGLE SINGLE)
0.34353096693536694373  0.19226828601632434124  -1
0.34428939342264924806  0.19325833722390164948  -1
0.34333727039244471557  0.19370874805048715617  -1
0.34333727039244471557  0.19370874805048715617  -1
1  2  3  4
  
ZONE T='face145'
STRANDID=0, SOLUTIONTIME=0
Nodes=4, Elements=1, ZONETYPE=FEQuadrilateral
DATAPACKING=POINT
DT=(SINGLE SINGLE SINGLE)
0.34333727039244471557  0.19370874805048715617  -1
0.34266214903898140065  0.19302690561308244455  -1
0.34353096693536694373  0.19226828601632434124  -1
0.34353096693536694373  0.19226828601632434124  -1
1  2  3  4
  
ZONE T='face146'
STRANDID=0, SOLUTIONTIME=0
Nodes=4, Elements=1, ZONETYPE=FEQuadrilateral
DATAPACKING=POINT
DT=(SINGLE SINGLE SINGLE)
0.34450686128976365508  0.19437940336072592751  -1
0.34333727039244471557  0.19370874805048715617  -1
0.34428939342264924806  0.19325833722390164948  -1
0.34428939342264924806  0.19325833722390164948  -1
1  2  3  4
  
ZONE T='face147'
STRANDID=0, SOLUTIONTIME=0
Nodes=4, Elements=1, ZONETYPE=FEQuadrilateral
DATAPACKING=POINT
DT=(SINGLE SINGLE SINGLE)
0.34450686128976365508  0.19437940336072592751  -1
0.34510758881202835413  0.19342287688142992264  -1
0.34596686510609392373  0.1942063509577470759  -1
0.34596686510609392373  0.1942063509577470759  -1
1  2  3  4
  
ZONE T='face148'
STRANDID=0, SOLUTIONTIME=0
Nodes=4, Elements=1, ZONETYPE=FEQuadrilateral
DATAPACKING=POINT
DT=(SINGLE SINGLE SINGLE)
0.34428939342264924806  0.19325833722390164948  -1
0.34488410324025242648  0.19249059836048171279  -1
0.34510758881202835413  0.19342287688142992264  -1
0.34510758881202835413  0.19342287688142992264  -1
1  2  3  4
  
ZONE T='face149'
STRANDID=0, SOLUTIONTIME=0
Nodes=4, Elements=1, ZONETYPE=FEQuadrilateral
DATAPACKING=POINT
DT=(SINGLE SINGLE SINGLE)
0.34510758881202835413  0.19342287688142992264  -1
0.34450686128976365508  0.19437940336072592751  -1
0.34428939342264924806  0.19325833722390164948  -1
0.34428939342264924806  0.19325833722390164948  -1
1  2  3  4
  
ZONE T='face150'
STRANDID=0, SOLUTIONTIME=0
Nodes=4, Elements=1, ZONETYPE=FEQuadrilateral
DATAPACKING=POINT
DT=(SINGLE SINGLE SINGLE)
0.34266214903898140065  0.19302690561308244455  -1
0.34333727039244471557  0.19370874805048715617  -1
0.34229444755509152998  0.19367301849900209199  -1
0.34229444755509152998  0.19367301849900209199  -1
1  2  3  4
  
ZONE T='face151'
STRANDID=0, SOLUTIONTIME=0
Nodes=4, Elements=1, ZONETYPE=FEQuadrilateral
DATAPACKING=POINT
DT=(SINGLE SINGLE SINGLE)
0.34262657820948311249  0.19429528820464073147  -1
0.34229444755509152998  0.19367301849900209199  -1
0.34333727039244471557  0.19370874805048715617  -1
0.34333727039244471557  0.19370874805048715617  -1
1  2  3  4
  
ZONE T='face152'
STRANDID=0, SOLUTIONTIME=0
Nodes=4, Elements=1, ZONETYPE=FEQuadrilateral
DATAPACKING=POINT
DT=(SINGLE SINGLE SINGLE)
0.34229444755509152998  0.19367301849900209199  -1
0.34203283808882817274  0.19300924869986801902  -1
0.34266214903898140065  0.19302690561308244455  -1
0.34266214903898140065  0.19302690561308244455  -1
1  2  3  4
  
ZONE T='face153'
STRANDID=0, SOLUTIONTIME=0
Nodes=4, Elements=1, ZONETYPE=FEQuadrilateral
DATAPACKING=POINT
DT=(SINGLE SINGLE SINGLE)
0.34227494455936141593  0.19482820162181119228  -1
0.3421125536379985288  0.19428260208671049858  -1
0.34262657820948311249  0.19429528820464073147  -1
0.34262657820948311249  0.19429528820464073147  -1
1  2  3  4
  
ZONE T='face154'
STRANDID=0, SOLUTIONTIME=0
Nodes=4, Elements=1, ZONETYPE=FEQuadrilateral
DATAPACKING=POINT
DT=(SINGLE SINGLE SINGLE)
0.34229444755509152998  0.19367301849900209199  -1
0.34262657820948311249  0.19429528820464073147  -1
0.3421125536379985288  0.19428260208671049858  -1
0.3421125536379985288  0.19428260208671049858  -1
1  2  3  4
  
ZONE T='face155'
STRANDID=0, SOLUTIONTIME=0
Nodes=4, Elements=1, ZONETYPE=FEQuadrilateral
DATAPACKING=POINT
DT=(SINGLE SINGLE SINGLE)
0.3432714951096940692  0.19500160417963771642  -1
0.34333727039244471557  0.19370874805048715617  -1
0.34450686128976365508  0.19437940336072592751  -1
0.34450686128976365508  0.19437940336072592751  -1
1  2  3  4
  
ZONE T='face156'
STRANDID=0, SOLUTIONTIME=0
Nodes=4, Elements=1, ZONETYPE=FEQuadrilateral
DATAPACKING=POINT
DT=(SINGLE SINGLE SINGLE)
0.3432714951096940692  0.19500160417963771642  -1
0.34232237586136399221  0.19566937819453666947  -1
0.34227494455936141593  0.19482820162181119228  -1
0.34227494455936141593  0.19482820162181119228  -1
1  2  3  4
  
ZONE T='face157'
STRANDID=0, SOLUTIONTIME=0
Nodes=4, Elements=1, ZONETYPE=FEQuadrilateral
DATAPACKING=POINT
DT=(SINGLE SINGLE SINGLE)
0.34227494455936141593  0.19482820162181119228  -1
0.34262657820948311249  0.19429528820464073147  -1
0.3432714951096940692  0.19500160417963771642  -1
0.3432714951096940692  0.19500160417963771642  -1
1  2  3  4
  
ZONE T='face158'
STRANDID=0, SOLUTIONTIME=0
Nodes=4, Elements=1, ZONETYPE=FEQuadrilateral
DATAPACKING=POINT
DT=(SINGLE SINGLE SINGLE)
0.34333727039244471557  0.19370874805048715617  -1
0.3432714951096940692  0.19500160417963771642  -1
0.34262657820948311249  0.19429528820464073147  -1
0.34262657820948311249  0.19429528820464073147  -1
1  2  3  4
  
ZONE T='face159'
STRANDID=0, SOLUTIONTIME=0
Nodes=4, Elements=1, ZONETYPE=FEQuadrilateral
DATAPACKING=POINT
DT=(SINGLE SINGLE SINGLE)
0.3432714951096940692  0.19500160417963771642  -1
0.34449850547431171144  0.19604144095163172912  -1
0.3431392963967401788  0.19607424226516931287  -1
0.3431392963967401788  0.19607424226516931287  -1
1  2  3  4
  
ZONE T='face160'
STRANDID=0, SOLUTIONTIME=0
Nodes=4, Elements=1, ZONETYPE=FEQuadrilateral
DATAPACKING=POINT
DT=(SINGLE SINGLE SINGLE)
0.34337520134344190481  0.19698067335614155571  -1
0.3431392963967401788  0.19607424226516931287  -1
0.34449850547431171144  0.19604144095163172912  -1
0.34449850547431171144  0.19604144095163172912  -1
1  2  3  4
  
ZONE T='face161'
STRANDID=0, SOLUTIONTIME=0
Nodes=4, Elements=1, ZONETYPE=FEQuadrilateral
DATAPACKING=POINT
DT=(SINGLE SINGLE SINGLE)
0.34244571017687835957  0.19663003765092146313  -1
0.34232237586136399221  0.19566937819453666947  -1
0.3431392963967401788  0.19607424226516931287  -1
0.3431392963967401788  0.19607424226516931287  -1
1  2  3  4
  
ZONE T='face162'
STRANDID=0, SOLUTIONTIME=0
Nodes=4, Elements=1, ZONETYPE=FEQuadrilateral
DATAPACKING=POINT
DT=(SINGLE SINGLE SINGLE)
0.3431392963967401788  0.19607424226516931287  -1
0.34232237586136399221  0.19566937819453666947  -1
0.3432714951096940692  0.19500160417963771642  -1
0.3432714951096940692  0.19500160417963771642  -1
1  2  3  4
  
ZONE T='face163'
STRANDID=0, SOLUTIONTIME=0
Nodes=4, Elements=1, ZONETYPE=FEQuadrilateral
DATAPACKING=POINT
DT=(SINGLE SINGLE SINGLE)
0.34249018588466489943  0.1977617085756750992  -1
0.34244571017687835957  0.19663003765092146313  -1
0.34337520134344190481  0.19698067335614155571  -1
0.34337520134344190481  0.19698067335614155571  -1
1  2  3  4
  
ZONE T='face164'
STRANDID=0, SOLUTIONTIME=0
Nodes=4, Elements=1, ZONETYPE=FEQuadrilateral
DATAPACKING=POINT
DT=(SINGLE SINGLE SINGLE)
0.3431392963967401788  0.19607424226516931287  -1
0.34337520134344190481  0.19698067335614155571  -1
0.34244571017687835957  0.19663003765092146313  -1
0.34244571017687835957  0.19663003765092146313  -1
1  2  3  4
  
ZONE T='face165'
STRANDID=0, SOLUTIONTIME=0
Nodes=4, Elements=1, ZONETYPE=FEQuadrilateral
DATAPACKING=POINT
DT=(SINGLE SINGLE SINGLE)
0.34347885817664647323  0.19886363418462171815  -1
0.34436369522017096223  0.19765590493030246733  -1
0.34543565438360013253  0.19914185812466925207  -1
0.34543565438360013253  0.19914185812466925207  -1
1  2  3  4
  
ZONE T='face166'
STRANDID=0, SOLUTIONTIME=0
Nodes=4, Elements=1, ZONETYPE=FEQuadrilateral
DATAPACKING=POINT
DT=(SINGLE SINGLE SINGLE)
0.34337520134344190481  0.19698067335614155571  -1
0.34449850547431171144  0.19604144095163172912  -1
0.34436369522017096223  0.19765590493030246733  -1
0.34436369522017096223  0.19765590493030246733  -1
1  2  3  4
  
ZONE T='face167'
STRANDID=0, SOLUTIONTIME=0
Nodes=4, Elements=1, ZONETYPE=FEQuadrilateral
DATAPACKING=POINT
DT=(SINGLE SINGLE SINGLE)
0.34342211802064209758  0.19777215822222252162  -1
0.34347885817664647323  0.19886363418462171815  -1
0.34249018588466489943  0.1977617085756750992  -1
0.34249018588466489943  0.1977617085756750992  -1
1  2  3  4
  
ZONE T='face168'
STRANDID=0, SOLUTIONTIME=0
Nodes=4, Elements=1, ZONETYPE=FEQuadrilateral
DATAPACKING=POINT
DT=(SINGLE SINGLE SINGLE)
0.34203385094485672102  0.19896579039021089486  -1
0.34249018588466489943  0.1977617085756750992  -1
0.34347885817664647323  0.19886363418462171815  -1
0.34347885817664647323  0.19886363418462171815  -1
1  2  3  4
  
ZONE T='face169'
STRANDID=0, SOLUTIONTIME=0
Nodes=4, Elements=1, ZONETYPE=FEQuadrilateral
DATAPACKING=POINT
DT=(SINGLE SINGLE SINGLE)
0.34249018588466489943  0.1977617085756750992  -1
0.34337520134344190481  0.19698067335614155571  -1
0.34342211802064209758  0.19777215822222252162  -1
0.34342211802064209758  0.19777215822222252162  -1
1  2  3  4
  
ZONE T='face170'
STRANDID=0, SOLUTIONTIME=0
Nodes=4, Elements=1, ZONETYPE=FEQuadrilateral
DATAPACKING=POINT
DT=(SINGLE SINGLE SINGLE)
0.34436369522017096223  0.19765590493030246733  -1
0.34347885817664647323  0.19886363418462171815  -1
0.34342211802064209758  0.19777215822222252162  -1
0.34342211802064209758  0.19777215822222252162  -1
1  2  3  4
  
ZONE T='face171'
STRANDID=0, SOLUTIONTIME=0
Nodes=4, Elements=1, ZONETYPE=FEQuadrilateral
DATAPACKING=POINT
DT=(SINGLE SINGLE SINGLE)
0.34436369522017096223  0.19765590493030246733  -1
0.34342211802064209758  0.19777215822222252162  -1
0.34337520134344190481  0.19698067335614155571  -1
0.34337520134344190481  0.19698067335614155571  -1
1  2  3  4
  
ZONE T='face172'
STRANDID=0, SOLUTIONTIME=0
Nodes=4, Elements=1, ZONETYPE=FEQuadrilateral
DATAPACKING=POINT
DT=(SINGLE SINGLE SINGLE)
0.51408284426005779189  0.40458464101549712622  -1
0.51434750007320362286  0.40456164348942863507  -1
0.51424362045072979921  0.40481970282305113074  -1
0.51424362045072979921  0.40481970282305113074  -1
1  2  3  4
  
ZONE T='face173'
STRANDID=0, SOLUTIONTIME=0
Nodes=4, Elements=1, ZONETYPE=FEQuadrilateral
DATAPACKING=POINT
DT=(SINGLE SINGLE SINGLE)
0.51452732633829945108  0.40476323097508087878  -1
0.51424362045072979921  0.40481970282305113074  -1
0.51434750007320362286  0.40456164348942863507  -1
0.51434750007320362286  0.40456164348942863507  -1
1  2  3  4
  
ZONE T='face174'
STRANDID=0, SOLUTIONTIME=0
Nodes=4, Elements=1, ZONETYPE=FEQuadrilateral
DATAPACKING=POINT
DT=(SINGLE SINGLE SINGLE)
0.51424362045072979921  0.40481970282305113074  -1
0.5139405012887872104  0.40483865936215113202  -1
0.51408284426005779189  0.40458464101549712622  -1
0.51408284426005779189  0.40458464101549712622  -1
1  2  3  4
  
ZONE T='face175'
STRANDID=0, SOLUTIONTIME=0
Nodes=4, Elements=1, ZONETYPE=FEQuadrilateral
DATAPACKING=POINT
DT=(SINGLE SINGLE SINGLE)
0.51434750007320362286  0.40456164348942863507  -1
0.51408284426005779189  0.40458464101549712622  -1
0.51420275398778947373  0.40435740968527850159  -1
0.51420275398778947373  0.40435740968527850159  -1
1  2  3  4
  
ZONE T='face176'
STRANDID=0, SOLUTIONTIME=0
Nodes=4, Elements=1, ZONETYPE=FEQuadrilateral
DATAPACKING=POINT
DT=(SINGLE SINGLE SINGLE)
0.51376868567785360931  0.40512250603813010352  -1
0.51411665767407355165  0.40511344243485014616  -1
0.51395699158983987331  0.40544629159894335357  -1
0.51395699158983987331  0.40544629159894335357  -1
1  2  3  4
  
ZONE T='face177'
STRANDID=0, SOLUTIONTIME=0
Nodes=4, Elements=1, ZONETYPE=FEQuadrilateral
DATAPACKING=POINT
DT=(SINGLE SINGLE SINGLE)
0.51434333451920521973  0.40539697593010298737  -1
0.51395699158983987331  0.40544629159894335357  -1
0.51411665767407355165  0.40511344243485014616  -1
0.51411665767407355165  0.40511344243485014616  -1
1  2  3  4
  
ZONE T='face178'
STRANDID=0, SOLUTIONTIME=0
Nodes=4, Elements=1, ZONETYPE=FEQuadrilateral
DATAPACKING=POINT
DT=(SINGLE SINGLE SINGLE)
0.51395699158983987331  0.40544629159894335357  -1
0.5135585823927291127  0.4054360936806936655  -1
0.51376868567785360931  0.40512250603813010352  -1
0.51376868567785360931  0.40512250603813010352  -1
1  2  3  4
  
ZONE T='face179'
STRANDID=0, SOLUTIONTIME=0
Nodes=4, Elements=1, ZONETYPE=FEQuadrilateral
DATAPACKING=POINT
DT=(SINGLE SINGLE SINGLE)
0.51411665767407355165  0.40511344243485014616  -1
0.51376868567785360931  0.40512250603813010352  -1
0.5139405012887872104  0.40483865936215113202  -1
0.5139405012887872104  0.40483865936215113202  -1
1  2  3  4
  
ZONE T='face180'
STRANDID=0, SOLUTIONTIME=0
Nodes=4, Elements=1, ZONETYPE=FEQuadrilateral
DATAPACKING=POINT
DT=(SINGLE SINGLE SINGLE)
0.51444706034384002358  0.40505692906885293336  -1
0.51474964182697946491  0.40495752236795473644  -1
0.51470201677961369136  0.40529109931265189237  -1
0.51470201677961369136  0.40529109931265189237  -1
1  2  3  4
  
ZONE T='face181'
STRANDID=0, SOLUTIONTIME=0
Nodes=4, Elements=1, ZONETYPE=FEQuadrilateral
DATAPACKING=POINT
DT=(SINGLE SINGLE SINGLE)
0.51502104514965496573  0.4051382484208484458  -1
0.51470201677961369136  0.40529109931265189237  -1
0.51474964182697946491  0.40495752236795473644  -1
0.51474964182697946491  0.40495752236795473644  -1
1  2  3  4
  
ZONE T='face182'
STRANDID=0, SOLUTIONTIME=0
Nodes=4, Elements=1, ZONETYPE=FEQuadrilateral
DATAPACKING=POINT
DT=(SINGLE SINGLE SINGLE)
0.51470201677961369136  0.40529109931265189237  -1
0.51434333451920521973  0.40539697593010298737  -1
0.51444706034384002358  0.40505692906885293336  -1
0.51444706034384002358  0.40505692906885293336  -1
1  2  3  4
  
ZONE T='face183'
STRANDID=0, SOLUTIONTIME=0
Nodes=4, Elements=1, ZONETYPE=FEQuadrilateral
DATAPACKING=POINT
DT=(SINGLE SINGLE SINGLE)
0.51474964182697946491  0.40495752236795473644  -1
0.51444706034384002358  0.40505692906885293336  -1
0.51452732633829945108  0.40476323097508087878  -1
0.51452732633829945108  0.40476323097508087878  -1
1  2  3  4
  
ZONE T='face184'
STRANDID=0, SOLUTIONTIME=0
Nodes=4, Elements=1, ZONETYPE=FEQuadrilateral
DATAPACKING=POINT
DT=(SINGLE SINGLE SINGLE)
0.51444706034384002358  0.40505692906885293336  -1
0.51411665767407355165  0.40511344243485014616  -1
0.51424362045072979921  0.40481970282305113074  -1
0.51424362045072979921  0.40481970282305113074  -1
1  2  3  4
  
ZONE T='face185'
STRANDID=0, SOLUTIONTIME=0
Nodes=4, Elements=1, ZONETYPE=FEQuadrilateral
DATAPACKING=POINT
DT=(SINGLE SINGLE SINGLE)
0.5139405012887872104  0.40483865936215113202  -1
0.51424362045072979921  0.40481970282305113074  -1
0.51411665767407355165  0.40511344243485014616  -1
0.51411665767407355165  0.40511344243485014616  -1
1  2  3  4
  
ZONE T='face186'
STRANDID=0, SOLUTIONTIME=0
Nodes=4, Elements=1, ZONETYPE=FEQuadrilateral
DATAPACKING=POINT
DT=(SINGLE SINGLE SINGLE)
0.51424362045072979921  0.40481970282305113074  -1
0.51452732633829945108  0.40476323097508087878  -1
0.51444706034384002358  0.40505692906885293336  -1
0.51444706034384002358  0.40505692906885293336  -1
1  2  3  4
  
ZONE T='face187'
STRANDID=0, SOLUTIONTIME=0
Nodes=4, Elements=1, ZONETYPE=FEQuadrilateral
DATAPACKING=POINT
DT=(SINGLE SINGLE SINGLE)
0.51411665767407355165  0.40511344243485014616  -1
0.51444706034384002358  0.40505692906885293336  -1
0.51434333451920521973  0.40539697593010298737  -1
0.51434333451920521973  0.40539697593010298737  -1
1  2  3  4
  
ZONE T='face188'
STRANDID=0, SOLUTIONTIME=0
Nodes=4, Elements=1, ZONETYPE=FEQuadrilateral
DATAPACKING=POINT
DT=(SINGLE SINGLE SINGLE)
0.51483366790086459996  0.40423119344312963275  -1
0.51499802990052245821  0.4043336980213993459  -1
0.51481074381885105762  0.40443315066562912641  -1
0.51481074381885105762  0.40443315066562912641  -1
1  2  3  4
  
ZONE T='face189'
STRANDID=0, SOLUTIONTIME=0
Nodes=4, Elements=1, ZONETYPE=FEQuadrilateral
DATAPACKING=POINT
DT=(SINGLE SINGLE SINGLE)
0.51500772654860227373  0.40455619120199376448  -1
0.51481074381885105762  0.40443315066562912641  -1
0.51499802990052245821  0.4043336980213993459  -1
0.51499802990052245821  0.4043336980213993459  -1
1  2  3  4
  
ZONE T='face190'
STRANDID=0, SOLUTIONTIME=0
Nodes=4, Elements=1, ZONETYPE=FEQuadrilateral
DATAPACKING=POINT
DT=(SINGLE SINGLE SINGLE)
0.51481074381885105762  0.40443315066562912641  -1
0.5146488530491654112  0.40429392985756917867  -1
0.51483366790086459996  0.40423119344312963275  -1
0.51483366790086459996  0.40423119344312963275  -1
1  2  3  4
  
ZONE T='face191'
STRANDID=0, SOLUTIONTIME=0
Nodes=4, Elements=1, ZONETYPE=FEQuadrilateral
DATAPACKING=POINT
DT=(SINGLE SINGLE SINGLE)
0.51499802990052245821  0.4043336980213993459  -1
0.51483366790086459996  0.40423119344312963275  -1
0.51499000389628235563  0.40414795847479467739  -1
0.51499000389628235563  0.40414795847479467739  -1
1  2  3  4
  
ZONE T='face192'
STRANDID=0, SOLUTIONTIME=0
Nodes=4, Elements=1, ZONETYPE=FEQuadrilateral
DATAPACKING=POINT
DT=(SINGLE SINGLE SINGLE)
0.5144362875502175303  0.4043351000484982638  -1
0.51459238777767624118  0.40451012126227686716  -1
0.51434750007320362286  0.40456164348942863507  -1
0.51434750007320362286  0.40456164348942863507  -1
1  2  3  4
  
ZONE T='face193'
STRANDID=0, SOLUTIONTIME=0
Nodes=4, Elements=1, ZONETYPE=FEQuadrilateral
DATAPACKING=POINT
DT=(SINGLE SINGLE SINGLE)
0.51452732633829945108  0.40476323097508087878  -1
0.51434750007320362286  0.40456164348942863507  -1
0.51459238777767624118  0.40451012126227686716  -1
0.51459238777767624118  0.40451012126227686716  -1
1  2  3  4
  
ZONE T='face194'
STRANDID=0, SOLUTIONTIME=0
Nodes=4, Elements=1, ZONETYPE=FEQuadrilateral
DATAPACKING=POINT
DT=(SINGLE SINGLE SINGLE)
0.51434750007320362286  0.40456164348942863507  -1
0.51420275398778947373  0.40435740968527850159  -1
0.5144362875502175303  0.4043351000484982638  -1
0.5144362875502175303  0.4043351000484982638  -1
1  2  3  4
  
ZONE T='face195'
STRANDID=0, SOLUTIONTIME=0
Nodes=4, Elements=1, ZONETYPE=FEQuadrilateral
DATAPACKING=POINT
DT=(SINGLE SINGLE SINGLE)
0.51459238777767624118  0.40451012126227686716  -1
0.5144362875502175303  0.4043351000484982638  -1
0.5146488530491654112  0.40429392985756917867  -1
0.5146488530491654112  0.40429392985756917867  -1
1  2  3  4
  
ZONE T='face196'
STRANDID=0, SOLUTIONTIME=0
Nodes=4, Elements=1, ZONETYPE=FEQuadrilateral
DATAPACKING=POINT
DT=(SINGLE SINGLE SINGLE)
0.51478402416096824545  0.40467371621636150092  -1
0.51501660353425149363  0.40482217071439724476  -1
0.51474964182697946491  0.40495752236795473644  -1
0.51474964182697946491  0.40495752236795473644  -1
1  2  3  4
  
ZONE T='face197'
STRANDID=0, SOLUTIONTIME=0
Nodes=4, Elements=1, ZONETYPE=FEQuadrilateral
DATAPACKING=POINT
DT=(SINGLE SINGLE SINGLE)
0.51502104514965496573  0.4051382484208484458  -1
0.51474964182697946491  0.40495752236795473644  -1
0.51501660353425149363  0.40482217071439724476  -1
0.51501660353425149363  0.40482217071439724476  -1
1  2  3  4
  
ZONE T='face198'
STRANDID=0, SOLUTIONTIME=0
Nodes=4, Elements=1, ZONETYPE=FEQuadrilateral
DATAPACKING=POINT
DT=(SINGLE SINGLE SINGLE)
0.51474964182697946491  0.40495752236795473644  -1
0.51452732633829945108  0.40476323097508087878  -1
0.51478402416096824545  0.40467371621636150092  -1
0.51478402416096824545  0.40467371621636150092  -1
1  2  3  4
  
ZONE T='face199'
STRANDID=0, SOLUTIONTIME=0
Nodes=4, Elements=1, ZONETYPE=FEQuadrilateral
DATAPACKING=POINT
DT=(SINGLE SINGLE SINGLE)
0.51501660353425149363  0.40482217071439724476  -1
0.51478402416096824545  0.40467371621636150092  -1
0.51500772654860227373  0.40455619120199376448  -1
0.51500772654860227373  0.40455619120199376448  -1
1  2  3  4
  
ZONE T='face200'
STRANDID=0, SOLUTIONTIME=0
Nodes=4, Elements=1, ZONETYPE=FEQuadrilateral
DATAPACKING=POINT
DT=(SINGLE SINGLE SINGLE)
0.51478402416096824545  0.40467371621636150092  -1
0.51459238777767624118  0.40451012126227686716  -1
0.51481074381885105762  0.40443315066562912641  -1
0.51481074381885105762  0.40443315066562912641  -1
1  2  3  4
  
ZONE T='face201'
STRANDID=0, SOLUTIONTIME=0
Nodes=4, Elements=1, ZONETYPE=FEQuadrilateral
DATAPACKING=POINT
DT=(SINGLE SINGLE SINGLE)
0.5146488530491654112  0.40429392985756917867  -1
0.51481074381885105762  0.40443315066562912641  -1
0.51459238777767624118  0.40451012126227686716  -1
0.51459238777767624118  0.40451012126227686716  -1
1  2  3  4
  
ZONE T='face202'
STRANDID=0, SOLUTIONTIME=0
Nodes=4, Elements=1, ZONETYPE=FEQuadrilateral
DATAPACKING=POINT
DT=(SINGLE SINGLE SINGLE)
0.51481074381885105762  0.40443315066562912641  -1
0.51500772654860227373  0.40455619120199376448  -1
0.51478402416096824545  0.40467371621636150092  -1
0.51478402416096824545  0.40467371621636150092  -1
1  2  3  4
  
ZONE T='face203'
STRANDID=0, SOLUTIONTIME=0
Nodes=4, Elements=1, ZONETYPE=FEQuadrilateral
DATAPACKING=POINT
DT=(SINGLE SINGLE SINGLE)
0.51459238777767624118  0.40451012126227686716  -1
0.51478402416096824545  0.40467371621636150092  -1
0.51452732633829945108  0.40476323097508087878  -1
0.51452732633829945108  0.40476323097508087878  -1
1  2  3  4
  
ZONE T='face204'
STRANDID=0, SOLUTIONTIME=0
Nodes=4, Elements=1, ZONETYPE=FEQuadrilateral
DATAPACKING=POINT
DT=(SINGLE SINGLE SINGLE)
0.51295094047388567482  0.40433312177950181399  -1
0.51323434364094588922  0.40444891218442263758  -1
0.51299011821120787946  0.40465464313588683787  -1
0.51299011821120787946  0.40465464313588683787  -1
1  2  3  4
  
ZONE T='face205'
STRANDID=0, SOLUTIONTIME=0
Nodes=4, Elements=1, ZONETYPE=FEQuadrilateral
DATAPACKING=POINT
DT=(SINGLE SINGLE SINGLE)
0.51330740732658142189  0.40475550762180118047  -1
0.51299011821120787946  0.40465464313588683787  -1
0.51323434364094588922  0.40444891218442263758  -1
0.51323434364094588922  0.40444891218442263758  -1
1  2  3  4
  
ZONE T='face206'
STRANDID=0, SOLUTIONTIME=0
Nodes=4, Elements=1, ZONETYPE=FEQuadrilateral
DATAPACKING=POINT
DT=(SINGLE SINGLE SINGLE)
0.51299011821120787946  0.40465464313588683787  -1
0.51267683424052634678  0.40451588961485385187  -1
0.51295094047388567482  0.40433312177950181399  -1
0.51295094047388567482  0.40433312177950181399  -1
1  2  3  4
  
ZONE T='face207'
STRANDID=0, SOLUTIONTIME=0
Nodes=4, Elements=1, ZONETYPE=FEQuadrilateral
DATAPACKING=POINT
DT=(SINGLE SINGLE SINGLE)
0.51323434364094588922  0.40444891218442263758  -1
0.51295094047388567482  0.40433312177950181399  -1
0.51319001784844986425  0.40416414921792770398  -1
0.51319001784844986425  0.40416414921792770398  -1
1  2  3  4
  
ZONE T='face208'
STRANDID=0, SOLUTIONTIME=0
Nodes=4, Elements=1, ZONETYPE=FEQuadrilateral
DATAPACKING=POINT
DT=(SINGLE SINGLE SINGLE)
0.51236978260865262413  0.40471389930780399258  -1
0.51271157504008701977  0.40487481848887468816  -1
0.51239901310350710606  0.40510682849523943494  -1
0.51239901310350710606  0.40510682849523943494  -1
1  2  3  4
  
ZONE T='face209'
STRANDID=0, SOLUTIONTIME=0
Nodes=4, Elements=1, ZONETYPE=FEQuadrilateral
DATAPACKING=POINT
DT=(SINGLE SINGLE SINGLE)
0.51277426147886184804  0.40525807047613354728  -1
0.51239901310350710606  0.40510682849523943494  -1
0.51271157504008701977  0.40487481848887468816  -1
0.51271157504008701977  0.40487481848887468816  -1
1  2  3  4
  
ZONE T='face210'
STRANDID=0, SOLUTIONTIME=0
Nodes=4, Elements=1, ZONETYPE=FEQuadrilateral
DATAPACKING=POINT
DT=(SINGLE SINGLE SINGLE)
0.51239901310350710606  0.40510682849523943494  -1
0.51203391599303149651  0.40492468250495294857  -1
0.51236978260865262413  0.40471389930780399258  -1
0.51236978260865262413  0.40471389930780399258  -1
1  2  3  4
  
ZONE T='face211'
STRANDID=0, SOLUTIONTIME=0
Nodes=4, Elements=1, ZONETYPE=FEQuadrilateral
DATAPACKING=POINT
DT=(SINGLE SINGLE SINGLE)
0.51271157504008701977  0.40487481848887468816  -1
0.51236978260865262413  0.40471389930780399258  -1
0.51267683424052634678  0.40451588961485385187  -1
0.51267683424052634678  0.40451588961485385187  -1
1  2  3  4
  
ZONE T='face212'
STRANDID=0, SOLUTIONTIME=0
Nodes=4, Elements=1, ZONETYPE=FEQuadrilateral
DATAPACKING=POINT
DT=(SINGLE SINGLE SINGLE)
0.5130597284560184379  0.40499953608662264681  -1
0.51341363213192714454  0.40508357041862758097  -1
0.51316163522790747553  0.4053706836546649428  -1
0.51316163522790747553  0.4053706836546649428  -1
1  2  3  4
  
ZONE T='face213'
STRANDID=0, SOLUTIONTIME=0
Nodes=4, Elements=1, ZONETYPE=FEQuadrilateral
DATAPACKING=POINT
DT=(SINGLE SINGLE SINGLE)
0.5135585823927291127  0.4054360936806936655  -1
0.51316163522790747553  0.4053706836546649428  -1
0.51341363213192714454  0.40508357041862758097  -1
0.51341363213192714454  0.40508357041862758097  -1
1  2  3  4
  
ZONE T='face214'
STRANDID=0, SOLUTIONTIME=0
Nodes=4, Elements=1, ZONETYPE=FEQuadrilateral
DATAPACKING=POINT
DT=(SINGLE SINGLE SINGLE)
0.51316163522790747553  0.4053706836546649428  -1
0.51277426147886184804  0.40525807047613354728  -1
0.5130597284560184379  0.40499953608662264681  -1
0.5130597284560184379  0.40499953608662264681  -1
1  2  3  4
  
ZONE T='face215'
STRANDID=0, SOLUTIONTIME=0
Nodes=4, Elements=1, ZONETYPE=FEQuadrilateral
DATAPACKING=POINT
DT=(SINGLE SINGLE SINGLE)
0.51341363213192714454  0.40508357041862758097  -1
0.5130597284560184379  0.40499953608662264681  -1
0.51330740732658142189  0.40475550762180118047  -1
0.51330740732658142189  0.40475550762180118047  -1
1  2  3  4
  
ZONE T='face216'
STRANDID=0, SOLUTIONTIME=0
Nodes=4, Elements=1, ZONETYPE=FEQuadrilateral
DATAPACKING=POINT
DT=(SINGLE SINGLE SINGLE)
0.5130597284560184379  0.40499953608662264681  -1
0.51271157504008701977  0.40487481848887468816  -1
0.51299011821120787946  0.40465464313588683787  -1
0.51299011821120787946  0.40465464313588683787  -1
1  2  3  4
  
ZONE T='face217'
STRANDID=0, SOLUTIONTIME=0
Nodes=4, Elements=1, ZONETYPE=FEQuadrilateral
DATAPACKING=POINT
DT=(SINGLE SINGLE SINGLE)
0.51267683424052634678  0.40451588961485385187  -1
0.51299011821120787946  0.40465464313588683787  -1
0.51271157504008701977  0.40487481848887468816  -1
0.51271157504008701977  0.40487481848887468816  -1
1  2  3  4
  
ZONE T='face218'
STRANDID=0, SOLUTIONTIME=0
Nodes=4, Elements=1, ZONETYPE=FEQuadrilateral
DATAPACKING=POINT
DT=(SINGLE SINGLE SINGLE)
0.51299011821120787946  0.40465464313588683787  -1
0.51330740732658142189  0.40475550762180118047  -1
0.5130597284560184379  0.40499953608662264681  -1
0.5130597284560184379  0.40499953608662264681  -1
1  2  3  4
  
ZONE T='face219'
STRANDID=0, SOLUTIONTIME=0
Nodes=4, Elements=1, ZONETYPE=FEQuadrilateral
DATAPACKING=POINT
DT=(SINGLE SINGLE SINGLE)
0.51271157504008701977  0.40487481848887468816  -1
0.5130597284560184379  0.40499953608662264681  -1
0.51277426147886184804  0.40525807047613354728  -1
0.51277426147886184804  0.40525807047613354728  -1
1  2  3  4
  
ZONE T='face220'
STRANDID=0, SOLUTIONTIME=0
Nodes=4, Elements=1, ZONETYPE=FEQuadrilateral
DATAPACKING=POINT
DT=(SINGLE SINGLE SINGLE)
0.5139573306322802182  0.40435608192465105626  -1
0.51408284426005779189  0.40458464101549712622  -1
0.5138053143127637723  0.40457461856045606741  -1
0.5138053143127637723  0.40457461856045606741  -1
1  2  3  4
  
ZONE T='face221'
STRANDID=0, SOLUTIONTIME=0
Nodes=4, Elements=1, ZONETYPE=FEQuadrilateral
DATAPACKING=POINT
DT=(SINGLE SINGLE SINGLE)
0.5139405012887872104  0.40483865936215113202  -1
0.5138053143127637723  0.40457461856045606741  -1
0.51408284426005779189  0.40458464101549712622  -1
0.51408284426005779189  0.40458464101549712622  -1
1  2  3  4
  
ZONE T='face222'
STRANDID=0, SOLUTIONTIME=0
Nodes=4, Elements=1, ZONETYPE=FEQuadrilateral
DATAPACKING=POINT
DT=(SINGLE SINGLE SINGLE)
0.5138053143127637723  0.40457461856045606741  -1
0.51370459207254448586  0.40432196906763234745  -1
0.5139573306322802182  0.40435608192465105626  -1
0.5139573306322802182  0.40435608192465105626  -1
1  2  3  4
  
ZONE T='face223'
STRANDID=0, SOLUTIONTIME=0
Nodes=4, Elements=1, ZONETYPE=FEQuadrilateral
DATAPACKING=POINT
DT=(SINGLE SINGLE SINGLE)
0.51408284426005779189  0.40458464101549712622  -1
0.5139573306322802182  0.40435608192465105626  -1
0.51420275398778947373  0.40435740968527850159  -1
0.51420275398778947373  0.40435740968527850159  -1
1  2  3  4
  
ZONE T='face224'
STRANDID=0, SOLUTIONTIME=0
Nodes=4, Elements=1, ZONETYPE=FEQuadrilateral
DATAPACKING=POINT
DT=(SINGLE SINGLE SINGLE)
0.51344673230308801593  0.40425687869401810692  -1
0.51352071738878668494  0.40452917074026795152  -1
0.51323434364094588922  0.40444891218442263758  -1
0.51323434364094588922  0.40444891218442263758  -1
1  2  3  4
  
ZONE T='face225'
STRANDID=0, SOLUTIONTIME=0
Nodes=4, Elements=1, ZONETYPE=FEQuadrilateral
DATAPACKING=POINT
DT=(SINGLE SINGLE SINGLE)
0.51330740732658142189  0.40475550762180118047  -1
0.51323434364094588922  0.40444891218442263758  -1
0.51352071738878668494  0.40452917074026795152  -1
0.51352071738878668494  0.40452917074026795152  -1
1  2  3  4
  
ZONE T='face226'
STRANDID=0, SOLUTIONTIME=0
Nodes=4, Elements=1, ZONETYPE=FEQuadrilateral
DATAPACKING=POINT
DT=(SINGLE SINGLE SINGLE)
0.51323434364094588922  0.40444891218442263758  -1
0.51319001784844986425  0.40416414921792770398  -1
0.51344673230308801593  0.40425687869401810692  -1
0.51344673230308801593  0.40425687869401810692  -1
1  2  3  4
  
ZONE T='face227'
STRANDID=0, SOLUTIONTIME=0
Nodes=4, Elements=1, ZONETYPE=FEQuadrilateral
DATAPACKING=POINT
DT=(SINGLE SINGLE SINGLE)
0.51352071738878668494  0.40452917074026795152  -1
0.51344673230308801593  0.40425687869401810692  -1
0.51370459207254448586  0.40432196906763234745  -1
0.51370459207254448586  0.40432196906763234745  -1
1  2  3  4
  
ZONE T='face228'
STRANDID=0, SOLUTIONTIME=0
Nodes=4, Elements=1, ZONETYPE=FEQuadrilateral
DATAPACKING=POINT
DT=(SINGLE SINGLE SINGLE)
0.51362601716983058431  0.4048173073880756978  -1
0.51376868567785360931  0.40512250603813010352  -1
0.51341363213192714454  0.40508357041862758097  -1
0.51341363213192714454  0.40508357041862758097  -1
1  2  3  4
  
ZONE T='face229'
STRANDID=0, SOLUTIONTIME=0
Nodes=4, Elements=1, ZONETYPE=FEQuadrilateral
DATAPACKING=POINT
DT=(SINGLE SINGLE SINGLE)
0.5135585823927291127  0.4054360936806936655  -1
0.51341363213192714454  0.40508357041862758097  -1
0.51376868567785360931  0.40512250603813010352  -1
0.51376868567785360931  0.40512250603813010352  -1
1  2  3  4
  
ZONE T='face230'
STRANDID=0, SOLUTIONTIME=0
Nodes=4, Elements=1, ZONETYPE=FEQuadrilateral
DATAPACKING=POINT
DT=(SINGLE SINGLE SINGLE)
0.51341363213192714454  0.40508357041862758097  -1
0.51330740732658142189  0.40475550762180118047  -1
0.51362601716983058431  0.4048173073880756978  -1
0.51362601716983058431  0.4048173073880756978  -1
1  2  3  4
  
ZONE T='face231'
STRANDID=0, SOLUTIONTIME=0
Nodes=4, Elements=1, ZONETYPE=FEQuadrilateral
DATAPACKING=POINT
DT=(SINGLE SINGLE SINGLE)
0.51376868567785360931  0.40512250603813010352  -1
0.51362601716983058431  0.4048173073880756978  -1
0.5139405012887872104  0.40483865936215113202  -1
0.5139405012887872104  0.40483865936215113202  -1
1  2  3  4
  
ZONE T='face232'
STRANDID=0, SOLUTIONTIME=0
Nodes=4, Elements=1, ZONETYPE=FEQuadrilateral
DATAPACKING=POINT
DT=(SINGLE SINGLE SINGLE)
0.51362601716983058431  0.4048173073880756978  -1
0.51352071738878668494  0.40452917074026795152  -1
0.5138053143127637723  0.40457461856045606741  -1
0.5138053143127637723  0.40457461856045606741  -1
1  2  3  4
  
ZONE T='face233'
STRANDID=0, SOLUTIONTIME=0
Nodes=4, Elements=1, ZONETYPE=FEQuadrilateral
DATAPACKING=POINT
DT=(SINGLE SINGLE SINGLE)
0.51370459207254448586  0.40432196906763234745  -1
0.5138053143127637723  0.40457461856045606741  -1
0.51352071738878668494  0.40452917074026795152  -1
0.51352071738878668494  0.40452917074026795152  -1
1  2  3  4
  
ZONE T='face234'
STRANDID=0, SOLUTIONTIME=0
Nodes=4, Elements=1, ZONETYPE=FEQuadrilateral
DATAPACKING=POINT
DT=(SINGLE SINGLE SINGLE)
0.5138053143127637723  0.40457461856045606741  -1
0.5139405012887872104  0.40483865936215113202  -1
0.51362601716983058431  0.4048173073880756978  -1
0.51362601716983058431  0.4048173073880756978  -1
1  2  3  4
  
ZONE T='face235'
STRANDID=0, SOLUTIONTIME=0
Nodes=4, Elements=1, ZONETYPE=FEQuadrilateral
DATAPACKING=POINT
DT=(SINGLE SINGLE SINGLE)
0.51352071738878668494  0.40452917074026795152  -1
0.51362601716983058431  0.4048173073880756978  -1
0.51330740732658142189  0.40475550762180118047  -1
0.51330740732658142189  0.40475550762180118047  -1
1  2  3  4
  
ZONE T='face236'
STRANDID=0, SOLUTIONTIME=0
Nodes=4, Elements=1, ZONETYPE=FEQuadrilateral
DATAPACKING=POINT
DT=(SINGLE SINGLE SINGLE)
0.51167433246619387077  0.40514308382190677982  -1
0.51205512164447586354  0.40534494721003200279  -1
0.51168573359868230188  0.40558147594284849058  -1
0.51168573359868230188  0.40558147594284849058  -1
1  2  3  4
  
ZONE T='face237'
STRANDID=0, SOLUTIONTIME=0
Nodes=4, Elements=1, ZONETYPE=FEQuadrilateral
DATAPACKING=POINT
DT=(SINGLE SINGLE SINGLE)
0.51208829513021769664  0.40578911092655506332  -1
0.51168573359868230188  0.40558147594284849058  -1
0.51205512164447586354  0.40534494721003200279  -1
0.51205512164447586354  0.40534494721003200279  -1
1  2  3  4
  
ZONE T='face238'
STRANDID=0, SOLUTIONTIME=0
Nodes=4, Elements=1, ZONETYPE=FEQuadrilateral
DATAPACKING=POINT
DT=(SINGLE SINGLE SINGLE)
0.51168573359868230188  0.40558147594284849058  -1
0.51129445640292336961  0.40536457716498203174  -1
0.51167433246619387077  0.40514308382190677982  -1
0.51167433246619387077  0.40514308382190677982  -1
1  2  3  4
  
ZONE T='face239'
STRANDID=0, SOLUTIONTIME=0
Nodes=4, Elements=1, ZONETYPE=FEQuadrilateral
DATAPACKING=POINT
DT=(SINGLE SINGLE SINGLE)
0.51205512164447586354  0.40534494721003200279  -1
0.51167433246619387077  0.40514308382190677982  -1
0.51203391599303149651  0.40492468250495294857  -1
0.51203391599303149651  0.40492468250495294857  -1
1  2  3  4
  
ZONE T='face240'
STRANDID=0, SOLUTIONTIME=0
Nodes=4, Elements=1, ZONETYPE=FEQuadrilateral
DATAPACKING=POINT
DT=(SINGLE SINGLE SINGLE)
0.51086751605755431616  0.40560204239410402316  -1
0.51130539921630435707  0.40580865006284466689  -1
0.51098135645019393536  0.40601531353932224233  -1
0.51098135645019393536  0.40601531353932224233  -1
1  2  3  4
  
ZONE T='face241'
STRANDID=0, SOLUTIONTIME=0
Nodes=4, Elements=1, ZONETYPE=FEQuadrilateral
DATAPACKING=POINT
DT=(SINGLE SINGLE SINGLE)
0.51129022539372215306  0.40625465424897860833  -1
0.51098135645019393536  0.40601531353932224233  -1
0.51130539921630435707  0.40580865006284466689  -1
0.51130539921630435707  0.40580865006284466689  -1
1  2  3  4
  
ZONE T='face242'
STRANDID=0, SOLUTIONTIME=0
Nodes=4, Elements=1, ZONETYPE=FEQuadrilateral
DATAPACKING=POINT
DT=(SINGLE SINGLE SINGLE)
0.51130539921630435707  0.40580865006284466689  -1
0.51086751605755431616  0.40560204239410402316  -1
0.51129445640292336961  0.40536457716498203174  -1
0.51129445640292336961  0.40536457716498203174  -1
1  2  3  4
  
ZONE T='face243'
STRANDID=0, SOLUTIONTIME=0
Nodes=4, Elements=1, ZONETYPE=FEQuadrilateral
DATAPACKING=POINT
DT=(SINGLE SINGLE SINGLE)
0.51169700227780945401  0.40603865713727671505  -1
0.51212442374085331842  0.40626885739036955325  -1
0.51168793080345897906  0.40653043084899442849  -1
0.51168793080345897906  0.40653043084899442849  -1
1  2  3  4
  
ZONE T='face244'
STRANDID=0, SOLUTIONTIME=0
Nodes=4, Elements=1, ZONETYPE=FEQuadrilateral
DATAPACKING=POINT
DT=(SINGLE SINGLE SINGLE)
0.51215501260963558483  0.40680176841713600044  -1
0.51168793080345897906  0.40653043084899442849  -1
0.51212442374085331842  0.40626885739036955325  -1
0.51212442374085331842  0.40626885739036955325  -1
1  2  3  4
  
ZONE T='face245'
STRANDID=0, SOLUTIONTIME=0
Nodes=4, Elements=1, ZONETYPE=FEQuadrilateral
DATAPACKING=POINT
DT=(SINGLE SINGLE SINGLE)
0.51168793080345897906  0.40653043084899442849  -1
0.51129022539372215306  0.40625465424897860833  -1
0.51169700227780945401  0.40603865713727671505  -1
0.51169700227780945401  0.40603865713727671505  -1
1  2  3  4
  
ZONE T='face246'
STRANDID=0, SOLUTIONTIME=0
Nodes=4, Elements=1, ZONETYPE=FEQuadrilateral
DATAPACKING=POINT
DT=(SINGLE SINGLE SINGLE)
0.51212442374085331842  0.40626885739036955325  -1
0.51169700227780945401  0.40603865713727671505  -1
0.51208829513021769664  0.40578911092655506332  -1
0.51208829513021769664  0.40578911092655506332  -1
1  2  3  4
  
ZONE T='face247'
STRANDID=0, SOLUTIONTIME=0
Nodes=4, Elements=1, ZONETYPE=FEQuadrilateral
DATAPACKING=POINT
DT=(SINGLE SINGLE SINGLE)
0.51169700227780945401  0.40603865713727671505  -1
0.51130539921630435707  0.40580865006284466689  -1
0.51168573359868230188  0.40558147594284849058  -1
0.51168573359868230188  0.40558147594284849058  -1
1  2  3  4
  
ZONE T='face248'
STRANDID=0, SOLUTIONTIME=0
Nodes=4, Elements=1, ZONETYPE=FEQuadrilateral
DATAPACKING=POINT
DT=(SINGLE SINGLE SINGLE)
0.51129445640292336961  0.40536457716498203174  -1
0.51168573359868230188  0.40558147594284849058  -1
0.51130539921630435707  0.40580865006284466689  -1
0.51130539921630435707  0.40580865006284466689  -1
1  2  3  4
  
ZONE T='face249'
STRANDID=0, SOLUTIONTIME=0
Nodes=4, Elements=1, ZONETYPE=FEQuadrilateral
DATAPACKING=POINT
DT=(SINGLE SINGLE SINGLE)
0.51168573359868230188  0.40558147594284849058  -1
0.51208829513021769664  0.40578911092655506332  -1
0.51169700227780945401  0.40603865713727671505  -1
0.51169700227780945401  0.40603865713727671505  -1
1  2  3  4
  
ZONE T='face250'
STRANDID=0, SOLUTIONTIME=0
Nodes=4, Elements=1, ZONETYPE=FEQuadrilateral
DATAPACKING=POINT
DT=(SINGLE SINGLE SINGLE)
0.51130539921630435707  0.40580865006284466689  -1
0.51169700227780945401  0.40603865713727671505  -1
0.51129022539372215306  0.40625465424897860833  -1
0.51129022539372215306  0.40625465424897860833  -1
1  2  3  4
  
ZONE T='face251'
STRANDID=0, SOLUTIONTIME=0
Nodes=4, Elements=1, ZONETYPE=FEQuadrilateral
DATAPACKING=POINT
DT=(SINGLE SINGLE SINGLE)
0.51316163522790747553  0.4053706836546649428  -1
0.51329979527919866733  0.40577499261662047791  -1
0.51286423143028447846  0.40567210591907615358  -1
0.51286423143028447846  0.40567210591907615358  -1
1  2  3  4
  
ZONE T='face252'
STRANDID=0, SOLUTIONTIME=0
Nodes=4, Elements=1, ZONETYPE=FEQuadrilateral
DATAPACKING=POINT
DT=(SINGLE SINGLE SINGLE)
0.51298230914313325268  0.40612808223996232915  -1
0.51286423143028447846  0.40567210591907615358  -1
0.51329979527919866733  0.40577499261662047791  -1
0.51329979527919866733  0.40577499261662047791  -1
1  2  3  4
  
ZONE T='face253'
STRANDID=0, SOLUTIONTIME=0
Nodes=4, Elements=1, ZONETYPE=FEQuadrilateral
DATAPACKING=POINT
DT=(SINGLE SINGLE SINGLE)
0.51286423143028447846  0.40567210591907615358  -1
0.51277426147886184804  0.40525807047613354728  -1
0.51316163522790747553  0.4053706836546649428  -1
0.51316163522790747553  0.4053706836546649428  -1
1  2  3  4
  
ZONE T='face254'
STRANDID=0, SOLUTIONTIME=0
Nodes=4, Elements=1, ZONETYPE=FEQuadrilateral
DATAPACKING=POINT
DT=(SINGLE SINGLE SINGLE)
0.51329979527919866733  0.40577499261662047791  -1
0.51316163522790747553  0.4053706836546649428  -1
0.5135585823927291127  0.4054360936806936655  -1
0.5135585823927291127  0.4054360936806936655  -1
1  2  3  4
  
ZONE T='face255'
STRANDID=0, SOLUTIONTIME=0
Nodes=4, Elements=1, ZONETYPE=FEQuadrilateral
DATAPACKING=POINT
DT=(SINGLE SINGLE SINGLE)
0.51239901310350710606  0.40510682849523943494  -1
0.51244977139970793178  0.4055245738168771763  -1
0.51205512164447586354  0.40534494721003200279  -1
0.51205512164447586354  0.40534494721003200279  -1
1  2  3  4
  
ZONE T='face256'
STRANDID=0, SOLUTIONTIME=0
Nodes=4, Elements=1, ZONETYPE=FEQuadrilateral
DATAPACKING=POINT
DT=(SINGLE SINGLE SINGLE)
0.51208829513021769664  0.40578911092655506332  -1
0.51205512164447586354  0.40534494721003200279  -1
0.51244977139970793178  0.4055245738168771763  -1
0.51244977139970793178  0.4055245738168771763  -1
1  2  3  4
  
ZONE T='face257'
STRANDID=0, SOLUTIONTIME=0
Nodes=4, Elements=1, ZONETYPE=FEQuadrilateral
DATAPACKING=POINT
DT=(SINGLE SINGLE SINGLE)
0.51205512164447586354  0.40534494721003200279  -1
0.51203391599303149651  0.40492468250495294857  -1
0.51239901310350710606  0.40510682849523943494  -1
0.51239901310350710606  0.40510682849523943494  -1
1  2  3  4
  
ZONE T='face258'
STRANDID=0, SOLUTIONTIME=0
Nodes=4, Elements=1, ZONETYPE=FEQuadrilateral
DATAPACKING=POINT
DT=(SINGLE SINGLE SINGLE)
0.51244977139970793178  0.4055245738168771763  -1
0.51239901310350710606  0.40510682849523943494  -1
0.51277426147886184804  0.40525807047613354728  -1
0.51277426147886184804  0.40525807047613354728  -1
1  2  3  4
  
ZONE T='face259'
STRANDID=0, SOLUTIONTIME=0
Nodes=4, Elements=1, ZONETYPE=FEQuadrilateral
DATAPACKING=POINT
DT=(SINGLE SINGLE SINGLE)
0.51251815034964132156  0.40597660132359320029  -1
0.51260040399200146322  0.40647742074423465208  -1
0.51212442374085331842  0.40626885739036955325  -1
0.51212442374085331842  0.40626885739036955325  -1
1  2  3  4
  
ZONE T='face260'
STRANDID=0, SOLUTIONTIME=0
Nodes=4, Elements=1, ZONETYPE=FEQuadrilateral
DATAPACKING=POINT
DT=(SINGLE SINGLE SINGLE)
0.51215501260963558483  0.40680176841713600044  -1
0.51212442374085331842  0.40626885739036955325  -1
0.51260040399200146322  0.40647742074423465208  -1
0.51260040399200146322  0.40647742074423465208  -1
1  2  3  4
  
ZONE T='face261'
STRANDID=0, SOLUTIONTIME=0
Nodes=4, Elements=1, ZONETYPE=FEQuadrilateral
DATAPACKING=POINT
DT=(SINGLE SINGLE SINGLE)
0.51212442374085331842  0.40626885739036955325  -1
0.51208829513021769664  0.40578911092655506332  -1
0.51251815034964132156  0.40597660132359320029  -1
0.51251815034964132156  0.40597660132359320029  -1
1  2  3  4
  
ZONE T='face262'
STRANDID=0, SOLUTIONTIME=0
Nodes=4, Elements=1, ZONETYPE=FEQuadrilateral
DATAPACKING=POINT
DT=(SINGLE SINGLE SINGLE)
0.51260040399200146322  0.40647742074423465208  -1
0.51251815034964132156  0.40597660132359320029  -1
0.51298230914313325268  0.40612808223996232915  -1
0.51298230914313325268  0.40612808223996232915  -1
1  2  3  4
  
ZONE T='face263'
STRANDID=0, SOLUTIONTIME=0
Nodes=4, Elements=1, ZONETYPE=FEQuadrilateral
DATAPACKING=POINT
DT=(SINGLE SINGLE SINGLE)
0.51251815034964132156  0.40597660132359320029  -1
0.51244977139970793178  0.4055245738168771763  -1
0.51286423143028447846  0.40567210591907615358  -1
0.51286423143028447846  0.40567210591907615358  -1
1  2  3  4
  
ZONE T='face264'
STRANDID=0, SOLUTIONTIME=0
Nodes=4, Elements=1, ZONETYPE=FEQuadrilateral
DATAPACKING=POINT
DT=(SINGLE SINGLE SINGLE)
0.51277426147886184804  0.40525807047613354728  -1
0.51286423143028447846  0.40567210591907615358  -1
0.51244977139970793178  0.4055245738168771763  -1
0.51244977139970793178  0.4055245738168771763  -1
1  2  3  4
  
ZONE T='face265'
STRANDID=0, SOLUTIONTIME=0
Nodes=4, Elements=1, ZONETYPE=FEQuadrilateral
DATAPACKING=POINT
DT=(SINGLE SINGLE SINGLE)
0.51286423143028447846  0.40567210591907615358  -1
0.51298230914313325268  0.40612808223996232915  -1
0.51251815034964132156  0.40597660132359320029  -1
0.51251815034964132156  0.40597660132359320029  -1
1  2  3  4
  
ZONE T='face266'
STRANDID=0, SOLUTIONTIME=0
Nodes=4, Elements=1, ZONETYPE=FEQuadrilateral
DATAPACKING=POINT
DT=(SINGLE SINGLE SINGLE)
0.51244977139970793178  0.4055245738168771763  -1
0.51251815034964132156  0.40597660132359320029  -1
0.51208829513021769664  0.40578911092655506332  -1
0.51208829513021769664  0.40578911092655506332  -1
1  2  3  4
  
ZONE T='face267'
STRANDID=0, SOLUTIONTIME=0
Nodes=4, Elements=1, ZONETYPE=FEQuadrilateral
DATAPACKING=POINT
DT=(SINGLE SINGLE SINGLE)
0.51329979527919866733  0.40577499261662047791  -1
0.51375123149426349389  0.40581896817081514195  -1
0.51348148322548337052  0.40622463149557730411  -1
0.51348148322548337052  0.40622463149557730411  -1
1  2  3  4
  
ZONE T='face268'
STRANDID=0, SOLUTIONTIME=0
Nodes=4, Elements=1, ZONETYPE=FEQuadrilateral
DATAPACKING=POINT
DT=(SINGLE SINGLE SINGLE)
0.51400759211841584584  0.40624243931718934109  -1
0.51348148322548337052  0.40622463149557730411  -1
0.51375123149426349389  0.40581896817081514195  -1
0.51375123149426349389  0.40581896817081514195  -1
1  2  3  4
  
ZONE T='face269'
STRANDID=0, SOLUTIONTIME=0
Nodes=4, Elements=1, ZONETYPE=FEQuadrilateral
DATAPACKING=POINT
DT=(SINGLE SINGLE SINGLE)
0.51348148322548337052  0.40622463149557730411  -1
0.51298230914313325268  0.40612808223996232915  -1
0.51329979527919866733  0.40577499261662047791  -1
0.51329979527919866733  0.40577499261662047791  -1
1  2  3  4
  
ZONE T='face270'
STRANDID=0, SOLUTIONTIME=0
Nodes=4, Elements=1, ZONETYPE=FEQuadrilateral
DATAPACKING=POINT
DT=(SINGLE SINGLE SINGLE)
0.51375123149426349389  0.40581896817081514195  -1
0.51329979527919866733  0.40577499261662047791  -1
0.5135585823927291127  0.4054360936806936655  -1
0.5135585823927291127  0.4054360936806936655  -1
1  2  3  4
  
ZONE T='face271'
STRANDID=0, SOLUTIONTIME=0
Nodes=4, Elements=1, ZONETYPE=FEQuadrilateral
DATAPACKING=POINT
DT=(SINGLE SINGLE SINGLE)
0.51260040399200146322  0.40647742074423465208  -1
0.51313057120454841353  0.40664346386824795632  -1
0.51269257156969616496  0.40704655688646923517  -1
0.51269257156969616496  0.40704655688646923517  -1
1  2  3  4
  
ZONE T='face272'
STRANDID=0, SOLUTIONTIME=0
Nodes=4, Elements=1, ZONETYPE=FEQuadrilateral
DATAPACKING=POINT
DT=(SINGLE SINGLE SINGLE)
0.51330921400863993576  0.40724391927641145905  -1
0.51269257156969616496  0.40704655688646923517  -1
0.51313057120454841353  0.40664346386824795632  -1
0.51313057120454841353  0.40664346386824795632  -1
1  2  3  4
  
ZONE T='face273'
STRANDID=0, SOLUTIONTIME=0
Nodes=4, Elements=1, ZONETYPE=FEQuadrilateral
DATAPACKING=POINT
DT=(SINGLE SINGLE SINGLE)
0.51269257156969616496  0.40704655688646923517  -1
0.51215501260963558483  0.40680176841713600044  -1
0.51260040399200146322  0.40647742074423465208  -1
0.51260040399200146322  0.40647742074423465208  -1
1  2  3  4
  
ZONE T='face274'
STRANDID=0, SOLUTIONTIME=0
Nodes=4, Elements=1, ZONETYPE=FEQuadrilateral
DATAPACKING=POINT
DT=(SINGLE SINGLE SINGLE)
0.51313057120454841353  0.40664346386824795632  -1
0.51260040399200146322  0.40647742074423465208  -1
0.51298230914313325268  0.40612808223996232915  -1
0.51298230914313325268  0.40612808223996232915  -1
1  2  3  4
  
ZONE T='face275'
STRANDID=0, SOLUTIONTIME=0
Nodes=4, Elements=1, ZONETYPE=FEQuadrilateral
DATAPACKING=POINT
DT=(SINGLE SINGLE SINGLE)
0.51371880289926574736  0.40674115069617616802  -1
0.51436168913170443595  0.4067280483794667445  -1
0.51402587027121493524  0.40736679303949491215  -1
0.51402587027121493524  0.40736679303949491215  -1
1  2  3  4
  
ZONE T='face276'
STRANDID=0, SOLUTIONTIME=0
Nodes=4, Elements=1, ZONETYPE=FEQuadrilateral
DATAPACKING=POINT
DT=(SINGLE SINGLE SINGLE)
0.5149349621199487137  0.40736263559761859421  -1
0.51402587027121493524  0.40736679303949491215  -1
0.51436168913170443595  0.4067280483794667445  -1
0.51436168913170443595  0.4067280483794667445  -1
1  2  3  4
  
ZONE T='face277'
STRANDID=0, SOLUTIONTIME=0
Nodes=4, Elements=1, ZONETYPE=FEQuadrilateral
DATAPACKING=POINT
DT=(SINGLE SINGLE SINGLE)
0.51402587027121493524  0.40736679303949491215  -1
0.51330921400863993576  0.40724391927641145905  -1
0.51371880289926574736  0.40674115069617616802  -1
0.51371880289926574736  0.40674115069617616802  -1
1  2  3  4
  
ZONE T='face278'
STRANDID=0, SOLUTIONTIME=0
Nodes=4, Elements=1, ZONETYPE=FEQuadrilateral
DATAPACKING=POINT
DT=(SINGLE SINGLE SINGLE)
0.51436168913170443595  0.4067280483794667445  -1
0.51371880289926574736  0.40674115069617616802  -1
0.51400759211841584584  0.40624243931718934109  -1
0.51400759211841584584  0.40624243931718934109  -1
1  2  3  4
  
ZONE T='face279'
STRANDID=0, SOLUTIONTIME=0
Nodes=4, Elements=1, ZONETYPE=FEQuadrilateral
DATAPACKING=POINT
DT=(SINGLE SINGLE SINGLE)
0.51371880289926574736  0.40674115069617616802  -1
0.51313057120454841353  0.40664346386824795632  -1
0.51348148322548337052  0.40622463149557730411  -1
0.51348148322548337052  0.40622463149557730411  -1
1  2  3  4
  
ZONE T='face280'
STRANDID=0, SOLUTIONTIME=0
Nodes=4, Elements=1, ZONETYPE=FEQuadrilateral
DATAPACKING=POINT
DT=(SINGLE SINGLE SINGLE)
0.51298230914313325268  0.40612808223996232915  -1
0.51348148322548337052  0.40622463149557730411  -1
0.51313057120454841353  0.40664346386824795632  -1
0.51313057120454841353  0.40664346386824795632  -1
1  2  3  4
  
ZONE T='face281'
STRANDID=0, SOLUTIONTIME=0
Nodes=4, Elements=1, ZONETYPE=FEQuadrilateral
DATAPACKING=POINT
DT=(SINGLE SINGLE SINGLE)
0.51348148322548337052  0.40622463149557730411  -1
0.51400759211841584584  0.40624243931718934109  -1
0.51371880289926574736  0.40674115069617616802  -1
0.51371880289926574736  0.40674115069617616802  -1
1  2  3  4
  
ZONE T='face282'
STRANDID=0, SOLUTIONTIME=0
Nodes=4, Elements=1, ZONETYPE=FEQuadrilateral
DATAPACKING=POINT
DT=(SINGLE SINGLE SINGLE)
0.51313057120454841353  0.40664346386824795632  -1
0.51371880289926574736  0.40674115069617616802  -1
0.51330921400863993576  0.40724391927641145905  -1
0.51330921400863993576  0.40724391927641145905  -1
1  2  3  4
  
ZONE T='face283'
STRANDID=0, SOLUTIONTIME=0
Nodes=4, Elements=1, ZONETYPE=FEQuadrilateral
DATAPACKING=POINT
DT=(SINGLE SINGLE SINGLE)
0.51470201677961369136  0.40529109931265189237  -1
0.51501749398293250604  0.40551310312055832696  -1
0.51463366285231681996  0.4056844122791760654  -1
0.51463366285231681996  0.4056844122791760654  -1
1  2  3  4
  
ZONE T='face284'
STRANDID=0, SOLUTIONTIME=0
Nodes=4, Elements=1, ZONETYPE=FEQuadrilateral
DATAPACKING=POINT
DT=(SINGLE SINGLE SINGLE)
0.5150036056836310161  0.40596186942621415028  -1
0.51463366285231681996  0.4056844122791760654  -1
0.51501749398293250604  0.40551310312055832696  -1
0.51501749398293250604  0.40551310312055832696  -1
1  2  3  4
  
ZONE T='face285'
STRANDID=0, SOLUTIONTIME=0
Nodes=4, Elements=1, ZONETYPE=FEQuadrilateral
DATAPACKING=POINT
DT=(SINGLE SINGLE SINGLE)
0.51463366285231681996  0.4056844122791760654  -1
0.51434333451920521973  0.40539697593010298737  -1
0.51470201677961369136  0.40529109931265189237  -1
0.51470201677961369136  0.40529109931265189237  -1
1  2  3  4
  
ZONE T='face286'
STRANDID=0, SOLUTIONTIME=0
Nodes=4, Elements=1, ZONETYPE=FEQuadrilateral
DATAPACKING=POINT
DT=(SINGLE SINGLE SINGLE)
0.51501749398293250604  0.40551310312055832696  -1
0.51470201677961369136  0.40529109931265189237  -1
0.51502104514965496573  0.4051382484208484458  -1
0.51502104514965496573  0.4051382484208484458  -1
1  2  3  4
  
ZONE T='face287'
STRANDID=0, SOLUTIONTIME=0
Nodes=4, Elements=1, ZONETYPE=FEQuadrilateral
DATAPACKING=POINT
DT=(SINGLE SINGLE SINGLE)
0.51395699158983987331  0.40544629159894335357  -1
0.51420393414117304687  0.40579038495357949712  -1
0.51375123149426349389  0.40581896817081514195  -1
0.51375123149426349389  0.40581896817081514195  -1
1  2  3  4
  
ZONE T='face288'
STRANDID=0, SOLUTIONTIME=0
Nodes=4, Elements=1, ZONETYPE=FEQuadrilateral
DATAPACKING=POINT
DT=(SINGLE SINGLE SINGLE)
0.51400759211841584584  0.40624243931718934109  -1
0.51375123149426349389  0.40581896817081514195  -1
0.51420393414117304687  0.40579038495357949712  -1
0.51420393414117304687  0.40579038495357949712  -1
1  2  3  4
  
ZONE T='face289'
STRANDID=0, SOLUTIONTIME=0
Nodes=4, Elements=1, ZONETYPE=FEQuadrilateral
DATAPACKING=POINT
DT=(SINGLE SINGLE SINGLE)
0.51375123149426349389  0.40581896817081514195  -1
0.5135585823927291127  0.4054360936806936655  -1
0.51395699158983987331  0.40544629159894335357  -1
0.51395699158983987331  0.40544629159894335357  -1
1  2  3  4
  
ZONE T='face290'
STRANDID=0, SOLUTIONTIME=0
Nodes=4, Elements=1, ZONETYPE=FEQuadrilateral
DATAPACKING=POINT
DT=(SINGLE SINGLE SINGLE)
0.51420393414117304687  0.40579038495357949712  -1
0.51395699158983987331  0.40544629159894335357  -1
0.51434333451920521973  0.40539697593010298737  -1
0.51434333451920521973  0.40539697593010298737  -1
1  2  3  4
  
ZONE T='face291'
STRANDID=0, SOLUTIONTIME=0
Nodes=4, Elements=1, ZONETYPE=FEQuadrilateral
DATAPACKING=POINT
DT=(SINGLE SINGLE SINGLE)
0.51453165944709078339  0.40615460269697234441  -1
0.51498084257460996493  0.40652476026528211461  -1
0.51436168913170443595  0.4067280483794667445  -1
0.51436168913170443595  0.4067280483794667445  -1
1  2  3  4
  
ZONE T='face292'
STRANDID=0, SOLUTIONTIME=0
Nodes=4, Elements=1, ZONETYPE=FEQuadrilateral
DATAPACKING=POINT
DT=(SINGLE SINGLE SINGLE)
0.5149349621199487137  0.40736263559761859421  -1
0.51436168913170443595  0.4067280483794667445  -1
0.51498084257460996493  0.40652476026528211461  -1
0.51498084257460996493  0.40652476026528211461  -1
1  2  3  4
  
ZONE T='face293'
STRANDID=0, SOLUTIONTIME=0
Nodes=4, Elements=1, ZONETYPE=FEQuadrilateral
DATAPACKING=POINT
DT=(SINGLE SINGLE SINGLE)
0.51436168913170443595  0.4067280483794667445  -1
0.51400759211841584584  0.40624243931718934109  -1
0.51453165944709078339  0.40615460269697234441  -1
0.51453165944709078339  0.40615460269697234441  -1
1  2  3  4
  
ZONE T='face294'
STRANDID=0, SOLUTIONTIME=0
Nodes=4, Elements=1, ZONETYPE=FEQuadrilateral
DATAPACKING=POINT
DT=(SINGLE SINGLE SINGLE)
0.51498084257460996493  0.40652476026528211461  -1
0.51453165944709078339  0.40615460269697234441  -1
0.5150036056836310161  0.40596186942621415028  -1
0.5150036056836310161  0.40596186942621415028  -1
1  2  3  4
  
ZONE T='face295'
STRANDID=0, SOLUTIONTIME=0
Nodes=4, Elements=1, ZONETYPE=FEQuadrilateral
DATAPACKING=POINT
DT=(SINGLE SINGLE SINGLE)
0.51453165944709078339  0.40615460269697234441  -1
0.51420393414117304687  0.40579038495357949712  -1
0.51463366285231681996  0.4056844122791760654  -1
0.51463366285231681996  0.4056844122791760654  -1
1  2  3  4
  
ZONE T='face296'
STRANDID=0, SOLUTIONTIME=0
Nodes=4, Elements=1, ZONETYPE=FEQuadrilateral
DATAPACKING=POINT
DT=(SINGLE SINGLE SINGLE)
0.51434333451920521973  0.40539697593010298737  -1
0.51463366285231681996  0.4056844122791760654  -1
0.51420393414117304687  0.40579038495357949712  -1
0.51420393414117304687  0.40579038495357949712  -1
1  2  3  4
  
ZONE T='face297'
STRANDID=0, SOLUTIONTIME=0
Nodes=4, Elements=1, ZONETYPE=FEQuadrilateral
DATAPACKING=POINT
DT=(SINGLE SINGLE SINGLE)
0.51463366285231681996  0.4056844122791760654  -1
0.5150036056836310161  0.40596186942621415028  -1
0.51453165944709078339  0.40615460269697234441  -1
0.51453165944709078339  0.40615460269697234441  -1
1  2  3  4
  
ZONE T='face298'
STRANDID=0, SOLUTIONTIME=0
Nodes=4, Elements=1, ZONETYPE=FEQuadrilateral
DATAPACKING=POINT
DT=(SINGLE SINGLE SINGLE)
0.51420393414117304687  0.40579038495357949712  -1
0.51453165944709078339  0.40615460269697234441  -1
0.51400759211841584584  0.40624243931718934109  -1
0.51400759211841584584  0.40624243931718934109  -1
1  2  3  4
  
ZONE T='face299'
STRANDID=0, SOLUTIONTIME=0
Nodes=4, Elements=1, ZONETYPE=FEQuadrilateral
DATAPACKING=POINT
DT=(SINGLE SINGLE SINGLE)
0.51453943599501139605  0.37970768527186582464  -1
0.51841978419755607721  0.38076457649067740885  -1
0.51577120695210132428  0.38265588996852123449  -1
0.51577120695210132428  0.38265588996852123449  -1
1  2  3  4
  
ZONE T='face300'
STRANDID=0, SOLUTIONTIME=0
Nodes=4, Elements=1, ZONETYPE=FEQuadrilateral
DATAPACKING=POINT
DT=(SINGLE SINGLE SINGLE)
0.51719777069462224972  0.37740004286834810676  -1
0.51997737973201596517  0.3778378802810369308  -1
0.51841978419755607721  0.38076457649067740885  -1
0.51841978419755607721  0.38076457649067740885  -1
1  2  3  4
  
ZONE T='face301'
STRANDID=0, SOLUTIONTIME=0
Nodes=4, Elements=1, ZONETYPE=FEQuadrilateral
DATAPACKING=POINT
DT=(SINGLE SINGLE SINGLE)
0.51841978419755607721  0.38076457649067740885  -1
0.51453943599501139605  0.37970768527186582464  -1
0.51719777069462224972  0.37740004286834810676  -1
0.51719777069462224972  0.37740004286834810676  -1
1  2  3  4
  
ZONE T='face302'
STRANDID=0, SOLUTIONTIME=0
Nodes=4, Elements=1, ZONETYPE=FEQuadrilateral
DATAPACKING=POINT
DT=(SINGLE SINGLE SINGLE)
0.51453943599501139605  0.37970768527186582464  -1
0.51459428013217578535  0.37651679846353797165  -1
0.51719777069462224972  0.37740004286834810676  -1
0.51719777069462224972  0.37740004286834810676  -1
1  2  3  4
  
ZONE T='face303'
STRANDID=0, SOLUTIONTIME=0
Nodes=4, Elements=1, ZONETYPE=FEQuadrilateral
DATAPACKING=POINT
DT=(SINGLE SINGLE SINGLE)
0.51632250078029828799  0.37470885987974550391  -1
0.51719777069462224972  0.37740004286834810676  -1
0.51459428013217578535  0.37651679846353797165  -1
0.51459428013217578535  0.37651679846353797165  -1
1  2  3  4
  
ZONE T='face304'
STRANDID=0, SOLUTIONTIME=0
Nodes=4, Elements=1, ZONETYPE=FEQuadrilateral
DATAPACKING=POINT
DT=(SINGLE SINGLE SINGLE)
0.51841978419755607721  0.38076457649067740885  -1
0.52114142138940000581  0.38342944125263883626  -1
0.51796288063895290499  0.38430385080163714795  -1
0.51796288063895290499  0.38430385080163714795  -1
1  2  3  4
  
ZONE T='face305'
STRANDID=0, SOLUTIONTIME=0
Nodes=4, Elements=1, ZONETYPE=FEQuadrilateral
DATAPACKING=POINT
DT=(SINGLE SINGLE SINGLE)
0.5222139006346596668  0.37999320559415550314  -1
0.52463383331935975473  0.38269963526596134651  -1
0.52114142138940000581  0.38342944125263883626  -1
0.52114142138940000581  0.38342944125263883626  -1
1  2  3  4
  
ZONE T='face306'
STRANDID=0, SOLUTIONTIME=0
Nodes=4, Elements=1, ZONETYPE=FEQuadrilateral
DATAPACKING=POINT
DT=(SINGLE SINGLE SINGLE)
0.51997737973201596517  0.3778378802810369308  -1
0.5222139006346596668  0.37999320559415550314  -1
0.51841978419755607721  0.38076457649067740885  -1
0.51841978419755607721  0.38076457649067740885  -1
1  2  3  4
  
ZONE T='face307'
STRANDID=0, SOLUTIONTIME=0
Nodes=4, Elements=1, ZONETYPE=FEQuadrilateral
DATAPACKING=POINT
DT=(SINGLE SINGLE SINGLE)
0.52114142138940000581  0.38342944125263883626  -1
0.51841978419755607721  0.38076457649067740885  -1
0.5222139006346596668  0.37999320559415550314  -1
0.5222139006346596668  0.37999320559415550314  -1
1  2  3  4
  
ZONE T='face308'
STRANDID=0, SOLUTIONTIME=0
Nodes=4, Elements=1, ZONETYPE=FEQuadrilateral
DATAPACKING=POINT
DT=(SINGLE SINGLE SINGLE)
0.51841978419755607721  0.38076457649067740885  -1
0.51796288063895290499  0.38430385080163714795  -1
0.51577120695210132428  0.38265588996852123449  -1
0.51577120695210132428  0.38265588996852123449  -1
1  2  3  4
  
ZONE T='face309'
STRANDID=0, SOLUTIONTIME=0
Nodes=4, Elements=1, ZONETYPE=FEQuadrilateral
DATAPACKING=POINT
DT=(SINGLE SINGLE SINGLE)
0.52618276438492117553  0.37892776442297693151  -1
0.52792282038043958359  0.3822973431544429701  -1
0.52463383331935975473  0.38269963526596134651  -1
0.52463383331935975473  0.38269963526596134651  -1
1  2  3  4
  
ZONE T='face310'
STRANDID=0, SOLUTIONTIME=0
Nodes=4, Elements=1, ZONETYPE=FEQuadrilateral
DATAPACKING=POINT
DT=(SINGLE SINGLE SINGLE)
0.5279254763074036072  0.37293270254941962571  -1
0.53205516785220230425  0.37927656707322354723  -1
0.52618276438492117553  0.37892776442297693151  -1
0.52618276438492117553  0.37892776442297693151  -1
1  2  3  4
  
ZONE T='face311'
STRANDID=0, SOLUTIONTIME=0
Nodes=4, Elements=1, ZONETYPE=FEQuadrilateral
DATAPACKING=POINT
DT=(SINGLE SINGLE SINGLE)
0.52792282038043958359  0.3822973431544429701  -1
0.52618276438492117553  0.37892776442297693151  -1
0.53205516785220230425  0.37927656707322354723  -1
0.53205516785220230425  0.37927656707322354723  -1
1  2  3  4
  
ZONE T='face312'
STRANDID=0, SOLUTIONTIME=0
Nodes=4, Elements=1, ZONETYPE=FEQuadrilateral
DATAPACKING=POINT
DT=(SINGLE SINGLE SINGLE)
0.52285096673884712271  0.37616380421401113265  -1
0.5222139006346596668  0.37999320559415550314  -1
0.51997737973201596517  0.3778378802810369308  -1
0.51997737973201596517  0.3778378802810369308  -1
1  2  3  4
  
ZONE T='face313'
STRANDID=0, SOLUTIONTIME=0
Nodes=4, Elements=1, ZONETYPE=FEQuadrilateral
DATAPACKING=POINT
DT=(SINGLE SINGLE SINGLE)
0.52618276438492117553  0.37892776442297693151  -1
0.52463383331935975473  0.38269963526596134651  -1
0.5222139006346596668  0.37999320559415550314  -1
0.5222139006346596668  0.37999320559415550314  -1
1  2  3  4
  
ZONE T='face314'
STRANDID=0, SOLUTIONTIME=0
Nodes=4, Elements=1, ZONETYPE=FEQuadrilateral
DATAPACKING=POINT
DT=(SINGLE SINGLE SINGLE)
0.5279254763074036072  0.37293270254941962571  -1
0.52618276438492117553  0.37892776442297693151  -1
0.52285096673884712271  0.37616380421401113265  -1
0.52285096673884712271  0.37616380421401113265  -1
1  2  3  4
  
ZONE T='face315'
STRANDID=0, SOLUTIONTIME=0
Nodes=4, Elements=1, ZONETYPE=FEQuadrilateral
DATAPACKING=POINT
DT=(SINGLE SINGLE SINGLE)
0.5222139006346596668  0.37999320559415550314  -1
0.52285096673884712271  0.37616380421401113265  -1
0.52618276438492117553  0.37892776442297693151  -1
0.52618276438492117553  0.37892776442297693151  -1
1  2  3  4
  
ZONE T='face316'
STRANDID=0, SOLUTIONTIME=0
Nodes=4, Elements=1, ZONETYPE=FEQuadrilateral
DATAPACKING=POINT
DT=(SINGLE SINGLE SINGLE)
0.51930502060752425919  0.37493948042773994622  -1
0.52285096673884712271  0.37616380421401113265  -1
0.51997737973201596517  0.3778378802810369308  -1
0.51997737973201596517  0.3778378802810369308  -1
1  2  3  4
  
ZONE T='face317'
STRANDID=0, SOLUTIONTIME=0
Nodes=4, Elements=1, ZONETYPE=FEQuadrilateral
DATAPACKING=POINT
DT=(SINGLE SINGLE SINGLE)
0.52285096673884712271  0.37616380421401113265  -1
0.51930502060752425919  0.37493948042773994622  -1
0.52187778284788299832  0.3720858260632872172  -1
0.52187778284788299832  0.3720858260632872172  -1
1  2  3  4
  
ZONE T='face318'
STRANDID=0, SOLUTIONTIME=0
Nodes=4, Elements=1, ZONETYPE=FEQuadrilateral
DATAPACKING=POINT
DT=(SINGLE SINGLE SINGLE)
0.52285096673884712271  0.37616380421401113265  -1
0.52187778284788299832  0.3720858260632872172  -1
0.5279254763074036072  0.37293270254941962571  -1
0.5279254763074036072  0.37293270254941962571  -1
1  2  3  4
  
ZONE T='face319'
STRANDID=0, SOLUTIONTIME=0
Nodes=4, Elements=1, ZONETYPE=FEQuadrilateral
DATAPACKING=POINT
DT=(SINGLE SINGLE SINGLE)
0.51719777069462224972  0.37740004286834810676  -1
0.51632250078029828799  0.37470885987974550391  -1
0.51930502060752425919  0.37493948042773994622  -1
0.51930502060752425919  0.37493948042773994622  -1
1  2  3  4
  
ZONE T='face320'
STRANDID=0, SOLUTIONTIME=0
Nodes=4, Elements=1, ZONETYPE=FEQuadrilateral
DATAPACKING=POINT
DT=(SINGLE SINGLE SINGLE)
0.51756619883579391139  0.37142541196839617967  -1
0.51930502060752425919  0.37493948042773994622  -1
0.51632250078029828799  0.37470885987974550391  -1
0.51632250078029828799  0.37470885987974550391  -1
1  2  3  4
  
ZONE T='face321'
STRANDID=0, SOLUTIONTIME=0
Nodes=4, Elements=1, ZONETYPE=FEQuadrilateral
DATAPACKING=POINT
DT=(SINGLE SINGLE SINGLE)
0.51930502060752425919  0.37493948042773994622  -1
0.51997737973201596517  0.3778378802810369308  -1
0.51719777069462224972  0.37740004286834810676  -1
0.51719777069462224972  0.37740004286834810676  -1
1  2  3  4
  
ZONE T='face322'
STRANDID=0, SOLUTIONTIME=0
Nodes=4, Elements=1, ZONETYPE=FEQuadrilateral
DATAPACKING=POINT
DT=(SINGLE SINGLE SINGLE)
0.51930502060752425919  0.37493948042773994622  -1
0.51756619883579391139  0.37142541196839617967  -1
0.52187778284788299832  0.3720858260632872172  -1
0.52187778284788299832  0.3720858260632872172  -1
1  2  3  4
  
ZONE T='face323'
STRANDID=0, SOLUTIONTIME=0
Nodes=4, Elements=1, ZONETYPE=FEQuadrilateral
DATAPACKING=POINT
DT=(SINGLE SINGLE SINGLE)
0.52029147279408261006  0.36850784564209998484  -1
0.52187778284788299832  0.3720858260632872172  -1
0.51756619883579391139  0.37142541196839617967  -1
0.51756619883579391139  0.37142541196839617967  -1
1  2  3  4
  
ZONE T='face324'
STRANDID=0, SOLUTIONTIME=0
Nodes=4, Elements=1, ZONETYPE=FEQuadrilateral
DATAPACKING=POINT
DT=(SINGLE SINGLE SINGLE)
0.51059302265667794174  0.40352272712000142318  -1
0.51013345615397143185  0.40373237215002005795  -1
0.51018946299349687834  0.4032091806896413444  -1
0.51018946299349687834  0.4032091806896413444  -1
1  2  3  4
  
ZONE T='face325'
STRANDID=0, SOLUTIONTIME=0
Nodes=4, Elements=1, ZONETYPE=FEQuadrilateral
DATAPACKING=POINT
DT=(SINGLE SINGLE SINGLE)
0.50968189945236974658  0.40342565413982739431  -1
0.51018946299349687834  0.4032091806896413444  -1
0.51013345615397143185  0.40373237215002005795  -1
0.51013345615397143185  0.40373237215002005795  -1
1  2  3  4
  
ZONE T='face326'
STRANDID=0, SOLUTIONTIME=0
Nodes=4, Elements=1, ZONETYPE=FEQuadrilateral
DATAPACKING=POINT
DT=(SINGLE SINGLE SINGLE)
0.51018946299349687834  0.4032091806896413444  -1
0.51067249053690877414  0.40303767733678103058  -1
0.51059302265667794174  0.40352272712000142318  -1
0.51059302265667794174  0.40352272712000142318  -1
1  2  3  4
  
ZONE T='face327'
STRANDID=0, SOLUTIONTIME=0
Nodes=4, Elements=1, ZONETYPE=FEQuadrilateral
DATAPACKING=POINT
DT=(SINGLE SINGLE SINGLE)
0.51013345615397143185  0.40373237215002005795  -1
0.51059302265667794174  0.40352272712000142318  -1
0.51055193925761244156  0.40400567362064798704  -1
0.51055193925761244156  0.40400567362064798704  -1
1  2  3  4
  
ZONE T='face328'
STRANDID=0, SOLUTIONTIME=0
Nodes=4, Elements=1, ZONETYPE=FEQuadrilateral
DATAPACKING=POINT
DT=(SINGLE SINGLE SINGLE)
0.5107949463019838543  0.40256255391570477942  -1
0.51029649921541919699  0.40268484409710558758  -1
0.51046133831158457816  0.40217240302182655221  -1
0.51046133831158457816  0.40217240302182655221  -1
1  2  3  4
  
ZONE T='face329'
STRANDID=0, SOLUTIONTIME=0
Nodes=4, Elements=1, ZONETYPE=FEQuadrilateral
DATAPACKING=POINT
DT=(SINGLE SINGLE SINGLE)
0.5099013956599580677  0.4022751331346743342  -1
0.51046133831158457816  0.40217240302182655221  -1
0.51029649921541919699  0.40268484409710558758  -1
0.51029649921541919699  0.40268484409710558758  -1
1  2  3  4
  
ZONE T='face330'
STRANDID=0, SOLUTIONTIME=0
Nodes=4, Elements=1, ZONETYPE=FEQuadrilateral
DATAPACKING=POINT
DT=(SINGLE SINGLE SINGLE)
0.51046133831158457816  0.40217240302182655221  -1
0.51096481969684048874  0.40211137969684590532  -1
0.5107949463019838543  0.40256255391570477942  -1
0.5107949463019838543  0.40256255391570477942  -1
1  2  3  4
  
ZONE T='face331'
STRANDID=0, SOLUTIONTIME=0
Nodes=4, Elements=1, ZONETYPE=FEQuadrilateral
DATAPACKING=POINT
DT=(SINGLE SINGLE SINGLE)
0.51029649921541919699  0.40268484409710558758  -1
0.5107949463019838543  0.40256255391570477942  -1
0.51067249053690877414  0.40303767733678103058  -1
0.51067249053690877414  0.40303767733678103058  -1
1  2  3  4
  
ZONE T='face332'
STRANDID=0, SOLUTIONTIME=0
Nodes=4, Elements=1, ZONETYPE=FEQuadrilateral
DATAPACKING=POINT
DT=(SINGLE SINGLE SINGLE)
0.50975906061968923044  0.40285148637472995015  -1
0.50919097236158727959  0.40307569308799029439  -1
0.5092938561616020543  0.402437907872983891  -1
0.5092938561616020543  0.402437907872983891  -1
1  2  3  4
  
ZONE T='face333'
STRANDID=0, SOLUTIONTIME=0
Nodes=4, Elements=1, ZONETYPE=FEQuadrilateral
DATAPACKING=POINT
DT=(SINGLE SINGLE SINGLE)
0.50865181372473200483  0.40267400521194690599  -1
0.5092938561616020543  0.402437907872983891  -1
0.50919097236158727959  0.40307569308799029439  -1
0.50919097236158727959  0.40307569308799029439  -1
1  2  3  4
  
ZONE T='face334'
STRANDID=0, SOLUTIONTIME=0
Nodes=4, Elements=1, ZONETYPE=FEQuadrilateral
DATAPACKING=POINT
DT=(SINGLE SINGLE SINGLE)
0.5092938561616020543  0.402437907872983891  -1
0.5099013956599580677  0.4022751331346743342  -1
0.50975906061968923044  0.40285148637472995015  -1
0.50975906061968923044  0.40285148637472995015  -1
1  2  3  4
  
ZONE T='face335'
STRANDID=0, SOLUTIONTIME=0
Nodes=4, Elements=1, ZONETYPE=FEQuadrilateral
DATAPACKING=POINT
DT=(SINGLE SINGLE SINGLE)
0.50919097236158727959  0.40307569308799029439  -1
0.50975906061968923044  0.40285148637472995015  -1
0.50968189945236974658  0.40342565413982739431  -1
0.50968189945236974658  0.40342565413982739431  -1
1  2  3  4
  
ZONE T='face336'
STRANDID=0, SOLUTIONTIME=0
Nodes=4, Elements=1, ZONETYPE=FEQuadrilateral
DATAPACKING=POINT
DT=(SINGLE SINGLE SINGLE)
0.50975906061968923044  0.40285148637472995015  -1
0.51029649921541919699  0.40268484409710558758  -1
0.51018946299349687834  0.4032091806896413444  -1
0.51018946299349687834  0.4032091806896413444  -1
1  2  3  4
  
ZONE T='face337'
STRANDID=0, SOLUTIONTIME=0
Nodes=4, Elements=1, ZONETYPE=FEQuadrilateral
DATAPACKING=POINT
DT=(SINGLE SINGLE SINGLE)
0.51067249053690877414  0.40303767733678103058  -1
0.51018946299349687834  0.4032091806896413444  -1
0.51029649921541919699  0.40268484409710558758  -1
0.51029649921541919699  0.40268484409710558758  -1
1  2  3  4
  
ZONE T='face338'
STRANDID=0, SOLUTIONTIME=0
Nodes=4, Elements=1, ZONETYPE=FEQuadrilateral
DATAPACKING=POINT
DT=(SINGLE SINGLE SINGLE)
0.51018946299349687834  0.4032091806896413444  -1
0.50968189945236974658  0.40342565413982739431  -1
0.50975906061968923044  0.40285148637472995015  -1
0.50975906061968923044  0.40285148637472995015  -1
1  2  3  4
  
ZONE T='face339'
STRANDID=0, SOLUTIONTIME=0
Nodes=4, Elements=1, ZONETYPE=FEQuadrilateral
DATAPACKING=POINT
DT=(SINGLE SINGLE SINGLE)
0.51029649921541919699  0.40268484409710558758  -1
0.50975906061968923044  0.40285148637472995015  -1
0.5099013956599580677  0.4022751331346743342  -1
0.5099013956599580677  0.4022751331346743342  -1
1  2  3  4
  
ZONE T='face340'
STRANDID=0, SOLUTIONTIME=0
Nodes=4, Elements=1, ZONETYPE=FEQuadrilateral
DATAPACKING=POINT
DT=(SINGLE SINGLE SINGLE)
0.50926045541771169933  0.40486980738550654157  -1
0.50869975011120172059  0.40466549157697012662  -1
0.50918194534483729452  0.40429686534536168896  -1
0.50918194534483729452  0.40429686534536168896  -1
1  2  3  4
  
ZONE T='face341'
STRANDID=0, SOLUTIONTIME=0
Nodes=4, Elements=1, ZONETYPE=FEQuadrilateral
DATAPACKING=POINT
DT=(SINGLE SINGLE SINGLE)
0.50862165305551010341  0.40403212367050111986  -1
0.50918194534483729452  0.40429686534536168896  -1
0.50869975011120172059  0.40466549157697012662  -1
0.50869975011120172059  0.40466549157697012662  -1
1  2  3  4
  
ZONE T='face342'
STRANDID=0, SOLUTIONTIME=0
Nodes=4, Elements=1, ZONETYPE=FEQuadrilateral
DATAPACKING=POINT
DT=(SINGLE SINGLE SINGLE)
0.50918194534483729452  0.40429686534536168896  -1
0.50969165608081867802  0.40452873561213315012  -1
0.50926045541771169933  0.40486980738550654157  -1
0.50926045541771169933  0.40486980738550654157  -1
1  2  3  4
  
ZONE T='face343'
STRANDID=0, SOLUTIONTIME=0
Nodes=4, Elements=1, ZONETYPE=FEQuadrilateral
DATAPACKING=POINT
DT=(SINGLE SINGLE SINGLE)
0.50869975011120172059  0.40466549157697012662  -1
0.50926045541771169933  0.40486980738550654157  -1
0.50882856027796108389  0.40526794006838301465  -1
0.50882856027796108389  0.40526794006838301465  -1
1  2  3  4
  
ZONE T='face344'
STRANDID=0, SOLUTIONTIME=0
Nodes=4, Elements=1, ZONETYPE=FEQuadrilateral
DATAPACKING=POINT
DT=(SINGLE SINGLE SINGLE)
0.51012261727084762253  0.40424347395135462602  -1
0.50966142262401681329  0.4039874379843749197  -1
0.51013345615397143185  0.40373237215002005795  -1
0.51013345615397143185  0.40373237215002005795  -1
1  2  3  4
  
ZONE T='face345'
STRANDID=0, SOLUTIONTIME=0
Nodes=4, Elements=1, ZONETYPE=FEQuadrilateral
DATAPACKING=POINT
DT=(SINGLE SINGLE SINGLE)
0.50968189945236974658  0.40342565413982739431  -1
0.51013345615397143185  0.40373237215002005795  -1
0.50966142262401681329  0.4039874379843749197  -1
0.50966142262401681329  0.4039874379843749197  -1
1  2  3  4
  
ZONE T='face346'
STRANDID=0, SOLUTIONTIME=0
Nodes=4, Elements=1, ZONETYPE=FEQuadrilateral
DATAPACKING=POINT
DT=(SINGLE SINGLE SINGLE)
0.51013345615397143185  0.40373237215002005795  -1
0.51055193925761244156  0.40400567362064798704  -1
0.51012261727084762253  0.40424347395135462602  -1
0.51012261727084762253  0.40424347395135462602  -1
1  2  3  4
  
ZONE T='face347'
STRANDID=0, SOLUTIONTIME=0
Nodes=4, Elements=1, ZONETYPE=FEQuadrilateral
DATAPACKING=POINT
DT=(SINGLE SINGLE SINGLE)
0.50966142262401681329  0.4039874379843749197  -1
0.51012261727084762253  0.40424347395135462602  -1
0.50969165608081867802  0.40452873561213315012  -1
0.50969165608081867802  0.40452873561213315012  -1
1  2  3  4
  
ZONE T='face348'
STRANDID=0, SOLUTIONTIME=0
Nodes=4, Elements=1, ZONETYPE=FEQuadrilateral
DATAPACKING=POINT
DT=(SINGLE SINGLE SINGLE)
0.5091567248456323469  0.40369752673445608027  -1
0.50860227987561412721  0.40336719481970007006  -1
0.50919097236158727959  0.40307569308799029439  -1
0.50919097236158727959  0.40307569308799029439  -1
1  2  3  4
  
ZONE T='face349'
STRANDID=0, SOLUTIONTIME=0
Nodes=4, Elements=1, ZONETYPE=FEQuadrilateral
DATAPACKING=POINT
DT=(SINGLE SINGLE SINGLE)
0.50865181372473200483  0.40267400521194690599  -1
0.50919097236158727959  0.40307569308799029439  -1
0.50860227987561412721  0.40336719481970007006  -1
0.50860227987561412721  0.40336719481970007006  -1
1  2  3  4
  
ZONE T='face350'
STRANDID=0, SOLUTIONTIME=0
Nodes=4, Elements=1, ZONETYPE=FEQuadrilateral
DATAPACKING=POINT
DT=(SINGLE SINGLE SINGLE)
0.50919097236158727959  0.40307569308799029439  -1
0.50968189945236974658  0.40342565413982739431  -1
0.5091567248456323469  0.40369752673445608027  -1
0.5091567248456323469  0.40369752673445608027  -1
1  2  3  4
  
ZONE T='face351'
STRANDID=0, SOLUTIONTIME=0
Nodes=4, Elements=1, ZONETYPE=FEQuadrilateral
DATAPACKING=POINT
DT=(SINGLE SINGLE SINGLE)
0.50860227987561412721  0.40336719481970007006  -1
0.5091567248456323469  0.40369752673445608027  -1
0.50862165305551010341  0.40403212367050111986  -1
0.50862165305551010341  0.40403212367050111986  -1
1  2  3  4
  
ZONE T='face352'
STRANDID=0, SOLUTIONTIME=0
Nodes=4, Elements=1, ZONETYPE=FEQuadrilateral
DATAPACKING=POINT
DT=(SINGLE SINGLE SINGLE)
0.5091567248456323469  0.40369752673445608027  -1
0.50966142262401681329  0.4039874379843749197  -1
0.50918194534483729452  0.40429686534536168896  -1
0.50918194534483729452  0.40429686534536168896  -1
1  2  3  4
  
ZONE T='face353'
STRANDID=0, SOLUTIONTIME=0
Nodes=4, Elements=1, ZONETYPE=FEQuadrilateral
DATAPACKING=POINT
DT=(SINGLE SINGLE SINGLE)
0.50969165608081867802  0.40452873561213315012  -1
0.50918194534483729452  0.40429686534536168896  -1
0.50966142262401681329  0.4039874379843749197  -1
0.50966142262401681329  0.4039874379843749197  -1
1  2  3  4
  
ZONE T='face354'
STRANDID=0, SOLUTIONTIME=0
Nodes=4, Elements=1, ZONETYPE=FEQuadrilateral
DATAPACKING=POINT
DT=(SINGLE SINGLE SINGLE)
0.50918194534483729452  0.40429686534536168896  -1
0.50862165305551010341  0.40403212367050111986  -1
0.5091567248456323469  0.40369752673445608027  -1
0.5091567248456323469  0.40369752673445608027  -1
1  2  3  4
  
ZONE T='face355'
STRANDID=0, SOLUTIONTIME=0
Nodes=4, Elements=1, ZONETYPE=FEQuadrilateral
DATAPACKING=POINT
DT=(SINGLE SINGLE SINGLE)
0.50966142262401681329  0.4039874379843749197  -1
0.5091567248456323469  0.40369752673445608027  -1
0.50968189945236974658  0.40342565413982739431  -1
0.50968189945236974658  0.40342565413982739431  -1
1  2  3  4
  
ZONE T='face356'
STRANDID=0, SOLUTIONTIME=0
Nodes=4, Elements=1, ZONETYPE=FEQuadrilateral
DATAPACKING=POINT
DT=(SINGLE SINGLE SINGLE)
0.51221032282323109008  0.40289109417258345269  -1
0.51185643755903598162  0.40305161464183542064  -1
0.51192099436121263345  0.4026639968740950426  -1
0.51192099436121263345  0.4026639968740950426  -1
1  2  3  4
  
ZONE T='face357'
STRANDID=0, SOLUTIONTIME=0
Nodes=4, Elements=1, ZONETYPE=FEQuadrilateral
DATAPACKING=POINT
DT=(SINGLE SINGLE SINGLE)
0.51154390397620252973  0.40277869183721581869  -1
0.51192099436121263345  0.4026639968740950426  -1
0.51185643755903598162  0.40305161464183542064  -1
0.51185643755903598162  0.40305161464183542064  -1
1  2  3  4
  
ZONE T='face358'
STRANDID=0, SOLUTIONTIME=0
Nodes=4, Elements=1, ZONETYPE=FEQuadrilateral
DATAPACKING=POINT
DT=(SINGLE SINGLE SINGLE)
0.51192099436121263345  0.4026639968740950426  -1
0.51224919745046793018  0.40255034963142788396  -1
0.51221032282323109008  0.40289109417258345269  -1
0.51221032282323109008  0.40289109417258345269  -1
1  2  3  4
  
ZONE T='face359'
STRANDID=0, SOLUTIONTIME=0
Nodes=4, Elements=1, ZONETYPE=FEQuadrilateral
DATAPACKING=POINT
DT=(SINGLE SINGLE SINGLE)
0.51185643755903598162  0.40305161464183542064  -1
0.51221032282323109008  0.40289109417258345269  -1
0.51221861210891139748  0.40331182503997931033  -1
0.51221861210891139748  0.40331182503997931033  -1
1  2  3  4
  
ZONE T='face360'
STRANDID=0, SOLUTIONTIME=0
Nodes=4, Elements=1, ZONETYPE=FEQuadrilateral
DATAPACKING=POINT
DT=(SINGLE SINGLE SINGLE)
0.51231967614735385297  0.4022511720732712126  -1
0.51201171210250639998  0.40232020290782144478  -1
0.51212944327822451651  0.40201836973966947886  -1
0.51212944327822451651  0.40201836973966947886  -1
1  2  3  4
  
ZONE T='face361'
STRANDID=0, SOLUTIONTIME=0
Nodes=4, Elements=1, ZONETYPE=FEQuadrilateral
DATAPACKING=POINT
DT=(SINGLE SINGLE SINGLE)
0.51179604387183041947  0.40204524963122567627  -1
0.51212944327822451651  0.40201836973966947886  -1
0.51201171210250639998  0.40232020290782144478  -1
0.51201171210250639998  0.40232020290782144478  -1
1  2  3  4
  
ZONE T='face362'
STRANDID=0, SOLUTIONTIME=0
Nodes=4, Elements=1, ZONETYPE=FEQuadrilateral
DATAPACKING=POINT
DT=(SINGLE SINGLE SINGLE)
0.51212944327822451651  0.40201836973966947886  -1
0.51241463440726919831  0.40198961413725325942  -1
0.51231967614735385297  0.4022511720732712126  -1
0.51231967614735385297  0.4022511720732712126  -1
1  2  3  4
  
ZONE T='face363'
STRANDID=0, SOLUTIONTIME=0
Nodes=4, Elements=1, ZONETYPE=FEQuadrilateral
DATAPACKING=POINT
DT=(SINGLE SINGLE SINGLE)
0.51201171210250639998  0.40232020290782144478  -1
0.51231967614735385297  0.4022511720732712126  -1
0.51224919745046793018  0.40255034963142788396  -1
0.51224919745046793018  0.40255034963142788396  -1
1  2  3  4
  
ZONE T='face364'
STRANDID=0, SOLUTIONTIME=0
Nodes=4, Elements=1, ZONETYPE=FEQuadrilateral
DATAPACKING=POINT
DT=(SINGLE SINGLE SINGLE)
0.51165507259450704325  0.40239197749438299079  -1
0.51124888336096407926  0.40246960802208797681  -1
0.51140914574843465701  0.40207362132960139389  -1
0.51140914574843465701  0.40207362132960139389  -1
1  2  3  4
  
ZONE T='face365'
STRANDID=0, SOLUTIONTIME=0
Nodes=4, Elements=1, ZONETYPE=FEQuadrilateral
DATAPACKING=POINT
DT=(SINGLE SINGLE SINGLE)
0.51096481969684048874  0.40211137969684590532  -1
0.51140914574843465701  0.40207362132960139389  -1
0.51124888336096407926  0.40246960802208797681  -1
0.51124888336096407926  0.40246960802208797681  -1
1  2  3  4
  
ZONE T='face366'
STRANDID=0, SOLUTIONTIME=0
Nodes=4, Elements=1, ZONETYPE=FEQuadrilateral
DATAPACKING=POINT
DT=(SINGLE SINGLE SINGLE)
0.51140914574843465701  0.40207362132960139389  -1
0.51179604387183041947  0.40204524963122567627  -1
0.51165507259450704325  0.40239197749438299079  -1
0.51165507259450704325  0.40239197749438299079  -1
1  2  3  4
  
ZONE T='face367'
STRANDID=0, SOLUTIONTIME=0
Nodes=4, Elements=1, ZONETYPE=FEQuadrilateral
DATAPACKING=POINT
DT=(SINGLE SINGLE SINGLE)
0.51124888336096407926  0.40246960802208797681  -1
0.51165507259450704325  0.40239197749438299079  -1
0.51154390397620252973  0.40277869183721581869  -1
0.51154390397620252973  0.40277869183721581869  -1
1  2  3  4
  
ZONE T='face368'
STRANDID=0, SOLUTIONTIME=0
Nodes=4, Elements=1, ZONETYPE=FEQuadrilateral
DATAPACKING=POINT
DT=(SINGLE SINGLE SINGLE)
0.51165507259450704325  0.40239197749438299079  -1
0.51201171210250639998  0.40232020290782144478  -1
0.51192099436121263345  0.4026639968740950426  -1
0.51192099436121263345  0.4026639968740950426  -1
1  2  3  4
  
ZONE T='face369'
STRANDID=0, SOLUTIONTIME=0
Nodes=4, Elements=1, ZONETYPE=FEQuadrilateral
DATAPACKING=POINT
DT=(SINGLE SINGLE SINGLE)
0.51224919745046793018  0.40255034963142788396  -1
0.51192099436121263345  0.4026639968740950426  -1
0.51201171210250639998  0.40232020290782144478  -1
0.51201171210250639998  0.40232020290782144478  -1
1  2  3  4
  
ZONE T='face370'
STRANDID=0, SOLUTIONTIME=0
Nodes=4, Elements=1, ZONETYPE=FEQuadrilateral
DATAPACKING=POINT
DT=(SINGLE SINGLE SINGLE)
0.51192099436121263345  0.4026639968740950426  -1
0.51154390397620252973  0.40277869183721581869  -1
0.51165507259450704325  0.40239197749438299079  -1
0.51165507259450704325  0.40239197749438299079  -1
1  2  3  4
  
ZONE T='face371'
STRANDID=0, SOLUTIONTIME=0
Nodes=4, Elements=1, ZONETYPE=FEQuadrilateral
DATAPACKING=POINT
DT=(SINGLE SINGLE SINGLE)
0.51201171210250639998  0.40232020290782144478  -1
0.51165507259450704325  0.40239197749438299079  -1
0.51179604387183041947  0.40204524963122567627  -1
0.51179604387183041947  0.40204524963122567627  -1
1  2  3  4
  
ZONE T='face372'
STRANDID=0, SOLUTIONTIME=0
Nodes=4, Elements=1, ZONETYPE=FEQuadrilateral
DATAPACKING=POINT
DT=(SINGLE SINGLE SINGLE)
0.51097518817015974424  0.40380363823251430588  -1
0.51059302265667794174  0.40352272712000142318  -1
0.5110352557411196317  0.40334763962274289284  -1
0.5110352557411196317  0.40334763962274289284  -1
1  2  3  4
  
ZONE T='face373'
STRANDID=0, SOLUTIONTIME=0
Nodes=4, Elements=1, ZONETYPE=FEQuadrilateral
DATAPACKING=POINT
DT=(SINGLE SINGLE SINGLE)
0.51067249053690877414  0.40303767733678103058  -1
0.5110352557411196317  0.40334763962274289284  -1
0.51059302265667794174  0.40352272712000142318  -1
0.51059302265667794174  0.40352272712000142318  -1
1  2  3  4
  
ZONE T='face374'
STRANDID=0, SOLUTIONTIME=0
Nodes=4, Elements=1, ZONETYPE=FEQuadrilateral
DATAPACKING=POINT
DT=(SINGLE SINGLE SINGLE)
0.5110352557411196317  0.40334763962274289284  -1
0.51138810382332355875  0.40362738723654761896  -1
0.51097518817015974424  0.40380363823251430588  -1
0.51097518817015974424  0.40380363823251430588  -1
1  2  3  4
  
ZONE T='face375'
STRANDID=0, SOLUTIONTIME=0
Nodes=4, Elements=1, ZONETYPE=FEQuadrilateral
DATAPACKING=POINT
DT=(SINGLE SINGLE SINGLE)
0.51059302265667794174  0.40352272712000142318  -1
0.51097518817015974424  0.40380363823251430588  -1
0.51055193925761244156  0.40400567362064798704  -1
0.51055193925761244156  0.40400567362064798704  -1
1  2  3  4
  
ZONE T='face376'
STRANDID=0, SOLUTIONTIME=0
Nodes=4, Elements=1, ZONETYPE=FEQuadrilateral
DATAPACKING=POINT
DT=(SINGLE SINGLE SINGLE)
0.51179253590421158737  0.40346848663719647732  -1
0.51145698594187372077  0.40319548726508935843  -1
0.51185643755903598162  0.40305161464183542064  -1
0.51185643755903598162  0.40305161464183542064  -1
1  2  3  4
  
ZONE T='face377'
STRANDID=0, SOLUTIONTIME=0
Nodes=4, Elements=1, ZONETYPE=FEQuadrilateral
DATAPACKING=POINT
DT=(SINGLE SINGLE SINGLE)
0.51154390397620252973  0.40277869183721581869  -1
0.51185643755903598162  0.40305161464183542064  -1
0.51145698594187372077  0.40319548726508935843  -1
0.51145698594187372077  0.40319548726508935843  -1
1  2  3  4
  
ZONE T='face378'
STRANDID=0, SOLUTIONTIME=0
Nodes=4, Elements=1, ZONETYPE=FEQuadrilateral
DATAPACKING=POINT
DT=(SINGLE SINGLE SINGLE)
0.51185643755903598162  0.40305161464183542064  -1
0.51221861210891139748  0.40331182503997931033  -1
0.51179253590421158737  0.40346848663719647732  -1
0.51179253590421158737  0.40346848663719647732  -1
1  2  3  4
  
ZONE T='face379'
STRANDID=0, SOLUTIONTIME=0
Nodes=4, Elements=1, ZONETYPE=FEQuadrilateral
DATAPACKING=POINT
DT=(SINGLE SINGLE SINGLE)
0.51145698594187372077  0.40319548726508935843  -1
0.51179253590421158737  0.40346848663719647732  -1
0.51138810382332355875  0.40362738723654761896  -1
0.51138810382332355875  0.40362738723654761896  -1
1  2  3  4
  
ZONE T='face380'
STRANDID=0, SOLUTIONTIME=0
Nodes=4, Elements=1, ZONETYPE=FEQuadrilateral
DATAPACKING=POINT
DT=(SINGLE SINGLE SINGLE)
0.51112544117236047292  0.40289870132902394495  -1
0.5107949463019838543  0.40256255391570477942  -1
0.51124888336096407926  0.40246960802208797681  -1
0.51124888336096407926  0.40246960802208797681  -1
1  2  3  4
  
ZONE T='face381'
STRANDID=0, SOLUTIONTIME=0
Nodes=4, Elements=1, ZONETYPE=FEQuadrilateral
DATAPACKING=POINT
DT=(SINGLE SINGLE SINGLE)
0.51096481969684048874  0.40211137969684590532  -1
0.51124888336096407926  0.40246960802208797681  -1
0.5107949463019838543  0.40256255391570477942  -1
0.5107949463019838543  0.40256255391570477942  -1
1  2  3  4
  
ZONE T='face382'
STRANDID=0, SOLUTIONTIME=0
Nodes=4, Elements=1, ZONETYPE=FEQuadrilateral
DATAPACKING=POINT
DT=(SINGLE SINGLE SINGLE)
0.51124888336096407926  0.40246960802208797681  -1
0.51154390397620252973  0.40277869183721581869  -1
0.51112544117236047292  0.40289870132902394495  -1
0.51112544117236047292  0.40289870132902394495  -1
1  2  3  4
  
ZONE T='face383'
STRANDID=0, SOLUTIONTIME=0
Nodes=4, Elements=1, ZONETYPE=FEQuadrilateral
DATAPACKING=POINT
DT=(SINGLE SINGLE SINGLE)
0.5107949463019838543  0.40256255391570477942  -1
0.51112544117236047292  0.40289870132902394495  -1
0.51067249053690877414  0.40303767733678103058  -1
0.51067249053690877414  0.40303767733678103058  -1
1  2  3  4
  
ZONE T='face384'
STRANDID=0, SOLUTIONTIME=0
Nodes=4, Elements=1, ZONETYPE=FEQuadrilateral
DATAPACKING=POINT
DT=(SINGLE SINGLE SINGLE)
0.51112544117236047292  0.40289870132902394495  -1
0.51145698594187372077  0.40319548726508935843  -1
0.5110352557411196317  0.40334763962274289284  -1
0.5110352557411196317  0.40334763962274289284  -1
1  2  3  4
  
ZONE T='face385'
STRANDID=0, SOLUTIONTIME=0
Nodes=4, Elements=1, ZONETYPE=FEQuadrilateral
DATAPACKING=POINT
DT=(SINGLE SINGLE SINGLE)
0.51138810382332355875  0.40362738723654761896  -1
0.5110352557411196317  0.40334763962274289284  -1
0.51145698594187372077  0.40319548726508935843  -1
0.51145698594187372077  0.40319548726508935843  -1
1  2  3  4
  
ZONE T='face386'
STRANDID=0, SOLUTIONTIME=0
Nodes=4, Elements=1, ZONETYPE=FEQuadrilateral
DATAPACKING=POINT
DT=(SINGLE SINGLE SINGLE)
0.5110352557411196317  0.40334763962274289284  -1
0.51067249053690877414  0.40303767733678103058  -1
0.51112544117236047292  0.40289870132902394495  -1
0.51112544117236047292  0.40289870132902394495  -1
1  2  3  4
  
ZONE T='face387'
STRANDID=0, SOLUTIONTIME=0
Nodes=4, Elements=1, ZONETYPE=FEQuadrilateral
DATAPACKING=POINT
DT=(SINGLE SINGLE SINGLE)
0.51145698594187372077  0.40319548726508935843  -1
0.51112544117236047292  0.40289870132902394495  -1
0.51154390397620252973  0.40277869183721581869  -1
0.51154390397620252973  0.40277869183721581869  -1
1  2  3  4
  
ZONE T='face388'
STRANDID=0, SOLUTIONTIME=0
Nodes=4, Elements=1, ZONETYPE=FEQuadrilateral
DATAPACKING=POINT
DT=(SINGLE SINGLE SINGLE)
0.51252773799199924376  0.40176615143290456134  -1
0.51226960934925014346  0.40175948233357905437  -1
0.51242555862683314416  0.40154491796085645117  -1
0.51242555862683314416  0.40154491796085645117  -1
1  2  3  4
  
ZONE T='face389'
STRANDID=0, SOLUTIONTIME=0
Nodes=4, Elements=1, ZONETYPE=FEQuadrilateral
DATAPACKING=POINT
DT=(SINGLE SINGLE SINGLE)
0.51215525307300491242  0.40149329017166435207  -1
0.51242555862683314416  0.40154491796085645117  -1
0.51226960934925014346  0.40175948233357905437  -1
0.51226960934925014346  0.40175948233357905437  -1
1  2  3  4
  
ZONE T='face390'
STRANDID=0, SOLUTIONTIME=0
Nodes=4, Elements=1, ZONETYPE=FEQuadrilateral
DATAPACKING=POINT
DT=(SINGLE SINGLE SINGLE)
0.51242555862683314416  0.40154491796085645117  -1
0.51265274382620940052  0.40158140899035560389  -1
0.51252773799199924376  0.40176615143290456134  -1
0.51252773799199924376  0.40176615143290456134  -1
1  2  3  4
  
ZONE T='face391'
STRANDID=0, SOLUTIONTIME=0
Nodes=4, Elements=1, ZONETYPE=FEQuadrilateral
DATAPACKING=POINT
DT=(SINGLE SINGLE SINGLE)
0.51226960934925014346  0.40175948233357905437  -1
0.51252773799199924376  0.40176615143290456134  -1
0.51241463440726919831  0.40198961413725325942  -1
0.51241463440726919831  0.40198961413725325942  -1
1  2  3  4
  
ZONE T='face392'
STRANDID=0, SOLUTIONTIME=0
Nodes=4, Elements=1, ZONETYPE=FEQuadrilateral
DATAPACKING=POINT
DT=(SINGLE SINGLE SINGLE)
0.51278234505262054732  0.40143540144968531402  -1
0.51258995431811860133  0.40137478708941820571  -1
0.51275741964867993516  0.40124729387918567358  -1
0.51275741964867993516  0.40124729387918567358  -1
1  2  3  4
  
ZONE T='face393'
STRANDID=0, SOLUTIONTIME=0
Nodes=4, Elements=1, ZONETYPE=FEQuadrilateral
DATAPACKING=POINT
DT=(SINGLE SINGLE SINGLE)
0.51256380619240360375  0.40114563131190378309  -1
0.51275741964867993516  0.40124729387918567358  -1
0.51258995431811860133  0.40137478708941820571  -1
0.51258995431811860133  0.40137478708941820571  -1
1  2  3  4
  
ZONE T='face394'
STRANDID=0, SOLUTIONTIME=0
Nodes=4, Elements=1, ZONETYPE=FEQuadrilateral
DATAPACKING=POINT
DT=(SINGLE SINGLE SINGLE)
0.51275741964867993516  0.40124729387918567358  -1
0.51290218823619448951  0.40133140970988778751  -1
0.51278234505262054732  0.40143540144968531402  -1
0.51278234505262054732  0.40143540144968531402  -1
1  2  3  4
  
ZONE T='face395'
STRANDID=0, SOLUTIONTIME=0
Nodes=4, Elements=1, ZONETYPE=FEQuadrilateral
DATAPACKING=POINT
DT=(SINGLE SINGLE SINGLE)
0.51258995431811860133  0.40137478708941820571  -1
0.51278234505262054732  0.40143540144968531402  -1
0.51265274382620940052  0.40158140899035560389  -1
0.51265274382620940052  0.40158140899035560389  -1
1  2  3  4
  
ZONE T='face396'
STRANDID=0, SOLUTIONTIME=0
Nodes=4, Elements=1, ZONETYPE=FEQuadrilateral
DATAPACKING=POINT
DT=(SINGLE SINGLE SINGLE)
0.51235799134511383901  0.40129412878029552258  -1
0.51208001740499287102  0.40119029869167505131  -1
0.51233324156751880452  0.40101555811359607118  -1
0.51233324156751880452  0.40101555811359607118  -1
1  2  3  4
  
ZONE T='face397'
STRANDID=0, SOLUTIONTIME=0
Nodes=4, Elements=1, ZONETYPE=FEQuadrilateral
DATAPACKING=POINT
DT=(SINGLE SINGLE SINGLE)
0.51205522547853432602  0.40085114669618726602  -1
0.51233324156751880452  0.40101555811359607118  -1
0.51208001740499287102  0.40119029869167505131  -1
0.51208001740499287102  0.40119029869167505131  -1
1  2  3  4
  
ZONE T='face398'
STRANDID=0, SOLUTIONTIME=0
Nodes=4, Elements=1, ZONETYPE=FEQuadrilateral
DATAPACKING=POINT
DT=(SINGLE SINGLE SINGLE)
0.51233324156751880452  0.40101555811359607118  -1
0.51256380619240360375  0.40114563131190378309  -1
0.51235799134511383901  0.40129412878029552258  -1
0.51235799134511383901  0.40129412878029552258  -1
1  2  3  4
  
ZONE T='face399'
STRANDID=0, SOLUTIONTIME=0
Nodes=4, Elements=1, ZONETYPE=FEQuadrilateral
DATAPACKING=POINT
DT=(SINGLE SINGLE SINGLE)
0.51208001740499287102  0.40119029869167505131  -1
0.51235799134511383901  0.40129412878029552258  -1
0.51215525307300491242  0.40149329017166435207  -1
0.51215525307300491242  0.40149329017166435207  -1
1  2  3  4
  
ZONE T='face400'
STRANDID=0, SOLUTIONTIME=0
Nodes=4, Elements=1, ZONETYPE=FEQuadrilateral
DATAPACKING=POINT
DT=(SINGLE SINGLE SINGLE)
0.51235799134511383901  0.40129412878029552258  -1
0.51258995431811860133  0.40137478708941820571  -1
0.51242555862683314416  0.40154491796085645117  -1
0.51242555862683314416  0.40154491796085645117  -1
1  2  3  4
  
ZONE T='face401'
STRANDID=0, SOLUTIONTIME=0
Nodes=4, Elements=1, ZONETYPE=FEQuadrilateral
DATAPACKING=POINT
DT=(SINGLE SINGLE SINGLE)
0.51265274382620940052  0.40158140899035560389  -1
0.51242555862683314416  0.40154491796085645117  -1
0.51258995431811860133  0.40137478708941820571  -1
0.51258995431811860133  0.40137478708941820571  -1
1  2  3  4
  
ZONE T='face402'
STRANDID=0, SOLUTIONTIME=0
Nodes=4, Elements=1, ZONETYPE=FEQuadrilateral
DATAPACKING=POINT
DT=(SINGLE SINGLE SINGLE)
0.51242555862683314416  0.40154491796085645117  -1
0.51215525307300491242  0.40149329017166435207  -1
0.51235799134511383901  0.40129412878029552258  -1
0.51235799134511383901  0.40129412878029552258  -1
1  2  3  4
  
ZONE T='face403'
STRANDID=0, SOLUTIONTIME=0
Nodes=4, Elements=1, ZONETYPE=FEQuadrilateral
DATAPACKING=POINT
DT=(SINGLE SINGLE SINGLE)
0.51258995431811860133  0.40137478708941820571  -1
0.51235799134511383901  0.40129412878029552258  -1
0.51256380619240360375  0.40114563131190378309  -1
0.51256380619240360375  0.40114563131190378309  -1
1  2  3  4
  
ZONE T='face404'
STRANDID=0, SOLUTIONTIME=0
Nodes=4, Elements=1, ZONETYPE=FEQuadrilateral
DATAPACKING=POINT
DT=(SINGLE SINGLE SINGLE)
0.51140914574843465701  0.40207362132960139389  -1
0.51118409381082030585  0.40170017471541979992  -1
0.5116059990542874969  0.40172264206966906697  -1
0.5116059990542874969  0.40172264206966906697  -1
1  2  3  4
  
ZONE T='face405'
STRANDID=0, SOLUTIONTIME=0
Nodes=4, Elements=1, ZONETYPE=FEQuadrilateral
DATAPACKING=POINT
DT=(SINGLE SINGLE SINGLE)
0.51144841012200914498  0.40134560731759560959  -1
0.5116059990542874969  0.40172264206966906697  -1
0.51118409381082030585  0.40170017471541979992  -1
0.51118409381082030585  0.40170017471541979992  -1
1  2  3  4
  
ZONE T='face406'
STRANDID=0, SOLUTIONTIME=0
Nodes=4, Elements=1, ZONETYPE=FEQuadrilateral
DATAPACKING=POINT
DT=(SINGLE SINGLE SINGLE)
0.5116059990542874969  0.40172264206966906697  -1
0.51179604387183041947  0.40204524963122567627  -1
0.51140914574843465701  0.40207362132960139389  -1
0.51140914574843465701  0.40207362132960139389  -1
1  2  3  4
  
ZONE T='face407'
STRANDID=0, SOLUTIONTIME=0
Nodes=4, Elements=1, ZONETYPE=FEQuadrilateral
DATAPACKING=POINT
DT=(SINGLE SINGLE SINGLE)
0.51118409381082030585  0.40170017471541979992  -1
0.51140914574843465701  0.40207362132960139389  -1
0.51096481969684048874  0.40211137969684590532  -1
0.51096481969684048874  0.40211137969684590532  -1
1  2  3  4
  
ZONE T='face408'
STRANDID=0, SOLUTIONTIME=0
Nodes=4, Elements=1, ZONETYPE=FEQuadrilateral
DATAPACKING=POINT
DT=(SINGLE SINGLE SINGLE)
0.51212944327822451651  0.40201836973966947886  -1
0.51196494916683343845  0.40174428187955862901  -1
0.51226960934925014346  0.40175948233357905437  -1
0.51226960934925014346  0.40175948233357905437  -1
1  2  3  4
  
ZONE T='face409'
STRANDID=0, SOLUTIONTIME=0
Nodes=4, Elements=1, ZONETYPE=FEQuadrilateral
DATAPACKING=POINT
DT=(SINGLE SINGLE SINGLE)
0.51215525307300491242  0.40149329017166435207  -1
0.51226960934925014346  0.40175948233357905437  -1
0.51196494916683343845  0.40174428187955862901  -1
0.51196494916683343845  0.40174428187955862901  -1
1  2  3  4
  
ZONE T='face410'
STRANDID=0, SOLUTIONTIME=0
Nodes=4, Elements=1, ZONETYPE=FEQuadrilateral
DATAPACKING=POINT
DT=(SINGLE SINGLE SINGLE)
0.51226960934925014346  0.40175948233357905437  -1
0.51241463440726919831  0.40198961413725325942  -1
0.51212944327822451651  0.40201836973966947886  -1
0.51212944327822451651  0.40201836973966947886  -1
1  2  3  4
  
ZONE T='face411'
STRANDID=0, SOLUTIONTIME=0
Nodes=4, Elements=1, ZONETYPE=FEQuadrilateral
DATAPACKING=POINT
DT=(SINGLE SINGLE SINGLE)
0.51196494916683343845  0.40174428187955862901  -1
0.51212944327822451651  0.40201836973966947886  -1
0.51179604387183041947  0.40204524963122567627  -1
0.51179604387183041947  0.40204524963122567627  -1
1  2  3  4
  
ZONE T='face412'
STRANDID=0, SOLUTIONTIME=0
Nodes=4, Elements=1, ZONETYPE=FEQuadrilateral
DATAPACKING=POINT
DT=(SINGLE SINGLE SINGLE)
0.51183328417702955715  0.40142626679621062902  -1
0.51174490417742590775  0.4010608961201533873  -1
0.51208001740499287102  0.40119029869167505131  -1
0.51208001740499287102  0.40119029869167505131  -1
1  2  3  4
  
ZONE T='face413'
STRANDID=0, SOLUTIONTIME=0
Nodes=4, Elements=1, ZONETYPE=FEQuadrilateral
DATAPACKING=POINT
DT=(SINGLE SINGLE SINGLE)
0.51205522547853432602  0.40085114669618726602  -1
0.51208001740499287102  0.40119029869167505131  -1
0.51174490417742590775  0.4010608961201533873  -1
0.51174490417742590775  0.4010608961201533873  -1
1  2  3  4
  
ZONE T='face414'
STRANDID=0, SOLUTIONTIME=0
Nodes=4, Elements=1, ZONETYPE=FEQuadrilateral
DATAPACKING=POINT
DT=(SINGLE SINGLE SINGLE)
0.51208001740499287102  0.40119029869167505131  -1
0.51215525307300491242  0.40149329017166435207  -1
0.51183328417702955715  0.40142626679621062902  -1
0.51183328417702955715  0.40142626679621062902  -1
1  2  3  4
  
ZONE T='face415'
STRANDID=0, SOLUTIONTIME=0
Nodes=4, Elements=1, ZONETYPE=FEQuadrilateral
DATAPACKING=POINT
DT=(SINGLE SINGLE SINGLE)
0.51174490417742590775  0.4010608961201533873  -1
0.51183328417702955715  0.40142626679621062902  -1
0.51144841012200914498  0.40134560731759560959  -1
0.51144841012200914498  0.40134560731759560959  -1
1  2  3  4
  
ZONE T='face416'
STRANDID=0, SOLUTIONTIME=0
Nodes=4, Elements=1, ZONETYPE=FEQuadrilateral
DATAPACKING=POINT
DT=(SINGLE SINGLE SINGLE)
0.51183328417702955715  0.40142626679621062902  -1
0.51196494916683343845  0.40174428187955862901  -1
0.5116059990542874969  0.40172264206966906697  -1
0.5116059990542874969  0.40172264206966906697  -1
1  2  3  4
  
ZONE T='face417'
STRANDID=0, SOLUTIONTIME=0
Nodes=4, Elements=1, ZONETYPE=FEQuadrilateral
DATAPACKING=POINT
DT=(SINGLE SINGLE SINGLE)
0.51179604387183041947  0.40204524963122567627  -1
0.5116059990542874969  0.40172264206966906697  -1
0.51196494916683343845  0.40174428187955862901  -1
0.51196494916683343845  0.40174428187955862901  -1
1  2  3  4
  
ZONE T='face418'
STRANDID=0, SOLUTIONTIME=0
Nodes=4, Elements=1, ZONETYPE=FEQuadrilateral
DATAPACKING=POINT
DT=(SINGLE SINGLE SINGLE)
0.5116059990542874969  0.40172264206966906697  -1
0.51144841012200914498  0.40134560731759560959  -1
0.51183328417702955715  0.40142626679621062902  -1
0.51183328417702955715  0.40142626679621062902  -1
1  2  3  4
  
ZONE T='face419'
STRANDID=0, SOLUTIONTIME=0
Nodes=4, Elements=1, ZONETYPE=FEQuadrilateral
DATAPACKING=POINT
DT=(SINGLE SINGLE SINGLE)
0.51196494916683343845  0.40174428187955862901  -1
0.51183328417702955715  0.40142626679621062902  -1
0.51215525307300491242  0.40149329017166435207  -1
0.51215525307300491242  0.40149329017166435207  -1
1  2  3  4
  
ZONE T='face420'
STRANDID=0, SOLUTIONTIME=0
Nodes=4, Elements=1, ZONETYPE=FEQuadrilateral
DATAPACKING=POINT
DT=(SINGLE SINGLE SINGLE)
0.51118409381082030585  0.40170017471541979992  -1
0.51069040672422705285  0.40168896239602652765  -1
0.51098564809852120572  0.40125775587637957376  -1
0.51098564809852120572  0.40125775587637957376  -1
1  2  3  4
  
ZONE T='face421'
STRANDID=0, SOLUTIONTIME=0
Nodes=4, Elements=1, ZONETYPE=FEQuadrilateral
DATAPACKING=POINT
DT=(SINGLE SINGLE SINGLE)
0.51042658864654577577  0.40117987355020789941  -1
0.51098564809852120572  0.40125775587637957376  -1
0.51069040672422705285  0.40168896239602652765  -1
0.51069040672422705285  0.40168896239602652765  -1
1  2  3  4
  
ZONE T='face422'
STRANDID=0, SOLUTIONTIME=0
Nodes=4, Elements=1, ZONETYPE=FEQuadrilateral
DATAPACKING=POINT
DT=(SINGLE SINGLE SINGLE)
0.51098564809852120572  0.40125775587637957376  -1
0.51144841012200914498  0.40134560731759560959  -1
0.51118409381082030585  0.40170017471541979992  -1
0.51118409381082030585  0.40170017471541979992  -1
1  2  3  4
  
ZONE T='face423'
STRANDID=0, SOLUTIONTIME=0
Nodes=4, Elements=1, ZONETYPE=FEQuadrilateral
DATAPACKING=POINT
DT=(SINGLE SINGLE SINGLE)
0.51069040672422705285  0.40168896239602652765  -1
0.51118409381082030585  0.40170017471541979992  -1
0.51096481969684048874  0.40211137969684590532  -1
0.51096481969684048874  0.40211137969684590532  -1
1  2  3  4
  
ZONE T='face424'
STRANDID=0, SOLUTIONTIME=0
Nodes=4, Elements=1, ZONETYPE=FEQuadrilateral
DATAPACKING=POINT
DT=(SINGLE SINGLE SINGLE)
0.51174490417742590775  0.4010608961201533873  -1
0.51133622544837686874  0.40090489220883279708  -1
0.51171582646864521848  0.40064633230007978826  -1
0.51171582646864521848  0.40064633230007978826  -1
1  2  3  4
  
ZONE T='face425'
STRANDID=0, SOLUTIONTIME=0
Nodes=4, Elements=1, ZONETYPE=FEQuadrilateral
DATAPACKING=POINT
DT=(SINGLE SINGLE SINGLE)
0.51129380595924234232  0.40039210464618624208  -1
0.51171582646864521848  0.40064633230007978826  -1
0.51133622544837686874  0.40090489220883279708  -1
0.51133622544837686874  0.40090489220883279708  -1
1  2  3  4
  
ZONE T='face426'
STRANDID=0, SOLUTIONTIME=0
Nodes=4, Elements=1, ZONETYPE=FEQuadrilateral
DATAPACKING=POINT
DT=(SINGLE SINGLE SINGLE)
0.51171582646864521848  0.40064633230007978826  -1
0.51205522547853432602  0.40085114669618726602  -1
0.51174490417742590775  0.4010608961201533873  -1
0.51174490417742590775  0.4010608961201533873  -1
1  2  3  4
  
ZONE T='face427'
STRANDID=0, SOLUTIONTIME=0
Nodes=4, Elements=1, ZONETYPE=FEQuadrilateral
DATAPACKING=POINT
DT=(SINGLE SINGLE SINGLE)
0.51133622544837686874  0.40090489220883279708  -1
0.51174490417742590775  0.4010608961201533873  -1
0.51144841012200914498  0.40134560731759560959  -1
0.51144841012200914498  0.40134560731759560959  -1
1  2  3  4
  
ZONE T='face428'
STRANDID=0, SOLUTIONTIME=0
Nodes=4, Elements=1, ZONETYPE=FEQuadrilateral
DATAPACKING=POINT
DT=(SINGLE SINGLE SINGLE)
0.510827697445869644  0.40072501704662727429  -1
0.51017482305974215517  0.40054036572419948747  -1
0.51074682636000867664  0.40007072588537917479  -1
0.51074682636000867664  0.40007072588537917479  -1
1  2  3  4
  
ZONE T='face429'
STRANDID=0, SOLUTIONTIME=0
Nodes=4, Elements=1, ZONETYPE=FEQuadrilateral
DATAPACKING=POINT
DT=(SINGLE SINGLE SINGLE)
0.50992617894209357754  0.39961558158581061972  -1
0.51074682636000867664  0.40007072588537917479  -1
0.51017482305974215517  0.40054036572419948747  -1
0.51017482305974215517  0.40054036572419948747  -1
1  2  3  4
  
ZONE T='face430'
STRANDID=0, SOLUTIONTIME=0
Nodes=4, Elements=1, ZONETYPE=FEQuadrilateral
DATAPACKING=POINT
DT=(SINGLE SINGLE SINGLE)
0.51074682636000867664  0.40007072588537917479  -1
0.51129380595924234232  0.40039210464618624208  -1
0.510827697445869644  0.40072501704662727429  -1
0.510827697445869644  0.40072501704662727429  -1
1  2  3  4
  
ZONE T='face431'
STRANDID=0, SOLUTIONTIME=0
Nodes=4, Elements=1, ZONETYPE=FEQuadrilateral
DATAPACKING=POINT
DT=(SINGLE SINGLE SINGLE)
0.51017482305974215517  0.40054036572419948747  -1
0.510827697445869644  0.40072501704662727429  -1
0.51042658864654577577  0.40117987355020789941  -1
0.51042658864654577577  0.40117987355020789941  -1
1  2  3  4
  
ZONE T='face432'
STRANDID=0, SOLUTIONTIME=0
Nodes=4, Elements=1, ZONETYPE=FEQuadrilateral
DATAPACKING=POINT
DT=(SINGLE SINGLE SINGLE)
0.510827697445869644  0.40072501704662727429  -1
0.51133622544837686874  0.40090489220883279708  -1
0.51098564809852120572  0.40125775587637957376  -1
0.51098564809852120572  0.40125775587637957376  -1
1  2  3  4
  
ZONE T='face433'
STRANDID=0, SOLUTIONTIME=0
Nodes=4, Elements=1, ZONETYPE=FEQuadrilateral
DATAPACKING=POINT
DT=(SINGLE SINGLE SINGLE)
0.51144841012200914498  0.40134560731759560959  -1
0.51098564809852120572  0.40125775587637957376  -1
0.51133622544837686874  0.40090489220883279708  -1
0.51133622544837686874  0.40090489220883279708  -1
1  2  3  4
  
ZONE T='face434'
STRANDID=0, SOLUTIONTIME=0
Nodes=4, Elements=1, ZONETYPE=FEQuadrilateral
DATAPACKING=POINT
DT=(SINGLE SINGLE SINGLE)
0.51098564809852120572  0.40125775587637957376  -1
0.51042658864654577577  0.40117987355020789941  -1
0.510827697445869644  0.40072501704662727429  -1
0.510827697445869644  0.40072501704662727429  -1
1  2  3  4
  
ZONE T='face435'
STRANDID=0, SOLUTIONTIME=0
Nodes=4, Elements=1, ZONETYPE=FEQuadrilateral
DATAPACKING=POINT
DT=(SINGLE SINGLE SINGLE)
0.51133622544837686874  0.40090489220883279708  -1
0.510827697445869644  0.40072501704662727429  -1
0.51129380595924234232  0.40039210464618624208  -1
0.51129380595924234232  0.40039210464618624208  -1
1  2  3  4
  
ZONE T='face436'
STRANDID=0, SOLUTIONTIME=0
Nodes=4, Elements=1, ZONETYPE=FEQuadrilateral
DATAPACKING=POINT
DT=(SINGLE SINGLE SINGLE)
0.5092938561616020543  0.402437907872983891  -1
0.50878213855700182844  0.40195770169236799685  -1
0.50947768683648131383  0.40179272711508084992  -1
0.50947768683648131383  0.40179272711508084992  -1
1  2  3  4
  
ZONE T='face437'
STRANDID=0, SOLUTIONTIME=0
Nodes=4, Elements=1, ZONETYPE=FEQuadrilateral
DATAPACKING=POINT
DT=(SINGLE SINGLE SINGLE)
0.50900847133266058364  0.40122196321259367968  -1
0.50947768683648131383  0.40179272711508084992  -1
0.50878213855700182844  0.40195770169236799685  -1
0.50878213855700182844  0.40195770169236799685  -1
1  2  3  4
  
ZONE T='face438'
STRANDID=0, SOLUTIONTIME=0
Nodes=4, Elements=1, ZONETYPE=FEQuadrilateral
DATAPACKING=POINT
DT=(SINGLE SINGLE SINGLE)
0.50947768683648131383  0.40179272711508084992  -1
0.5099013956599580677  0.4022751331346743342  -1
0.5092938561616020543  0.402437907872983891  -1
0.5092938561616020543  0.402437907872983891  -1
1  2  3  4
  
ZONE T='face439'
STRANDID=0, SOLUTIONTIME=0
Nodes=4, Elements=1, ZONETYPE=FEQuadrilateral
DATAPACKING=POINT
DT=(SINGLE SINGLE SINGLE)
0.50878213855700182844  0.40195770169236799685  -1
0.5092938561616020543  0.402437907872983891  -1
0.50865181372473200483  0.40267400521194690599  -1
0.50865181372473200483  0.40267400521194690599  -1
1  2  3  4
  
ZONE T='face440'
STRANDID=0, SOLUTIONTIME=0
Nodes=4, Elements=1, ZONETYPE=FEQuadrilateral
DATAPACKING=POINT
DT=(SINGLE SINGLE SINGLE)
0.51046133831158457816  0.40217240302182655221  -1
0.51011973349666117628  0.40171047354849209743  -1
0.51069040672422705285  0.40168896239602652765  -1
0.51069040672422705285  0.40168896239602652765  -1
1  2  3  4
  
ZONE T='face441'
STRANDID=0, SOLUTIONTIME=0
Nodes=4, Elements=1, ZONETYPE=FEQuadrilateral
DATAPACKING=POINT
DT=(SINGLE SINGLE SINGLE)
0.51042658864654577577  0.40117987355020789941  -1
0.51069040672422705285  0.40168896239602652765  -1
0.51011973349666117628  0.40171047354849209743  -1
0.51011973349666117628  0.40171047354849209743  -1
1  2  3  4
  
ZONE T='face442'
STRANDID=0, SOLUTIONTIME=0
Nodes=4, Elements=1, ZONETYPE=FEQuadrilateral
DATAPACKING=POINT
DT=(SINGLE SINGLE SINGLE)
0.51069040672422705285  0.40168896239602652765  -1
0.51096481969684048874  0.40211137969684590532  -1
0.51046133831158457816  0.40217240302182655221  -1
0.51046133831158457816  0.40217240302182655221  -1
1  2  3  4
  
ZONE T='face443'
STRANDID=0, SOLUTIONTIME=0
Nodes=4, Elements=1, ZONETYPE=FEQuadrilateral
DATAPACKING=POINT
DT=(SINGLE SINGLE SINGLE)
0.51011973349666117628  0.40171047354849209743  -1
0.51046133831158457816  0.40217240302182655221  -1
0.5099013956599580677  0.4022751331346743342  -1
0.5099013956599580677  0.4022751331346743342  -1
1  2  3  4
  
ZONE T='face444'
STRANDID=0, SOLUTIONTIME=0
Nodes=4, Elements=1, ZONETYPE=FEQuadrilateral
DATAPACKING=POINT
DT=(SINGLE SINGLE SINGLE)
0.50976082913532405616  0.40115177589307526862  -1
0.50935846714649357647  0.4004611838973786142  -1
0.51017482305974215517  0.40054036572419948747  -1
0.51017482305974215517  0.40054036572419948747  -1
1  2  3  4
  
ZONE T='face445'
STRANDID=0, SOLUTIONTIME=0
Nodes=4, Elements=1, ZONETYPE=FEQuadrilateral
DATAPACKING=POINT
DT=(SINGLE SINGLE SINGLE)
0.50992617894209357754  0.39961558158581061972  -1
0.51017482305974215517  0.40054036572419948747  -1
0.50935846714649357647  0.4004611838973786142  -1
0.50935846714649357647  0.4004611838973786142  -1
1  2  3  4
  
ZONE T='face446'
STRANDID=0, SOLUTIONTIME=0
Nodes=4, Elements=1, ZONETYPE=FEQuadrilateral
DATAPACKING=POINT
DT=(SINGLE SINGLE SINGLE)
0.51017482305974215517  0.40054036572419948747  -1
0.51042658864654577577  0.40117987355020789941  -1
0.50976082913532405616  0.40115177589307526862  -1
0.50976082913532405616  0.40115177589307526862  -1
1  2  3  4
  
ZONE T='face447'
STRANDID=0, SOLUTIONTIME=0
Nodes=4, Elements=1, ZONETYPE=FEQuadrilateral
DATAPACKING=POINT
DT=(SINGLE SINGLE SINGLE)
0.50935846714649357647  0.4004611838973786142  -1
0.50976082913532405616  0.40115177589307526862  -1
0.50900847133266058364  0.40122196321259367968  -1
0.50900847133266058364  0.40122196321259367968  -1
1  2  3  4
  
ZONE T='face448'
STRANDID=0, SOLUTIONTIME=0
Nodes=4, Elements=1, ZONETYPE=FEQuadrilateral
DATAPACKING=POINT
DT=(SINGLE SINGLE SINGLE)
0.50976082913532405616  0.40115177589307526862  -1
0.51011973349666117628  0.40171047354849209743  -1
0.50947768683648131383  0.40179272711508084992  -1
0.50947768683648131383  0.40179272711508084992  -1
1  2  3  4
  
ZONE T='face449'
STRANDID=0, SOLUTIONTIME=0
Nodes=4, Elements=1, ZONETYPE=FEQuadrilateral
DATAPACKING=POINT
DT=(SINGLE SINGLE SINGLE)
0.5099013956599580677  0.4022751331346743342  -1
0.50947768683648131383  0.40179272711508084992  -1
0.51011973349666117628  0.40171047354849209743  -1
0.51011973349666117628  0.40171047354849209743  -1
1  2  3  4
  
ZONE T='face450'
STRANDID=0, SOLUTIONTIME=0
Nodes=4, Elements=1, ZONETYPE=FEQuadrilateral
DATAPACKING=POINT
DT=(SINGLE SINGLE SINGLE)
0.50947768683648131383  0.40179272711508084992  -1
0.50900847133266058364  0.40122196321259367968  -1
0.50976082913532405616  0.40115177589307526862  -1
0.50976082913532405616  0.40115177589307526862  -1
1  2  3  4
  
ZONE T='face451'
STRANDID=0, SOLUTIONTIME=0
Nodes=4, Elements=1, ZONETYPE=FEQuadrilateral
DATAPACKING=POINT
DT=(SINGLE SINGLE SINGLE)
0.51011973349666117628  0.40171047354849209743  -1
0.50976082913532405616  0.40115177589307526862  -1
0.51042658864654577577  0.40117987355020789941  -1
0.51042658864654577577  0.40117987355020789941  -1
1  2  3  4
  
ZONE T='face452'
STRANDID=0, SOLUTIONTIME=0
Nodes=4, Elements=1, ZONETYPE=FEQuadrilateral
DATAPACKING=POINT
DT=(SINGLE SINGLE SINGLE)
0.51165413721819130721  0.38878076511769943391  -1
0.51015103040881681906  0.38736454943627207648  -1
0.51260272818172114562  0.3864671588485328324  -1
0.51260272818172114562  0.3864671588485328324  -1
1  2  3  4
  
ZONE T='face453'
STRANDID=0, SOLUTIONTIME=0
Nodes=4, Elements=1, ZONETYPE=FEQuadrilateral
DATAPACKING=POINT
DT=(SINGLE SINGLE SINGLE)
0.51015103040881681906  0.38736454943627207648  -1
0.51165413721819130721  0.38878076511769943391  -1
0.50980810583696190008  0.38938991372238945798  -1
0.50980810583696190008  0.38938991372238945798  -1
1  2  3  4
  
ZONE T='face454'
STRANDID=0, SOLUTIONTIME=0
Nodes=4, Elements=1, ZONETYPE=FEQuadrilateral
DATAPACKING=POINT
DT=(SINGLE SINGLE SINGLE)
0.51165413721819130721  0.38878076511769943391  -1
0.51286927599863751936  0.39012306617592229507  -1
0.51121668154968968878  0.39059034328499458999  -1
0.51121668154968968878  0.39059034328499458999  -1
1  2  3  4
  
ZONE T='face455'
STRANDID=0, SOLUTIONTIME=0
Nodes=4, Elements=1, ZONETYPE=FEQuadrilateral
DATAPACKING=POINT
DT=(SINGLE SINGLE SINGLE)
0.51246452067858683233  0.39166994618493711222  -1
0.51121668154968968878  0.39059034328499458999  -1
0.51286927599863751936  0.39012306617592229507  -1
0.51286927599863751936  0.39012306617592229507  -1
1  2  3  4
  
ZONE T='face456'
STRANDID=0, SOLUTIONTIME=0
Nodes=4, Elements=1, ZONETYPE=FEQuadrilateral
DATAPACKING=POINT
DT=(SINGLE SINGLE SINGLE)
0.51121668154968968878  0.39059034328499458999  -1
0.50980810583696190008  0.38938991372238945798  -1
0.51165413721819130721  0.38878076511769943391  -1
0.51165413721819130721  0.38878076511769943391  -1
1  2  3  4
  
ZONE T='face457'
STRANDID=0, SOLUTIONTIME=0
Nodes=4, Elements=1, ZONETYPE=FEQuadrilateral
DATAPACKING=POINT
DT=(SINGLE SINGLE SINGLE)
0.51493875323716498116  0.3876201740734691592  -1
0.51485039316200575943  0.38986515145031624963  -1
0.51338547589641347901  0.38861385551979837905  -1
0.51338547589641347901  0.38861385551979837905  -1
1  2  3  4
  
ZONE T='face458'
STRANDID=0, SOLUTIONTIME=0
Nodes=4, Elements=1, ZONETYPE=FEQuadrilateral
DATAPACKING=POINT
DT=(SINGLE SINGLE SINGLE)
0.51286927599863751936  0.39012306617592229507  -1
0.51338547589641347901  0.38861385551979837905  -1
0.51485039316200575943  0.38986515145031624963  -1
0.51485039316200575943  0.38986515145031624963  -1
1  2  3  4
  
ZONE T='face459'
STRANDID=0, SOLUTIONTIME=0
Nodes=4, Elements=1, ZONETYPE=FEQuadrilateral
DATAPACKING=POINT
DT=(SINGLE SINGLE SINGLE)
0.51485039316200575943  0.38986515145031624963  -1
0.51493875323716498116  0.3876201740734691592  -1
0.51639874512265704354  0.38873276144707952229  -1
0.51639874512265704354  0.38873276144707952229  -1
1  2  3  4
  
ZONE T='face460'
STRANDID=0, SOLUTIONTIME=0
Nodes=4, Elements=1, ZONETYPE=FEQuadrilateral
DATAPACKING=POINT
DT=(SINGLE SINGLE SINGLE)
0.51165413721819130721  0.38878076511769943391  -1
0.51260272818172114562  0.3864671588485328324  -1
0.51338547589641347901  0.38861385551979837905  -1
0.51338547589641347901  0.38861385551979837905  -1
1  2  3  4
  
ZONE T='face461'
STRANDID=0, SOLUTIONTIME=0
Nodes=4, Elements=1, ZONETYPE=FEQuadrilateral
DATAPACKING=POINT
DT=(SINGLE SINGLE SINGLE)
0.51338547589641347901  0.38861385551979837905  -1
0.51260272818172114562  0.3864671588485328324  -1
0.51493875323716498116  0.3876201740734691592  -1
0.51493875323716498116  0.3876201740734691592  -1
1  2  3  4
  
ZONE T='face462'
STRANDID=0, SOLUTIONTIME=0
Nodes=4, Elements=1, ZONETYPE=FEQuadrilateral
DATAPACKING=POINT
DT=(SINGLE SINGLE SINGLE)
0.51338547589641347901  0.38861385551979837905  -1
0.51286927599863751936  0.39012306617592229507  -1
0.51165413721819130721  0.38878076511769943391  -1
0.51165413721819130721  0.38878076511769943391  -1
1  2  3  4
  
ZONE T='face463'
STRANDID=0, SOLUTIONTIME=0
Nodes=4, Elements=1, ZONETYPE=FEQuadrilateral
DATAPACKING=POINT
DT=(SINGLE SINGLE SINGLE)
0.50846584817858675454  0.38631811905320478928  -1
0.50742020788958808186  0.38399229596818340582  -1
0.51020488025189458803  0.3849776920670885394  -1
0.51020488025189458803  0.3849776920670885394  -1
1  2  3  4
  
ZONE T='face464'
STRANDID=0, SOLUTIONTIME=0
Nodes=4, Elements=1, ZONETYPE=FEQuadrilateral
DATAPACKING=POINT
DT=(SINGLE SINGLE SINGLE)
0.51015103040881681906  0.38736454943627207648  -1
0.51020488025189458803  0.3849776920670885394  -1
0.51260272818172114562  0.3864671588485328324  -1
0.51260272818172114562  0.3864671588485328324  -1
1  2  3  4
  
ZONE T='face465'
STRANDID=0, SOLUTIONTIME=0
Nodes=4, Elements=1, ZONETYPE=FEQuadrilateral
DATAPACKING=POINT
DT=(SINGLE SINGLE SINGLE)
0.51020488025189458803  0.3849776920670885394  -1
0.51015103040881681906  0.38736454943627207648  -1
0.50846584817858675454  0.38631811905320478928  -1
0.50846584817858675454  0.38631811905320478928  -1
1  2  3  4
  
ZONE T='face466'
STRANDID=0, SOLUTIONTIME=0
Nodes=4, Elements=1, ZONETYPE=FEQuadrilateral
DATAPACKING=POINT
DT=(SINGLE SINGLE SINGLE)
0.50823550532088446197  0.38820349599975917387  -1
0.50846584817858675454  0.38631811905320478928  -1
0.51015103040881681906  0.38736454943627207648  -1
0.51015103040881681906  0.38736454943627207648  -1
1  2  3  4
  
ZONE T='face467'
STRANDID=0, SOLUTIONTIME=0
Nodes=4, Elements=1, ZONETYPE=FEQuadrilateral
DATAPACKING=POINT
DT=(SINGLE SINGLE SINGLE)
0.50615694085493023735  0.38685451807149673353  -1
0.50742020788958808186  0.38399229596818340582  -1
0.50846584817858675454  0.38631811905320478928  -1
0.50846584817858675454  0.38631811905320478928  -1
1  2  3  4
  
ZONE T='face468'
STRANDID=0, SOLUTIONTIME=0
Nodes=4, Elements=1, ZONETYPE=FEQuadrilateral
DATAPACKING=POINT
DT=(SINGLE SINGLE SINGLE)
0.50659971060738728799  0.38919895132296444817  -1
0.50615694085493023735  0.38685451807149673353  -1
0.50823550532088446197  0.38820349599975917387  -1
0.50823550532088446197  0.38820349599975917387  -1
1  2  3  4
  
ZONE T='face469'
STRANDID=0, SOLUTIONTIME=0
Nodes=4, Elements=1, ZONETYPE=FEQuadrilateral
DATAPACKING=POINT
DT=(SINGLE SINGLE SINGLE)
0.50846584817858675454  0.38631811905320478928  -1
0.50823550532088446197  0.38820349599975917387  -1
0.50615694085493023735  0.38685451807149673353  -1
0.50615694085493023735  0.38685451807149673353  -1
1  2  3  4
  
ZONE T='face470'
STRANDID=0, SOLUTIONTIME=0
Nodes=4, Elements=1, ZONETYPE=FEQuadrilateral
DATAPACKING=POINT
DT=(SINGLE SINGLE SINGLE)
0.50823550532088446197  0.38820349599975917387  -1
0.50980810583696190008  0.38938991372238945798  -1
0.50812935085201316188  0.39003633139732379886  -1
0.50812935085201316188  0.39003633139732379886  -1
1  2  3  4
  
ZONE T='face471'
STRANDID=0, SOLUTIONTIME=0
Nodes=4, Elements=1, ZONETYPE=FEQuadrilateral
DATAPACKING=POINT
DT=(SINGLE SINGLE SINGLE)
0.50980810583696190008  0.38938991372238945798  -1
0.50823550532088446197  0.38820349599975917387  -1
0.51015103040881681906  0.38736454943627207648  -1
0.51015103040881681906  0.38736454943627207648  -1
1  2  3  4
  
ZONE T='face472'
STRANDID=0, SOLUTIONTIME=0
Nodes=4, Elements=1, ZONETYPE=FEQuadrilateral
DATAPACKING=POINT
DT=(SINGLE SINGLE SINGLE)
0.50659971060738728799  0.38919895132296444817  -1
0.50812935085201316188  0.39003633139732379886  -1
0.5068522531540802234  0.39069254938795178189  -1
0.5068522531540802234  0.39069254938795178189  -1
1  2  3  4
  
ZONE T='face473'
STRANDID=0, SOLUTIONTIME=0
Nodes=4, Elements=1, ZONETYPE=FEQuadrilateral
DATAPACKING=POINT
DT=(SINGLE SINGLE SINGLE)
0.50812935085201316188  0.39003633139732379886  -1
0.50659971060738728799  0.38919895132296444817  -1
0.50823550532088446197  0.38820349599975917387  -1
0.50823550532088446197  0.38820349599975917387  -1
1  2  3  4
  
ZONE T='face474'
STRANDID=0, SOLUTIONTIME=0
Nodes=4, Elements=1, ZONETYPE=FEQuadrilateral
DATAPACKING=POINT
DT=(SINGLE SINGLE SINGLE)
0.50812935085201316188  0.39003633139732379886  -1
0.50945145143432224444  0.39137004336766006984  -1
0.5078037990216716091  0.39143477759888539724  -1
0.5078037990216716091  0.39143477759888539724  -1
1  2  3  4
  
ZONE T='face475'
STRANDID=0, SOLUTIONTIME=0
Nodes=4, Elements=1, ZONETYPE=FEQuadrilateral
DATAPACKING=POINT
DT=(SINGLE SINGLE SINGLE)
0.50823286567789571766  0.39282926626119141211  -1
0.5078037990216716091  0.39143477759888539724  -1
0.50945145143432224444  0.39137004336766006984  -1
0.50945145143432224444  0.39137004336766006984  -1
1  2  3  4
  
ZONE T='face476'
STRANDID=0, SOLUTIONTIME=0
Nodes=4, Elements=1, ZONETYPE=FEQuadrilateral
DATAPACKING=POINT
DT=(SINGLE SINGLE SINGLE)
0.5078037990216716091  0.39143477759888539724  -1
0.5068522531540802234  0.39069254938795178189  -1
0.50812935085201316188  0.39003633139732379886  -1
0.50812935085201316188  0.39003633139732379886  -1
1  2  3  4
  
ZONE T='face477'
STRANDID=0, SOLUTIONTIME=0
Nodes=4, Elements=1, ZONETYPE=FEQuadrilateral
DATAPACKING=POINT
DT=(SINGLE SINGLE SINGLE)
0.50945145143432224444  0.39137004336766006984  -1
0.50980810583696190008  0.38938991372238945798  -1
0.51121668154968968878  0.39059034328499458999  -1
0.51121668154968968878  0.39059034328499458999  -1
1  2  3  4
  
ZONE T='face478'
STRANDID=0, SOLUTIONTIME=0
Nodes=4, Elements=1, ZONETYPE=FEQuadrilateral
DATAPACKING=POINT
DT=(SINGLE SINGLE SINGLE)
0.50980810583696190008  0.38938991372238945798  -1
0.50945145143432224444  0.39137004336766006984  -1
0.50812935085201316188  0.39003633139732379886  -1
0.50812935085201316188  0.39003633139732379886  -1
1  2  3  4
  
ZONE T='face479'
STRANDID=0, SOLUTIONTIME=0
Nodes=4, Elements=1, ZONETYPE=FEQuadrilateral
DATAPACKING=POINT
DT=(SINGLE SINGLE SINGLE)
0.513192999650058157  0.40183698732044326185  -1
0.51316162467211590137  0.40199154193077968333  -1
0.5130392476819931602  0.40188188051701945191  -1
0.5130392476819931602  0.40188188051701945191  -1
1  2  3  4
  
ZONE T='face480'
STRANDID=0, SOLUTIONTIME=0
Nodes=4, Elements=1, ZONETYPE=FEQuadrilateral
DATAPACKING=POINT
DT=(SINGLE SINGLE SINGLE)
0.51332157178158455135  0.40193908542305167853  -1
0.51327406167118361235  0.40208254563309142604  -1
0.51316162467211590137  0.40199154193077968333  -1
0.51316162467211590137  0.40199154193077968333  -1
1  2  3  4
  
ZONE T='face481'
STRANDID=0, SOLUTIONTIME=0
Nodes=4, Elements=1, ZONETYPE=FEQuadrilateral
DATAPACKING=POINT
DT=(SINGLE SINGLE SINGLE)
0.51334878466445610368  0.40175388969057101995  -1
0.51332157178158455135  0.40193908542305167853  -1
0.513192999650058157  0.40183698732044326185  -1
0.513192999650058157  0.40183698732044326185  -1
1  2  3  4
  
ZONE T='face482'
STRANDID=0, SOLUTIONTIME=0
Nodes=4, Elements=1, ZONETYPE=FEQuadrilateral
DATAPACKING=POINT
DT=(SINGLE SINGLE SINGLE)
0.51316162467211590137  0.40199154193077968333  -1
0.513192999650058157  0.40183698732044326185  -1
0.51332157178158455135  0.40193908542305167853  -1
0.51332157178158455135  0.40193908542305167853  -1
1  2  3  4
  
ZONE T='face483'
STRANDID=0, SOLUTIONTIME=0
Nodes=4, Elements=1, ZONETYPE=FEQuadrilateral
DATAPACKING=POINT
DT=(SINGLE SINGLE SINGLE)
0.513192999650058157  0.40183698732044326185  -1
0.51320523207038470925  0.40171066406244421154  -1
0.51334878466445610368  0.40175388969057101995  -1
0.51334878466445610368  0.40175388969057101995  -1
1  2  3  4
  
ZONE T='face484'
STRANDID=0, SOLUTIONTIME=0
Nodes=4, Elements=1, ZONETYPE=FEQuadrilateral
DATAPACKING=POINT
DT=(SINGLE SINGLE SINGLE)
0.51339471506567413428  0.40157403001979274926  -1
0.51326466246642155067  0.4016252435498220974  -1
0.51323820031148492671  0.40147335887332263882  -1
0.51323820031148492671  0.40147335887332263882  -1
1  2  3  4
  
ZONE T='face485'
STRANDID=0, SOLUTIONTIME=0
Nodes=4, Elements=1, ZONETYPE=FEQuadrilateral
DATAPACKING=POINT
DT=(SINGLE SINGLE SINGLE)
0.51326466246642155067  0.4016252435498220974  -1
0.51314590208580002084  0.40161122255160303096  -1
0.51323820031148492671  0.40147335887332263882  -1
0.51323820031148492671  0.40147335887332263882  -1
1  2  3  4
  
ZONE T='face486'
STRANDID=0, SOLUTIONTIME=0
Nodes=4, Elements=1, ZONETYPE=FEQuadrilateral
DATAPACKING=POINT
DT=(SINGLE SINGLE SINGLE)
0.51308614783494010947  0.40173446416368280287  -1
0.51320523207038470925  0.40171066406244421154  -1
0.513192999650058157  0.40183698732044326185  -1
0.513192999650058157  0.40183698732044326185  -1
1  2  3  4
  
ZONE T='face487'
STRANDID=0, SOLUTIONTIME=0
Nodes=4, Elements=1, ZONETYPE=FEQuadrilateral
DATAPACKING=POINT
DT=(SINGLE SINGLE SINGLE)
0.513192999650058157  0.40183698732044326185  -1
0.5130392476819931602  0.40188188051701945191  -1
0.51308614783494010947  0.40173446416368280287  -1
0.51308614783494010947  0.40173446416368280287  -1
1  2  3  4
  
ZONE T='face488'
STRANDID=0, SOLUTIONTIME=0
Nodes=4, Elements=1, ZONETYPE=FEQuadrilateral
DATAPACKING=POINT
DT=(SINGLE SINGLE SINGLE)
0.51320523207038470925  0.40171066406244421154  -1
0.51308614783494010947  0.40173446416368280287  -1
0.51314590208580002084  0.40161122255160303096  -1
0.51314590208580002084  0.40161122255160303096  -1
1  2  3  4
  
ZONE T='face489'
STRANDID=0, SOLUTIONTIME=0
Nodes=4, Elements=1, ZONETYPE=FEQuadrilateral
DATAPACKING=POINT
DT=(SINGLE SINGLE SINGLE)
0.51326466246642155067  0.4016252435498220974  -1
0.51339471506567413428  0.40157403001979274926  -1
0.51334878466445610368  0.40175388969057101995  -1
0.51334878466445610368  0.40175388969057101995  -1
1  2  3  4
  
ZONE T='face490'
STRANDID=0, SOLUTIONTIME=0
Nodes=4, Elements=1, ZONETYPE=FEQuadrilateral
DATAPACKING=POINT
DT=(SINGLE SINGLE SINGLE)
0.51353634864620223421  0.40169121038511007571  -1
0.51334878466445610368  0.40175388969057101995  -1
0.51339471506567413428  0.40157403001979274926  -1
0.51339471506567413428  0.40157403001979274926  -1
1  2  3  4
  
ZONE T='face491'
STRANDID=0, SOLUTIONTIME=0
Nodes=4, Elements=1, ZONETYPE=FEQuadrilateral
DATAPACKING=POINT
DT=(SINGLE SINGLE SINGLE)
0.51334878466445610368  0.40175388969057101995  -1
0.51320523207038470925  0.40171066406244421154  -1
0.51326466246642155067  0.4016252435498220974  -1
0.51326466246642155067  0.4016252435498220974  -1
1  2  3  4
  
ZONE T='face492'
STRANDID=0, SOLUTIONTIME=0
Nodes=4, Elements=1, ZONETYPE=FEQuadrilateral
DATAPACKING=POINT
DT=(SINGLE SINGLE SINGLE)
0.51314590208580002084  0.40161122255160303096  -1
0.51326466246642155067  0.4016252435498220974  -1
0.51320523207038470925  0.40171066406244421154  -1
0.51320523207038470925  0.40171066406244421154  -1
1  2  3  4
  
ZONE T='face493'
STRANDID=0, SOLUTIONTIME=0
Nodes=4, Elements=1, ZONETYPE=FEQuadrilateral
DATAPACKING=POINT
DT=(SINGLE SINGLE SINGLE)
0.51313154753644985018  0.40269858415383891215  -1
0.51298793944503762177  0.40249049054923091706  -1
0.51321407992687317901  0.40250823417628228684  -1
0.51321407992687317901  0.40250823417628228684  -1
1  2  3  4
  
ZONE T='face494'
STRANDID=0, SOLUTIONTIME=0
Nodes=4, Elements=1, ZONETYPE=FEQuadrilateral
DATAPACKING=POINT
DT=(SINGLE SINGLE SINGLE)
0.51315511833262905661  0.40233517344503511026  -1
0.51321407992687317901  0.40250823417628228684  -1
0.51298793944503762177  0.40249049054923091706  -1
0.51298793944503762177  0.40249049054923091706  -1
1  2  3  4
  
ZONE T='face495'
STRANDID=0, SOLUTIONTIME=0
Nodes=4, Elements=1, ZONETYPE=FEQuadrilateral
DATAPACKING=POINT
DT=(SINGLE SINGLE SINGLE)
0.51298793944503762177  0.40249049054923091706  -1
0.51313154753644985018  0.40269858415383891215  -1
0.51292980972012569563  0.40270388561827752394  -1
0.51292980972012569563  0.40270388561827752394  -1
1  2  3  4
  
ZONE T='face496'
STRANDID=0, SOLUTIONTIME=0
Nodes=4, Elements=1, ZONETYPE=FEQuadrilateral
DATAPACKING=POINT
DT=(SINGLE SINGLE SINGLE)
0.51332493053984873388  0.40264368101526260002  -1
0.51321407992687317901  0.40250823417628228684  -1
0.5133756860473935868  0.40249661643437462111  -1
0.5133756860473935868  0.40249661643437462111  -1
1  2  3  4
  
ZONE T='face497'
STRANDID=0, SOLUTIONTIME=0
Nodes=4, Elements=1, ZONETYPE=FEQuadrilateral
DATAPACKING=POINT
DT=(SINGLE SINGLE SINGLE)
0.51330367507133423111  0.40238235234161096043  -1
0.5133756860473935868  0.40249661643437462111  -1
0.51321407992687317901  0.40250823417628228684  -1
0.51321407992687317901  0.40250823417628228684  -1
1  2  3  4
  
ZONE T='face498'
STRANDID=0, SOLUTIONTIME=0
Nodes=4, Elements=1, ZONETYPE=FEQuadrilateral
DATAPACKING=POINT
DT=(SINGLE SINGLE SINGLE)
0.51321407992687317901  0.40250823417628228684  -1
0.51332493053984873388  0.40264368101526260002  -1
0.51313154753644985018  0.40269858415383891215  -1
0.51313154753644985018  0.40269858415383891215  -1
1  2  3  4
  
ZONE T='face499'
STRANDID=0, SOLUTIONTIME=0
Nodes=4, Elements=1, ZONETYPE=FEQuadrilateral
DATAPACKING=POINT
DT=(SINGLE SINGLE SINGLE)
0.51315511833262905661  0.40233517344503511026  -1
0.5131445669433420953  0.40215749459043503844  -1
0.51330143350456025608  0.40223118110899441779  -1
0.51330143350456025608  0.40223118110899441779  -1
1  2  3  4
  
ZONE T='face500'
STRANDID=0, SOLUTIONTIME=0
Nodes=4, Elements=1, ZONETYPE=FEQuadrilateral
DATAPACKING=POINT
DT=(SINGLE SINGLE SINGLE)
0.51327406167118361235  0.40208254563309142604  -1
0.51330143350456025608  0.40223118110899441779  -1
0.5131445669433420953  0.40215749459043503844  -1
0.5131445669433420953  0.40215749459043503844  -1
1  2  3  4
  
ZONE T='face501'
STRANDID=0, SOLUTIONTIME=0
Nodes=4, Elements=1, ZONETYPE=FEQuadrilateral
DATAPACKING=POINT
DT=(SINGLE SINGLE SINGLE)
0.51330143350456025608  0.40223118110899441779  -1
0.51330367507133423111  0.40238235234161096043  -1
0.51315511833262905661  0.40233517344503511026  -1
0.51315511833262905661  0.40233517344503511026  -1
1  2  3  4
  
ZONE T='face502'
STRANDID=0, SOLUTIONTIME=0
Nodes=4, Elements=1, ZONETYPE=FEQuadrilateral
DATAPACKING=POINT
DT=(SINGLE SINGLE SINGLE)
0.51321407992687317901  0.40250823417628228684  -1
0.51315511833262905661  0.40233517344503511026  -1
0.51330367507133423111  0.40238235234161096043  -1
0.51330367507133423111  0.40238235234161096043  -1
1  2  3  4
  
ZONE T='face503'
STRANDID=0, SOLUTIONTIME=0
Nodes=4, Elements=1, ZONETYPE=FEQuadrilateral
DATAPACKING=POINT
DT=(SINGLE SINGLE SINGLE)
0.51316162467211590137  0.40199154193077968333  -1
0.51299935842129951169  0.40205344068525311618  -1
0.5130392476819931602  0.40188188051701945191  -1
0.5130392476819931602  0.40188188051701945191  -1
1  2  3  4
  
ZONE T='face504'
STRANDID=0, SOLUTIONTIME=0
Nodes=4, Elements=1, ZONETYPE=FEQuadrilateral
DATAPACKING=POINT
DT=(SINGLE SINGLE SINGLE)
0.51315511833262905661  0.40233517344503511026  -1
0.51298793944503762177  0.40249049054923091706  -1
0.51297768693430834119  0.40224980013977096327  -1
0.51297768693430834119  0.40224980013977096327  -1
1  2  3  4
  
ZONE T='face505'
STRANDID=0, SOLUTIONTIME=0
Nodes=4, Elements=1, ZONETYPE=FEQuadrilateral
DATAPACKING=POINT
DT=(SINGLE SINGLE SINGLE)
0.51327406167118361235  0.40208254563309142604  -1
0.5131445669433420953  0.40215749459043503844  -1
0.51316162467211590137  0.40199154193077968333  -1
0.51316162467211590137  0.40199154193077968333  -1
1  2  3  4
  
ZONE T='face506'
STRANDID=0, SOLUTIONTIME=0
Nodes=4, Elements=1, ZONETYPE=FEQuadrilateral
DATAPACKING=POINT
DT=(SINGLE SINGLE SINGLE)
0.5131445669433420953  0.40215749459043503844  -1
0.51297768693430834119  0.40224980013977096327  -1
0.51299935842129951169  0.40205344068525311618  -1
0.51299935842129951169  0.40205344068525311618  -1
1  2  3  4
  
ZONE T='face507'
STRANDID=0, SOLUTIONTIME=0
Nodes=4, Elements=1, ZONETYPE=FEQuadrilateral
DATAPACKING=POINT
DT=(SINGLE SINGLE SINGLE)
0.51299935842129951169  0.40205344068525311618  -1
0.51316162467211590137  0.40199154193077968333  -1
0.5131445669433420953  0.40215749459043503844  -1
0.5131445669433420953  0.40215749459043503844  -1
1  2  3  4
  
ZONE T='face508'
STRANDID=0, SOLUTIONTIME=0
Nodes=4, Elements=1, ZONETYPE=FEQuadrilateral
DATAPACKING=POINT
DT=(SINGLE SINGLE SINGLE)
0.51297768693430834119  0.40224980013977096327  -1
0.5131445669433420953  0.40215749459043503844  -1
0.51315511833262905661  0.40233517344503511026  -1
0.51315511833262905661  0.40233517344503511026  -1
1  2  3  4
  
ZONE T='face509'
STRANDID=0, SOLUTIONTIME=0
Nodes=4, Elements=1, ZONETYPE=FEQuadrilateral
DATAPACKING=POINT
DT=(SINGLE SINGLE SINGLE)
0.51347232301545264743  0.40259922310841333992  -1
0.5133756860473935868  0.40249661643437462111  -1
0.51348251376300479976  0.4024944942222065114  -1
0.51348251376300479976  0.4024944942222065114  -1
1  2  3  4
  
ZONE T='face510'
STRANDID=0, SOLUTIONTIME=0
Nodes=4, Elements=1, ZONETYPE=FEQuadrilateral
DATAPACKING=POINT
DT=(SINGLE SINGLE SINGLE)
0.51348515987034448749  0.4023352262501581067  -1
0.51348251376300479976  0.4024944942222065114  -1
0.5133756860473935868  0.40249661643437462111  -1
0.5133756860473935868  0.40249661643437462111  -1
1  2  3  4
  
ZONE T='face511'
STRANDID=0, SOLUTIONTIME=0
Nodes=4, Elements=1, ZONETYPE=FEQuadrilateral
DATAPACKING=POINT
DT=(SINGLE SINGLE SINGLE)
0.5133756860473935868  0.40249661643437462111  -1
0.51347232301545264743  0.40259922310841333992  -1
0.51332493053984873388  0.40264368101526260002  -1
0.51332493053984873388  0.40264368101526260002  -1
1  2  3  4
  
ZONE T='face512'
STRANDID=0, SOLUTIONTIME=0
Nodes=4, Elements=1, ZONETYPE=FEQuadrilateral
DATAPACKING=POINT
DT=(SINGLE SINGLE SINGLE)
0.51364381591652807924  0.40218893796550031494  -1
0.51368991889984139121  0.4023569892245736912  -1
0.51348515987034448749  0.4023352262501581067  -1
0.51348515987034448749  0.4023352262501581067  -1
1  2  3  4
  
ZONE T='face513'
STRANDID=0, SOLUTIONTIME=0
Nodes=4, Elements=1, ZONETYPE=FEQuadrilateral
DATAPACKING=POINT
DT=(SINGLE SINGLE SINGLE)
0.51348515987034448749  0.4023352262501581067  -1
0.51360957538868245997  0.40251238559365909442  -1
0.51348251376300479976  0.4024944942222065114  -1
0.51348251376300479976  0.4024944942222065114  -1
1  2  3  4
  
ZONE T='face514'
STRANDID=0, SOLUTIONTIME=0
Nodes=4, Elements=1, ZONETYPE=FEQuadrilateral
DATAPACKING=POINT
DT=(SINGLE SINGLE SINGLE)
0.51347232301545264743  0.40259922310841333992  -1
0.51348251376300479976  0.4024944942222065114  -1
0.51360957538868245997  0.40251238559365909442  -1
0.51360957538868245997  0.40251238559365909442  -1
1  2  3  4
  
ZONE T='face515'
STRANDID=0, SOLUTIONTIME=0
Nodes=4, Elements=1, ZONETYPE=FEQuadrilateral
DATAPACKING=POINT
DT=(SINGLE SINGLE SINGLE)
0.51360957538868245997  0.40251238559365909442  -1
0.51348515987034448749  0.4023352262501581067  -1
0.51368991889984139121  0.4023569892245736912  -1
0.51368991889984139121  0.4023569892245736912  -1
1  2  3  4
  
ZONE T='face516'
STRANDID=0, SOLUTIONTIME=0
Nodes=4, Elements=1, ZONETYPE=FEQuadrilateral
DATAPACKING=POINT
DT=(SINGLE SINGLE SINGLE)
0.51345560273140444796  0.40209505954734803268  -1
0.51330143350456025608  0.40223118110899441779  -1
0.51327406167118361235  0.40208254563309142604  -1
0.51327406167118361235  0.40208254563309142604  -1
1  2  3  4
  
ZONE T='face517'
STRANDID=0, SOLUTIONTIME=0
Nodes=4, Elements=1, ZONETYPE=FEQuadrilateral
DATAPACKING=POINT
DT=(SINGLE SINGLE SINGLE)
0.51348515987034448749  0.4023352262501581067  -1
0.5133756860473935868  0.40249661643437462111  -1
0.51330367507133423111  0.40238235234161096043  -1
0.51330367507133423111  0.40238235234161096043  -1
1  2  3  4
  
ZONE T='face518'
STRANDID=0, SOLUTIONTIME=0
Nodes=4, Elements=1, ZONETYPE=FEQuadrilateral
DATAPACKING=POINT
DT=(SINGLE SINGLE SINGLE)
0.51364381591652807924  0.40218893796550031494  -1
0.51348515987034448749  0.4023352262501581067  -1
0.51345560273140444796  0.40209505954734803268  -1
0.51345560273140444796  0.40209505954734803268  -1
1  2  3  4
  
ZONE T='face519'
STRANDID=0, SOLUTIONTIME=0
Nodes=4, Elements=1, ZONETYPE=FEQuadrilateral
DATAPACKING=POINT
DT=(SINGLE SINGLE SINGLE)
0.51348515987034448749  0.4023352262501581067  -1
0.51330367507133423111  0.40238235234161096043  -1
0.51330143350456025608  0.40223118110899441779  -1
0.51330143350456025608  0.40223118110899441779  -1
1  2  3  4
  
ZONE T='face520'
STRANDID=0, SOLUTIONTIME=0
Nodes=4, Elements=1, ZONETYPE=FEQuadrilateral
DATAPACKING=POINT
DT=(SINGLE SINGLE SINGLE)
0.51330143350456025608  0.40223118110899441779  -1
0.51345560273140444796  0.40209505954734803268  -1
0.51348515987034448749  0.4023352262501581067  -1
0.51348515987034448749  0.4023352262501581067  -1
1  2  3  4
  
ZONE T='face521'
STRANDID=0, SOLUTIONTIME=0
Nodes=4, Elements=1, ZONETYPE=FEQuadrilateral
DATAPACKING=POINT
DT=(SINGLE SINGLE SINGLE)
0.51364623499487394032  0.40200375882731848032  -1
0.51364381591652807924  0.40218893796550031494  -1
0.51345560273140444796  0.40209505954734803268  -1
0.51345560273140444796  0.40209505954734803268  -1
1  2  3  4
  
ZONE T='face522'
STRANDID=0, SOLUTIONTIME=0
Nodes=4, Elements=1, ZONETYPE=FEQuadrilateral
DATAPACKING=POINT
DT=(SINGLE SINGLE SINGLE)
0.51345560273140444796  0.40209505954734803268  -1
0.51349815870924431227  0.40188323388568730765  -1
0.51364623499487394032  0.40200375882731848032  -1
0.51364623499487394032  0.40200375882731848032  -1
1  2  3  4
  
ZONE T='face523'
STRANDID=0, SOLUTIONTIME=0
Nodes=4, Elements=1, ZONETYPE=FEQuadrilateral
DATAPACKING=POINT
DT=(SINGLE SINGLE SINGLE)
0.51334878466445610368  0.40175388969057101995  -1
0.51353634864620223421  0.40169121038511007571  -1
0.51349815870924431227  0.40188323388568730765  -1
0.51349815870924431227  0.40188323388568730765  -1
1  2  3  4
  
ZONE T='face524'
STRANDID=0, SOLUTIONTIME=0
Nodes=4, Elements=1, ZONETYPE=FEQuadrilateral
DATAPACKING=POINT
DT=(SINGLE SINGLE SINGLE)
0.51367906431384291466  0.40181957114464672554  -1
0.51349815870924431227  0.40188323388568730765  -1
0.51353634864620223421  0.40169121038511007571  -1
0.51353634864620223421  0.40169121038511007571  -1
1  2  3  4
  
ZONE T='face525'
STRANDID=0, SOLUTIONTIME=0
Nodes=4, Elements=1, ZONETYPE=FEQuadrilateral
DATAPACKING=POINT
DT=(SINGLE SINGLE SINGLE)
0.51332157178158455135  0.40193908542305167853  -1
0.51349815870924431227  0.40188323388568730765  -1
0.51345560273140444796  0.40209505954734803268  -1
0.51345560273140444796  0.40209505954734803268  -1
1  2  3  4
  
ZONE T='face526'
STRANDID=0, SOLUTIONTIME=0
Nodes=4, Elements=1, ZONETYPE=FEQuadrilateral
DATAPACKING=POINT
DT=(SINGLE SINGLE SINGLE)
0.51345560273140444796  0.40209505954734803268  -1
0.51327406167118361235  0.40208254563309142604  -1
0.51332157178158455135  0.40193908542305167853  -1
0.51332157178158455135  0.40193908542305167853  -1
1  2  3  4
  
ZONE T='face527'
STRANDID=0, SOLUTIONTIME=0
Nodes=4, Elements=1, ZONETYPE=FEQuadrilateral
DATAPACKING=POINT
DT=(SINGLE SINGLE SINGLE)
0.51349815870924431227  0.40188323388568730765  -1
0.51332157178158455135  0.40193908542305167853  -1
0.51334878466445610368  0.40175388969057101995  -1
0.51334878466445610368  0.40175388969057101995  -1
1  2  3  4
  
ZONE T='face528'
STRANDID=0, SOLUTIONTIME=0
Nodes=4, Elements=1, ZONETYPE=FEQuadrilateral
DATAPACKING=POINT
DT=(SINGLE SINGLE SINGLE)
0.51349815870924431227  0.40188323388568730765  -1
0.51367906431384291466  0.40181957114464672554  -1
0.51364623499487394032  0.40200375882731848032  -1
0.51364623499487394032  0.40200375882731848032  -1
1  2  3  4
  
ZONE T='face529'
STRANDID=0, SOLUTIONTIME=0
Nodes=4, Elements=1, ZONETYPE=FEQuadrilateral
DATAPACKING=POINT
DT=(SINGLE SINGLE SINGLE)
0.51381080911546939127  0.40193889511946878645  -1
0.51364623499487394032  0.40200375882731848032  -1
0.51367906431384291466  0.40181957114464672554  -1
0.51367906431384291466  0.40181957114464672554  -1
1  2  3  4
  
ZONE T='face530'
STRANDID=0, SOLUTIONTIME=0
Nodes=4, Elements=1, ZONETYPE=FEQuadrilateral
DATAPACKING=POINT
DT=(SINGLE SINGLE SINGLE)
0.50274323989261382462  0.37109588438614571348  -1
0.50294232464848553921  0.3652893789042533923  -1
0.50782416176997546842  0.36836064885750485765  -1
0.50782416176997546842  0.36836064885750485765  -1
1  2  3  4
  
ZONE T='face531'
STRANDID=0, SOLUTIONTIME=0
Nodes=4, Elements=1, ZONETYPE=FEQuadrilateral
DATAPACKING=POINT
DT=(SINGLE SINGLE SINGLE)
0.50782416176997546842  0.36836064885750485765  -1
0.50708111178836579036  0.37299414756426163553  -1
0.50274323989261382462  0.37109588438614571348  -1
0.50274323989261382462  0.37109588438614571348  -1
1  2  3  4
  
ZONE T='face532'
STRANDID=0, SOLUTIONTIME=0
Nodes=4, Elements=1, ZONETYPE=FEQuadrilateral
DATAPACKING=POINT
DT=(SINGLE SINGLE SINGLE)
0.50776775462412948592  0.36310273730611569709  -1
0.50782416176997546842  0.36836064885750485765  -1
0.50294232464848553921  0.3652893789042533923  -1
0.50294232464848553921  0.3652893789042533923  -1
1  2  3  4
  
ZONE T='face533'
STRANDID=0, SOLUTIONTIME=0
Nodes=4, Elements=1, ZONETYPE=FEQuadrilateral
DATAPACKING=POINT
DT=(SINGLE SINGLE SINGLE)
0.50318537503127958033  0.3576981684143575313  -1
0.51048132962442105409  0.3588056376600234354  -1
0.50776775462412948592  0.36310273730611569709  -1
0.50776775462412948592  0.36310273730611569709  -1
1  2  3  4
  
ZONE T='face534'
STRANDID=0, SOLUTIONTIME=0
Nodes=4, Elements=1, ZONETYPE=FEQuadrilateral
DATAPACKING=POINT
DT=(SINGLE SINGLE SINGLE)
0.50776775462412948592  0.36310273730611569709  -1
0.50294232464848553921  0.3652893789042533923  -1
0.50318537503127958033  0.3576981684143575313  -1
0.50318537503127958033  0.3576981684143575313  -1
1  2  3  4
  
ZONE T='face535'
STRANDID=0, SOLUTIONTIME=0
Nodes=4, Elements=1, ZONETYPE=FEQuadrilateral
DATAPACKING=POINT
DT=(SINGLE SINGLE SINGLE)
0.50441532714482983923  0.37560445248912693872  -1
0.50504635209231796278  0.37914934611697098665  -1
0.50213306319054284987  0.37802486563242387874  -1
0.50213306319054284987  0.37802486563242387874  -1
1  2  3  4
  
ZONE T='face536'
STRANDID=0, SOLUTIONTIME=0
Nodes=4, Elements=1, ZONETYPE=FEQuadrilateral
DATAPACKING=POINT
DT=(SINGLE SINGLE SINGLE)
0.50441532714482983923  0.37560445248912693872  -1
0.50708111178836579036  0.37299414756426163553  -1
0.50846265505949184149  0.37695216859924990382  -1
0.50846265505949184149  0.37695216859924990382  -1
1  2  3  4
  
ZONE T='face537'
STRANDID=0, SOLUTIONTIME=0
Nodes=4, Elements=1, ZONETYPE=FEQuadrilateral
DATAPACKING=POINT
DT=(SINGLE SINGLE SINGLE)
0.50504635209231796278  0.37914934611697098665  -1
0.50441532714482983923  0.37560445248912693872  -1
0.50846265505949184149  0.37695216859924990382  -1
0.50846265505949184149  0.37695216859924990382  -1
1  2  3  4
  
ZONE T='face538'
STRANDID=0, SOLUTIONTIME=0
Nodes=4, Elements=1, ZONETYPE=FEQuadrilateral
DATAPACKING=POINT
DT=(SINGLE SINGLE SINGLE)
0.50708111178836579036  0.37299414756426163553  -1
0.50441532714482983923  0.37560445248912693872  -1
0.50274323989261382462  0.37109588438614571348  -1
0.50274323989261382462  0.37109588438614571348  -1
1  2  3  4
  
ZONE T='face539'
STRANDID=0, SOLUTIONTIME=0
Nodes=4, Elements=1, ZONETYPE=FEQuadrilateral
DATAPACKING=POINT
DT=(SINGLE SINGLE SINGLE)
0.50846265505949184149  0.37695216859924990382  -1
0.51219820194936571678  0.37269939260719375795  -1
0.51216465754156959012  0.37735667448036630534  -1
0.51216465754156959012  0.37735667448036630534  -1
1  2  3  4
  
ZONE T='face540'
STRANDID=0, SOLUTIONTIME=0
Nodes=4, Elements=1, ZONETYPE=FEQuadrilateral
DATAPACKING=POINT
DT=(SINGLE SINGLE SINGLE)
0.51216465754156959012  0.37735667448036630534  -1
0.51094077879478516646  0.38009424293285321017  -1
0.50846265505949184149  0.37695216859924990382  -1
0.50846265505949184149  0.37695216859924990382  -1
1  2  3  4
  
ZONE T='face541'
STRANDID=0, SOLUTIONTIME=0
Nodes=4, Elements=1, ZONETYPE=FEQuadrilateral
DATAPACKING=POINT
DT=(SINGLE SINGLE SINGLE)
0.50783511365621647471  0.380815097484684284  -1
0.50846265505949184149  0.37695216859924990382  -1
0.51094077879478516646  0.38009424293285321017  -1
0.51094077879478516646  0.38009424293285321017  -1
1  2  3  4
  
ZONE T='face542'
STRANDID=0, SOLUTIONTIME=0
Nodes=4, Elements=1, ZONETYPE=FEQuadrilateral
DATAPACKING=POINT
DT=(SINGLE SINGLE SINGLE)
0.51219820194936571678  0.37269939260719375795  -1
0.50846265505949184149  0.37695216859924990382  -1
0.50708111178836579036  0.37299414756426163553  -1
0.50708111178836579036  0.37299414756426163553  -1
1  2  3  4
  
ZONE T='face543'
STRANDID=0, SOLUTIONTIME=0
Nodes=4, Elements=1, ZONETYPE=FEQuadrilateral
DATAPACKING=POINT
DT=(SINGLE SINGLE SINGLE)
0.50846265505949184149  0.37695216859924990382  -1
0.50783511365621647471  0.380815097484684284  -1
0.50504635209231796278  0.37914934611697098665  -1
0.50504635209231796278  0.37914934611697098665  -1
1  2  3  4
  
ZONE T='face544'
STRANDID=0, SOLUTIONTIME=0
Nodes=4, Elements=1, ZONETYPE=FEQuadrilateral
DATAPACKING=POINT
DT=(SINGLE SINGLE SINGLE)
0.50708111178836579036  0.37299414756426163553  -1
0.50782416176997546842  0.36836064885750485765  -1
0.51219820194936571678  0.37269939260719375795  -1
0.51219820194936571678  0.37269939260719375795  -1
1  2  3  4
  
ZONE T='face545'
STRANDID=0, SOLUTIONTIME=0
Nodes=4, Elements=1, ZONETYPE=FEQuadrilateral
DATAPACKING=POINT
DT=(SINGLE SINGLE SINGLE)
0.51472297358461727157  0.36499235993148432255  -1
0.51219820194936571678  0.37269939260719375795  -1
0.50782416176997546842  0.36836064885750485765  -1
0.50782416176997546842  0.36836064885750485765  -1
1  2  3  4
  
ZONE T='face546'
STRANDID=0, SOLUTIONTIME=0
Nodes=4, Elements=1, ZONETYPE=FEQuadrilateral
DATAPACKING=POINT
DT=(SINGLE SINGLE SINGLE)
0.51472297358461727157  0.36499235993148432255  -1
0.50782416176997546842  0.36836064885750485765  -1
0.50776775462412948592  0.36310273730611569709  -1
0.50776775462412948592  0.36310273730611569709  -1
1  2  3  4
  
ZONE T='face547'
STRANDID=0, SOLUTIONTIME=0
Nodes=4, Elements=1, ZONETYPE=FEQuadrilateral
DATAPACKING=POINT
DT=(SINGLE SINGLE SINGLE)
0.50852147873666586619  0.41146458961290871548  -1
0.5091043484501445171  0.41046969217698114907  -1
0.50973059886243687888  0.41140393715868128766  -1
0.50973059886243687888  0.41140393715868128766  -1
1  2  3  4
  
ZONE T='face548'
STRANDID=0, SOLUTIONTIME=0
Nodes=4, Elements=1, ZONETYPE=FEQuadrilateral
DATAPACKING=POINT
DT=(SINGLE SINGLE SINGLE)
0.5101503189076648237  0.41037909135992445275  -1
0.50973059886243687888  0.41140393715868128766  -1
0.5091043484501445171  0.41046969217698114907  -1
0.5091043484501445171  0.41046969217698114907  -1
1  2  3  4
  
ZONE T='face549'
STRANDID=0, SOLUTIONTIME=0
Nodes=4, Elements=1, ZONETYPE=FEQuadrilateral
DATAPACKING=POINT
DT=(SINGLE SINGLE SINGLE)
0.50973059886243687888  0.41140393715868128766  -1
0.50921290770766736156  0.41256526557721306947  -1
0.50852147873666586619  0.41146458961290871548  -1
0.50852147873666586619  0.41146458961290871548  -1
1  2  3  4
  
ZONE T='face550'
STRANDID=0, SOLUTIONTIME=0
Nodes=4, Elements=1, ZONETYPE=FEQuadrilateral
DATAPACKING=POINT
DT=(SINGLE SINGLE SINGLE)
0.5091043484501445171  0.41046969217698114907  -1
0.50852147873666586619  0.41146458961290871548  -1
0.50802015449778725742  0.41040519226881438941  -1
0.50802015449778725742  0.41040519226881438941  -1
1  2  3  4
  
ZONE T='face551'
STRANDID=0, SOLUTIONTIME=0
Nodes=4, Elements=1, ZONETYPE=FEQuadrilateral
DATAPACKING=POINT
DT=(SINGLE SINGLE SINGLE)
0.51009832774672281275  0.4136643969171446833  -1
0.51052214807540430286  0.41235441977302428329  -1
0.51147668414169022988  0.41329668406897440702  -1
0.51147668414169022988  0.41329668406897440702  -1
1  2  3  4
  
ZONE T='face552'
STRANDID=0, SOLUTIONTIME=0
Nodes=4, Elements=1, ZONETYPE=FEQuadrilateral
DATAPACKING=POINT
DT=(SINGLE SINGLE SINGLE)
0.51174195941559719181  0.41200505783930746473  -1
0.51147668414169022988  0.41329668406897440702  -1
0.51052214807540430286  0.41235441977302428329  -1
0.51052214807540430286  0.41235441977302428329  -1
1  2  3  4
  
ZONE T='face553'
STRANDID=0, SOLUTIONTIME=0
Nodes=4, Elements=1, ZONETYPE=FEQuadrilateral
DATAPACKING=POINT
DT=(SINGLE SINGLE SINGLE)
0.51147668414169022988  0.41329668406897440702  -1
0.51115806756547788048  0.4147262096827609712  -1
0.51009832774672281275  0.4136643969171446833  -1
0.51009832774672281275  0.4136643969171446833  -1
1  2  3  4
  
ZONE T='face554'
STRANDID=0, SOLUTIONTIME=0
Nodes=4, Elements=1, ZONETYPE=FEQuadrilateral
DATAPACKING=POINT
DT=(SINGLE SINGLE SINGLE)
0.51052214807540430286  0.41235441977302428329  -1
0.51009832774672281275  0.4136643969171446833  -1
0.50921290770766736156  0.41256526557721306947  -1
0.50921290770766736156  0.41256526557721306947  -1
1  2  3  4
  
ZONE T='face555'
STRANDID=0, SOLUTIONTIME=0
Nodes=4, Elements=1, ZONETYPE=FEQuadrilateral
DATAPACKING=POINT
DT=(SINGLE SINGLE SINGLE)
0.51087116224359285788  0.41119068122295526768  -1
0.51114261355479750915  0.41015568850637568188  -1
0.51193881681830599728  0.41084575664857242439  -1
0.51193881681830599728  0.41084575664857242439  -1
1  2  3  4
  
ZONE T='face556'
STRANDID=0, SOLUTIONTIME=0
Nodes=4, Elements=1, ZONETYPE=FEQuadrilateral
DATAPACKING=POINT
DT=(SINGLE SINGLE SINGLE)
0.51206975853521219388  0.40981390379344251329  -1
0.51193881681830599728  0.41084575664857242439  -1
0.51114261355479750915  0.41015568850637568188  -1
0.51114261355479750915  0.41015568850637568188  -1
1  2  3  4
  
ZONE T='face557'
STRANDID=0, SOLUTIONTIME=0
Nodes=4, Elements=1, ZONETYPE=FEQuadrilateral
DATAPACKING=POINT
DT=(SINGLE SINGLE SINGLE)
0.51193881681830599728  0.41084575664857242439  -1
0.51174195941559719181  0.41200505783930746473  -1
0.51087116224359285788  0.41119068122295526768  -1
0.51087116224359285788  0.41119068122295526768  -1
1  2  3  4
  
ZONE T='face558'
STRANDID=0, SOLUTIONTIME=0
Nodes=4, Elements=1, ZONETYPE=FEQuadrilateral
DATAPACKING=POINT
DT=(SINGLE SINGLE SINGLE)
0.51114261355479750915  0.41015568850637568188  -1
0.51087116224359285788  0.41119068122295526768  -1
0.5101503189076648237  0.41037909135992445275  -1
0.5101503189076648237  0.41037909135992445275  -1
1  2  3  4
  
ZONE T='face559'
STRANDID=0, SOLUTIONTIME=0
Nodes=4, Elements=1, ZONETYPE=FEQuadrilateral
DATAPACKING=POINT
DT=(SINGLE SINGLE SINGLE)
0.51087116224359285788  0.41119068122295526768  -1
0.51052214807540430286  0.41235441977302428329  -1
0.50973059886243687888  0.41140393715868128766  -1
0.50973059886243687888  0.41140393715868128766  -1
1  2  3  4
  
ZONE T='face560'
STRANDID=0, SOLUTIONTIME=0
Nodes=4, Elements=1, ZONETYPE=FEQuadrilateral
DATAPACKING=POINT
DT=(SINGLE SINGLE SINGLE)
0.50921290770766736156  0.41256526557721306947  -1
0.50973059886243687888  0.41140393715868128766  -1
0.51052214807540430286  0.41235441977302428329  -1
0.51052214807540430286  0.41235441977302428329  -1
1  2  3  4
  
ZONE T='face561'
STRANDID=0, SOLUTIONTIME=0
Nodes=4, Elements=1, ZONETYPE=FEQuadrilateral
DATAPACKING=POINT
DT=(SINGLE SINGLE SINGLE)
0.50973059886243687888  0.41140393715868128766  -1
0.5101503189076648237  0.41037909135992445275  -1
0.51087116224359285788  0.41119068122295526768  -1
0.51087116224359285788  0.41119068122295526768  -1
1  2  3  4
  
ZONE T='face562'
STRANDID=0, SOLUTIONTIME=0
Nodes=4, Elements=1, ZONETYPE=FEQuadrilateral
DATAPACKING=POINT
DT=(SINGLE SINGLE SINGLE)
0.51052214807540430286  0.41235441977302428329  -1
0.51087116224359285788  0.41119068122295526768  -1
0.51174195941559719181  0.41200505783930746473  -1
0.51174195941559719181  0.41200505783930746473  -1
1  2  3  4
  
ZONE T='face563'
STRANDID=0, SOLUTIONTIME=0
Nodes=4, Elements=1, ZONETYPE=FEQuadrilateral
DATAPACKING=POINT
DT=(SINGLE SINGLE SINGLE)
0.50950700255966840935  0.40814451661033490648  -1
0.51023980335721463852  0.40808149049661845975  -1
0.50994242009621260081  0.40879458059606649245  -1
0.50994242009621260081  0.40879458059606649245  -1
1  2  3  4
  
ZONE T='face564'
STRANDID=0, SOLUTIONTIME=0
Nodes=4, Elements=1, ZONETYPE=FEQuadrilateral
DATAPACKING=POINT
DT=(SINGLE SINGLE SINGLE)
0.51073873313144768638  0.40865649488163025005  -1
0.50994242009621260081  0.40879458059606649245  -1
0.51023980335721463852  0.40808149049661845975  -1
0.51023980335721463852  0.40808149049661845975  -1
1  2  3  4
  
ZONE T='face565'
STRANDID=0, SOLUTIONTIME=0
Nodes=4, Elements=1, ZONETYPE=FEQuadrilateral
DATAPACKING=POINT
DT=(SINGLE SINGLE SINGLE)
0.50994242009621260081  0.40879458059606649245  -1
0.5091164411869067985  0.40883083488597637967  -1
0.50950700255966840935  0.40814451661033490648  -1
0.50950700255966840935  0.40814451661033490648  -1
1  2  3  4
  
ZONE T='face566'
STRANDID=0, SOLUTIONTIME=0
Nodes=4, Elements=1, ZONETYPE=FEQuadrilateral
DATAPACKING=POINT
DT=(SINGLE SINGLE SINGLE)
0.51023980335721463852  0.40808149049661845975  -1
0.50950700255966840935  0.40814451661033490648  -1
0.50983146929935807545  0.40751627409922419609  -1
0.50983146929935807545  0.40751627409922419609  -1
1  2  3  4
  
ZONE T='face567'
STRANDID=0, SOLUTIONTIME=0
Nodes=4, Elements=1, ZONETYPE=FEQuadrilateral
DATAPACKING=POINT
DT=(SINGLE SINGLE SINGLE)
0.50863111694303864141  0.40957914594248429063  -1
0.50957111884618677689  0.40958677673480275994  -1
0.5091043484501445171  0.41046969217698114907  -1
0.5091043484501445171  0.41046969217698114907  -1
1  2  3  4
  
ZONE T='face568'
STRANDID=0, SOLUTIONTIME=0
Nodes=4, Elements=1, ZONETYPE=FEQuadrilateral
DATAPACKING=POINT
DT=(SINGLE SINGLE SINGLE)
0.5101503189076648237  0.41037909135992445275  -1
0.5091043484501445171  0.41046969217698114907  -1
0.50957111884618677689  0.40958677673480275994  -1
0.50957111884618677689  0.40958677673480275994  -1
1  2  3  4
  
ZONE T='face569'
STRANDID=0, SOLUTIONTIME=0
Nodes=4, Elements=1, ZONETYPE=FEQuadrilateral
DATAPACKING=POINT
DT=(SINGLE SINGLE SINGLE)
0.5091043484501445171  0.41046969217698114907  -1
0.50802015449778725742  0.41040519226881438941  -1
0.50863111694303864141  0.40957914594248429063  -1
0.50863111694303864141  0.40957914594248429063  -1
1  2  3  4
  
ZONE T='face570'
STRANDID=0, SOLUTIONTIME=0
Nodes=4, Elements=1, ZONETYPE=FEQuadrilateral
DATAPACKING=POINT
DT=(SINGLE SINGLE SINGLE)
0.50957111884618677689  0.40958677673480275994  -1
0.50863111694303864141  0.40957914594248429063  -1
0.5091164411869067985  0.40883083488597637967  -1
0.5091164411869067985  0.40883083488597637967  -1
1  2  3  4
  
ZONE T='face571'
STRANDID=0, SOLUTIONTIME=0
Nodes=4, Elements=1, ZONETYPE=FEQuadrilateral
DATAPACKING=POINT
DT=(SINGLE SINGLE SINGLE)
0.51048153913676408422  0.40946814012359011858  -1
0.51134400106170574407  0.40923668134519880502  -1
0.51114261355479750915  0.41015568850637568188  -1
0.51114261355479750915  0.41015568850637568188  -1
1  2  3  4
  
ZONE T='face572'
STRANDID=0, SOLUTIONTIME=0
Nodes=4, Elements=1, ZONETYPE=FEQuadrilateral
DATAPACKING=POINT
DT=(SINGLE SINGLE SINGLE)
0.51206975853521219388  0.40981390379344251329  -1
0.51114261355479750915  0.41015568850637568188  -1
0.51134400106170574407  0.40923668134519880502  -1
0.51134400106170574407  0.40923668134519880502  -1
1  2  3  4
  
ZONE T='face573'
STRANDID=0, SOLUTIONTIME=0
Nodes=4, Elements=1, ZONETYPE=FEQuadrilateral
DATAPACKING=POINT
DT=(SINGLE SINGLE SINGLE)
0.51114261355479750915  0.41015568850637568188  -1
0.5101503189076648237  0.41037909135992445275  -1
0.51048153913676408422  0.40946814012359011858  -1
0.51048153913676408422  0.40946814012359011858  -1
1  2  3  4
  
ZONE T='face574'
STRANDID=0, SOLUTIONTIME=0
Nodes=4, Elements=1, ZONETYPE=FEQuadrilateral
DATAPACKING=POINT
DT=(SINGLE SINGLE SINGLE)
0.51134400106170574407  0.40923668134519880502  -1
0.51048153913676408422  0.40946814012359011858  -1
0.51073873313144768638  0.40865649488163025005  -1
0.51073873313144768638  0.40865649488163025005  -1
1  2  3  4
  
ZONE T='face575'
STRANDID=0, SOLUTIONTIME=0
Nodes=4, Elements=1, ZONETYPE=FEQuadrilateral
DATAPACKING=POINT
DT=(SINGLE SINGLE SINGLE)
0.51048153913676408422  0.40946814012359011858  -1
0.50957111884618677689  0.40958677673480275994  -1
0.50994242009621260081  0.40879458059606649245  -1
0.50994242009621260081  0.40879458059606649245  -1
1  2  3  4
  
ZONE T='face576'
STRANDID=0, SOLUTIONTIME=0
Nodes=4, Elements=1, ZONETYPE=FEQuadrilateral
DATAPACKING=POINT
DT=(SINGLE SINGLE SINGLE)
0.5091164411869067985  0.40883083488597637967  -1
0.50994242009621260081  0.40879458059606649245  -1
0.50957111884618677689  0.40958677673480275994  -1
0.50957111884618677689  0.40958677673480275994  -1
1  2  3  4
  
ZONE T='face577'
STRANDID=0, SOLUTIONTIME=0
Nodes=4, Elements=1, ZONETYPE=FEQuadrilateral
DATAPACKING=POINT
DT=(SINGLE SINGLE SINGLE)
0.50994242009621260081  0.40879458059606649245  -1
0.51073873313144768638  0.40865649488163025005  -1
0.51048153913676408422  0.40946814012359011858  -1
0.51048153913676408422  0.40946814012359011858  -1
1  2  3  4
  
ZONE T='face578'
STRANDID=0, SOLUTIONTIME=0
Nodes=4, Elements=1, ZONETYPE=FEQuadrilateral
DATAPACKING=POINT
DT=(SINGLE SINGLE SINGLE)
0.50957111884618677689  0.40958677673480275994  -1
0.51048153913676408422  0.40946814012359011858  -1
0.5101503189076648237  0.41037909135992445275  -1
0.5101503189076648237  0.41037909135992445275  -1
1  2  3  4
  
ZONE T='face579'
STRANDID=0, SOLUTIONTIME=0
Nodes=4, Elements=1, ZONETYPE=FEQuadrilateral
DATAPACKING=POINT
DT=(SINGLE SINGLE SINGLE)
0.50506936806884150659  0.41773187108199827389  -1
0.5059375751847439151  0.41562455892319699613  -1
0.50724483652572072145  0.41725892526731012122  -1
0.50724483652572072145  0.41725892526731012122  -1
1  2  3  4
  
ZONE T='face580'
STRANDID=0, SOLUTIONTIME=0
Nodes=4, Elements=1, ZONETYPE=FEQuadrilateral
DATAPACKING=POINT
DT=(SINGLE SINGLE SINGLE)
0.50791176915018643179  0.41544874063619963156  -1
0.50724483652572072145  0.41725892526731012122  -1
0.5059375751847439151  0.41562455892319699613  -1
0.5059375751847439151  0.41562455892319699613  -1
1  2  3  4
  
ZONE T='face581'
STRANDID=0, SOLUTIONTIME=0
Nodes=4, Elements=1, ZONETYPE=FEQuadrilateral
DATAPACKING=POINT
DT=(SINGLE SINGLE SINGLE)
0.50724483652572072145  0.41725892526731012122  -1
0.50674086800521778162  0.41931144425731858849  -1
0.50506936806884150659  0.41773187108199827389  -1
0.50506936806884150659  0.41773187108199827389  -1
1  2  3  4
  
ZONE T='face582'
STRANDID=0, SOLUTIONTIME=0
Nodes=4, Elements=1, ZONETYPE=FEQuadrilateral
DATAPACKING=POINT
DT=(SINGLE SINGLE SINGLE)
0.5059375751847439151  0.41562455892319699613  -1
0.50506936806884150659  0.41773187108199827389  -1
0.50329878086433443851  0.41559858854248094007  -1
0.50329878086433443851  0.41559858854248094007  -1
1  2  3  4
  
ZONE T='face583'
STRANDID=0, SOLUTIONTIME=0
Nodes=4, Elements=1, ZONETYPE=FEQuadrilateral
DATAPACKING=POINT
DT=(SINGLE SINGLE SINGLE)
0.5085427957300442392  0.42088320620505226266  -1
0.50867978505276589818  0.41862708360101352767  -1
0.5100413967532816395  0.41957112824791714667  -1
0.5100413967532816395  0.41957112824791714667  -1
1  2  3  4
  
ZONE T='face584'
STRANDID=0, SOLUTIONTIME=0
Nodes=4, Elements=1, ZONETYPE=FEQuadrilateral
DATAPACKING=POINT
DT=(SINGLE SINGLE SINGLE)
0.5104362122700188964  0.41803649919871516127  -1
0.5100413967532816395  0.41957112824791714667  -1
0.50867978505276589818  0.41862708360101352767  -1
0.50867978505276589818  0.41862708360101352767  -1
1  2  3  4
  
ZONE T='face585'
STRANDID=0, SOLUTIONTIME=0
Nodes=4, Elements=1, ZONETYPE=FEQuadrilateral
DATAPACKING=POINT
DT=(SINGLE SINGLE SINGLE)
0.50867978505276589818  0.41862708360101352767  -1
0.5085427957300442392  0.42088320620505226266  -1
0.50674086800521778162  0.41931144425731858849  -1
0.50674086800521778162  0.41931144425731858849  -1
1  2  3  4
  
ZONE T='face586'
STRANDID=0, SOLUTIONTIME=0
Nodes=4, Elements=1, ZONETYPE=FEQuadrilateral
DATAPACKING=POINT
DT=(SINGLE SINGLE SINGLE)
0.5091209916251233647  0.41680742751690241787  -1
0.50961962855820763796  0.41514545897169929933  -1
0.51082857614338739172  0.41632613307738591812  -1
0.51082857614338739172  0.41632613307738591812  -1
1  2  3  4
  
ZONE T='face587'
STRANDID=0, SOLUTIONTIME=0
Nodes=4, Elements=1, ZONETYPE=FEQuadrilateral
DATAPACKING=POINT
DT=(SINGLE SINGLE SINGLE)
0.51115806756547788048  0.4147262096827609712  -1
0.51082857614338739172  0.41632613307738591812  -1
0.50961962855820763796  0.41514545897169929933  -1
0.50961962855820763796  0.41514545897169929933  -1
1  2  3  4
  
ZONE T='face588'
STRANDID=0, SOLUTIONTIME=0
Nodes=4, Elements=1, ZONETYPE=FEQuadrilateral
DATAPACKING=POINT
DT=(SINGLE SINGLE SINGLE)
0.51082857614338739172  0.41632613307738591812  -1
0.5104362122700188964  0.41803649919871516127  -1
0.5091209916251233647  0.41680742751690241787  -1
0.5091209916251233647  0.41680742751690241787  -1
1  2  3  4
  
ZONE T='face589'
STRANDID=0, SOLUTIONTIME=0
Nodes=4, Elements=1, ZONETYPE=FEQuadrilateral
DATAPACKING=POINT
DT=(SINGLE SINGLE SINGLE)
0.50961962855820763796  0.41514545897169929933  -1
0.5091209916251233647  0.41680742751690241787  -1
0.50791176915018643179  0.41544874063619963156  -1
0.50791176915018643179  0.41544874063619963156  -1
1  2  3  4
  
ZONE T='face590'
STRANDID=0, SOLUTIONTIME=0
Nodes=4, Elements=1, ZONETYPE=FEQuadrilateral
DATAPACKING=POINT
DT=(SINGLE SINGLE SINGLE)
0.5091209916251233647  0.41680742751690241787  -1
0.50867978505276589818  0.41862708360101352767  -1
0.50724483652572072145  0.41725892526731012122  -1
0.50724483652572072145  0.41725892526731012122  -1
1  2  3  4
  
ZONE T='face591'
STRANDID=0, SOLUTIONTIME=0
Nodes=4, Elements=1, ZONETYPE=FEQuadrilateral
DATAPACKING=POINT
DT=(SINGLE SINGLE SINGLE)
0.50674086800521778162  0.41931144425731858849  -1
0.50724483652572072145  0.41725892526731012122  -1
0.50867978505276589818  0.41862708360101352767  -1
0.50867978505276589818  0.41862708360101352767  -1
1  2  3  4
  
ZONE T='face592'
STRANDID=0, SOLUTIONTIME=0
Nodes=4, Elements=1, ZONETYPE=FEQuadrilateral
DATAPACKING=POINT
DT=(SINGLE SINGLE SINGLE)
0.50724483652572072145  0.41725892526731012122  -1
0.50791176915018643179  0.41544874063619963156  -1
0.5091209916251233647  0.41680742751690241787  -1
0.5091209916251233647  0.41680742751690241787  -1
1  2  3  4
  
ZONE T='face593'
STRANDID=0, SOLUTIONTIME=0
Nodes=4, Elements=1, ZONETYPE=FEQuadrilateral
DATAPACKING=POINT
DT=(SINGLE SINGLE SINGLE)
0.50867978505276589818  0.41862708360101352767  -1
0.5091209916251233647  0.41680742751690241787  -1
0.5104362122700188964  0.41803649919871516127  -1
0.5104362122700188964  0.41803649919871516127  -1
1  2  3  4
  
ZONE T='face594'
STRANDID=0, SOLUTIONTIME=0
Nodes=4, Elements=1, ZONETYPE=FEQuadrilateral
DATAPACKING=POINT
DT=(SINGLE SINGLE SINGLE)
0.50725426204095680482  0.41133756774979701731  -1
0.50852147873666586619  0.41146458961290871548  -1
0.50780432583854473449  0.41260638228774826342  -1
0.50780432583854473449  0.41260638228774826342  -1
1  2  3  4
  
ZONE T='face595'
STRANDID=0, SOLUTIONTIME=0
Nodes=4, Elements=1, ZONETYPE=FEQuadrilateral
DATAPACKING=POINT
DT=(SINGLE SINGLE SINGLE)
0.50921290770766736156  0.41256526557721306947  -1
0.50780432583854473449  0.41260638228774826342  -1
0.50852147873666586619  0.41146458961290871548  -1
0.50852147873666586619  0.41146458961290871548  -1
1  2  3  4
  
ZONE T='face596'
STRANDID=0, SOLUTIONTIME=0
Nodes=4, Elements=1, ZONETYPE=FEQuadrilateral
DATAPACKING=POINT
DT=(SINGLE SINGLE SINGLE)
0.50780432583854473449  0.41260638228774826342  -1
0.50629618854775471082  0.41241921193855501926  -1
0.50725426204095680482  0.41133756774979701731  -1
0.50725426204095680482  0.41133756774979701731  -1
1  2  3  4
  
ZONE T='face597'
STRANDID=0, SOLUTIONTIME=0
Nodes=4, Elements=1, ZONETYPE=FEQuadrilateral
DATAPACKING=POINT
DT=(SINGLE SINGLE SINGLE)
0.50852147873666586619  0.41146458961290871548  -1
0.50725426204095680482  0.41133756774979701731  -1
0.50802015449778725742  0.41040519226881438941  -1
0.50802015449778725742  0.41040519226881438941  -1
1  2  3  4
  
ZONE T='face598'
STRANDID=0, SOLUTIONTIME=0
Nodes=4, Elements=1, ZONETYPE=FEQuadrilateral
DATAPACKING=POINT
DT=(SINGLE SINGLE SINGLE)
0.50507134038946310817  0.41373438989436517321  -1
0.50693846220461336038  0.41395494665784310362  -1
0.5059375751847439151  0.41562455892319699613  -1
0.5059375751847439151  0.41562455892319699613  -1
1  2  3  4
  
ZONE T='face599'
STRANDID=0, SOLUTIONTIME=0
Nodes=4, Elements=1, ZONETYPE=FEQuadrilateral
DATAPACKING=POINT
DT=(SINGLE SINGLE SINGLE)
0.50791176915018643179  0.41544874063619963156  -1
0.5059375751847439151  0.41562455892319699613  -1
0.50693846220461336038  0.41395494665784310362  -1
0.50693846220461336038  0.41395494665784310362  -1
1  2  3  4
  
ZONE T='face600'
STRANDID=0, SOLUTIONTIME=0
Nodes=4, Elements=1, ZONETYPE=FEQuadrilateral
DATAPACKING=POINT
DT=(SINGLE SINGLE SINGLE)
0.5059375751847439151  0.41562455892319699613  -1
0.50329878086433443851  0.41559858854248094007  -1
0.50507134038946310817  0.41373438989436517321  -1
0.50507134038946310817  0.41373438989436517321  -1
1  2  3  4
  
ZONE T='face601'
STRANDID=0, SOLUTIONTIME=0
Nodes=4, Elements=1, ZONETYPE=FEQuadrilateral
DATAPACKING=POINT
DT=(SINGLE SINGLE SINGLE)
0.50693846220461336038  0.41395494665784310362  -1
0.50507134038946310817  0.41373438989436517321  -1
0.50629618854775471082  0.41241921193855501926  -1
0.50629618854775471082  0.41241921193855501926  -1
1  2  3  4
  
ZONE T='face602'
STRANDID=0, SOLUTIONTIME=0
Nodes=4, Elements=1, ZONETYPE=FEQuadrilateral
DATAPACKING=POINT
DT=(SINGLE SINGLE SINGLE)
0.5085982705173558438  0.41389770643097706371  -1
0.51009832774672281275  0.4136643969171446833  -1
0.50961962855820763796  0.41514545897169929933  -1
0.50961962855820763796  0.41514545897169929933  -1
1  2  3  4
  
ZONE T='face603'
STRANDID=0, SOLUTIONTIME=0
Nodes=4, Elements=1, ZONETYPE=FEQuadrilateral
DATAPACKING=POINT
DT=(SINGLE SINGLE SINGLE)
0.51115806756547788048  0.4147262096827609712  -1
0.50961962855820763796  0.41514545897169929933  -1
0.51009832774672281275  0.4136643969171446833  -1
0.51009832774672281275  0.4136643969171446833  -1
1  2  3  4
  
ZONE T='face604'
STRANDID=0, SOLUTIONTIME=0
Nodes=4, Elements=1, ZONETYPE=FEQuadrilateral
DATAPACKING=POINT
DT=(SINGLE SINGLE SINGLE)
0.50961962855820763796  0.41514545897169929933  -1
0.50791176915018643179  0.41544874063619963156  -1
0.5085982705173558438  0.41389770643097706371  -1
0.5085982705173558438  0.41389770643097706371  -1
1  2  3  4
  
ZONE T='face605'
STRANDID=0, SOLUTIONTIME=0
Nodes=4, Elements=1, ZONETYPE=FEQuadrilateral
DATAPACKING=POINT
DT=(SINGLE SINGLE SINGLE)
0.51009832774672281275  0.4136643969171446833  -1
0.5085982705173558438  0.41389770643097706371  -1
0.50921290770766736156  0.41256526557721306947  -1
0.50921290770766736156  0.41256526557721306947  -1
1  2  3  4
  
ZONE T='face606'
STRANDID=0, SOLUTIONTIME=0
Nodes=4, Elements=1, ZONETYPE=FEQuadrilateral
DATAPACKING=POINT
DT=(SINGLE SINGLE SINGLE)
0.5085982705173558438  0.41389770643097706371  -1
0.50693846220461336038  0.41395494665784310362  -1
0.50780432583854473449  0.41260638228774826342  -1
0.50780432583854473449  0.41260638228774826342  -1
1  2  3  4
  
ZONE T='face607'
STRANDID=0, SOLUTIONTIME=0
Nodes=4, Elements=1, ZONETYPE=FEQuadrilateral
DATAPACKING=POINT
DT=(SINGLE SINGLE SINGLE)
0.50629618854775471082  0.41241921193855501926  -1
0.50780432583854473449  0.41260638228774826342  -1
0.50693846220461336038  0.41395494665784310362  -1
0.50693846220461336038  0.41395494665784310362  -1
1  2  3  4
  
ZONE T='face608'
STRANDID=0, SOLUTIONTIME=0
Nodes=4, Elements=1, ZONETYPE=FEQuadrilateral
DATAPACKING=POINT
DT=(SINGLE SINGLE SINGLE)
0.50780432583854473449  0.41260638228774826342  -1
0.50921290770766736156  0.41256526557721306947  -1
0.5085982705173558438  0.41389770643097706371  -1
0.5085982705173558438  0.41389770643097706371  -1
1  2  3  4
  
ZONE T='face609'
STRANDID=0, SOLUTIONTIME=0
Nodes=4, Elements=1, ZONETYPE=FEQuadrilateral
DATAPACKING=POINT
DT=(SINGLE SINGLE SINGLE)
0.50693846220461336038  0.41395494665784310362  -1
0.5085982705173558438  0.41389770643097706371  -1
0.50791176915018643179  0.41544874063619963156  -1
0.50791176915018643179  0.41544874063619963156  -1
1  2  3  4
  
ZONE T='face610'
STRANDID=0, SOLUTIONTIME=0
Nodes=4, Elements=1, ZONETYPE=FEQuadrilateral
DATAPACKING=POINT
DT=(SINGLE SINGLE SINGLE)
0.51078603007134537606  0.42103813001036383135  -1
0.50987995962846854869  0.42293869238515646725  -1
0.5085427957300442392  0.42088320620505226266  -1
0.5085427957300442392  0.42088320620505226266  -1
1  2  3  4
  
ZONE T='face611'
STRANDID=0, SOLUTIONTIME=0
Nodes=4, Elements=1, ZONETYPE=FEQuadrilateral
DATAPACKING=POINT
DT=(SINGLE SINGLE SINGLE)
0.51178197658419188887  0.42248054513562011136  -1
0.51178261888401155311  0.42476574457375676497  -1
0.50987995962846854869  0.42293869238515646725  -1
0.50987995962846854869  0.42293869238515646725  -1
1  2  3  4
  
ZONE T='face612'
STRANDID=0, SOLUTIONTIME=0
Nodes=4, Elements=1, ZONETYPE=FEQuadrilateral
DATAPACKING=POINT
DT=(SINGLE SINGLE SINGLE)
0.51345965478225985557  0.41915284377238887226  -1
0.51274124374512131119  0.42094774148106101075  -1
0.51163558555871468947  0.41938095732957797468  -1
0.51163558555871468947  0.41938095732957797468  -1
1  2  3  4
  
ZONE T='face613'
STRANDID=0, SOLUTIONTIME=0
Nodes=4, Elements=1, ZONETYPE=FEQuadrilateral
DATAPACKING=POINT
DT=(SINGLE SINGLE SINGLE)
0.51274124374512131119  0.42094774148106101075  -1
0.51178197658419188887  0.42248054513562011136  -1
0.51078603007134537606  0.42103813001036383135  -1
0.51078603007134537606  0.42103813001036383135  -1
1  2  3  4
  
ZONE T='face614'
STRANDID=0, SOLUTIONTIME=0
Nodes=4, Elements=1, ZONETYPE=FEQuadrilateral
DATAPACKING=POINT
DT=(SINGLE SINGLE SINGLE)
0.50987995962846854869  0.42293869238515646725  -1
0.51078603007134537606  0.42103813001036383135  -1
0.51178197658419188887  0.42248054513562011136  -1
0.51178197658419188887  0.42248054513562011136  -1
1  2  3  4
  
ZONE T='face615'
STRANDID=0, SOLUTIONTIME=0
Nodes=4, Elements=1, ZONETYPE=FEQuadrilateral
DATAPACKING=POINT
DT=(SINGLE SINGLE SINGLE)
0.51078603007134537606  0.42103813001036383135  -1
0.51163558555871468947  0.41938095732957797468  -1
0.51274124374512131119  0.42094774148106101075  -1
0.51274124374512131119  0.42094774148106101075  -1
1  2  3  4
  
ZONE T='face616'
STRANDID=0, SOLUTIONTIME=0
Nodes=4, Elements=1, ZONETYPE=FEQuadrilateral
DATAPACKING=POINT
DT=(SINGLE SINGLE SINGLE)
0.51082857614338739172  0.41632613307738591812  -1
0.51234785794523729496  0.41571032354846398915  -1
0.51231440835277353152  0.41753783213753831172  -1
0.51231440835277353152  0.41753783213753831172  -1
1  2  3  4
  
ZONE T='face617'
STRANDID=0, SOLUTIONTIME=0
Nodes=4, Elements=1, ZONETYPE=FEQuadrilateral
DATAPACKING=POINT
DT=(SINGLE SINGLE SINGLE)
0.51349244640088698155  0.41641943392390001755  -1
0.51231440835277353152  0.41753783213753831172  -1
0.51234785794523729496  0.41571032354846398915  -1
0.51234785794523729496  0.41571032354846398915  -1
1  2  3  4
  
ZONE T='face618'
STRANDID=0, SOLUTIONTIME=0
Nodes=4, Elements=1, ZONETYPE=FEQuadrilateral
DATAPACKING=POINT
DT=(SINGLE SINGLE SINGLE)
0.51231440835277353152  0.41753783213753831172  -1
0.5104362122700188964  0.41803649919871516127  -1
0.51082857614338739172  0.41632613307738591812  -1
0.51082857614338739172  0.41632613307738591812  -1
1  2  3  4
  
ZONE T='face619'
STRANDID=0, SOLUTIONTIME=0
Nodes=4, Elements=1, ZONETYPE=FEQuadrilateral
DATAPACKING=POINT
DT=(SINGLE SINGLE SINGLE)
0.51234785794523729496  0.41571032354846398915  -1
0.51082857614338739172  0.41632613307738591812  -1
0.51115806756547788048  0.4147262096827609712  -1
0.51115806756547788048  0.4147262096827609712  -1
1  2  3  4
  
ZONE T='face620'
STRANDID=0, SOLUTIONTIME=0
Nodes=4, Elements=1, ZONETYPE=FEQuadrilateral
DATAPACKING=POINT
DT=(SINGLE SINGLE SINGLE)
0.5100413967532816395  0.41957112824791714667  -1
0.51163558555871468947  0.41938095732957797468  -1
0.51078603007134537606  0.42103813001036383135  -1
0.51078603007134537606  0.42103813001036383135  -1
1  2  3  4
  
ZONE T='face621'
STRANDID=0, SOLUTIONTIME=0
Nodes=4, Elements=1, ZONETYPE=FEQuadrilateral
DATAPACKING=POINT
DT=(SINGLE SINGLE SINGLE)
0.51078603007134537606  0.42103813001036383135  -1
0.5085427957300442392  0.42088320620505226266  -1
0.5100413967532816395  0.41957112824791714667  -1
0.5100413967532816395  0.41957112824791714667  -1
1  2  3  4
  
ZONE T='face622'
STRANDID=0, SOLUTIONTIME=0
Nodes=4, Elements=1, ZONETYPE=FEQuadrilateral
DATAPACKING=POINT
DT=(SINGLE SINGLE SINGLE)
0.51163558555871468947  0.41938095732957797468  -1
0.5100413967532816395  0.41957112824791714667  -1
0.5104362122700188964  0.41803649919871516127  -1
0.5104362122700188964  0.41803649919871516127  -1
1  2  3  4
  
ZONE T='face623'
STRANDID=0, SOLUTIONTIME=0
Nodes=4, Elements=1, ZONETYPE=FEQuadrilateral
DATAPACKING=POINT
DT=(SINGLE SINGLE SINGLE)
0.51231440835277353152  0.41753783213753831172  -1
0.51413657205785201487  0.41759644936923590031  -1
0.51345965478225985557  0.41915284377238887226  -1
0.51345965478225985557  0.41915284377238887226  -1
1  2  3  4
  
ZONE T='face624'
STRANDID=0, SOLUTIONTIME=0
Nodes=4, Elements=1, ZONETYPE=FEQuadrilateral
DATAPACKING=POINT
DT=(SINGLE SINGLE SINGLE)
0.51345965478225985557  0.41915284377238887226  -1
0.51163558555871468947  0.41938095732957797468  -1
0.51231440835277353152  0.41753783213753831172  -1
0.51231440835277353152  0.41753783213753831172  -1
1  2  3  4
  
ZONE T='face625'
STRANDID=0, SOLUTIONTIME=0
Nodes=4, Elements=1, ZONETYPE=FEQuadrilateral
DATAPACKING=POINT
DT=(SINGLE SINGLE SINGLE)
0.51413657205785201487  0.41759644936923590031  -1
0.51231440835277353152  0.41753783213753831172  -1
0.51349244640088698155  0.41641943392390001755  -1
0.51349244640088698155  0.41641943392390001755  -1
1  2  3  4
  
ZONE T='face626'
STRANDID=0, SOLUTIONTIME=0
Nodes=4, Elements=1, ZONETYPE=FEQuadrilateral
DATAPACKING=POINT
DT=(SINGLE SINGLE SINGLE)
0.5104362122700188964  0.41803649919871516127  -1
0.51231440835277353152  0.41753783213753831172  -1
0.51163558555871468947  0.41938095732957797468  -1
0.51163558555871468947  0.41938095732957797468  -1
1  2  3  4
  
ZONE T='face627'
STRANDID=0, SOLUTIONTIME=0
Nodes=4, Elements=1, ZONETYPE=FEQuadrilateral
DATAPACKING=POINT
DT=(SINGLE SINGLE SINGLE)
0.51234785794523729496  0.41571032354846398915  -1
0.51257454254236933799  0.41421602502173332505  -1
0.51375850714779192074  0.41512108914056561337  -1
0.51375850714779192074  0.41512108914056561337  -1
1  2  3  4
  
ZONE T='face628'
STRANDID=0, SOLUTIONTIME=0
Nodes=4, Elements=1, ZONETYPE=FEQuadrilateral
DATAPACKING=POINT
DT=(SINGLE SINGLE SINGLE)
0.51394115735253187438  0.41362648242625393857  -1
0.51375850714779192074  0.41512108914056561337  -1
0.51257454254236933799  0.41421602502173332505  -1
0.51257454254236933799  0.41421602502173332505  -1
1  2  3  4
  
ZONE T='face629'
STRANDID=0, SOLUTIONTIME=0
Nodes=4, Elements=1, ZONETYPE=FEQuadrilateral
DATAPACKING=POINT
DT=(SINGLE SINGLE SINGLE)
0.51375850714779192074  0.41512108914056561337  -1
0.51349244640088698155  0.41641943392390001755  -1
0.51234785794523729496  0.41571032354846398915  -1
0.51234785794523729496  0.41571032354846398915  -1
1  2  3  4
  
ZONE T='face630'
STRANDID=0, SOLUTIONTIME=0
Nodes=4, Elements=1, ZONETYPE=FEQuadrilateral
DATAPACKING=POINT
DT=(SINGLE SINGLE SINGLE)
0.51257454254236933799  0.41421602502173332505  -1
0.51234785794523729496  0.41571032354846398915  -1
0.51115806756547788048  0.4147262096827609712  -1
0.51115806756547788048  0.4147262096827609712  -1
1  2  3  4
  
ZONE T='face631'
STRANDID=0, SOLUTIONTIME=0
Nodes=4, Elements=1, ZONETYPE=FEQuadrilateral
DATAPACKING=POINT
DT=(SINGLE SINGLE SINGLE)
0.51481780606164806446  0.4162156976942464337  -1
0.51413657205785201487  0.41759644936923590031  -1
0.51349244640088698155  0.41641943392390001755  -1
0.51349244640088698155  0.41641943392390001755  -1
1  2  3  4
  
ZONE T='face632'
STRANDID=0, SOLUTIONTIME=0
Nodes=4, Elements=1, ZONETYPE=FEQuadrilateral
DATAPACKING=POINT
DT=(SINGLE SINGLE SINGLE)
0.51540597504085838843  0.41456172315072192802  -1
0.51520686469962417853  0.41285898762928335826  -1
0.51643306401613386925  0.41335871514796213022  -1
0.51643306401613386925  0.41335871514796213022  -1
1  2  3  4
  
ZONE T='face633'
STRANDID=0, SOLUTIONTIME=0
Nodes=4, Elements=1, ZONETYPE=FEQuadrilateral
DATAPACKING=POINT
DT=(SINGLE SINGLE SINGLE)
0.5164250954211653255  0.41200151240878929437  -1
0.51643306401613386925  0.41335871514796213022  -1
0.51520686469962417853  0.41285898762928335826  -1
0.51520686469962417853  0.41285898762928335826  -1
1  2  3  4
  
ZONE T='face634'
STRANDID=0, SOLUTIONTIME=0
Nodes=4, Elements=1, ZONETYPE=FEQuadrilateral
DATAPACKING=POINT
DT=(SINGLE SINGLE SINGLE)
0.51520686469962417853  0.41285898762928335826  -1
0.51540597504085838843  0.41456172315072192802  -1
0.51394115735253187438  0.41362648242625393857  -1
0.51394115735253187438  0.41362648242625393857  -1
1  2  3  4
  
ZONE T='face635'
STRANDID=0, SOLUTIONTIME=0
Nodes=4, Elements=1, ZONETYPE=FEQuadrilateral
DATAPACKING=POINT
DT=(SINGLE SINGLE SINGLE)
0.51540597504085838843  0.41456172315072192802  -1
0.51481780606164806446  0.4162156976942464337  -1
0.51375850714779192074  0.41512108914056561337  -1
0.51375850714779192074  0.41512108914056561337  -1
1  2  3  4
  
ZONE T='face636'
STRANDID=0, SOLUTIONTIME=0
Nodes=4, Elements=1, ZONETYPE=FEQuadrilateral
DATAPACKING=POINT
DT=(SINGLE SINGLE SINGLE)
0.51349244640088698155  0.41641943392390001755  -1
0.51375850714779192074  0.41512108914056561337  -1
0.51481780606164806446  0.4162156976942464337  -1
0.51481780606164806446  0.4162156976942464337  -1
1  2  3  4
  
ZONE T='face637'
STRANDID=0, SOLUTIONTIME=0
Nodes=4, Elements=1, ZONETYPE=FEQuadrilateral
DATAPACKING=POINT
DT=(SINGLE SINGLE SINGLE)
0.51375850714779192074  0.41512108914056561337  -1
0.51394115735253187438  0.41362648242625393857  -1
0.51540597504085838843  0.41456172315072192802  -1
0.51540597504085838843  0.41456172315072192802  -1
1  2  3  4
  
ZONE T='face638'
STRANDID=0, SOLUTIONTIME=0
Nodes=4, Elements=1, ZONETYPE=FEQuadrilateral
DATAPACKING=POINT
DT=(SINGLE SINGLE SINGLE)
0.51193881681830599728  0.41084575664857242439  -1
0.51292835747897536081  0.41037975035854973305  -1
0.5128789993367298683  0.41152918045367603561  -1
0.5128789993367298683  0.41152918045367603561  -1
1  2  3  4
  
ZONE T='face639'
STRANDID=0, SOLUTIONTIME=0
Nodes=4, Elements=1, ZONETYPE=FEQuadrilateral
DATAPACKING=POINT
DT=(SINGLE SINGLE SINGLE)
0.5139316788865108121  0.41092836654915726458  -1
0.5128789993367298683  0.41152918045367603561  -1
0.51292835747897536081  0.41037975035854973305  -1
0.51292835747897536081  0.41037975035854973305  -1
1  2  3  4
  
ZONE T='face640'
STRANDID=0, SOLUTIONTIME=0
Nodes=4, Elements=1, ZONETYPE=FEQuadrilateral
DATAPACKING=POINT
DT=(SINGLE SINGLE SINGLE)
0.5128789993367298683  0.41152918045367603561  -1
0.51174195941559719181  0.41200505783930746473  -1
0.51193881681830599728  0.41084575664857242439  -1
0.51193881681830599728  0.41084575664857242439  -1
1  2  3  4
  
ZONE T='face641'
STRANDID=0, SOLUTIONTIME=0
Nodes=4, Elements=1, ZONETYPE=FEQuadrilateral
DATAPACKING=POINT
DT=(SINGLE SINGLE SINGLE)
0.51292835747897536081  0.41037975035854973305  -1
0.51193881681830599728  0.41084575664857242439  -1
0.51206975853521219388  0.40981390379344251329  -1
0.51206975853521219388  0.40981390379344251329  -1
1  2  3  4
  
ZONE T='face642'
STRANDID=0, SOLUTIONTIME=0
Nodes=4, Elements=1, ZONETYPE=FEQuadrilateral
DATAPACKING=POINT
DT=(SINGLE SINGLE SINGLE)
0.51147668414169022988  0.41329668406897440702  -1
0.51276361785371071811  0.4128128911600634221  -1
0.51257454254236933799  0.41421602502173332505  -1
0.51257454254236933799  0.41421602502173332505  -1
1  2  3  4
  
ZONE T='face643'
STRANDID=0, SOLUTIONTIME=0
Nodes=4, Elements=1, ZONETYPE=FEQuadrilateral
DATAPACKING=POINT
DT=(SINGLE SINGLE SINGLE)
0.51394115735253187438  0.41362648242625393857  -1
0.51257454254236933799  0.41421602502173332505  -1
0.51276361785371071811  0.4128128911600634221  -1
0.51276361785371071811  0.4128128911600634221  -1
1  2  3  4
  
ZONE T='face644'
STRANDID=0, SOLUTIONTIME=0
Nodes=4, Elements=1, ZONETYPE=FEQuadrilateral
DATAPACKING=POINT
DT=(SINGLE SINGLE SINGLE)
0.51257454254236933799  0.41421602502173332505  -1
0.51115806756547788048  0.4147262096827609712  -1
0.51147668414169022988  0.41329668406897440702  -1
0.51147668414169022988  0.41329668406897440702  -1
1  2  3  4
  
ZONE T='face645'
STRANDID=0, SOLUTIONTIME=0
Nodes=4, Elements=1, ZONETYPE=FEQuadrilateral
DATAPACKING=POINT
DT=(SINGLE SINGLE SINGLE)
0.51276361785371071811  0.4128128911600634221  -1
0.51147668414169022988  0.41329668406897440702  -1
0.51174195941559719181  0.41200505783930746473  -1
0.51174195941559719181  0.41200505783930746473  -1
1  2  3  4
  
ZONE T='face646'
STRANDID=0, SOLUTIONTIME=0
Nodes=4, Elements=1, ZONETYPE=FEQuadrilateral
DATAPACKING=POINT
DT=(SINGLE SINGLE SINGLE)
0.51396961733850221599  0.41220260717044826526  -1
0.5150941761560856591  0.41145961314422291322  -1
0.51520686469962417853  0.41285898762928335826  -1
0.51520686469962417853  0.41285898762928335826  -1
1  2  3  4
  
ZONE T='face647'
STRANDID=0, SOLUTIONTIME=0
Nodes=4, Elements=1, ZONETYPE=FEQuadrilateral
DATAPACKING=POINT
DT=(SINGLE SINGLE SINGLE)
0.5164250954211653255  0.41200151240878929437  -1
0.51520686469962417853  0.41285898762928335826  -1
0.5150941761560856591  0.41145961314422291322  -1
0.5150941761560856591  0.41145961314422291322  -1
1  2  3  4
  
ZONE T='face648'
STRANDID=0, SOLUTIONTIME=0
Nodes=4, Elements=1, ZONETYPE=FEQuadrilateral
DATAPACKING=POINT
DT=(SINGLE SINGLE SINGLE)
0.51520686469962417853  0.41285898762928335826  -1
0.51394115735253187438  0.41362648242625393857  -1
0.51396961733850221599  0.41220260717044826526  -1
0.51396961733850221599  0.41220260717044826526  -1
1  2  3  4
  
ZONE T='face649'
STRANDID=0, SOLUTIONTIME=0
Nodes=4, Elements=1, ZONETYPE=FEQuadrilateral
DATAPACKING=POINT
DT=(SINGLE SINGLE SINGLE)
0.5150941761560856591  0.41145961314422291322  -1
0.51396961733850221599  0.41220260717044826526  -1
0.5139316788865108121  0.41092836654915726458  -1
0.5139316788865108121  0.41092836654915726458  -1
1  2  3  4
  
ZONE T='face650'
STRANDID=0, SOLUTIONTIME=0
Nodes=4, Elements=1, ZONETYPE=FEQuadrilateral
DATAPACKING=POINT
DT=(SINGLE SINGLE SINGLE)
0.51396961733850221599  0.41220260717044826526  -1
0.51276361785371071811  0.4128128911600634221  -1
0.5128789993367298683  0.41152918045367603561  -1
0.5128789993367298683  0.41152918045367603561  -1
1  2  3  4
  
ZONE T='face651'
STRANDID=0, SOLUTIONTIME=0
Nodes=4, Elements=1, ZONETYPE=FEQuadrilateral
DATAPACKING=POINT
DT=(SINGLE SINGLE SINGLE)
0.51174195941559719181  0.41200505783930746473  -1
0.5128789993367298683  0.41152918045367603561  -1
0.51276361785371071811  0.4128128911600634221  -1
0.51276361785371071811  0.4128128911600634221  -1
1  2  3  4
  
ZONE T='face652'
STRANDID=0, SOLUTIONTIME=0
Nodes=4, Elements=1, ZONETYPE=FEQuadrilateral
DATAPACKING=POINT
DT=(SINGLE SINGLE SINGLE)
0.5128789993367298683  0.41152918045367603561  -1
0.5139316788865108121  0.41092836654915726458  -1
0.51396961733850221599  0.41220260717044826526  -1
0.51396961733850221599  0.41220260717044826526  -1
1  2  3  4
  
ZONE T='face653'
STRANDID=0, SOLUTIONTIME=0
Nodes=4, Elements=1, ZONETYPE=FEQuadrilateral
DATAPACKING=POINT
DT=(SINGLE SINGLE SINGLE)
0.51276361785371071811  0.4128128911600634221  -1
0.51396961733850221599  0.41220260717044826526  -1
0.51394115735253187438  0.41362648242625393857  -1
0.51394115735253187438  0.41362648242625393857  -1
1  2  3  4
  
ZONE T='face654'
STRANDID=0, SOLUTIONTIME=0
Nodes=4, Elements=1, ZONETYPE=FEQuadrilateral
DATAPACKING=POINT
DT=(SINGLE SINGLE SINGLE)
0.49191131832626117104  0.36151163405172886955  -1
0.49741725116147045282  0.36293784561828806856  -1
0.49250183751285747658  0.36809520028803227598  -1
0.49250183751285747658  0.36809520028803227598  -1
1  2  3  4
  
ZONE T='face655'
STRANDID=0, SOLUTIONTIME=0
Nodes=4, Elements=1, ZONETYPE=FEQuadrilateral
DATAPACKING=POINT
DT=(SINGLE SINGLE SINGLE)
0.49869011200162322028  0.36804781072402187325  -1
0.49250183751285747658  0.36809520028803227598  -1
0.49741725116147045282  0.36293784561828806856  -1
0.49741725116147045282  0.36293784561828806856  -1
1  2  3  4
  
ZONE T='face656'
STRANDID=0, SOLUTIONTIME=0
Nodes=4, Elements=1, ZONETYPE=FEQuadrilateral
DATAPACKING=POINT
DT=(SINGLE SINGLE SINGLE)
0.49191131832626117104  0.36151163405172886955  -1
0.48895316378257613898  0.35639440335764915879  -1
0.48921548460914743295  0.35617984740241326325  -1
0.49544234228909006523  0.35708524180677719828  -1
1  2  3  4
  
ZONE T='face657'
STRANDID=0, SOLUTIONTIME=0
Nodes=4, Elements=1, ZONETYPE=FEQuadrilateral
DATAPACKING=POINT
DT=(SINGLE SINGLE SINGLE)
0.48895316378257613898  0.35639440335764915879  1
0.48879367978624183033  0.35611851635134034177  1
0.48921548460914743295  0.35617984740241326325  1
0.48921548460914743295  0.35617984740241326325  1
1  2  3  4
  
ZONE T='face658'
STRANDID=0, SOLUTIONTIME=0
Nodes=4, Elements=1, ZONETYPE=FEQuadrilateral
DATAPACKING=POINT
DT=(SINGLE SINGLE SINGLE)
0.49334731150042721026  0.35170240767733224052  1
0.49367145643550885969  0.35253524432531202493  1
0.48921548460914743295  0.35617984740241326325  1
0.48879367978624183033  0.35611851635134034177  1
1  2  3  4
  
ZONE T='face659'
STRANDID=0, SOLUTIONTIME=0
Nodes=4, Elements=1, ZONETYPE=FEQuadrilateral
DATAPACKING=POINT
DT=(SINGLE SINGLE SINGLE)
0.49367145643550885969  0.35253524432531202493  -1
0.49544234228909006523  0.35708524180677719828  -1
0.48921548460914743295  0.35617984740241326325  -1
0.48921548460914743295  0.35617984740241326325  -1
1  2  3  4
  
ZONE T='face660'
STRANDID=0, SOLUTIONTIME=0
Nodes=4, Elements=1, ZONETYPE=FEQuadrilateral
DATAPACKING=POINT
DT=(SINGLE SINGLE SINGLE)
0.49544234228909006523  0.35708524180677719828  -1
0.49741725116147045282  0.36293784561828806856  -1
0.49191131832626117104  0.36151163405172886955  -1
0.49191131832626117104  0.36151163405172886955  -1
1  2  3  4
  
ZONE T='face661'
STRANDID=0, SOLUTIONTIME=0
Nodes=4, Elements=1, ZONETYPE=FEQuadrilateral
DATAPACKING=POINT
DT=(SINGLE SINGLE SINGLE)
0.47772969520604269267  0.37045532667042357922  -1
0.47701590095500590039  0.36615806132697120701  -1
0.48079461710734411328  0.36306739535039800337  -1
0.48468193766012407364  0.36367454886164068961  -1
1  2  3  4
  
ZONE T='face662'
STRANDID=0, SOLUTIONTIME=0
Nodes=4, Elements=1, ZONETYPE=FEQuadrilateral
DATAPACKING=POINT
DT=(SINGLE SINGLE SINGLE)
0.47701590095500590039  0.36615806132697120701  1
0.47638821030967198888  0.36237916670476782999  1
0.48079461710734411328  0.36306739535039800337  1
0.48079461710734411328  0.36306739535039800337  1
1  2  3  4
  
ZONE T='face663'
STRANDID=0, SOLUTIONTIME=0
Nodes=4, Elements=1, ZONETYPE=FEQuadrilateral
DATAPACKING=POINT
DT=(SINGLE SINGLE SINGLE)
0.48012509254680740822  0.35465146502884670188  1
0.48332861135359683757  0.36099480522031390795  1
0.48079461710734411328  0.36306739535039800337  1
0.47638821030967198888  0.36237916670476782999  1
1  2  3  4
  
ZONE T='face664'
STRANDID=0, SOLUTIONTIME=0
Nodes=4, Elements=1, ZONETYPE=FEQuadrilateral
DATAPACKING=POINT
DT=(SINGLE SINGLE SINGLE)
0.48332861135359683757  0.36099480522031390795  -1
0.48468193766012407364  0.36367454886164068961  -1
0.48079461710734411328  0.36306739535039800337  -1
0.48079461710734411328  0.36306739535039800337  -1
1  2  3  4
  
ZONE T='face665'
STRANDID=0, SOLUTIONTIME=0
Nodes=4, Elements=1, ZONETYPE=FEQuadrilateral
DATAPACKING=POINT
DT=(SINGLE SINGLE SINGLE)
0.48468193766012407364  0.36367454886164068961  -1
0.49250183751285747658  0.36809520028803227598  -1
0.48598592935312190377  0.37222745939035944973  -1
0.48598592935312190377  0.37222745939035944973  -1
1  2  3  4
  
ZONE T='face666'
STRANDID=0, SOLUTIONTIME=0
Nodes=4, Elements=1, ZONETYPE=FEQuadrilateral
DATAPACKING=POINT
DT=(SINGLE SINGLE SINGLE)
0.49250183751285747658  0.36809520028803227598  -1
0.48468193766012407364  0.36367454886164068961  -1
0.49191131832626117104  0.36151163405172886955  -1
0.49191131832626117104  0.36151163405172886955  -1
1  2  3  4
  
ZONE T='face667'
STRANDID=0, SOLUTIONTIME=0
Nodes=4, Elements=1, ZONETYPE=FEQuadrilateral
DATAPACKING=POINT
DT=(SINGLE SINGLE SINGLE)
0.48879367978624183033  0.35611851635134034177  1
0.48839522108232391595  0.35685075267075672123  1
0.48332861135359683757  0.36099480522031390795  1
0.48012509254680740822  0.35465146502884670188  1
1  2  3  4
  
ZONE T='face668'
STRANDID=0, SOLUTIONTIME=0
Nodes=4, Elements=1, ZONETYPE=FEQuadrilateral
DATAPACKING=POINT
DT=(SINGLE SINGLE SINGLE)
0.48839522108232391595  0.35685075267075672123  -1
0.48468193766012407364  0.36367454886164068961  -1
0.48332861135359683757  0.36099480522031390795  -1
0.48332861135359683757  0.36099480522031390795  -1
1  2  3  4
  
ZONE T='face669'
STRANDID=0, SOLUTIONTIME=0
Nodes=4, Elements=1, ZONETYPE=FEQuadrilateral
DATAPACKING=POINT
DT=(SINGLE SINGLE SINGLE)
0.48468193766012407364  0.36367454886164068961  -1
0.48839522108232391595  0.35685075267075672123  -1
0.48895316378257613898  0.35639440335764915879  -1
0.49191131832626117104  0.36151163405172886955  -1
1  2  3  4
  
ZONE T='face670'
STRANDID=0, SOLUTIONTIME=0
Nodes=4, Elements=1, ZONETYPE=FEQuadrilateral
DATAPACKING=POINT
DT=(SINGLE SINGLE SINGLE)
0.48839522108232391595  0.35685075267075672123  1
0.48879367978624183033  0.35611851635134034177  1
0.48895316378257613898  0.35639440335764915879  1
0.48895316378257613898  0.35639440335764915879  1
1  2  3  4
  
ZONE T='face671'
STRANDID=0, SOLUTIONTIME=0
Nodes=4, Elements=1, ZONETYPE=FEQuadrilateral
DATAPACKING=POINT
DT=(SINGLE SINGLE SINGLE)
0.48914602489160347032  0.3823366809230747676  -1
0.48632788011742689172  0.38392130128445262072  -1
0.48714744720423197588  0.37881344693120977407  -1
0.48714744720423197588  0.37881344693120977407  -1
1  2  3  4
  
ZONE T='face672'
STRANDID=0, SOLUTIONTIME=0
Nodes=4, Elements=1, ZONETYPE=FEQuadrilateral
DATAPACKING=POINT
DT=(SINGLE SINGLE SINGLE)
0.49216182695027815841  0.38071671767113618445  -1
0.49095228668324863985  0.38572778423271980586  -1
0.48914602489160347032  0.3823366809230747676  -1
0.48914602489160347032  0.3823366809230747676  -1
1  2  3  4
  
ZONE T='face673'
STRANDID=0, SOLUTIONTIME=0
Nodes=4, Elements=1, ZONETYPE=FEQuadrilateral
DATAPACKING=POINT
DT=(SINGLE SINGLE SINGLE)
0.48598592935312190377  0.37222745939035944973  -1
0.49210250446613418296  0.3752282221915174687  -1
0.48714744720423197588  0.37881344693120977407  -1
0.48714744720423197588  0.37881344693120977407  -1
1  2  3  4
  
ZONE T='face674'
STRANDID=0, SOLUTIONTIME=0
Nodes=4, Elements=1, ZONETYPE=FEQuadrilateral
DATAPACKING=POINT
DT=(SINGLE SINGLE SINGLE)
0.49210250446613418296  0.3752282221915174687  -1
0.48598592935312190377  0.37222745939035944973  -1
0.49250183751285747658  0.36809520028803227598  -1
0.49250183751285747658  0.36809520028803227598  -1
1  2  3  4
  
ZONE T='face675'
STRANDID=0, SOLUTIONTIME=0
Nodes=4, Elements=1, ZONETYPE=FEQuadrilateral
DATAPACKING=POINT
DT=(SINGLE SINGLE SINGLE)
0.48714744720423197588  0.37881344693120977407  -1
0.49216182695027815841  0.38071671767113618445  -1
0.48914602489160347032  0.3823366809230747676  -1
0.48914602489160347032  0.3823366809230747676  -1
1  2  3  4
  
ZONE T='face676'
STRANDID=0, SOLUTIONTIME=0
Nodes=4, Elements=1, ZONETYPE=FEQuadrilateral
DATAPACKING=POINT
DT=(SINGLE SINGLE SINGLE)
0.49216182695027815841  0.38071671767113618445  -1
0.48714744720423197588  0.37881344693120977407  -1
0.49210250446613418296  0.3752282221915174687  -1
0.49210250446613418296  0.3752282221915174687  -1
1  2  3  4
  
ZONE T='face677'
STRANDID=0, SOLUTIONTIME=0
Nodes=4, Elements=1, ZONETYPE=FEQuadrilateral
DATAPACKING=POINT
DT=(SINGLE SINGLE SINGLE)
0.49746916476231717308  0.37874289438314767686  -1
0.49216182695027815841  0.38071671767113618445  -1
0.49210250446613418296  0.3752282221915174687  -1
0.49210250446613418296  0.3752282221915174687  -1
1  2  3  4
  
ZONE T='face678'
STRANDID=0, SOLUTIONTIME=0
Nodes=4, Elements=1, ZONETYPE=FEQuadrilateral
DATAPACKING=POINT
DT=(SINGLE SINGLE SINGLE)
0.49210250446613418296  0.3752282221915174687  -1
0.4973744645965036959  0.37274055159735791642  -1
0.49746916476231717308  0.37874289438314767686  -1
0.49746916476231717308  0.37874289438314767686  -1
1  2  3  4
  
ZONE T='face679'
STRANDID=0, SOLUTIONTIME=0
Nodes=4, Elements=1, ZONETYPE=FEQuadrilateral
DATAPACKING=POINT
DT=(SINGLE SINGLE SINGLE)
0.4973744645965036959  0.37274055159735791642  -1
0.49250183751285747658  0.36809520028803227598  -1
0.49869011200162322028  0.36804781072402187325  -1
0.49869011200162322028  0.36804781072402187325  -1
1  2  3  4
  
ZONE T='face680'
STRANDID=0, SOLUTIONTIME=0
Nodes=4, Elements=1, ZONETYPE=FEQuadrilateral
DATAPACKING=POINT
DT=(SINGLE SINGLE SINGLE)
0.49250183751285747658  0.36809520028803227598  -1
0.4973744645965036959  0.37274055159735791642  -1
0.49210250446613418296  0.3752282221915174687  -1
0.49210250446613418296  0.3752282221915174687  -1
1  2  3  4
  
ZONE T='face681'
STRANDID=0, SOLUTIONTIME=0
Nodes=4, Elements=1, ZONETYPE=FEQuadrilateral
DATAPACKING=POINT
DT=(SINGLE SINGLE SINGLE)
0.50284904878100422643  0.43852810582399770478  -1
0.49881285897468574664  0.43670641508073215764  -1
0.50243443423582012652  0.43437381047506112841  -1
0.50243443423582012652  0.43437381047506112841  -1
1  2  3  4
  
ZONE T='face682'
STRANDID=0, SOLUTIONTIME=0
Nodes=4, Elements=1, ZONETYPE=FEQuadrilateral
DATAPACKING=POINT
DT=(SINGLE SINGLE SINGLE)
0.49479350722456355571  0.4393489538666378591  1
0.49929283971972421297  0.44136154487093448573  1
0.4953169367777231491  0.44454882173487453301  1
0.4953169367777231491  0.44454882173487453301  1
1  2  3  4
  
ZONE T='face683'
STRANDID=0, SOLUTIONTIME=0
Nodes=4, Elements=1, ZONETYPE=FEQuadrilateral
DATAPACKING=POINT
DT=(SINGLE SINGLE SINGLE)
0.4953169367777231491  0.44454882173487453301  1
0.49043551042900024317  0.44224343269244598131  1
0.49479350722456355571  0.4393489538666378591  1
0.49479350722456355571  0.4393489538666378591  1
1  2  3  4
  
ZONE T='face684'
STRANDID=0, SOLUTIONTIME=0
Nodes=4, Elements=1, ZONETYPE=FEQuadrilateral
DATAPACKING=POINT
DT=(SINGLE SINGLE SINGLE)
0.49479350722456355571  0.4393489538666378591  1
0.49864457851303056746  0.43681705173919843643  1
0.49884930829203166791  0.43705992155940542876  1
0.49929283971972421297  0.44136154487093448573  1
1  2  3  4
  
ZONE T='face685'
STRANDID=0, SOLUTIONTIME=0
Nodes=4, Elements=1, ZONETYPE=FEQuadrilateral
DATAPACKING=POINT
DT=(SINGLE SINGLE SINGLE)
0.49864457851303056746  0.43681705173919843643  -1
0.49881285897468574664  0.43670641508073215764  -1
0.49884930829203166791  0.43705992155940542876  -1
0.49884930829203166791  0.43705992155940542876  -1
1  2  3  4
  
ZONE T='face686'
STRANDID=0, SOLUTIONTIME=0
Nodes=4, Elements=1, ZONETYPE=FEQuadrilateral
DATAPACKING=POINT
DT=(SINGLE SINGLE SINGLE)
0.49929283971972421297  0.44136154487093448573  1
0.50368687302543391215  0.44282794221076110519  1
0.50029937249128009213  0.44621458021170651298  1
0.50029937249128009213  0.44621458021170651298  1
1  2  3  4
  
ZONE T='face687'
STRANDID=0, SOLUTIONTIME=0
Nodes=4, Elements=1, ZONETYPE=FEQuadrilateral
DATAPACKING=POINT
DT=(SINGLE SINGLE SINGLE)
0.50029937249128009213  0.44621458021170651298  1
0.4953169367777231491  0.44454882173487453301  1
0.49929283971972421297  0.44136154487093448573  1
0.49929283971972421297  0.44136154487093448573  1
1  2  3  4
  
ZONE T='face688'
STRANDID=0, SOLUTIONTIME=0
Nodes=4, Elements=1, ZONETYPE=FEQuadrilateral
DATAPACKING=POINT
DT=(SINGLE SINGLE SINGLE)
0.49929283971972421297  0.44136154487093448573  1
0.50119670447388919854  0.43984462484694797357  1
0.50367946169918986765  0.44278990620205105344  1
0.50368687302543391215  0.44282794221076110519  1
1  2  3  4
  
ZONE T='face689'
STRANDID=0, SOLUTIONTIME=0
Nodes=4, Elements=1, ZONETYPE=FEQuadrilateral
DATAPACKING=POINT
DT=(SINGLE SINGLE SINGLE)
0.50119670447388919854  0.43984462484694797357  -1
0.50284904878100422643  0.43852810582399770478  -1
0.50367946169918986765  0.44278990620205105344  -1
0.50367946169918986765  0.44278990620205105344  -1
1  2  3  4
  
ZONE T='face690'
STRANDID=0, SOLUTIONTIME=0
Nodes=4, Elements=1, ZONETYPE=FEQuadrilateral
DATAPACKING=POINT
DT=(SINGLE SINGLE SINGLE)
0.50284904878100422643  0.43852810582399770478  -1
0.50119670447388919854  0.43984462484694797357  -1
0.49884930829203166791  0.43705992155940542876  -1
0.49881285897468574664  0.43670641508073215764  -1
1  2  3  4
  
ZONE T='face691'
STRANDID=0, SOLUTIONTIME=0
Nodes=4, Elements=1, ZONETYPE=FEQuadrilateral
DATAPACKING=POINT
DT=(SINGLE SINGLE SINGLE)
0.50119670447388919854  0.43984462484694797357  1
0.49929283971972421297  0.44136154487093448573  1
0.49884930829203166791  0.43705992155940542876  1
0.49884930829203166791  0.43705992155940542876  1
1  2  3  4
  
ZONE T='face692'
STRANDID=0, SOLUTIONTIME=0
Nodes=4, Elements=1, ZONETYPE=FEQuadrilateral
DATAPACKING=POINT
DT=(SINGLE SINGLE SINGLE)
0.50876028205714429742  0.4337235374858325887  -1
0.50960992854346276459  0.43711637403557551673  -1
0.50602162720329069145  0.43599768710945585592  -1
0.50602162720329069145  0.43599768710945585592  -1
1  2  3  4
  
ZONE T='face693'
STRANDID=0, SOLUTIONTIME=0
Nodes=4, Elements=1, ZONETYPE=FEQuadrilateral
DATAPACKING=POINT
DT=(SINGLE SINGLE SINGLE)
0.50684306306874293835  0.43989682699509496944  -1
0.50602162720329069145  0.43599768710945585592  -1
0.50960992854346276459  0.43711637403557551673  -1
0.50960992854346276459  0.43711637403557551673  -1
1  2  3  4
  
ZONE T='face694'
STRANDID=0, SOLUTIONTIME=0
Nodes=4, Elements=1, ZONETYPE=FEQuadrilateral
DATAPACKING=POINT
DT=(SINGLE SINGLE SINGLE)
0.50960992854346276459  0.43711637403557551673  -1
0.50876028205714429742  0.4337235374858325887  -1
0.51185422347442455226  0.43455789268836525485  -1
0.51185422347442455226  0.43455789268836525485  -1
1  2  3  4
  
ZONE T='face695'
STRANDID=0, SOLUTIONTIME=0
Nodes=4, Elements=1, ZONETYPE=FEQuadrilateral
DATAPACKING=POINT
DT=(SINGLE SINGLE SINGLE)
0.50563716085642140818  0.43234160911268998406  -1
0.50602162720329069145  0.43599768710945585592  -1
0.50243443423582012652  0.43437381047506112841  -1
0.50243443423582012652  0.43437381047506112841  -1
1  2  3  4
  
ZONE T='face696'
STRANDID=0, SOLUTIONTIME=0
Nodes=4, Elements=1, ZONETYPE=FEQuadrilateral
DATAPACKING=POINT
DT=(SINGLE SINGLE SINGLE)
0.50284904878100422643  0.43852810582399770478  -1
0.50243443423582012652  0.43437381047506112841  -1
0.50602162720329069145  0.43599768710945585592  -1
0.50602162720329069145  0.43599768710945585592  -1
1  2  3  4
  
ZONE T='face697'
STRANDID=0, SOLUTIONTIME=0
Nodes=4, Elements=1, ZONETYPE=FEQuadrilateral
DATAPACKING=POINT
DT=(SINGLE SINGLE SINGLE)
0.50602162720329069145  0.43599768710945585592  -1
0.50563716085642140818  0.43234160911268998406  -1
0.50876028205714429742  0.4337235374858325887  -1
0.50876028205714429742  0.4337235374858325887  -1
1  2  3  4
  
ZONE T='face698'
STRANDID=0, SOLUTIONTIME=0
Nodes=4, Elements=1, ZONETYPE=FEQuadrilateral
DATAPACKING=POINT
DT=(SINGLE SINGLE SINGLE)
0.50684306306874293835  0.43989682699509496944  -1
0.50370070008774647796  0.44281510118655914576  -1
0.50367946169918986765  0.44278990620205105344  -1
0.50284904878100422643  0.43852810582399770478  -1
1  2  3  4
  
ZONE T='face699'
STRANDID=0, SOLUTIONTIME=0
Nodes=4, Elements=1, ZONETYPE=FEQuadrilateral
DATAPACKING=POINT
DT=(SINGLE SINGLE SINGLE)
0.50370070008774647796  0.44281510118655914576  1
0.50368687302543391215  0.44282794221076110519  1
0.50367946169918986765  0.44278990620205105344  1
0.50367946169918986765  0.44278990620205105344  1
1  2  3  4
  
ZONE T='face700'
STRANDID=0, SOLUTIONTIME=0
Nodes=4, Elements=1, ZONETYPE=FEQuadrilateral
DATAPACKING=POINT
DT=(SINGLE SINGLE SINGLE)
0.50602162720329069145  0.43599768710945585592  -1
0.50684306306874293835  0.43989682699509496944  -1
0.50284904878100422643  0.43852810582399770478  -1
0.50284904878100422643  0.43852810582399770478  -1
1  2  3  4
  
ZONE T='face701'
STRANDID=0, SOLUTIONTIME=0
Nodes=4, Elements=1, ZONETYPE=FEQuadrilateral
DATAPACKING=POINT
DT=(SINGLE SINGLE SINGLE)
0.49046351273112076541  0.4314646046674435742  1
0.49322392250465152408  0.43038655708140000078  1
0.49488961478146858974  0.43236255874449236458  1
0.49470414862424494373  0.43437802463315361434  1
1  2  3  4
  
ZONE T='face702'
STRANDID=0, SOLUTIONTIME=0
Nodes=4, Elements=1, ZONETYPE=FEQuadrilateral
DATAPACKING=POINT
DT=(SINGLE SINGLE SINGLE)
0.49322392250465152408  0.43038655708140000078  -1
0.49514032085736542355  0.42963812884518254309  -1
0.49488961478146858974  0.43236255874449236458  -1
0.49488961478146858974  0.43236255874449236458  -1
1  2  3  4
  
ZONE T='face703'
STRANDID=0, SOLUTIONTIME=0
Nodes=4, Elements=1, ZONETYPE=FEQuadrilateral
DATAPACKING=POINT
DT=(SINGLE SINGLE SINGLE)
0.48493566655136416399  0.43391296730492656675  1
0.49020597533051052386  0.43685387323037649931  1
0.48583126462273418245  0.43973062132979723327  1
0.48583126462273418245  0.43973062132979723327  1
1  2  3  4
  
ZONE T='face704'
STRANDID=0, SOLUTIONTIME=0
Nodes=4, Elements=1, ZONETYPE=FEQuadrilateral
DATAPACKING=POINT
DT=(SINGLE SINGLE SINGLE)
0.48583126462273418245  0.43973062132979723327  1
0.48198423270862539303  0.43798083048130420636  1
0.48493566655136416399  0.43391296730492656675  1
0.48493566655136416399  0.43391296730492656675  1
1  2  3  4
  
ZONE T='face705'
STRANDID=0, SOLUTIONTIME=0
Nodes=4, Elements=1, ZONETYPE=FEQuadrilateral
DATAPACKING=POINT
DT=(SINGLE SINGLE SINGLE)
0.49020597533051052386  0.43685387323037649931  1
0.48493566655136416399  0.43391296730492656675  1
0.49046351273112076541  0.4314646046674435742  1
0.49046351273112076541  0.4314646046674435742  1
1  2  3  4
  
ZONE T='face706'
STRANDID=0, SOLUTIONTIME=0
Nodes=4, Elements=1, ZONETYPE=FEQuadrilateral
DATAPACKING=POINT
DT=(SINGLE SINGLE SINGLE)
0.49020597533051052386  0.43685387323037649931  1
0.49479350722456355571  0.4393489538666378591  1
0.49043551042900024317  0.44224343269244598131  1
0.49043551042900024317  0.44224343269244598131  1
1  2  3  4
  
ZONE T='face707'
STRANDID=0, SOLUTIONTIME=0
Nodes=4, Elements=1, ZONETYPE=FEQuadrilateral
DATAPACKING=POINT
DT=(SINGLE SINGLE SINGLE)
0.49043551042900024317  0.44224343269244598131  1
0.48583126462273418245  0.43973062132979723327  1
0.49020597533051052386  0.43685387323037649931  1
0.49020597533051052386  0.43685387323037649931  1
1  2  3  4
  
ZONE T='face708'
STRANDID=0, SOLUTIONTIME=0
Nodes=4, Elements=1, ZONETYPE=FEQuadrilateral
DATAPACKING=POINT
DT=(SINGLE SINGLE SINGLE)
0.49479350722456355571  0.4393489538666378591  1
0.49020597533051052386  0.43685387323037649931  1
0.49470414862424494373  0.43437802463315361434  1
0.49470414862424494373  0.43437802463315361434  1
1  2  3  4
  
ZONE T='face709'
STRANDID=0, SOLUTIONTIME=0
Nodes=4, Elements=1, ZONETYPE=FEQuadrilateral
DATAPACKING=POINT
DT=(SINGLE SINGLE SINGLE)
0.49046351273112076541  0.4314646046674435742  1
0.49470414862424494373  0.43437802463315361434  1
0.49020597533051052386  0.43685387323037649931  1
0.49020597533051052386  0.43685387323037649931  1
1  2  3  4
  
ZONE T='face710'
STRANDID=0, SOLUTIONTIME=0
Nodes=4, Elements=1, ZONETYPE=FEQuadrilateral
DATAPACKING=POINT
DT=(SINGLE SINGLE SINGLE)
0.50248374505233706078  0.4304198893877791976  -1
0.50243443423582012652  0.43437381047506112841  -1
0.49880503077060767136  0.43224590545463503766  -1
0.49880503077060767136  0.43224590545463503766  -1
1  2  3  4
  
ZONE T='face711'
STRANDID=0, SOLUTIONTIME=0
Nodes=4, Elements=1, ZONETYPE=FEQuadrilateral
DATAPACKING=POINT
DT=(SINGLE SINGLE SINGLE)
0.49881285897468574664  0.43670641508073215764  -1
0.49880503077060767136  0.43224590545463503766  -1
0.50243443423582012652  0.43437381047506112841  -1
0.50243443423582012652  0.43437381047506112841  -1
1  2  3  4
  
ZONE T='face712'
STRANDID=0, SOLUTIONTIME=0
Nodes=4, Elements=1, ZONETYPE=FEQuadrilateral
DATAPACKING=POINT
DT=(SINGLE SINGLE SINGLE)
0.50243443423582012652  0.43437381047506112841  -1
0.50248374505233706078  0.4304198893877791976  -1
0.50563716085642140818  0.43234160911268998406  -1
0.50563716085642140818  0.43234160911268998406  -1
1  2  3  4
  
ZONE T='face713'
STRANDID=0, SOLUTIONTIME=0
Nodes=4, Elements=1, ZONETYPE=FEQuadrilateral
DATAPACKING=POINT
DT=(SINGLE SINGLE SINGLE)
0.49925841570406176428  0.42796133175297224049  -1
0.49880503077060767136  0.43224590545463503766  -1
0.49514032085736542355  0.42963812884518254309  -1
0.49514032085736542355  0.42963812884518254309  -1
1  2  3  4
  
ZONE T='face714'
STRANDID=0, SOLUTIONTIME=0
Nodes=4, Elements=1, ZONETYPE=FEQuadrilateral
DATAPACKING=POINT
DT=(SINGLE SINGLE SINGLE)
0.49880503077060767136  0.43224590545463503766  -1
0.49601435140528271628  0.43369682766686751263  -1
0.49488961478146858974  0.43236255874449236458  -1
0.49514032085736542355  0.42963812884518254309  -1
1  2  3  4
  
ZONE T='face715'
STRANDID=0, SOLUTIONTIME=0
Nodes=4, Elements=1, ZONETYPE=FEQuadrilateral
DATAPACKING=POINT
DT=(SINGLE SINGLE SINGLE)
0.49601435140528271628  0.43369682766686751263  1
0.49470414862424494373  0.43437802463315361434  1
0.49488961478146858974  0.43236255874449236458  1
0.49488961478146858974  0.43236255874449236458  1
1  2  3  4
  
ZONE T='face716'
STRANDID=0, SOLUTIONTIME=0
Nodes=4, Elements=1, ZONETYPE=FEQuadrilateral
DATAPACKING=POINT
DT=(SINGLE SINGLE SINGLE)
0.49880503077060767136  0.43224590545463503766  -1
0.49925841570406176428  0.42796133175297224049  -1
0.50248374505233706078  0.4304198893877791976  -1
0.50248374505233706078  0.4304198893877791976  -1
1  2  3  4
  
ZONE T='face717'
STRANDID=0, SOLUTIONTIME=0
Nodes=4, Elements=1, ZONETYPE=FEQuadrilateral
DATAPACKING=POINT
DT=(SINGLE SINGLE SINGLE)
0.49470414862424494373  0.43437802463315361434  1
0.49831210418280652563  0.43642263925461055596  1
0.49864457851303056746  0.43681705173919843643  1
0.49479350722456355571  0.4393489538666378591  1
1  2  3  4
  
ZONE T='face718'
STRANDID=0, SOLUTIONTIME=0
Nodes=4, Elements=1, ZONETYPE=FEQuadrilateral
DATAPACKING=POINT
DT=(SINGLE SINGLE SINGLE)
0.49831210418280652563  0.43642263925461055596  -1
0.49881285897468574664  0.43670641508073215764  -1
0.49864457851303056746  0.43681705173919843643  -1
0.49864457851303056746  0.43681705173919843643  -1
1  2  3  4
  
ZONE T='face719'
STRANDID=0, SOLUTIONTIME=0
Nodes=4, Elements=1, ZONETYPE=FEQuadrilateral
DATAPACKING=POINT
DT=(SINGLE SINGLE SINGLE)
0.49881285897468574664  0.43670641508073215764  -1
0.49831210418280652563  0.43642263925461055596  -1
0.49601435140528271628  0.43369682766686751263  -1
0.49880503077060767136  0.43224590545463503766  -1
1  2  3  4
  
ZONE T='face720'
STRANDID=0, SOLUTIONTIME=0
Nodes=4, Elements=1, ZONETYPE=FEQuadrilateral
DATAPACKING=POINT
DT=(SINGLE SINGLE SINGLE)
0.49831210418280652563  0.43642263925461055596  1
0.49470414862424494373  0.43437802463315361434  1
0.49601435140528271628  0.43369682766686751263  1
0.49601435140528271628  0.43369682766686751263  1
1  2  3  4
  
ZONE T='face721'
STRANDID=0, SOLUTIONTIME=0
Nodes=4, Elements=1, ZONETYPE=FEQuadrilateral
DATAPACKING=POINT
DT=(SINGLE SINGLE SINGLE)
0.47875915486928805054  0.43893466214513021662  1
0.48143359017606185413  0.4420598591332377536  1
0.47565146136789804299  0.44298126054305742016  1
0.47565146136789804299  0.44298126054305742016  1
1  2  3  4
  
ZONE T='face722'
STRANDID=0, SOLUTIONTIME=0
Nodes=4, Elements=1, ZONETYPE=FEQuadrilateral
DATAPACKING=POINT
DT=(SINGLE SINGLE SINGLE)
0.48035089296636102052  0.44744390856767257691  1
0.47565146136789804299  0.44298126054305742016  1
0.48143359017606185413  0.4420598591332377536  1
0.48143359017606185413  0.4420598591332377536  1
1  2  3  4
  
ZONE T='face723'
STRANDID=0, SOLUTIONTIME=0
Nodes=4, Elements=1, ZONETYPE=FEQuadrilateral
DATAPACKING=POINT
DT=(SINGLE SINGLE SINGLE)
0.48143359017606185413  0.4420598591332377536  1
0.47875915486928805054  0.43893466214513021662  1
0.48198423270862539303  0.43798083048130420636  1
0.48198423270862539303  0.43798083048130420636  1
1  2  3  4
  
ZONE T='face724'
STRANDID=0, SOLUTIONTIME=0
Nodes=4, Elements=1, ZONETYPE=FEQuadrilateral
DATAPACKING=POINT
DT=(SINGLE SINGLE SINGLE)
0.46775078396362645972  0.45156986629453887971  1
0.46478742308338155675  0.44642262345272393231  1
0.46984779155125255823  0.44540458349608291755  1
0.46984779155125255823  0.44540458349608291755  1
1  2  3  4
  
ZONE T='face725'
STRANDID=0, SOLUTIONTIME=0
Nodes=4, Elements=1, ZONETYPE=FEQuadrilateral
DATAPACKING=POINT
DT=(SINGLE SINGLE SINGLE)
0.47312869376237226549  0.45612367629424693805  1
0.46775078396362645972  0.45156986629453887971  1
0.4743767004097450557  0.44956004882542133227  1
0.4743767004097450557  0.44956004882542133227  1
1  2  3  4
  
ZONE T='face726'
STRANDID=0, SOLUTIONTIME=0
Nodes=4, Elements=1, ZONETYPE=FEQuadrilateral
DATAPACKING=POINT
DT=(SINGLE SINGLE SINGLE)
0.4743767004097450557  0.44956004882542133227  1
0.46984779155125255823  0.44540458349608291755  1
0.47565146136789804299  0.44298126054305742016  1
0.47565146136789804299  0.44298126054305742016  1
1  2  3  4
  
ZONE T='face727'
STRANDID=0, SOLUTIONTIME=0
Nodes=4, Elements=1, ZONETYPE=FEQuadrilateral
DATAPACKING=POINT
DT=(SINGLE SINGLE SINGLE)
0.47565146136789804299  0.44298126054305742016  1
0.48035089296636102052  0.44744390856767257691  1
0.4743767004097450557  0.44956004882542133227  1
0.4743767004097450557  0.44956004882542133227  1
1  2  3  4
  
ZONE T='face728'
STRANDID=0, SOLUTIONTIME=0
Nodes=4, Elements=1, ZONETYPE=FEQuadrilateral
DATAPACKING=POINT
DT=(SINGLE SINGLE SINGLE)
0.46984779155125255823  0.44540458349608291755  1
0.4743767004097450557  0.44956004882542133227  1
0.46775078396362645972  0.45156986629453887971  1
0.46775078396362645972  0.45156986629453887971  1
1  2  3  4
  
ZONE T='face729'
STRANDID=0, SOLUTIONTIME=0
Nodes=4, Elements=1, ZONETYPE=FEQuadrilateral
DATAPACKING=POINT
DT=(SINGLE SINGLE SINGLE)
0.48571445870040896864  0.44507667788416849231  1
0.48583126462273418245  0.43973062132979723327  1
0.49043551042900024317  0.44224343269244598131  1
0.49043551042900024317  0.44224343269244598131  1
1  2  3  4
  
ZONE T='face730'
STRANDID=0, SOLUTIONTIME=0
Nodes=4, Elements=1, ZONETYPE=FEQuadrilateral
DATAPACKING=POINT
DT=(SINGLE SINGLE SINGLE)
0.48143359017606185413  0.4420598591332377536  1
0.48198423270862539303  0.43798083048130420636  1
0.48583126462273418245  0.43973062132979723327  1
0.48583126462273418245  0.43973062132979723327  1
1  2  3  4
  
ZONE T='face731'
STRANDID=0, SOLUTIONTIME=0
Nodes=4, Elements=1, ZONETYPE=FEQuadrilateral
DATAPACKING=POINT
DT=(SINGLE SINGLE SINGLE)
0.48035089296636102052  0.44744390856767257691  1
0.47948353346786115603  0.45380602068522107873  1
0.4743767004097450557  0.44956004882542133227  1
0.4743767004097450557  0.44956004882542133227  1
1  2  3  4
  
ZONE T='face732'
STRANDID=0, SOLUTIONTIME=0
Nodes=4, Elements=1, ZONETYPE=FEQuadrilateral
DATAPACKING=POINT
DT=(SINGLE SINGLE SINGLE)
0.47312869376237226549  0.45612367629424693805  1
0.4743767004097450557  0.44956004882542133227  1
0.47948353346786115603  0.45380602068522107873  1
0.47948353346786115603  0.45380602068522107873  1
1  2  3  4
  
ZONE T='face733'
STRANDID=0, SOLUTIONTIME=0
Nodes=4, Elements=1, ZONETYPE=FEQuadrilateral
DATAPACKING=POINT
DT=(SINGLE SINGLE SINGLE)
0.47948353346786115603  0.45380602068522107873  1
0.48035089296636102052  0.44744390856767257691  1
0.48544805165434712357  0.45107327508400069105  1
0.48544805165434712357  0.45107327508400069105  1
1  2  3  4
  
ZONE T='face734'
STRANDID=0, SOLUTIONTIME=0
Nodes=4, Elements=1, ZONETYPE=FEQuadrilateral
DATAPACKING=POINT
DT=(SINGLE SINGLE SINGLE)
0.48035089296636102052  0.44744390856767257691  1
0.48143359017606185413  0.4420598591332377536  1
0.48571445870040896864  0.44507667788416849231  1
0.48571445870040896864  0.44507667788416849231  1
1  2  3  4
  
ZONE T='face735'
STRANDID=0, SOLUTIONTIME=0
Nodes=4, Elements=1, ZONETYPE=FEQuadrilateral
DATAPACKING=POINT
DT=(SINGLE SINGLE SINGLE)
0.48583126462273418245  0.43973062132979723327  1
0.48571445870040896864  0.44507667788416849231  1
0.48143359017606185413  0.4420598591332377536  1
0.48143359017606185413  0.4420598591332377536  1
1  2  3  4
  
ZONE T='face736'
STRANDID=0, SOLUTIONTIME=0
Nodes=4, Elements=1, ZONETYPE=FEQuadrilateral
DATAPACKING=POINT
DT=(SINGLE SINGLE SINGLE)
0.48571445870040896864  0.44507667788416849231  1
0.48544805165434712357  0.45107327508400069105  1
0.48035089296636102052  0.44744390856767257691  1
0.48035089296636102052  0.44744390856767257691  1
1  2  3  4
  
ZONE T='face737'
STRANDID=0, SOLUTIONTIME=0
Nodes=4, Elements=1, ZONETYPE=FEQuadrilateral
DATAPACKING=POINT
DT=(SINGLE SINGLE SINGLE)
0.48571445870040896864  0.44507667788416849231  1
0.49075013967641900603  0.44791143480924910936  1
0.48544805165434712357  0.45107327508400069105  1
0.48544805165434712357  0.45107327508400069105  1
1  2  3  4
  
ZONE T='face738'
STRANDID=0, SOLUTIONTIME=0
Nodes=4, Elements=1, ZONETYPE=FEQuadrilateral
DATAPACKING=POINT
DT=(SINGLE SINGLE SINGLE)
0.49124582497984142782  0.45430719895273596887  1
0.48544805165434712357  0.45107327508400069105  1
0.49075013967641900603  0.44791143480924910936  1
0.49075013967641900603  0.44791143480924910936  1
1  2  3  4
  
ZONE T='face739'
STRANDID=0, SOLUTIONTIME=0
Nodes=4, Elements=1, ZONETYPE=FEQuadrilateral
DATAPACKING=POINT
DT=(SINGLE SINGLE SINGLE)
0.49075013967641900603  0.44791143480924910936  1
0.48571445870040896864  0.44507667788416849231  1
0.49043551042900024317  0.44224343269244598131  1
0.49043551042900024317  0.44224343269244598131  1
1  2  3  4
  
ZONE T='face740'
STRANDID=0, SOLUTIONTIME=0
Nodes=4, Elements=1, ZONETYPE=FEQuadrilateral
DATAPACKING=POINT
DT=(SINGLE SINGLE SINGLE)
0.47845698349446441622  0.46074152835385651095  1
0.47312869376237226549  0.45612367629424693805  1
0.47948353346786115603  0.45380602068522107873  1
0.47948353346786115603  0.45380602068522107873  1
1  2  3  4
  
ZONE T='face741'
STRANDID=0, SOLUTIONTIME=0
Nodes=4, Elements=1, ZONETYPE=FEQuadrilateral
DATAPACKING=POINT
DT=(SINGLE SINGLE SINGLE)
0.48515456332115403093  0.45789429846280260694  1
0.48457678613728499828  0.46482087865794952108  1
0.48404898129833717757  0.46525227143280734055  1
0.47845698349446441622  0.46074152835385651095  1
1  2  3  4
  
ZONE T='face742'
STRANDID=0, SOLUTIONTIME=0
Nodes=4, Elements=1, ZONETYPE=FEQuadrilateral
DATAPACKING=POINT
DT=(SINGLE SINGLE SINGLE)
0.48457678613728499828  0.46482087865794952108  -1
0.48450979553003931111  0.46562398377591535104  -1
0.48404898129833717757  0.46525227143280734055  -1
0.48404898129833717757  0.46525227143280734055  -1
1  2  3  4
  
ZONE T='face743'
STRANDID=0, SOLUTIONTIME=0
Nodes=4, Elements=1, ZONETYPE=FEQuadrilateral
DATAPACKING=POINT
DT=(SINGLE SINGLE SINGLE)
0.48515456332115403093  0.45789429846280260694  1
0.47948353346786115603  0.45380602068522107873  1
0.48544805165434712357  0.45107327508400069105  1
0.48544805165434712357  0.45107327508400069105  1
1  2  3  4
  
ZONE T='face744'
STRANDID=0, SOLUTIONTIME=0
Nodes=4, Elements=1, ZONETYPE=FEQuadrilateral
DATAPACKING=POINT
DT=(SINGLE SINGLE SINGLE)
0.48544805165434712357  0.45107327508400069105  1
0.49124582497984142782  0.45430719895273596887  1
0.48515456332115403093  0.45789429846280260694  1
0.48515456332115403093  0.45789429846280260694  1
1  2  3  4
  
ZONE T='face745'
STRANDID=0, SOLUTIONTIME=0
Nodes=4, Elements=1, ZONETYPE=FEQuadrilateral
DATAPACKING=POINT
DT=(SINGLE SINGLE SINGLE)
0.47948353346786115603  0.45380602068522107873  1
0.48515456332115403093  0.45789429846280260694  1
0.47845698349446441622  0.46074152835385651095  1
0.47845698349446441622  0.46074152835385651095  1
1  2  3  4
  
ZONE T='face746'
STRANDID=0, SOLUTIONTIME=0
Nodes=4, Elements=1, ZONETYPE=FEQuadrilateral
DATAPACKING=POINT
DT=(SINGLE SINGLE SINGLE)
0.4963446662757737271  0.45023710464112476348  1
0.4953169367777231491  0.44454882173487453301  1
0.50029937249128009213  0.44621458021170651298  1
0.50029937249128009213  0.44621458021170651298  1
1  2  3  4
  
ZONE T='face747'
STRANDID=0, SOLUTIONTIME=0
Nodes=4, Elements=1, ZONETYPE=FEQuadrilateral
DATAPACKING=POINT
DT=(SINGLE SINGLE SINGLE)
0.49075013967641900603  0.44791143480924910936  1
0.49043551042900024317  0.44224343269244598131  1
0.4953169367777231491  0.44454882173487453301  1
0.4953169367777231491  0.44454882173487453301  1
1  2  3  4
  
ZONE T='face748'
STRANDID=0, SOLUTIONTIME=0
Nodes=4, Elements=1, ZONETYPE=FEQuadrilateral
DATAPACKING=POINT
DT=(SINGLE SINGLE SINGLE)
0.49124582497984142782  0.45430719895273596887  1
0.49160269998898209476  0.45907836125617984546  1
0.4897377719588678624  0.46060263011173835368  1
0.48515456332115403093  0.45789429846280260694  1
1  2  3  4
  
ZONE T='face749'
STRANDID=0, SOLUTIONTIME=0
Nodes=4, Elements=1, ZONETYPE=FEQuadrilateral
DATAPACKING=POINT
DT=(SINGLE SINGLE SINGLE)
0.49160269998898209476  0.45907836125617984546  -1
0.49180822729032153129  0.46182611351499042174  -1
0.4897377719588678624  0.46060263011173835368  -1
0.4897377719588678624  0.46060263011173835368  -1
1  2  3  4
  
ZONE T='face750'
STRANDID=0, SOLUTIONTIME=0
Nodes=4, Elements=1, ZONETYPE=FEQuadrilateral
DATAPACKING=POINT
DT=(SINGLE SINGLE SINGLE)
0.48450979553003931111  0.46562398377591535104  -1
0.48457678613728499828  0.46482087865794952108  -1
0.4897377719588678624  0.46060263011173835368  -1
0.49180822729032153129  0.46182611351499042174  -1
1  2  3  4
  
ZONE T='face751'
STRANDID=0, SOLUTIONTIME=0
Nodes=4, Elements=1, ZONETYPE=FEQuadrilateral
DATAPACKING=POINT
DT=(SINGLE SINGLE SINGLE)
0.48457678613728499828  0.46482087865794952108  1
0.48515456332115403093  0.45789429846280260694  1
0.4897377719588678624  0.46060263011173835368  1
0.4897377719588678624  0.46060263011173835368  1
1  2  3  4
  
ZONE T='face752'
STRANDID=0, SOLUTIONTIME=0
Nodes=4, Elements=1, ZONETYPE=FEQuadrilateral
DATAPACKING=POINT
DT=(SINGLE SINGLE SINGLE)
0.49180822729032153129  0.46182611351499042174  -1
0.49160269998898209476  0.45907836125617984546  -1
0.49545043957878498464  0.45593347334290384998  -1
0.49799770300485396435  0.45691871210316220564  -1
1  2  3  4
  
ZONE T='face753'
STRANDID=0, SOLUTIONTIME=0
Nodes=4, Elements=1, ZONETYPE=FEQuadrilateral
DATAPACKING=POINT
DT=(SINGLE SINGLE SINGLE)
0.49160269998898209476  0.45907836125617984546  1
0.49124582497984142782  0.45430719895273596887  1
0.49545043957878498464  0.45593347334290384998  1
0.49545043957878498464  0.45593347334290384998  1
1  2  3  4
  
ZONE T='face754'
STRANDID=0, SOLUTIONTIME=0
Nodes=4, Elements=1, ZONETYPE=FEQuadrilateral
DATAPACKING=POINT
DT=(SINGLE SINGLE SINGLE)
0.49124582497984142782  0.45430719895273596887  1
0.49075013967641900603  0.44791143480924910936  1
0.4963446662757737271  0.45023710464112476348  1
0.4963446662757737271  0.45023710464112476348  1
1  2  3  4
  
ZONE T='face755'
STRANDID=0, SOLUTIONTIME=0
Nodes=4, Elements=1, ZONETYPE=FEQuadrilateral
DATAPACKING=POINT
DT=(SINGLE SINGLE SINGLE)
0.4953169367777231491  0.44454882173487453301  1
0.4963446662757737271  0.45023710464112476348  1
0.49075013967641900603  0.44791143480924910936  1
0.49075013967641900603  0.44791143480924910936  1
1  2  3  4
  
ZONE T='face756'
STRANDID=0, SOLUTIONTIME=0
Nodes=4, Elements=1, ZONETYPE=FEQuadrilateral
DATAPACKING=POINT
DT=(SINGLE SINGLE SINGLE)
0.4963446662757737271  0.45023710464112476348  1
0.49736650726360764896  0.45436740631513866662  1
0.49545043957878498464  0.45593347334290384998  1
0.49124582497984142782  0.45430719895273596887  1
1  2  3  4
  
ZONE T='face757'
STRANDID=0, SOLUTIONTIME=0
Nodes=4, Elements=1, ZONETYPE=FEQuadrilateral
DATAPACKING=POINT
DT=(SINGLE SINGLE SINGLE)
0.49736650726360764896  0.45436740631513866662  -1
0.49799770300485396435  0.45691871210316220564  -1
0.49545043957878498464  0.45593347334290384998  -1
0.49545043957878498464  0.45593347334290384998  -1
1  2  3  4
  
ZONE T='face758'
STRANDID=0, SOLUTIONTIME=0
Nodes=4, Elements=1, ZONETYPE=FEQuadrilateral
DATAPACKING=POINT
DT=(SINGLE SINGLE SINGLE)
0.50045477983966546454  0.38844156885770986243  -1
0.49800707017301754087  0.38823083718487660931  -1
0.49826217210483819686  0.3860473163462870283  -1
0.49826217210483819686  0.3860473163462870283  -1
1  2  3  4
  
ZONE T='face759'
STRANDID=0, SOLUTIONTIME=0
Nodes=4, Elements=1, ZONETYPE=FEQuadrilateral
DATAPACKING=POINT
DT=(SINGLE SINGLE SINGLE)
0.50045477983966546454  0.38844156885770986243  -1
0.49784076883499117638  0.3905100092332232653  -1
0.49800707017301754087  0.38823083718487660931  -1
0.49800707017301754087  0.38823083718487660931  -1
1  2  3  4
  
ZONE T='face760'
STRANDID=0, SOLUTIONTIME=0
Nodes=4, Elements=1, ZONETYPE=FEQuadrilateral
DATAPACKING=POINT
DT=(SINGLE SINGLE SINGLE)
0.50311942490295658015  0.38990212954097019926  -1
0.50085435567146419089  0.39191536139372507019  -1
0.50045477983966546454  0.38844156885770986243  -1
0.50045477983966546454  0.38844156885770986243  -1
1  2  3  4
  
ZONE T='face761'
STRANDID=0, SOLUTIONTIME=0
Nodes=4, Elements=1, ZONETYPE=FEQuadrilateral
DATAPACKING=POINT
DT=(SINGLE SINGLE SINGLE)
0.50045477983966546454  0.38844156885770986243  -1
0.49826217210483819686  0.3860473163462870283  -1
0.50122524289024084077  0.38518799622346255873  -1
0.50122524289024084077  0.38518799622346255873  -1
1  2  3  4
  
ZONE T='face762'
STRANDID=0, SOLUTIONTIME=0
Nodes=4, Elements=1, ZONETYPE=FEQuadrilateral
DATAPACKING=POINT
DT=(SINGLE SINGLE SINGLE)
0.50311942490295658015  0.38990212954097019926  -1
0.50045477983966546454  0.38844156885770986243  -1
0.50334228235551359276  0.3872565285388493983  -1
0.50334228235551359276  0.3872565285388493983  -1
1  2  3  4
  
ZONE T='face763'
STRANDID=0, SOLUTIONTIME=0
Nodes=4, Elements=1, ZONETYPE=FEQuadrilateral
DATAPACKING=POINT
DT=(SINGLE SINGLE SINGLE)
0.50122524289024084077  0.38518799622346255873  -1
0.50334228235551359276  0.3872565285388493983  -1
0.50045477983966546454  0.38844156885770986243  -1
0.50045477983966546454  0.38844156885770986243  -1
1  2  3  4
  
ZONE T='face764'
STRANDID=0, SOLUTIONTIME=0
Nodes=4, Elements=1, ZONETYPE=FEQuadrilateral
DATAPACKING=POINT
DT=(SINGLE SINGLE SINGLE)
0.49234185248412487557  0.38953327910212920404  -1
0.4952597935060658596  0.38794507373067349532  -1
0.494550835355414109  0.39195162315928017138  -1
0.494550835355414109  0.39195162315928017138  -1
1  2  3  4
  
ZONE T='face765'
STRANDID=0, SOLUTIONTIME=0
Nodes=4, Elements=1, ZONETYPE=FEQuadrilateral
DATAPACKING=POINT
DT=(SINGLE SINGLE SINGLE)
0.494550835355414109  0.39195162315928017138  -1
0.49114392855699784413  0.3919088833151596063  -1
0.49234185248412487557  0.38953327910212920404  -1
0.49234185248412487557  0.38953327910212920404  -1
1  2  3  4
  
ZONE T='face766'
STRANDID=0, SOLUTIONTIME=0
Nodes=4, Elements=1, ZONETYPE=FEQuadrilateral
DATAPACKING=POINT
DT=(SINGLE SINGLE SINGLE)
0.4952597935060658596  0.38794507373067349532  -1
0.49800707017301754087  0.38823083718487660931  -1
0.49784076883499117638  0.3905100092332232653  -1
0.49784076883499117638  0.3905100092332232653  -1
1  2  3  4
  
ZONE T='face767'
STRANDID=0, SOLUTIONTIME=0
Nodes=4, Elements=1, ZONETYPE=FEQuadrilateral
DATAPACKING=POINT
DT=(SINGLE SINGLE SINGLE)
0.49784076883499117638  0.3905100092332232653  -1
0.494550835355414109  0.39195162315928017138  -1
0.4952597935060658596  0.38794507373067349532  -1
0.4952597935060658596  0.38794507373067349532  -1
1  2  3  4
  
ZONE T='face768'
STRANDID=0, SOLUTIONTIME=0
Nodes=4, Elements=1, ZONETYPE=FEQuadrilateral
DATAPACKING=POINT
DT=(SINGLE SINGLE SINGLE)
0.49800707017301754087  0.38823083718487660931  -1
0.4952597935060658596  0.38794507373067349532  -1
0.49826217210483819686  0.3860473163462870283  -1
0.49826217210483819686  0.3860473163462870283  -1
1  2  3  4
  
ZONE T='face769'
STRANDID=0, SOLUTIONTIME=0
Nodes=4, Elements=1, ZONETYPE=FEQuadrilateral
DATAPACKING=POINT
DT=(SINGLE SINGLE SINGLE)
0.49114392855699784413  0.3919088833151596063  -1
0.494550835355414109  0.39195162315928017138  -1
0.49223432352063073436  0.3946005552115613435  -1
0.49223432352063073436  0.3946005552115613435  -1
1  2  3  4
  
ZONE T='face770'
STRANDID=0, SOLUTIONTIME=0
Nodes=4, Elements=1, ZONETYPE=FEQuadrilateral
DATAPACKING=POINT
DT=(SINGLE SINGLE SINGLE)
0.49496766732743019412  0.39523409825130295658  -1
0.49223432352063073436  0.3946005552115613435  -1
0.494550835355414109  0.39195162315928017138  -1
0.494550835355414109  0.39195162315928017138  -1
1  2  3  4
  
ZONE T='face771'
STRANDID=0, SOLUTIONTIME=0
Nodes=4, Elements=1, ZONETYPE=FEQuadrilateral
DATAPACKING=POINT
DT=(SINGLE SINGLE SINGLE)
0.49787299946536944795  0.39396383402769291626  -1
0.494550835355414109  0.39195162315928017138  -1
0.49784076883499117638  0.3905100092332232653  -1
0.49784076883499117638  0.3905100092332232653  -1
1  2  3  4
  
ZONE T='face772'
STRANDID=0, SOLUTIONTIME=0
Nodes=4, Elements=1, ZONETYPE=FEQuadrilateral
DATAPACKING=POINT
DT=(SINGLE SINGLE SINGLE)
0.494550835355414109  0.39195162315928017138  -1
0.49787299946536944795  0.39396383402769291626  -1
0.49496766732743019412  0.39523409825130295658  -1
0.49496766732743019412  0.39523409825130295658  -1
1  2  3  4
  
ZONE T='face773'
STRANDID=0, SOLUTIONTIME=0
Nodes=4, Elements=1, ZONETYPE=FEQuadrilateral
DATAPACKING=POINT
DT=(SINGLE SINGLE SINGLE)
0.50085435567146419089  0.39191536139372507019  -1
0.49787299946536944795  0.39396383402769291626  -1
0.49784076883499117638  0.3905100092332232653  -1
0.49784076883499117638  0.3905100092332232653  -1
1  2  3  4
  
ZONE T='face774'
STRANDID=0, SOLUTIONTIME=0
Nodes=4, Elements=1, ZONETYPE=FEQuadrilateral
DATAPACKING=POINT
DT=(SINGLE SINGLE SINGLE)
0.50368032718125266278  0.39503945341852514384  -1
0.50097591231411053858  0.39508268937882906613  -1
0.50241090823803735699  0.39366099178836799766  -1
0.50241090823803735699  0.39366099178836799766  -1
1  2  3  4
  
ZONE T='face775'
STRANDID=0, SOLUTIONTIME=0
Nodes=4, Elements=1, ZONETYPE=FEQuadrilateral
DATAPACKING=POINT
DT=(SINGLE SINGLE SINGLE)
0.50241090823803735699  0.39366099178836799766  -1
0.50097591231411053858  0.39508268937882906613  -1
0.50085435567146419089  0.39191536139372507019  -1
0.50085435567146419089  0.39191536139372507019  -1
1  2  3  4
  
ZONE T='face776'
STRANDID=0, SOLUTIONTIME=0
Nodes=4, Elements=1, ZONETYPE=FEQuadrilateral
DATAPACKING=POINT
DT=(SINGLE SINGLE SINGLE)
0.49787299946536944795  0.39396383402769291626  -1
0.50085435567146419089  0.39191536139372507019  -1
0.50097591231411053858  0.39508268937882906613  -1
0.50097591231411053858  0.39508268937882906613  -1
1  2  3  4
  
ZONE T='face777'
STRANDID=0, SOLUTIONTIME=0
Nodes=4, Elements=1, ZONETYPE=FEQuadrilateral
DATAPACKING=POINT
DT=(SINGLE SINGLE SINGLE)
0.50390865929053874073  0.3924187694747978683  -1
0.50085435567146419089  0.39191536139372507019  -1
0.50311942490295658015  0.38990212954097019926  -1
0.50311942490295658015  0.38990212954097019926  -1
1  2  3  4
  
ZONE T='face778'
STRANDID=0, SOLUTIONTIME=0
Nodes=4, Elements=1, ZONETYPE=FEQuadrilateral
DATAPACKING=POINT
DT=(SINGLE SINGLE SINGLE)
0.50085435567146419089  0.39191536139372507019  -1
0.49784076883499117638  0.3905100092332232653  -1
0.50045477983966546454  0.38844156885770986243  -1
0.50045477983966546454  0.38844156885770986243  -1
1  2  3  4
  
ZONE T='face779'
STRANDID=0, SOLUTIONTIME=0
Nodes=4, Elements=1, ZONETYPE=FEQuadrilateral
DATAPACKING=POINT
DT=(SINGLE SINGLE SINGLE)
0.50390865929053874073  0.3924187694747978683  -1
0.5054067392518482027  0.39392694759148338957  -1
0.50368032718125266278  0.39503945341852514384  -1
0.50368032718125266278  0.39503945341852514384  -1
1  2  3  4
  
ZONE T='face780'
STRANDID=0, SOLUTIONTIME=0
Nodes=4, Elements=1, ZONETYPE=FEQuadrilateral
DATAPACKING=POINT
DT=(SINGLE SINGLE SINGLE)
0.50583404410786836358  0.39559145015254965072  -1
0.50368032718125266278  0.39503945341852514384  -1
0.5054067392518482027  0.39392694759148338957  -1
0.5054067392518482027  0.39392694759148338957  -1
1  2  3  4
  
ZONE T='face781'
STRANDID=0, SOLUTIONTIME=0
Nodes=4, Elements=1, ZONETYPE=FEQuadrilateral
DATAPACKING=POINT
DT=(SINGLE SINGLE SINGLE)
0.50368032718125266278  0.39503945341852514384  -1
0.50241090823803735699  0.39366099178836799766  -1
0.50390865929053874073  0.3924187694747978683  -1
0.50390865929053874073  0.3924187694747978683  -1
1  2  3  4
  
ZONE T='face782'
STRANDID=0, SOLUTIONTIME=0
Nodes=4, Elements=1, ZONETYPE=FEQuadrilateral
DATAPACKING=POINT
DT=(SINGLE SINGLE SINGLE)
0.50085435567146419089  0.39191536139372507019  -1
0.50390865929053874073  0.3924187694747978683  -1
0.50241090823803735699  0.39366099178836799766  -1
0.50241090823803735699  0.39366099178836799766  -1
1  2  3  4
  
ZONE T='face783'
STRANDID=0, SOLUTIONTIME=0
Nodes=4, Elements=1, ZONETYPE=FEQuadrilateral
DATAPACKING=POINT
DT=(SINGLE SINGLE SINGLE)
0.466246693883003549  0.4284000216998590238  1
0.47000707277473635637  0.42464925246540818904  1
0.47096894003786393679  0.42975716889090209705  1
0.47096894003786393679  0.42975716889090209705  1
1  2  3  4
  
ZONE T='face784'
STRANDID=0, SOLUTIONTIME=0
Nodes=4, Elements=1, ZONETYPE=FEQuadrilateral
DATAPACKING=POINT
DT=(SINGLE SINGLE SINGLE)
0.46438082839410121938  0.42319860802140546463  1
0.46871832121656120673  0.41889993757056426249  1
0.47000707277473635637  0.42464925246540818904  1
0.47000707277473635637  0.42464925246540818904  1
1  2  3  4
  
ZONE T='face785'
STRANDID=0, SOLUTIONTIME=0
Nodes=4, Elements=1, ZONETYPE=FEQuadrilateral
DATAPACKING=POINT
DT=(SINGLE SINGLE SINGLE)
0.45369655763303878837  0.42682746690039163884  1
0.45822653313928046748  0.42186180097479952789  1
0.46036942400920560781  0.42816127548994498131  1
0.46036942400920560781  0.42816127548994498131  1
1  2  3  4
  
ZONE T='face786'
STRANDID=0, SOLUTIONTIME=0
Nodes=4, Elements=1, ZONETYPE=FEQuadrilateral
DATAPACKING=POINT
DT=(SINGLE SINGLE SINGLE)
0.46036942400920560781  0.42816127548994498131  1
0.46438082839410121938  0.42319860802140546463  1
0.466246693883003549  0.4284000216998590238  1
0.466246693883003549  0.4284000216998590238  1
1  2  3  4
  
ZONE T='face787'
STRANDID=0, SOLUTIONTIME=0
Nodes=4, Elements=1, ZONETYPE=FEQuadrilateral
DATAPACKING=POINT
DT=(SINGLE SINGLE SINGLE)
0.47000707277473635637  0.42464925246540818904  1
0.466246693883003549  0.4284000216998590238  1
0.46438082839410121938  0.42319860802140546463  1
0.46438082839410121938  0.42319860802140546463  1
1  2  3  4
  
ZONE T='face788'
STRANDID=0, SOLUTIONTIME=0
Nodes=4, Elements=1, ZONETYPE=FEQuadrilateral
DATAPACKING=POINT
DT=(SINGLE SINGLE SINGLE)
0.46438082839410121938  0.42319860802140546463  1
0.46036942400920560781  0.42816127548994498131  1
0.45822653313928046748  0.42186180097479952789  1
0.45822653313928046748  0.42186180097479952789  1
1  2  3  4
  
ZONE T='face789'
STRANDID=0, SOLUTIONTIME=0
Nodes=4, Elements=1, ZONETYPE=FEQuadrilateral
DATAPACKING=POINT
DT=(SINGLE SINGLE SINGLE)
0.46078781381190708766  0.43852099868764721213  1
0.45296061813720256417  0.43844334057694472895  1
0.45603251472880701467  0.43282368692528649934  1
0.45603251472880701467  0.43282368692528649934  1
1  2  3  4
  
ZONE T='face790'
STRANDID=0, SOLUTIONTIME=0
Nodes=4, Elements=1, ZONETYPE=FEQuadrilateral
DATAPACKING=POINT
DT=(SINGLE SINGLE SINGLE)
0.45296061813720256417  0.43844334057694472895  1
0.46078781381190708766  0.43852099868764721213  1
0.4560158832850566557  0.44329401533871959362  1
0.4560158832850566557  0.44329401533871959362  1
1  2  3  4
  
ZONE T='face791'
STRANDID=0, SOLUTIONTIME=0
Nodes=4, Elements=1, ZONETYPE=FEQuadrilateral
DATAPACKING=POINT
DT=(SINGLE SINGLE SINGLE)
0.4677955628131784116  0.43224692816879228818  1
0.46389355746151778037  0.43257905813119484906  1
0.466246693883003549  0.4284000216998590238  1
0.466246693883003549  0.4284000216998590238  1
1  2  3  4
  
ZONE T='face792'
STRANDID=0, SOLUTIONTIME=0
Nodes=4, Elements=1, ZONETYPE=FEQuadrilateral
DATAPACKING=POINT
DT=(SINGLE SINGLE SINGLE)
0.46036942400920560781  0.42816127548994498131  1
0.466246693883003549  0.4284000216998590238  1
0.46389355746151778037  0.43257905813119484906  1
0.46389355746151778037  0.43257905813119484906  1
1  2  3  4
  
ZONE T='face793'
STRANDID=0, SOLUTIONTIME=0
Nodes=4, Elements=1, ZONETYPE=FEQuadrilateral
DATAPACKING=POINT
DT=(SINGLE SINGLE SINGLE)
0.466246693883003549  0.4284000216998590238  1
0.47096894003786393679  0.42975716889090209705  1
0.4677955628131784116  0.43224692816879228818  1
0.4677955628131784116  0.43224692816879228818  1
1  2  3  4
  
ZONE T='face794'
STRANDID=0, SOLUTIONTIME=0
Nodes=4, Elements=1, ZONETYPE=FEQuadrilateral
DATAPACKING=POINT
DT=(SINGLE SINGLE SINGLE)
0.45603251472880701467  0.43282368692528649934  1
0.44949504449893146196  0.43241095737063023341  1
0.45369655763303878837  0.42682746690039163884  1
0.45369655763303878837  0.42682746690039163884  1
1  2  3  4
  
ZONE T='face795'
STRANDID=0, SOLUTIONTIME=0
Nodes=4, Elements=1, ZONETYPE=FEQuadrilateral
DATAPACKING=POINT
DT=(SINGLE SINGLE SINGLE)
0.45369655763303878837  0.42682746690039163884  1
0.46036942400920560781  0.42816127548994498131  1
0.45603251472880701467  0.43282368692528649934  1
0.45603251472880701467  0.43282368692528649934  1
1  2  3  4
  
ZONE T='face796'
STRANDID=0, SOLUTIONTIME=0
Nodes=4, Elements=1, ZONETYPE=FEQuadrilateral
DATAPACKING=POINT
DT=(SINGLE SINGLE SINGLE)
0.44949504449893146196  0.43241095737063023341  1
0.45603251472880701467  0.43282368692528649934  1
0.45296061813720256417  0.43844334057694472895  1
0.45296061813720256417  0.43844334057694472895  1
1  2  3  4
  
ZONE T='face797'
STRANDID=0, SOLUTIONTIME=0
Nodes=4, Elements=1, ZONETYPE=FEQuadrilateral
DATAPACKING=POINT
DT=(SINGLE SINGLE SINGLE)
0.48407255212144917333  0.4181647744689968027  -1
0.48734436381682599837  0.41430191534717375479  -1
0.48922790239631380738  0.4191161536948507238  -1
0.48922790239631380738  0.4191161536948507238  -1
1  2  3  4
  
ZONE T='face798'
STRANDID=0, SOLUTIONTIME=0
Nodes=4, Elements=1, ZONETYPE=FEQuadrilateral
DATAPACKING=POINT
DT=(SINGLE SINGLE SINGLE)
0.48251572812600596052  0.4134359690223804451  -1
0.48551271624637326596  0.41018832909541530496  -1
0.48734436381682599837  0.41430191534717375479  -1
0.48734436381682599837  0.41430191534717375479  -1
1  2  3  4
  
ZONE T='face799'
STRANDID=0, SOLUTIONTIME=0
Nodes=4, Elements=1, ZONETYPE=FEQuadrilateral
DATAPACKING=POINT
DT=(SINGLE SINGLE SINGLE)
0.4788058061513710828  0.41710270933744830746  1
0.47445582857872442561  0.42093931559991720759  1
0.47341092267007001126  0.41508070586592615836  1
0.47341092267007001126  0.41508070586592615836  1
1  2  3  4
  
ZONE T='face800'
STRANDID=0, SOLUTIONTIME=0
Nodes=4, Elements=1, ZONETYPE=FEQuadrilateral
DATAPACKING=POINT
DT=(SINGLE SINGLE SINGLE)
0.46871832121656120673  0.41889993757056426249  1
0.47341092267007001126  0.41508070586592615836  1
0.47445582857872442561  0.42093931559991720759  1
0.47445582857872442561  0.42093931559991720759  1
1  2  3  4
  
ZONE T='face801'
STRANDID=0, SOLUTIONTIME=0
Nodes=4, Elements=1, ZONETYPE=FEQuadrilateral
DATAPACKING=POINT
DT=(SINGLE SINGLE SINGLE)
0.47341092267007001126  0.41508070586592615836  1
0.4776999549773109921  0.41197055907339308334  1
0.47790705865960414478  0.41221624504212783791  1
0.4788058061513710828  0.41710270933744830746  1
1  2  3  4
  
ZONE T='face802'
STRANDID=0, SOLUTIONTIME=0
Nodes=4, Elements=1, ZONETYPE=FEQuadrilateral
DATAPACKING=POINT
DT=(SINGLE SINGLE SINGLE)
0.4776999549773109921  0.41197055907339308334  -1
0.47784281686883839368  0.41186696427114399821  -1
0.47790705865960414478  0.41221624504212783791  -1
0.47790705865960414478  0.41221624504212783791  -1
1  2  3  4
  
ZONE T='face803'
STRANDID=0, SOLUTIONTIME=0
Nodes=4, Elements=1, ZONETYPE=FEQuadrilateral
DATAPACKING=POINT
DT=(SINGLE SINGLE SINGLE)
0.48407255212144917333  0.4181647744689968027  -1
0.48268568755108287593  0.4178851064328442666  -1
0.48056253766873857636  0.4153664253073466317  -1
0.48251572812600596052  0.4134359690223804451  -1
1  2  3  4
  
ZONE T='face804'
STRANDID=0, SOLUTIONTIME=0
Nodes=4, Elements=1, ZONETYPE=FEQuadrilateral
DATAPACKING=POINT
DT=(SINGLE SINGLE SINGLE)
0.48268568755108287593  0.4178851064328442666  1
0.4788058061513710828  0.41710270933744830746  1
0.48056253766873857636  0.4153664253073466317  1
0.48056253766873857636  0.4153664253073466317  1
1  2  3  4
  
ZONE T='face805'
STRANDID=0, SOLUTIONTIME=0
Nodes=4, Elements=1, ZONETYPE=FEQuadrilateral
DATAPACKING=POINT
DT=(SINGLE SINGLE SINGLE)
0.48734436381682599837  0.41430191534717375479  -1
0.48407255212144917333  0.4181647744689968027  -1
0.48251572812600596052  0.4134359690223804451  -1
0.48251572812600596052  0.4134359690223804451  -1
1  2  3  4
  
ZONE T='face806'
STRANDID=0, SOLUTIONTIME=0
Nodes=4, Elements=1, ZONETYPE=FEQuadrilateral
DATAPACKING=POINT
DT=(SINGLE SINGLE SINGLE)
0.48251572812600596052  0.4134359690223804451  -1
0.48056253766873857636  0.4153664253073466317  -1
0.47790705865960414478  0.41221624504212783791  -1
0.47784281686883839368  0.41186696427114399821  -1
1  2  3  4
  
ZONE T='face807'
STRANDID=0, SOLUTIONTIME=0
Nodes=4, Elements=1, ZONETYPE=FEQuadrilateral
DATAPACKING=POINT
DT=(SINGLE SINGLE SINGLE)
0.48056253766873857636  0.4153664253073466317  1
0.4788058061513710828  0.41710270933744830746  1
0.47790705865960414478  0.41221624504212783791  1
0.47790705865960414478  0.41221624504212783791  1
1  2  3  4
  
ZONE T='face808'
STRANDID=0, SOLUTIONTIME=0
Nodes=4, Elements=1, ZONETYPE=FEQuadrilateral
DATAPACKING=POINT
DT=(SINGLE SINGLE SINGLE)
0.47000707277473635637  0.42464925246540818904  1
0.47525824891725065857  0.4267293045641113447  1
0.47096894003786393679  0.42975716889090209705  1
0.47096894003786393679  0.42975716889090209705  1
1  2  3  4
  
ZONE T='face809'
STRANDID=0, SOLUTIONTIME=0
Nodes=4, Elements=1, ZONETYPE=FEQuadrilateral
DATAPACKING=POINT
DT=(SINGLE SINGLE SINGLE)
0.48059813213521940245  0.4232002489202170703  1
0.48355442910257673272  0.41891568979715543275  1
0.4854236695346827446  0.42113315952668967102  1
0.4859028467601899659  0.42218590483383389156  1
1  2  3  4
  
ZONE T='face810'
STRANDID=0, SOLUTIONTIME=0
Nodes=4, Elements=1, ZONETYPE=FEQuadrilateral
DATAPACKING=POINT
DT=(SINGLE SINGLE SINGLE)
0.48355442910257673272  0.41891568979715543275  -1
0.48407255212144917333  0.4181647744689968027  -1
0.4854236695346827446  0.42113315952668967102  -1
0.4854236695346827446  0.42113315952668967102  -1
1  2  3  4
  
ZONE T='face811'
STRANDID=0, SOLUTIONTIME=0
Nodes=4, Elements=1, ZONETYPE=FEQuadrilateral
DATAPACKING=POINT
DT=(SINGLE SINGLE SINGLE)
0.4788058061513710828  0.41710270933744830746  1
0.48268568755108287593  0.4178851064328442666  1
0.48355442910257673272  0.41891568979715543275  1
0.48059813213521940245  0.4232002489202170703  1
1  2  3  4
  
ZONE T='face812'
STRANDID=0, SOLUTIONTIME=0
Nodes=4, Elements=1, ZONETYPE=FEQuadrilateral
DATAPACKING=POINT
DT=(SINGLE SINGLE SINGLE)
0.48268568755108287593  0.4178851064328442666  -1
0.48407255212144917333  0.4181647744689968027  -1
0.48355442910257673272  0.41891568979715543275  -1
0.48355442910257673272  0.41891568979715543275  -1
1  2  3  4
  
ZONE T='face813'
STRANDID=0, SOLUTIONTIME=0
Nodes=4, Elements=1, ZONETYPE=FEQuadrilateral
DATAPACKING=POINT
DT=(SINGLE SINGLE SINGLE)
0.48922790239631380738  0.4191161536948507238  -1
0.48613242585615856761  0.42197395328521014601  -1
0.4854236695346827446  0.42113315952668967102  -1
0.48407255212144917333  0.4181647744689968027  -1
1  2  3  4
  
ZONE T='face814'
STRANDID=0, SOLUTIONTIME=0
Nodes=4, Elements=1, ZONETYPE=FEQuadrilateral
DATAPACKING=POINT
DT=(SINGLE SINGLE SINGLE)
0.48613242585615856761  0.42197395328521014601  1
0.4859028467601899659  0.42218590483383389156  1
0.4854236695346827446  0.42113315952668967102  1
0.4854236695346827446  0.42113315952668967102  1
1  2  3  4
  
ZONE T='face815'
STRANDID=0, SOLUTIONTIME=0
Nodes=4, Elements=1, ZONETYPE=FEQuadrilateral
DATAPACKING=POINT
DT=(SINGLE SINGLE SINGLE)
0.46871832121656120673  0.41889993757056426249  1
0.47445582857872442561  0.42093931559991720759  1
0.47000707277473635637  0.42464925246540818904  1
0.47000707277473635637  0.42464925246540818904  1
1  2  3  4
  
ZONE T='face816'
STRANDID=0, SOLUTIONTIME=0
Nodes=4, Elements=1, ZONETYPE=FEQuadrilateral
DATAPACKING=POINT
DT=(SINGLE SINGLE SINGLE)
0.47445582857872442561  0.42093931559991720759  1
0.48059813213521940245  0.4232002489202170703  1
0.47525824891725065857  0.4267293045641113447  1
0.47525824891725065857  0.4267293045641113447  1
1  2  3  4
  
ZONE T='face817'
STRANDID=0, SOLUTIONTIME=0
Nodes=4, Elements=1, ZONETYPE=FEQuadrilateral
DATAPACKING=POINT
DT=(SINGLE SINGLE SINGLE)
0.47525824891725065857  0.4267293045641113447  1
0.47000707277473635637  0.42464925246540818904  1
0.47445582857872442561  0.42093931559991720759  1
0.47445582857872442561  0.42093931559991720759  1
1  2  3  4
  
ZONE T='face818'
STRANDID=0, SOLUTIONTIME=0
Nodes=4, Elements=1, ZONETYPE=FEQuadrilateral
DATAPACKING=POINT
DT=(SINGLE SINGLE SINGLE)
0.48059813213521940245  0.4232002489202170703  1
0.47445582857872442561  0.42093931559991720759  1
0.4788058061513710828  0.41710270933744830746  1
0.4788058061513710828  0.41710270933744830746  1
1  2  3  4
  
ZONE T='face819'
STRANDID=0, SOLUTIONTIME=0
Nodes=4, Elements=1, ZONETYPE=FEQuadrilateral
DATAPACKING=POINT
DT=(SINGLE SINGLE SINGLE)
0.48152185864520768988  0.40896973400040559365  -1
0.48459272336246167479  0.40654858654797076944  -1
0.48551271624637326596  0.41018832909541530496  -1
0.48551271624637326596  0.41018832909541530496  -1
1  2  3  4
  
ZONE T='face820'
STRANDID=0, SOLUTIONTIME=0
Nodes=4, Elements=1, ZONETYPE=FEQuadrilateral
DATAPACKING=POINT
DT=(SINGLE SINGLE SINGLE)
0.48113415411653104314  0.40459729022052970393  -1
0.48440157723721188887  0.40362484558382433208  -1
0.48459272336246167479  0.40654858654797076944  -1
0.48459272336246167479  0.40654858654797076944  -1
1  2  3  4
  
ZONE T='face821'
STRANDID=0, SOLUTIONTIME=0
Nodes=4, Elements=1, ZONETYPE=FEQuadrilateral
DATAPACKING=POINT
DT=(SINGLE SINGLE SINGLE)
0.47756509058710105986  0.40717772300273746833  -1
0.47484553709669430344  0.40858437870997271757  -1
0.47360113955064764291  0.40710815668819866353  -1
0.4740177778780161888  0.40453629764585841144  -1
1  2  3  4
  
ZONE T='face822'
STRANDID=0, SOLUTIONTIME=0
Nodes=4, Elements=1, ZONETYPE=FEQuadrilateral
DATAPACKING=POINT
DT=(SINGLE SINGLE SINGLE)
0.47484553709669430344  0.40858437870997271757  1
0.47322631548596183482  0.40942190124006816454  1
0.47360113955064764291  0.40710815668819866353  1
0.47360113955064764291  0.40710815668819866353  1
1  2  3  4
  
ZONE T='face823'
STRANDID=0, SOLUTIONTIME=0
Nodes=4, Elements=1, ZONETYPE=FEQuadrilateral
DATAPACKING=POINT
DT=(SINGLE SINGLE SINGLE)
0.46906411618068949432  0.40573679824072372835  1
0.4718716014929499325  0.40505641512347068112  1
0.47360113955064764291  0.40710815668819866353  1
0.47322631548596183482  0.40942190124006816454  1
1  2  3  4
  
ZONE T='face824'
STRANDID=0, SOLUTIONTIME=0
Nodes=4, Elements=1, ZONETYPE=FEQuadrilateral
DATAPACKING=POINT
DT=(SINGLE SINGLE SINGLE)
0.4718716014929499325  0.40505641512347068112  -1
0.4740177778780161888  0.40453629764585841144  -1
0.47360113955064764291  0.40710815668819866353  -1
0.47360113955064764291  0.40710815668819866353  -1
1  2  3  4
  
ZONE T='face825'
STRANDID=0, SOLUTIONTIME=0
Nodes=4, Elements=1, ZONETYPE=FEQuadrilateral
DATAPACKING=POINT
DT=(SINGLE SINGLE SINGLE)
0.4740177778780161888  0.40453629764585841144  -1
0.47759455350513030369  0.40352546764555324854  -1
0.47756509058710105986  0.40717772300273746833  -1
0.47756509058710105986  0.40717772300273746833  -1
1  2  3  4
  
ZONE T='face826'
STRANDID=0, SOLUTIONTIME=0
Nodes=4, Elements=1, ZONETYPE=FEQuadrilateral
DATAPACKING=POINT
DT=(SINGLE SINGLE SINGLE)
0.47756509058710105986  0.40717772300273746833  -1
0.48113415411653104314  0.40459729022052970393  -1
0.48152185864520768988  0.40896973400040559365  -1
0.48152185864520768988  0.40896973400040559365  -1
1  2  3  4
  
ZONE T='face827'
STRANDID=0, SOLUTIONTIME=0
Nodes=4, Elements=1, ZONETYPE=FEQuadrilateral
DATAPACKING=POINT
DT=(SINGLE SINGLE SINGLE)
0.48459272336246167479  0.40654858654797076944  -1
0.48152185864520768988  0.40896973400040559365  -1
0.48113415411653104314  0.40459729022052970393  -1
0.48113415411653104314  0.40459729022052970393  -1
1  2  3  4
  
ZONE T='face828'
STRANDID=0, SOLUTIONTIME=0
Nodes=4, Elements=1, ZONETYPE=FEQuadrilateral
DATAPACKING=POINT
DT=(SINGLE SINGLE SINGLE)
0.48113415411653104314  0.40459729022052970393  -1
0.47756509058710105986  0.40717772300273746833  -1
0.47759455350513030369  0.40352546764555324854  -1
0.47759455350513030369  0.40352546764555324854  -1
1  2  3  4
  
ZONE T='face829'
STRANDID=0, SOLUTIONTIME=0
Nodes=4, Elements=1, ZONETYPE=FEQuadrilateral
DATAPACKING=POINT
DT=(SINGLE SINGLE SINGLE)
0.46732872244441925336  0.41215351625905222166  1
0.47341092267007001126  0.41508070586592615836  1
0.46871832121656120673  0.41889993757056426249  1
0.46871832121656120673  0.41889993757056426249  1
1  2  3  4
  
ZONE T='face830'
STRANDID=0, SOLUTIONTIME=0
Nodes=4, Elements=1, ZONETYPE=FEQuadrilateral
DATAPACKING=POINT
DT=(SINGLE SINGLE SINGLE)
0.48251572812600596052  0.4134359690223804451  -1
0.47784281686883839368  0.41186696427114399821  -1
0.48152185864520768988  0.40896973400040559365  -1
0.48152185864520768988  0.40896973400040559365  -1
1  2  3  4
  
ZONE T='face831'
STRANDID=0, SOLUTIONTIME=0
Nodes=4, Elements=1, ZONETYPE=FEQuadrilateral
DATAPACKING=POINT
DT=(SINGLE SINGLE SINGLE)
0.47756509058710105986  0.40717772300273746833  -1
0.48152185864520768988  0.40896973400040559365  -1
0.47784281686883839368  0.41186696427114399821  -1
0.47784281686883839368  0.41186696427114399821  -1
1  2  3  4
  
ZONE T='face832'
STRANDID=0, SOLUTIONTIME=0
Nodes=4, Elements=1, ZONETYPE=FEQuadrilateral
DATAPACKING=POINT
DT=(SINGLE SINGLE SINGLE)
0.48152185864520768988  0.40896973400040559365  -1
0.48551271624637326596  0.41018832909541530496  -1
0.48251572812600596052  0.4134359690223804451  -1
0.48251572812600596052  0.4134359690223804451  -1
1  2  3  4
  
ZONE T='face833'
STRANDID=0, SOLUTIONTIME=0
Nodes=4, Elements=1, ZONETYPE=FEQuadrilateral
DATAPACKING=POINT
DT=(SINGLE SINGLE SINGLE)
0.46906411618068949432  0.40573679824072372835  1
0.47322631548596183482  0.40942190124006816454  1
0.46732872244441925336  0.41215351625905222166  1
0.46732872244441925336  0.41215351625905222166  1
1  2  3  4
  
ZONE T='face834'
STRANDID=0, SOLUTIONTIME=0
Nodes=4, Elements=1, ZONETYPE=FEQuadrilateral
DATAPACKING=POINT
DT=(SINGLE SINGLE SINGLE)
0.47322631548596183482  0.40942190124006816454  1
0.47742696774917786628  0.41164671581356560015  1
0.4776999549773109921  0.41197055907339308334  1
0.47341092267007001126  0.41508070586592615836  1
1  2  3  4
  
ZONE T='face835'
STRANDID=0, SOLUTIONTIME=0
Nodes=4, Elements=1, ZONETYPE=FEQuadrilateral
DATAPACKING=POINT
DT=(SINGLE SINGLE SINGLE)
0.47742696774917786628  0.41164671581356560015  -1
0.47784281686883839368  0.41186696427114399821  -1
0.4776999549773109921  0.41197055907339308334  -1
0.4776999549773109921  0.41197055907339308334  -1
1  2  3  4
  
ZONE T='face836'
STRANDID=0, SOLUTIONTIME=0
Nodes=4, Elements=1, ZONETYPE=FEQuadrilateral
DATAPACKING=POINT
DT=(SINGLE SINGLE SINGLE)
0.47341092267007001126  0.41508070586592615836  1
0.46732872244441925336  0.41215351625905222166  1
0.47322631548596183482  0.40942190124006816454  1
0.47322631548596183482  0.40942190124006816454  1
1  2  3  4
  
ZONE T='face837'
STRANDID=0, SOLUTIONTIME=0
Nodes=4, Elements=1, ZONETYPE=FEQuadrilateral
DATAPACKING=POINT
DT=(SINGLE SINGLE SINGLE)
0.47784281686883839368  0.41186696427114399821  -1
0.47742696774917786628  0.41164671581356560015  -1
0.47484553709669430344  0.40858437870997271757  -1
0.47756509058710105986  0.40717772300273746833  -1
1  2  3  4
  
ZONE T='face838'
STRANDID=0, SOLUTIONTIME=0
Nodes=4, Elements=1, ZONETYPE=FEQuadrilateral
DATAPACKING=POINT
DT=(SINGLE SINGLE SINGLE)
0.47742696774917786628  0.41164671581356560015  1
0.47322631548596183482  0.40942190124006816454  1
0.47484553709669430344  0.40858437870997271757  1
0.47484553709669430344  0.40858437870997271757  1
1  2  3  4
  
ZONE T='face839'
STRANDID=0, SOLUTIONTIME=0
Nodes=4, Elements=1, ZONETYPE=FEQuadrilateral
DATAPACKING=POINT
DT=(SINGLE SINGLE SINGLE)
0.4627174927109913849  0.41729989440763237685  1
0.46732872244441925336  0.41215351625905222166  1
0.46871832121656120673  0.41889993757056426249  1
0.46871832121656120673  0.41889993757056426249  1
1  2  3  4
  
ZONE T='face840'
STRANDID=0, SOLUTIONTIME=0
Nodes=4, Elements=1, ZONETYPE=FEQuadrilateral
DATAPACKING=POINT
DT=(SINGLE SINGLE SINGLE)
0.46732872244441925336  0.41215351625905222166  1
0.46106367466936920563  0.41195963456506046185  1
0.4630213661412367343  0.40658248040258493372  1
0.4630213661412367343  0.40658248040258493372  1
1  2  3  4
  
ZONE T='face841'
STRANDID=0, SOLUTIONTIME=0
Nodes=4, Elements=1, ZONETYPE=FEQuadrilateral
DATAPACKING=POINT
DT=(SINGLE SINGLE SINGLE)
0.45540685286429377632  0.40791203823939559125  1
0.4630213661412367343  0.40658248040258493372  1
0.46106367466936920563  0.41195963456506046185  1
0.46106367466936920563  0.41195963456506046185  1
1  2  3  4
  
ZONE T='face842'
STRANDID=0, SOLUTIONTIME=0
Nodes=4, Elements=1, ZONETYPE=FEQuadrilateral
DATAPACKING=POINT
DT=(SINGLE SINGLE SINGLE)
0.4630213661412367343  0.40658248040258493372  1
0.46906411618068949432  0.40573679824072372835  1
0.46732872244441925336  0.41215351625905222166  1
0.46732872244441925336  0.41215351625905222166  1
1  2  3  4
  
ZONE T='face843'
STRANDID=0, SOLUTIONTIME=0
Nodes=4, Elements=1, ZONETYPE=FEQuadrilateral
DATAPACKING=POINT
DT=(SINGLE SINGLE SINGLE)
0.45069811078031046803  0.41367279453275851431  1
0.45540685286429377632  0.40791203823939559125  1
0.45660948248474947375  0.41553967872849667531  1
0.45660948248474947375  0.41553967872849667531  1
1  2  3  4
  
ZONE T='face844'
STRANDID=0, SOLUTIONTIME=0
Nodes=4, Elements=1, ZONETYPE=FEQuadrilateral
DATAPACKING=POINT
DT=(SINGLE SINGLE SINGLE)
0.45660948248474947375  0.41553967872849667531  1
0.46106367466936920563  0.41195963456506046185  1
0.4627174927109913849  0.41729989440763237685  1
0.4627174927109913849  0.41729989440763237685  1
1  2  3  4
  
ZONE T='face845'
STRANDID=0, SOLUTIONTIME=0
Nodes=4, Elements=1, ZONETYPE=FEQuadrilateral
DATAPACKING=POINT
DT=(SINGLE SINGLE SINGLE)
0.46732872244441925336  0.41215351625905222166  1
0.4627174927109913849  0.41729989440763237685  1
0.46106367466936920563  0.41195963456506046185  1
0.46106367466936920563  0.41195963456506046185  1
1  2  3  4
  
ZONE T='face846'
STRANDID=0, SOLUTIONTIME=0
Nodes=4, Elements=1, ZONETYPE=FEQuadrilateral
DATAPACKING=POINT
DT=(SINGLE SINGLE SINGLE)
0.46106367466936920563  0.41195963456506046185  1
0.45660948248474947375  0.41553967872849667531  1
0.45540685286429377632  0.40791203823939559125  1
0.45540685286429377632  0.40791203823939559125  1
1  2  3  4
  
ZONE T='face847'
STRANDID=0, SOLUTIONTIME=0
Nodes=4, Elements=1, ZONETYPE=FEQuadrilateral
DATAPACKING=POINT
DT=(SINGLE SINGLE SINGLE)
0.45369655763303878837  0.42682746690039163884  1
0.4464472506596839918  0.42559191033394189185  1
0.45158729178323819831  0.42014349301136538761  1
0.45158729178323819831  0.42014349301136538761  1
1  2  3  4
  
ZONE T='face848'
STRANDID=0, SOLUTIONTIME=0
Nodes=4, Elements=1, ZONETYPE=FEQuadrilateral
DATAPACKING=POINT
DT=(SINGLE SINGLE SINGLE)
0.45158729178323819831  0.42014349301136538761  1
0.45822653313928046748  0.42186180097479952789  1
0.45369655763303878837  0.42682746690039163884  1
0.45369655763303878837  0.42682746690039163884  1
1  2  3  4
  
ZONE T='face849'
STRANDID=0, SOLUTIONTIME=0
Nodes=4, Elements=1, ZONETYPE=FEQuadrilateral
DATAPACKING=POINT
DT=(SINGLE SINGLE SINGLE)
0.4464472506596839918  0.42559191033394189185  1
0.45369655763303878837  0.42682746690039163884  1
0.44949504449893146196  0.43241095737063023341  1
0.44949504449893146196  0.43241095737063023341  1
1  2  3  4
  
ZONE T='face850'
STRANDID=0, SOLUTIONTIME=0
Nodes=4, Elements=1, ZONETYPE=FEQuadrilateral
DATAPACKING=POINT
DT=(SINGLE SINGLE SINGLE)
0.46438082839410121938  0.42319860802140546463  1
0.45822653313928046748  0.42186180097479952789  1
0.4627174927109913849  0.41729989440763237685  1
0.4627174927109913849  0.41729989440763237685  1
1  2  3  4
  
ZONE T='face851'
STRANDID=0, SOLUTIONTIME=0
Nodes=4, Elements=1, ZONETYPE=FEQuadrilateral
DATAPACKING=POINT
DT=(SINGLE SINGLE SINGLE)
0.45660948248474947375  0.41553967872849667531  1
0.4627174927109913849  0.41729989440763237685  1
0.45822653313928046748  0.42186180097479952789  1
0.45822653313928046748  0.42186180097479952789  1
1  2  3  4
  
ZONE T='face852'
STRANDID=0, SOLUTIONTIME=0
Nodes=4, Elements=1, ZONETYPE=FEQuadrilateral
DATAPACKING=POINT
DT=(SINGLE SINGLE SINGLE)
0.4627174927109913849  0.41729989440763237685  1
0.46871832121656120673  0.41889993757056426249  1
0.46438082839410121938  0.42319860802140546463  1
0.46438082839410121938  0.42319860802140546463  1
1  2  3  4
  
ZONE T='face853'
STRANDID=0, SOLUTIONTIME=0
Nodes=4, Elements=1, ZONETYPE=FEQuadrilateral
DATAPACKING=POINT
DT=(SINGLE SINGLE SINGLE)
0.45158729178323819831  0.42014349301136538761  1
0.44356065692981755388  0.41716699672209350824  1
0.45069811078031046803  0.41367279453275851431  1
0.45069811078031046803  0.41367279453275851431  1
1  2  3  4
  
ZONE T='face854'
STRANDID=0, SOLUTIONTIME=0
Nodes=4, Elements=1, ZONETYPE=FEQuadrilateral
DATAPACKING=POINT
DT=(SINGLE SINGLE SINGLE)
0.45069811078031046803  0.41367279453275851431  1
0.45660948248474947375  0.41553967872849667531  1
0.45158729178323819831  0.42014349301136538761  1
0.45158729178323819831  0.42014349301136538761  1
1  2  3  4
  
ZONE T='face855'
STRANDID=0, SOLUTIONTIME=0
Nodes=4, Elements=1, ZONETYPE=FEQuadrilateral
DATAPACKING=POINT
DT=(SINGLE SINGLE SINGLE)
0.44356065692981755388  0.41716699672209350824  1
0.45158729178323819831  0.42014349301136538761  1
0.4464472506596839918  0.42559191033394189185  1
0.4464472506596839918  0.42559191033394189185  1
1  2  3  4
  
ZONE T='face856'
STRANDID=0, SOLUTIONTIME=0
Nodes=4, Elements=1, ZONETYPE=FEQuadrilateral
DATAPACKING=POINT
DT=(SINGLE SINGLE SINGLE)
0.45822653313928046748  0.42186180097479952789  1
0.45158729178323819831  0.42014349301136538761  1
0.45660948248474947375  0.41553967872849667531  1
0.45660948248474947375  0.41553967872849667531  1
1  2  3  4
  
ZONE T='face857'
STRANDID=0, SOLUTIONTIME=0
Nodes=4, Elements=1, ZONETYPE=FEQuadrilateral
DATAPACKING=POINT
DT=(SINGLE SINGLE SINGLE)
0.46670772464030474413  0.3912585514923481167  -1
0.46355853300595539768  0.39519466731787322722  -1
0.46252832801170079557  0.39397254075205700996  -1
0.46141417477732221686  0.39052905328000919738  -1
1  2  3  4
  
ZONE T='face858'
STRANDID=0, SOLUTIONTIME=0
Nodes=4, Elements=1, ZONETYPE=FEQuadrilateral
DATAPACKING=POINT
DT=(SINGLE SINGLE SINGLE)
0.46355853300595539768  0.39519466731787322722  1
0.46310653950448960048  0.39575960555622896608  1
0.46252832801170079557  0.39397254075205700996  1
0.46252832801170079557  0.39397254075205700996  1
1  2  3  4
  
ZONE T='face859'
STRANDID=0, SOLUTIONTIME=0
Nodes=4, Elements=1, ZONETYPE=FEQuadrilateral
DATAPACKING=POINT
DT=(SINGLE SINGLE SINGLE)
0.46451944479108714381  0.38529024288678431764  -1
0.47068213657745122669  0.38717529855517823778  -1
0.46670772464030474413  0.3912585514923481167  -1
0.46670772464030474413  0.3912585514923481167  -1
1  2  3  4
  
ZONE T='face860'
STRANDID=0, SOLUTIONTIME=0
Nodes=4, Elements=1, ZONETYPE=FEQuadrilateral
DATAPACKING=POINT
DT=(SINGLE SINGLE SINGLE)
0.46141417477732221686  0.39052905328000919738  -1
0.45509240967737230044  0.385151351388479668  -1
0.45480877063179148134  0.38481487193571028982  -1
0.46451944479108714381  0.38529024288678431764  -1
1  2  3  4
  
ZONE T='face861'
STRANDID=0, SOLUTIONTIME=0
Nodes=4, Elements=1, ZONETYPE=FEQuadrilateral
DATAPACKING=POINT
DT=(SINGLE SINGLE SINGLE)
0.45509240967737230044  0.385151351388479668  1
0.45469002742883357637  0.38480905904688328389  1
0.45480877063179148134  0.38481487193571028982  1
0.45480877063179148134  0.38481487193571028982  1
1  2  3  4
  
ZONE T='face862'
STRANDID=0, SOLUTIONTIME=0
Nodes=4, Elements=1, ZONETYPE=FEQuadrilateral
DATAPACKING=POINT
DT=(SINGLE SINGLE SINGLE)
0.46670772464030474413  0.3912585514923481167  -1
0.46141417477732221686  0.39052905328000919738  -1
0.46451944479108714381  0.38529024288678431764  -1
0.46451944479108714381  0.38529024288678431764  -1
1  2  3  4
  
ZONE T='face863'
STRANDID=0, SOLUTIONTIME=0
Nodes=4, Elements=1, ZONETYPE=FEQuadrilateral
DATAPACKING=POINT
DT=(SINGLE SINGLE SINGLE)
0.4435982309541384172  0.39751672150573613695  1
0.44366071990393424196  0.39343974057851405224  1
0.44709697852953800279  0.39062917560747684176  1
0.45010598619612751659  0.39314108674728187598  1
1  2  3  4
  
ZONE T='face864'
STRANDID=0, SOLUTIONTIME=0
Nodes=4, Elements=1, ZONETYPE=FEQuadrilateral
DATAPACKING=POINT
DT=(SINGLE SINGLE SINGLE)
0.44366071990393424196  0.39343974057851405224  -1
0.44374666593240041923  0.38783234407127892274  -1
0.44709697852953800279  0.39062917560747684176  -1
0.44709697852953800279  0.39062917560747684176  -1
1  2  3  4
  
ZONE T='face865'
STRANDID=0, SOLUTIONTIME=0
Nodes=4, Elements=1, ZONETYPE=FEQuadrilateral
DATAPACKING=POINT
DT=(SINGLE SINGLE SINGLE)
0.44374666593240041923  0.38783234407127892274  -1
0.44366071990393424196  0.39343974057851405224  -1
0.44040173449348596346  0.39610531125689041332  -1
0.43344662917110815537  0.39303429051444888076  -1
1  2  3  4
  
ZONE T='face866'
STRANDID=0, SOLUTIONTIME=0
Nodes=4, Elements=1, ZONETYPE=FEQuadrilateral
DATAPACKING=POINT
DT=(SINGLE SINGLE SINGLE)
0.44366071990393424196  0.39343974057851405224  1
0.4435982309541384172  0.39751672150573613695  1
0.44040173449348596346  0.39610531125689041332  1
0.44040173449348596346  0.39610531125689041332  1
1  2  3  4
  
ZONE T='face867'
STRANDID=0, SOLUTIONTIME=0
Nodes=4, Elements=1, ZONETYPE=FEQuadrilateral
DATAPACKING=POINT
DT=(SINGLE SINGLE SINGLE)
0.45674496136540021496  0.39442281869703887942  1
0.46036390504027047132  0.39140489758608515425  1
0.46252832801170079557  0.39397254075205700996  1
0.46310653950448960048  0.39575960555622896608  1
1  2  3  4
  
ZONE T='face868'
STRANDID=0, SOLUTIONTIME=0
Nodes=4, Elements=1, ZONETYPE=FEQuadrilateral
DATAPACKING=POINT
DT=(SINGLE SINGLE SINGLE)
0.46036390504027047132  0.39140489758608515425  -1
0.46141417477732221686  0.39052905328000919738  -1
0.46252832801170079557  0.39397254075205700996  -1
0.46252832801170079557  0.39397254075205700996  -1
1  2  3  4
  
ZONE T='face869'
STRANDID=0, SOLUTIONTIME=0
Nodes=4, Elements=1, ZONETYPE=FEQuadrilateral
DATAPACKING=POINT
DT=(SINGLE SINGLE SINGLE)
0.45469002742883357637  0.38480905904688328389  1
0.45674496136540021496  0.39442281869703887942  1
0.45010598619612751659  0.39314108674728187598  1
0.45010598619612751659  0.39314108674728187598  1
1  2  3  4
  
ZONE T='face870'
STRANDID=0, SOLUTIONTIME=0
Nodes=4, Elements=1, ZONETYPE=FEQuadrilateral
DATAPACKING=POINT
DT=(SINGLE SINGLE SINGLE)
0.45010598619612751659  0.39314108674728187598  1
0.44709697852953800279  0.39062917560747684176  1
0.45396936249538244468  0.38500815468140298092  1
0.45469002742883357637  0.38480905904688328389  1
1  2  3  4
  
ZONE T='face871'
STRANDID=0, SOLUTIONTIME=0
Nodes=4, Elements=1, ZONETYPE=FEQuadrilateral
DATAPACKING=POINT
DT=(SINGLE SINGLE SINGLE)
0.44709697852953800279  0.39062917560747684176  -1
0.44374666593240041923  0.38783234407127892274  -1
0.45396936249538244468  0.38500815468140298092  -1
0.45396936249538244468  0.38500815468140298092  -1
1  2  3  4
  
ZONE T='face872'
STRANDID=0, SOLUTIONTIME=0
Nodes=4, Elements=1, ZONETYPE=FEQuadrilateral
DATAPACKING=POINT
DT=(SINGLE SINGLE SINGLE)
0.45469002742883357637  0.38480905904688328389  1
0.45509240967737230044  0.385151351388479668  1
0.46036390504027047132  0.39140489758608515425  1
0.45674496136540021496  0.39442281869703887942  1
1  2  3  4
  
ZONE T='face873'
STRANDID=0, SOLUTIONTIME=0
Nodes=4, Elements=1, ZONETYPE=FEQuadrilateral
DATAPACKING=POINT
DT=(SINGLE SINGLE SINGLE)
0.45509240967737230044  0.385151351388479668  -1
0.46141417477732221686  0.39052905328000919738  -1
0.46036390504027047132  0.39140489758608515425  -1
0.46036390504027047132  0.39140489758608515425  -1
1  2  3  4
  
ZONE T='face874'
STRANDID=0, SOLUTIONTIME=0
Nodes=4, Elements=1, ZONETYPE=FEQuadrilateral
DATAPACKING=POINT
DT=(SINGLE SINGLE SINGLE)
0.47955709978023913775  0.39221144761491394393  -1
0.48396739739388411339  0.39157897685745096661  -1
0.48240398152353652916  0.39533899093474256237  -1
0.48240398152353652916  0.39533899093474256237  -1
1  2  3  4
  
ZONE T='face875'
STRANDID=0, SOLUTIONTIME=0
Nodes=4, Elements=1, ZONETYPE=FEQuadrilateral
DATAPACKING=POINT
DT=(SINGLE SINGLE SINGLE)
0.48396739739388411339  0.39157897685745096661  -1
0.47955709978023913775  0.39221144761491394393  -1
0.4812035987705378659  0.38655591869074340527  -1
0.4812035987705378659  0.38655591869074340527  -1
1  2  3  4
  
ZONE T='face876'
STRANDID=0, SOLUTIONTIME=0
Nodes=4, Elements=1, ZONETYPE=FEQuadrilateral
DATAPACKING=POINT
DT=(SINGLE SINGLE SINGLE)
0.47570404790672005113  0.38926282769912806669  -1
0.4812035987705378659  0.38655591869074340527  -1
0.47955709978023913775  0.39221144761491394393  -1
0.47955709978023913775  0.39221144761491394393  -1
1  2  3  4
  
ZONE T='face877'
STRANDID=0, SOLUTIONTIME=0
Nodes=4, Elements=1, ZONETYPE=FEQuadrilateral
DATAPACKING=POINT
DT=(SINGLE SINGLE SINGLE)
0.4812035987705378659  0.38655591869074340527  -1
0.48669345695624866011  0.38824283227086914261  -1
0.48396739739388411339  0.39157897685745096661  -1
0.48396739739388411339  0.39157897685745096661  -1
1  2  3  4
  
ZONE T='face878'
STRANDID=0, SOLUTIONTIME=0
Nodes=4, Elements=1, ZONETYPE=FEQuadrilateral
DATAPACKING=POINT
DT=(SINGLE SINGLE SINGLE)
0.47955709978023913775  0.39221144761491394393  -1
0.47577918011811820564  0.39348981003474270413  -1
0.47570404790672005113  0.38926282769912806669  -1
0.47570404790672005113  0.38926282769912806669  -1
1  2  3  4
  
ZONE T='face879'
STRANDID=0, SOLUTIONTIME=0
Nodes=4, Elements=1, ZONETYPE=FEQuadrilateral
DATAPACKING=POINT
DT=(SINGLE SINGLE SINGLE)
0.46866636711730536025  0.39632823516024767718  -1
0.46670772464030474413  0.3912585514923481167  -1
0.47182204216930972995  0.39237407680483671335  -1
0.47182204216930972995  0.39237407680483671335  -1
1  2  3  4
  
ZONE T='face880'
STRANDID=0, SOLUTIONTIME=0
Nodes=4, Elements=1, ZONETYPE=FEQuadrilateral
DATAPACKING=POINT
DT=(SINGLE SINGLE SINGLE)
0.47182204216930972995  0.39237407680483671335  -1
0.47354246597249266548  0.3967405460061586564  -1
0.46866636711730536025  0.39632823516024767718  -1
0.46866636711730536025  0.39632823516024767718  -1
1  2  3  4
  
ZONE T='face881'
STRANDID=0, SOLUTIONTIME=0
Nodes=4, Elements=1, ZONETYPE=FEQuadrilateral
DATAPACKING=POINT
DT=(SINGLE SINGLE SINGLE)
0.46866636711730536025  0.39632823516024767718  -1
0.46412232869908759403  0.3958634950736232283  -1
0.46355853300595539768  0.39519466731787322722  -1
0.46670772464030474413  0.3912585514923481167  -1
1  2  3  4
  
ZONE T='face882'
STRANDID=0, SOLUTIONTIME=0
Nodes=4, Elements=1, ZONETYPE=FEQuadrilateral
DATAPACKING=POINT
DT=(SINGLE SINGLE SINGLE)
0.46412232869908759403  0.3958634950736232283  1
0.46310653950448960048  0.39575960555622896608  1
0.46355853300595539768  0.39519466731787322722  1
0.46355853300595539768  0.39519466731787322722  1
1  2  3  4
  
ZONE T='face883'
STRANDID=0, SOLUTIONTIME=0
Nodes=4, Elements=1, ZONETYPE=FEQuadrilateral
DATAPACKING=POINT
DT=(SINGLE SINGLE SINGLE)
0.47826941679051399037  0.39680416191005024595  -1
0.47577918011811820564  0.39348981003474270413  -1
0.47955709978023913775  0.39221144761491394393  -1
0.47955709978023913775  0.39221144761491394393  -1
1  2  3  4
  
ZONE T='face884'
STRANDID=0, SOLUTIONTIME=0
Nodes=4, Elements=1, ZONETYPE=FEQuadrilateral
DATAPACKING=POINT
DT=(SINGLE SINGLE SINGLE)
0.47955709978023913775  0.39221144761491394393  -1
0.48240398152353652916  0.39533899093474256237  -1
0.47826941679051399037  0.39680416191005024595  -1
0.47826941679051399037  0.39680416191005024595  -1
1  2  3  4
  
ZONE T='face885'
STRANDID=0, SOLUTIONTIME=0
Nodes=4, Elements=1, ZONETYPE=FEQuadrilateral
DATAPACKING=POINT
DT=(SINGLE SINGLE SINGLE)
0.47577918011811820564  0.39348981003474270413  -1
0.47826941679051399037  0.39680416191005024595  -1
0.47354246597249266548  0.3967405460061586564  -1
0.47354246597249266548  0.3967405460061586564  -1
1  2  3  4
  
ZONE T='face886'
STRANDID=0, SOLUTIONTIME=0
Nodes=4, Elements=1, ZONETYPE=FEQuadrilateral
DATAPACKING=POINT
DT=(SINGLE SINGLE SINGLE)
0.47182204216930972995  0.39237407680483671335  -1
0.47068213657745122669  0.38717529855517823778  -1
0.47570404790672005113  0.38926282769912806669  -1
0.47570404790672005113  0.38926282769912806669  -1
1  2  3  4
  
ZONE T='face887'
STRANDID=0, SOLUTIONTIME=0
Nodes=4, Elements=1, ZONETYPE=FEQuadrilateral
DATAPACKING=POINT
DT=(SINGLE SINGLE SINGLE)
0.47570404790672005113  0.38926282769912806669  -1
0.47577918011811820564  0.39348981003474270413  -1
0.47182204216930972995  0.39237407680483671335  -1
0.47182204216930972995  0.39237407680483671335  -1
1  2  3  4
  
ZONE T='face888'
STRANDID=0, SOLUTIONTIME=0
Nodes=4, Elements=1, ZONETYPE=FEQuadrilateral
DATAPACKING=POINT
DT=(SINGLE SINGLE SINGLE)
0.47068213657745122669  0.38717529855517823778  -1
0.47182204216930972995  0.39237407680483671335  -1
0.46670772464030474413  0.3912585514923481167  -1
0.46670772464030474413  0.3912585514923481167  -1
1  2  3  4
  
ZONE T='face889'
STRANDID=0, SOLUTIONTIME=0
Nodes=4, Elements=1, ZONETYPE=FEQuadrilateral
DATAPACKING=POINT
DT=(SINGLE SINGLE SINGLE)
0.47354246597249266548  0.3967405460061586564  -1
0.47182204216930972995  0.39237407680483671335  -1
0.47577918011811820564  0.39348981003474270413  -1
0.47577918011811820564  0.39348981003474270413  -1
1  2  3  4
  
ZONE T='face890'
STRANDID=0, SOLUTIONTIME=0
Nodes=4, Elements=1, ZONETYPE=FEQuadrilateral
DATAPACKING=POINT
DT=(SINGLE SINGLE SINGLE)
0.48669345695624866011  0.38824283227086914261  -1
0.4812035987705378659  0.38655591869074340527  -1
0.48632788011742689172  0.38392130128445262072  -1
0.48632788011742689172  0.38392130128445262072  -1
1  2  3  4
  
ZONE T='face891'
STRANDID=0, SOLUTIONTIME=0
Nodes=4, Elements=1, ZONETYPE=FEQuadrilateral
DATAPACKING=POINT
DT=(SINGLE SINGLE SINGLE)
0.4812035987705378659  0.38655591869074340527  -1
0.47937957313817025629  0.38135603626960917767  -1
0.48313493062651274856  0.38149642621635843076  -1
0.48313493062651274856  0.38149642621635843076  -1
1  2  3  4
  
ZONE T='face892'
STRANDID=0, SOLUTIONTIME=0
Nodes=4, Elements=1, ZONETYPE=FEQuadrilateral
DATAPACKING=POINT
DT=(SINGLE SINGLE SINGLE)
0.47537029221404392132  0.38390379287478926251  -1
0.47570404790672005113  0.38926282769912806669  -1
0.47068213657745122669  0.38717529855517823778  -1
0.47068213657745122669  0.38717529855517823778  -1
1  2  3  4
  
ZONE T='face893'
STRANDID=0, SOLUTIONTIME=0
Nodes=4, Elements=1, ZONETYPE=FEQuadrilateral
DATAPACKING=POINT
DT=(SINGLE SINGLE SINGLE)
0.47537029221404392132  0.38390379287478926251  -1
0.47565854170478677476  0.37800773671524529052  -1
0.47937957313817025629  0.38135603626960917767  -1
0.47937957313817025629  0.38135603626960917767  -1
1  2  3  4
  
ZONE T='face894'
STRANDID=0, SOLUTIONTIME=0
Nodes=4, Elements=1, ZONETYPE=FEQuadrilateral
DATAPACKING=POINT
DT=(SINGLE SINGLE SINGLE)
0.47937957313817025629  0.38135603626960917767  -1
0.4812035987705378659  0.38655591869074340527  -1
0.47537029221404392132  0.38390379287478926251  -1
0.47537029221404392132  0.38390379287478926251  -1
1  2  3  4
  
ZONE T='face895'
STRANDID=0, SOLUTIONTIME=0
Nodes=4, Elements=1, ZONETYPE=FEQuadrilateral
DATAPACKING=POINT
DT=(SINGLE SINGLE SINGLE)
0.47570404790672005113  0.38926282769912806669  -1
0.47537029221404392132  0.38390379287478926251  -1
0.4812035987705378659  0.38655591869074340527  -1
0.4812035987705378659  0.38655591869074340527  -1
1  2  3  4
  
ZONE T='face896'
STRANDID=0, SOLUTIONTIME=0
Nodes=4, Elements=1, ZONETYPE=FEQuadrilateral
DATAPACKING=POINT
DT=(SINGLE SINGLE SINGLE)
0.46991968134872941221  0.38095620642693756031  -1
0.47537029221404392132  0.38390379287478926251  -1
0.47068213657745122669  0.38717529855517823778  -1
0.47068213657745122669  0.38717529855517823778  -1
1  2  3  4
  
ZONE T='face897'
STRANDID=0, SOLUTIONTIME=0
Nodes=4, Elements=1, ZONETYPE=FEQuadrilateral
DATAPACKING=POINT
DT=(SINGLE SINGLE SINGLE)
0.4703843721484684548  0.37413557963862659195  -1
0.47565854170478677476  0.37800773671524529052  -1
0.46991968134872941221  0.38095620642693756031  -1
0.46991968134872941221  0.38095620642693756031  -1
1  2  3  4
  
ZONE T='face898'
STRANDID=0, SOLUTIONTIME=0
Nodes=4, Elements=1, ZONETYPE=FEQuadrilateral
DATAPACKING=POINT
DT=(SINGLE SINGLE SINGLE)
0.47537029221404392132  0.38390379287478926251  -1
0.46991968134872941221  0.38095620642693756031  -1
0.47565854170478677476  0.37800773671524529052  -1
0.47565854170478677476  0.37800773671524529052  -1
1  2  3  4
  
ZONE T='face899'
STRANDID=0, SOLUTIONTIME=0
Nodes=4, Elements=1, ZONETYPE=FEQuadrilateral
DATAPACKING=POINT
DT=(SINGLE SINGLE SINGLE)
0.46451944479108714381  0.38529024288678431764  -1
0.45480877063179148134  0.38481487193571028982  -1
0.45475304329023180649  0.3847487628943621063  -1
0.46283372656310672877  0.37775786456695431559  -1
1  2  3  4
  
ZONE T='face900'
STRANDID=0, SOLUTIONTIME=0
Nodes=4, Elements=1, ZONETYPE=FEQuadrilateral
DATAPACKING=POINT
DT=(SINGLE SINGLE SINGLE)
0.46269713600387712971  0.37714753020029911923  1
0.46283372656310672877  0.37775786456695431559  1
0.45749975967869360716  0.38212059235735029716  1
0.45749975967869360716  0.38212059235735029716  1
1  2  3  4
  
ZONE T='face901'
STRANDID=0, SOLUTIONTIME=0
Nodes=4, Elements=1, ZONETYPE=FEQuadrilateral
DATAPACKING=POINT
DT=(SINGLE SINGLE SINGLE)
0.45749975967869360716  0.38212059235735029716  -1
0.46283372656310672877  0.37775786456695431559  -1
0.45475304329023180649  0.3847487628943621063  -1
0.45475304329023180649  0.3847487628943621063  -1
1  2  3  4
  
ZONE T='face902'
STRANDID=0, SOLUTIONTIME=0
Nodes=4, Elements=1, ZONETYPE=FEQuadrilateral
DATAPACKING=POINT
DT=(SINGLE SINGLE SINGLE)
0.45469002742883357637  0.38480905904688328389  1
0.45475304329023180649  0.3847487628943621063  1
0.45480877063179148134  0.38481487193571028982  1
0.45480877063179148134  0.38481487193571028982  1
1  2  3  4
  
ZONE T='face903'
STRANDID=0, SOLUTIONTIME=0
Nodes=4, Elements=1, ZONETYPE=FEQuadrilateral
DATAPACKING=POINT
DT=(SINGLE SINGLE SINGLE)
0.46991968134872941221  0.38095620642693756031  -1
0.47068213657745122669  0.38717529855517823778  -1
0.46451944479108714381  0.38529024288678431764  -1
0.46451944479108714381  0.38529024288678431764  -1
1  2  3  4
  
ZONE T='face904'
STRANDID=0, SOLUTIONTIME=0
Nodes=4, Elements=1, ZONETYPE=FEQuadrilateral
DATAPACKING=POINT
DT=(SINGLE SINGLE SINGLE)
0.46589119886583346686  0.37136079377170871929  1
0.4686055153026243425  0.37303703602042365128  1
0.46439169048178885468  0.37648358359900691017  1
0.46269713600387712971  0.37714753020029911923  1
1  2  3  4
  
ZONE T='face905'
STRANDID=0, SOLUTIONTIME=0
Nodes=4, Elements=1, ZONETYPE=FEQuadrilateral
DATAPACKING=POINT
DT=(SINGLE SINGLE SINGLE)
0.4686055153026243425  0.37303703602042365128  -1
0.4703843721484684548  0.37413557963862659195  -1
0.46439169048178885468  0.37648358359900691017  -1
0.46439169048178885468  0.37648358359900691017  -1
1  2  3  4
  
ZONE T='face906'
STRANDID=0, SOLUTIONTIME=0
Nodes=4, Elements=1, ZONETYPE=FEQuadrilateral
DATAPACKING=POINT
DT=(SINGLE SINGLE SINGLE)
0.46991968134872941221  0.38095620642693756031  -1
0.46323388081064248434  0.3774305726856960197  -1
0.46439169048178885468  0.37648358359900691017  -1
0.4703843721484684548  0.37413557963862659195  -1
1  2  3  4
  
ZONE T='face907'
STRANDID=0, SOLUTIONTIME=0
Nodes=4, Elements=1, ZONETYPE=FEQuadrilateral
DATAPACKING=POINT
DT=(SINGLE SINGLE SINGLE)
0.46323388081064248434  0.3774305726856960197  1
0.46269713600387712971  0.37714753020029911923  1
0.46439169048178885468  0.37648358359900691017  1
0.46439169048178885468  0.37648358359900691017  1
1  2  3  4
  
ZONE T='face908'
STRANDID=0, SOLUTIONTIME=0
Nodes=4, Elements=1, ZONETYPE=FEQuadrilateral
DATAPACKING=POINT
DT=(SINGLE SINGLE SINGLE)
0.46451944479108714381  0.38529024288678431764  -1
0.46283372656310672877  0.37775786456695431559  -1
0.46323388081064248434  0.3774305726856960197  -1
0.46991968134872941221  0.38095620642693756031  -1
1  2  3  4
  
ZONE T='face909'
STRANDID=0, SOLUTIONTIME=0
Nodes=4, Elements=1, ZONETYPE=FEQuadrilateral
DATAPACKING=POINT
DT=(SINGLE SINGLE SINGLE)
0.46283372656310672877  0.37775786456695431559  1
0.46269713600387712971  0.37714753020029911923  1
0.46323388081064248434  0.3774305726856960197  1
0.46323388081064248434  0.3774305726856960197  1
1  2  3  4
  
ZONE T='face910'
STRANDID=0, SOLUTIONTIME=0
Nodes=4, Elements=1, ZONETYPE=FEQuadrilateral
DATAPACKING=POINT
DT=(SINGLE SINGLE SINGLE)
0.49715056568477783427  0.40019501523670752974  -1
0.49820551141898256065  0.401340447252806376  -1
0.49661539630562512304  0.40226494342912783031  -1
0.49661539630562512304  0.40226494342912783031  -1
1  2  3  4
  
ZONE T='face911'
STRANDID=0, SOLUTIONTIME=0
Nodes=4, Elements=1, ZONETYPE=FEQuadrilateral
DATAPACKING=POINT
DT=(SINGLE SINGLE SINGLE)
0.49820551141898256065  0.401340447252806376  -1
0.49855498910565954063  0.40270435427905343362  -1
0.49661539630562512304  0.40226494342912783031  -1
0.49661539630562512304  0.40226494342912783031  -1
1  2  3  4
  
ZONE T='face912'
STRANDID=0, SOLUTIONTIME=0
Nodes=4, Elements=1, ZONETYPE=FEQuadrilateral
DATAPACKING=POINT
DT=(SINGLE SINGLE SINGLE)
0.50005842627650365362  0.4030268416982311086  -1
0.49961080129582557952  0.40154337282982682789  -1
0.50112411485153696145  0.40192897876654443134  -1
0.50112411485153696145  0.40192897876654443134  -1
1  2  3  4
  
ZONE T='face913'
STRANDID=0, SOLUTIONTIME=0
Nodes=4, Elements=1, ZONETYPE=FEQuadrilateral
DATAPACKING=POINT
DT=(SINGLE SINGLE SINGLE)
0.50078463665916639336  0.4001890949404294795  -1
0.50112411485153696145  0.40192897876654443134  -1
0.49961080129582557952  0.40154337282982682789  -1
0.49961080129582557952  0.40154337282982682789  -1
1  2  3  4
  
ZONE T='face914'
STRANDID=0, SOLUTIONTIME=0
Nodes=4, Elements=1, ZONETYPE=FEQuadrilateral
DATAPACKING=POINT
DT=(SINGLE SINGLE SINGLE)
0.50112411485153696145  0.40192897876654443134  -1
0.50149137237419449953  0.40336798508084364956  -1
0.50005842627650365362  0.4030268416982311086  -1
0.50005842627650365362  0.4030268416982311086  -1
1  2  3  4
  
ZONE T='face915'
STRANDID=0, SOLUTIONTIME=0
Nodes=4, Elements=1, ZONETYPE=FEQuadrilateral
DATAPACKING=POINT
DT=(SINGLE SINGLE SINGLE)
0.49961080129582557952  0.40154337282982682789  -1
0.50005842627650365362  0.4030268416982311086  -1
0.49855498910565954063  0.40270435427905343362  -1
0.49855498910565954063  0.40270435427905343362  -1
1  2  3  4
  
ZONE T='face916'
STRANDID=0, SOLUTIONTIME=0
Nodes=4, Elements=1, ZONETYPE=FEQuadrilateral
DATAPACKING=POINT
DT=(SINGLE SINGLE SINGLE)
0.49984216399250297469  0.3985369609923269385  -1
0.50078463665916639336  0.4001890949404294795  -1
0.4989303919633446549  0.40004117049487303293  -1
0.4989303919633446549  0.40004117049487303293  -1
1  2  3  4
  
ZONE T='face917'
STRANDID=0, SOLUTIONTIME=0
Nodes=4, Elements=1, ZONETYPE=FEQuadrilateral
DATAPACKING=POINT
DT=(SINGLE SINGLE SINGLE)
0.4989303919633446549  0.40004117049487303293  -1
0.49961080129582557952  0.40154337282982682789  -1
0.49820551141898256065  0.401340447252806376  -1
0.49820551141898256065  0.401340447252806376  -1
1  2  3  4
  
ZONE T='face918'
STRANDID=0, SOLUTIONTIME=0
Nodes=4, Elements=1, ZONETYPE=FEQuadrilateral
DATAPACKING=POINT
DT=(SINGLE SINGLE SINGLE)
0.49855498910565954063  0.40270435427905343362  -1
0.49820551141898256065  0.401340447252806376  -1
0.49961080129582557952  0.40154337282982682789  -1
0.49961080129582557952  0.40154337282982682789  -1
1  2  3  4
  
ZONE T='face919'
STRANDID=0, SOLUTIONTIME=0
Nodes=4, Elements=1, ZONETYPE=FEQuadrilateral
DATAPACKING=POINT
DT=(SINGLE SINGLE SINGLE)
0.49820551141898256065  0.401340447252806376  -1
0.49715056568477783427  0.40019501523670752974  -1
0.4989303919633446549  0.40004117049487303293  -1
0.4989303919633446549  0.40004117049487303293  -1
1  2  3  4
  
ZONE T='face920'
STRANDID=0, SOLUTIONTIME=0
Nodes=4, Elements=1, ZONETYPE=FEQuadrilateral
DATAPACKING=POINT
DT=(SINGLE SINGLE SINGLE)
0.49961080129582557952  0.40154337282982682789  -1
0.4989303919633446549  0.40004117049487303293  -1
0.50078463665916639336  0.4001890949404294795  -1
0.50078463665916639336  0.4001890949404294795  -1
1  2  3  4
  
ZONE T='face921'
STRANDID=0, SOLUTIONTIME=0
Nodes=4, Elements=1, ZONETYPE=FEQuadrilateral
DATAPACKING=POINT
DT=(SINGLE SINGLE SINGLE)
0.49295024411443061352  0.400522559207368678  -1
0.49410585305011583968  0.3987295086035513858  -1
0.49517064043334080292  0.40049510217569261883  -1
0.49517064043334080292  0.40049510217569261883  -1
1  2  3  4
  
ZONE T='face922'
STRANDID=0, SOLUTIONTIME=0
Nodes=4, Elements=1, ZONETYPE=FEQuadrilateral
DATAPACKING=POINT
DT=(SINGLE SINGLE SINGLE)
0.49605070660993377807  0.39866200717842825707  -1
0.49517064043334080292  0.40049510217569261883  -1
0.49410585305011583968  0.3987295086035513858  -1
0.49410585305011583968  0.3987295086035513858  -1
1  2  3  4
  
ZONE T='face923'
STRANDID=0, SOLUTIONTIME=0
Nodes=4, Elements=1, ZONETYPE=FEQuadrilateral
DATAPACKING=POINT
DT=(SINGLE SINGLE SINGLE)
0.49410585305011583968  0.3987295086035513858  -1
0.49295024411443061352  0.400522559207368678  -1
0.49209557790179725423  0.39851681519703069378  -1
0.49209557790179725423  0.39851681519703069378  -1
1  2  3  4
  
ZONE T='face924'
STRANDID=0, SOLUTIONTIME=0
Nodes=4, Elements=1, ZONETYPE=FEQuadrilateral
DATAPACKING=POINT
DT=(SINGLE SINGLE SINGLE)
0.49416278911287764286  0.40260808811692122555  -1
0.49517064043334080292  0.40049510217569261883  -1
0.49661539630562512304  0.40226494342912783031  -1
0.49661539630562512304  0.40226494342912783031  -1
1  2  3  4
  
ZONE T='face925'
STRANDID=0, SOLUTIONTIME=0
Nodes=4, Elements=1, ZONETYPE=FEQuadrilateral
DATAPACKING=POINT
DT=(SINGLE SINGLE SINGLE)
0.49715056568477783427  0.40019501523670752974  -1
0.49661539630562512304  0.40226494342912783031  -1
0.49517064043334080292  0.40049510217569261883  -1
0.49517064043334080292  0.40049510217569261883  -1
1  2  3  4
  
ZONE T='face926'
STRANDID=0, SOLUTIONTIME=0
Nodes=4, Elements=1, ZONETYPE=FEQuadrilateral
DATAPACKING=POINT
DT=(SINGLE SINGLE SINGLE)
0.49517064043334080292  0.40049510217569261883  -1
0.49416278911287764286  0.40260808811692122555  -1
0.49295024411443061352  0.400522559207368678  -1
0.49295024411443061352  0.400522559207368678  -1
1  2  3  4
  
ZONE T='face927'
STRANDID=0, SOLUTIONTIME=0
Nodes=4, Elements=1, ZONETYPE=FEQuadrilateral
DATAPACKING=POINT
DT=(SINGLE SINGLE SINGLE)
0.49715056568477783427  0.40019501523670752974  -1
0.49797185490031736776  0.39848327273390726777  -1
0.4989303919633446549  0.40004117049487303293  -1
0.4989303919633446549  0.40004117049487303293  -1
1  2  3  4
  
ZONE T='face928'
STRANDID=0, SOLUTIONTIME=0
Nodes=4, Elements=1, ZONETYPE=FEQuadrilateral
DATAPACKING=POINT
DT=(SINGLE SINGLE SINGLE)
0.49984216399250297469  0.3985369609923269385  -1
0.4989303919633446549  0.40004117049487303293  -1
0.49797185490031736776  0.39848327273390726777  -1
0.49797185490031736776  0.39848327273390726777  -1
1  2  3  4
  
ZONE T='face929'
STRANDID=0, SOLUTIONTIME=0
Nodes=4, Elements=1, ZONETYPE=FEQuadrilateral
DATAPACKING=POINT
DT=(SINGLE SINGLE SINGLE)
0.49797185490031736776  0.39848327273390726777  -1
0.49715056568477783427  0.40019501523670752974  -1
0.49605070660993377807  0.39866200717842825707  -1
0.49605070660993377807  0.39866200717842825707  -1
1  2  3  4
  
ZONE T='face930'
STRANDID=0, SOLUTIONTIME=0
Nodes=4, Elements=1, ZONETYPE=FEQuadrilateral
DATAPACKING=POINT
DT=(SINGLE SINGLE SINGLE)
0.49517064043334080292  0.40049510217569261883  -1
0.49605070660993377807  0.39866200717842825707  -1
0.49715056568477783427  0.40019501523670752974  -1
0.49715056568477783427  0.40019501523670752974  -1
1  2  3  4
  
ZONE T='face931'
STRANDID=0, SOLUTIONTIME=0
Nodes=4, Elements=1, ZONETYPE=FEQuadrilateral
DATAPACKING=POINT
DT=(SINGLE SINGLE SINGLE)
0.49923259912380679726  0.40853942875237164722  -1
0.49852986562111478719  0.40691719757966049453  -1
0.50017975277115800381  0.40709798403014363366  -1
0.50017975277115800381  0.40709798403014363366  -1
1  2  3  4
  
ZONE T='face932'
STRANDID=0, SOLUTIONTIME=0
Nodes=4, Elements=1, ZONETYPE=FEQuadrilateral
DATAPACKING=POINT
DT=(SINGLE SINGLE SINGLE)
0.49954793327804780656  0.40563118175426599032  -1
0.50017975277115800381  0.40709798403014363366  -1
0.49852986562111478719  0.40691719757966049453  -1
0.49852986562111478719  0.40691719757966049453  -1
1  2  3  4
  
ZONE T='face933'
STRANDID=0, SOLUTIONTIME=0
Nodes=4, Elements=1, ZONETYPE=FEQuadrilateral
DATAPACKING=POINT
DT=(SINGLE SINGLE SINGLE)
0.50017975277115800381  0.40709798403014363366  -1
0.50098242505083678822  0.40853009490007119453  -1
0.49923259912380679726  0.40853942875237164722  -1
0.49923259912380679726  0.40853942875237164722  -1
1  2  3  4
  
ZONE T='face934'
STRANDID=0, SOLUTIONTIME=0
Nodes=4, Elements=1, ZONETYPE=FEQuadrilateral
DATAPACKING=POINT
DT=(SINGLE SINGLE SINGLE)
0.49852986562111478719  0.40691719757966049453  -1
0.49923259912380679726  0.40853942875237164722  -1
0.4973245040241381365  0.40832702841733692356  -1
0.4973245040241381365  0.40832702841733692356  -1
1  2  3  4
  
ZONE T='face935'
STRANDID=0, SOLUTIONTIME=0
Nodes=4, Elements=1, ZONETYPE=FEQuadrilateral
DATAPACKING=POINT
DT=(SINGLE SINGLE SINGLE)
0.50254713686953289553  0.40837288741175309381  -1
0.50172532162949667889  0.40714542746370802062  -1
0.50311933542720732593  0.40709955541137160528  -1
0.50311933542720732593  0.40709955541137160528  -1
1  2  3  4
  
ZONE T='face936'
STRANDID=0, SOLUTIONTIME=0
Nodes=4, Elements=1, ZONETYPE=FEQuadrilateral
DATAPACKING=POINT
DT=(SINGLE SINGLE SINGLE)
0.50246326041795497108  0.40594615564910935257  -1
0.50311933542720732593  0.40709955541137160528  -1
0.50172532162949667889  0.40714542746370802062  -1
0.50172532162949667889  0.40714542746370802062  -1
1  2  3  4
  
ZONE T='face937'
STRANDID=0, SOLUTIONTIME=0
Nodes=4, Elements=1, ZONETYPE=FEQuadrilateral
DATAPACKING=POINT
DT=(SINGLE SINGLE SINGLE)
0.50311933542720732593  0.40709955541137160528  -1
0.50390823410642859859  0.40813251394869781707  -1
0.50254713686953289553  0.40837288741175309381  -1
0.50254713686953289553  0.40837288741175309381  -1
1  2  3  4
  
ZONE T='face938'
STRANDID=0, SOLUTIONTIME=0
Nodes=4, Elements=1, ZONETYPE=FEQuadrilateral
DATAPACKING=POINT
DT=(SINGLE SINGLE SINGLE)
0.50172532162949667889  0.40714542746370802062  -1
0.50254713686953289553  0.40837288741175309381  -1
0.50098242505083678822  0.40853009490007119453  -1
0.50098242505083678822  0.40853009490007119453  -1
1  2  3  4
  
ZONE T='face939'
STRANDID=0, SOLUTIONTIME=0
Nodes=4, Elements=1, ZONETYPE=FEQuadrilateral
DATAPACKING=POINT
DT=(SINGLE SINGLE SINGLE)
0.50106097176141339844  0.40582845754316909659  -1
0.5005223432637370129  0.40445263800836378509  -1
0.50192821335742754396  0.40469906233248564842  -1
0.50192821335742754396  0.40469906233248564842  -1
1  2  3  4
  
ZONE T='face940'
STRANDID=0, SOLUTIONTIME=0
Nodes=4, Elements=1, ZONETYPE=FEQuadrilateral
DATAPACKING=POINT
DT=(SINGLE SINGLE SINGLE)
0.50149137237419449953  0.40336798508084364956  -1
0.50192821335742754396  0.40469906233248564842  -1
0.5005223432637370129  0.40445263800836378509  -1
0.5005223432637370129  0.40445263800836378509  -1
1  2  3  4
  
ZONE T='face941'
STRANDID=0, SOLUTIONTIME=0
Nodes=4, Elements=1, ZONETYPE=FEQuadrilateral
DATAPACKING=POINT
DT=(SINGLE SINGLE SINGLE)
0.50192821335742754396  0.40469906233248564842  -1
0.50246326041795497108  0.40594615564910935257  -1
0.50106097176141339844  0.40582845754316909659  -1
0.50106097176141339844  0.40582845754316909659  -1
1  2  3  4
  
ZONE T='face942'
STRANDID=0, SOLUTIONTIME=0
Nodes=4, Elements=1, ZONETYPE=FEQuadrilateral
DATAPACKING=POINT
DT=(SINGLE SINGLE SINGLE)
0.5005223432637370129  0.40445263800836378509  -1
0.50106097176141339844  0.40582845754316909659  -1
0.49954793327804780656  0.40563118175426599032  -1
0.49954793327804780656  0.40563118175426599032  -1
1  2  3  4
  
ZONE T='face943'
STRANDID=0, SOLUTIONTIME=0
Nodes=4, Elements=1, ZONETYPE=FEQuadrilateral
DATAPACKING=POINT
DT=(SINGLE SINGLE SINGLE)
0.50106097176141339844  0.40582845754316909659  -1
0.50172532162949667889  0.40714542746370802062  -1
0.50017975277115800381  0.40709798403014363366  -1
0.50017975277115800381  0.40709798403014363366  -1
1  2  3  4
  
ZONE T='face944'
STRANDID=0, SOLUTIONTIME=0
Nodes=4, Elements=1, ZONETYPE=FEQuadrilateral
DATAPACKING=POINT
DT=(SINGLE SINGLE SINGLE)
0.50098242505083678822  0.40853009490007119453  -1
0.50017975277115800381  0.40709798403014363366  -1
0.50172532162949667889  0.40714542746370802062  -1
0.50172532162949667889  0.40714542746370802062  -1
1  2  3  4
  
ZONE T='face945'
STRANDID=0, SOLUTIONTIME=0
Nodes=4, Elements=1, ZONETYPE=FEQuadrilateral
DATAPACKING=POINT
DT=(SINGLE SINGLE SINGLE)
0.50017975277115800381  0.40709798403014363366  -1
0.49954793327804780656  0.40563118175426599032  -1
0.50106097176141339844  0.40582845754316909659  -1
0.50106097176141339844  0.40582845754316909659  -1
1  2  3  4
  
ZONE T='face946'
STRANDID=0, SOLUTIONTIME=0
Nodes=4, Elements=1, ZONETYPE=FEQuadrilateral
DATAPACKING=POINT
DT=(SINGLE SINGLE SINGLE)
0.50172532162949667889  0.40714542746370802062  -1
0.50106097176141339844  0.40582845754316909659  -1
0.50246326041795497108  0.40594615564910935257  -1
0.50246326041795497108  0.40594615564910935257  -1
1  2  3  4
  
ZONE T='face947'
STRANDID=0, SOLUTIONTIME=0
Nodes=4, Elements=1, ZONETYPE=FEQuadrilateral
DATAPACKING=POINT
DT=(SINGLE SINGLE SINGLE)
0.49577272992179427513  0.40474371433903588713  -1
0.49661539630562512304  0.40226494342912783031  -1
0.4976491526453157288  0.40384057297715053592  -1
0.4976491526453157288  0.40384057297715053592  -1
1  2  3  4
  
ZONE T='face948'
STRANDID=0, SOLUTIONTIME=0
Nodes=4, Elements=1, ZONETYPE=FEQuadrilateral
DATAPACKING=POINT
DT=(SINGLE SINGLE SINGLE)
0.49855498910565954063  0.40270435427905343362  -1
0.4976491526453157288  0.40384057297715053592  -1
0.49661539630562512304  0.40226494342912783031  -1
0.49661539630562512304  0.40226494342912783031  -1
1  2  3  4
  
ZONE T='face949'
STRANDID=0, SOLUTIONTIME=0
Nodes=4, Elements=1, ZONETYPE=FEQuadrilateral
DATAPACKING=POINT
DT=(SINGLE SINGLE SINGLE)
0.49661539630562512304  0.40226494342912783031  -1
0.49577272992179427513  0.40474371433903588713  -1
0.49416278911287764286  0.40260808811692122555  -1
0.49416278911287764286  0.40260808811692122555  -1
1  2  3  4
  
ZONE T='face950'
STRANDID=0, SOLUTIONTIME=0
Nodes=4, Elements=1, ZONETYPE=FEQuadrilateral
DATAPACKING=POINT
DT=(SINGLE SINGLE SINGLE)
0.49693613409500164702  0.40659124139312485813  -1
0.49794564728168583256  0.40532772508963244018  -1
0.49852986562111478719  0.40691719757966049453  -1
0.49852986562111478719  0.40691719757966049453  -1
1  2  3  4
  
ZONE T='face951'
STRANDID=0, SOLUTIONTIME=0
Nodes=4, Elements=1, ZONETYPE=FEQuadrilateral
DATAPACKING=POINT
DT=(SINGLE SINGLE SINGLE)
0.49954793327804780656  0.40563118175426599032  -1
0.49852986562111478719  0.40691719757966049453  -1
0.49794564728168583256  0.40532772508963244018  -1
0.49794564728168583256  0.40532772508963244018  -1
1  2  3  4
  
ZONE T='face952'
STRANDID=0, SOLUTIONTIME=0
Nodes=4, Elements=1, ZONETYPE=FEQuadrilateral
DATAPACKING=POINT
DT=(SINGLE SINGLE SINGLE)
0.49852986562111478719  0.40691719757966049453  -1
0.4973245040241381365  0.40832702841733692356  -1
0.49693613409500164702  0.40659124139312485813  -1
0.49693613409500164702  0.40659124139312485813  -1
1  2  3  4
  
ZONE T='face953'
STRANDID=0, SOLUTIONTIME=0
Nodes=4, Elements=1, ZONETYPE=FEQuadrilateral
DATAPACKING=POINT
DT=(SINGLE SINGLE SINGLE)
0.49794564728168583256  0.40532772508963244018  -1
0.49693613409500164702  0.40659124139312485813  -1
0.49577272992179427513  0.40474371433903588713  -1
0.49577272992179427513  0.40474371433903588713  -1
1  2  3  4
  
ZONE T='face954'
STRANDID=0, SOLUTIONTIME=0
Nodes=4, Elements=1, ZONETYPE=FEQuadrilateral
DATAPACKING=POINT
DT=(SINGLE SINGLE SINGLE)
0.49904840754375479062  0.4041634800566570318  -1
0.50005842627650365362  0.4030268416982311086  -1
0.5005223432637370129  0.40445263800836378509  -1
0.5005223432637370129  0.40445263800836378509  -1
1  2  3  4
  
ZONE T='face955'
STRANDID=0, SOLUTIONTIME=0
Nodes=4, Elements=1, ZONETYPE=FEQuadrilateral
DATAPACKING=POINT
DT=(SINGLE SINGLE SINGLE)
0.50149137237419449953  0.40336798508084364956  -1
0.5005223432637370129  0.40445263800836378509  -1
0.50005842627650365362  0.4030268416982311086  -1
0.50005842627650365362  0.4030268416982311086  -1
1  2  3  4
  
ZONE T='face956'
STRANDID=0, SOLUTIONTIME=0
Nodes=4, Elements=1, ZONETYPE=FEQuadrilateral
DATAPACKING=POINT
DT=(SINGLE SINGLE SINGLE)
0.5005223432637370129  0.40445263800836378509  -1
0.49954793327804780656  0.40563118175426599032  -1
0.49904840754375479062  0.4041634800566570318  -1
0.49904840754375479062  0.4041634800566570318  -1
1  2  3  4
  
ZONE T='face957'
STRANDID=0, SOLUTIONTIME=0
Nodes=4, Elements=1, ZONETYPE=FEQuadrilateral
DATAPACKING=POINT
DT=(SINGLE SINGLE SINGLE)
0.50005842627650365362  0.4030268416982311086  -1
0.49904840754375479062  0.4041634800566570318  -1
0.49855498910565954063  0.40270435427905343362  -1
0.49855498910565954063  0.40270435427905343362  -1
1  2  3  4
  
ZONE T='face958'
STRANDID=0, SOLUTIONTIME=0
Nodes=4, Elements=1, ZONETYPE=FEQuadrilateral
DATAPACKING=POINT
DT=(SINGLE SINGLE SINGLE)
0.49904840754375479062  0.4041634800566570318  -1
0.49794564728168583256  0.40532772508963244018  -1
0.4976491526453157288  0.40384057297715053592  -1
0.4976491526453157288  0.40384057297715053592  -1
1  2  3  4
  
ZONE T='face959'
STRANDID=0, SOLUTIONTIME=0
Nodes=4, Elements=1, ZONETYPE=FEQuadrilateral
DATAPACKING=POINT
DT=(SINGLE SINGLE SINGLE)
0.49577272992179427513  0.40474371433903588713  -1
0.4976491526453157288  0.40384057297715053592  -1
0.49794564728168583256  0.40532772508963244018  -1
0.49794564728168583256  0.40532772508963244018  -1
1  2  3  4
  
ZONE T='face960'
STRANDID=0, SOLUTIONTIME=0
Nodes=4, Elements=1, ZONETYPE=FEQuadrilateral
DATAPACKING=POINT
DT=(SINGLE SINGLE SINGLE)
0.4976491526453157288  0.40384057297715053592  -1
0.49855498910565954063  0.40270435427905343362  -1
0.49904840754375479062  0.4041634800566570318  -1
0.49904840754375479062  0.4041634800566570318  -1
1  2  3  4
  
ZONE T='face961'
STRANDID=0, SOLUTIONTIME=0
Nodes=4, Elements=1, ZONETYPE=FEQuadrilateral
DATAPACKING=POINT
DT=(SINGLE SINGLE SINGLE)
0.49794564728168583256  0.40532772508963244018  -1
0.49904840754375479062  0.4041634800566570318  -1
0.49954793327804780656  0.40563118175426599032  -1
0.49954793327804780656  0.40563118175426599032  -1
1  2  3  4
  
ZONE T='face962'
STRANDID=0, SOLUTIONTIME=0
Nodes=4, Elements=1, ZONETYPE=FEQuadrilateral
DATAPACKING=POINT
DT=(SINGLE SINGLE SINGLE)
0.5050717623247945598  0.40785771472306325824  -1
0.50434533134870263016  0.40699733815631150557  -1
0.50540323987195712174  0.40686660263519203173  -1
0.50540323987195712174  0.40686660263519203173  -1
1  2  3  4
  
ZONE T='face963'
STRANDID=0, SOLUTIONTIME=0
Nodes=4, Elements=1, ZONETYPE=FEQuadrilateral
DATAPACKING=POINT
DT=(SINGLE SINGLE SINGLE)
0.50484262440285310181  0.40602395805645091764  -1
0.50540323987195712174  0.40686660263519203173  -1
0.50434533134870263016  0.40699733815631150557  -1
0.50434533134870263016  0.40699733815631150557  -1
1  2  3  4
  
ZONE T='face964'
STRANDID=0, SOLUTIONTIME=0
Nodes=4, Elements=1, ZONETYPE=FEQuadrilateral
DATAPACKING=POINT
DT=(SINGLE SINGLE SINGLE)
0.50540323987195712174  0.40686660263519203173  -1
0.5060623145422219471  0.40757743834028520302  -1
0.5050717623247945598  0.40785771472306325824  -1
0.5050717623247945598  0.40785771472306325824  -1
1  2  3  4
  
ZONE T='face965'
STRANDID=0, SOLUTIONTIME=0
Nodes=4, Elements=1, ZONETYPE=FEQuadrilateral
DATAPACKING=POINT
DT=(SINGLE SINGLE SINGLE)
0.50434533134870263016  0.40699733815631150557  -1
0.5050717623247945598  0.40785771472306325824  -1
0.50390823410642859859  0.40813251394869781707  -1
0.50390823410642859859  0.40813251394869781707  -1
1  2  3  4
  
ZONE T='face966'
STRANDID=0, SOLUTIONTIME=0
Nodes=4, Elements=1, ZONETYPE=FEQuadrilateral
DATAPACKING=POINT
DT=(SINGLE SINGLE SINGLE)
0.50696012152300740095  0.40728907848357670529  -1
0.50629331029064861269  0.40672196415883954401  -1
0.50694828488191712168  0.40655683910451645424  -1
0.50694828488191712168  0.40655683910451645424  -1
1  2  3  4
  
ZONE T='face967'
STRANDID=0, SOLUTIONTIME=0
Nodes=4, Elements=1, ZONETYPE=FEQuadrilateral
DATAPACKING=POINT
DT=(SINGLE SINGLE SINGLE)
0.50661769873492301652  0.40601650095571018007  -1
0.50694828488191712168  0.40655683910451645424  -1
0.50629331029064861269  0.40672196415883954401  -1
0.50629331029064861269  0.40672196415883954401  -1
1  2  3  4
  
ZONE T='face968'
STRANDID=0, SOLUTIONTIME=0
Nodes=4, Elements=1, ZONETYPE=FEQuadrilateral
DATAPACKING=POINT
DT=(SINGLE SINGLE SINGLE)
0.50629331029064861269  0.40672196415883954401  -1
0.50696012152300740095  0.40728907848357670529  -1
0.5060623145422219471  0.40757743834028520302  -1
0.5060623145422219471  0.40757743834028520302  -1
1  2  3  4
  
ZONE T='face969'
STRANDID=0, SOLUTIONTIME=0
Nodes=4, Elements=1, ZONETYPE=FEQuadrilateral
DATAPACKING=POINT
DT=(SINGLE SINGLE SINGLE)
0.5058063534582946108  0.40602115424030832402  -1
0.50539737428966013955  0.40519268366476701715  -1
0.50628583633464008251  0.40530705092158997305  -1
0.50628583633464008251  0.40530705092158997305  -1
1  2  3  4
  
ZONE T='face970'
STRANDID=0, SOLUTIONTIME=0
Nodes=4, Elements=1, ZONETYPE=FEQuadrilateral
DATAPACKING=POINT
DT=(SINGLE SINGLE SINGLE)
0.50600435879444516374  0.40448685649987564661  -1
0.50628583633464008251  0.40530705092158997305  -1
0.50539737428966013955  0.40519268366476701715  -1
0.50539737428966013955  0.40519268366476701715  -1
1  2  3  4
  
ZONE T='face971'
STRANDID=0, SOLUTIONTIME=0
Nodes=4, Elements=1, ZONETYPE=FEQuadrilateral
DATAPACKING=POINT
DT=(SINGLE SINGLE SINGLE)
0.50628583633464008251  0.40530705092158997305  -1
0.50661769873492301652  0.40601650095571018007  -1
0.5058063534582946108  0.40602115424030832402  -1
0.5058063534582946108  0.40602115424030832402  -1
1  2  3  4
  
ZONE T='face972'
STRANDID=0, SOLUTIONTIME=0
Nodes=4, Elements=1, ZONETYPE=FEQuadrilateral
DATAPACKING=POINT
DT=(SINGLE SINGLE SINGLE)
0.50539737428966013955  0.40519268366476701715  -1
0.5058063534582946108  0.40602115424030832402  -1
0.50484262440285310181  0.40602395805645091764  -1
0.50484262440285310181  0.40602395805645091764  -1
1  2  3  4
  
ZONE T='face973'
STRANDID=0, SOLUTIONTIME=0
Nodes=4, Elements=1, ZONETYPE=FEQuadrilateral
DATAPACKING=POINT
DT=(SINGLE SINGLE SINGLE)
0.5058063534582946108  0.40602115424030832402  -1
0.50629331029064861269  0.40672196415883954401  -1
0.50540323987195712174  0.40686660263519203173  -1
0.50540323987195712174  0.40686660263519203173  -1
1  2  3  4
  
ZONE T='face974'
STRANDID=0, SOLUTIONTIME=0
Nodes=4, Elements=1, ZONETYPE=FEQuadrilateral
DATAPACKING=POINT
DT=(SINGLE SINGLE SINGLE)
0.5060623145422219471  0.40757743834028520302  -1
0.50540323987195712174  0.40686660263519203173  -1
0.50629331029064861269  0.40672196415883954401  -1
0.50629331029064861269  0.40672196415883954401  -1
1  2  3  4
  
ZONE T='face975'
STRANDID=0, SOLUTIONTIME=0
Nodes=4, Elements=1, ZONETYPE=FEQuadrilateral
DATAPACKING=POINT
DT=(SINGLE SINGLE SINGLE)
0.50540323987195712174  0.40686660263519203173  -1
0.50484262440285310181  0.40602395805645091764  -1
0.5058063534582946108  0.40602115424030832402  -1
0.5058063534582946108  0.40602115424030832402  -1
1  2  3  4
  
ZONE T='face976'
STRANDID=0, SOLUTIONTIME=0
Nodes=4, Elements=1, ZONETYPE=FEQuadrilateral
DATAPACKING=POINT
DT=(SINGLE SINGLE SINGLE)
0.50629331029064861269  0.40672196415883954401  -1
0.5058063534582946108  0.40602115424030832402  -1
0.50661769873492301652  0.40601650095571018007  -1
0.50661769873492301652  0.40601650095571018007  -1
1  2  3  4
  
ZONE T='face977'
STRANDID=0, SOLUTIONTIME=0
Nodes=4, Elements=1, ZONETYPE=FEQuadrilateral
DATAPACKING=POINT
DT=(SINGLE SINGLE SINGLE)
0.50192821335742754396  0.40469906233248564842  -1
0.50281356829274037601  0.40369882203198698134  -1
0.50321919342383336637  0.40490093053029418968  -1
0.50321919342383336637  0.40490093053029418968  -1
1  2  3  4
  
ZONE T='face978'
STRANDID=0, SOLUTIONTIME=0
Nodes=4, Elements=1, ZONETYPE=FEQuadrilateral
DATAPACKING=POINT
DT=(SINGLE SINGLE SINGLE)
0.50400656842911628619  0.40399518626936592458  -1
0.50321919342383336637  0.40490093053029418968  -1
0.50281356829274037601  0.40369882203198698134  -1
0.50281356829274037601  0.40369882203198698134  -1
1  2  3  4
  
ZONE T='face979'
STRANDID=0, SOLUTIONTIME=0
Nodes=4, Elements=1, ZONETYPE=FEQuadrilateral
DATAPACKING=POINT
DT=(SINGLE SINGLE SINGLE)
0.50321919342383336637  0.40490093053029418968  -1
0.50246326041795497108  0.40594615564910935257  -1
0.50192821335742754396  0.40469906233248564842  -1
0.50192821335742754396  0.40469906233248564842  -1
1  2  3  4
  
ZONE T='face980'
STRANDID=0, SOLUTIONTIME=0
Nodes=4, Elements=1, ZONETYPE=FEQuadrilateral
DATAPACKING=POINT
DT=(SINGLE SINGLE SINGLE)
0.50281356829274037601  0.40369882203198698134  -1
0.50192821335742754396  0.40469906233248564842  -1
0.50149137237419449953  0.40336798508084364956  -1
0.50149137237419449953  0.40336798508084364956  -1
1  2  3  4
  
ZONE T='face981'
STRANDID=0, SOLUTIONTIME=0
Nodes=4, Elements=1, ZONETYPE=FEQuadrilateral
DATAPACKING=POINT
DT=(SINGLE SINGLE SINGLE)
0.50311933542720732593  0.40709955541137160528  -1
0.5037276179193215242  0.40600483583894236839  -1
0.50434533134870263016  0.40699733815631150557  -1
0.50434533134870263016  0.40699733815631150557  -1
1  2  3  4
  
ZONE T='face982'
STRANDID=0, SOLUTIONTIME=0
Nodes=4, Elements=1, ZONETYPE=FEQuadrilateral
DATAPACKING=POINT
DT=(SINGLE SINGLE SINGLE)
0.50484262440285310181  0.40602395805645091764  -1
0.50434533134870263016  0.40699733815631150557  -1
0.5037276179193215242  0.40600483583894236839  -1
0.5037276179193215242  0.40600483583894236839  -1
1  2  3  4
  
ZONE T='face983'
STRANDID=0, SOLUTIONTIME=0
Nodes=4, Elements=1, ZONETYPE=FEQuadrilateral
DATAPACKING=POINT
DT=(SINGLE SINGLE SINGLE)
0.50434533134870263016  0.40699733815631150557  -1
0.50390823410642859859  0.40813251394869781707  -1
0.50311933542720732593  0.40709955541137160528  -1
0.50311933542720732593  0.40709955541137160528  -1
1  2  3  4
  
ZONE T='face984'
STRANDID=0, SOLUTIONTIME=0
Nodes=4, Elements=1, ZONETYPE=FEQuadrilateral
DATAPACKING=POINT
DT=(SINGLE SINGLE SINGLE)
0.5037276179193215242  0.40600483583894236839  -1
0.50311933542720732593  0.40709955541137160528  -1
0.50246326041795497108  0.40594615564910935257  -1
0.50246326041795497108  0.40594615564910935257  -1
1  2  3  4
  
ZONE T='face985'
STRANDID=0, SOLUTIONTIME=0
Nodes=4, Elements=1, ZONETYPE=FEQuadrilateral
DATAPACKING=POINT
DT=(SINGLE SINGLE SINGLE)
0.50437685621694072768  0.40506215639681009133  -1
0.50506829116651130729  0.40425607418957848482  -1
0.50539737428966013955  0.40519268366476701715  -1
0.50539737428966013955  0.40519268366476701715  -1
1  2  3  4
  
ZONE T='face986'
STRANDID=0, SOLUTIONTIME=0
Nodes=4, Elements=1, ZONETYPE=FEQuadrilateral
DATAPACKING=POINT
DT=(SINGLE SINGLE SINGLE)
0.50600435879444516374  0.40448685649987564661  -1
0.50539737428966013955  0.40519268366476701715  -1
0.50506829116651130729  0.40425607418957848482  -1
0.50506829116651130729  0.40425607418957848482  -1
1  2  3  4
  
ZONE T='face987'
STRANDID=0, SOLUTIONTIME=0
Nodes=4, Elements=1, ZONETYPE=FEQuadrilateral
DATAPACKING=POINT
DT=(SINGLE SINGLE SINGLE)
0.50539737428966013955  0.40519268366476701715  -1
0.50484262440285310181  0.40602395805645091764  -1
0.50437685621694072768  0.40506215639681009133  -1
0.50437685621694072768  0.40506215639681009133  -1
1  2  3  4
  
ZONE T='face988'
STRANDID=0, SOLUTIONTIME=0
Nodes=4, Elements=1, ZONETYPE=FEQuadrilateral
DATAPACKING=POINT
DT=(SINGLE SINGLE SINGLE)
0.50506829116651130729  0.40425607418957848482  -1
0.50437685621694072768  0.40506215639681009133  -1
0.50400656842911628619  0.40399518626936592458  -1
0.50400656842911628619  0.40399518626936592458  -1
1  2  3  4
  
ZONE T='face989'
STRANDID=0, SOLUTIONTIME=0
Nodes=4, Elements=1, ZONETYPE=FEQuadrilateral
DATAPACKING=POINT
DT=(SINGLE SINGLE SINGLE)
0.50437685621694072768  0.40506215639681009133  -1
0.5037276179193215242  0.40600483583894236839  -1
0.50321919342383336637  0.40490093053029418968  -1
0.50321919342383336637  0.40490093053029418968  -1
1  2  3  4
  
ZONE T='face990'
STRANDID=0, SOLUTIONTIME=0
Nodes=4, Elements=1, ZONETYPE=FEQuadrilateral
DATAPACKING=POINT
DT=(SINGLE SINGLE SINGLE)
0.50246326041795497108  0.40594615564910935257  -1
0.50321919342383336637  0.40490093053029418968  -1
0.5037276179193215242  0.40600483583894236839  -1
0.5037276179193215242  0.40600483583894236839  -1
1  2  3  4
  
ZONE T='face991'
STRANDID=0, SOLUTIONTIME=0
Nodes=4, Elements=1, ZONETYPE=FEQuadrilateral
DATAPACKING=POINT
DT=(SINGLE SINGLE SINGLE)
0.50321919342383336637  0.40490093053029418968  -1
0.50400656842911628619  0.40399518626936592458  -1
0.50437685621694072768  0.40506215639681009133  -1
0.50437685621694072768  0.40506215639681009133  -1
1  2  3  4
  
ZONE T='face992'
STRANDID=0, SOLUTIONTIME=0
Nodes=4, Elements=1, ZONETYPE=FEQuadrilateral
DATAPACKING=POINT
DT=(SINGLE SINGLE SINGLE)
0.5037276179193215242  0.40600483583894236839  -1
0.50437685621694072768  0.40506215639681009133  -1
0.50484262440285310181  0.40602395805645091764  -1
0.50484262440285310181  0.40602395805645091764  -1
1  2  3  4
  
ZONE T='face993'
STRANDID=0, SOLUTIONTIME=0
Nodes=4, Elements=1, ZONETYPE=FEQuadrilateral
DATAPACKING=POINT
DT=(SINGLE SINGLE SINGLE)
0.50281356829274037601  0.40369882203198698134  -1
0.50250347058263822309  0.40239995410046280888  -1
0.50373349756109153663  0.40282987055918445529  -1
0.50373349756109153663  0.40282987055918445529  -1
1  2  3  4
  
ZONE T='face994'
STRANDID=0, SOLUTIONTIME=0
Nodes=4, Elements=1, ZONETYPE=FEQuadrilateral
DATAPACKING=POINT
DT=(SINGLE SINGLE SINGLE)
0.50356028120571660889  0.40156434630188053703  -1
0.50373349756109153663  0.40282987055918445529  -1
0.50250347058263822309  0.40239995410046280888  -1
0.50250347058263822309  0.40239995410046280888  -1
1  2  3  4
  
ZONE T='face995'
STRANDID=0, SOLUTIONTIME=0
Nodes=4, Elements=1, ZONETYPE=FEQuadrilateral
DATAPACKING=POINT
DT=(SINGLE SINGLE SINGLE)
0.50373349756109153663  0.40282987055918445529  -1
0.50400656842911628619  0.40399518626936592458  -1
0.50281356829274037601  0.40369882203198698134  -1
0.50281356829274037601  0.40369882203198698134  -1
1  2  3  4
  
ZONE T='face996'
STRANDID=0, SOLUTIONTIME=0
Nodes=4, Elements=1, ZONETYPE=FEQuadrilateral
DATAPACKING=POINT
DT=(SINGLE SINGLE SINGLE)
0.50250347058263822309  0.40239995410046280888  -1
0.50281356829274037601  0.40369882203198698134  -1
0.50149137237419449953  0.40336798508084364956  -1
0.50149137237419449953  0.40336798508084364956  -1
1  2  3  4
  
ZONE T='face997'
STRANDID=0, SOLUTIONTIME=0
Nodes=4, Elements=1, ZONETYPE=FEQuadrilateral
DATAPACKING=POINT
DT=(SINGLE SINGLE SINGLE)
0.50506829116651130729  0.40425607418957848482  -1
0.5048285320025492906  0.40322349011697916632  -1
0.50579604469629657615  0.40357645590333901531  -1
0.50579604469629657615  0.40357645590333901531  -1
1  2  3  4
  
ZONE T='face998'
STRANDID=0, SOLUTIONTIME=0
Nodes=4, Elements=1, ZONETYPE=FEQuadrilateral
DATAPACKING=POINT
DT=(SINGLE SINGLE SINGLE)
0.5056778016728978864  0.40258571718237257109  -1
0.50579604469629657615  0.40357645590333901531  -1
0.5048285320025492906  0.40322349011697916632  -1
0.5048285320025492906  0.40322349011697916632  -1
1  2  3  4
  
ZONE T='face999'
STRANDID=0, SOLUTIONTIME=0
Nodes=4, Elements=1, ZONETYPE=FEQuadrilateral
DATAPACKING=POINT
DT=(SINGLE SINGLE SINGLE)
0.50579604469629657615  0.40357645590333901531  -1
0.50600435879444516374  0.40448685649987564661  -1
0.50506829116651130729  0.40425607418957848482  -1
0.50506829116651130729  0.40425607418957848482  -1
1  2  3  4
  
ZONE T='face1000'
STRANDID=0, SOLUTIONTIME=0
Nodes=4, Elements=1, ZONETYPE=FEQuadrilateral
DATAPACKING=POINT
DT=(SINGLE SINGLE SINGLE)
0.5048285320025492906  0.40322349011697916632  -1
0.50506829116651130729  0.40425607418957848482  -1
0.50400656842911628619  0.40399518626936592458  -1
0.50400656842911628619  0.40399518626936592458  -1
1  2  3  4
  
ZONE T='face1001'
STRANDID=0, SOLUTIONTIME=0
Nodes=4, Elements=1, ZONETYPE=FEQuadrilateral
DATAPACKING=POINT
DT=(SINGLE SINGLE SINGLE)
0.50468923341232774238  0.40209732604666048594  -1
0.504667522371746613  0.4008564857188003927  -1
0.50566952302330814284  0.4015215312259786673  -1
0.50566952302330814284  0.4015215312259786673  -1
1  2  3  4
  
ZONE T='face1002'
STRANDID=0, SOLUTIONTIME=0
Nodes=4, Elements=1, ZONETYPE=FEQuadrilateral
DATAPACKING=POINT
DT=(SINGLE SINGLE SINGLE)
0.50580863510167295427  0.40040839923434357051  -1
0.50566952302330814284  0.4015215312259786673  -1
0.504667522371746613  0.4008564857188003927  -1
0.504667522371746613  0.4008564857188003927  -1
1  2  3  4
  
ZONE T='face1003'
STRANDID=0, SOLUTIONTIME=0
Nodes=4, Elements=1, ZONETYPE=FEQuadrilateral
DATAPACKING=POINT
DT=(SINGLE SINGLE SINGLE)
0.50566952302330814284  0.4015215312259786673  -1
0.5056778016728978864  0.40258571718237257109  -1
0.50468923341232774238  0.40209732604666048594  -1
0.50468923341232774238  0.40209732604666048594  -1
1  2  3  4
  
ZONE T='face1004'
STRANDID=0, SOLUTIONTIME=0
Nodes=4, Elements=1, ZONETYPE=FEQuadrilateral
DATAPACKING=POINT
DT=(SINGLE SINGLE SINGLE)
0.504667522371746613  0.4008564857188003927  -1
0.50468923341232774238  0.40209732604666048594  -1
0.50356028120571660889  0.40156434630188053703  -1
0.50356028120571660889  0.40156434630188053703  -1
1  2  3  4
  
ZONE T='face1005'
STRANDID=0, SOLUTIONTIME=0
Nodes=4, Elements=1, ZONETYPE=FEQuadrilateral
DATAPACKING=POINT
DT=(SINGLE SINGLE SINGLE)
0.50468923341232774238  0.40209732604666048594  -1
0.5048285320025492906  0.40322349011697916632  -1
0.50373349756109153663  0.40282987055918445529  -1
0.50373349756109153663  0.40282987055918445529  -1
1  2  3  4
  
ZONE T='face1006'
STRANDID=0, SOLUTIONTIME=0
Nodes=4, Elements=1, ZONETYPE=FEQuadrilateral
DATAPACKING=POINT
DT=(SINGLE SINGLE SINGLE)
0.50400656842911628619  0.40399518626936592458  -1
0.50373349756109153663  0.40282987055918445529  -1
0.5048285320025492906  0.40322349011697916632  -1
0.5048285320025492906  0.40322349011697916632  -1
1  2  3  4
  
ZONE T='face1007'
STRANDID=0, SOLUTIONTIME=0
Nodes=4, Elements=1, ZONETYPE=FEQuadrilateral
DATAPACKING=POINT
DT=(SINGLE SINGLE SINGLE)
0.50373349756109153663  0.40282987055918445529  -1
0.50356028120571660889  0.40156434630188053703  -1
0.50468923341232774238  0.40209732604666048594  -1
0.50468923341232774238  0.40209732604666048594  -1
1  2  3  4
  
ZONE T='face1008'
STRANDID=0, SOLUTIONTIME=0
Nodes=4, Elements=1, ZONETYPE=FEQuadrilateral
DATAPACKING=POINT
DT=(SINGLE SINGLE SINGLE)
0.5048285320025492906  0.40322349011697916632  -1
0.50468923341232774238  0.40209732604666048594  -1
0.5056778016728978864  0.40258571718237257109  -1
0.5056778016728978864  0.40258571718237257109  -1
1  2  3  4
  
ZONE T='face1009'
STRANDID=0, SOLUTIONTIME=0
Nodes=4, Elements=1, ZONETYPE=FEQuadrilateral
DATAPACKING=POINT
DT=(SINGLE SINGLE SINGLE)
0.50078463665916639336  0.4001890949404294795  -1
0.50155940517570363202  0.39854398375762645212  -1
0.5022827471231908758  0.3997238038892474421  -1
0.5022827471231908758  0.3997238038892474421  -1
1  2  3  4
  
ZONE T='face1010'
STRANDID=0, SOLUTIONTIME=0
Nodes=4, Elements=1, ZONETYPE=FEQuadrilateral
DATAPACKING=POINT
DT=(SINGLE SINGLE SINGLE)
0.50320674059008985157  0.39866890423840906088  -1
0.5022827471231908758  0.3997238038892474421  -1
0.50155940517570363202  0.39854398375762645212  -1
0.50155940517570363202  0.39854398375762645212  -1
1  2  3  4
  
ZONE T='face1011'
STRANDID=0, SOLUTIONTIME=0
Nodes=4, Elements=1, ZONETYPE=FEQuadrilateral
DATAPACKING=POINT
DT=(SINGLE SINGLE SINGLE)
0.50155940517570363202  0.39854398375762645212  -1
0.50078463665916639336  0.4001890949404294795  -1
0.49984216399250297469  0.3985369609923269385  -1
0.49984216399250297469  0.3985369609923269385  -1
1  2  3  4
  
ZONE T='face1012'
STRANDID=0, SOLUTIONTIME=0
Nodes=4, Elements=1, ZONETYPE=FEQuadrilateral
DATAPACKING=POINT
DT=(SINGLE SINGLE SINGLE)
0.50112411485153696145  0.40192897876654443134  -1
0.50229687006711987163  0.40100979079518200843  -1
0.50250347058263822309  0.40239995410046280888  -1
0.50250347058263822309  0.40239995410046280888  -1
1  2  3  4
  
ZONE T='face1013'
STRANDID=0, SOLUTIONTIME=0
Nodes=4, Elements=1, ZONETYPE=FEQuadrilateral
DATAPACKING=POINT
DT=(SINGLE SINGLE SINGLE)
0.50356028120571660889  0.40156434630188053703  -1
0.50250347058263822309  0.40239995410046280888  -1
0.50229687006711987163  0.40100979079518200843  -1
0.50229687006711987163  0.40100979079518200843  -1
1  2  3  4
  
ZONE T='face1014'
STRANDID=0, SOLUTIONTIME=0
Nodes=4, Elements=1, ZONETYPE=FEQuadrilateral
DATAPACKING=POINT
DT=(SINGLE SINGLE SINGLE)
0.50250347058263822309  0.40239995410046280888  -1
0.50149137237419449953  0.40336798508084364956  -1
0.50112411485153696145  0.40192897876654443134  -1
0.50112411485153696145  0.40192897876654443134  -1
1  2  3  4
  
ZONE T='face1015'
STRANDID=0, SOLUTIONTIME=0
Nodes=4, Elements=1, ZONETYPE=FEQuadrilateral
DATAPACKING=POINT
DT=(SINGLE SINGLE SINGLE)
0.50229687006711987163  0.40100979079518200843  -1
0.50112411485153696145  0.40192897876654443134  -1
0.50078463665916639336  0.4001890949404294795  -1
0.50078463665916639336  0.4001890949404294795  -1
1  2  3  4
  
ZONE T='face1016'
STRANDID=0, SOLUTIONTIME=0
Nodes=4, Elements=1, ZONETYPE=FEQuadrilateral
DATAPACKING=POINT
DT=(SINGLE SINGLE SINGLE)
0.50347307848442746092  0.40019369869045590127  -1
0.50482501983001160095  0.39930685444708863274  -1
0.504667522371746613  0.4008564857188003927  -1
0.504667522371746613  0.4008564857188003927  -1
1  2  3  4
  
ZONE T='face1017'
STRANDID=0, SOLUTIONTIME=0
Nodes=4, Elements=1, ZONETYPE=FEQuadrilateral
DATAPACKING=POINT
DT=(SINGLE SINGLE SINGLE)
0.50580863510167295427  0.40040839923434357051  -1
0.504667522371746613  0.4008564857188003927  -1
0.50482501983001160095  0.39930685444708863274  -1
0.50482501983001160095  0.39930685444708863274  -1
1  2  3  4
  
ZONE T='face1018'
STRANDID=0, SOLUTIONTIME=0
Nodes=4, Elements=1, ZONETYPE=FEQuadrilateral
DATAPACKING=POINT
DT=(SINGLE SINGLE SINGLE)
0.504667522371746613  0.4008564857188003927  -1
0.50356028120571660889  0.40156434630188053703  -1
0.50347307848442746092  0.40019369869045590127  -1
0.50347307848442746092  0.40019369869045590127  -1
1  2  3  4
  
ZONE T='face1019'
STRANDID=0, SOLUTIONTIME=0
Nodes=4, Elements=1, ZONETYPE=FEQuadrilateral
DATAPACKING=POINT
DT=(SINGLE SINGLE SINGLE)
0.50482501983001160095  0.39930685444708863274  -1
0.50347307848442746092  0.40019369869045590127  -1
0.50320674059008985157  0.39866890423840906088  -1
0.50320674059008985157  0.39866890423840906088  -1
1  2  3  4
  
ZONE T='face1020'
STRANDID=0, SOLUTIONTIME=0
Nodes=4, Elements=1, ZONETYPE=FEQuadrilateral
DATAPACKING=POINT
DT=(SINGLE SINGLE SINGLE)
0.50347307848442746092  0.40019369869045590127  -1
0.50229687006711987163  0.40100979079518200843  -1
0.5022827471231908758  0.3997238038892474421  -1
0.5022827471231908758  0.3997238038892474421  -1
1  2  3  4
  
ZONE T='face1021'
STRANDID=0, SOLUTIONTIME=0
Nodes=4, Elements=1, ZONETYPE=FEQuadrilateral
DATAPACKING=POINT
DT=(SINGLE SINGLE SINGLE)
0.50078463665916639336  0.4001890949404294795  -1
0.5022827471231908758  0.3997238038892474421  -1
0.50229687006711987163  0.40100979079518200843  -1
0.50229687006711987163  0.40100979079518200843  -1
1  2  3  4
  
ZONE T='face1022'
STRANDID=0, SOLUTIONTIME=0
Nodes=4, Elements=1, ZONETYPE=FEQuadrilateral
DATAPACKING=POINT
DT=(SINGLE SINGLE SINGLE)
0.5022827471231908758  0.3997238038892474421  -1
0.50320674059008985157  0.39866890423840906088  -1
0.50347307848442746092  0.40019369869045590127  -1
0.50347307848442746092  0.40019369869045590127  -1
1  2  3  4
  
ZONE T='face1023'
STRANDID=0, SOLUTIONTIME=0
Nodes=4, Elements=1, ZONETYPE=FEQuadrilateral
DATAPACKING=POINT
DT=(SINGLE SINGLE SINGLE)
0.50229687006711987163  0.40100979079518200843  -1
0.50347307848442746092  0.40019369869045590127  -1
0.50356028120571660889  0.40156434630188053703  -1
0.50356028120571660889  0.40156434630188053703  -1
1  2  3  4
  
ZONE T='face1024'
STRANDID=0, SOLUTIONTIME=0
Nodes=4, Elements=1, ZONETYPE=FEQuadrilateral
DATAPACKING=POINT
DT=(SINGLE SINGLE SINGLE)
0.37824578379335038747  0.39457463134522552384  -1
0.37531780379710044659  0.40136839409150038005  -1
0.37221296470506426424  0.40402574509220845478  -1
0.36751679018133925902  0.39737726027497888293  -1
1  2  3  4
  
ZONE T='face1025'
STRANDID=0, SOLUTIONTIME=0
Nodes=4, Elements=1, ZONETYPE=FEQuadrilateral
DATAPACKING=POINT
DT=(SINGLE SINGLE SINGLE)
0.37531780379710044659  0.40136839409150038005  1
0.37342997745803963028  0.405748698694050558  1
0.37221296470506426424  0.40402574509220845478  1
0.37221296470506426424  0.40402574509220845478  1
1  2  3  4
  
ZONE T='face1026'
STRANDID=0, SOLUTIONTIME=0
Nodes=4, Elements=1, ZONETYPE=FEQuadrilateral
DATAPACKING=POINT
DT=(SINGLE SINGLE SINGLE)
0.36194927299626111772  0.40617321542999207384  -1
0.35581304201762431472  0.39433820181207979161  -1
0.36751679018133925902  0.39737726027497888293  -1
0.36751679018133925902  0.39737726027497888293  -1
1  2  3  4
  
ZONE T='face1027'
STRANDID=0, SOLUTIONTIME=0
Nodes=4, Elements=1, ZONETYPE=FEQuadrilateral
DATAPACKING=POINT
DT=(SINGLE SINGLE SINGLE)
0.3681884856684617402  0.41529872988182731097  1
0.3648119046867715487  0.41036011980951853095  1
0.37005401972385731924  0.40587352993265296552  1
0.37342997745803963028  0.405748698694050558  1
1  2  3  4
  
ZONE T='face1028'
STRANDID=0, SOLUTIONTIME=0
Nodes=4, Elements=1, ZONETYPE=FEQuadrilateral
DATAPACKING=POINT
DT=(SINGLE SINGLE SINGLE)
0.3648119046867715487  0.41036011980951853095  -1
0.36194927299626111772  0.40617321542999207384  -1
0.37005401972385731924  0.40587352993265296552  -1
0.37005401972385731924  0.40587352993265296552  -1
1  2  3  4
  
ZONE T='face1029'
STRANDID=0, SOLUTIONTIME=0
Nodes=4, Elements=1, ZONETYPE=FEQuadrilateral
DATAPACKING=POINT
DT=(SINGLE SINGLE SINGLE)
0.36751679018133925902  0.39737726027497888293  -1
0.37221296470506426424  0.40402574509220845478  -1
0.37005401972385731924  0.40587352993265296552  -1
0.36194927299626111772  0.40617321542999207384  -1
1  2  3  4
  
ZONE T='face1030'
STRANDID=0, SOLUTIONTIME=0
Nodes=4, Elements=1, ZONETYPE=FEQuadrilateral
DATAPACKING=POINT
DT=(SINGLE SINGLE SINGLE)
0.37221296470506426424  0.40402574509220845478  1
0.37342997745803963028  0.405748698694050558  1
0.37005401972385731924  0.40587352993265296552  1
0.37005401972385731924  0.40587352993265296552  1
1  2  3  4
  
ZONE T='face1031'
STRANDID=0, SOLUTIONTIME=0
Nodes=4, Elements=1, ZONETYPE=FEQuadrilateral
DATAPACKING=POINT
DT=(SINGLE SINGLE SINGLE)
0.37836397906215457621  0.41514245851458458914  1
0.38657982653967065678  0.40581106248974785355  1
0.38693038197113127641  0.41714148543041146278  1
0.38693038197113127641  0.41714148543041146278  1
1  2  3  4
  
ZONE T='face1032'
STRANDID=0, SOLUTIONTIME=0
Nodes=4, Elements=1, ZONETYPE=FEQuadrilateral
DATAPACKING=POINT
DT=(SINGLE SINGLE SINGLE)
0.38693038197113127641  0.41714148543041146278  1
0.38657982653967065678  0.40581106248974785355  1
0.39590727008663678665  0.41475742369524626341  1
0.39590727008663678665  0.41475742369524626341  1
1  2  3  4
  
ZONE T='face1033'
STRANDID=0, SOLUTIONTIME=0
Nodes=4, Elements=1, ZONETYPE=FEQuadrilateral
DATAPACKING=POINT
DT=(SINGLE SINGLE SINGLE)
0.37342997745803963028  0.405748698694050558  1
0.37531780379710044659  0.40136839409150038005  1
0.38019112232057239442  0.39719744755570962624  1
0.38657982653967065678  0.40581106248974785355  1
1  2  3  4
  
ZONE T='face1034'
STRANDID=0, SOLUTIONTIME=0
Nodes=4, Elements=1, ZONETYPE=FEQuadrilateral
DATAPACKING=POINT
DT=(SINGLE SINGLE SINGLE)
0.37531780379710044659  0.40136839409150038005  -1
0.37824578379335038747  0.39457463134522552384  -1
0.38019112232057239442  0.39719744755570962624  -1
0.38019112232057239442  0.39719744755570962624  -1
1  2  3  4
  
ZONE T='face1035'
STRANDID=0, SOLUTIONTIME=0
Nodes=4, Elements=1, ZONETYPE=FEQuadrilateral
DATAPACKING=POINT
DT=(SINGLE SINGLE SINGLE)
0.3681884856684617402  0.41529872988182731097  1
0.37342997745803963028  0.405748698694050558  1
0.37836397906215457621  0.41514245851458458914  1
0.37836397906215457621  0.41514245851458458914  1
1  2  3  4
  
ZONE T='face1036'
STRANDID=0, SOLUTIONTIME=0
Nodes=4, Elements=1, ZONETYPE=FEQuadrilateral
DATAPACKING=POINT
DT=(SINGLE SINGLE SINGLE)
0.38657982653967065678  0.40581106248974785355  1
0.37836397906215457621  0.41514245851458458914  1
0.37342997745803963028  0.405748698694050558  1
0.37342997745803963028  0.405748698694050558  1
1  2  3  4
  
ZONE T='face1037'
STRANDID=0, SOLUTIONTIME=0
Nodes=4, Elements=1, ZONETYPE=FEQuadrilateral
DATAPACKING=POINT
DT=(SINGLE SINGLE SINGLE)
0.35576752972344211079  0.38178255030552193938  -1
0.34892160945621897294  0.37111392788308245061  -1
0.36242652816409415273  0.37296095722374283943  -1
0.36242652816409415273  0.37296095722374283943  -1
1  2  3  4
  
ZONE T='face1038'
STRANDID=0, SOLUTIONTIME=0
Nodes=4, Elements=1, ZONETYPE=FEQuadrilateral
DATAPACKING=POINT
DT=(SINGLE SINGLE SINGLE)
0.34892160945621897294  0.37111392788308245061  -1
0.35576752972344211079  0.38178255030552193938  -1
0.3436543467972510979  0.38539012307088804654  -1
0.3436543467972510979  0.38539012307088804654  -1
1  2  3  4
  
ZONE T='face1039'
STRANDID=0, SOLUTIONTIME=0
Nodes=4, Elements=1, ZONETYPE=FEQuadrilateral
DATAPACKING=POINT
DT=(SINGLE SINGLE SINGLE)
0.3436543467972510979  0.38539012307088804654  -1
0.33529808304156405452  0.37423365087695703579  -1
0.34892160945621897294  0.37111392788308245061  -1
0.34892160945621897294  0.37111392788308245061  -1
1  2  3  4
  
ZONE T='face1040'
STRANDID=0, SOLUTIONTIME=0
Nodes=4, Elements=1, ZONETYPE=FEQuadrilateral
DATAPACKING=POINT
DT=(SINGLE SINGLE SINGLE)
0.35581304201762431472  0.39433820181207979161  -1
0.3436543467972510979  0.38539012307088804654  -1
0.35576752972344211079  0.38178255030552193938  -1
0.35576752972344211079  0.38178255030552193938  -1
1  2  3  4
  
ZONE T='face1041'
STRANDID=0, SOLUTIONTIME=0
Nodes=4, Elements=1, ZONETYPE=FEQuadrilateral
DATAPACKING=POINT
DT=(SINGLE SINGLE SINGLE)
0.38009141548050340287  0.38318398430333772131  -1
0.37824578379335038747  0.39457463134522552384  -1
0.3677726808124179847  0.38532650939137907953  -1
0.3677726808124179847  0.38532650939137907953  -1
1  2  3  4
  
ZONE T='face1042'
STRANDID=0, SOLUTIONTIME=0
Nodes=4, Elements=1, ZONETYPE=FEQuadrilateral
DATAPACKING=POINT
DT=(SINGLE SINGLE SINGLE)
0.36751679018133925902  0.39737726027497888293  -1
0.3677726808124179847  0.38532650939137907953  -1
0.37824578379335038747  0.39457463134522552384  -1
0.37824578379335038747  0.39457463134522552384  -1
1  2  3  4
  
ZONE T='face1043'
STRANDID=0, SOLUTIONTIME=0
Nodes=4, Elements=1, ZONETYPE=FEQuadrilateral
DATAPACKING=POINT
DT=(SINGLE SINGLE SINGLE)
0.3677726808124179847  0.38532650939137907953  -1
0.37450917385409254745  0.37355602309572466524  -1
0.38009141548050340287  0.38318398430333772131  -1
0.38009141548050340287  0.38318398430333772131  -1
1  2  3  4
  
ZONE T='face1044'
STRANDID=0, SOLUTIONTIME=0
Nodes=4, Elements=1, ZONETYPE=FEQuadrilateral
DATAPACKING=POINT
DT=(SINGLE SINGLE SINGLE)
0.37450917385409254745  0.37355602309572466524  -1
0.3677726808124179847  0.38532650939137907953  -1
0.36242652816409415273  0.37296095722374283943  -1
0.36242652816409415273  0.37296095722374283943  -1
1  2  3  4
  
ZONE T='face1045'
STRANDID=0, SOLUTIONTIME=0
Nodes=4, Elements=1, ZONETYPE=FEQuadrilateral
DATAPACKING=POINT
DT=(SINGLE SINGLE SINGLE)
0.35576752972344211079  0.38178255030552193938  -1
0.36242652816409415273  0.37296095722374283943  -1
0.3677726808124179847  0.38532650939137907953  -1
0.3677726808124179847  0.38532650939137907953  -1
1  2  3  4
  
ZONE T='face1046'
STRANDID=0, SOLUTIONTIME=0
Nodes=4, Elements=1, ZONETYPE=FEQuadrilateral
DATAPACKING=POINT
DT=(SINGLE SINGLE SINGLE)
0.3677726808124179847  0.38532650939137907953  -1
0.36751679018133925902  0.39737726027497888293  -1
0.35581304201762431472  0.39433820181207979161  -1
0.35581304201762431472  0.39433820181207979161  -1
1  2  3  4
  
ZONE T='face1047'
STRANDID=0, SOLUTIONTIME=0
Nodes=4, Elements=1, ZONETYPE=FEQuadrilateral
DATAPACKING=POINT
DT=(SINGLE SINGLE SINGLE)
0.35581304201762431472  0.39433820181207979161  -1
0.35576752972344211079  0.38178255030552193938  -1
0.3677726808124179847  0.38532650939137907953  -1
0.3677726808124179847  0.38532650939137907953  -1
1  2  3  4
  
ZONE T='face1048'
STRANDID=0, SOLUTIONTIME=0
Nodes=4, Elements=1, ZONETYPE=FEQuadrilateral
DATAPACKING=POINT
DT=(SINGLE SINGLE SINGLE)
0.33529808304156405452  0.37423365087695703579  -1
0.3436543467972510979  0.38539012307088804654  -1
0.33125858793006263125  0.3846549559039363908  -1
0.33125858793006263125  0.3846549559039363908  -1
1  2  3  4
  
ZONE T='face1049'
STRANDID=0, SOLUTIONTIME=0
Nodes=4, Elements=1, ZONETYPE=FEQuadrilateral
DATAPACKING=POINT
DT=(SINGLE SINGLE SINGLE)
0.3342323934277027786  0.39472943095169726879  -1
0.33125858793006263125  0.3846549559039363908  -1
0.3436543467972510979  0.38539012307088804654  -1
0.3436543467972510979  0.38539012307088804654  -1
1  2  3  4
  
ZONE T='face1050'
STRANDID=0, SOLUTIONTIME=0
Nodes=4, Elements=1, ZONETYPE=FEQuadrilateral
DATAPACKING=POINT
DT=(SINGLE SINGLE SINGLE)
0.33747500558513887636  0.40624259913443411252  -1
0.3267742606607353939  0.40245980817289528364  -1
0.3342323934277027786  0.39472943095169726879  -1
0.3342323934277027786  0.39472943095169726879  -1
1  2  3  4
  
ZONE T='face1051'
STRANDID=0, SOLUTIONTIME=0
Nodes=4, Elements=1, ZONETYPE=FEQuadrilateral
DATAPACKING=POINT
DT=(SINGLE SINGLE SINGLE)
0.3267742606607353939  0.40245980817289528364  -1
0.32243273366329849861  0.39174666610728714478  -1
0.3342323934277027786  0.39472943095169726879  -1
0.3342323934277027786  0.39472943095169726879  -1
1  2  3  4
  
ZONE T='face1052'
STRANDID=0, SOLUTIONTIME=0
Nodes=4, Elements=1, ZONETYPE=FEQuadrilateral
DATAPACKING=POINT
DT=(SINGLE SINGLE SINGLE)
0.33125858793006263125  0.3846549559039363908  -1
0.3342323934277027786  0.39472943095169726879  -1
0.32243273366329849861  0.39174666610728714478  -1
0.32243273366329849861  0.39174666610728714478  -1
1  2  3  4
  
ZONE T='face1053'
STRANDID=0, SOLUTIONTIME=0
Nodes=4, Elements=1, ZONETYPE=FEQuadrilateral
DATAPACKING=POINT
DT=(SINGLE SINGLE SINGLE)
0.34412704710923119888  0.39759575132731733715  -1
0.3436543467972510979  0.38539012307088804654  -1
0.35581304201762431472  0.39433820181207979161  -1
0.35581304201762431472  0.39433820181207979161  -1
1  2  3  4
  
ZONE T='face1054'
STRANDID=0, SOLUTIONTIME=0
Nodes=4, Elements=1, ZONETYPE=FEQuadrilateral
DATAPACKING=POINT
DT=(SINGLE SINGLE SINGLE)
0.33747500558513887636  0.40624259913443411252  -1
0.3342323934277027786  0.39472943095169726879  -1
0.34412704710923119888  0.39759575132731733715  -1
0.34412704710923119888  0.39759575132731733715  -1
1  2  3  4
  
ZONE T='face1055'
STRANDID=0, SOLUTIONTIME=0
Nodes=4, Elements=1, ZONETYPE=FEQuadrilateral
DATAPACKING=POINT
DT=(SINGLE SINGLE SINGLE)
0.3342323934277027786  0.39472943095169726879  -1
0.3436543467972510979  0.38539012307088804654  -1
0.34412704710923119888  0.39759575132731733715  -1
0.34412704710923119888  0.39759575132731733715  -1
1  2  3  4
  
ZONE T='face1056'
STRANDID=0, SOLUTIONTIME=0
Nodes=4, Elements=1, ZONETYPE=FEQuadrilateral
DATAPACKING=POINT
DT=(SINGLE SINGLE SINGLE)
0.34994376595856108159  0.40671705652825373978  -1
0.34412704710923119888  0.39759575132731733715  -1
0.35581304201762431472  0.39433820181207979161  -1
0.35581304201762431472  0.39433820181207979161  -1
1  2  3  4
  
ZONE T='face1057'
STRANDID=0, SOLUTIONTIME=0
Nodes=4, Elements=1, ZONETYPE=FEQuadrilateral
DATAPACKING=POINT
DT=(SINGLE SINGLE SINGLE)
0.34335469223082770718  0.41839153745059415312  -1
0.33747500558513887636  0.40624259913443411252  -1
0.34994376595856108159  0.40671705652825373978  -1
0.34994376595856108159  0.40671705652825373978  -1
1  2  3  4
  
ZONE T='face1058'
STRANDID=0, SOLUTIONTIME=0
Nodes=4, Elements=1, ZONETYPE=FEQuadrilateral
DATAPACKING=POINT
DT=(SINGLE SINGLE SINGLE)
0.34412704710923119888  0.39759575132731733715  -1
0.34994376595856108159  0.40671705652825373978  -1
0.33747500558513887636  0.40624259913443411252  -1
0.33747500558513887636  0.40624259913443411252  -1
1  2  3  4
  
ZONE T='face1059'
STRANDID=0, SOLUTIONTIME=0
Nodes=4, Elements=1, ZONETYPE=FEQuadrilateral
DATAPACKING=POINT
DT=(SINGLE SINGLE SINGLE)
0.36194927299626111772  0.40617321542999207384  -1
0.3648119046867715487  0.41036011980951853095  -1
0.35688955892226803535  0.41714064943479167713  -1
0.35680950039607722823  0.41715370035264298654  -1
1  2  3  4
  
ZONE T='face1060'
STRANDID=0, SOLUTIONTIME=0
Nodes=4, Elements=1, ZONETYPE=FEQuadrilateral
DATAPACKING=POINT
DT=(SINGLE SINGLE SINGLE)
0.3648119046867715487  0.41036011980951853095  1
0.3681884856684617402  0.41529872988182731097  1
0.35688955892226803535  0.41714064943479167713  1
0.35688955892226803535  0.41714064943479167713  1
1  2  3  4
  
ZONE T='face1061'
STRANDID=0, SOLUTIONTIME=0
Nodes=4, Elements=1, ZONETYPE=FEQuadrilateral
DATAPACKING=POINT
DT=(SINGLE SINGLE SINGLE)
0.34994376595856108159  0.40671705652825373978  -1
0.35581304201762431472  0.39433820181207979161  -1
0.36194927299626111772  0.40617321542999207384  -1
0.36194927299626111772  0.40617321542999207384  -1
1  2  3  4
  
ZONE T='face1062'
STRANDID=0, SOLUTIONTIME=0
Nodes=4, Elements=1, ZONETYPE=FEQuadrilateral
DATAPACKING=POINT
DT=(SINGLE SINGLE SINGLE)
0.35680950039607722823  0.41715370035264298654  -1
0.35678583875541963755  0.41722942082712399792  -1
0.34786047975971773338  0.4248684033817247685  -1
0.34335469223082770718  0.41839153745059415312  -1
1  2  3  4
  
ZONE T='face1063'
STRANDID=0, SOLUTIONTIME=0
Nodes=4, Elements=1, ZONETYPE=FEQuadrilateral
DATAPACKING=POINT
DT=(SINGLE SINGLE SINGLE)
0.35678583875541963755  0.41722942082712399792  1
0.3523721717471130499  0.43135375670510139878  1
0.34786047975971773338  0.4248684033817247685  1
0.34786047975971773338  0.4248684033817247685  1
1  2  3  4
  
ZONE T='face1064'
STRANDID=0, SOLUTIONTIME=0
Nodes=4, Elements=1, ZONETYPE=FEQuadrilateral
DATAPACKING=POINT
DT=(SINGLE SINGLE SINGLE)
0.34335469223082770718  0.41839153745059415312  -1
0.34994376595856108159  0.40671705652825373978  -1
0.35680950039607722823  0.41715370035264298654  -1
0.35680950039607722823  0.41715370035264298654  -1
1  2  3  4
  
ZONE T='face1065'
STRANDID=0, SOLUTIONTIME=0
Nodes=4, Elements=1, ZONETYPE=FEQuadrilateral
DATAPACKING=POINT
DT=(SINGLE SINGLE SINGLE)
0.36194927299626111772  0.40617321542999207384  -1
0.35680950039607722823  0.41715370035264298654  -1
0.34994376595856108159  0.40671705652825373978  -1
0.34994376595856108159  0.40671705652825373978  -1
1  2  3  4
  
ZONE T='face1066'
STRANDID=0, SOLUTIONTIME=0
Nodes=4, Elements=1, ZONETYPE=FEQuadrilateral
DATAPACKING=POINT
DT=(SINGLE SINGLE SINGLE)
0.39349513724879281451  0.50948013923944979187  1
0.39775698125076258682  0.5144877480944864967  1
0.39176614136160381463  0.51354243296321289147  1
0.39176614136160381463  0.51354243296321289147  1
1  2  3  4
  
ZONE T='face1067'
STRANDID=0, SOLUTIONTIME=0
Nodes=4, Elements=1, ZONETYPE=FEQuadrilateral
DATAPACKING=POINT
DT=(SINGLE SINGLE SINGLE)
0.39176614136160381463  0.51354243296321289147  1
0.38954720992904406929  0.51068577018716143634  1
0.39349513724879281451  0.50948013923944979187  1
0.39349513724879281451  0.50948013923944979187  1
1  2  3  4
  
ZONE T='face1068'
STRANDID=0, SOLUTIONTIME=0
Nodes=4, Elements=1, ZONETYPE=FEQuadrilateral
DATAPACKING=POINT
DT=(SINGLE SINGLE SINGLE)
0.38954720992904406929  0.51068577018716143634  1
0.39176614136160381463  0.51354243296321289147  1
0.38670311944338192633  0.51467812646252497633  1
0.38670311944338192633  0.51467812646252497633  1
1  2  3  4
  
ZONE T='face1069'
STRANDID=0, SOLUTIONTIME=0
Nodes=4, Elements=1, ZONETYPE=FEQuadrilateral
DATAPACKING=POINT
DT=(SINGLE SINGLE SINGLE)
0.38670311944338192633  0.51467812646252497633  1
0.38621536840488207565  0.50963705005000481396  1
0.38954720992904406929  0.51068577018716143634  1
0.38954720992904406929  0.51068577018716143634  1
1  2  3  4
  
ZONE T='face1070'
STRANDID=0, SOLUTIONTIME=0
Nodes=4, Elements=1, ZONETYPE=FEQuadrilateral
DATAPACKING=POINT
DT=(SINGLE SINGLE SINGLE)
0.39176614136160381463  0.51354243296321289147  1
0.39175334143446038926  0.51873685754542298021  1
0.38670311944338192633  0.51467812646252497633  1
0.38670311944338192633  0.51467812646252497633  1
1  2  3  4
  
ZONE T='face1071'
STRANDID=0, SOLUTIONTIME=0
Nodes=4, Elements=1, ZONETYPE=FEQuadrilateral
DATAPACKING=POINT
DT=(SINGLE SINGLE SINGLE)
0.39775698125076258682  0.5144877480944864967  1
0.39175334143446038926  0.51873685754542298021  1
0.39176614136160381463  0.51354243296321289147  1
0.39176614136160381463  0.51354243296321289147  1
1  2  3  4
  
ZONE T='face1072'
STRANDID=0, SOLUTIONTIME=0
Nodes=4, Elements=1, ZONETYPE=FEQuadrilateral
DATAPACKING=POINT
DT=(SINGLE SINGLE SINGLE)
0.38577933026504135361  0.50700605042085455931  1
0.38520439303077230742  0.50461626905324308279  1
0.38934986129590698489  0.50620464758304972719  1
0.38934986129590698489  0.50620464758304972719  1
1  2  3  4
  
ZONE T='face1073'
STRANDID=0, SOLUTIONTIME=0
Nodes=4, Elements=1, ZONETYPE=FEQuadrilateral
DATAPACKING=POINT
DT=(SINGLE SINGLE SINGLE)
0.38934986129590698489  0.50620464758304972719  1
0.38954720992904406929  0.51068577018716143634  1
0.38621536840488207565  0.50963705005000481396  1
0.38621536840488207565  0.50963705005000481396  1
1  2  3  4
  
ZONE T='face1074'
STRANDID=0, SOLUTIONTIME=0
Nodes=4, Elements=1, ZONETYPE=FEQuadrilateral
DATAPACKING=POINT
DT=(SINGLE SINGLE SINGLE)
0.38621536840488207565  0.50963705005000481396  1
0.38577933026504135361  0.50700605042085455931  1
0.38934986129590698489  0.50620464758304972719  1
0.38934986129590698489  0.50620464758304972719  1
1  2  3  4
  
ZONE T='face1075'
STRANDID=0, SOLUTIONTIME=0
Nodes=4, Elements=1, ZONETYPE=FEQuadrilateral
DATAPACKING=POINT
DT=(SINGLE SINGLE SINGLE)
0.39349513724879281451  0.50948013923944979187  1
0.39690643361221344954  0.50781258888977298671  1
0.39854030001663781624  0.50979076577497539624  1
0.39775698125076258682  0.5144877480944864967  1
1  2  3  4
  
ZONE T='face1076'
STRANDID=0, SOLUTIONTIME=0
Nodes=4, Elements=1, ZONETYPE=FEQuadrilateral
DATAPACKING=POINT
DT=(SINGLE SINGLE SINGLE)
0.39690643361221344954  0.50781258888977298671  -1
0.39904450328489410316  0.5067674323127767666  -1
0.39854030001663781624  0.50979076577497539624  -1
0.39854030001663781624  0.50979076577497539624  -1
1  2  3  4
  
ZONE T='face1077'
STRANDID=0, SOLUTIONTIME=0
Nodes=4, Elements=1, ZONETYPE=FEQuadrilateral
DATAPACKING=POINT
DT=(SINGLE SINGLE SINGLE)
0.39380557290111051216  0.50530323362313200874  1
0.39514244465535275364  0.50567686826367697073  1
0.39690643361221344954  0.50781258888977298671  1
0.39349513724879281451  0.50948013923944979187  1
1  2  3  4
  
ZONE T='face1078'
STRANDID=0, SOLUTIONTIME=0
Nodes=4, Elements=1, ZONETYPE=FEQuadrilateral
DATAPACKING=POINT
DT=(SINGLE SINGLE SINGLE)
0.39514244465535275364  0.50567686826367697073  -1
0.39904450328489410316  0.5067674323127767666  -1
0.39690643361221344954  0.50781258888977298671  -1
0.39690643361221344954  0.50781258888977298671  -1
1  2  3  4
  
ZONE T='face1079'
STRANDID=0, SOLUTIONTIME=0
Nodes=4, Elements=1, ZONETYPE=FEQuadrilateral
DATAPACKING=POINT
DT=(SINGLE SINGLE SINGLE)
0.38934986129590698489  0.50620464758304972719  1
0.39380557290111051216  0.50530323362313200874  1
0.39349513724879281451  0.50948013923944979187  1
0.39349513724879281451  0.50948013923944979187  1
1  2  3  4
  
ZONE T='face1080'
STRANDID=0, SOLUTIONTIME=0
Nodes=4, Elements=1, ZONETYPE=FEQuadrilateral
DATAPACKING=POINT
DT=(SINGLE SINGLE SINGLE)
0.39904450328489410316  0.5067674323127767666  -1
0.39514244465535275364  0.50567686826367697073  -1
0.39426853507824577427  0.50461879661197472924  -1
0.39574084915580304278  0.50244214742442427912  -1
1  2  3  4
  
ZONE T='face1081'
STRANDID=0, SOLUTIONTIME=0
Nodes=4, Elements=1, ZONETYPE=FEQuadrilateral
DATAPACKING=POINT
DT=(SINGLE SINGLE SINGLE)
0.39514244465535275364  0.50567686826367697073  1
0.39380557290111051216  0.50530323362313200874  1
0.39426853507824577427  0.50461879661197472924  1
0.39426853507824577427  0.50461879661197472924  1
1  2  3  4
  
ZONE T='face1082'
STRANDID=0, SOLUTIONTIME=0
Nodes=4, Elements=1, ZONETYPE=FEQuadrilateral
DATAPACKING=POINT
DT=(SINGLE SINGLE SINGLE)
0.39349513724879281451  0.50948013923944979187  1
0.38954720992904406929  0.51068577018716143634  1
0.38934986129590698489  0.50620464758304972719  1
0.38934986129590698489  0.50620464758304972719  1
1  2  3  4
  
ZONE T='face1083'
STRANDID=0, SOLUTIONTIME=0
Nodes=4, Elements=1, ZONETYPE=FEQuadrilateral
DATAPACKING=POINT
DT=(SINGLE SINGLE SINGLE)
0.38520439303077230742  0.50461626905324308279  1
0.38577933026504135361  0.50700605042085455931  1
0.38286014590591455065  0.50754018776984310968  1
0.38286014590591455065  0.50754018776984310968  1
1  2  3  4
  
ZONE T='face1084'
STRANDID=0, SOLUTIONTIME=0
Nodes=4, Elements=1, ZONETYPE=FEQuadrilateral
DATAPACKING=POINT
DT=(SINGLE SINGLE SINGLE)
0.37958175308089170397  0.50578846197947868735  1
0.38286014590591455065  0.50754018776984310968  1
0.37987726155843543063  0.50831208140719474908  1
0.37987726155843543063  0.50831208140719474908  1
1  2  3  4
  
ZONE T='face1085'
STRANDID=0, SOLUTIONTIME=0
Nodes=4, Elements=1, ZONETYPE=FEQuadrilateral
DATAPACKING=POINT
DT=(SINGLE SINGLE SINGLE)
0.38286014590591455065  0.50754018776984310968  1
0.38089871326204050028  0.50995895000757907045  1
0.37987726155843543063  0.50831208140719474908  1
0.37987726155843543063  0.50831208140719474908  1
1  2  3  4
  
ZONE T='face1086'
STRANDID=0, SOLUTIONTIME=0
Nodes=4, Elements=1, ZONETYPE=FEQuadrilateral
DATAPACKING=POINT
DT=(SINGLE SINGLE SINGLE)
0.38089871326204050028  0.50995895000757907045  1
0.38286014590591455065  0.50754018776984310968  1
0.38316395764615585051  0.51130738653559759666  1
0.38316395764615585051  0.51130738653559759666  1
1  2  3  4
  
ZONE T='face1087'
STRANDID=0, SOLUTIONTIME=0
Nodes=4, Elements=1, ZONETYPE=FEQuadrilateral
DATAPACKING=POINT
DT=(SINGLE SINGLE SINGLE)
0.38286014590591455065  0.50754018776984310968  1
0.38577933026504135361  0.50700605042085455931  1
0.38621536840488207565  0.50963705005000481396  1
0.38621536840488207565  0.50963705005000481396  1
1  2  3  4
  
ZONE T='face1088'
STRANDID=0, SOLUTIONTIME=0
Nodes=4, Elements=1, ZONETYPE=FEQuadrilateral
DATAPACKING=POINT
DT=(SINGLE SINGLE SINGLE)
0.38621536840488207565  0.50963705005000481396  1
0.38316395764615585051  0.51130738653559759666  1
0.38286014590591455065  0.50754018776984310968  1
0.38286014590591455065  0.50754018776984310968  1
1  2  3  4
  
ZONE T='face1089'
STRANDID=0, SOLUTIONTIME=0
Nodes=4, Elements=1, ZONETYPE=FEQuadrilateral
DATAPACKING=POINT
DT=(SINGLE SINGLE SINGLE)
0.38621536840488207565  0.50963705005000481396  1
0.38670311944338192633  0.51467812646252497633  1
0.38316395764615585051  0.51130738653559759666  1
0.38316395764615585051  0.51130738653559759666  1
1  2  3  4
  
ZONE T='face1090'
STRANDID=0, SOLUTIONTIME=0
Nodes=4, Elements=1, ZONETYPE=FEQuadrilateral
DATAPACKING=POINT
DT=(SINGLE SINGLE SINGLE)
0.38216090375207456553  0.51412405058820764836  1
0.38316395764615585051  0.51130738653559759666  1
0.38670311944338192633  0.51467812646252497633  1
0.38670311944338192633  0.51467812646252497633  1
1  2  3  4
  
ZONE T='face1091'
STRANDID=0, SOLUTIONTIME=0
Nodes=4, Elements=1, ZONETYPE=FEQuadrilateral
DATAPACKING=POINT
DT=(SINGLE SINGLE SINGLE)
0.37921035718907775136  0.51506849755541395108  1
0.38032564731820384107  0.51219532684054736027  1
0.38216090375207456553  0.51412405058820764836  1
0.38216090375207456553  0.51412405058820764836  1
1  2  3  4
  
ZONE T='face1092'
STRANDID=0, SOLUTIONTIME=0
Nodes=4, Elements=1, ZONETYPE=FEQuadrilateral
DATAPACKING=POINT
DT=(SINGLE SINGLE SINGLE)
0.38032564731820384107  0.51219532684054736027  1
0.38089871326204050028  0.50995895000757907045  1
0.38316395764615585051  0.51130738653559759666  1
0.38316395764615585051  0.51130738653559759666  1
1  2  3  4
  
ZONE T='face1093'
STRANDID=0, SOLUTIONTIME=0
Nodes=4, Elements=1, ZONETYPE=FEQuadrilateral
DATAPACKING=POINT
DT=(SINGLE SINGLE SINGLE)
0.38316395764615585051  0.51130738653559759666  1
0.38216090375207456553  0.51412405058820764836  1
0.38032564731820384107  0.51219532684054736027  1
0.38032564731820384107  0.51219532684054736027  1
1  2  3  4
  
ZONE T='face1094'
STRANDID=0, SOLUTIONTIME=0
Nodes=4, Elements=1, ZONETYPE=FEQuadrilateral
DATAPACKING=POINT
DT=(SINGLE SINGLE SINGLE)
0.31321302340217943572  0.46568516527522796355  -1
0.30695067057575753378  0.45988204399405341327  -1
0.314751459180482418  0.45320555217054231401  -1
0.31930888948889352141  0.45323102401892012558  -1
1  2  3  4
  
ZONE T='face1095'
STRANDID=0, SOLUTIONTIME=0
Nodes=4, Elements=1, ZONETYPE=FEQuadrilateral
DATAPACKING=POINT
DT=(SINGLE SINGLE SINGLE)
0.30695067057575753378  0.45988204399405341327  1
0.29965477906240500783  0.45312117559844944381  1
0.314751459180482418  0.45320555217054231401  1
0.314751459180482418  0.45320555217054231401  1
1  2  3  4
  
ZONE T='face1096'
STRANDID=0, SOLUTIONTIME=0
Nodes=4, Elements=1, ZONETYPE=FEQuadrilateral
DATAPACKING=POINT
DT=(SINGLE SINGLE SINGLE)
0.31321302340217943572  0.46568516527522796355  -1
0.32583079653188756764  0.46538268292086781841  -1
0.31988834139322064321  0.4774797642373194706  -1
0.31988834139322064321  0.4774797642373194706  -1
1  2  3  4
  
ZONE T='face1097'
STRANDID=0, SOLUTIONTIME=0
Nodes=4, Elements=1, ZONETYPE=FEQuadrilateral
DATAPACKING=POINT
DT=(SINGLE SINGLE SINGLE)
0.32583079653188756764  0.46538268292086781841  -1
0.31321302340217943572  0.46568516527522796355  -1
0.31930888948889352141  0.45323102401892012558  -1
0.31930888948889352141  0.45323102401892012558  -1
1  2  3  4
  
ZONE T='face1098'
STRANDID=0, SOLUTIONTIME=0
Nodes=4, Elements=1, ZONETYPE=FEQuadrilateral
DATAPACKING=POINT
DT=(SINGLE SINGLE SINGLE)
0.31428963812192861615  0.43620925454541686905  1
0.32431184466710116787  0.41991988395007640023  1
0.32587094868676902415  0.42180754348039095625  1
0.32753404003102676301  0.43246566393487373414  1
1  2  3  4
  
ZONE T='face1099'
STRANDID=0, SOLUTIONTIME=0
Nodes=4, Elements=1, ZONETYPE=FEQuadrilateral
DATAPACKING=POINT
DT=(SINGLE SINGLE SINGLE)
0.32431184466710116787  0.41991988395007640023  -1
0.32532056988008756226  0.41828037485104346827  -1
0.32587094868676902415  0.42180754348039095625  -1
0.32587094868676902415  0.42180754348039095625  -1
1  2  3  4
  
ZONE T='face1100'
STRANDID=0, SOLUTIONTIME=0
Nodes=4, Elements=1, ZONETYPE=FEQuadrilateral
DATAPACKING=POINT
DT=(SINGLE SINGLE SINGLE)
0.32753404003102676301  0.43246566393487373414  1
0.32989645441826215277  0.44024334514304963584  1
0.32786473486332246008  0.44198224100134864134  1
0.31428963812192861615  0.43620925454541686905  1
1  2  3  4
  
ZONE T='face1101'
STRANDID=0, SOLUTIONTIME=0
Nodes=4, Elements=1, ZONETYPE=FEQuadrilateral
DATAPACKING=POINT
DT=(SINGLE SINGLE SINGLE)
0.32989645441826215277  0.44024334514304963584  -1
0.33080434217864240765  0.44323234724665838691  -1
0.32786473486332246008  0.44198224100134864134  -1
0.32786473486332246008  0.44198224100134864134  -1
1  2  3  4
  
ZONE T='face1102'
STRANDID=0, SOLUTIONTIME=0
Nodes=4, Elements=1, ZONETYPE=FEQuadrilateral
DATAPACKING=POINT
DT=(SINGLE SINGLE SINGLE)
0.31428963812192861615  0.43620925454541686905  1
0.31838449574771471307  0.45009613078192139968  1
0.314751459180482418  0.45320555217054231401  1
0.29965477906240500783  0.45312117559844944381  1
1  2  3  4
  
ZONE T='face1103'
STRANDID=0, SOLUTIONTIME=0
Nodes=4, Elements=1, ZONETYPE=FEQuadrilateral
DATAPACKING=POINT
DT=(SINGLE SINGLE SINGLE)
0.31838449574771471307  0.45009613078192139968  -1
0.31930888948889352141  0.45323102401892012558  -1
0.314751459180482418  0.45320555217054231401  -1
0.314751459180482418  0.45320555217054231401  -1
1  2  3  4
  
ZONE T='face1104'
STRANDID=0, SOLUTIONTIME=0
Nodes=4, Elements=1, ZONETYPE=FEQuadrilateral
DATAPACKING=POINT
DT=(SINGLE SINGLE SINGLE)
0.31930888948889352141  0.45323102401892012558  -1
0.31838449574771471307  0.45009613078192139968  -1
0.32786473486332246008  0.44198224100134864134  -1
0.33080434217864240765  0.44323234724665838691  -1
1  2  3  4
  
ZONE T='face1105'
STRANDID=0, SOLUTIONTIME=0
Nodes=4, Elements=1, ZONETYPE=FEQuadrilateral
DATAPACKING=POINT
DT=(SINGLE SINGLE SINGLE)
0.31838449574771471307  0.45009613078192139968  1
0.31428963812192861615  0.43620925454541686905  1
0.32786473486332246008  0.44198224100134864134  1
0.32786473486332246008  0.44198224100134864134  1
1  2  3  4
  
ZONE T='face1106'
STRANDID=0, SOLUTIONTIME=0
Nodes=4, Elements=1, ZONETYPE=FEQuadrilateral
DATAPACKING=POINT
DT=(SINGLE SINGLE SINGLE)
0.33139747210706388403  0.45577038569055872141  -1
0.31930888948889352141  0.45323102401892012558  -1
0.33080434217864240765  0.44323234724665838691  -1
0.33080434217864240765  0.44323234724665838691  -1
1  2  3  4
  
ZONE T='face1107'
STRANDID=0, SOLUTIONTIME=0
Nodes=4, Elements=1, ZONETYPE=FEQuadrilateral
DATAPACKING=POINT
DT=(SINGLE SINGLE SINGLE)
0.30493456041630062625  0.41876091025572098614  1
0.32300282369515193048  0.4183350083536372388  1
0.32431184466710116787  0.41991988395007640023  1
0.31428963812192861615  0.43620925454541686905  1
1  2  3  4
  
ZONE T='face1108'
STRANDID=0, SOLUTIONTIME=0
Nodes=4, Elements=1, ZONETYPE=FEQuadrilateral
DATAPACKING=POINT
DT=(SINGLE SINGLE SINGLE)
0.32300282369515193048  0.4183350083536372388  -1
0.32532056988008756226  0.41828037485104346827  -1
0.32431184466710116787  0.41991988395007640023  -1
0.32431184466710116787  0.41991988395007640023  -1
1  2  3  4
  
ZONE T='face1109'
STRANDID=0, SOLUTIONTIME=0
Nodes=4, Elements=1, ZONETYPE=FEQuadrilateral
DATAPACKING=POINT
DT=(SINGLE SINGLE SINGLE)
0.29675789513381733986  0.43372073779523107051  1
0.30493456041630062625  0.41876091025572098614  1
0.31428963812192861615  0.43620925454541686905  1
0.31428963812192861615  0.43620925454541686905  1
1  2  3  4
  
ZONE T='face1110'
STRANDID=0, SOLUTIONTIME=0
Nodes=4, Elements=1, ZONETYPE=FEQuadrilateral
DATAPACKING=POINT
DT=(SINGLE SINGLE SINGLE)
0.29675789513381733986  0.43372073779523107051  1
0.31428963812192861615  0.43620925454541686905  1
0.29965477906240500783  0.45312117559844944381  1
0.29965477906240500783  0.45312117559844944381  1
1  2  3  4
  
ZONE T='face1111'
STRANDID=0, SOLUTIONTIME=0
Nodes=4, Elements=1, ZONETYPE=FEQuadrilateral
DATAPACKING=POINT
DT=(SINGLE SINGLE SINGLE)
0.27985510612822550591  0.4411678305086592089  1
0.29675789513381733986  0.43372073779523107051  1
0.29965477906240500783  0.45312117559844944381  1
0.29965477906240500783  0.45312117559844944381  1
1  2  3  4
  
ZONE T='face1112'
STRANDID=0, SOLUTIONTIME=0
Nodes=4, Elements=1, ZONETYPE=FEQuadrilateral
DATAPACKING=POINT
DT=(SINGLE SINGLE SINGLE)
0.37703980290689542709  0.50144855258376730411  1
0.37708247091974506082  0.49865086006968567522  1
0.37912728238192583419  0.50028189677387535639  1
0.37912728238192583419  0.50028189677387535639  1
1  2  3  4
  
ZONE T='face1113'
STRANDID=0, SOLUTIONTIME=0
Nodes=4, Elements=1, ZONETYPE=FEQuadrilateral
DATAPACKING=POINT
DT=(SINGLE SINGLE SINGLE)
0.37912728238192583419  0.50028189677387535639  1
0.38073188320187040246  0.49710989046585424278  1
0.38163679367582525881  0.50094639304937327307  1
0.38163679367582525881  0.50094639304937327307  1
1  2  3  4
  
ZONE T='face1114'
STRANDID=0, SOLUTIONTIME=0
Nodes=4, Elements=1, ZONETYPE=FEQuadrilateral
DATAPACKING=POINT
DT=(SINGLE SINGLE SINGLE)
0.38073188320187040246  0.49710989046585424278  1
0.37912728238192583419  0.50028189677387535639  1
0.37708247091974506082  0.49865086006968567522  1
0.37708247091974506082  0.49865086006968567522  1
1  2  3  4
  
ZONE T='face1115'
STRANDID=0, SOLUTIONTIME=0
Nodes=4, Elements=1, ZONETYPE=FEQuadrilateral
DATAPACKING=POINT
DT=(SINGLE SINGLE SINGLE)
0.37703980290689542709  0.50144855258376730411  1
0.37938732380262146782  0.50278965960999555396  1
0.37681408379737457714  0.50428686332793193348  1
0.37681408379737457714  0.50428686332793193348  1
1  2  3  4
  
ZONE T='face1116'
STRANDID=0, SOLUTIONTIME=0
Nodes=4, Elements=1, ZONETYPE=FEQuadrilateral
DATAPACKING=POINT
DT=(SINGLE SINGLE SINGLE)
0.37912728238192583419  0.50028189677387535639  1
0.38163679367582525881  0.50094639304937327307  1
0.37938732380262146782  0.50278965960999555396  1
0.37938732380262146782  0.50278965960999555396  1
1  2  3  4
  
ZONE T='face1117'
STRANDID=0, SOLUTIONTIME=0
Nodes=4, Elements=1, ZONETYPE=FEQuadrilateral
DATAPACKING=POINT
DT=(SINGLE SINGLE SINGLE)
0.37938732380262146782  0.50278965960999555396  1
0.37703980290689542709  0.50144855258376730411  1
0.37912728238192583419  0.50028189677387535639  1
0.37912728238192583419  0.50028189677387535639  1
1  2  3  4
  
ZONE T='face1118'
STRANDID=0, SOLUTIONTIME=0
Nodes=4, Elements=1, ZONETYPE=FEQuadrilateral
DATAPACKING=POINT
DT=(SINGLE SINGLE SINGLE)
0.39163285261332592135  0.49490946719502054707  -1
0.39016768875305252173  0.49821817517944788634  -1
0.3881606047131336279  0.4950762193248151033  -1
0.3881606047131336279  0.4950762193248151033  -1
1  2  3  4
  
ZONE T='face1119'
STRANDID=0, SOLUTIONTIME=0
Nodes=4, Elements=1, ZONETYPE=FEQuadrilateral
DATAPACKING=POINT
DT=(SINGLE SINGLE SINGLE)
0.39016768875305252173  0.49821817517944788634  -1
0.38888587310115435569  0.49810182712468542565  -1
0.38755437775875706263  0.49648974103126147783  -1
0.3881606047131336279  0.4950762193248151033  -1
1  2  3  4
  
ZONE T='face1120'
STRANDID=0, SOLUTIONTIME=0
Nodes=4, Elements=1, ZONETYPE=FEQuadrilateral
DATAPACKING=POINT
DT=(SINGLE SINGLE SINGLE)
0.38888587310115435569  0.49810182712468542565  1
0.38693878797229369626  0.49792509378017951738  1
0.38755437775875706263  0.49648974103126147783  1
0.38755437775875706263  0.49648974103126147783  1
1  2  3  4
  
ZONE T='face1121'
STRANDID=0, SOLUTIONTIME=0
Nodes=4, Elements=1, ZONETYPE=FEQuadrilateral
DATAPACKING=POINT
DT=(SINGLE SINGLE SINGLE)
0.38985000398163971447  0.49138554463165895481  -1
0.3881606047131336279  0.4950762193248151033  -1
0.38564606384862476496  0.49221197958951468099  -1
0.38564606384862476496  0.49221197958951468099  -1
1  2  3  4
  
ZONE T='face1122'
STRANDID=0, SOLUTIONTIME=0
Nodes=4, Elements=1, ZONETYPE=FEQuadrilateral
DATAPACKING=POINT
DT=(SINGLE SINGLE SINGLE)
0.3881606047131336279  0.4950762193248151033  -1
0.38666391487070095323  0.49541162773049635115  -1
0.38526304359240465258  0.4937155458633584737  -1
0.38564606384862476496  0.49221197958951468099  -1
1  2  3  4
  
ZONE T='face1123'
STRANDID=0, SOLUTIONTIME=0
Nodes=4, Elements=1, ZONETYPE=FEQuadrilateral
DATAPACKING=POINT
DT=(SINGLE SINGLE SINGLE)
0.38666391487070095323  0.49541162773049635115  1
0.3847200088826522868  0.4958472573377541992  1
0.38526304359240465258  0.4937155458633584737  1
0.38526304359240465258  0.4937155458633584737  1
1  2  3  4
  
ZONE T='face1124'
STRANDID=0, SOLUTIONTIME=0
Nodes=4, Elements=1, ZONETYPE=FEQuadrilateral
DATAPACKING=POINT
DT=(SINGLE SINGLE SINGLE)
0.3881606047131336279  0.4950762193248151033  -1
0.38985000398163971447  0.49138554463165895481  -1
0.39163285261332592135  0.49490946719502054707  -1
0.39163285261332592135  0.49490946719502054707  -1
1  2  3  4
  
ZONE T='face1125'
STRANDID=0, SOLUTIONTIME=0
Nodes=4, Elements=1, ZONETYPE=FEQuadrilateral
DATAPACKING=POINT
DT=(SINGLE SINGLE SINGLE)
0.3847200088826522868  0.4958472573377541992  1
0.38666391487070095323  0.49541162773049635115  1
0.38755437775875706263  0.49648974103126147783  1
0.38693878797229369626  0.49792509378017951738  1
1  2  3  4
  
ZONE T='face1126'
STRANDID=0, SOLUTIONTIME=0
Nodes=4, Elements=1, ZONETYPE=FEQuadrilateral
DATAPACKING=POINT
DT=(SINGLE SINGLE SINGLE)
0.38666391487070095323  0.49541162773049635115  -1
0.3881606047131336279  0.4950762193248151033  -1
0.38755437775875706263  0.49648974103126147783  -1
0.38755437775875706263  0.49648974103126147783  -1
1  2  3  4
  
ZONE T='face1127'
STRANDID=0, SOLUTIONTIME=0
Nodes=4, Elements=1, ZONETYPE=FEQuadrilateral
DATAPACKING=POINT
DT=(SINGLE SINGLE SINGLE)
0.38693878797229369626  0.49792509378017951738  1
0.38888587310115435569  0.49810182712468542565  1
0.38957482232263340727  0.49893596106692061909  1
0.3874872970592041499  0.50146333670661202842  1
1  2  3  4
  
ZONE T='face1128'
STRANDID=0, SOLUTIONTIME=0
Nodes=4, Elements=1, ZONETYPE=FEQuadrilateral
DATAPACKING=POINT
DT=(SINGLE SINGLE SINGLE)
0.38888587310115435569  0.49810182712468542565  -1
0.39016768875305252173  0.49821817517944788634  -1
0.38957482232263340727  0.49893596106692061909  -1
0.38957482232263340727  0.49893596106692061909  -1
1  2  3  4
  
ZONE T='face1129'
STRANDID=0, SOLUTIONTIME=0
Nodes=4, Elements=1, ZONETYPE=FEQuadrilateral
DATAPACKING=POINT
DT=(SINGLE SINGLE SINGLE)
0.38426492826959612881  0.49920870179420878676  1
0.38073188320187040246  0.49710989046585424278  1
0.3847200088826522868  0.4958472573377541992  1
0.3847200088826522868  0.4958472573377541992  1
1  2  3  4
  
ZONE T='face1130'
STRANDID=0, SOLUTIONTIME=0
Nodes=4, Elements=1, ZONETYPE=FEQuadrilateral
DATAPACKING=POINT
DT=(SINGLE SINGLE SINGLE)
0.3847200088826522868  0.4958472573377541992  1
0.38693878797229369626  0.49792509378017951738  1
0.38426492826959612881  0.49920870179420878676  1
0.38426492826959612881  0.49920870179420878676  1
1  2  3  4
  
ZONE T='face1131'
STRANDID=0, SOLUTIONTIME=0
Nodes=4, Elements=1, ZONETYPE=FEQuadrilateral
DATAPACKING=POINT
DT=(SINGLE SINGLE SINGLE)
0.38073188320187040246  0.49710989046585424278  1
0.38426492826959612881  0.49920870179420878676  1
0.38163679367582525881  0.50094639304937327307  1
0.38163679367582525881  0.50094639304937327307  1
1  2  3  4
  
ZONE T='face1132'
STRANDID=0, SOLUTIONTIME=0
Nodes=4, Elements=1, ZONETYPE=FEQuadrilateral
DATAPACKING=POINT
DT=(SINGLE SINGLE SINGLE)
0.3874872970592041499  0.50146333670661202842  1
0.38426492826959612881  0.49920870179420878676  1
0.38693878797229369626  0.49792509378017951738  1
0.38693878797229369626  0.49792509378017951738  1
1  2  3  4
  
ZONE T='face1133'
STRANDID=0, SOLUTIONTIME=0
Nodes=4, Elements=1, ZONETYPE=FEQuadrilateral
DATAPACKING=POINT
DT=(SINGLE SINGLE SINGLE)
0.38564606384862476496  0.49221197958951468099  -1
0.38203617025562625065  0.48980866202695300116  -1
0.38198829012115370629  0.4897506919413833204  -1
0.3866217699864127888  0.48753721288626666874  -1
1  2  3  4
  
ZONE T='face1134'
STRANDID=0, SOLUTIONTIME=0
Nodes=4, Elements=1, ZONETYPE=FEQuadrilateral
DATAPACKING=POINT
DT=(SINGLE SINGLE SINGLE)
0.38203617025562625065  0.48980866202695300116  1
0.38196547062128277661  0.48976159314015427215  1
0.38198829012115370629  0.4897506919413833204  1
0.38198829012115370629  0.4897506919413833204  1
1  2  3  4
  
ZONE T='face1135'
STRANDID=0, SOLUTIONTIME=0
Nodes=4, Elements=1, ZONETYPE=FEQuadrilateral
DATAPACKING=POINT
DT=(SINGLE SINGLE SINGLE)
0.38196547062128277661  0.48976159314015427215  1
0.38203617025562625065  0.48980866202695300116  1
0.38444953562800726621  0.49273060447112387861  1
0.38245257571512797368  0.49359616959574814654  1
1  2  3  4
  
ZONE T='face1136'
STRANDID=0, SOLUTIONTIME=0
Nodes=4, Elements=1, ZONETYPE=FEQuadrilateral
DATAPACKING=POINT
DT=(SINGLE SINGLE SINGLE)
0.38203617025562625065  0.48980866202695300116  -1
0.38564606384862476496  0.49221197958951468099  -1
0.38444953562800726621  0.49273060447112387861  -1
0.38444953562800726621  0.49273060447112387861  -1
1  2  3  4
  
ZONE T='face1137'
STRANDID=0, SOLUTIONTIME=0
Nodes=4, Elements=1, ZONETYPE=FEQuadrilateral
DATAPACKING=POINT
DT=(SINGLE SINGLE SINGLE)
0.38564606384862476496  0.49221197958951468099  -1
0.3866217699864127888  0.48753721288626666874  -1
0.38985000398163971447  0.49138554463165895481  -1
0.38985000398163971447  0.49138554463165895481  -1
1  2  3  4
  
ZONE T='face1138'
STRANDID=0, SOLUTIONTIME=0
Nodes=4, Elements=1, ZONETYPE=FEQuadrilateral
DATAPACKING=POINT
DT=(SINGLE SINGLE SINGLE)
0.3866217699864127888  0.48753721288626666874  -1
0.38198829012115370629  0.4897506919413833204  -1
0.38197074686535720245  0.48972945173287313336  -1
0.38261536264709383737  0.48580263218309904794  -1
1  2  3  4
  
ZONE T='face1139'
STRANDID=0, SOLUTIONTIME=0
Nodes=4, Elements=1, ZONETYPE=FEQuadrilateral
DATAPACKING=POINT
DT=(SINGLE SINGLE SINGLE)
0.38198829012115370629  0.4897506919413833204  1
0.38196547062128277661  0.48976159314015427215  1
0.38197074686535720245  0.48972945173287313336  1
0.38197074686535720245  0.48972945173287313336  1
1  2  3  4
  
ZONE T='face1140'
STRANDID=0, SOLUTIONTIME=0
Nodes=4, Elements=1, ZONETYPE=FEQuadrilateral
DATAPACKING=POINT
DT=(SINGLE SINGLE SINGLE)
0.3790880732707994083  0.49302823553964231218  1
0.38196547062128277661  0.48976159314015427215  1
0.38245257571512797368  0.49359616959574814654  1
0.38245257571512797368  0.49359616959574814654  1
1  2  3  4
  
ZONE T='face1141'
STRANDID=0, SOLUTIONTIME=0
Nodes=4, Elements=1, ZONETYPE=FEQuadrilateral
DATAPACKING=POINT
DT=(SINGLE SINGLE SINGLE)
0.3847200088826522868  0.4958472573377541992  1
0.38073188320187040246  0.49710989046585424278  1
0.38245257571512797368  0.49359616959574814654  1
0.38245257571512797368  0.49359616959574814654  1
1  2  3  4
  
ZONE T='face1142'
STRANDID=0, SOLUTIONTIME=0
Nodes=4, Elements=1, ZONETYPE=FEQuadrilateral
DATAPACKING=POINT
DT=(SINGLE SINGLE SINGLE)
[truncated: 4,102,784 more chars]
