# Supplementary material for: High genus surface parameterization using the Euclidean Ricci flow method
Source: Sci Rep. 2025 May 22;15:17784. doi: 10.1038/s41598-025-97421-5 (PMC12098817; doi:10.1038/s41598-025-97421-5)
Supplement: Supplementary file 1 — Supplementary Information. [file 41598_2025_97421_MOESM1_ESM.zip › Supplementary_materials_2025_3_13/Divided_Triangles_or_Quadrilaterals_on_parameter_domain_output_genus2_original_lattice.dat]

TITLE     = '2D DATASET'
VARIABLES = 'u'
'v'
'Value'
ZONE T='face1'
STRANDID=0, SOLUTIONTIME=0
Nodes=4, Elements=1, ZONETYPE=FEQuadrilateral
DATAPACKING=POINT
DT=(SINGLE SINGLE SINGLE)
0.61633137657254200015  0.50305868325459779378  1
0.60865138729222434399  0.50750110486852162417  1
0.59763337440203545547  0.50390588072563513578  1
0.59921042562965676215  0.48910890960598180088  1
1  2  3  4
  
ZONE T='face2'
STRANDID=0, SOLUTIONTIME=0
Nodes=4, Elements=1, ZONETYPE=FEQuadrilateral
DATAPACKING=POINT
DT=(SINGLE SINGLE SINGLE)
0.60865138729222434399  0.50750110486852162417  -1
0.59650113650311664681  0.51452930956386644379  -1
0.59763337440203545547  0.50390588072563513578  -1
0.59763337440203545547  0.50390588072563513578  -1
1  2  3  4
  
ZONE T='face3'
STRANDID=0, SOLUTIONTIME=0
Nodes=4, Elements=1, ZONETYPE=FEQuadrilateral
DATAPACKING=POINT
DT=(SINGLE SINGLE SINGLE)
0.80121523682597184379  0.33285948563469014427  -1
0.80975066588194100081  0.33773954066807715391  -1
0.80329440311469690883  0.34450703565501483716  -1
0.80329440311469690883  0.34450703565501483716  -1
1  2  3  4
  
ZONE T='face4'
STRANDID=0, SOLUTIONTIME=0
Nodes=4, Elements=1, ZONETYPE=FEQuadrilateral
DATAPACKING=POINT
DT=(SINGLE SINGLE SINGLE)
0.030736746406414494626  0.78099702757457856173  -1
0.02679602446783083125  0.77971115335397200852  -1
0.028321898520066113303  0.77503492199392032269  -1
0.033647199618885341443  0.77328062540996922447  -1
1  2  3  4
  
ZONE T='face5'
STRANDID=0, SOLUTIONTIME=0
Nodes=4, Elements=1, ZONETYPE=FEQuadrilateral
DATAPACKING=POINT
DT=(SINGLE SINGLE SINGLE)
0.02679602446783083125  0.77971115335397200852  1
0.020431268403228650815  0.77763430655496590393  1
0.028321898520066113303  0.77503492199392032269  1
0.028321898520066113303  0.77503492199392032269  1
1  2  3  4
  
ZONE T='face6'
STRANDID=0, SOLUTIONTIME=0
Nodes=4, Elements=1, ZONETYPE=FEQuadrilateral
DATAPACKING=POINT
DT=(SINGLE SINGLE SINGLE)
0.59200083345572129812  0.35858349576751907817  -1
0.58437361102291296433  0.34303291059369267479  -1
0.58476477410348137731  0.34183414254231364593  -1
0.60277160158614107033  0.34274311629569464976  -1
1  2  3  4
  
ZONE T='face7'
STRANDID=0, SOLUTIONTIME=0
Nodes=4, Elements=1, ZONETYPE=FEQuadrilateral
DATAPACKING=POINT
DT=(SINGLE SINGLE SINGLE)
0.58437361102291296433  0.34303291059369267479  1
0.58376078363147698713  0.34178346171091367189  1
0.58476477410348137731  0.34183414254231364593  1
0.58476477410348137731  0.34183414254231364593  1
1  2  3  4
  
ZONE T='face8'
STRANDID=0, SOLUTIONTIME=0
Nodes=4, Elements=1, ZONETYPE=FEQuadrilateral
DATAPACKING=POINT
DT=(SINGLE SINGLE SINGLE)
0.46272253375900951333  0.15079392887924319977  -1
0.44522341792546188399  0.15356775815864573409  -1
0.45302610571951101859  0.13736304781738312153  -1
0.45302610571951101859  0.13736304781738312153  -1
1  2  3  4
  
ZONE T='face9'
STRANDID=0, SOLUTIONTIME=0
Nodes=4, Elements=1, ZONETYPE=FEQuadrilateral
DATAPACKING=POINT
DT=(SINGLE SINGLE SINGLE)
0.49331924954002687178  0.41314809274177871634  -1
0.48947310894395767988  0.4054049870367545938  -1
0.49883409239757720011  0.40541738040282199185  -1
0.49883409239757720011  0.40541738040282199185  -1
1  2  3  4
  
ZONE T='face10'
STRANDID=0, SOLUTIONTIME=0
Nodes=4, Elements=1, ZONETYPE=FEQuadrilateral
DATAPACKING=POINT
DT=(SINGLE SINGLE SINGLE)
0.7112794760455992682  0.66153842729143208512  1
0.71545917713474072031  0.66821216802836458371  1
0.71510319036542402404  0.66930313388626350157  1
0.70807994683445052431  0.66799877922860539936  1
1  2  3  4
  
ZONE T='face11'
STRANDID=0, SOLUTIONTIME=0
Nodes=4, Elements=1, ZONETYPE=FEQuadrilateral
DATAPACKING=POINT
DT=(SINGLE SINGLE SINGLE)
0.71545917713474072031  0.66821216802836458371  -1
0.71627922916095043693  0.66952154745454817153  -1
0.71510319036542402404  0.66930313388626350157  -1
0.71510319036542402404  0.66930313388626350157  -1
1  2  3  4
  
ZONE T='face12'
STRANDID=0, SOLUTIONTIME=0
Nodes=4, Elements=1, ZONETYPE=FEQuadrilateral
DATAPACKING=POINT
DT=(SINGLE SINGLE SINGLE)
0.56052472683413301358  0.14353054279441529451  -1
0.55813019534683050438  0.15086888321124822254  -1
0.55073278703731343153  0.14843867746166369836  -1
0.55073278703731343153  0.14843867746166369836  -1
1  2  3  4
  
ZONE T='face13'
STRANDID=0, SOLUTIONTIME=0
Nodes=4, Elements=1, ZONETYPE=FEQuadrilateral
DATAPACKING=POINT
DT=(SINGLE SINGLE SINGLE)
0.15364026984240541918  0.41099319774252601745  -1
0.15187208581669842111  0.39745801860398449756  -1
0.16732239505703502824  0.40553842281653279533  -1
0.16732239505703502824  0.40553842281653279533  -1
1  2  3  4
  
ZONE T='face14'
STRANDID=0, SOLUTIONTIME=0
Nodes=4, Elements=1, ZONETYPE=FEQuadrilateral
DATAPACKING=POINT
DT=(SINGLE SINGLE SINGLE)
0.20023343866310963635  0.19254595461172377413  -1
0.19448293312079559247  0.20282643965949642695  -1
0.18818354402384984692  0.19425555423396731469  -1
0.18818354402384984692  0.19425555423396731469  -1
1  2  3  4
  
ZONE T='face15'
STRANDID=0, SOLUTIONTIME=0
Nodes=4, Elements=1, ZONETYPE=FEQuadrilateral
DATAPACKING=POINT
DT=(SINGLE SINGLE SINGLE)
0.48192373797469773011  0.24578486876084967849  -1
0.4787074580149459635  0.25183589317712729017  -1
0.46879885191550541013  0.24860267315586720427  -1
0.46700376691395489859  0.24566571516827703792  -1
1  2  3  4
  
ZONE T='face16'
STRANDID=0, SOLUTIONTIME=0
Nodes=4, Elements=1, ZONETYPE=FEQuadrilateral
DATAPACKING=POINT
DT=(SINGLE SINGLE SINGLE)
0.4787074580149459635  0.25183589317712729017  1
0.47501778783674131201  0.2587775414837786836  1
0.46879885191550541013  0.24860267315586720427  1
0.46879885191550541013  0.24860267315586720427  1
1  2  3  4
  
ZONE T='face17'
STRANDID=0, SOLUTIONTIME=0
Nodes=4, Elements=1, ZONETYPE=FEQuadrilateral
DATAPACKING=POINT
DT=(SINGLE SINGLE SINGLE)
0.52493282656711803824  0.25260636059361163408  1
0.52795439952731271216  0.24334637337047770878  1
0.53451173812814878339  0.25044776232543392025  1
0.53451173812814878339  0.25044776232543392025  1
1  2  3  4
  
ZONE T='face18'
STRANDID=0, SOLUTIONTIME=0
Nodes=4, Elements=1, ZONETYPE=FEQuadrilateral
DATAPACKING=POINT
DT=(SINGLE SINGLE SINGLE)
0.59411152244436260528  0.74757889939664157186  -1
0.58538550542195655346  0.73241020911439969066  -1
0.60180758620139385151  0.73022173055655970053  -1
0.60180758620139385151  0.73022173055655970053  -1
1  2  3  4
  
ZONE T='face19'
STRANDID=0, SOLUTIONTIME=0
Nodes=4, Elements=1, ZONETYPE=FEQuadrilateral
DATAPACKING=POINT
DT=(SINGLE SINGLE SINGLE)
0.6089855798060235248  0.23847584517944431237  -1
0.60931889829034524553  0.22336697156176185675  -1
0.62206407675000008339  0.22752577712499999496  -1
0.61968796421053784496  0.23480767038202748909  -1
1  2  3  4
  
ZONE T='face20'
STRANDID=0, SOLUTIONTIME=0
Nodes=4, Elements=1, ZONETYPE=FEQuadrilateral
DATAPACKING=POINT
DT=(SINGLE SINGLE SINGLE)
0.60934499401577213451  0.22218408781548734665  1
0.62241542556407813969  0.22644902485943654846  1
0.62206407675000008339  0.22752577712499999496  1
0.60931889829034524553  0.22336697156176185675  1
1  2  3  4
  
ZONE T='face21'
STRANDID=0, SOLUTIONTIME=0
Nodes=4, Elements=1, ZONETYPE=FEQuadrilateral
DATAPACKING=POINT
DT=(SINGLE SINGLE SINGLE)
0.63351152957216094741  0.23006973048439494089  -1
0.63173079188466441103  0.2306800671027778582  -1
0.62206407675000008339  0.22752577712499999496  -1
0.62241542556407813969  0.22644902485943654846  -1
1  2  3  4
  
ZONE T='face22'
STRANDID=0, SOLUTIONTIME=0
Nodes=4, Elements=1, ZONETYPE=FEQuadrilateral
DATAPACKING=POINT
DT=(SINGLE SINGLE SINGLE)
0.63173079188466441103  0.2306800671027778582  1
0.61968796421053784496  0.23480767038202748909  1
0.62206407675000008339  0.22752577712499999496  1
0.62206407675000008339  0.22752577712499999496  1
1  2  3  4
  
ZONE T='face23'
STRANDID=0, SOLUTIONTIME=0
Nodes=4, Elements=1, ZONETYPE=FEQuadrilateral
DATAPACKING=POINT
DT=(SINGLE SINGLE SINGLE)
0.21597369474371189146  0.27397501630272691475  -1
0.21729436734041884804  0.29127117848152866975  -1
0.20574951278219624773  0.2814621199547909236  -1
0.20574951278219624773  0.2814621199547909236  -1
1  2  3  4
  
ZONE T='face24'
STRANDID=0, SOLUTIONTIME=0
Nodes=4, Elements=1, ZONETYPE=FEQuadrilateral
DATAPACKING=POINT
DT=(SINGLE SINGLE SINGLE)
0.1615439835059653273  0.42120809364960226651  -1
0.147822244429814037  0.42120165629663325335  -1
0.15364026984240541918  0.41099319774252601745  -1
0.15364026984240541918  0.41099319774252601745  -1
1  2  3  4
  
ZONE T='face25'
STRANDID=0, SOLUTIONTIME=0
Nodes=4, Elements=1, ZONETYPE=FEQuadrilateral
DATAPACKING=POINT
DT=(SINGLE SINGLE SINGLE)
0.602615661518187129  0.62276162078537666833  1
0.5838746627565786218  0.6151100848621881001  1
0.60580512991789681188  0.59996400028016416694  1
0.60580512991789681188  0.59996400028016416694  1
1  2  3  4
  
ZONE T='face26'
STRANDID=0, SOLUTIONTIME=0
Nodes=4, Elements=1, ZONETYPE=FEQuadrilateral
DATAPACKING=POINT
DT=(SINGLE SINGLE SINGLE)
0.67081547874800828701  0.50292167512569474486  -1
0.65587328426023527861  0.52290980930046715436  -1
0.64951056686041819255  0.52083362773867603046  -1
0.6507456112922138658  0.5030812997297839928  -1
1  2  3  4
  
ZONE T='face27'
STRANDID=0, SOLUTIONTIME=0
Nodes=4, Elements=1, ZONETYPE=FEQuadrilateral
DATAPACKING=POINT
DT=(SINGLE SINGLE SINGLE)
0.63997639314896992424  0.50316695212316697727  1
0.6507456112922138658  0.5030812997297839928  1
0.64667028822473737737  0.51557063559768090411  1
0.64667028822473737737  0.51557063559768090411  1
1  2  3  4
  
ZONE T='face28'
STRANDID=0, SOLUTIONTIME=0
Nodes=4, Elements=1, ZONETYPE=FEQuadrilateral
DATAPACKING=POINT
DT=(SINGLE SINGLE SINGLE)
0.64667028822473737737  0.51557063559768090411  -1
0.6507456112922138658  0.5030812997297839928  -1
0.64951056686041819255  0.52083362773867603046  -1
0.64951056686041819255  0.52083362773867603046  -1
1  2  3  4
  
ZONE T='face29'
STRANDID=0, SOLUTIONTIME=0
Nodes=4, Elements=1, ZONETYPE=FEQuadrilateral
DATAPACKING=POINT
DT=(SINGLE SINGLE SINGLE)
0.65282884567265020426  0.52698234677314548247  1
0.64951056686041819255  0.52083362773867603046  1
0.65587328426023527861  0.52290980930046715436  1
0.65587328426023527861  0.52290980930046715436  1
1  2  3  4
  
ZONE T='face30'
STRANDID=0, SOLUTIONTIME=0
Nodes=4, Elements=1, ZONETYPE=FEQuadrilateral
DATAPACKING=POINT
DT=(SINGLE SINGLE SINGLE)
0.46019097781470519326  0.66451425595528990087  -1
0.45402591548266213461  0.67031011904855186678  -1
0.44814477658000717586  0.66839107858442958765  -1
0.44636446438229482325  0.66098797073756265785  -1
1  2  3  4
  
ZONE T='face31'
STRANDID=0, SOLUTIONTIME=0
Nodes=4, Elements=1, ZONETYPE=FEQuadrilateral
DATAPACKING=POINT
DT=(SINGLE SINGLE SINGLE)
0.45402591548266213461  0.67031011904855186678  1
0.44960561390107461888  0.67446570765706492789  1
0.44814477658000717586  0.66839107858442958765  1
0.44814477658000717586  0.66839107858442958765  1
1  2  3  4
  
ZONE T='face32'
STRANDID=0, SOLUTIONTIME=0
Nodes=4, Elements=1, ZONETYPE=FEQuadrilateral
DATAPACKING=POINT
DT=(SINGLE SINGLE SINGLE)
0.48398037476424876635  0.37811025723985947078  1
0.4754408050118130169  0.37569505510803918868  1
0.48777546709804536773  0.366479723413480174  1
0.48777546709804536773  0.366479723413480174  1
1  2  3  4
  
ZONE T='face33'
STRANDID=0, SOLUTIONTIME=0
Nodes=4, Elements=1, ZONETYPE=FEQuadrilateral
DATAPACKING=POINT
DT=(SINGLE SINGLE SINGLE)
0.44973128237499621074  0.44246494138656244921  -1
0.44243111700870807468  0.43401544228220118038  -1
0.45415958366347342068  0.43484397896551368889  -1
0.45415958366347342068  0.43484397896551368889  -1
1  2  3  4
  
ZONE T='face34'
STRANDID=0, SOLUTIONTIME=0
Nodes=4, Elements=1, ZONETYPE=FEQuadrilateral
DATAPACKING=POINT
DT=(SINGLE SINGLE SINGLE)
0.45470220595890958881  0.79604142536736144375  1
0.4485345773402822922  0.81069424470131756788  1
0.44180309093435832235  0.80849773225526300191  1
0.43543470399916711644  0.79947476877718992583  1
1  2  3  4
  
ZONE T='face35'
STRANDID=0, SOLUTIONTIME=0
Nodes=4, Elements=1, ZONETYPE=FEQuadrilateral
DATAPACKING=POINT
DT=(SINGLE SINGLE SINGLE)
0.43524526617962688846  0.79950852536331340481  -1
0.43543470399916711644  0.79947476877718992583  -1
0.43536854729658586161  0.79967751424417909956  -1
0.43536854729658586161  0.79967751424417909956  -1
1  2  3  4
  
ZONE T='face36'
STRANDID=0, SOLUTIONTIME=0
Nodes=4, Elements=1, ZONETYPE=FEQuadrilateral
DATAPACKING=POINT
DT=(SINGLE SINGLE SINGLE)
0.43536854729658586161  0.79967751424417909956  1
0.43543470399916711644  0.79947476877718992583  1
0.44180309093435832235  0.80849773225526300191  1
0.44180309093435832235  0.80849773225526300191  1
1  2  3  4
  
ZONE T='face37'
STRANDID=0, SOLUTIONTIME=0
Nodes=4, Elements=1, ZONETYPE=FEQuadrilateral
DATAPACKING=POINT
DT=(SINGLE SINGLE SINGLE)
0.44665797242316845894  0.81515261184888465618  -1
0.44180309093435832235  0.80849773225526300191  -1
0.4485345773402822922  0.81069424470131756788  -1
0.4485345773402822922  0.81069424470131756788  -1
1  2  3  4
  
ZONE T='face38'
STRANDID=0, SOLUTIONTIME=0
Nodes=4, Elements=1, ZONETYPE=FEQuadrilateral
DATAPACKING=POINT
DT=(SINGLE SINGLE SINGLE)
0.17162643403741817405  0.28244736171018375304  1
0.16933549447432810764  0.29306248726083761191  1
0.16374341925366930894  0.29123776949706986494  1
0.15819395477229800107  0.28616239114379304898  1
1  2  3  4
  
ZONE T='face39'
STRANDID=0, SOLUTIONTIME=0
Nodes=4, Elements=1, ZONETYPE=FEQuadrilateral
DATAPACKING=POINT
DT=(SINGLE SINGLE SINGLE)
0.16933549447432810764  0.29306248726083761191  -1
0.16874256470587553625  0.29580984211744282275  -1
0.16374341925366930894  0.29123776949706986494  -1
0.16374341925366930894  0.29123776949706986494  -1
1  2  3  4
  
ZONE T='face40'
STRANDID=0, SOLUTIONTIME=0
Nodes=4, Elements=1, ZONETYPE=FEQuadrilateral
DATAPACKING=POINT
DT=(SINGLE SINGLE SINGLE)
0.25041965983885505764  0.18326258573669990115  1
0.23999051176943128616  0.19991525043290644947  1
0.23191600950902960254  0.18659544236589348243  1
0.23191600950902960254  0.18659544236589348243  1
1  2  3  4
  
ZONE T='face41'
STRANDID=0, SOLUTIONTIME=0
Nodes=4, Elements=1, ZONETYPE=FEQuadrilateral
DATAPACKING=POINT
DT=(SINGLE SINGLE SINGLE)
0.50381091723693183226  0.17107865788567733212  1
0.51325496462661723829  0.16459224029090119279  1
0.51379489166855552007  0.17563507275133463659  1
0.51379489166855552007  0.17563507275133463659  1
1  2  3  4
  
ZONE T='face42'
STRANDID=0, SOLUTIONTIME=0
Nodes=4, Elements=1, ZONETYPE=FEQuadrilateral
DATAPACKING=POINT
DT=(SINGLE SINGLE SINGLE)
0.75806917047170485624  0.5414510598099456784  -1
0.75735056299778935607  0.53983079080929252669  -1
0.75749007612402396994  0.53940323543204415913  -1
0.7585966115177465996  0.53983465093490512476  -1
1  2  3  4
  
ZONE T='face43'
STRANDID=0, SOLUTIONTIME=0
Nodes=4, Elements=1, ZONETYPE=FEQuadrilateral
DATAPACKING=POINT
DT=(SINGLE SINGLE SINGLE)
0.75735056299778935607  0.53983079080929252669  1
0.75709212536003411831  0.53924808257391176891  1
0.75749007612402396994  0.53940323543204415913  1
0.75749007612402396994  0.53940323543204415913  1
1  2  3  4
  
ZONE T='face44'
STRANDID=0, SOLUTIONTIME=0
Nodes=4, Elements=1, ZONETYPE=FEQuadrilateral
DATAPACKING=POINT
DT=(SINGLE SINGLE SINGLE)
0.46889271696774126319  0.44305992951380041012  -1
0.47582559326243678566  0.45203907102781853977  -1
0.46387575719630863569  0.45281599961101948182  -1
0.46387575719630863569  0.45281599961101948182  -1
1  2  3  4
  
ZONE T='face45'
STRANDID=0, SOLUTIONTIME=0
Nodes=4, Elements=1, ZONETYPE=FEQuadrilateral
DATAPACKING=POINT
DT=(SINGLE SINGLE SINGLE)
0.68867371338760940969  0.30707231680995927814  -1
0.68171321153797126424  0.31807752798776806058  -1
0.65665601754257463263  0.30990125975291632487  -1
0.6553891588011465652  0.30712373781182727983  -1
1  2  3  4
  
ZONE T='face46'
STRANDID=0, SOLUTIONTIME=0
Nodes=4, Elements=1, ZONETYPE=FEQuadrilateral
DATAPACKING=POINT
DT=(SINGLE SINGLE SINGLE)
0.65490188447617658785  0.30712449059744467705  1
0.6553891588011465652  0.30712373781182727983  1
0.65522303012551075252  0.30763285986005495243  1
0.65522303012551075252  0.30763285986005495243  1
1  2  3  4
  
ZONE T='face47'
STRANDID=0, SOLUTIONTIME=0
Nodes=4, Elements=1, ZONETYPE=FEQuadrilateral
DATAPACKING=POINT
DT=(SINGLE SINGLE SINGLE)
0.65522303012551075252  0.30763285986005495243  -1
0.6553891588011465652  0.30712373781182727983  -1
0.65665601754257463263  0.30990125975291632487  -1
0.65665601754257463263  0.30990125975291632487  -1
1  2  3  4
  
ZONE T='face48'
STRANDID=0, SOLUTIONTIME=0
Nodes=4, Elements=1, ZONETYPE=FEQuadrilateral
DATAPACKING=POINT
DT=(SINGLE SINGLE SINGLE)
0.67176121180650549825  0.3338125800073247218  1
0.65665601754257463263  0.30990125975291632487  1
0.68171321153797126424  0.31807752798776806058  1
0.68171321153797126424  0.31807752798776806058  1
1  2  3  4
  
ZONE T='face49'
STRANDID=0, SOLUTIONTIME=0
Nodes=4, Elements=1, ZONETYPE=FEQuadrilateral
DATAPACKING=POINT
DT=(SINGLE SINGLE SINGLE)
0.2849764194059122846  0.81048750015303916427  1
0.29772786259358158256  0.80458818765018258468  1
0.29495783314908191608  0.81931957034232538728  1
0.29495783314908191608  0.81931957034232538728  1
1  2  3  4
  
ZONE T='face50'
STRANDID=0, SOLUTIONTIME=0
Nodes=4, Elements=1, ZONETYPE=FEQuadrilateral
DATAPACKING=POINT
DT=(SINGLE SINGLE SINGLE)
0.41838490692006602423  0.80188975200242018637  1
0.42755433939773135332  0.81594671109407346243  1
0.41270855111160964501  0.81446678936145566752  1
0.41270855111160964501  0.81446678936145566752  1
1  2  3  4
  
ZONE T='face51'
STRANDID=0, SOLUTIONTIME=0
Nodes=4, Elements=1, ZONETYPE=FEQuadrilateral
DATAPACKING=POINT
DT=(SINGLE SINGLE SINGLE)
0.42668660819592457711  0.61323858172589396087  1
0.42954585351180601949  0.60513353974168593297  1
0.43569959269556202131  0.61232432906998102151  1
0.43569959269556202131  0.61232432906998102151  1
1  2  3  4
  
ZONE T='face52'
STRANDID=0, SOLUTIONTIME=0
Nodes=4, Elements=1, ZONETYPE=FEQuadrilateral
DATAPACKING=POINT
DT=(SINGLE SINGLE SINGLE)
0.16458077218380862128  0.45758885407483573804  1
0.17688714385301823606  0.47080294891678997615  1
0.15999829264845752408  0.47419264745317879495  1
0.15999829264845752408  0.47419264745317879495  1
1  2  3  4
  
ZONE T='face53'
STRANDID=0, SOLUTIONTIME=0
Nodes=4, Elements=1, ZONETYPE=FEQuadrilateral
DATAPACKING=POINT
DT=(SINGLE SINGLE SINGLE)
0.56107974138484228988  0.67878991381635800373  -1
0.58699356739481844958  0.67832180082536919219  -1
0.5760812697794148729  0.69948227177344901584  -1
0.5760812697794148729  0.69948227177344901584  -1
1  2  3  4
  
ZONE T='face54'
STRANDID=0, SOLUTIONTIME=0
Nodes=4, Elements=1, ZONETYPE=FEQuadrilateral
DATAPACKING=POINT
DT=(SINGLE SINGLE SINGLE)
0.386688536429112939  0.20475120854374920243  -1
0.37330657911653603032  0.21744314121053265332  -1
0.36850231479547956859  0.21587548947078466499  -1
0.36766449648331944733  0.19364674597830294767  -1
1  2  3  4
  
ZONE T='face55'
STRANDID=0, SOLUTIONTIME=0
Nodes=4, Elements=1, ZONETYPE=FEQuadrilateral
DATAPACKING=POINT
DT=(SINGLE SINGLE SINGLE)
0.37330657911653603032  0.21744314121053265332  1
0.36872517359176920637  0.22178831203131532668  1
0.36850231479547956859  0.21587548947078466499  1
0.36850231479547956859  0.21587548947078466499  1
1  2  3  4
  
ZONE T='face56'
STRANDID=0, SOLUTIONTIME=0
Nodes=4, Elements=1, ZONETYPE=FEQuadrilateral
DATAPACKING=POINT
DT=(SINGLE SINGLE SINGLE)
0.59785099018949083849  0.79741628407948383916  1
0.599723332302886325  0.78893978778085971371  1
0.6113927098406548577  0.79274755495942217376  1
0.6132892184894386256  0.794931589947809214  1
1  2  3  4
  
ZONE T='face57'
STRANDID=0, SOLUTIONTIME=0
Nodes=4, Elements=1, ZONETYPE=FEQuadrilateral
DATAPACKING=POINT
DT=(SINGLE SINGLE SINGLE)
0.599723332302886325  0.78893978778085971371  -1
0.6014192440869423617  0.78126202960969304279  -1
0.6113927098406548577  0.79274755495942217376  -1
0.6113927098406548577  0.79274755495942217376  -1
1  2  3  4
  
ZONE T='face58'
STRANDID=0, SOLUTIONTIME=0
Nodes=4, Elements=1, ZONETYPE=FEQuadrilateral
DATAPACKING=POINT
DT=(SINGLE SINGLE SINGLE)
0.50949963141243803655  0.56556300631787415067  1
0.49208665872792844986  0.56196459905969053938  1
0.50100528970936519801  0.54718214711822998897  1
0.50100528970936519801  0.54718214711822998897  1
1  2  3  4
  
ZONE T='face59'
STRANDID=0, SOLUTIONTIME=0
Nodes=4, Elements=1, ZONETYPE=FEQuadrilateral
DATAPACKING=POINT
DT=(SINGLE SINGLE SINGLE)
0.26999530869271720634  0.58841321867140117252  1
0.26813192578999789362  0.5852876752993859677  1
0.2744342910196095886  0.5659732909397878764  1
0.28265317683585439168  0.56585982065868278834  1
1  2  3  4
  
ZONE T='face60'
STRANDID=0, SOLUTIONTIME=0
Nodes=4, Elements=1, ZONETYPE=FEQuadrilateral
DATAPACKING=POINT
DT=(SINGLE SINGLE SINGLE)
0.26813192578999789362  0.5852876752993859677  -1
0.25676255182177032399  0.56621726770978186849  -1
0.2744342910196095886  0.5659732909397878764  -1
0.2744342910196095886  0.5659732909397878764  -1
1  2  3  4
  
ZONE T='face61'
STRANDID=0, SOLUTIONTIME=0
Nodes=4, Elements=1, ZONETYPE=FEQuadrilateral
DATAPACKING=POINT
DT=(SINGLE SINGLE SINGLE)
0.63130710773930431845  0.45121852621608632417  1
0.64980504552633411297  0.44984173112995118338  1
0.66107682237500353661  0.4535197595243134483  1
0.6522087484951261116  0.47651335390835314332  1
1  2  3  4
  
ZONE T='face62'
STRANDID=0, SOLUTIONTIME=0
Nodes=4, Elements=1, ZONETYPE=FEQuadrilateral
DATAPACKING=POINT
DT=(SINGLE SINGLE SINGLE)
0.64980504552633411297  0.44984173112995118338  -1
0.66287039945232550942  0.44886928137414455753  -1
0.66107682237500353661  0.4535197595243134483  -1
0.66107682237500353661  0.4535197595243134483  -1
1  2  3  4
  
ZONE T='face63'
STRANDID=0, SOLUTIONTIME=0
Nodes=4, Elements=1, ZONETYPE=FEQuadrilateral
DATAPACKING=POINT
DT=(SINGLE SINGLE SINGLE)
0.56951043386264788015  0.7479052678355938566  1
0.5465940437162024601  0.73154391346741287627  1
0.5696080207536468043  0.72177372088980451537  1
0.5696080207536468043  0.72177372088980451537  1
1  2  3  4
  
ZONE T='face64'
STRANDID=0, SOLUTIONTIME=0
Nodes=4, Elements=1, ZONETYPE=FEQuadrilateral
DATAPACKING=POINT
DT=(SINGLE SINGLE SINGLE)
0.38208461749210659297  0.71606510101759512921  -1
0.38966087482434064171  0.7046126925185044465  -1
0.39742532817633696718  0.71637956765862331743  -1
0.39742532817633696718  0.71637956765862331743  -1
1  2  3  4
  
ZONE T='face65'
STRANDID=0, SOLUTIONTIME=0
Nodes=4, Elements=1, ZONETYPE=FEQuadrilateral
DATAPACKING=POINT
DT=(SINGLE SINGLE SINGLE)
0.48672936551827994389  0.7716153678872552657  1
0.50389108587915898418  0.77140847910314114255  1
0.49771497102132944423  0.79033595345081453232  1
0.49759666919774969696  0.79046345295731768044  1
1  2  3  4
  
ZONE T='face66'
STRANDID=0, SOLUTIONTIME=0
Nodes=4, Elements=1, ZONETYPE=FEQuadrilateral
DATAPACKING=POINT
DT=(SINGLE SINGLE SINGLE)
0.50389108587915898418  0.77140847910314114255  -1
0.51540583621241586876  0.77126966593955781359  -1
0.49771497102132944423  0.79033595345081453232  -1
0.49771497102132944423  0.79033595345081453232  -1
1  2  3  4
  
ZONE T='face67'
STRANDID=0, SOLUTIONTIME=0
Nodes=4, Elements=1, ZONETYPE=FEQuadrilateral
DATAPACKING=POINT
DT=(SINGLE SINGLE SINGLE)
0.65460435803359018347  0.71650474443329326135  -1
0.65356750607151570254  0.7290397231945081602  -1
0.63886287564335297873  0.72427680413330797204  -1
0.63886287564335297873  0.72427680413330797204  -1
1  2  3  4
  
ZONE T='face68'
STRANDID=0, SOLUTIONTIME=0
Nodes=4, Elements=1, ZONETYPE=FEQuadrilateral
DATAPACKING=POINT
DT=(SINGLE SINGLE SINGLE)
0.47240110641357352383  0.39305759850044119652  -1
0.47351841072597361526  0.39231865761214668176  -1
0.47878351465407631427  0.39403668326212359929  -1
0.47772254015966147955  0.3972881719377164278  -1
1  2  3  4
  
ZONE T='face69'
STRANDID=0, SOLUTIONTIME=0
Nodes=4, Elements=1, ZONETYPE=FEQuadrilateral
DATAPACKING=POINT
DT=(SINGLE SINGLE SINGLE)
0.47351841072597361526  0.39231865761214668176  1
0.48094730380886580035  0.38740548150354803258  1
0.47878351465407631427  0.39403668326212359929  1
0.47878351465407631427  0.39403668326212359929  1
1  2  3  4
  
ZONE T='face70'
STRANDID=0, SOLUTIONTIME=0
Nodes=4, Elements=1, ZONETYPE=FEQuadrilateral
DATAPACKING=POINT
DT=(SINGLE SINGLE SINGLE)
0.1032371644694896895  0.45458432987597063857  -1
0.10600781464825004274  0.44609332681511160157  -1
0.11282824405999634931  0.45760367486281305904  -1
0.11282824405999634931  0.45760367486281305904  -1
1  2  3  4
  
ZONE T='face71'
STRANDID=0, SOLUTIONTIME=0
Nodes=4, Elements=1, ZONETYPE=FEQuadrilateral
DATAPACKING=POINT
DT=(SINGLE SINGLE SINGLE)
0.23658909527815036311  0.2289913625713719536  1
0.24733207284161776163  0.21521883508036809829  1
0.25498712730856099018  0.23234288881030737417  1
0.25498712730856099018  0.23234288881030737417  1
1  2  3  4
  
ZONE T='face72'
STRANDID=0, SOLUTIONTIME=0
Nodes=4, Elements=1, ZONETYPE=FEQuadrilateral
DATAPACKING=POINT
DT=(SINGLE SINGLE SINGLE)
0.17044082028722662425  0.75090402059156857728  1
0.15912710466180174373  0.73761971478144272574  1
0.16198081681165710233  0.72887415794589338613  1
0.17916383499313040528  0.72523822856825437277  1
1  2  3  4
  
ZONE T='face73'
STRANDID=0, SOLUTIONTIME=0
Nodes=4, Elements=1, ZONETYPE=FEQuadrilateral
DATAPACKING=POINT
DT=(SINGLE SINGLE SINGLE)
0.15912710466180174373  0.73761971478144272574  -1
0.1532519101921892557  0.73072119597362528154  -1
0.16198081681165710233  0.72887415794589338613  -1
0.16198081681165710233  0.72887415794589338613  -1
1  2  3  4
  
ZONE T='face74'
STRANDID=0, SOLUTIONTIME=0
Nodes=4, Elements=1, ZONETYPE=FEQuadrilateral
DATAPACKING=POINT
DT=(SINGLE SINGLE SINGLE)
0.55632824512977985254  0.30646437796749997906  1
0.54588107805052166199  0.3028984449196046036  1
0.55589776736135199098  0.29522630851830256038  1
0.55589776736135199098  0.29522630851830256038  1
1  2  3  4
  
ZONE T='face75'
STRANDID=0, SOLUTIONTIME=0
Nodes=4, Elements=1, ZONETYPE=FEQuadrilateral
DATAPACKING=POINT
DT=(SINGLE SINGLE SINGLE)
0.47156901304045212298  0.84656108033013788283  -1
0.46571472196076307837  0.86588735884093281925  -1
0.4520538104110987665  0.85072929128049035175  -1
0.4520538104110987665  0.85072929128049035175  -1
1  2  3  4
  
ZONE T='face76'
STRANDID=0, SOLUTIONTIME=0
Nodes=4, Elements=1, ZONETYPE=FEQuadrilateral
DATAPACKING=POINT
DT=(SINGLE SINGLE SINGLE)
0.42346740335160237834  0.89910297905493941073  1
0.41453492430045180139  0.88307130061855720893  1
0.42913291672872155846  0.88255705965501585197  1
0.42913291672872155846  0.88255705965501585197  1
1  2  3  4
  
ZONE T='face77'
STRANDID=0, SOLUTIONTIME=0
Nodes=4, Elements=1, ZONETYPE=FEQuadrilateral
DATAPACKING=POINT
DT=(SINGLE SINGLE SINGLE)
0.17684600247328846612  0.60906352484202652686  -1
0.16051070256027291649  0.59408959940929373378  -1
0.18175687694880768297  0.58657310357970982029  -1
0.18175687694880768297  0.58657310357970982029  -1
1  2  3  4
  
ZONE T='face78'
STRANDID=0, SOLUTIONTIME=0
Nodes=4, Elements=1, ZONETYPE=FEQuadrilateral
DATAPACKING=POINT
DT=(SINGLE SINGLE SINGLE)
0.32649857062592374524  0.10439330095015762756  -1
0.34772586148114142945  0.10294327510754089361  -1
0.33545758063772451729  0.12374517641050063188  -1
0.33545758063772451729  0.12374517641050063188  -1
1  2  3  4
  
ZONE T='face79'
STRANDID=0, SOLUTIONTIME=0
Nodes=4, Elements=1, ZONETYPE=FEQuadrilateral
DATAPACKING=POINT
DT=(SINGLE SINGLE SINGLE)
0.10975964172835146748  0.46860192598642447237  -1
0.10033276271680934  0.46348523131768581962  -1
0.11282824405999634931  0.45760367486281305904  -1
0.11282824405999634931  0.45760367486281305904  -1
1  2  3  4
  
ZONE T='face80'
STRANDID=0, SOLUTIONTIME=0
Nodes=4, Elements=1, ZONETYPE=FEQuadrilateral
DATAPACKING=POINT
DT=(SINGLE SINGLE SINGLE)
0.19996249264787252509  0.21241467693564977659  -1
0.21240806211172963414  0.21087991203232775428  -1
0.21065147237709874739  0.21626320037895907511  -1
0.20611298738162381339  0.22345428403054254374  -1
1  2  3  4
  
ZONE T='face81'
STRANDID=0, SOLUTIONTIME=0
Nodes=4, Elements=1, ZONETYPE=FEQuadrilateral
DATAPACKING=POINT
DT=(SINGLE SINGLE SINGLE)
0.21240806211172963414  0.21087991203232775428  1
0.21418750220644844351  0.21066047472872587165  1
0.21065147237709874739  0.21626320037895907511  1
0.21065147237709874739  0.21626320037895907511  1
1  2  3  4
  
ZONE T='face82'
STRANDID=0, SOLUTIONTIME=0
Nodes=4, Elements=1, ZONETYPE=FEQuadrilateral
DATAPACKING=POINT
DT=(SINGLE SINGLE SINGLE)
0.24573166106210483917  0.01789217148148391362  1
0.24843701625624817209  0.0096012730440455159447  1
0.25623968969041333033  0.012389263646696017235  1
0.25623968969041333033  0.012389263646696017235  1
1  2  3  4
  
ZONE T='face83'
STRANDID=0, SOLUTIONTIME=0
Nodes=4, Elements=1, ZONETYPE=FEQuadrilateral
DATAPACKING=POINT
DT=(SINGLE SINGLE SINGLE)
0.39219647545228220054  0.79444284581243851395  1
0.39589889324567240081  0.79351899866373210024  1
0.40596595802448715018  0.79680392442135439257  1
0.40365787035142869366  0.80490206134547026551  1
1  2  3  4
  
ZONE T='face84'
STRANDID=0, SOLUTIONTIME=0
Nodes=4, Elements=1, ZONETYPE=FEQuadrilateral
DATAPACKING=POINT
DT=(SINGLE SINGLE SINGLE)
0.39589889324567240081  0.79351899866373210024  -1
0.4077446619292430241  0.79056317891748673077  -1
0.40596595802448715018  0.79680392442135439257  -1
0.40596595802448715018  0.79680392442135439257  -1
1  2  3  4
  
ZONE T='face85'
STRANDID=0, SOLUTIONTIME=0
Nodes=4, Elements=1, ZONETYPE=FEQuadrilateral
DATAPACKING=POINT
DT=(SINGLE SINGLE SINGLE)
0.56180837796030969056  0.27290610372445889276  -1
0.55626496561552718489  0.26300435555385232034  -1
0.56706087707682617527  0.26206399272487268526  -1
0.56706087707682617527  0.26206399272487268526  -1
1  2  3  4
  
ZONE T='face86'
STRANDID=0, SOLUTIONTIME=0
Nodes=4, Elements=1, ZONETYPE=FEQuadrilateral
DATAPACKING=POINT
DT=(SINGLE SINGLE SINGLE)
0.44308526291391092666  0.39941768705739477685  1
0.44592020577429719586  0.40388697795266770285  1
0.44445671217749610493  0.40837203662613452693  1
0.43921231901685381382  0.40815118876240241708  1
1  2  3  4
  
ZONE T='face87'
STRANDID=0, SOLUTIONTIME=0
Nodes=4, Elements=1, ZONETYPE=FEQuadrilateral
DATAPACKING=POINT
DT=(SINGLE SINGLE SINGLE)
0.44592020577429719586  0.40388697795266770285  -1
0.44888339519484593554  0.40855844970727756005  -1
0.44445671217749610493  0.40837203662613452693  -1
0.44445671217749610493  0.40837203662613452693  -1
1  2  3  4
  
ZONE T='face88'
STRANDID=0, SOLUTIONTIME=0
Nodes=4, Elements=1, ZONETYPE=FEQuadrilateral
DATAPACKING=POINT
DT=(SINGLE SINGLE SINGLE)
0.3489107913225383828  0.45795380580217981414  1
0.37129625143183647706  0.4504829074588205251  1
0.36354019245699847884  0.46887525390619971821  1
0.36354019245699847884  0.46887525390619971821  1
1  2  3  4
  
ZONE T='face89'
STRANDID=0, SOLUTIONTIME=0
Nodes=4, Elements=1, ZONETYPE=FEQuadrilateral
DATAPACKING=POINT
DT=(SINGLE SINGLE SINGLE)
0.53976373449980497021  0.20715519334066764823  1
0.54380577446387923235  0.21043629064535074313  1
0.53729725124298710615  0.21471403893138357732  1
0.53729725124298710615  0.21471403893138357732  1
1  2  3  4
  
ZONE T='face90'
STRANDID=0, SOLUTIONTIME=0
Nodes=4, Elements=1, ZONETYPE=FEQuadrilateral
DATAPACKING=POINT
DT=(SINGLE SINGLE SINGLE)
0.43373079501573413852  0.72541993009605343357  1
0.42129068786780909939  0.72831440021154902897  1
0.42245151327830776644  0.71603387333675982962  1
0.42245151327830776644  0.71603387333675982962  1
1  2  3  4
  
ZONE T='face91'
STRANDID=0, SOLUTIONTIME=0
Nodes=4, Elements=1, ZONETYPE=FEQuadrilateral
DATAPACKING=POINT
DT=(SINGLE SINGLE SINGLE)
0.47519788450680738867  0.23330122291105756527  -1
0.46978684414608939957  0.22095021107796020132  -1
0.48262241038178266272  0.222037885198351298  -1
0.48262241038178266272  0.222037885198351298  -1
1  2  3  4
  
ZONE T='face92'
STRANDID=0, SOLUTIONTIME=0
Nodes=4, Elements=1, ZONETYPE=FEQuadrilateral
DATAPACKING=POINT
DT=(SINGLE SINGLE SINGLE)
0.70698258970521121736  0.2792807055832061125  -1
0.71740693783117626126  0.29878934967827852631  -1
0.71424092789596438369  0.30849198203091982018  -1
0.68867371338760940969  0.30707231680995927814  -1
1  2  3  4
  
ZONE T='face93'
STRANDID=0, SOLUTIONTIME=0
Nodes=4, Elements=1, ZONETYPE=FEQuadrilateral
DATAPACKING=POINT
DT=(SINGLE SINGLE SINGLE)
0.71740693783117626126  0.29878934967827852631  1
0.72284683296227281168  0.30896984027056240141  1
0.71424092789596438369  0.30849198203091982018  1
0.71424092789596438369  0.30849198203091982018  1
1  2  3  4
  
ZONE T='face94'
STRANDID=0, SOLUTIONTIME=0
Nodes=4, Elements=1, ZONETYPE=FEQuadrilateral
DATAPACKING=POINT
DT=(SINGLE SINGLE SINGLE)
0.48193435066945877754  0.42373451177716825455  -1
0.48777961941409392344  0.41928412660041936011  -1
0.48887155193096348826  0.42752146109098870808  -1
0.48887155193096348826  0.42752146109098870808  -1
1  2  3  4
  
ZONE T='face95'
STRANDID=0, SOLUTIONTIME=0
Nodes=4, Elements=1, ZONETYPE=FEQuadrilateral
DATAPACKING=POINT
DT=(SINGLE SINGLE SINGLE)
0.147822244429814037  0.42120165629663325335  -1
0.14515763743558446341  0.41697722680525695083  -1
0.14742288401133787912  0.41003509612266858531  -1
0.15364026984240541918  0.41099319774252601745  -1
1  2  3  4
  
ZONE T='face96'
STRANDID=0, SOLUTIONTIME=0
Nodes=4, Elements=1, ZONETYPE=FEQuadrilateral
DATAPACKING=POINT
DT=(SINGLE SINGLE SINGLE)
0.14515763743558446341  0.41697722680525695083  1
0.14006347018927736703  0.4089010075369345909  1
0.14742288401133787912  0.41003509612266858531  1
0.14742288401133787912  0.41003509612266858531  1
1  2  3  4
  
ZONE T='face97'
STRANDID=0, SOLUTIONTIME=0
Nodes=4, Elements=1, ZONETYPE=FEQuadrilateral
DATAPACKING=POINT
DT=(SINGLE SINGLE SINGLE)
0.52779711872735513012  0.24382838001193340993  1
0.5184162303724382248  0.24715699127647949851  1
0.51724017872147387553  0.23520968326253943737  1
0.51724017872147387553  0.23520968326253943737  1
1  2  3  4
  
ZONE T='face98'
STRANDID=0, SOLUTIONTIME=0
Nodes=4, Elements=1, ZONETYPE=FEQuadrilateral
DATAPACKING=POINT
DT=(SINGLE SINGLE SINGLE)
0.31772425237948398458  0.87216490248514444428  1
0.31650859945976178578  0.87424559080620700691  1
0.31198305898490696908  0.87276888782563333269  1
0.31198305898490696908  0.87276888782563333269  1
1  2  3  4
  
ZONE T='face99'
STRANDID=0, SOLUTIONTIME=0
Nodes=4, Elements=1, ZONETYPE=FEQuadrilateral
DATAPACKING=POINT
DT=(SINGLE SINGLE SINGLE)
0.26606811005551406213  0.087451147412968485706  1
0.25708968387269531819  0.073947508869359884764  1
0.25850106841477443753  0.069622144893811549471  1
0.27203991908275548806  0.069528367398861340432  1
1  2  3  4
  
ZONE T='face100'
STRANDID=0, SOLUTIONTIME=0
Nodes=4, Elements=1, ZONETYPE=FEQuadrilateral
DATAPACKING=POINT
DT=(SINGLE SINGLE SINGLE)
0.25708968387269531819  0.073947508869359884764  -1
0.25423344923986651578  0.069651704761590466086  -1
0.25850106841477443753  0.069622144893811549471  -1
0.25850106841477443753  0.069622144893811549471  -1
1  2  3  4
  
ZONE T='face101'
STRANDID=0, SOLUTIONTIME=0
Nodes=4, Elements=1, ZONETYPE=FEQuadrilateral
DATAPACKING=POINT
DT=(SINGLE SINGLE SINGLE)
0.77299274915946547537  0.3312886707462234237  -1
0.78966855021998261233  0.32468866081291847259  -1
0.78886184351427401928  0.34168835121736995664  -1
0.78886184351427401928  0.34168835121736995664  -1
1  2  3  4
  
ZONE T='face102'
STRANDID=0, SOLUTIONTIME=0
Nodes=4, Elements=1, ZONETYPE=FEQuadrilateral
DATAPACKING=POINT
DT=(SINGLE SINGLE SINGLE)
0.52162743257140642417  0.54821786825515306241  1
0.51894394766474727376  0.54355027519849852258  1
0.52340676489543314087  0.52987341513410435301  1
0.53150771513289418735  0.52962706597465858405  1
1  2  3  4
  
ZONE T='face103'
STRANDID=0, SOLUTIONTIME=0
Nodes=4, Elements=1, ZONETYPE=FEQuadrilateral
DATAPACKING=POINT
DT=(SINGLE SINGLE SINGLE)
0.51894394766474727376  0.54355027519849852258  -1
0.51129266326015798683  0.53024180386231667406  -1
0.52340676489543314087  0.52987341513410435301  -1
0.52340676489543314087  0.52987341513410435301  -1
1  2  3  4
  
ZONE T='face104'
STRANDID=0, SOLUTIONTIME=0
Nodes=4, Elements=1, ZONETYPE=FEQuadrilateral
DATAPACKING=POINT
DT=(SINGLE SINGLE SINGLE)
0.41447940329720717179  0.61588503385027038028  1
0.40843228209550086483  0.61960894394742993541  1
0.40863004017746312746  0.61386206609933613443  1
0.40863004017746312746  0.61386206609933613443  1
1  2  3  4
  
ZONE T='face105'
STRANDID=0, SOLUTIONTIME=0
Nodes=4, Elements=1, ZONETYPE=FEQuadrilateral
DATAPACKING=POINT
DT=(SINGLE SINGLE SINGLE)
0.49024686678406503848  0.38160029168287190604  1
0.48244417298679781458  0.38281813919725943274  1
0.48480222290696395326  0.37559160109224382085  1
0.48480222290696395326  0.37559160109224382085  1
1  2  3  4
  
ZONE T='face106'
STRANDID=0, SOLUTIONTIME=0
Nodes=4, Elements=1, ZONETYPE=FEQuadrilateral
DATAPACKING=POINT
DT=(SINGLE SINGLE SINGLE)
0.38104095617014682729  0.68549798191862731933  -1
0.39152027484638779464  0.68474640365384231711  -1
0.38594949512598569763  0.69396908909806620525  -1
0.38594949512598569763  0.69396908909806620525  -1
1  2  3  4
  
ZONE T='face107'
STRANDID=0, SOLUTIONTIME=0
Nodes=4, Elements=1, ZONETYPE=FEQuadrilateral
DATAPACKING=POINT
DT=(SINGLE SINGLE SINGLE)
0.29292679624214390532  0.84596821927891885373  -1
0.29334560973163437136  0.83325021279919386785  -1
0.30317235020613353402  0.84093037164572992381  -1
0.30317235020613353402  0.84093037164572992381  -1
1  2  3  4
  
ZONE T='face108'
STRANDID=0, SOLUTIONTIME=0
Nodes=4, Elements=1, ZONETYPE=FEQuadrilateral
DATAPACKING=POINT
DT=(SINGLE SINGLE SINGLE)
0.45794048256969344113  0.21861491476241420862  -1
0.45025806134307283513  0.20886624711522044917  -1
0.45051739034296134356  0.20807150104815622105  -1
0.46540072157250889084  0.20715635547077468348  -1
1  2  3  4
  
ZONE T='face109'
STRANDID=0, SOLUTIONTIME=0
Nodes=4, Elements=1, ZONETYPE=FEQuadrilateral
DATAPACKING=POINT
DT=(SINGLE SINGLE SINGLE)
0.45025806134307283513  0.20886624711522044917  1
0.44967269323748570997  0.20812343974443195393  1
0.45051739034296134356  0.20807150104815622105  1
0.45051739034296134356  0.20807150104815622105  1
1  2  3  4
  
ZONE T='face110'
STRANDID=0, SOLUTIONTIME=0
Nodes=4, Elements=1, ZONETYPE=FEQuadrilateral
DATAPACKING=POINT
DT=(SINGLE SINGLE SINGLE)
0.24398309693569036893  0.58891431666740345907  -1
0.23646202284661410609  0.59931810195607093661  -1
0.22354035663893398467  0.59510170769522030554  -1
0.2213584788209685128  0.58881481482912167991  -1
1  2  3  4
  
ZONE T='face111'
STRANDID=0, SOLUTIONTIME=0
Nodes=4, Elements=1, ZONETYPE=FEQuadrilateral
DATAPACKING=POINT
DT=(SINGLE SINGLE SINGLE)
0.23646202284661410609  0.59931810195607093661  1
0.22872026230611597342  0.61002715939463592054  1
0.22354035663893398467  0.59510170769522030554  1
0.22354035663893398467  0.59510170769522030554  1
1  2  3  4
  
ZONE T='face112'
STRANDID=0, SOLUTIONTIME=0
Nodes=4, Elements=1, ZONETYPE=FEQuadrilateral
DATAPACKING=POINT
DT=(SINGLE SINGLE SINGLE)
0.44075031461475655536  0.78170952274265936843  -1
0.44111076036618690477  0.78207978604844063941  -1
0.43543470399916711644  0.79947476877718992583  -1
0.43524526617962688846  0.79950852536331340481  -1
1  2  3  4
  
ZONE T='face113'
STRANDID=0, SOLUTIONTIME=0
Nodes=4, Elements=1, ZONETYPE=FEQuadrilateral
DATAPACKING=POINT
DT=(SINGLE SINGLE SINGLE)
0.44111076036618690477  0.78207978604844063941  1
0.45470220595890958881  0.79604142536736144375  1
0.43543470399916711644  0.79947476877718992583  1
0.43543470399916711644  0.79947476877718992583  1
1  2  3  4
  
ZONE T='face114'
STRANDID=0, SOLUTIONTIME=0
Nodes=4, Elements=1, ZONETYPE=FEQuadrilateral
DATAPACKING=POINT
DT=(SINGLE SINGLE SINGLE)
0.7588197185060300276  0.46270339214396605243  -1
0.76980851207700895511  0.46660365282777593876  -1
0.75999191113936559461  0.47615731745738443248  -1
0.75999191113936559461  0.47615731745738443248  -1
1  2  3  4
  
ZONE T='face115'
STRANDID=0, SOLUTIONTIME=0
Nodes=4, Elements=1, ZONETYPE=FEQuadrilateral
DATAPACKING=POINT
DT=(SINGLE SINGLE SINGLE)
0.49897653632546568048  0.2074329583151009182  -1
0.5006459301268597617  0.19806864866843829076  -1
0.50856794173080821508  0.20231593111813031549  -1
0.50856794173080821508  0.20231593111813031549  -1
1  2  3  4
  
ZONE T='face116'
STRANDID=0, SOLUTIONTIME=0
Nodes=4, Elements=1, ZONETYPE=FEQuadrilateral
DATAPACKING=POINT
DT=(SINGLE SINGLE SINGLE)
0.074795609316396033384  0.54174702320047196658  1
0.084889794958333056329  0.53660207838022488946  1
0.085212815967632693503  0.54892029122130669982  1
0.085212815967632693503  0.54892029122130669982  1
1  2  3  4
  
ZONE T='face117'
STRANDID=0, SOLUTIONTIME=0
Nodes=4, Elements=1, ZONETYPE=FEQuadrilateral
DATAPACKING=POINT
DT=(SINGLE SINGLE SINGLE)
0.4966754978840743906  0.74922162187415131118  -1
0.48113312790950613085  0.73267543008996471876  -1
0.50201847565713231258  0.72577273501433670067  -1
0.50201847565713231258  0.72577273501433670067  -1
1  2  3  4
  
ZONE T='face118'
STRANDID=0, SOLUTIONTIME=0
Nodes=4, Elements=1, ZONETYPE=FEQuadrilateral
DATAPACKING=POINT
DT=(SINGLE SINGLE SINGLE)
0.53209849897012395648  0.33858620197566219323  1
0.5277602447213378678  0.33480480181182403765  1
0.53127786214737615644  0.32402462444645863116  1
0.53311584740213391331  0.32267685275014529322  1
1  2  3  4
  
ZONE T='face119'
STRANDID=0, SOLUTIONTIME=0
Nodes=4, Elements=1, ZONETYPE=FEQuadrilateral
DATAPACKING=POINT
DT=(SINGLE SINGLE SINGLE)
0.5277602447213378678  0.33480480181182403765  -1
0.52265051415661167855  0.33035095127965863337  -1
0.53127786214737615644  0.32402462444645863116  -1
0.53127786214737615644  0.32402462444645863116  -1
1  2  3  4
  
ZONE T='face120'
STRANDID=0, SOLUTIONTIME=0
Nodes=4, Elements=1, ZONETYPE=FEQuadrilateral
DATAPACKING=POINT
DT=(SINGLE SINGLE SINGLE)
0.28195959842971268783  0.3873672343024017195  1
0.28186491696517995686  0.40086929935170312334  1
0.27024718025000005195  0.39707838279166668416  1
0.27140891125463323386  0.39351811322167701279  1
1  2  3  4
  
ZONE T='face121'
STRANDID=0, SOLUTIONTIME=0
Nodes=4, Elements=1, ZONETYPE=FEQuadrilateral
DATAPACKING=POINT
DT=(SINGLE SINGLE SINGLE)
0.28177696607458307954  0.41341154985282346779  -1
0.26772995850084679859  0.40479272282277933837  -1
0.27024718025000005195  0.39707838279166668416  -1
0.28186491696517995686  0.40086929935170312334  -1
1  2  3  4
  
ZONE T='face122'
STRANDID=0, SOLUTIONTIME=0
Nodes=4, Elements=1, ZONETYPE=FEQuadrilateral
DATAPACKING=POINT
DT=(SINGLE SINGLE SINGLE)
0.26009984768698990454  0.40011111323586212585  1
0.2670765682320743184  0.39604379869849293261  1
0.27024718025000005195  0.39707838279166668416  1
0.26772995850084679859  0.40479272282277933837  1
1  2  3  4
  
ZONE T='face123'
STRANDID=0, SOLUTIONTIME=0
Nodes=4, Elements=1, ZONETYPE=FEQuadrilateral
DATAPACKING=POINT
DT=(SINGLE SINGLE SINGLE)
0.2670765682320743184  0.39604379869849293261  -1
0.27140891125463323386  0.39351811322167701279  -1
0.27024718025000005195  0.39707838279166668416  -1
0.27024718025000005195  0.39707838279166668416  -1
1  2  3  4
  
ZONE T='face124'
STRANDID=0, SOLUTIONTIME=0
Nodes=4, Elements=1, ZONETYPE=FEQuadrilateral
DATAPACKING=POINT
DT=(SINGLE SINGLE SINGLE)
0.49712746118863659905  0.13375023631091889631  1
0.50558264904207372847  0.14386437137851584844  1
0.49214286404182644441  0.14629510119208299912  1
0.49214286404182644441  0.14629510119208299912  1
1  2  3  4
  
ZONE T='face125'
STRANDID=0, SOLUTIONTIME=0
Nodes=4, Elements=1, ZONETYPE=FEQuadrilateral
DATAPACKING=POINT
DT=(SINGLE SINGLE SINGLE)
0.5251901621960222144  0.40180920264845432222  -1
0.51353276067799047411  0.40537550901023289285  -1
0.51159705180179593231  0.40474387902807063  -1
0.51487035237288414358  0.39306684714873685316  -1
1  2  3  4
  
ZONE T='face126'
STRANDID=0, SOLUTIONTIME=0
Nodes=4, Elements=1, ZONETYPE=FEQuadrilateral
DATAPACKING=POINT
DT=(SINGLE SINGLE SINGLE)
0.51353276067799047411  0.40537550901023289285  1
0.51122181330753591055  0.40608248871718038986  1
0.51159705180179593231  0.40474387902807063  1
0.51159705180179593231  0.40474387902807063  1
1  2  3  4
  
ZONE T='face127'
STRANDID=0, SOLUTIONTIME=0
Nodes=4, Elements=1, ZONETYPE=FEQuadrilateral
DATAPACKING=POINT
DT=(SINGLE SINGLE SINGLE)
0.22872026230611597342  0.61002715939463592054  1
0.20291013517273814859  0.60344115658824781789  1
0.20327451062441692642  0.60232448256690451771  1
0.22354035663893398467  0.59510170769522030554  1
1  2  3  4
  
ZONE T='face128'
STRANDID=0, SOLUTIONTIME=0
Nodes=4, Elements=1, ZONETYPE=FEQuadrilateral
DATAPACKING=POINT
DT=(SINGLE SINGLE SINGLE)
0.2213584788209685128  0.58881481482912167991  -1
0.22354035663893398467  0.59510170769522030554  -1
0.21616454981883104214  0.59269495077660094839  -1
0.21616454981883104214  0.59269495077660094839  -1
1  2  3  4
  
ZONE T='face129'
STRANDID=0, SOLUTIONTIME=0
Nodes=4, Elements=1, ZONETYPE=FEQuadrilateral
DATAPACKING=POINT
DT=(SINGLE SINGLE SINGLE)
0.21616454981883104214  0.59269495077660094839  1
0.22354035663893398467  0.59510170769522030554  1
0.20327451062441692642  0.60232448256690451771  1
0.20327451062441692642  0.60232448256690451771  1
1  2  3  4
  
ZONE T='face130'
STRANDID=0, SOLUTIONTIME=0
Nodes=4, Elements=1, ZONETYPE=FEQuadrilateral
DATAPACKING=POINT
DT=(SINGLE SINGLE SINGLE)
0.20206754207839025539  0.60322615104196208868  -1
0.20327451062441692642  0.60232448256690451771  -1
0.20291013517273814859  0.60344115658824781789  -1
0.20291013517273814859  0.60344115658824781789  -1
1  2  3  4
  
ZONE T='face131'
STRANDID=0, SOLUTIONTIME=0
Nodes=4, Elements=1, ZONETYPE=FEQuadrilateral
DATAPACKING=POINT
DT=(SINGLE SINGLE SINGLE)
0.63458289021376501626  0.59820971841937442548  -1
0.6485451826250361318  0.59160660502637796299  -1
0.65707600601775628668  0.59439024873108969871  -1
0.65464322956689602329  0.60648876693592179699  -1
1  2  3  4
  
ZONE T='face132'
STRANDID=0, SOLUTIONTIME=0
Nodes=4, Elements=1, ZONETYPE=FEQuadrilateral
DATAPACKING=POINT
DT=(SINGLE SINGLE SINGLE)
0.6485451826250361318  0.59160660502637796299  1
0.65859106539050149554  0.58685565861448596436  1
0.65707600601775628668  0.59439024873108969871  1
0.65707600601775628668  0.59439024873108969871  1
1  2  3  4
  
ZONE T='face133'
STRANDID=0, SOLUTIONTIME=0
Nodes=4, Elements=1, ZONETYPE=FEQuadrilateral
DATAPACKING=POINT
DT=(SINGLE SINGLE SINGLE)
0.48633291515735377342  0.088491582411723571089  1
0.47755431195652231491  0.098764977679564464053  1
0.47292611139788115482  0.085353005740127468881  1
0.47292611139788115482  0.085353005740127468881  1
1  2  3  4
  
ZONE T='face134'
STRANDID=0, SOLUTIONTIME=0
Nodes=4, Elements=1, ZONETYPE=FEQuadrilateral
DATAPACKING=POINT
DT=(SINGLE SINGLE SINGLE)
0.51901702063413024391  0.14063694955776964712  1
0.53094958799723290799  0.14330383015339048791  1
0.53020783998843179496  0.14557700944687868017  1
0.52425720141284515297  0.15063633206274529286  1
1  2  3  4
  
ZONE T='face135'
STRANDID=0, SOLUTIONTIME=0
Nodes=4, Elements=1, ZONETYPE=FEQuadrilateral
DATAPACKING=POINT
DT=(SINGLE SINGLE SINGLE)
0.53094958799723290799  0.14330383015339048791  -1
0.53247936081691105148  0.14364572819799095726  -1
0.53020783998843179496  0.14557700944687868017  -1
0.53020783998843179496  0.14557700944687868017  -1
1  2  3  4
  
ZONE T='face136'
STRANDID=0, SOLUTIONTIME=0
Nodes=4, Elements=1, ZONETYPE=FEQuadrilateral
DATAPACKING=POINT
DT=(SINGLE SINGLE SINGLE)
0.64434262358435034912  0.79226128693999697816  1
0.62960802380536373679  0.79374437776890471863  1
0.636538363943705221  0.78240484478954819281  1
0.636538363943705221  0.78240484478954819281  1
1  2  3  4
  
ZONE T='face137'
STRANDID=0, SOLUTIONTIME=0
Nodes=4, Elements=1, ZONETYPE=FEQuadrilateral
DATAPACKING=POINT
DT=(SINGLE SINGLE SINGLE)
0.48919468346761818545  0.23371564650052445433  -1
0.48262241038178266272  0.222037885198351298  -1
0.4970176772847285096  0.22097954887158188786  -1
0.4970176772847285096  0.22097954887158188786  -1
1  2  3  4
  
ZONE T='face138'
STRANDID=0, SOLUTIONTIME=0
Nodes=4, Elements=1, ZONETYPE=FEQuadrilateral
DATAPACKING=POINT
DT=(SINGLE SINGLE SINGLE)
0.5922371346556317695  0.41820100285796518724  1
0.61805033286797217418  0.4215532272709584527  1
0.6159104187196738911  0.42811126109651076455  1
0.60192363038871277148  0.43421782313365253625  1
1  2  3  4
  
ZONE T='face139'
STRANDID=0, SOLUTIONTIME=0
Nodes=4, Elements=1, ZONETYPE=FEQuadrilateral
DATAPACKING=POINT
DT=(SINGLE SINGLE SINGLE)
0.60564873524419327033  0.4403773607644346777  -1
0.60192363038871277148  0.43421782313365253625  -1
0.60889788646069686884  0.43649355234712960971  -1
0.60889788646069686884  0.43649355234712960971  -1
1  2  3  4
  
ZONE T='face140'
STRANDID=0, SOLUTIONTIME=0
Nodes=4, Elements=1, ZONETYPE=FEQuadrilateral
DATAPACKING=POINT
DT=(SINGLE SINGLE SINGLE)
0.60889788646069686884  0.43649355234712960971  1
0.60192363038871277148  0.43421782313365253625  1
0.6159104187196738911  0.42811126109651076455  1
0.6159104187196738911  0.42811126109651076455  1
1  2  3  4
  
ZONE T='face141'
STRANDID=0, SOLUTIONTIME=0
Nodes=4, Elements=1, ZONETYPE=FEQuadrilateral
DATAPACKING=POINT
DT=(SINGLE SINGLE SINGLE)
0.62106885484511153983  0.42194522685890900604  -1
0.6159104187196738911  0.42811126109651076455  -1
0.61805033286797217418  0.4215532272709584527  -1
0.61805033286797217418  0.4215532272709584527  -1
1  2  3  4
  
ZONE T='face142'
STRANDID=0, SOLUTIONTIME=0
Nodes=4, Elements=1, ZONETYPE=FEQuadrilateral
DATAPACKING=POINT
DT=(SINGLE SINGLE SINGLE)
0.45015052069922445455  0.24469770426414513831  1
0.43870516204908316382  0.2442715480304119835  1
0.44032376658333338693  0.23931113254166663795  1
0.44915155784975385744  0.24219167811787101208  1
1  2  3  4
  
ZONE T='face143'
STRANDID=0, SOLUTIONTIME=0
Nodes=4, Elements=1, ZONETYPE=FEQuadrilateral
DATAPACKING=POINT
DT=(SINGLE SINGLE SINGLE)
0.43049632505479501487  0.24396590037324819566  -1
0.43479363886070560019  0.23750662850815429383  -1
0.44032376658333338693  0.23931113254166663795  -1
0.43870516204908316382  0.2442715480304119835  -1
1  2  3  4
  
ZONE T='face144'
STRANDID=0, SOLUTIONTIME=0
Nodes=4, Elements=1, ZONETYPE=FEQuadrilateral
DATAPACKING=POINT
DT=(SINGLE SINGLE SINGLE)
0.44260415470034131236  0.22576667943917061443  1
0.44378047302395817741  0.22871762448871629791  1
0.44032376658333338693  0.23931113254166663795  1
0.43479363886070560019  0.23750662850815429383  1
1  2  3  4
  
ZONE T='face145'
STRANDID=0, SOLUTIONTIME=0
Nodes=4, Elements=1, ZONETYPE=FEQuadrilateral
DATAPACKING=POINT
DT=(SINGLE SINGLE SINGLE)
0.44378047302395817741  0.22871762448871629791  -1
0.44915155784975385744  0.24219167811787101208  -1
0.44032376658333338693  0.23931113254166663795  -1
0.44032376658333338693  0.23931113254166663795  -1
1  2  3  4
  
ZONE T='face146'
STRANDID=0, SOLUTIONTIME=0
Nodes=4, Elements=1, ZONETYPE=FEQuadrilateral
DATAPACKING=POINT
DT=(SINGLE SINGLE SINGLE)
0.42356973023189248284  0.44988504237830523325  -1
0.42919498303855846411  0.45514350921495405622  -1
0.42637391914121053338  0.46378901140837741623  -1
0.42329620084650992906  0.46571160499075281436  -1
1  2  3  4
  
ZONE T='face147'
STRANDID=0, SOLUTIONTIME=0
Nodes=4, Elements=1, ZONETYPE=FEQuadrilateral
DATAPACKING=POINT
DT=(SINGLE SINGLE SINGLE)
0.42919498303855846411  0.45514350921495405622  1
0.43360879063319268667  0.45926952126408876476  1
0.42637391914121053338  0.46378901140837741623  1
0.42637391914121053338  0.46378901140837741623  1
1  2  3  4
  
ZONE T='face148'
STRANDID=0, SOLUTIONTIME=0
Nodes=4, Elements=1, ZONETYPE=FEQuadrilateral
DATAPACKING=POINT
DT=(SINGLE SINGLE SINGLE)
0.093519529850254995429  0.52888426867356064243  1
0.095897413323231067706  0.54113227722924561736  1
0.084889794958333056329  0.53660207838022488946  1
0.084889794958333056329  0.53660207838022488946  1
1  2  3  4
  
ZONE T='face149'
STRANDID=0, SOLUTIONTIME=0
Nodes=4, Elements=1, ZONETYPE=FEQuadrilateral
DATAPACKING=POINT
DT=(SINGLE SINGLE SINGLE)
0.49905082286342000719  0.36730259171828572029  1
0.50329648584650898968  0.3574516147466784699  1
0.51076020779055186782  0.3638331253941310961  1
0.51076020779055186782  0.3638331253941310961  1
1  2  3  4
  
ZONE T='face150'
STRANDID=0, SOLUTIONTIME=0
Nodes=4, Elements=1, ZONETYPE=FEQuadrilateral
DATAPACKING=POINT
DT=(SINGLE SINGLE SINGLE)
0.45608179122185021903  0.95028398719402418227  -1
0.44653928484561328238  0.94717022703746789336  -1
0.4497150376077926337  0.93743773657633244767  -1
0.45218677820116931487  0.93498065527532936425  -1
1  2  3  4
  
ZONE T='face151'
STRANDID=0, SOLUTIONTIME=0
Nodes=4, Elements=1, ZONETYPE=FEQuadrilateral
DATAPACKING=POINT
DT=(SINGLE SINGLE SINGLE)
0.44653928484561328238  0.94717022703746789336  1
0.44155919968781209839  0.9455452042049723449  1
0.4497150376077926337  0.93743773657633244767  1
0.4497150376077926337  0.93743773657633244767  1
1  2  3  4
  
ZONE T='face152'
STRANDID=0, SOLUTIONTIME=0
Nodes=4, Elements=1, ZONETYPE=FEQuadrilateral
DATAPACKING=POINT
DT=(SINGLE SINGLE SINGLE)
0.1538631658799022861  0.32589671792749053125  -1
0.15459882343884254197  0.33867876843993205416  -1
0.14737450964840537182  0.33156737731061536323  -1
0.14737450964840537182  0.33156737731061536323  -1
1  2  3  4
  
ZONE T='face153'
STRANDID=0, SOLUTIONTIME=0
Nodes=4, Elements=1, ZONETYPE=FEQuadrilateral
DATAPACKING=POINT
DT=(SINGLE SINGLE SINGLE)
0.019440845845264453917  0.75499364814308067562  1
0.012616678218048928833  0.76458877951929560268  1
0.0068392919240963861646  0.75000763416138249706  1
0.0068392919240963861646  0.75000763416138249706  1
1  2  3  4
  
ZONE T='face154'
STRANDID=0, SOLUTIONTIME=0
Nodes=4, Elements=1, ZONETYPE=FEQuadrilateral
DATAPACKING=POINT
DT=(SINGLE SINGLE SINGLE)
0.49299918738278447616  0.35047098103571594496  1
0.48172936967756913029  0.34021584620697659096  1
0.4984795670605134954  0.33367567393462338465  1
0.4984795670605134954  0.33367567393462338465  1
1  2  3  4
  
ZONE T='face155'
STRANDID=0, SOLUTIONTIME=0
Nodes=4, Elements=1, ZONETYPE=FEQuadrilateral
DATAPACKING=POINT
DT=(SINGLE SINGLE SINGLE)
0.48365854178530848229  0.13513946993051459411  1
0.48971835871261210071  0.1229331290848271474  1
0.49712746118863659905  0.13375023631091889631  1
0.49712746118863659905  0.13375023631091889631  1
1  2  3  4
  
ZONE T='face156'
STRANDID=0, SOLUTIONTIME=0
Nodes=4, Elements=1, ZONETYPE=FEQuadrilateral
DATAPACKING=POINT
DT=(SINGLE SINGLE SINGLE)
0.052754098865261514484  0.65367222996222085207  1
0.044809033106939503976  0.65907827710038080493  1
0.040305989900962679862  0.64744476384969595895  1
0.040305989900962679862  0.64744476384969595895  1
1  2  3  4
  
ZONE T='face157'
STRANDID=0, SOLUTIONTIME=0
Nodes=4, Elements=1, ZONETYPE=FEQuadrilateral
DATAPACKING=POINT
DT=(SINGLE SINGLE SINGLE)
0.63713640848267893979  0.40063617583569405278  -1
0.63057131342197503265  0.38318112058269493403  -1
0.63284018121015339631  0.37622789224294600485  -1
0.65022204444517750499  0.38244762393837128389  -1
1  2  3  4
  
ZONE T='face158'
STRANDID=0, SOLUTIONTIME=0
Nodes=4, Elements=1, ZONETYPE=FEQuadrilateral
DATAPACKING=POINT
DT=(SINGLE SINGLE SINGLE)
0.63057131342197503265  0.38318112058269493403  1
0.62719656125296419091  0.37420844234565681097  1
0.63284018121015339631  0.37622789224294600485  1
0.63284018121015339631  0.37622789224294600485  1
1  2  3  4
  
ZONE T='face159'
STRANDID=0, SOLUTIONTIME=0
Nodes=4, Elements=1, ZONETYPE=FEQuadrilateral
DATAPACKING=POINT
DT=(SINGLE SINGLE SINGLE)
0.47519788450680738867  0.23330122291105756527  -1
0.48262241038178266272  0.222037885198351298  -1
0.48919468346761818545  0.23371564650052445433  -1
0.48919468346761818545  0.23371564650052445433  -1
1  2  3  4
  
ZONE T='face160'
STRANDID=0, SOLUTIONTIME=0
Nodes=4, Elements=1, ZONETYPE=FEQuadrilateral
DATAPACKING=POINT
DT=(SINGLE SINGLE SINGLE)
0.50832301278009661694  0.24581547987013480094  1
0.51407336044948515053  0.2557247250349518608  1
0.50246223723646599169  0.25653341612587615694  1
0.50246223723646599169  0.25653341612587615694  1
1  2  3  4
  
ZONE T='face161'
STRANDID=0, SOLUTIONTIME=0
Nodes=4, Elements=1, ZONETYPE=FEQuadrilateral
DATAPACKING=POINT
DT=(SINGLE SINGLE SINGLE)
0.49845073740451018018  0.091173192256251506249  -1
0.50636886475826370368  0.08314196184565790515  -1
0.50924529469214330213  0.093293828979572002158  -1
0.50924529469214330213  0.093293828979572002158  -1
1  2  3  4
  
ZONE T='face162'
STRANDID=0, SOLUTIONTIME=0
Nodes=4, Elements=1, ZONETYPE=FEQuadrilateral
DATAPACKING=POINT
DT=(SINGLE SINGLE SINGLE)
0.10754231726315656437  0.73366611034327589014  -1
0.10301449482445010353  0.72785697535406324032  -1
0.10677035437183401978  0.71634667529116002882  -1
0.1159925115139994467  0.71531750799986348888  -1
1  2  3  4
  
ZONE T='face163'
STRANDID=0, SOLUTIONTIME=0
Nodes=4, Elements=1, ZONETYPE=FEQuadrilateral
DATAPACKING=POINT
DT=(SINGLE SINGLE SINGLE)
0.10301449482445010353  0.72785697535406324032  1
0.095061471778110806508  0.7176533542814792499  1
0.10677035437183401978  0.71634667529116002882  1
0.10677035437183401978  0.71634667529116002882  1
1  2  3  4
  
ZONE T='face164'
STRANDID=0, SOLUTIONTIME=0
Nodes=4, Elements=1, ZONETYPE=FEQuadrilateral
DATAPACKING=POINT
DT=(SINGLE SINGLE SINGLE)
0.65356750607151570254  0.7290397231945081602  -1
0.65038553004327781526  0.73438309064443907381  -1
0.64285209294453893314  0.73192489830011731033  -1
0.63886287564335297873  0.72427680413330797204  -1
1  2  3  4
  
ZONE T='face165'
STRANDID=0, SOLUTIONTIME=0
Nodes=4, Elements=1, ZONETYPE=FEQuadrilateral
DATAPACKING=POINT
DT=(SINGLE SINGLE SINGLE)
0.65038553004327781526  0.73438309064443907381  1
0.64705312102001744101  0.73997907431833420677  1
0.64285209294453893314  0.73192489830011731033  1
0.64285209294453893314  0.73192489830011731033  1
1  2  3  4
  
ZONE T='face166'
STRANDID=0, SOLUTIONTIME=0
Nodes=4, Elements=1, ZONETYPE=FEQuadrilateral
DATAPACKING=POINT
DT=(SINGLE SINGLE SINGLE)
0.42274188919126387542  0.59995039364486291156  1
0.42194148532963332565  0.60739427933333522969  1
0.41653652680683878051  0.603622885474120352  1
0.41653652680683878051  0.603622885474120352  1
1  2  3  4
  
ZONE T='face167'
STRANDID=0, SOLUTIONTIME=0
Nodes=4, Elements=1, ZONETYPE=FEQuadrilateral
DATAPACKING=POINT
DT=(SINGLE SINGLE SINGLE)
0.10975964172835146748  0.46860192598642447237  -1
0.10327152956263387085  0.47374243022766127087  -1
0.10033276271680934  0.46348523131768581962  -1
0.10033276271680934  0.46348523131768581962  -1
1  2  3  4
  
ZONE T='face168'
STRANDID=0, SOLUTIONTIME=0
Nodes=4, Elements=1, ZONETYPE=FEQuadrilateral
DATAPACKING=POINT
DT=(SINGLE SINGLE SINGLE)
0.38890791877360936235  0.12403968574161687577  1
0.41386403041808317305  0.10827317455774992938  1
0.4146130926805926542  0.13381511628897452271  1
0.4146130926805926542  0.13381511628897452271  1
1  2  3  4
  
ZONE T='face169'
STRANDID=0, SOLUTIONTIME=0
Nodes=4, Elements=1, ZONETYPE=FEQuadrilateral
DATAPACKING=POINT
DT=(SINGLE SINGLE SINGLE)
0.57117894608844443916  0.40353919493279577502  1
0.5886103483829008276  0.39255215505657425901  1
0.5922371346556317695  0.41820100285796518724  1
0.5922371346556317695  0.41820100285796518724  1
1  2  3  4
  
ZONE T='face170'
STRANDID=0, SOLUTIONTIME=0
Nodes=4, Elements=1, ZONETYPE=FEQuadrilateral
DATAPACKING=POINT
DT=(SINGLE SINGLE SINGLE)
0.70540593647826632662  0.68717280907176703231  -1
0.70361293120607837359  0.68066343021940900471  -1
0.71064729741666687879  0.68295877362500001517  -1
0.71043593533452598088  0.68360651908956526768  -1
1  2  3  4
  
ZONE T='face171'
STRANDID=0, SOLUTIONTIME=0
Nodes=4, Elements=1, ZONETYPE=FEQuadrilateral
DATAPACKING=POINT
DT=(SINGLE SINGLE SINGLE)
0.70342231686615874775  0.67997141833719321191  1
0.71091839658007049962  0.68212795642371504279  1
0.71064729741666687879  0.68295877362500001517  1
0.70361293120607837359  0.68066343021940900471  1
1  2  3  4
  
ZONE T='face172'
STRANDID=0, SOLUTIONTIME=0
Nodes=4, Elements=1, ZONETYPE=FEQuadrilateral
DATAPACKING=POINT
DT=(SINGLE SINGLE SINGLE)
0.71205866317938160126  0.68245599833949655011  -1
0.71112820619227556929  0.68311569618969714135  -1
0.71064729741666687879  0.68295877362500001517  -1
0.71091839658007049962  0.68212795642371504279  -1
1  2  3  4
  
ZONE T='face173'
STRANDID=0, SOLUTIONTIME=0
Nodes=4, Elements=1, ZONETYPE=FEQuadrilateral
DATAPACKING=POINT
DT=(SINGLE SINGLE SINGLE)
0.71112820619227556929  0.68311569618969714135  1
0.71043593533452598088  0.68360651908956526768  1
0.71064729741666687879  0.68295877362500001517  1
0.71064729741666687879  0.68295877362500001517  1
1  2  3  4
  
ZONE T='face174'
STRANDID=0, SOLUTIONTIME=0
Nodes=4, Elements=1, ZONETYPE=FEQuadrilateral
DATAPACKING=POINT
DT=(SINGLE SINGLE SINGLE)
0.75598061272661076782  0.34258473848343479196  -1
0.75883908376692299491  0.35354220187166629508  -1
0.7565381129020162243  0.36059381409436580546  -1
0.74209634573981397843  0.35783033085605286949  -1
1  2  3  4
  
ZONE T='face175'
STRANDID=0, SOLUTIONTIME=0
Nodes=4, Elements=1, ZONETYPE=FEQuadrilateral
DATAPACKING=POINT
DT=(SINGLE SINGLE SINGLE)
0.75883908376692299491  0.35354220187166629508  1
0.76089618402206382619  0.36142774642109298799  1
0.7565381129020162243  0.36059381409436580546  1
0.7565381129020162243  0.36059381409436580546  1
1  2  3  4
  
ZONE T='face176'
STRANDID=0, SOLUTIONTIME=0
Nodes=4, Elements=1, ZONETYPE=FEQuadrilateral
DATAPACKING=POINT
DT=(SINGLE SINGLE SINGLE)
0.53982400949163200643  0.13366950253467782539  -1
0.54307726038479442465  0.14282903778161051833  -1
0.53247936081691105148  0.14364572819799095726  -1
0.53247936081691105148  0.14364572819799095726  -1
1  2  3  4
  
ZONE T='face177'
STRANDID=0, SOLUTIONTIME=0
Nodes=4, Elements=1, ZONETYPE=FEQuadrilateral
DATAPACKING=POINT
DT=(SINGLE SINGLE SINGLE)
0.34290143092696317995  0.28813111472677271907  -1
0.31979259745920957103  0.30495199039031389843  -1
0.31435932112154502116  0.27461665777288063461  -1
0.31435932112154502116  0.27461665777288063461  -1
1  2  3  4
  
ZONE T='face178'
STRANDID=0, SOLUTIONTIME=0
Nodes=4, Elements=1, ZONETYPE=FEQuadrilateral
DATAPACKING=POINT
DT=(SINGLE SINGLE SINGLE)
0.25344412326252874212  0.1352653365721889489  -1
0.25672305392827754478  0.15373169808720155149  -1
0.2402511855410637831  0.15205251749734360889  -1
0.2402511855410637831  0.15205251749734360889  -1
1  2  3  4
  
ZONE T='face179'
STRANDID=0, SOLUTIONTIME=0
Nodes=4, Elements=1, ZONETYPE=FEQuadrilateral
DATAPACKING=POINT
DT=(SINGLE SINGLE SINGLE)
0.41167916956039213305  0.47482615410753148399  -1
0.42159315226339688643  0.47844026782523435548  -1
0.41925814437228814402  0.48559619076027327189  -1
0.41456815439721411698  0.4896760263713317296  -1
1  2  3  4
  
ZONE T='face180'
STRANDID=0, SOLUTIONTIME=0
Nodes=4, Elements=1, ZONETYPE=FEQuadrilateral
DATAPACKING=POINT
DT=(SINGLE SINGLE SINGLE)
0.42159315226339688643  0.47844026782523435548  1
0.42574455016566908894  0.47995364792238726093  1
0.41925814437228814402  0.48559619076027327189  1
0.41925814437228814402  0.48559619076027327189  1
1  2  3  4
  
ZONE T='face181'
STRANDID=0, SOLUTIONTIME=0
Nodes=4, Elements=1, ZONETYPE=FEQuadrilateral
DATAPACKING=POINT
DT=(SINGLE SINGLE SINGLE)
0.1312870681326746003  0.47942984539974842217  1
0.1448209289235332653  0.47717733617011570679  1
0.13921471624702380643  0.49036170601375322908  1
0.13921471624702380643  0.49036170601375322908  1
1  2  3  4
  
ZONE T='face182'
STRANDID=0, SOLUTIONTIME=0
Nodes=4, Elements=1, ZONETYPE=FEQuadrilateral
DATAPACKING=POINT
DT=(SINGLE SINGLE SINGLE)
0.386594740838774098  0.83326832388374361127  1
0.38277004538250247734  0.81748557310695324496  1
0.39895758377862200472  0.82042617051689015195  1
0.39895758377862200472  0.82042617051689015195  1
1  2  3  4
  
ZONE T='face183'
STRANDID=0, SOLUTIONTIME=0
Nodes=4, Elements=1, ZONETYPE=FEQuadrilateral
DATAPACKING=POINT
DT=(SINGLE SINGLE SINGLE)
0.63389549615959128737  0.87935946286262212102  1
0.63860709170542517832  0.87271570894857597445  1
0.64684068402646255347  0.87540236489918177298  1
0.64705715504784566683  0.87783869670883396541  1
1  2  3  4
  
ZONE T='face184'
STRANDID=0, SOLUTIONTIME=0
Nodes=4, Elements=1, ZONETYPE=FEQuadrilateral
DATAPACKING=POINT
DT=(SINGLE SINGLE SINGLE)
0.64835333268908945659  0.87768892963898070825  -1
0.64705715504784566683  0.87783869670883396541  -1
0.64751803583420119992  0.87642627005196505063  -1
0.64751803583420119992  0.87642627005196505063  -1
1  2  3  4
  
ZONE T='face185'
STRANDID=0, SOLUTIONTIME=0
Nodes=4, Elements=1, ZONETYPE=FEQuadrilateral
DATAPACKING=POINT
DT=(SINGLE SINGLE SINGLE)
0.64751803583420119992  0.87642627005196505063  1
0.64705715504784566683  0.87783869670883396541  1
0.64684068402646255347  0.87540236489918177298  1
0.64684068402646255347  0.87540236489918177298  1
1  2  3  4
  
ZONE T='face186'
STRANDID=0, SOLUTIONTIME=0
Nodes=4, Elements=1, ZONETYPE=FEQuadrilateral
DATAPACKING=POINT
DT=(SINGLE SINGLE SINGLE)
0.64194741936294152929  0.86800556039424070498  -1
0.64684068402646255347  0.87540236489918177298  -1
0.63860709170542517832  0.87271570894857597445  -1
0.63860709170542517832  0.87271570894857597445  -1
1  2  3  4
  
ZONE T='face187'
STRANDID=0, SOLUTIONTIME=0
Nodes=4, Elements=1, ZONETYPE=FEQuadrilateral
DATAPACKING=POINT
DT=(SINGLE SINGLE SINGLE)
0.49845073740451018018  0.091173192256251506249  -1
0.50269257784538934342  0.10196338908132292211  -1
0.49071732938915735289  0.10059221899142122003  -1
0.49071732938915735289  0.10059221899142122003  -1
1  2  3  4
  
ZONE T='face188'
STRANDID=0, SOLUTIONTIME=0
Nodes=4, Elements=1, ZONETYPE=FEQuadrilateral
DATAPACKING=POINT
DT=(SINGLE SINGLE SINGLE)
0.3200570860812063656  0.64879204748021279681  1
0.30815980229474104757  0.64434408632294104535  1
0.31107700849167529977  0.63540394406030964447  1
0.31817449126347524535  0.63054644735853526694  1
1  2  3  4
  
ZONE T='face189'
STRANDID=0, SOLUTIONTIME=0
Nodes=4, Elements=1, ZONETYPE=FEQuadrilateral
DATAPACKING=POINT
DT=(SINGLE SINGLE SINGLE)
0.30815980229474104757  0.64434408632294104535  -1
0.30159845611131935739  0.64189103792239154966  -1
0.31107700849167529977  0.63540394406030964447  -1
0.31107700849167529977  0.63540394406030964447  -1
1  2  3  4
  
ZONE T='face190'
STRANDID=0, SOLUTIONTIME=0
Nodes=4, Elements=1, ZONETYPE=FEQuadrilateral
DATAPACKING=POINT
DT=(SINGLE SINGLE SINGLE)
0.040953395570929758407  0.72516869012359819191  -1
0.033589295816420533525  0.73761147997295106737  -1
0.027765518140305960743  0.72324475964399637107  -1
0.027765518140305960743  0.72324475964399637107  -1
1  2  3  4
  
ZONE T='face191'
STRANDID=0, SOLUTIONTIME=0
Nodes=4, Elements=1, ZONETYPE=FEQuadrilateral
DATAPACKING=POINT
DT=(SINGLE SINGLE SINGLE)
0.43869802179877187553  0.93269363648778735865  1
0.42645760186986786389  0.94061748901886321761  1
0.42639069031280546485  0.92074547955466323756  1
0.42639069031280546485  0.92074547955466323756  1
1  2  3  4
  
ZONE T='face192'
STRANDID=0, SOLUTIONTIME=0
Nodes=4, Elements=1, ZONETYPE=FEQuadrilateral
DATAPACKING=POINT
DT=(SINGLE SINGLE SINGLE)
0.078706118770453040168  0.72651890541680796964  1
0.066062064643154547183  0.71636578186865917939  1
0.07950510835027063683  0.71280700174698474747  1
0.07950510835027063683  0.71280700174698474747  1
1  2  3  4
  
ZONE T='face193'
STRANDID=0, SOLUTIONTIME=0
Nodes=4, Elements=1, ZONETYPE=FEQuadrilateral
DATAPACKING=POINT
DT=(SINGLE SINGLE SINGLE)
0.47622242865790986865  0.50000624785485026091  -1
0.491751075089136791  0.49959339870445412801  -1
0.48377895384577151994  0.51394572911673575  -1
0.48377895384577151994  0.51394572911673575  -1
1  2  3  4
  
ZONE T='face194'
STRANDID=0, SOLUTIONTIME=0
Nodes=4, Elements=1, ZONETYPE=FEQuadrilateral
DATAPACKING=POINT
DT=(SINGLE SINGLE SINGLE)
0.33462093970157319456  0.60323459920841471238  -1
0.34998720234732705325  0.61318694179521604504  -1
0.33382444974528052706  0.62120773581494614923  -1
0.33382444974528052706  0.62120773581494614923  -1
1  2  3  4
  
ZONE T='face195'
STRANDID=0, SOLUTIONTIME=0
Nodes=4, Elements=1, ZONETYPE=FEQuadrilateral
DATAPACKING=POINT
DT=(SINGLE SINGLE SINGLE)
0.37939814664335180794  0.76052139796618500878  1
0.38639290818189370169  0.76804263782083981305  1
0.38559718503070100626  0.77048123067067308956  1
0.37560798162265190969  0.77263938907906359876  1
1  2  3  4
  
ZONE T='face196'
STRANDID=0, SOLUTIONTIME=0
Nodes=4, Elements=1, ZONETYPE=FEQuadrilateral
DATAPACKING=POINT
DT=(SINGLE SINGLE SINGLE)
0.38639290818189370169  0.76804263782083981305  -1
0.38814823104614354365  0.76993007947437419602  -1
0.38559718503070100626  0.77048123067067308956  -1
0.38559718503070100626  0.77048123067067308956  -1
1  2  3  4
  
ZONE T='face197'
STRANDID=0, SOLUTIONTIME=0
Nodes=4, Elements=1, ZONETYPE=FEQuadrilateral
DATAPACKING=POINT
DT=(SINGLE SINGLE SINGLE)
0.14113682952015585426  0.33843607904130029729  -1
0.1434015339925970578  0.33149560970525554504  -1
0.14737450964840537182  0.33156737731061536323  -1
0.14737450964840537182  0.33156737731061536323  -1
1  2  3  4
  
ZONE T='face198'
STRANDID=0, SOLUTIONTIME=0
Nodes=4, Elements=1, ZONETYPE=FEQuadrilateral
DATAPACKING=POINT
DT=(SINGLE SINGLE SINGLE)
0.6843783451504164006  0.4716988206846355336  -1
0.69687368486638512355  0.46520042695057867155  -1
0.71139332044343639438  0.4699382453660036485  -1
0.71029787039970138096  0.48249977498654744723  -1
1  2  3  4
  
ZONE T='face199'
STRANDID=0, SOLUTIONTIME=0
Nodes=4, Elements=1, ZONETYPE=FEQuadrilateral
DATAPACKING=POINT
DT=(SINGLE SINGLE SINGLE)
0.69687368486638512355  0.46520042695057867155  1
0.71251591546562953461  0.45706544417912997602  1
0.71139332044343639438  0.4699382453660036485  1
0.71139332044343639438  0.4699382453660036485  1
1  2  3  4
  
ZONE T='face200'
STRANDID=0, SOLUTIONTIME=0
Nodes=4, Elements=1, ZONETYPE=FEQuadrilateral
DATAPACKING=POINT
DT=(SINGLE SINGLE SINGLE)
0.14113682952015585426  0.33843607904130029729  -1
0.14686695226884313725  0.34924924615443425635  -1
0.13828388998380283792  0.34717926810222976552  -1
0.13828388998380283792  0.34717926810222976552  -1
1  2  3  4
  
ZONE T='face201'
STRANDID=0, SOLUTIONTIME=0
Nodes=4, Elements=1, ZONETYPE=FEQuadrilateral
DATAPACKING=POINT
DT=(SINGLE SINGLE SINGLE)
0.25579081007163506634  0.11002559669580104507  -1
0.26018618899940448852  0.10944349388714021132  -1
0.27798625863453052531  0.11525173179129527545  -1
0.27123915125546504967  0.12569572297556227958  -1
1  2  3  4
  
ZONE T='face202'
STRANDID=0, SOLUTIONTIME=0
Nodes=4, Elements=1, ZONETYPE=FEQuadrilateral
DATAPACKING=POINT
DT=(SINGLE SINGLE SINGLE)
0.26018618899940448852  0.10944349388714021132  1
0.28375501418742660187  0.10632215223167888751  1
0.27798625863453052531  0.11525173179129527545  1
0.27798625863453052531  0.11525173179129527545  1
1  2  3  4
  
ZONE T='face203'
STRANDID=0, SOLUTIONTIME=0
Nodes=4, Elements=1, ZONETYPE=FEQuadrilateral
DATAPACKING=POINT
DT=(SINGLE SINGLE SINGLE)
0.13995502194446432509  0.6552761757982131785  1
0.1311912267971328816  0.64150586565309608567  1
0.13213176518090588574  0.63862346845977036036  1
0.146969682128884227  0.6412043594319818407  1
1  2  3  4
  
ZONE T='face204'
STRANDID=0, SOLUTIONTIME=0
Nodes=4, Elements=1, ZONETYPE=FEQuadrilateral
DATAPACKING=POINT
DT=(SINGLE SINGLE SINGLE)
0.14937690274041998117  0.63637533485944786094  -1
0.146969682128884227  0.6412043594319818407  -1
0.13708237743385076612  0.63797809014895057178  -1
0.13708237743385076612  0.63797809014895057178  -1
1  2  3  4
  
ZONE T='face205'
STRANDID=0, SOLUTIONTIME=0
Nodes=4, Elements=1, ZONETYPE=FEQuadrilateral
DATAPACKING=POINT
DT=(SINGLE SINGLE SINGLE)
0.13708237743385076612  0.63797809014895057178  1
0.146969682128884227  0.6412043594319818407  1
0.13213176518090588574  0.63862346845977036036  1
0.13213176518090588574  0.63862346845977036036  1
1  2  3  4
  
ZONE T='face206'
STRANDID=0, SOLUTIONTIME=0
Nodes=4, Elements=1, ZONETYPE=FEQuadrilateral
DATAPACKING=POINT
DT=(SINGLE SINGLE SINGLE)
0.12956938418345745334  0.63895750898553083097  -1
0.13213176518090588574  0.63862346845977036036  -1
0.1311912267971328816  0.64150586565309608567  -1
0.1311912267971328816  0.64150586565309608567  -1
1  2  3  4
  
ZONE T='face207'
STRANDID=0, SOLUTIONTIME=0
Nodes=4, Elements=1, ZONETYPE=FEQuadrilateral
DATAPACKING=POINT
DT=(SINGLE SINGLE SINGLE)
0.59784937496246681743  0.69768853477425940568  1
0.61200546067857553023  0.67947024218459195488  1
0.61483294050903736228  0.69915106075154487275  1
0.61483294050903736228  0.69915106075154487275  1
1  2  3  4
  
ZONE T='face208'
STRANDID=0, SOLUTIONTIME=0
Nodes=4, Elements=1, ZONETYPE=FEQuadrilateral
DATAPACKING=POINT
DT=(SINGLE SINGLE SINGLE)
0.65312697054333712643  0.35771450177915398161  1
0.68197753337901578785  0.35995199072350730907  1
0.66793907940568197912  0.37745860968531474988  1
0.66793907940568197912  0.37745860968531474988  1
1  2  3  4
  
ZONE T='face209'
STRANDID=0, SOLUTIONTIME=0
Nodes=4, Elements=1, ZONETYPE=FEQuadrilateral
DATAPACKING=POINT
DT=(SINGLE SINGLE SINGLE)
0.59254133742092707227  0.91051509196983471117  1
0.59384723094457869674  0.92919836357114238279  1
0.5906998382336343667  0.92817135603590839033  1
0.57521387098050569264  0.91628457059476575708  1
1  2  3  4
  
ZONE T='face210'
STRANDID=0, SOLUTIONTIME=0
Nodes=4, Elements=1, ZONETYPE=FEQuadrilateral
DATAPACKING=POINT
DT=(SINGLE SINGLE SINGLE)
0.57501952367327180404  0.91634928188067465982  -1
0.57521387098050569264  0.91628457059476575708  -1
0.57515855228829249057  0.9164541016271248175  -1
0.57515855228829249057  0.9164541016271248175  -1
1  2  3  4
  
ZONE T='face211'
STRANDID=0, SOLUTIONTIME=0
Nodes=4, Elements=1, ZONETYPE=FEQuadrilateral
DATAPACKING=POINT
DT=(SINGLE SINGLE SINGLE)
0.57515855228829249057  0.9164541016271248175  1
0.57521387098050569264  0.91628457059476575708  1
0.5906998382336343667  0.92817135603590839033  1
0.5906998382336343667  0.92817135603590839033  1
1  2  3  4
  
ZONE T='face212'
STRANDID=0, SOLUTIONTIME=0
Nodes=4, Elements=1, ZONETYPE=FEQuadrilateral
DATAPACKING=POINT
DT=(SINGLE SINGLE SINGLE)
0.59394654142312619527  0.93061918740551818896  -1
0.5906998382336343667  0.92817135603590839033  -1
0.59384723094457869674  0.92919836357114238279  -1
0.59384723094457869674  0.92919836357114238279  -1
1  2  3  4
  
ZONE T='face213'
STRANDID=0, SOLUTIONTIME=0
Nodes=4, Elements=1, ZONETYPE=FEQuadrilateral
DATAPACKING=POINT
DT=(SINGLE SINGLE SINGLE)
0.48394666809624303783  0.27076449984865130771  1
0.46874696960731787598  0.27304326943355827773  1
0.47501778783674131201  0.2587775414837786836  1
0.47501778783674131201  0.2587775414837786836  1
1  2  3  4
  
ZONE T='face214'
STRANDID=0, SOLUTIONTIME=0
Nodes=4, Elements=1, ZONETYPE=FEQuadrilateral
DATAPACKING=POINT
DT=(SINGLE SINGLE SINGLE)
0.46092896756874779385  0.12318925978626768525  -1
0.45364621992777603987  0.10907415036103750017  -1
0.46905870933102611353  0.11034086425132115517  -1
0.46905870933102611353  0.11034086425132115517  -1
1  2  3  4
  
ZONE T='face215'
STRANDID=0, SOLUTIONTIME=0
Nodes=4, Elements=1, ZONETYPE=FEQuadrilateral
DATAPACKING=POINT
DT=(SINGLE SINGLE SINGLE)
0.45519515621888995138  0.41796465005773408841  -1
0.44196094553022241547  0.41949776253775689083  -1
0.44888339519484593554  0.40855844970727756005  -1
0.44888339519484593554  0.40855844970727756005  -1
1  2  3  4
  
ZONE T='face216'
STRANDID=0, SOLUTIONTIME=0
Nodes=4, Elements=1, ZONETYPE=FEQuadrilateral
DATAPACKING=POINT
DT=(SINGLE SINGLE SINGLE)
0.44349979297340452744  0.69646812787375012022  1
0.45358809251632159487  0.68863690493689411198  1
0.45437373623190557836  0.70496670987561005361  1
0.45437373623190557836  0.70496670987561005361  1
1  2  3  4
  
ZONE T='face217'
STRANDID=0, SOLUTIONTIME=0
Nodes=4, Elements=1, ZONETYPE=FEQuadrilateral
DATAPACKING=POINT
DT=(SINGLE SINGLE SINGLE)
0.3719808394037885102  0.065160974197413221165  1
0.36608865813629187791  0.072911930625914611603  1
0.354620523766826512  0.069169829943160746066  1
0.350046391914156374  0.056857895179356715554  1
1  2  3  4
  
ZONE T='face218'
STRANDID=0, SOLUTIONTIME=0
Nodes=4, Elements=1, ZONETYPE=FEQuadrilateral
DATAPACKING=POINT
DT=(SINGLE SINGLE SINGLE)
0.36608865813629187791  0.072911930625914611603  -1
0.3593191800242809264  0.081816940079600733449  -1
0.354620523766826512  0.069169829943160746066  -1
0.354620523766826512  0.069169829943160746066  -1
1  2  3  4
  
ZONE T='face219'
STRANDID=0, SOLUTIONTIME=0
Nodes=4, Elements=1, ZONETYPE=FEQuadrilateral
DATAPACKING=POINT
DT=(SINGLE SINGLE SINGLE)
0.46816859843810471054  0.93874529326336364488  -1
0.47903511567979639718  0.92625400590194306716  -1
0.48799854246203422381  0.94376778281039208629  -1
0.48799854246203422381  0.94376778281039208629  -1
1  2  3  4
  
ZONE T='face220'
STRANDID=0, SOLUTIONTIME=0
Nodes=4, Elements=1, ZONETYPE=FEQuadrilateral
DATAPACKING=POINT
DT=(SINGLE SINGLE SINGLE)
0.42913291672872155846  0.88255705965501585197  1
0.44190000561495851317  0.8921350704928407982  1
0.42346740335160237834  0.89910297905493941073  1
0.42346740335160237834  0.89910297905493941073  1
1  2  3  4
  
ZONE T='face221'
STRANDID=0, SOLUTIONTIME=0
Nodes=4, Elements=1, ZONETYPE=FEQuadrilateral
DATAPACKING=POINT
DT=(SINGLE SINGLE SINGLE)
0.26935496043519047138  0.80935408899650096437  1
0.26379523611132793537  0.82150100361534228455  1
0.25481811505588436439  0.81857173109825509538  1
0.25418352292289991823  0.80976112708574699006  1
1  2  3  4
  
ZONE T='face222'
STRANDID=0, SOLUTIONTIME=0
Nodes=4, Elements=1, ZONETYPE=FEQuadrilateral
DATAPACKING=POINT
DT=(SINGLE SINGLE SINGLE)
0.24662905885350713819  0.80996380759097852398  -1
0.25418352292289991823  0.80976112708574699006  -1
0.25220490311209847745  0.81582485429529949528  -1
0.25220490311209847745  0.81582485429529949528  -1
1  2  3  4
  
ZONE T='face223'
STRANDID=0, SOLUTIONTIME=0
Nodes=4, Elements=1, ZONETYPE=FEQuadrilateral
DATAPACKING=POINT
DT=(SINGLE SINGLE SINGLE)
0.25220490311209847745  0.81582485429529949528  1
0.25418352292289991823  0.80976112708574699006  1
0.25481811505588436439  0.81857173109825509538  1
0.25481811505588436439  0.81857173109825509538  1
1  2  3  4
  
ZONE T='face224'
STRANDID=0, SOLUTIONTIME=0
Nodes=4, Elements=1, ZONETYPE=FEQuadrilateral
DATAPACKING=POINT
DT=(SINGLE SINGLE SINGLE)
0.26178438447948465528  0.825894322719011309  -1
0.25481811505588436439  0.81857173109825509538  -1
0.26379523611132793537  0.82150100361534228455  -1
0.26379523611132793537  0.82150100361534228455  -1
1  2  3  4
  
ZONE T='face225'
STRANDID=0, SOLUTIONTIME=0
Nodes=4, Elements=1, ZONETYPE=FEQuadrilateral
DATAPACKING=POINT
DT=(SINGLE SINGLE SINGLE)
0.47353483977905119762  0.7526105365783596346  1
0.46165217007849562725  0.7734994967579034153  1
0.45325215135551233381  0.75284655353648199938  1
0.45325215135551233381  0.75284655353648199938  1
1  2  3  4
  
ZONE T='face226'
STRANDID=0, SOLUTIONTIME=0
Nodes=4, Elements=1, ZONETYPE=FEQuadrilateral
DATAPACKING=POINT
DT=(SINGLE SINGLE SINGLE)
0.30403760409217212013  0.37331931666504009071  1
0.28164745769039600809  0.36214081058380731548  1
0.28203076945245530993  0.3609661038773187558  1
0.30196279481364690644  0.34730484577443138106  1
1  2  3  4
  
ZONE T='face227'
STRANDID=0, SOLUTIONTIME=0
Nodes=4, Elements=1, ZONETYPE=FEQuadrilateral
DATAPACKING=POINT
DT=(SINGLE SINGLE SINGLE)
0.28164745769039600809  0.36214081058380731548  -1
0.28087762198346921672  0.3617564623541436597  -1
0.28203076945245530993  0.3609661038773187558  -1
0.28203076945245530993  0.3609661038773187558  -1
1  2  3  4
  
ZONE T='face228'
STRANDID=0, SOLUTIONTIME=0
Nodes=4, Elements=1, ZONETYPE=FEQuadrilateral
DATAPACKING=POINT
DT=(SINGLE SINGLE SINGLE)
0.3666307192192129194  0.48458713678992137996  -1
0.37084894626203834811  0.50099315019461287957  -1
0.35646711591666668806  0.49630029820833332366  -1
0.35764362576423280871  0.49269473703076482884  -1
1  2  3  4
  
ZONE T='face229'
STRANDID=0, SOLUTIONTIME=0
Nodes=4, Elements=1, ZONETYPE=FEQuadrilateral
DATAPACKING=POINT
DT=(SINGLE SINGLE SINGLE)
0.37106166775427606996  0.50182049106974535579  1
0.3560176656182285071  0.49767769470921907615  1
0.35646711591666668806  0.49630029820833332366  1
0.37084894626203834811  0.50099315019461287957  1
1  2  3  4
  
ZONE T='face230'
STRANDID=0, SOLUTIONTIME=0
Nodes=4, Elements=1, ZONETYPE=FEQuadrilateral
DATAPACKING=POINT
DT=(SINGLE SINGLE SINGLE)
0.35303162165406865025  0.49685540208022177522  -1
0.3543960487845973506  0.49562450025556592514  -1
0.35646711591666668806  0.49630029820833332366  -1
0.3560176656182285071  0.49767769470921907615  -1
1  2  3  4
  
ZONE T='face231'
STRANDID=0, SOLUTIONTIME=0
Nodes=4, Elements=1, ZONETYPE=FEQuadrilateral
DATAPACKING=POINT
DT=(SINGLE SINGLE SINGLE)
0.3543960487845973506  0.49562450025556592514  1
0.35764362576423280871  0.49269473703076482884  1
0.35646711591666668806  0.49630029820833332366  1
0.35646711591666668806  0.49630029820833332366  1
1  2  3  4
  
ZONE T='face232'
STRANDID=0, SOLUTIONTIME=0
Nodes=4, Elements=1, ZONETYPE=FEQuadrilateral
DATAPACKING=POINT
DT=(SINGLE SINGLE SINGLE)
0.50277670874609758922  0.23443372126516207055  1
0.50188969599553989731  0.23236149392253380164  1
0.5048204518086112369  0.22337982717116564024  1
0.50952515235543638372  0.22482708040064439126  1
1  2  3  4
  
ZONE T='face233'
STRANDID=0, SOLUTIONTIME=0
Nodes=4, Elements=1, ZONETYPE=FEQuadrilateral
DATAPACKING=POINT
DT=(SINGLE SINGLE SINGLE)
0.50188969599553989731  0.23236149392253380164  -1
0.4970176772847285096  0.22097954887158188786  -1
0.5048204518086112369  0.22337982717116564024  -1
0.5048204518086112369  0.22337982717116564024  -1
1  2  3  4
  
ZONE T='face234'
STRANDID=0, SOLUTIONTIME=0
Nodes=4, Elements=1, ZONETYPE=FEQuadrilateral
DATAPACKING=POINT
DT=(SINGLE SINGLE SINGLE)
0.52442411947281930562  0.12162851426747346706  -1
0.51515019136996276217  0.12155133851175613235  -1
0.51391392696505355797  0.12114794021482018505  -1
0.51915228470171748132  0.11210037644797721246  -1
1  2  3  4
  
ZONE T='face235'
STRANDID=0, SOLUTIONTIME=0
Nodes=4, Elements=1, ZONETYPE=FEQuadrilateral
DATAPACKING=POINT
DT=(SINGLE SINGLE SINGLE)
0.51515019136996276217  0.12155133851175613235  1
0.51368741533184081316  0.1215391655851456032  1
0.51391392696505355797  0.12114794021482018505  1
0.51391392696505355797  0.12114794021482018505  1
1  2  3  4
  
ZONE T='face236'
STRANDID=0, SOLUTIONTIME=0
Nodes=4, Elements=1, ZONETYPE=FEQuadrilateral
DATAPACKING=POINT
DT=(SINGLE SINGLE SINGLE)
0.48227752813578272928  0.87998011110557750047  1
0.479955234396269248  0.89203492405142381649  1
0.46601449925000015817  0.88748600329166671408  1
0.46692751576094615462  0.88468795031050717625  1
1  2  3  4
  
ZONE T='face237'
STRANDID=0, SOLUTIONTIME=0
Nodes=4, Elements=1, ZONETYPE=FEQuadrilateral
DATAPACKING=POINT
DT=(SINGLE SINGLE SINGLE)
0.47751816628526561059  0.90468552019030534783  -1
0.46492566443335769932  0.89082287340099230999  -1
0.46601449925000015817  0.88748600329166671408  -1
0.479955234396269248  0.89203492405142381649  -1
1  2  3  4
  
ZONE T='face238'
STRANDID=0, SOLUTIONTIME=0
Nodes=4, Elements=1, ZONETYPE=FEQuadrilateral
DATAPACKING=POINT
DT=(SINGLE SINGLE SINGLE)
0.46100331747778472424  0.88650489822261213657  1
0.46203658918442336301  0.88618799443575713148  1
0.46601449925000015817  0.88748600329166671408  1
0.46492566443335769932  0.89082287340099230999  1
1  2  3  4
  
ZONE T='face239'
STRANDID=0, SOLUTIONTIME=0
Nodes=4, Elements=1, ZONETYPE=FEQuadrilateral
DATAPACKING=POINT
DT=(SINGLE SINGLE SINGLE)
0.46203658918442336301  0.88618799443575713148  -1
0.46692751576094615462  0.88468795031050717625  -1
0.46601449925000015817  0.88748600329166671408  -1
0.46601449925000015817  0.88748600329166671408  -1
1  2  3  4
  
ZONE T='face240'
STRANDID=0, SOLUTIONTIME=0
Nodes=4, Elements=1, ZONETYPE=FEQuadrilateral
DATAPACKING=POINT
DT=(SINGLE SINGLE SINGLE)
0.48532477932342144022  0.41215284131787827127  -1
0.49331924954002687178  0.41314809274177871634  -1
0.48777961941409392344  0.41928412660041936011  -1
0.48777961941409392344  0.41928412660041936011  -1
1  2  3  4
  
ZONE T='face241'
STRANDID=0, SOLUTIONTIME=0
Nodes=4, Elements=1, ZONETYPE=FEQuadrilateral
DATAPACKING=POINT
DT=(SINGLE SINGLE SINGLE)
0.26935496043519047138  0.80935408899650096437  1
0.28236904053593209207  0.79326183174934661313  1
0.2849764194059122846  0.81048750015303916427  1
0.2849764194059122846  0.81048750015303916427  1
1  2  3  4
  
ZONE T='face242'
STRANDID=0, SOLUTIONTIME=0
Nodes=4, Elements=1, ZONETYPE=FEQuadrilateral
DATAPACKING=POINT
DT=(SINGLE SINGLE SINGLE)
0.45519515621888995138  0.41796465005773408841  -1
0.46383220657399415465  0.42126834679922819937  -1
0.45910101564643679417  0.42732750253729412382  -1
0.45910101564643679417  0.42732750253729412382  -1
1  2  3  4
  
ZONE T='face243'
STRANDID=0, SOLUTIONTIME=0
Nodes=4, Elements=1, ZONETYPE=FEQuadrilateral
DATAPACKING=POINT
DT=(SINGLE SINGLE SINGLE)
0.099034385885549025552  0.59352293872301709055  1
0.097108382989594649315  0.60646153604489816402  1
0.087342593501347418061  0.59831531883067967659  1
0.087342593501347418061  0.59831531883067967659  1
1  2  3  4
  
ZONE T='face244'
STRANDID=0, SOLUTIONTIME=0
Nodes=4, Elements=1, ZONETYPE=FEQuadrilateral
DATAPACKING=POINT
DT=(SINGLE SINGLE SINGLE)
0.63067288981593083719  0.86514484613274522662  -1
0.62855971660437581772  0.85293600664736535233  -1
0.63927329626235041005  0.8574661192812302879  -1
0.63927329626235041005  0.8574661192812302879  -1
1  2  3  4
  
ZONE T='face245'
STRANDID=0, SOLUTIONTIME=0
Nodes=4, Elements=1, ZONETYPE=FEQuadrilateral
DATAPACKING=POINT
DT=(SINGLE SINGLE SINGLE)
0.44636446438229482325  0.66098797073756265785  -1
0.44222750012937678266  0.64868179195858555186  -1
0.4557552612069197262  0.6502812792065979508  -1
0.4557552612069197262  0.6502812792065979508  -1
1  2  3  4
  
ZONE T='face246'
STRANDID=0, SOLUTIONTIME=0
Nodes=4, Elements=1, ZONETYPE=FEQuadrilateral
DATAPACKING=POINT
DT=(SINGLE SINGLE SINGLE)
0.067613105260747666247  0.59434087415807279609  -1
0.078221762848980747052  0.59088458827111423055  -1
0.075933281058629259475  0.60220078944013966105  -1
0.075933281058629259475  0.60220078944013966105  -1
1  2  3  4
  
ZONE T='face247'
STRANDID=0, SOLUTIONTIME=0
Nodes=4, Elements=1, ZONETYPE=FEQuadrilateral
DATAPACKING=POINT
DT=(SINGLE SINGLE SINGLE)
0.41838490692006602423  0.80188975200242018637  1
0.42059536992983947989  0.80157756331636653702  1
0.43246510047271136123  0.80545070652672623446  1
0.42755433939773135332  0.81594671109407346243  1
1  2  3  4
  
ZONE T='face248'
STRANDID=0, SOLUTIONTIME=0
Nodes=4, Elements=1, ZONETYPE=FEQuadrilateral
DATAPACKING=POINT
DT=(SINGLE SINGLE SINGLE)
0.42059536992983947989  0.80157756331636653702  -1
0.43524526617962688846  0.79950852536331340481  -1
0.43246510047271136123  0.80545070652672623446  -1
0.43246510047271136123  0.80545070652672623446  -1
1  2  3  4
  
ZONE T='face249'
STRANDID=0, SOLUTIONTIME=0
Nodes=4, Elements=1, ZONETYPE=FEQuadrilateral
DATAPACKING=POINT
DT=(SINGLE SINGLE SINGLE)
0.50881298489087622983  0.49714088976532183617  -1
0.52055045691378754036  0.51245091846931878354  -1
0.50132616370283589191  0.51391240586674757918  -1
0.50132616370283589191  0.51391240586674757918  -1
1  2  3  4
  
ZONE T='face250'
STRANDID=0, SOLUTIONTIME=0
Nodes=4, Elements=1, ZONETYPE=FEQuadrilateral
DATAPACKING=POINT
DT=(SINGLE SINGLE SINGLE)
0.32949255556348855389  0.47072421931805374928  1
0.30791669941122845611  0.46336227405960750403  1
0.31057293996861301544  0.45522189355042508296  1
0.32805387410511277491  0.44471253241599129069  1
1  2  3  4
  
ZONE T='face251'
STRANDID=0, SOLUTIONTIME=0
Nodes=4, Elements=1, ZONETYPE=FEQuadrilateral
DATAPACKING=POINT
DT=(SINGLE SINGLE SINGLE)
0.30791669941122845611  0.46336227405960750403  -1
0.30097329861345922808  0.46099310102564305947  -1
0.31057293996861301544  0.45522189355042508296  -1
0.31057293996861301544  0.45522189355042508296  -1
1  2  3  4
  
ZONE T='face252'
STRANDID=0, SOLUTIONTIME=0
Nodes=4, Elements=1, ZONETYPE=FEQuadrilateral
DATAPACKING=POINT
DT=(SINGLE SINGLE SINGLE)
0.16314191506305142365  0.50290380766930042888  1
0.15889165603109534075  0.50291857738874679029  1
0.14865354045483938905  0.49957783703345159942  1
0.15410689211430284029  0.48915677834335563601  1
1  2  3  4
  
ZONE T='face253'
STRANDID=0, SOLUTIONTIME=0
Nodes=4, Elements=1, ZONETYPE=FEQuadrilateral
DATAPACKING=POINT
DT=(SINGLE SINGLE SINGLE)
0.15889165603109534075  0.50291857738874679029  -1
0.14688349068566039501  0.50296030595914342776  -1
0.14865354045483938905  0.49957783703345159942  -1
0.14865354045483938905  0.49957783703345159942  -1
1  2  3  4
  
ZONE T='face254'
STRANDID=0, SOLUTIONTIME=0
Nodes=4, Elements=1, ZONETYPE=FEQuadrilateral
DATAPACKING=POINT
DT=(SINGLE SINGLE SINGLE)
0.37021953253657635674  0.53269226513683010094  1
0.35610048617467093823  0.53574160618714949944  1
0.35761392136058578473  0.51764233500904843766  1
0.35761392136058578473  0.51764233500904843766  1
1  2  3  4
  
ZONE T='face255'
STRANDID=0, SOLUTIONTIME=0
Nodes=4, Elements=1, ZONETYPE=FEQuadrilateral
DATAPACKING=POINT
DT=(SINGLE SINGLE SINGLE)
0.81386060626933254269  0.31759957267815230875  -1
0.80322170220373145799  0.32074364921045334098  -1
0.80702365960191624339  0.31008304182863666298  -1
0.80702365960191624339  0.31008304182863666298  -1
1  2  3  4
  
ZONE T='face256'
STRANDID=0, SOLUTIONTIME=0
Nodes=4, Elements=1, ZONETYPE=FEQuadrilateral
DATAPACKING=POINT
DT=(SINGLE SINGLE SINGLE)
0.35196568987178328269  0.4352542691516738671  1
0.37129625143183647706  0.4504829074588205251  1
0.3489107913225383828  0.45795380580217981414  1
0.3489107913225383828  0.45795380580217981414  1
1  2  3  4
  
ZONE T='face257'
STRANDID=0, SOLUTIONTIME=0
Nodes=4, Elements=1, ZONETYPE=FEQuadrilateral
DATAPACKING=POINT
DT=(SINGLE SINGLE SINGLE)
0.37379124359837628822  0.60537949538940682981  -1
0.37675911051381771877  0.61583978105512404699  -1
0.37660678361521782165  0.61630660583608742886  -1
0.36539161412234438808  0.61428162360304061629  -1
1  2  3  4
  
ZONE T='face258'
STRANDID=0, SOLUTIONTIME=0
Nodes=4, Elements=1, ZONETYPE=FEQuadrilateral
DATAPACKING=POINT
DT=(SINGLE SINGLE SINGLE)
0.37675911051381771877  0.61583978105512404699  1
0.37690693799488828031  0.61636080094088641079  1
0.37660678361521782165  0.61630660583608742886  1
0.37660678361521782165  0.61630660583608742886  1
1  2  3  4
  
ZONE T='face259'
STRANDID=0, SOLUTIONTIME=0
Nodes=4, Elements=1, ZONETYPE=FEQuadrilateral
DATAPACKING=POINT
DT=(SINGLE SINGLE SINGLE)
0.42911044926516400677  0.29744672998013005349  1
0.42799636699661364192  0.30637663623044497641  1
0.41935960391666671221  0.30355842395833332326  1
0.42020693351208671107  0.3009616767231348966  1
1  2  3  4
  
ZONE T='face260'
STRANDID=0, SOLUTIONTIME=0
Nodes=4, Elements=1, ZONETYPE=FEQuadrilateral
DATAPACKING=POINT
DT=(SINGLE SINGLE SINGLE)
0.42677300348290508891  0.31618248432251505609  -1
0.41731892126583342018  0.30981235048245264752  -1
0.41935960391666671221  0.30355842395833332326  -1
0.42799636699661364192  0.30637663623044497641  -1
1  2  3  4
  
ZONE T='face261'
STRANDID=0, SOLUTIONTIME=0
Nodes=4, Elements=1, ZONETYPE=FEQuadrilateral
DATAPACKING=POINT
DT=(SINGLE SINGLE SINGLE)
0.41010322786952979612  0.30495043669453281154  1
0.41622234079631337256  0.3025347217512933673  1
0.41935960391666671221  0.30355842395833332326  1
0.41731892126583342018  0.30981235048245264752  1
1  2  3  4
  
ZONE T='face262'
STRANDID=0, SOLUTIONTIME=0
Nodes=4, Elements=1, ZONETYPE=FEQuadrilateral
DATAPACKING=POINT
DT=(SINGLE SINGLE SINGLE)
0.41622234079631337256  0.3025347217512933673  -1
0.42020693351208671107  0.3009616767231348966  -1
0.41935960391666671221  0.30355842395833332326  -1
0.41935960391666671221  0.30355842395833332326  -1
1  2  3  4
  
ZONE T='face263'
STRANDID=0, SOLUTIONTIME=0
Nodes=4, Elements=1, ZONETYPE=FEQuadrilateral
DATAPACKING=POINT
DT=(SINGLE SINGLE SINGLE)
0.48919468346761818545  0.23371564650052445433  -1
0.48192373797469773011  0.24578486876084967849  -1
0.47519788450680738867  0.23330122291105756527  -1
0.47519788450680738867  0.23330122291105756527  -1
1  2  3  4
  
ZONE T='face264'
STRANDID=0, SOLUTIONTIME=0
Nodes=4, Elements=1, ZONETYPE=FEQuadrilateral
DATAPACKING=POINT
DT=(SINGLE SINGLE SINGLE)
0.46845312186707016577  0.19215774517811443078  -1
0.47029599838709784665  0.17800321213184666647  -1
0.47211640351155126361  0.17859721801280697973  -1
0.48330274635730036126  0.18701465048008575343  -1
1  2  3  4
  
ZONE T='face265'
STRANDID=0, SOLUTIONTIME=0
Nodes=4, Elements=1, ZONETYPE=FEQuadrilateral
DATAPACKING=POINT
DT=(SINGLE SINGLE SINGLE)
0.47029599838709784665  0.17800321213184666647  1
0.47038799270884773529  0.17729663377289153758  1
0.47211640351155126361  0.17859721801280697973  1
0.47211640351155126361  0.17859721801280697973  1
1  2  3  4
  
ZONE T='face266'
STRANDID=0, SOLUTIONTIME=0
Nodes=4, Elements=1, ZONETYPE=FEQuadrilateral
DATAPACKING=POINT
DT=(SINGLE SINGLE SINGLE)
0.19229829775564194483  0.30801502030687849532  1
0.18159870165737940217  0.30529904009123520758  1
0.18402724458333336033  0.29785646737499993364  1
0.18769843935326360751  0.29905439373446573992  1
1  2  3  4
  
ZONE T='face267'
STRANDID=0, SOLUTIONTIME=0
Nodes=4, Elements=1, ZONETYPE=FEQuadrilateral
DATAPACKING=POINT
DT=(SINGLE SINGLE SINGLE)
0.17773409807928158832  0.30431805101809422665  -1
0.18132141649723232391  0.29697354424189004174  -1
0.18402724458333336033  0.29785646737499993364  -1
0.18159870165737940217  0.30529904009123520758  -1
1  2  3  4
  
ZONE T='face268'
STRANDID=0, SOLUTIONTIME=0
Nodes=4, Elements=1, ZONETYPE=FEQuadrilateral
DATAPACKING=POINT
DT=(SINGLE SINGLE SINGLE)
0.18390984250775913034  0.2916741227355947319  1
0.18521496891095942661  0.29421653802447123027  1
0.18402724458333336033  0.29785646737499993364  1
0.18132141649723232391  0.29697354424189004174  1
1  2  3  4
  
ZONE T='face269'
STRANDID=0, SOLUTIONTIME=0
Nodes=4, Elements=1, ZONETYPE=FEQuadrilateral
DATAPACKING=POINT
DT=(SINGLE SINGLE SINGLE)
0.18521496891095942661  0.29421653802447123027  -1
0.18769843935326360751  0.29905439373446573992  -1
0.18402724458333336033  0.29785646737499993364  -1
0.18402724458333336033  0.29785646737499993364  -1
1  2  3  4
  
ZONE T='face270'
STRANDID=0, SOLUTIONTIME=0
Nodes=4, Elements=1, ZONETYPE=FEQuadrilateral
DATAPACKING=POINT
DT=(SINGLE SINGLE SINGLE)
0.48971835871261210071  0.1229331290848271474  1
0.49441524075604625921  0.1147854365481551786  1
0.49864939752775527815  0.11616705978658589671  1
0.50232153883068708655  0.12234821124025928307  1
1  2  3  4
  
ZONE T='face271'
STRANDID=0, SOLUTIONTIME=0
Nodes=4, Elements=1, ZONETYPE=FEQuadrilateral
DATAPACKING=POINT
DT=(SINGLE SINGLE SINGLE)
0.49441524075604625921  0.1147854365481551786  -1
0.49609622811702408507  0.11186942374463497429  -1
0.49864939752775527815  0.11616705978658589671  -1
0.49864939752775527815  0.11616705978658589671  -1
1  2  3  4
  
ZONE T='face272'
STRANDID=0, SOLUTIONTIME=0
Nodes=4, Elements=1, ZONETYPE=FEQuadrilateral
DATAPACKING=POINT
DT=(SINGLE SINGLE SINGLE)
0.2850793320136850717  0.86399008802821197772  -1
0.28321928930311662809  0.85261971216695964237  -1
0.29353706055064737734  0.8571040934970381997  -1
0.29353706055064737734  0.8571040934970381997  -1
1  2  3  4
  
ZONE T='face273'
STRANDID=0, SOLUTIONTIME=0
Nodes=4, Elements=1, ZONETYPE=FEQuadrilateral
DATAPACKING=POINT
DT=(SINGLE SINGLE SINGLE)
0.48299180308736822109  0.075513927839194985858  1
0.49273417313466960632  0.078692904353444254051  1
0.49106550507434509889  0.083806745762422307777  1
0.48633291515735377342  0.088491582411723571089  1
1  2  3  4
  
ZONE T='face274'
STRANDID=0, SOLUTIONTIME=0
Nodes=4, Elements=1, ZONETYPE=FEQuadrilateral
DATAPACKING=POINT
DT=(SINGLE SINGLE SINGLE)
0.49273417313466960632  0.078692904353444254051  -1
0.49536445280026275562  0.079551175722960165704  -1
0.49106550507434509889  0.083806745762422307777  -1
0.49106550507434509889  0.083806745762422307777  -1
1  2  3  4
  
ZONE T='face275'
STRANDID=0, SOLUTIONTIME=0
Nodes=4, Elements=1, ZONETYPE=FEQuadrilateral
DATAPACKING=POINT
DT=(SINGLE SINGLE SINGLE)
0.4305827423453811309  0.55677876518555868834  -1
0.44562992124815314909  0.56395893511757078098  -1
0.43473778789298134217  0.57057887067818680027  -1
0.43473778789298134217  0.57057887067818680027  -1
1  2  3  4
  
ZONE T='face276'
STRANDID=0, SOLUTIONTIME=0
Nodes=4, Elements=1, ZONETYPE=FEQuadrilateral
DATAPACKING=POINT
DT=(SINGLE SINGLE SINGLE)
0.68841206332251969613  0.38534252795598539221  1
0.6826506019927174318  0.38947138869361463964  1
0.66724403214944816298  0.38444415988097546677  1
0.66793907940568197912  0.37745860968531474988  1
1  2  3  4
  
ZONE T='face277'
STRANDID=0, SOLUTIONTIME=0
Nodes=4, Elements=1, ZONETYPE=FEQuadrilateral
DATAPACKING=POINT
DT=(SINGLE SINGLE SINGLE)
0.6826506019927174318  0.38947138869361463964  -1
0.66552254175799119285  0.40174594394387713736  -1
0.66724403214944816298  0.38444415988097546677  -1
0.66724403214944816298  0.38444415988097546677  -1
1  2  3  4
  
ZONE T='face278'
STRANDID=0, SOLUTIONTIME=0
Nodes=4, Elements=1, ZONETYPE=FEQuadrilateral
DATAPACKING=POINT
DT=(SINGLE SINGLE SINGLE)
0.29772786259358158256  0.80458818765018258468  1
0.30191437897326584006  0.78833349535095498251  1
0.31515424483203580142  0.80161310634373650341  1
0.31515424483203580142  0.80161310634373650341  1
1  2  3  4
  
ZONE T='face279'
STRANDID=0, SOLUTIONTIME=0
Nodes=4, Elements=1, ZONETYPE=FEQuadrilateral
DATAPACKING=POINT
DT=(SINGLE SINGLE SINGLE)
0.62264461055896380692  0.91752356305201931974  1
0.63100184930901503932  0.92704218377328229117  1
0.63060136636464192428  0.92826951370978605382  1
0.61539429749071439257  0.93049411288386396635  1
1  2  3  4
  
ZONE T='face280'
STRANDID=0, SOLUTIONTIME=0
Nodes=4, Elements=1, ZONETYPE=FEQuadrilateral
DATAPACKING=POINT
DT=(SINGLE SINGLE SINGLE)
0.63100184930901503932  0.92704218377328229117  -1
0.63191119803315687342  0.92807790213282026492  -1
0.63060136636464192428  0.92826951370978605382  -1
0.63060136636464192428  0.92826951370978605382  -1
1  2  3  4
  
ZONE T='face281'
STRANDID=0, SOLUTIONTIME=0
Nodes=4, Elements=1, ZONETYPE=FEQuadrilateral
DATAPACKING=POINT
DT=(SINGLE SINGLE SINGLE)
0.41138870472481992024  0.77589279289929802275  -1
0.4077446619292430241  0.79056317891748673077  -1
0.39741837650336186982  0.77990784223648168538  -1
0.39741837650336186982  0.77990784223648168538  -1
1  2  3  4
  
ZONE T='face282'
STRANDID=0, SOLUTIONTIME=0
Nodes=4, Elements=1, ZONETYPE=FEQuadrilateral
DATAPACKING=POINT
DT=(SINGLE SINGLE SINGLE)
0.74930368380897549585  0.45169593935641383364  -1
0.7461700467973317874  0.46833224439321702315  -1
0.73445654258054648977  0.45818434184722511837  -1
0.73445654258054648977  0.45818434184722511837  -1
1  2  3  4
  
ZONE T='face283'
STRANDID=0, SOLUTIONTIME=0
Nodes=4, Elements=1, ZONETYPE=FEQuadrilateral
DATAPACKING=POINT
DT=(SINGLE SINGLE SINGLE)
0.4217804457088173975  0.59116648676286764896  1
0.42368093870605555429  0.58932043871696193627  1
0.43083689393413510116  0.59165545713251621596  1
0.43094212149603933204  0.59541682665237150029  1
1  2  3  4
  
ZONE T='face284'
STRANDID=0, SOLUTIONTIME=0
Nodes=4, Elements=1, ZONETYPE=FEQuadrilateral
DATAPACKING=POINT
DT=(SINGLE SINGLE SINGLE)
0.42368093870605555429  0.58932043871696193627  -1
0.43058398355821009273  0.58261515094234872514  -1
0.43083689393413510116  0.59165545713251621596  -1
0.43083689393413510116  0.59165545713251621596  -1
1  2  3  4
  
ZONE T='face285'
STRANDID=0, SOLUTIONTIME=0
Nodes=4, Elements=1, ZONETYPE=FEQuadrilateral
DATAPACKING=POINT
DT=(SINGLE SINGLE SINGLE)
0.44109414311949546317  0.61974330115232656446  -1
0.45270644520999953064  0.62370440172387320299  -1
0.44038149383532776415  0.6294726187308847809  -1
0.44038149383532776415  0.6294726187308847809  -1
1  2  3  4
  
ZONE T='face286'
STRANDID=0, SOLUTIONTIME=0
Nodes=4, Elements=1, ZONETYPE=FEQuadrilateral
DATAPACKING=POINT
DT=(SINGLE SINGLE SINGLE)
0.386688536429112939  0.20475120854374920243  -1
0.36766449648331944733  0.19364674597830294767  -1
0.39076550215332628291  0.18317183482415166917  -1
0.39076550215332628291  0.18317183482415166917  -1
1  2  3  4
  
ZONE T='face287'
STRANDID=0, SOLUTIONTIME=0
Nodes=4, Elements=1, ZONETYPE=FEQuadrilateral
DATAPACKING=POINT
DT=(SINGLE SINGLE SINGLE)
0.38122840986563599763  0.54560655889775977467  1
0.36444276763360783367  0.54742869210519284895  1
0.37021953253657635674  0.53269226513683010094  1
0.37021953253657635674  0.53269226513683010094  1
1  2  3  4
  
ZONE T='face288'
STRANDID=0, SOLUTIONTIME=0
Nodes=4, Elements=1, ZONETYPE=FEQuadrilateral
DATAPACKING=POINT
DT=(SINGLE SINGLE SINGLE)
0.3180013096959649066  0.87473266846404396091  1
0.31650859945976178578  0.87424559080620700691  1
0.31772425237948398458  0.87216490248514444428  1
0.31772425237948398458  0.87216490248514444428  1
1  2  3  4
  
ZONE T='face289'
STRANDID=0, SOLUTIONTIME=0
Nodes=4, Elements=1, ZONETYPE=FEQuadrilateral
DATAPACKING=POINT
DT=(SINGLE SINGLE SINGLE)
0.25951906987053446896  0.37520719852843359421  -1
0.24064050592603336565  0.38741759990994734109  -1
0.23901785817235460252  0.38688812309433923131  -1
0.23616176775140018673  0.36319565507675055649  -1
1  2  3  4
  
ZONE T='face290'
STRANDID=0, SOLUTIONTIME=0
Nodes=4, Elements=1, ZONETYPE=FEQuadrilateral
DATAPACKING=POINT
DT=(SINGLE SINGLE SINGLE)
0.24064050592603336565  0.38741759990994734109  1
0.23919443468707773937  0.38835289934828481906  1
0.23901785817235460252  0.38688812309433923131  1
0.23901785817235460252  0.38688812309433923131  1
1  2  3  4
  
ZONE T='face291'
STRANDID=0, SOLUTIONTIME=0
Nodes=4, Elements=1, ZONETYPE=FEQuadrilateral
DATAPACKING=POINT
DT=(SINGLE SINGLE SINGLE)
0.72354435102961844883  0.5622389759979823376  -1
0.72693952112147985911  0.5464052958006773153  -1
0.7350715961360695383  0.55423798973033333581  -1
0.7350715961360695383  0.55423798973033333581  -1
1  2  3  4
  
ZONE T='face292'
STRANDID=0, SOLUTIONTIME=0
Nodes=4, Elements=1, ZONETYPE=FEQuadrilateral
DATAPACKING=POINT
DT=(SINGLE SINGLE SINGLE)
0.43874454104127619258  0.68452513558613081734  1
0.45358809251632159487  0.68863690493689411198  1
0.44349979297340452744  0.69646812787375012022  1
0.44349979297340452744  0.69646812787375012022  1
1  2  3  4
  
ZONE T='face293'
STRANDID=0, SOLUTIONTIME=0
Nodes=4, Elements=1, ZONETYPE=FEQuadrilateral
DATAPACKING=POINT
DT=(SINGLE SINGLE SINGLE)
0.2402511855410637831  0.15205251749734360889  -1
0.25672305392827754478  0.15373169808720155149  -1
0.24956889978313478995  0.16525923629474523202  -1
0.24956889978313478995  0.16525923629474523202  -1
1  2  3  4
  
ZONE T='face294'
STRANDID=0, SOLUTIONTIME=0
Nodes=4, Elements=1, ZONETYPE=FEQuadrilateral
DATAPACKING=POINT
DT=(SINGLE SINGLE SINGLE)
0.16479193426129740141  0.68244109815331699398  1
0.17500901857806000494  0.68894760858496439937  1
0.17035450555931547223  0.70321194430267075504  1
0.16104350646997986352  0.70638865594315825014  1
1  2  3  4
  
ZONE T='face295'
STRANDID=0, SOLUTIONTIME=0
Nodes=4, Elements=1, ZONETYPE=FEQuadrilateral
DATAPACKING=POINT
DT=(SINGLE SINGLE SINGLE)
0.17500901857806000494  0.68894760858496439937  -1
0.18797042211679831913  0.69720177432530461292  -1
0.17035450555931547223  0.70321194430267075504  -1
0.17035450555931547223  0.70321194430267075504  -1
1  2  3  4
  
ZONE T='face296'
STRANDID=0, SOLUTIONTIME=0
Nodes=4, Elements=1, ZONETYPE=FEQuadrilateral
DATAPACKING=POINT
DT=(SINGLE SINGLE SINGLE)
0.39155566940854275026  0.29062237762267345564  -1
0.37030080640564849714  0.27217839681313815703  -1
0.37061315244344295028  0.27122117342043239319  -1
0.39810607576057621682  0.26646673062169179413  -1
1  2  3  4
  
ZONE T='face297'
STRANDID=0, SOLUTIONTIME=0
Nodes=4, Elements=1, ZONETYPE=FEQuadrilateral
DATAPACKING=POINT
DT=(SINGLE SINGLE SINGLE)
0.37030080640564849714  0.27217839681313815703  1
0.3694329099699594221  0.27142527668235516547  1
0.37061315244344295028  0.27122117342043239319  1
0.37061315244344295028  0.27122117342043239319  1
1  2  3  4
  
ZONE T='face298'
STRANDID=0, SOLUTIONTIME=0
Nodes=4, Elements=1, ZONETYPE=FEQuadrilateral
DATAPACKING=POINT
DT=(SINGLE SINGLE SINGLE)
0.67661511212116021152  0.72316085124739726275  -1
0.66853140163107493965  0.7130120009769449485  -1
0.68275025902980912562  0.71142607748561415004  -1
0.68275025902980912562  0.71142607748561415004  -1
1  2  3  4
  
ZONE T='face299'
STRANDID=0, SOLUTIONTIME=0
Nodes=4, Elements=1, ZONETYPE=FEQuadrilateral
DATAPACKING=POINT
DT=(SINGLE SINGLE SINGLE)
0.25087320958221054346  0.70290430263152270385  1
0.27324106678017823224  0.71382504107017363815  1
0.25050661756095593535  0.72673450269104444832  1
0.25050661756095593535  0.72673450269104444832  1
1  2  3  4
  
ZONE T='face300'
STRANDID=0, SOLUTIONTIME=0
Nodes=4, Elements=1, ZONETYPE=FEQuadrilateral
DATAPACKING=POINT
DT=(SINGLE SINGLE SINGLE)
0.4304211787492467356  0.63375991560632971566  -1
0.43047228365520046056  0.6329558935264396613  -1
0.43336315117316581702  0.62409646943081331649  -1
0.44038149383532776415  0.6294726187308847809  -1
1  2  3  4
  
ZONE T='face301'
STRANDID=0, SOLUTIONTIME=0
Nodes=4, Elements=1, ZONETYPE=FEQuadrilateral
DATAPACKING=POINT
DT=(SINGLE SINGLE SINGLE)
0.43047228365520046056  0.6329558935264396613  1
0.43114347643437195279  0.62239616732705749236  1
0.43336315117316581702  0.62409646943081331649  1
0.43336315117316581702  0.62409646943081331649  1
1  2  3  4
  
ZONE T='face302'
STRANDID=0, SOLUTIONTIME=0
Nodes=4, Elements=1, ZONETYPE=FEQuadrilateral
DATAPACKING=POINT
DT=(SINGLE SINGLE SINGLE)
0.54272696061427982972  0.11240025971276559891  1
0.55085196037741912534  0.09765698391671311096  1
0.55562411995755900396  0.11363953418607171397  1
0.55562411995755900396  0.11363953418607171397  1
1  2  3  4
  
ZONE T='face303'
STRANDID=0, SOLUTIONTIME=0
Nodes=4, Elements=1, ZONETYPE=FEQuadrilateral
DATAPACKING=POINT
DT=(SINGLE SINGLE SINGLE)
0.47715188513724837716  0.625805176895104176  -1
0.46513779898214308028  0.63614510639786869817  -1
0.46616722836993101931  0.62098121881780499187  -1
0.46616722836993101931  0.62098121881780499187  -1
1  2  3  4
  
ZONE T='face304'
STRANDID=0, SOLUTIONTIME=0
Nodes=4, Elements=1, ZONETYPE=FEQuadrilateral
DATAPACKING=POINT
DT=(SINGLE SINGLE SINGLE)
0.64167646201688799401  0.89815103262527495875  -1
0.64057474489457333355  0.8977048511945480147  -1
0.64308276929490049145  0.89001869758612661698  -1
0.64453227468810292411  0.88939903848621015836  -1
1  2  3  4
  
ZONE T='face305'
STRANDID=0, SOLUTIONTIME=0
Nodes=4, Elements=1, ZONETYPE=FEQuadrilateral
DATAPACKING=POINT
DT=(SINGLE SINGLE SINGLE)
0.64057474489457333355  0.8977048511945480147  1
0.63262987246792101725  0.8944872788481915693  1
0.64308276929490049145  0.89001869758612661698  1
0.64308276929490049145  0.89001869758612661698  1
1  2  3  4
  
ZONE T='face306'
STRANDID=0, SOLUTIONTIME=0
Nodes=4, Elements=1, ZONETYPE=FEQuadrilateral
DATAPACKING=POINT
DT=(SINGLE SINGLE SINGLE)
0.51107310283235618531  0.29508121274437920656  -1
0.48943573833810699591  0.29648334959746208694  -1
0.49401899291261963665  0.28185455960471916814  -1
0.49401899291261963665  0.28185455960471916814  -1
1  2  3  4
  
ZONE T='face307'
STRANDID=0, SOLUTIONTIME=0
Nodes=4, Elements=1, ZONETYPE=FEQuadrilateral
DATAPACKING=POINT
DT=(SINGLE SINGLE SINGLE)
0.31711692626717113974  0.86103031586163092381  1
0.31043155009248490916  0.86488621751440353247  1
0.3103362230186922921  0.85651170486748340327  1
0.3103362230186922921  0.85651170486748340327  1
1  2  3  4
  
ZONE T='face308'
STRANDID=0, SOLUTIONTIME=0
Nodes=4, Elements=1, ZONETYPE=FEQuadrilateral
DATAPACKING=POINT
DT=(SINGLE SINGLE SINGLE)
0.37548958089591549792  0.40427159090620906623  -1
0.37321817603550211384  0.42710561316561701517  -1
0.35756593643388667747  0.41520982716245496968  -1
0.35756593643388667747  0.41520982716245496968  -1
1  2  3  4
  
ZONE T='face309'
STRANDID=0, SOLUTIONTIME=0
Nodes=4, Elements=1, ZONETYPE=FEQuadrilateral
DATAPACKING=POINT
DT=(SINGLE SINGLE SINGLE)
0.30159845611131935739  0.64189103792239154966  -1
0.30414030253864199338  0.65666234469010786867  -1
0.3019360605845688994  0.66341751910026236505  -1
0.28318809622630919387  0.65488297472068268679  -1
1  2  3  4
  
ZONE T='face310'
STRANDID=0, SOLUTIONTIME=0
Nodes=4, Elements=1, ZONETYPE=FEQuadrilateral
DATAPACKING=POINT
DT=(SINGLE SINGLE SINGLE)
0.30414030253864199338  0.65666234469010786867  1
0.30558887679366381063  0.66508037280806964198  1
0.3019360605845688994  0.66341751910026236505  1
0.3019360605845688994  0.66341751910026236505  1
1  2  3  4
  
ZONE T='face311'
STRANDID=0, SOLUTIONTIME=0
Nodes=4, Elements=1, ZONETYPE=FEQuadrilateral
DATAPACKING=POINT
DT=(SINGLE SINGLE SINGLE)
0.48317922640707988702  0.11128457455480077198  1
0.48376812744800162802  0.11131123850549226595  1
0.49441524075604625921  0.1147854365481551786  1
0.48971835871261210071  0.1229331290848271474  1
1  2  3  4
  
ZONE T='face312'
STRANDID=0, SOLUTIONTIME=0
Nodes=4, Elements=1, ZONETYPE=FEQuadrilateral
DATAPACKING=POINT
DT=(SINGLE SINGLE SINGLE)
0.48376812744800162802  0.11131123850549226595  -1
0.49609622811702408507  0.11186942374463497429  -1
0.49441524075604625921  0.1147854365481551786  -1
0.49441524075604625921  0.1147854365481551786  -1
1  2  3  4
  
ZONE T='face313'
STRANDID=0, SOLUTIONTIME=0
Nodes=4, Elements=1, ZONETYPE=FEQuadrilateral
DATAPACKING=POINT
DT=(SINGLE SINGLE SINGLE)
0.43033353038489857711  0.42753937496807098428  1
0.43161566340772805628  0.43898044888615028736  1
0.42196316749411866276  0.43602184589527609448  1
0.42196316749411866276  0.43602184589527609448  1
1  2  3  4
  
ZONE T='face314'
STRANDID=0, SOLUTIONTIME=0
Nodes=4, Elements=1, ZONETYPE=FEQuadrilateral
DATAPACKING=POINT
DT=(SINGLE SINGLE SINGLE)
0.4976638529763943164  0.43151443122649124629  1
0.49714569684624504431  0.42862690242202250435  1
0.49907242225421821757  0.42272221208288640604  1
0.50528079494650723902  0.42453680325934300965  1
1  2  3  4
  
ZONE T='face315'
STRANDID=0, SOLUTIONTIME=0
Nodes=4, Elements=1, ZONETYPE=FEQuadrilateral
DATAPACKING=POINT
DT=(SINGLE SINGLE SINGLE)
0.49714569684624504431  0.42862690242202250435  -1
0.49592082507859991392  0.42180105919628124722  -1
0.49907242225421821757  0.42272221208288640604  -1
0.49907242225421821757  0.42272221208288640604  -1
1  2  3  4
  
ZONE T='face316'
STRANDID=0, SOLUTIONTIME=0
Nodes=4, Elements=1, ZONETYPE=FEQuadrilateral
DATAPACKING=POINT
DT=(SINGLE SINGLE SINGLE)
0.11464990066814366443  0.41960857626560293943  -1
0.11804049361721735689  0.41850068430870385194  -1
0.12670354119124976888  0.42132747332225345405  -1
0.12597428770579491286  0.43033982706888579406  -1
1  2  3  4
  
ZONE T='face317'
STRANDID=0, SOLUTIONTIME=0
Nodes=4, Elements=1, ZONETYPE=FEQuadrilateral
DATAPACKING=POINT
DT=(SINGLE SINGLE SINGLE)
0.11804049361721735689  0.41850068430870385194  1
0.12717376065395649687  0.41551634698417200253  1
0.12670354119124976888  0.42132747332225345405  1
0.12670354119124976888  0.42132747332225345405  1
1  2  3  4
  
ZONE T='face318'
STRANDID=0, SOLUTIONTIME=0
Nodes=4, Elements=1, ZONETYPE=FEQuadrilateral
DATAPACKING=POINT
DT=(SINGLE SINGLE SINGLE)
0.67592984495016716906  0.57391866724571849456  1
0.68549092334542338634  0.57832678842562013077  1
0.68233122435112236737  0.58801008011265620823  1
0.67779050782294625321  0.59002139407042897279  1
1  2  3  4
  
ZONE T='face319'
STRANDID=0, SOLUTIONTIME=0
Nodes=4, Elements=1, ZONETYPE=FEQuadrilateral
DATAPACKING=POINT
DT=(SINGLE SINGLE SINGLE)
0.68549092334542338634  0.57832678842562013077  -1
0.69465431577438918609  0.58255155707367523021  -1
0.68233122435112236737  0.58801008011265620823  -1
0.68233122435112236737  0.58801008011265620823  -1
1  2  3  4
  
ZONE T='face320'
STRANDID=0, SOLUTIONTIME=0
Nodes=4, Elements=1, ZONETYPE=FEQuadrilateral
DATAPACKING=POINT
DT=(SINGLE SINGLE SINGLE)
0.55025340513341947091  0.27152364984077315135  -1
0.55155941878515102328  0.27560779568151461127  -1
0.54750786491666669775  0.27428575654166664766  -1
0.54752594630380690965  0.27423034387542821744  -1
1  2  3  4
  
ZONE T='face321'
STRANDID=0, SOLUTIONTIME=0
Nodes=4, Elements=1, ZONETYPE=FEQuadrilateral
DATAPACKING=POINT
DT=(SINGLE SINGLE SINGLE)
0.55381328719029676577  0.28265605835491813824  1
0.54561843813441657236  0.28007614058990237815  1
0.54750786491666669775  0.27428575654166664766  1
0.55155941878515102328  0.27560779568151461127  1
1  2  3  4
  
ZONE T='face322'
STRANDID=0, SOLUTIONTIME=0
Nodes=4, Elements=1, ZONETYPE=FEQuadrilateral
DATAPACKING=POINT
DT=(SINGLE SINGLE SINGLE)
0.54259458200104504488  0.2791241645249205594  -1
0.54747945118104723861  0.27427648501972279327  -1
0.54750786491666669775  0.27428575654166664766  -1
0.54561843813441657236  0.28007614058990237815  -1
1  2  3  4
  
ZONE T='face323'
STRANDID=0, SOLUTIONTIME=0
Nodes=4, Elements=1, ZONETYPE=FEQuadrilateral
DATAPACKING=POINT
DT=(SINGLE SINGLE SINGLE)
0.54747945118104723861  0.27427648501972279327  1
0.54752594630380690965  0.27423034387542821744  1
0.54750786491666669775  0.27428575654166664766  1
0.54750786491666669775  0.27428575654166664766  1
1  2  3  4
  
ZONE T='face324'
STRANDID=0, SOLUTIONTIME=0
Nodes=4, Elements=1, ZONETYPE=FEQuadrilateral
DATAPACKING=POINT
DT=(SINGLE SINGLE SINGLE)
0.48947310894395767988  0.4054049870367545938  -1
0.49268386920400242257  0.39857242766273831558  -1
0.49463412067065659627  0.39920880295359117973  -1
0.49883409239757720011  0.40541738040282199185  -1
1  2  3  4
  
ZONE T='face325'
STRANDID=0, SOLUTIONTIME=0
Nodes=4, Elements=1, ZONETYPE=FEQuadrilateral
DATAPACKING=POINT
DT=(SINGLE SINGLE SINGLE)
0.49268386920400242257  0.39857242766273831558  1
0.49330683274778142078  0.3972467493012344919  1
0.49463412067065659627  0.39920880295359117973  1
0.49463412067065659627  0.39920880295359117973  1
1  2  3  4
  
ZONE T='face326'
STRANDID=0, SOLUTIONTIME=0
Nodes=4, Elements=1, ZONETYPE=FEQuadrilateral
DATAPACKING=POINT
DT=(SINGLE SINGLE SINGLE)
0.59843647412689182641  0.22967445663048369209  -1
0.59307568548284617105  0.2417053925318011498  -1
0.58651290901019670354  0.22883275392363619516  -1
0.58651290901019670354  0.22883275392363619516  -1
1  2  3  4
  
ZONE T='face327'
STRANDID=0, SOLUTIONTIME=0
Nodes=4, Elements=1, ZONETYPE=FEQuadrilateral
DATAPACKING=POINT
DT=(SINGLE SINGLE SINGLE)
0.28087762198346921672  0.3617564623541436597  -1
0.25871398981532328643  0.35044914666462817499  -1
0.27907602156398092497  0.33688602929364663829  -1
0.27907602156398092497  0.33688602929364663829  -1
1  2  3  4
  
ZONE T='face328'
STRANDID=0, SOLUTIONTIME=0
Nodes=4, Elements=1, ZONETYPE=FEQuadrilateral
DATAPACKING=POINT
DT=(SINGLE SINGLE SINGLE)
0.3027690857198629959  0.19152559464994614591  1
0.31903682499658692073  0.1668672713125318452  1
0.32616820183389028109  0.19203948278014440487  1
0.32616820183389028109  0.19203948278014440487  1
1  2  3  4
  
ZONE T='face329'
STRANDID=0, SOLUTIONTIME=0
Nodes=4, Elements=1, ZONETYPE=FEQuadrilateral
DATAPACKING=POINT
DT=(SINGLE SINGLE SINGLE)
0.65910573166052988103  0.56416641258594379948  1
0.64248142300616717382  0.54966900290078057889  1
0.66202385027861687661  0.54608086443284198364  1
0.66202385027861687661  0.54608086443284198364  1
1  2  3  4
  
ZONE T='face330'
STRANDID=0, SOLUTIONTIME=0
Nodes=4, Elements=1, ZONETYPE=FEQuadrilateral
DATAPACKING=POINT
DT=(SINGLE SINGLE SINGLE)
0.1460333367801857074  0.58016913632667843626  1
0.12699832953596268403  0.58159354789875916669  1
0.13609384012891015403  0.56879734701811146547  1
0.13609384012891015403  0.56879734701811146547  1
1  2  3  4
  
ZONE T='face331'
STRANDID=0, SOLUTIONTIME=0
Nodes=4, Elements=1, ZONETYPE=FEQuadrilateral
DATAPACKING=POINT
DT=(SINGLE SINGLE SINGLE)
0.27513659216284175324  0.034405492380986217593  -1
0.27240528968431027002  0.027010924496917165794  -1
0.2764250711336129207  0.014691802845791135379  -1
0.28902758908934128579  0.012222585191030777355  -1
1  2  3  4
  
ZONE T='face332'
STRANDID=0, SOLUTIONTIME=0
Nodes=4, Elements=1, ZONETYPE=FEQuadrilateral
DATAPACKING=POINT
DT=(SINGLE SINGLE SINGLE)
0.27240528968431027002  0.027010924496917165794  1
0.26843338322068116542  0.016257618261033331825  1
0.2764250711336129207  0.014691802845791135379  1
0.2764250711336129207  0.014691802845791135379  1
1  2  3  4
  
ZONE T='face333'
STRANDID=0, SOLUTIONTIME=0
Nodes=4, Elements=1, ZONETYPE=FEQuadrilateral
DATAPACKING=POINT
DT=(SINGLE SINGLE SINGLE)
0.69344408043749705683  0.71508855533380111247  -1
0.69811862425847548419  0.72135445525832098124  -1
0.69771632431294228205  0.72258735362152048953  -1
0.6881602049999328008  0.72311198556699007867  -1
1  2  3  4
  
ZONE T='face334'
STRANDID=0, SOLUTIONTIME=0
Nodes=4, Elements=1, ZONETYPE=FEQuadrilateral
DATAPACKING=POINT
DT=(SINGLE SINGLE SINGLE)
0.69811862425847548419  0.72135445525832098124  1
0.69898638439431337588  0.7225176271907878256  1
0.69771632431294228205  0.72258735362152048953  1
0.69771632431294228205  0.72258735362152048953  1
1  2  3  4
  
ZONE T='face335'
STRANDID=0, SOLUTIONTIME=0
Nodes=4, Elements=1, ZONETYPE=FEQuadrilateral
DATAPACKING=POINT
DT=(SINGLE SINGLE SINGLE)
0.090430811338663721899  0.78248870107221146775  1
0.087887376269606021228  0.77421591701753522674  1
0.090859184730937514463  0.76510843930494976117  1
0.10265786259447517992  0.76892119804033198793  1
1  2  3  4
  
ZONE T='face336'
STRANDID=0, SOLUTIONTIME=0
Nodes=4, Elements=1, ZONETYPE=FEQuadrilateral
DATAPACKING=POINT
DT=(SINGLE SINGLE SINGLE)
0.10380295761867112947  0.76765056623487637477  -1
0.10265786259447517992  0.76892119804033198793  -1
0.091145542013300051565  0.7651646792100676997  -1
0.091145542013300051565  0.7651646792100676997  -1
1  2  3  4
  
ZONE T='face337'
STRANDID=0, SOLUTIONTIME=0
Nodes=4, Elements=1, ZONETYPE=FEQuadrilateral
DATAPACKING=POINT
DT=(SINGLE SINGLE SINGLE)
0.091145542013300051565  0.7651646792100676997  1
0.10265786259447517992  0.76892119804033198793  1
0.090859184730937514463  0.76510843930494976117  1
0.090859184730937514463  0.76510843930494976117  1
1  2  3  4
  
ZONE T='face338'
STRANDID=0, SOLUTIONTIME=0
Nodes=4, Elements=1, ZONETYPE=FEQuadrilateral
DATAPACKING=POINT
DT=(SINGLE SINGLE SINGLE)
0.084716406531601229357  0.76390201193477402786  -1
0.090859184730937514463  0.76510843930494976117  -1
0.087887376269606021228  0.77421591701753522674  -1
0.087887376269606021228  0.77421591701753522674  -1
1  2  3  4
  
ZONE T='face339'
STRANDID=0, SOLUTIONTIME=0
Nodes=4, Elements=1, ZONETYPE=FEQuadrilateral
DATAPACKING=POINT
DT=(SINGLE SINGLE SINGLE)
0.28203802191245019859  0.84030540637704864704  -1
0.27993364331564807301  0.82676703404995632862  -1
0.28592315599810680382  0.82872143733616732142  -1
0.29334560973163437136  0.83325021279919386785  -1
1  2  3  4
  
ZONE T='face340'
STRANDID=0, SOLUTIONTIME=0
Nodes=4, Elements=1, ZONETYPE=FEQuadrilateral
DATAPACKING=POINT
DT=(SINGLE SINGLE SINGLE)
0.27993364331564807301  0.82676703404995632862  1
0.27964169985156173137  0.82488883621936237578  1
0.28592315599810680382  0.82872143733616732142  1
0.28592315599810680382  0.82872143733616732142  1
1  2  3  4
  
ZONE T='face341'
STRANDID=0, SOLUTIONTIME=0
Nodes=4, Elements=1, ZONETYPE=FEQuadrilateral
DATAPACKING=POINT
DT=(SINGLE SINGLE SINGLE)
0.25172790145140550022  0.7509161530801277129  -1
0.25636986701345620965  0.74799008807494682394  -1
0.27141880888406483274  0.75290062136959223782  -1
0.27051970463584473769  0.759696860564098575  -1
1  2  3  4
  
ZONE T='face342'
STRANDID=0, SOLUTIONTIME=0
Nodes=4, Elements=1, ZONETYPE=FEQuadrilateral
DATAPACKING=POINT
DT=(SINGLE SINGLE SINGLE)
0.27154371217218908896  0.76017534102442319011  1
0.27051970463584473769  0.759696860564098575  1
0.27148471967408066563  0.75673945161012268201  1
0.27148471967408066563  0.75673945161012268201  1
1  2  3  4
  
ZONE T='face343'
STRANDID=0, SOLUTIONTIME=0
Nodes=4, Elements=1, ZONETYPE=FEQuadrilateral
DATAPACKING=POINT
DT=(SINGLE SINGLE SINGLE)
0.27148471967408066563  0.75673945161012268201  -1
0.27051970463584473769  0.759696860564098575  -1
0.27141880888406483274  0.75290062136959223782  -1
0.27141880888406483274  0.75290062136959223782  -1
1  2  3  4
  
ZONE T='face344'
STRANDID=0, SOLUTIONTIME=0
Nodes=4, Elements=1, ZONETYPE=FEQuadrilateral
DATAPACKING=POINT
DT=(SINGLE SINGLE SINGLE)
0.27117427235977492606  0.73865812474447345437  1
0.27141880888406483274  0.75290062136959223782  1
0.25636986701345620965  0.74799008807494682394  1
0.25636986701345620965  0.74799008807494682394  1
1  2  3  4
  
ZONE T='face345'
STRANDID=0, SOLUTIONTIME=0
Nodes=4, Elements=1, ZONETYPE=FEQuadrilateral
DATAPACKING=POINT
DT=(SINGLE SINGLE SINGLE)
0.12105616559019101441  0.65455407707168422604  -1
0.12413062966382694408  0.66314394625816852624  -1
0.12148970541754544605  0.67123738802152443927  -1
0.10998796203378383152  0.66644960917797901878  -1
1  2  3  4
  
ZONE T='face346'
STRANDID=0, SOLUTIONTIME=0
Nodes=4, Elements=1, ZONETYPE=FEQuadrilateral
DATAPACKING=POINT
DT=(SINGLE SINGLE SINGLE)
0.12413062966382694408  0.66314394625816852624  1
0.12799691415755812263  0.67394611445511476422  1
0.12148970541754544605  0.67123738802152443927  1
0.12148970541754544605  0.67123738802152443927  1
1  2  3  4
  
ZONE T='face347'
STRANDID=0, SOLUTIONTIME=0
Nodes=4, Elements=1, ZONETYPE=FEQuadrilateral
DATAPACKING=POINT
DT=(SINGLE SINGLE SINGLE)
0.73237694057165381167  0.43785823561059900033  -1
0.73176978213951715535  0.43649945314632931925  -1
0.73806814066631398763  0.4171973478272759106  -1
0.74384774321492752591  0.41801532273521951888  -1
1  2  3  4
  
ZONE T='face348'
STRANDID=0, SOLUTIONTIME=0
Nodes=4, Elements=1, ZONETYPE=FEQuadrilateral
DATAPACKING=POINT
DT=(SINGLE SINGLE SINGLE)
0.73176978213951715535  0.43649945314632931925  1
0.72213736058464395029  0.41494269826250596012  1
0.73806814066631398763  0.4171973478272759106  1
0.73806814066631398763  0.4171973478272759106  1
1  2  3  4
  
ZONE T='face349'
STRANDID=0, SOLUTIONTIME=0
Nodes=4, Elements=1, ZONETYPE=FEQuadrilateral
DATAPACKING=POINT
DT=(SINGLE SINGLE SINGLE)
0.13878520611400146922  0.4554682142033152914  1
0.13516335963003039966  0.44760593775747231637  1
0.13617315497949353253  0.44451129395415400758  1
0.15009256218775909875  0.44615003893235688492  1
1  2  3  4
  
ZONE T='face350'
STRANDID=0, SOLUTIONTIME=0
Nodes=4, Elements=1, ZONETYPE=FEQuadrilateral
DATAPACKING=POINT
DT=(SINGLE SINGLE SINGLE)
0.13516335963003039966  0.44760593775747231637  -1
0.13359812244676338988  0.44420813293812927425  -1
0.13617315497949353253  0.44451129395415400758  -1
0.13617315497949353253  0.44451129395415400758  -1
1  2  3  4
  
ZONE T='face351'
STRANDID=0, SOLUTIONTIME=0
Nodes=4, Elements=1, ZONETYPE=FEQuadrilateral
DATAPACKING=POINT
DT=(SINGLE SINGLE SINGLE)
0.64248142300616717382  0.54966900290078057889  1
0.63733830541304448136  0.54416966093111107661  1
0.6427508838612792097  0.52758213914889251495  1
0.65282884567265020426  0.52698234677314548247  1
1  2  3  4
  
ZONE T='face352'
STRANDID=0, SOLUTIONTIME=0
Nodes=4, Elements=1, ZONETYPE=FEQuadrilateral
DATAPACKING=POINT
DT=(SINGLE SINGLE SINGLE)
0.63733830541304448136  0.54416966093111107661  -1
0.62292856606376290074  0.5287618692676523402  -1
0.6427508838612792097  0.52758213914889251495  -1
0.6427508838612792097  0.52758213914889251495  -1
1  2  3  4
  
ZONE T='face353'
STRANDID=0, SOLUTIONTIME=0
Nodes=4, Elements=1, ZONETYPE=FEQuadrilateral
DATAPACKING=POINT
DT=(SINGLE SINGLE SINGLE)
0.49875161561812947353  0.4427957415198717217  1
0.49349467407322156198  0.43981591711328449357  1
0.49581296794664136973  0.43271121637024456685  1
0.4976638529763943164  0.43151443122649124629  1
1  2  3  4
  
ZONE T='face354'
STRANDID=0, SOLUTIONTIME=0
Nodes=4, Elements=1, ZONETYPE=FEQuadrilateral
DATAPACKING=POINT
DT=(SINGLE SINGLE SINGLE)
0.49349467407322156198  0.43981591711328449357  -1
0.4888749986142487125  0.43719731814931195313  -1
0.49581296794664136973  0.43271121637024456685  -1
0.49581296794664136973  0.43271121637024456685  -1
1  2  3  4
  
ZONE T='face355'
STRANDID=0, SOLUTIONTIME=0
Nodes=4, Elements=1, ZONETYPE=FEQuadrilateral
DATAPACKING=POINT
DT=(SINGLE SINGLE SINGLE)
0.51379489166855552007  0.17563507275133463659  1
0.51498630641820331011  0.18590199667400536532  1
0.50526268076972102872  0.1820724927574300378  1
0.50526268076972102872  0.1820724927574300378  1
1  2  3  4
  
ZONE T='face356'
STRANDID=0, SOLUTIONTIME=0
Nodes=4, Elements=1, ZONETYPE=FEQuadrilateral
DATAPACKING=POINT
DT=(SINGLE SINGLE SINGLE)
0.26935496043519047138  0.80935408899650096437  1
0.2849764194059122846  0.81048750015303916427  1
0.27964169985156173137  0.82488883621936237578  1
0.27964169985156173137  0.82488883621936237578  1
1  2  3  4
  
ZONE T='face357'
STRANDID=0, SOLUTIONTIME=0
Nodes=4, Elements=1, ZONETYPE=FEQuadrilateral
DATAPACKING=POINT
DT=(SINGLE SINGLE SINGLE)
0.10975964172835146748  0.46860192598642447237  -1
0.12137764113626962892  0.46961957273317816997  -1
0.11165463395079933129  0.47776019601961344785  -1
0.11165463395079933129  0.47776019601961344785  -1
1  2  3  4
  
ZONE T='face358'
STRANDID=0, SOLUTIONTIME=0
Nodes=4, Elements=1, ZONETYPE=FEQuadrilateral
DATAPACKING=POINT
DT=(SINGLE SINGLE SINGLE)
0.61633137657254200015  0.50305868325459779378  1
0.59921042562965676215  0.48910890960598180088  1
0.62375069580489517218  0.4811308750743100715  1
0.62375069580489517218  0.4811308750743100715  1
1  2  3  4
  
ZONE T='face359'
STRANDID=0, SOLUTIONTIME=0
Nodes=4, Elements=1, ZONETYPE=FEQuadrilateral
DATAPACKING=POINT
DT=(SINGLE SINGLE SINGLE)
0.46387575719630863569  0.45281599961101948182  -1
0.45984011973515465099  0.45894335973000299767  -1
0.45474090243614584406  0.45727946358775534152  -1
0.4524051655064158517  0.45191072507595103636  -1
1  2  3  4
  
ZONE T='face360'
STRANDID=0, SOLUTIONTIME=0
Nodes=4, Elements=1, ZONETYPE=FEQuadrilateral
DATAPACKING=POINT
DT=(SINGLE SINGLE SINGLE)
0.45984011973515465099  0.45894335973000299767  1
0.45720527620085199549  0.46294387646304713257  1
0.45474090243614584406  0.45727946358775534152  1
0.45474090243614584406  0.45727946358775534152  1
1  2  3  4
  
ZONE T='face361'
STRANDID=0, SOLUTIONTIME=0
Nodes=4, Elements=1, ZONETYPE=FEQuadrilateral
DATAPACKING=POINT
DT=(SINGLE SINGLE SINGLE)
0.34882470439659163386  0.59806280300402969718  -1
0.36134281129567730195  0.60162407405118667469  -1
0.34998720234732705325  0.61318694179521604504  -1
0.34998720234732705325  0.61318694179521604504  -1
1  2  3  4
  
ZONE T='face362'
STRANDID=0, SOLUTIONTIME=0
Nodes=4, Elements=1, ZONETYPE=FEQuadrilateral
DATAPACKING=POINT
DT=(SINGLE SINGLE SINGLE)
0.65873416296415121529  0.70210884734916334526  -1
0.66853140163107493965  0.7130120009769449485  -1
0.65460435803359018347  0.71650474443329326135  -1
0.65460435803359018347  0.71650474443329326135  -1
1  2  3  4
  
ZONE T='face363'
STRANDID=0, SOLUTIONTIME=0
Nodes=4, Elements=1, ZONETYPE=FEQuadrilateral
DATAPACKING=POINT
DT=(SINGLE SINGLE SINGLE)
0.29353706055064737734  0.8571040934970381997  -1
0.29498433188156314433  0.86644879019401543907  -1
0.29475627014504823808  0.86714771383240907277  -1
0.2850793320136850717  0.86399008802821197772  -1
1  2  3  4
  
ZONE T='face364'
STRANDID=0, SOLUTIONTIME=0
Nodes=4, Elements=1, ZONETYPE=FEQuadrilateral
DATAPACKING=POINT
DT=(SINGLE SINGLE SINGLE)
0.29498433188156314433  0.86644879019401543907  1
0.29511047911058135851  0.86726329371464672136  1
0.29475627014504823808  0.86714771383240907277  1
0.29475627014504823808  0.86714771383240907277  1
1  2  3  4
  
ZONE T='face365'
STRANDID=0, SOLUTIONTIME=0
Nodes=4, Elements=1, ZONETYPE=FEQuadrilateral
DATAPACKING=POINT
DT=(SINGLE SINGLE SINGLE)
0.75490501266211540443  0.54141509563010181694  1
0.75626904087390600662  0.54314525025952320458  1
0.75577871497816906388  0.54464791512687060759  1
0.75320583427255438647  0.5453671761382351546  1
1  2  3  4
  
ZONE T='face366'
STRANDID=0, SOLUTIONTIME=0
Nodes=4, Elements=1, ZONETYPE=FEQuadrilateral
DATAPACKING=POINT
DT=(SINGLE SINGLE SINGLE)
0.75626904087390600662  0.54314525025952320458  -1
0.75715122312084626177  0.54426422396207840837  -1
0.75577871497816906388  0.54464791512687060759  -1
0.75577871497816906388  0.54464791512687060759  -1
1  2  3  4
  
ZONE T='face367'
STRANDID=0, SOLUTIONTIME=0
Nodes=4, Elements=1, ZONETYPE=FEQuadrilateral
DATAPACKING=POINT
DT=(SINGLE SINGLE SINGLE)
0.25050661756095593535  0.72673450269104444832  1
0.22926609587472313034  0.73914601307408978048  1
0.22630919196342333399  0.73818116283874768424  1
0.22977976604052871568  0.71323036227188219005  1
1  2  3  4
  
ZONE T='face368'
STRANDID=0, SOLUTIONTIME=0
Nodes=4, Elements=1, ZONETYPE=FEQuadrilateral
DATAPACKING=POINT
DT=(SINGLE SINGLE SINGLE)
0.22926609587472313034  0.73914601307408978048  -1
0.22590151609632269647  0.74111204373336814211  -1
0.22630919196342333399  0.73818116283874768424  -1
0.22630919196342333399  0.73818116283874768424  -1
1  2  3  4
  
ZONE T='face369'
STRANDID=0, SOLUTIONTIME=0
Nodes=4, Elements=1, ZONETYPE=FEQuadrilateral
DATAPACKING=POINT
DT=(SINGLE SINGLE SINGLE)
0.34998720234732705325  0.61318694179521604504  -1
0.35939676427980254969  0.62398120093396147734  -1
0.34795830031598173893  0.63005887450998476762  -1
0.34795830031598173893  0.63005887450998476762  -1
1  2  3  4
  
ZONE T='face370'
STRANDID=0, SOLUTIONTIME=0
Nodes=4, Elements=1, ZONETYPE=FEQuadrilateral
DATAPACKING=POINT
DT=(SINGLE SINGLE SINGLE)
0.1489930029647573706  0.46302693111336734599  1
0.13878520611400146922  0.4554682142033152914  1
0.15009256218775909875  0.44615003893235688492  1
0.15009256218775909875  0.44615003893235688492  1
1  2  3  4
  
ZONE T='face371'
STRANDID=0, SOLUTIONTIME=0
Nodes=4, Elements=1, ZONETYPE=FEQuadrilateral
DATAPACKING=POINT
DT=(SINGLE SINGLE SINGLE)
0.31170459753042811801  0.019622188867846369897  -1
0.31756259602891157012  0.037644337074163577994  -1
0.298060888170102678  0.035075611895096121817  -1
0.298060888170102678  0.035075611895096121817  -1
1  2  3  4
  
ZONE T='face372'
STRANDID=0, SOLUTIONTIME=0
Nodes=4, Elements=1, ZONETYPE=FEQuadrilateral
DATAPACKING=POINT
DT=(SINGLE SINGLE SINGLE)
0.55046560680205980365  0.25513711021076096452  1
0.55274650018088655745  0.25823130534333171848  1
0.55119951164530656129  0.26297224467126761871  1
0.54757022228383778195  0.26294923791111596278  1
1  2  3  4
  
ZONE T='face373'
STRANDID=0, SOLUTIONTIME=0
Nodes=4, Elements=1, ZONETYPE=FEQuadrilateral
DATAPACKING=POINT
DT=(SINGLE SINGLE SINGLE)
0.55274650018088655745  0.25823130534333171848  -1
0.55626496561552718489  0.26300435555385232034  -1
0.55119951164530656129  0.26297224467126761871  -1
0.55119951164530656129  0.26297224467126761871  -1
1  2  3  4
  
ZONE T='face374'
STRANDID=0, SOLUTIONTIME=0
Nodes=4, Elements=1, ZONETYPE=FEQuadrilateral
DATAPACKING=POINT
DT=(SINGLE SINGLE SINGLE)
0.46344946409145809652  0.4018996536248962137  -1
0.4645868025133666479  0.39414797738981766084  -1
0.47072547246643586805  0.40036024061070418778  -1
0.47072547246643586805  0.40036024061070418778  -1
1  2  3  4
  
ZONE T='face375'
STRANDID=0, SOLUTIONTIME=0
Nodes=4, Elements=1, ZONETYPE=FEQuadrilateral
DATAPACKING=POINT
DT=(SINGLE SINGLE SINGLE)
0.053941933776738962281  0.64186207194382571828  1
0.052754098865261514484  0.65367222996222085207  1
0.040305989900962679862  0.64744476384969595895  1
0.040305989900962679862  0.64744476384969595895  1
1  2  3  4
  
ZONE T='face376'
STRANDID=0, SOLUTIONTIME=0
Nodes=4, Elements=1, ZONETYPE=FEQuadrilateral
DATAPACKING=POINT
DT=(SINGLE SINGLE SINGLE)
0.41740340866644931594  0.50405471565049619898  1
0.41867036726620715514  0.51659748185176823654  1
0.41005916508333339898  0.51378761020833330075  1
0.41198655741600342939  0.50788087599527598215  1
1  2  3  4
  
ZONE T='face377'
STRANDID=0, SOLUTIONTIME=0
Nodes=4, Elements=1, ZONETYPE=FEQuadrilateral
DATAPACKING=POINT
DT=(SINGLE SINGLE SINGLE)
0.41884879076648073859  0.51836385705074594643  -1
0.40986966794932155889  0.51436834781207441125  -1
0.41005916508333339898  0.51378761020833330075  -1
0.41867036726620715514  0.51659748185176823654  -1
1  2  3  4
  
ZONE T='face378'
STRANDID=0, SOLUTIONTIME=0
Nodes=4, Elements=1, ZONETYPE=FEQuadrilateral
DATAPACKING=POINT
DT=(SINGLE SINGLE SINGLE)
0.40553359075034578485  0.51243889024022881706  1
0.40565753814045640846  0.51235134074570631846  1
0.41005916508333339898  0.51378761020833330075  1
0.40986966794932155889  0.51436834781207441125  1
1  2  3  4
  
ZONE T='face379'
STRANDID=0, SOLUTIONTIME=0
Nodes=4, Elements=1, ZONETYPE=FEQuadrilateral
DATAPACKING=POINT
DT=(SINGLE SINGLE SINGLE)
0.40565753814045640846  0.51235134074570631846  -1
0.41198655741600342939  0.50788087599527598215  -1
0.41005916508333339898  0.51378761020833330075  -1
0.41005916508333339898  0.51378761020833330075  -1
1  2  3  4
  
ZONE T='face380'
STRANDID=0, SOLUTIONTIME=0
Nodes=4, Elements=1, ZONETYPE=FEQuadrilateral
DATAPACKING=POINT
DT=(SINGLE SINGLE SINGLE)
0.51552394689433922448  0.28144104594213481541  -1
0.52554882102308275726  0.27893041259345041638  -1
0.52322730605297296247  0.28940047103188110134  -1
0.52322730605297296247  0.28940047103188110134  -1
1  2  3  4
  
ZONE T='face381'
STRANDID=0, SOLUTIONTIME=0
Nodes=4, Elements=1, ZONETYPE=FEQuadrilateral
DATAPACKING=POINT
DT=(SINGLE SINGLE SINGLE)
0.39225386588038962943  0.89321886338262024285  -1
0.38668407802834353637  0.88179139147509000285  -1
0.39992404036673168122  0.88243091056887423829  -1
0.39992404036673168122  0.88243091056887423829  -1
1  2  3  4
  
ZONE T='face382'
STRANDID=0, SOLUTIONTIME=0
Nodes=4, Elements=1, ZONETYPE=FEQuadrilateral
DATAPACKING=POINT
DT=(SINGLE SINGLE SINGLE)
0.1075165831175070863  0.50122294558271418552  1
0.097827774116626742273  0.50254554992861677487  1
0.10055063485915002874  0.49307021223955899147  1
0.10055063485915002874  0.49307021223955899147  1
1  2  3  4
  
ZONE T='face383'
STRANDID=0, SOLUTIONTIME=0
Nodes=4, Elements=1, ZONETYPE=FEQuadrilateral
DATAPACKING=POINT
DT=(SINGLE SINGLE SINGLE)
0.43373079501573413852  0.72541993009605343357  1
0.42245151327830776644  0.71603387333675982962  1
0.43710292475649753507  0.70913296931289393488  1
0.43710292475649753507  0.70913296931289393488  1
1  2  3  4
  
ZONE T='face384'
STRANDID=0, SOLUTIONTIME=0
Nodes=4, Elements=1, ZONETYPE=FEQuadrilateral
DATAPACKING=POINT
DT=(SINGLE SINGLE SINGLE)
0.66552254175799119285  0.40174594394387713736  -1
0.68169278612970118925  0.4082398223037401741  -1
0.67668108342201604977  0.42359881037657620695  -1
0.67199981998641877823  0.42631753258941779139  -1
1  2  3  4
  
ZONE T='face385'
STRANDID=0, SOLUTIONTIME=0
Nodes=4, Elements=1, ZONETYPE=FEQuadrilateral
DATAPACKING=POINT
DT=(SINGLE SINGLE SINGLE)
0.68169278612970118925  0.4082398223037401741  1
0.69436466195488744102  0.41332877571152026874  1
0.67668108342201604977  0.42359881037657620695  1
0.67668108342201604977  0.42359881037657620695  1
1  2  3  4
  
ZONE T='face386'
STRANDID=0, SOLUTIONTIME=0
Nodes=4, Elements=1, ZONETYPE=FEQuadrilateral
DATAPACKING=POINT
DT=(SINGLE SINGLE SINGLE)
0.09920935940007863385  0.67331509684208956656  -1
0.092146358408357387226  0.68552705192781515642  -1
0.087962343185637906218  0.67090426319855900328  -1
0.087962343185637906218  0.67090426319855900328  -1
1  2  3  4
  
ZONE T='face387'
STRANDID=0, SOLUTIONTIME=0
Nodes=4, Elements=1, ZONETYPE=FEQuadrilateral
DATAPACKING=POINT
DT=(SINGLE SINGLE SINGLE)
0.18244216414696656781  0.27801200126713065952  1
0.19006183191193021242  0.27936272179382570791  1
0.18734121324540931042  0.2877003970485362272  1
0.18390984250775913034  0.2916741227355947319  1
1  2  3  4
  
ZONE T='face388'
STRANDID=0, SOLUTIONTIME=0
Nodes=4, Elements=1, ZONETYPE=FEQuadrilateral
DATAPACKING=POINT
DT=(SINGLE SINGLE SINGLE)
0.19006183191193021242  0.27936272179382570791  -1
0.19394630932335651941  0.28005131393943372142  -1
0.18734121324540931042  0.2877003970485362272  -1
0.18734121324540931042  0.2877003970485362272  -1
1  2  3  4
  
ZONE T='face389'
STRANDID=0, SOLUTIONTIME=0
Nodes=4, Elements=1, ZONETYPE=FEQuadrilateral
DATAPACKING=POINT
DT=(SINGLE SINGLE SINGLE)
0.4852603459795339913  0.46317832167801603616  -1
0.47373070256620897212  0.46347591557747691571  -1
0.47070740828809315426  0.46248940188502968285  -1
0.47582559326243678566  0.45203907102781853977  -1
1  2  3  4
  
ZONE T='face390'
STRANDID=0, SOLUTIONTIME=0
Nodes=4, Elements=1, ZONETYPE=FEQuadrilateral
DATAPACKING=POINT
DT=(SINGLE SINGLE SINGLE)
0.47373070256620897212  0.46347591557747691571  1
0.47017935654885839591  0.46356758006975568032  1
0.47070740828809315426  0.46248940188502968285  1
0.47070740828809315426  0.46248940188502968285  1
1  2  3  4
  
ZONE T='face391'
STRANDID=0, SOLUTIONTIME=0
Nodes=4, Elements=1, ZONETYPE=FEQuadrilateral
DATAPACKING=POINT
DT=(SINGLE SINGLE SINGLE)
0.26198983805351172549  0.51274987844264341419  1
0.26889499468451438791  0.53881313141282549672  1
0.26134578660646967663  0.53634979293134399381  1
0.24729114006402058701  0.52911812881884423554  1
1  2  3  4
  
ZONE T='face392'
STRANDID=0, SOLUTIONTIME=0
Nodes=4, Elements=1, ZONETYPE=FEQuadrilateral
DATAPACKING=POINT
DT=(SINGLE SINGLE SINGLE)
0.26889499468451438791  0.53881313141282549672  -1
0.26933090178394075709  0.54045844630008499365  -1
0.26134578660646967663  0.53634979293134399381  -1
0.26134578660646967663  0.53634979293134399381  -1
1  2  3  4
  
ZONE T='face393'
STRANDID=0, SOLUTIONTIME=0
Nodes=4, Elements=1, ZONETYPE=FEQuadrilateral
DATAPACKING=POINT
DT=(SINGLE SINGLE SINGLE)
0.22992054578444315327  0.066347306395984753657  -1
0.23568910722216365738  0.048668830346210882609  -1
0.24784437921538476912  0.052188555909080225348  -1
0.24784437921538476912  0.052188555909080225348  -1
1  2  3  4
  
ZONE T='face394'
STRANDID=0, SOLUTIONTIME=0
Nodes=4, Elements=1, ZONETYPE=FEQuadrilateral
DATAPACKING=POINT
DT=(SINGLE SINGLE SINGLE)
0.39954351740537952242  0.73038656294090664733  -1
0.41197271261309459378  0.73820973669908152015  -1
0.39942000616597972407  0.7412338769098565372  -1
0.39942000616597972407  0.7412338769098565372  -1
1  2  3  4
  
ZONE T='face395'
STRANDID=0, SOLUTIONTIME=0
Nodes=4, Elements=1, ZONETYPE=FEQuadrilateral
DATAPACKING=POINT
DT=(SINGLE SINGLE SINGLE)
0.40649198377914191882  0.44040044439725101189  1
0.39563750299408423361  0.41923724760543484846  1
0.41603860444741908031  0.42414058626432671328  1
0.41603860444741908031  0.42414058626432671328  1
1  2  3  4
  
ZONE T='face396'
STRANDID=0, SOLUTIONTIME=0
Nodes=4, Elements=1, ZONETYPE=FEQuadrilateral
DATAPACKING=POINT
DT=(SINGLE SINGLE SINGLE)
0.40921444871796580633  0.58382408864470802801  -1
0.40838947630534155886  0.5728588458591216126  -1
0.41774724444960165126  0.58184953285515439436  -1
0.41774724444960165126  0.58184953285515439436  -1
1  2  3  4
  
ZONE T='face397'
STRANDID=0, SOLUTIONTIME=0
Nodes=4, Elements=1, ZONETYPE=FEQuadrilateral
DATAPACKING=POINT
DT=(SINGLE SINGLE SINGLE)
0.15410689211430284029  0.48915677834335563601  1
0.1448209289235332653  0.47717733617011570679  1
0.15999829264845752408  0.47419264745317879495  1
0.15999829264845752408  0.47419264745317879495  1
1  2  3  4
  
ZONE T='face398'
STRANDID=0, SOLUTIONTIME=0
Nodes=4, Elements=1, ZONETYPE=FEQuadrilateral
DATAPACKING=POINT
DT=(SINGLE SINGLE SINGLE)
0.064342638923598080569  0.6674952821434857464  -1
0.075755163668140099165  0.66874085607673972032  -1
0.067997657315117268628  0.67953850232975587797  -1
0.067997657315117268628  0.67953850232975587797  -1
1  2  3  4
  
ZONE T='face399'
STRANDID=0, SOLUTIONTIME=0
Nodes=4, Elements=1, ZONETYPE=FEQuadrilateral
DATAPACKING=POINT
DT=(SINGLE SINGLE SINGLE)
0.24733207284161776163  0.21521883508036809829  1
0.23999051176943128616  0.19991525043290644947  1
0.25546477768374176165  0.20133633634681114  1
0.25546477768374176165  0.20133633634681114  1
1  2  3  4
  
ZONE T='face400'
STRANDID=0, SOLUTIONTIME=0
Nodes=4, Elements=1, ZONETYPE=FEQuadrilateral
DATAPACKING=POINT
DT=(SINGLE SINGLE SINGLE)
0.62375069580489517218  0.4811308750743100715  1
0.63997639314896992424  0.50316695212316697727  1
0.61633137657254200015  0.50305868325459779378  1
0.61633137657254200015  0.50305868325459779378  1
1  2  3  4
  
ZONE T='face401'
STRANDID=0, SOLUTIONTIME=0
Nodes=4, Elements=1, ZONETYPE=FEQuadrilateral
DATAPACKING=POINT
DT=(SINGLE SINGLE SINGLE)
0.20165776506569099702  0.35096318610847837549  1
0.18301638817638696266  0.35262181398240233232  1
0.19259238525771571471  0.33965906231114884051  1
0.19259238525771571471  0.33965906231114884051  1
1  2  3  4
  
ZONE T='face402'
STRANDID=0, SOLUTIONTIME=0
Nodes=4, Elements=1, ZONETYPE=FEQuadrilateral
DATAPACKING=POINT
DT=(SINGLE SINGLE SINGLE)
0.43834933980282675403  0.63902793293710080658  -1
0.4304211787492467356  0.63375991560632971566  -1
0.44038149383532776415  0.6294726187308847809  -1
0.44038149383532776415  0.6294726187308847809  -1
1  2  3  4
  
ZONE T='face403'
STRANDID=0, SOLUTIONTIME=0
Nodes=4, Elements=1, ZONETYPE=FEQuadrilateral
DATAPACKING=POINT
DT=(SINGLE SINGLE SINGLE)
0.45448495924258458523  0.90556360434525651204  1
0.44190000561495851317  0.8921350704928407982  1
0.46100331747778472424  0.88650489822261213657  1
0.46100331747778472424  0.88650489822261213657  1
1  2  3  4
  
ZONE T='face404'
STRANDID=0, SOLUTIONTIME=0
Nodes=4, Elements=1, ZONETYPE=FEQuadrilateral
DATAPACKING=POINT
DT=(SINGLE SINGLE SINGLE)
0.52949065987297860847  0.42658331729924198195  1
0.52103827821765236195  0.4383701883054729187  1
0.51617023329007249988  0.42628772243492168981  1
0.51617023329007249988  0.42628772243492168981  1
1  2  3  4
  
ZONE T='face405'
STRANDID=0, SOLUTIONTIME=0
Nodes=4, Elements=1, ZONETYPE=FEQuadrilateral
DATAPACKING=POINT
DT=(SINGLE SINGLE SINGLE)
0.51407336044948515053  0.2557247250349518608  1
0.51127452507540749327  0.26246266471258550279  1
0.50551561641327857899  0.26058350849221112444  1
0.50246223723646599169  0.25653341612587615694  1
1  2  3  4
  
ZONE T='face406'
STRANDID=0, SOLUTIONTIME=0
Nodes=4, Elements=1, ZONETYPE=FEQuadrilateral
DATAPACKING=POINT
DT=(SINGLE SINGLE SINGLE)
0.51127452507540749327  0.26246266471258550279  -1
0.50973197541412695877  0.26617621166276539402  -1
0.50551561641327857899  0.26058350849221112444  -1
0.50551561641327857899  0.26058350849221112444  -1
1  2  3  4
  
ZONE T='face407'
STRANDID=0, SOLUTIONTIME=0
Nodes=4, Elements=1, ZONETYPE=FEQuadrilateral
DATAPACKING=POINT
DT=(SINGLE SINGLE SINGLE)
0.79330117928790733206  0.40570835509387787043  1
0.79898999156238348363  0.41222156815874611002  1
0.7985802408622351134  0.41347730028881896081  1
0.78869810627784553425  0.41509762370370090201  1
1  2  3  4
  
ZONE T='face408'
STRANDID=0, SOLUTIONTIME=0
Nodes=4, Elements=1, ZONETYPE=FEQuadrilateral
DATAPACKING=POINT
DT=(SINGLE SINGLE SINGLE)
0.79898999156238348363  0.41222156815874611002  -1
0.79989805526094337473  0.41326122495525008382  -1
0.7985802408622351134  0.41347730028881896081  -1
0.7985802408622351134  0.41347730028881896081  -1
1  2  3  4
  
ZONE T='face409'
STRANDID=0, SOLUTIONTIME=0
Nodes=4, Elements=1, ZONETYPE=FEQuadrilateral
DATAPACKING=POINT
DT=(SINGLE SINGLE SINGLE)
0.66463341925151098177  0.72575324847386257776  -1
0.66122522716965148604  0.73792012960043973369  -1
0.6607098317690791589  0.73775195390435577281  -1
0.65356750607151570254  0.7290397231945081602  -1
1  2  3  4
  
ZONE T='face410'
STRANDID=0, SOLUTIONTIME=0
Nodes=4, Elements=1, ZONETYPE=FEQuadrilateral
DATAPACKING=POINT
DT=(SINGLE SINGLE SINGLE)
0.66122522716965148604  0.73792012960043973369  1
0.66112908219906818541  0.73826335685991029134  1
0.6607098317690791589  0.73775195390435577281  1
0.6607098317690791589  0.73775195390435577281  1
1  2  3  4
  
ZONE T='face411'
STRANDID=0, SOLUTIONTIME=0
Nodes=4, Elements=1, ZONETYPE=FEQuadrilateral
DATAPACKING=POINT
DT=(SINGLE SINGLE SINGLE)
0.65859106539050149554  0.58685565861448596436  1
0.6485451826250361318  0.59160660502637796299  1
0.63642776557048996722  0.58765264066110467489  1
0.63901522381513187199  0.57284622147110952906  1
1  2  3  4
  
ZONE T='face412'
STRANDID=0, SOLUTIONTIME=0
Nodes=4, Elements=1, ZONETYPE=FEQuadrilateral
DATAPACKING=POINT
DT=(SINGLE SINGLE SINGLE)
0.6485451826250361318  0.59160660502637796299  -1
0.63458289021376501626  0.59820971841937442548  -1
0.63642776557048996722  0.58765264066110467489  -1
0.63642776557048996722  0.58765264066110467489  -1
1  2  3  4
  
ZONE T='face413'
STRANDID=0, SOLUTIONTIME=0
Nodes=4, Elements=1, ZONETYPE=FEQuadrilateral
DATAPACKING=POINT
DT=(SINGLE SINGLE SINGLE)
0.81490324716008877282  0.29444897289435340015  -1
0.81141307723188416112  0.30175587355790450816  -1
0.80795732189814317703  0.29528132924398536874  -1
0.80795732189814317703  0.29528132924398536874  -1
1  2  3  4
  
ZONE T='face414'
STRANDID=0, SOLUTIONTIME=0
Nodes=4, Elements=1, ZONETYPE=FEQuadrilateral
DATAPACKING=POINT
DT=(SINGLE SINGLE SINGLE)
0.48942978645088847101  0.25761695827739877762  1
0.49044839019876146358  0.25566700893892063684  1
0.49391581575000009785  0.25679844454166667056  1
0.49376638107254461341  0.25725640575017727496  1
1  2  3  4
  
ZONE T='face415'
STRANDID=0, SOLUTIONTIME=0
Nodes=4, Elements=1, ZONETYPE=FEQuadrilateral
DATAPACKING=POINT
DT=(SINGLE SINGLE SINGLE)
0.49568212978729397911  0.24564787532613283072  -1
0.49691067627637203197  0.24762032090040964061  -1
0.49391581575000009785  0.25679844454166667056  -1
0.49044839019876146358  0.25566700893892063684  -1
1  2  3  4
  
ZONE T='face416'
STRANDID=0, SOLUTIONTIME=0
Nodes=4, Elements=1, ZONETYPE=FEQuadrilateral
DATAPACKING=POINT
DT=(SINGLE SINGLE SINGLE)
0.50246223723646599169  0.25653341612587615694  1
0.49500396130490664781  0.25715351103223665907  1
0.49391581575000009785  0.25679844454166667056  1
0.49691067627637203197  0.24762032090040964061  1
1  2  3  4
  
ZONE T='face417'
STRANDID=0, SOLUTIONTIME=0
Nodes=4, Elements=1, ZONETYPE=FEQuadrilateral
DATAPACKING=POINT
DT=(SINGLE SINGLE SINGLE)
0.49500396130490664781  0.25715351103223665907  -1
0.49376638107254461341  0.25725640575017727496  -1
0.49391581575000009785  0.25679844454166667056  -1
0.49391581575000009785  0.25679844454166667056  -1
1  2  3  4
  
ZONE T='face418'
STRANDID=0, SOLUTIONTIME=0
Nodes=4, Elements=1, ZONETYPE=FEQuadrilateral
DATAPACKING=POINT
DT=(SINGLE SINGLE SINGLE)
0.60796234039651375625  0.28971292678827170741  1
0.62419746037762025015  0.27552304451474274316  1
0.62837992700255906886  0.29753361110836329395  1
0.62837992700255906886  0.29753361110836329395  1
1  2  3  4
  
ZONE T='face419'
STRANDID=0, SOLUTIONTIME=0
Nodes=4, Elements=1, ZONETYPE=FEQuadrilateral
DATAPACKING=POINT
DT=(SINGLE SINGLE SINGLE)
0.11282824405999634931  0.45760367486281305904  -1
0.10033276271680934  0.46348523131768581962  -1
0.1032371644694896895  0.45458432987597063857  -1
0.1032371644694896895  0.45458432987597063857  -1
1  2  3  4
  
ZONE T='face420'
STRANDID=0, SOLUTIONTIME=0
Nodes=4, Elements=1, ZONETYPE=FEQuadrilateral
DATAPACKING=POINT
DT=(SINGLE SINGLE SINGLE)
0.063842994853958140444  0.73234916082447909513  1
0.066062064643154547183  0.71636578186865917939  1
0.078706118770453040168  0.72651890541680796964  1
0.078706118770453040168  0.72651890541680796964  1
1  2  3  4
  
ZONE T='face421'
STRANDID=0, SOLUTIONTIME=0
Nodes=4, Elements=1, ZONETYPE=FEQuadrilateral
DATAPACKING=POINT
DT=(SINGLE SINGLE SINGLE)
0.32331971726289565616  0.69476318085538668612  1
0.32126665864502551573  0.69807819904791923449  1
0.30660556209245937165  0.69329422131869467005  1
0.3047443424881714491  0.69001004595997017521  1
1  2  3  4
  
ZONE T='face422'
STRANDID=0, SOLUTIONTIME=0
Nodes=4, Elements=1, ZONETYPE=FEQuadrilateral
DATAPACKING=POINT
DT=(SINGLE SINGLE SINGLE)
0.32126665864502551573  0.69807819904791923449  -1
0.31502673870617659002  0.70815362891493949249  -1
0.30660556209245937165  0.69329422131869467005  -1
0.30660556209245937165  0.69329422131869467005  -1
1  2  3  4
  
ZONE T='face423'
STRANDID=0, SOLUTIONTIME=0
Nodes=4, Elements=1, ZONETYPE=FEQuadrilateral
DATAPACKING=POINT
DT=(SINGLE SINGLE SINGLE)
0.47924158960691271014  0.54756102372024961777  1
0.49208665872792844986  0.56196459905969053938  1
0.47565740590602634263  0.57012483208479680652  1
0.47565740590602634263  0.57012483208479680652  1
1  2  3  4
  
ZONE T='face424'
STRANDID=0, SOLUTIONTIME=0
Nodes=4, Elements=1, ZONETYPE=FEQuadrilateral
DATAPACKING=POINT
DT=(SINGLE SINGLE SINGLE)
0.33022489946593802657  0.80895955214878478845  -1
0.31600514341279789532  0.80202789126589235646  -1
0.31631989469605581444  0.80106329669844988928  -1
0.33135071834569074234  0.79397361044337844138  -1
1  2  3  4
  
ZONE T='face425'
STRANDID=0, SOLUTIONTIME=0
Nodes=4, Elements=1, ZONETYPE=FEQuadrilateral
DATAPACKING=POINT
DT=(SINGLE SINGLE SINGLE)
0.31600514341279789532  0.80202789126589235646  1
0.31515424483203580142  0.80161310634373650341  1
0.31631989469605581444  0.80106329669844988928  1
0.31631989469605581444  0.80106329669844988928  1
1  2  3  4
  
ZONE T='face426'
STRANDID=0, SOLUTIONTIME=0
Nodes=4, Elements=1, ZONETYPE=FEQuadrilateral
DATAPACKING=POINT
DT=(SINGLE SINGLE SINGLE)
0.40863004017746312746  0.61386206609933613443  1
0.40522131469046929197  0.61139425723156870518  1
0.40838013642514764401  0.6096138490598213  1
0.40838013642514764401  0.6096138490598213  1
1  2  3  4
  
ZONE T='face427'
STRANDID=0, SOLUTIONTIME=0
Nodes=4, Elements=1, ZONETYPE=FEQuadrilateral
DATAPACKING=POINT
DT=(SINGLE SINGLE SINGLE)
0.2667786753005094158  0.21535288116716327922  1
0.25546477768374176165  0.20133633634681114  1
0.27493091160293808839  0.19157963957206514127  1
0.27493091160293808839  0.19157963957206514127  1
1  2  3  4
  
ZONE T='face428'
STRANDID=0, SOLUTIONTIME=0
Nodes=4, Elements=1, ZONETYPE=FEQuadrilateral
DATAPACKING=POINT
DT=(SINGLE SINGLE SINGLE)
0.23845836132390249573  0.31760443767879248389  -1
0.24030467603200458826  0.3162200309558761413  -1
0.2570710752996472892  0.3216909778532043851  -1
0.25770520411932462679  0.32696269152959467341  -1
1  2  3  4
  
ZONE T='face429'
STRANDID=0, SOLUTIONTIME=0
Nodes=4, Elements=1, ZONETYPE=FEQuadrilateral
DATAPACKING=POINT
DT=(SINGLE SINGLE SINGLE)
0.24030467603200458826  0.3162200309558761413  1
0.25508029072644178292  0.30514095530943458057  1
0.2570710752996472892  0.3216909778532043851  1
0.2570710752996472892  0.3216909778532043851  1
1  2  3  4
  
ZONE T='face430'
STRANDID=0, SOLUTIONTIME=0
Nodes=4, Elements=1, ZONETYPE=FEQuadrilateral
DATAPACKING=POINT
DT=(SINGLE SINGLE SINGLE)
0.75080724524088071625  0.53325501528406804574  1
0.75486200402919501062  0.52871127728788536171  1
0.75651384731829962593  0.53350434630810350534  1
0.75651384731829962593  0.53350434630810350534  1
1  2  3  4
  
ZONE T='face431'
STRANDID=0, SOLUTIONTIME=0
Nodes=4, Elements=1, ZONETYPE=FEQuadrilateral
DATAPACKING=POINT
DT=(SINGLE SINGLE SINGLE)
0.26198983805351172549  0.51274987844264341419  1
0.23517598435078845842  0.50939824062415495209  1
0.25189211878763395625  0.49251834615421324903  1
0.25189211878763395625  0.49251834615421324903  1
1  2  3  4
  
ZONE T='face432'
STRANDID=0, SOLUTIONTIME=0
Nodes=4, Elements=1, ZONETYPE=FEQuadrilateral
DATAPACKING=POINT
DT=(SINGLE SINGLE SINGLE)
0.1489930029647573706  0.46302693111336734599  1
0.1448209289235332653  0.47717733617011570679  1
0.13532987175281344094  0.46689758671238162924  1
0.13532987175281344094  0.46689758671238162924  1
1  2  3  4
  
ZONE T='face433'
STRANDID=0, SOLUTIONTIME=0
Nodes=4, Elements=1, ZONETYPE=FEQuadrilateral
DATAPACKING=POINT
DT=(SINGLE SINGLE SINGLE)
0.75320583427255438647  0.5453671761382351546  1
0.7539814113887528535  0.55015597615985667446  1
0.75341925496553019403  0.55187877463832646363  1
0.74827909704737405328  0.54749757876595572803  1
1  2  3  4
  
ZONE T='face434'
STRANDID=0, SOLUTIONTIME=0
Nodes=4, Elements=1, ZONETYPE=FEQuadrilateral
DATAPACKING=POINT
DT=(SINGLE SINGLE SINGLE)
0.7539814113887528535  0.55015597615985667446  -1
0.75439514448731359586  0.55271057070623041962  -1
0.75341925496553019403  0.55187877463832646363  -1
0.75341925496553019403  0.55187877463832646363  -1
1  2  3  4
  
ZONE T='face435'
STRANDID=0, SOLUTIONTIME=0
Nodes=4, Elements=1, ZONETYPE=FEQuadrilateral
DATAPACKING=POINT
DT=(SINGLE SINGLE SINGLE)
0.55589776736135199098  0.29522630851830256038  1
0.55381328719029676577  0.28265605835491813824  1
0.56861177905218340811  0.28655907529551100099  1
0.56861177905218340811  0.28655907529551100099  1
1  2  3  4
  
ZONE T='face436'
STRANDID=0, SOLUTIONTIME=0
Nodes=4, Elements=1, ZONETYPE=FEQuadrilateral
DATAPACKING=POINT
DT=(SINGLE SINGLE SINGLE)
0.30768281883188003389  0.093612829862915067358  1
0.30800965472272090473  0.099623738167276321143  1
0.30243162037037890633  0.11671832020545658271  1
0.28375501418742660187  0.10632215223167888751  1
1  2  3  4
  
ZONE T='face437'
STRANDID=0, SOLUTIONTIME=0
Nodes=4, Elements=1, ZONETYPE=FEQuadrilateral
DATAPACKING=POINT
DT=(SINGLE SINGLE SINGLE)
0.30800965472272090473  0.099623738167276321143  -1
0.30914226090152008286  0.12045373902245043451  -1
0.30243162037037890633  0.11671832020545658271  -1
0.30243162037037890633  0.11671832020545658271  -1
1  2  3  4
  
ZONE T='face438'
STRANDID=0, SOLUTIONTIME=0
Nodes=4, Elements=1, ZONETYPE=FEQuadrilateral
DATAPACKING=POINT
DT=(SINGLE SINGLE SINGLE)
0.61992814531024986735  0.88751254547587821175  1
0.63262987246792101725  0.8944872788481915693  1
0.62067573084223437441  0.90339529523509154441  1
0.62067573084223437441  0.90339529523509154441  1
1  2  3  4
  
ZONE T='face439'
STRANDID=0, SOLUTIONTIME=0
Nodes=4, Elements=1, ZONETYPE=FEQuadrilateral
DATAPACKING=POINT
DT=(SINGLE SINGLE SINGLE)
0.38814823104614354365  0.76993007947437419602  -1
0.39741837650336186982  0.77990784223648168538  -1
0.38407377197832986981  0.78216554749800359936  -1
0.38407377197832986981  0.78216554749800359936  -1
1  2  3  4
  
ZONE T='face440'
STRANDID=0, SOLUTIONTIME=0
Nodes=4, Elements=1, ZONETYPE=FEQuadrilateral
DATAPACKING=POINT
DT=(SINGLE SINGLE SINGLE)
0.12935050452816720945  0.37455674210666256574  1
0.13618724328929840417  0.37785781043727040274  1
0.12731222655709334424  0.38080329918670391409  1
0.12731222655709334424  0.38080329918670391409  1
1  2  3  4
  
ZONE T='face441'
STRANDID=0, SOLUTIONTIME=0
Nodes=4, Elements=1, ZONETYPE=FEQuadrilateral
DATAPACKING=POINT
DT=(SINGLE SINGLE SINGLE)
0.30757676799244271226  0.77416510998282472844  1
0.31881737137798926707  0.76836697250882624033  1
0.32028572779926922642  0.76884610341099191011  1
0.31851628791397151863  0.78383401845865163793  1
1  2  3  4
  
ZONE T='face442'
STRANDID=0, SOLUTIONTIME=0
Nodes=4, Elements=1, ZONETYPE=FEQuadrilateral
DATAPACKING=POINT
DT=(SINGLE SINGLE SINGLE)
0.31881737137798926707  0.76836697250882624033  -1
0.32044117728309445825  0.7675293795837884181  -1
0.32028572779926922642  0.76884610341099191011  -1
0.32028572779926922642  0.76884610341099191011  -1
1  2  3  4
  
ZONE T='face443'
STRANDID=0, SOLUTIONTIME=0
Nodes=4, Elements=1, ZONETYPE=FEQuadrilateral
DATAPACKING=POINT
DT=(SINGLE SINGLE SINGLE)
0.10939771624412855666  0.68260752548991932009  -1
0.11578743527157411841  0.68871270614559576551  -1
0.11281645204603446553  0.69781765482016266944  -1
0.10419072102249760103  0.69833338997853089403  -1
1  2  3  4
  
ZONE T='face444'
STRANDID=0, SOLUTIONTIME=0
Nodes=4, Elements=1, ZONETYPE=FEQuadrilateral
DATAPACKING=POINT
DT=(SINGLE SINGLE SINGLE)
0.10374716368696204616  0.69967299607660937699  1
0.10419072102249760103  0.69833338997853089403  1
0.10654317313031214098  0.6991010050373707152  1
0.10654317313031214098  0.6991010050373707152  1
1  2  3  4
  
ZONE T='face445'
STRANDID=0, SOLUTIONTIME=0
Nodes=4, Elements=1, ZONETYPE=FEQuadrilateral
DATAPACKING=POINT
DT=(SINGLE SINGLE SINGLE)
0.10654317313031214098  0.6991010050373707152  -1
0.10419072102249760103  0.69833338997853089403  -1
0.11281645204603446553  0.69781765482016266944  -1
0.11281645204603446553  0.69781765482016266944  -1
1  2  3  4
  
ZONE T='face446'
STRANDID=0, SOLUTIONTIME=0
Nodes=4, Elements=1, ZONETYPE=FEQuadrilateral
DATAPACKING=POINT
DT=(SINGLE SINGLE SINGLE)
0.12311230122409555499  0.69571139102151535738  1
0.11281645204603446553  0.69781765482016266944  1
0.11578743527157411841  0.68871270614559576551  1
0.11578743527157411841  0.68871270614559576551  1
1  2  3  4
  
ZONE T='face447'
STRANDID=0, SOLUTIONTIME=0
Nodes=4, Elements=1, ZONETYPE=FEQuadrilateral
DATAPACKING=POINT
DT=(SINGLE SINGLE SINGLE)
0.10568170716737981807  0.53253561014161987508  1
0.095897413323231067706  0.54113227722924561736  1
0.093519529850254995429  0.52888426867356064243  1
0.093519529850254995429  0.52888426867356064243  1
1  2  3  4
  
ZONE T='face448'
STRANDID=0, SOLUTIONTIME=0
Nodes=4, Elements=1, ZONETYPE=FEQuadrilateral
DATAPACKING=POINT
DT=(SINGLE SINGLE SINGLE)
0.58054067287732336045  0.47380730924488340117  -1
0.59668264858705077902  0.48703716100700361613  -1
0.59553917378656895387  0.49054148216221865608  -1
0.57546780754742921093  0.4966731626401985622  -1
1  2  3  4
  
ZONE T='face449'
STRANDID=0, SOLUTIONTIME=0
Nodes=4, Elements=1, ZONETYPE=FEQuadrilateral
DATAPACKING=POINT
DT=(SINGLE SINGLE SINGLE)
0.57505480553465215809  0.49853476212333014406  1
0.57546780754742921093  0.4966731626401985622  1
0.57784100791276027387  0.49744754794310042101  1
0.57784100791276027387  0.49744754794310042101  1
1  2  3  4
  
ZONE T='face450'
STRANDID=0, SOLUTIONTIME=0
Nodes=4, Elements=1, ZONETYPE=FEQuadrilateral
DATAPACKING=POINT
DT=(SINGLE SINGLE SINGLE)
0.57784100791276027387  0.49744754794310042101  -1
0.57546780754742921093  0.4966731626401985622  -1
0.59553917378656895387  0.49054148216221865608  -1
0.59553917378656895387  0.49054148216221865608  -1
1  2  3  4
  
ZONE T='face451'
STRANDID=0, SOLUTIONTIME=0
Nodes=4, Elements=1, ZONETYPE=FEQuadrilateral
DATAPACKING=POINT
DT=(SINGLE SINGLE SINGLE)
0.59921042562965676215  0.48910890960598180088  1
0.59553917378656895387  0.49054148216221865608  1
0.59668264858705077902  0.48703716100700361613  1
0.59668264858705077902  0.48703716100700361613  1
1  2  3  4
  
ZONE T='face452'
STRANDID=0, SOLUTIONTIME=0
Nodes=4, Elements=1, ZONETYPE=FEQuadrilateral
DATAPACKING=POINT
DT=(SINGLE SINGLE SINGLE)
0.53451173812814878339  0.25044776232543392025  1
0.53728038974963276964  0.24120667316948773973  1
0.54395707739727749974  0.24814020787776383536  1
0.54395707739727749974  0.24814020787776383536  1
1  2  3  4
  
ZONE T='face453'
STRANDID=0, SOLUTIONTIME=0
Nodes=4, Elements=1, ZONETYPE=FEQuadrilateral
DATAPACKING=POINT
DT=(SINGLE SINGLE SINGLE)
0.49214286404182644441  0.14629510119208299912  1
0.47798481853613616899  0.1483119967471777656  1
0.48365854178530848229  0.13513946993051459411  1
0.48365854178530848229  0.13513946993051459411  1
1  2  3  4
  
ZONE T='face454'
STRANDID=0, SOLUTIONTIME=0
Nodes=4, Elements=1, ZONETYPE=FEQuadrilateral
DATAPACKING=POINT
DT=(SINGLE SINGLE SINGLE)
0.50856794173080821508  0.20231593111813031549  -1
0.50893851282817070825  0.21075951551827354358  -1
0.50818412255415845724  0.21307143861040966915  -1
0.49897653632546568048  0.2074329583151009182  -1
1  2  3  4
  
ZONE T='face455'
STRANDID=0, SOLUTIONTIME=0
Nodes=4, Elements=1, ZONETYPE=FEQuadrilateral
DATAPACKING=POINT
DT=(SINGLE SINGLE SINGLE)
0.50893851282817070825  0.21075951551827354358  1
0.50906361530044230701  0.21361001651743324881  1
0.50818412255415845724  0.21307143861040966915  1
0.50818412255415845724  0.21307143861040966915  1
1  2  3  4
  
ZONE T='face456'
STRANDID=0, SOLUTIONTIME=0
Nodes=4, Elements=1, ZONETYPE=FEQuadrilateral
DATAPACKING=POINT
DT=(SINGLE SINGLE SINGLE)
0.03867205105805721771  0.76213290550599144257  -1
0.04366846198286128411  0.74967270746703440487  -1
0.044179717542413898812  0.74983953231550826146  -1
0.052201927078700909035  0.76084577941496778219  -1
1  2  3  4
  
ZONE T='face457'
STRANDID=0, SOLUTIONTIME=0
Nodes=4, Elements=1, ZONETYPE=FEQuadrilateral
DATAPACKING=POINT
DT=(SINGLE SINGLE SINGLE)
0.04366846198286128411  0.74967270746703440487  1
0.043806752437043405823  0.74932783462291907561  1
0.044179717542413898812  0.74983953231550826146  1
0.044179717542413898812  0.74983953231550826146  1
1  2  3  4
  
ZONE T='face458'
STRANDID=0, SOLUTIONTIME=0
Nodes=4, Elements=1, ZONETYPE=FEQuadrilateral
DATAPACKING=POINT
DT=(SINGLE SINGLE SINGLE)
0.56703264710240464108  0.30215831586838076683  1
0.55632824512977985254  0.30646437796749997906  1
0.55589776736135199098  0.29522630851830256038  1
0.55589776736135199098  0.29522630851830256038  1
1  2  3  4
  
ZONE T='face459'
STRANDID=0, SOLUTIONTIME=0
Nodes=4, Elements=1, ZONETYPE=FEQuadrilateral
DATAPACKING=POINT
DT=(SINGLE SINGLE SINGLE)
0.44568304654313789515  0.92055778363045193124  1
0.45121789727174316242  0.93283203567983508098  1
0.45060434173399083191  0.93471235315595191384  1
0.43869802179877187553  0.93269363648778735865  1
1  2  3  4
  
ZONE T='face460'
STRANDID=0, SOLUTIONTIME=0
Nodes=4, Elements=1, ZONETYPE=FEQuadrilateral
DATAPACKING=POINT
DT=(SINGLE SINGLE SINGLE)
0.45121789727174316242  0.93283203567983508098  -1
0.45218677820116931487  0.93498065527532936425  -1
0.45060434173399083191  0.93471235315595191384  -1
0.45060434173399083191  0.93471235315595191384  -1
1  2  3  4
  
ZONE T='face461'
STRANDID=0, SOLUTIONTIME=0
Nodes=4, Elements=1, ZONETYPE=FEQuadrilateral
DATAPACKING=POINT
DT=(SINGLE SINGLE SINGLE)
0.51738300052348817903  0.27574374422359920755  -1
0.51107310283235618531  0.29508121274437920656  -1
0.50577511477492553826  0.27659246361893530253  -1
0.50577511477492553826  0.27659246361893530253  -1
1  2  3  4
  
ZONE T='face462'
STRANDID=0, SOLUTIONTIME=0
Nodes=4, Elements=1, ZONETYPE=FEQuadrilateral
DATAPACKING=POINT
DT=(SINGLE SINGLE SINGLE)
0.36838894475757044678  0.86770124622672928361  -1
0.35329093507767361793  0.86948776330992005867  -1
0.35437973217371077084  0.86615100880009432416  -1
0.35831798119422231252  0.85672423731147895332  -1
1  2  3  4
  
ZONE T='face463'
STRANDID=0, SOLUTIONTIME=0
Nodes=4, Elements=1, ZONETYPE=FEQuadrilateral
DATAPACKING=POINT
DT=(SINGLE SINGLE SINGLE)
0.35329093507767361793  0.86948776330992005867  1
0.35296985442164313662  0.86952575613740157312  1
0.35437973217371077084  0.86615100880009432416  1
0.35437973217371077084  0.86615100880009432416  1
1  2  3  4
  
ZONE T='face464'
STRANDID=0, SOLUTIONTIME=0
Nodes=4, Elements=1, ZONETYPE=FEQuadrilateral
DATAPACKING=POINT
DT=(SINGLE SINGLE SINGLE)
0.19165712576027016389  0.51764774220997167298  1
0.20297487186249293933  0.53172629545371641324  1
0.18283785701173926874  0.53881782614092299522  1
0.18283785701173926874  0.53881782614092299522  1
1  2  3  4
  
ZONE T='face465'
STRANDID=0, SOLUTIONTIME=0
Nodes=4, Elements=1, ZONETYPE=FEQuadrilateral
DATAPACKING=POINT
DT=(SINGLE SINGLE SINGLE)
0.61259736496905614622  0.32813388144049338013  -1
0.62995887074088519064  0.32009637162195497817  -1
0.6263800722028494139  0.34509213957969786524  -1
0.6263800722028494139  0.34509213957969786524  -1
1  2  3  4
  
ZONE T='face466'
STRANDID=0, SOLUTIONTIME=0
Nodes=4, Elements=1, ZONETYPE=FEQuadrilateral
DATAPACKING=POINT
DT=(SINGLE SINGLE SINGLE)
0.12717376065395649687  0.41551634698417200253  1
0.12787513964911254027  0.40468384038235516442  1
0.14006347018927736703  0.4089010075369345909  1
0.14006347018927736703  0.4089010075369345909  1
1  2  3  4
  
ZONE T='face467'
STRANDID=0, SOLUTIONTIME=0
Nodes=4, Elements=1, ZONETYPE=FEQuadrilateral
DATAPACKING=POINT
DT=(SINGLE SINGLE SINGLE)
0.2781711005798290226  0.48745368414372397536  1
0.25189211878763395625  0.49251834615421324903  1
0.25428073855348259924  0.47113942393258945174  1
0.25428073855348259924  0.47113942393258945174  1
1  2  3  4
  
ZONE T='face468'
STRANDID=0, SOLUTIONTIME=0
Nodes=4, Elements=1, ZONETYPE=FEQuadrilateral
DATAPACKING=POINT
DT=(SINGLE SINGLE SINGLE)
0.40527539338467361008  0.60063791153953427493  1
0.39819560226006317505  0.5993652164550383743  1
0.40344087400380490571  0.5953787038295650369  1
0.40344087400380490571  0.5953787038295650369  1
1  2  3  4
  
ZONE T='face469'
STRANDID=0, SOLUTIONTIME=0
Nodes=4, Elements=1, ZONETYPE=FEQuadrilateral
DATAPACKING=POINT
DT=(SINGLE SINGLE SINGLE)
0.67924777337664887789  0.53251334125594673718  1
0.69425010111381169065  0.55005905037935398649  1
0.676578345799051184  0.55547846836819103622  1
0.676578345799051184  0.55547846836819103622  1
1  2  3  4
  
ZONE T='face470'
STRANDID=0, SOLUTIONTIME=0
Nodes=4, Elements=1, ZONETYPE=FEQuadrilateral
DATAPACKING=POINT
DT=(SINGLE SINGLE SINGLE)
0.13654839431634255287  0.4216989484285948997  1
0.12717376065395649687  0.41551634698417200253  1
0.14006347018927736703  0.4089010075369345909  1
0.14006347018927736703  0.4089010075369345909  1
1  2  3  4
  
ZONE T='face471'
STRANDID=0, SOLUTIONTIME=0
Nodes=4, Elements=1, ZONETYPE=FEQuadrilateral
DATAPACKING=POINT
DT=(SINGLE SINGLE SINGLE)
0.40067527221465826237  0.83468791042716661277  1
0.39579835014818365302  0.84537080502354022826  1
0.386594740838774098  0.83326832388374361127  1
0.386594740838774098  0.83326832388374361127  1
1  2  3  4
  
ZONE T='face472'
STRANDID=0, SOLUTIONTIME=0
Nodes=4, Elements=1, ZONETYPE=FEQuadrilateral
DATAPACKING=POINT
DT=(SINGLE SINGLE SINGLE)
0.48942978645088847101  0.25761695827739877762  1
0.48394666809624303783  0.27076449984865130771  1
0.47501778783674131201  0.2587775414837786836  1
0.47501778783674131201  0.2587775414837786836  1
1  2  3  4
  
ZONE T='face473'
STRANDID=0, SOLUTIONTIME=0
Nodes=4, Elements=1, ZONETYPE=FEQuadrilateral
DATAPACKING=POINT
DT=(SINGLE SINGLE SINGLE)
0.50952515235543638372  0.22482708040064439126  1
0.51724017872147387553  0.23520968326253943737  1
0.50277670874609758922  0.23443372126516207055  1
0.50277670874609758922  0.23443372126516207055  1
1  2  3  4
  
ZONE T='face474'
STRANDID=0, SOLUTIONTIME=0
Nodes=4, Elements=1, ZONETYPE=FEQuadrilateral
DATAPACKING=POINT
DT=(SINGLE SINGLE SINGLE)
0.7083233995785669368  0.69013977296967454755  1
0.7083089139181334426  0.69012504153004150531  1
0.70893926545884045076  0.68819325060785274673  1
0.71007915265938170712  0.68852245523393773574  1
1  2  3  4
  
ZONE T='face475'
STRANDID=0, SOLUTIONTIME=0
Nodes=4, Elements=1, ZONETYPE=FEQuadrilateral
DATAPACKING=POINT
DT=(SINGLE SINGLE SINGLE)
0.7083089139181334426  0.69012504153004150531  -1
0.70540593647826632662  0.68717280907176703231  -1
0.70893926545884045076  0.68819325060785274673  -1
0.70893926545884045076  0.68819325060785274673  -1
1  2  3  4
  
ZONE T='face476'
STRANDID=0, SOLUTIONTIME=0
Nodes=4, Elements=1, ZONETYPE=FEQuadrilateral
DATAPACKING=POINT
DT=(SINGLE SINGLE SINGLE)
0.48312462331050787245  0.48736114011058806472  -1
0.491751075089136791  0.49959339870445412801  -1
0.47622242865790986865  0.50000624785485026091  -1
0.47622242865790986865  0.50000624785485026091  -1
1  2  3  4
  
ZONE T='face477'
STRANDID=0, SOLUTIONTIME=0
Nodes=4, Elements=1, ZONETYPE=FEQuadrilateral
DATAPACKING=POINT
DT=(SINGLE SINGLE SINGLE)
0.44243111700870807468  0.43401544228220118038  -1
0.44196094553022241547  0.41949776253775689083  -1
0.45081719512890472412  0.42679990459036093453  -1
0.45081719512890472412  0.42679990459036093453  -1
1  2  3  4
  
ZONE T='face478'
STRANDID=0, SOLUTIONTIME=0
Nodes=4, Elements=1, ZONETYPE=FEQuadrilateral
DATAPACKING=POINT
DT=(SINGLE SINGLE SINGLE)
0.049054324283062410161  0.73583294216364625306  1
0.053173228063942618027  0.72294670835541741116  1
0.063842994853958140444  0.73234916082447909513  1
0.063842994853958140444  0.73234916082447909513  1
1  2  3  4
  
ZONE T='face479'
STRANDID=0, SOLUTIONTIME=0
Nodes=4, Elements=1, ZONETYPE=FEQuadrilateral
DATAPACKING=POINT
DT=(SINGLE SINGLE SINGLE)
0.27907602156398092497  0.33688602929364663829  -1
0.28848983022296043055  0.34117150648753469255  -1
0.28203076945245530993  0.3609661038773187558  -1
0.28087762198346921672  0.3617564623541436597  -1
1  2  3  4
  
ZONE T='face480'
STRANDID=0, SOLUTIONTIME=0
Nodes=4, Elements=1, ZONETYPE=FEQuadrilateral
DATAPACKING=POINT
DT=(SINGLE SINGLE SINGLE)
0.28848983022296043055  0.34117150648753469255  1
0.30196279481364690644  0.34730484577443138106  1
0.28203076945245530993  0.3609661038773187558  1
0.28203076945245530993  0.3609661038773187558  1
1  2  3  4
  
ZONE T='face481'
STRANDID=0, SOLUTIONTIME=0
Nodes=4, Elements=1, ZONETYPE=FEQuadrilateral
DATAPACKING=POINT
DT=(SINGLE SINGLE SINGLE)
0.55187182714320870414  0.49521111625722408212  1
0.5557199208350744879  0.49022934379674226735  1
0.57316282840508647745  0.49592103821050403933  1
0.57505480553465215809  0.49853476212333014406  1
1  2  3  4
  
ZONE T='face482'
STRANDID=0, SOLUTIONTIME=0
Nodes=4, Elements=1, ZONETYPE=FEQuadrilateral
DATAPACKING=POINT
DT=(SINGLE SINGLE SINGLE)
0.5557199208350744879  0.49022934379674226735  -1
0.56259761256427742726  0.4813254298092382033  -1
0.57316282840508647745  0.49592103821050403933  -1
0.57316282840508647745  0.49592103821050403933  -1
1  2  3  4
  
ZONE T='face483'
STRANDID=0, SOLUTIONTIME=0
Nodes=4, Elements=1, ZONETYPE=FEQuadrilateral
DATAPACKING=POINT
DT=(SINGLE SINGLE SINGLE)
0.10055063485915002874  0.49307021223955899147  1
0.11259739379519177749  0.48995133937881946151  1
0.1075165831175070863  0.50122294558271418552  1
0.1075165831175070863  0.50122294558271418552  1
1  2  3  4
  
ZONE T='face484'
STRANDID=0, SOLUTIONTIME=0
Nodes=4, Elements=1, ZONETYPE=FEQuadrilateral
DATAPACKING=POINT
DT=(SINGLE SINGLE SINGLE)
0.78976588497075594919  0.29638466589924372663  -1
0.80215068737181416392  0.30105280182288618462  -1
0.794863640716844011  0.31064846127279105437  -1
0.794863640716844011  0.31064846127279105437  -1
1  2  3  4
  
ZONE T='face485'
STRANDID=0, SOLUTIONTIME=0
Nodes=4, Elements=1, ZONETYPE=FEQuadrilateral
DATAPACKING=POINT
DT=(SINGLE SINGLE SINGLE)
0.19526312526269171133  0.36697669382160508222  1
0.18301638817638696266  0.35262181398240233232  1
0.20165776506569099702  0.35096318610847837549  1
0.20165776506569099702  0.35096318610847837549  1
1  2  3  4
  
ZONE T='face486'
STRANDID=0, SOLUTIONTIME=0
Nodes=4, Elements=1, ZONETYPE=FEQuadrilateral
DATAPACKING=POINT
DT=(SINGLE SINGLE SINGLE)
0.41441395062474867261  0.55933240789170235452  -1
0.40058179790409631504  0.56085127102993526105  -1
0.40579448065633488829  0.54883556258321752885  -1
0.40579448065633488829  0.54883556258321752885  -1
1  2  3  4
  
ZONE T='face487'
STRANDID=0, SOLUTIONTIME=0
Nodes=4, Elements=1, ZONETYPE=FEQuadrilateral
DATAPACKING=POINT
DT=(SINGLE SINGLE SINGLE)
0.20297487186249293933  0.53172629545371641324  1
0.22499171445804647118  0.53576940256493277293  1
0.22497742114805224789  0.53581320619625871782  1
0.20434283448221904345  0.55207155173064537124  1
1  2  3  4
  
ZONE T='face488'
STRANDID=0, SOLUTIONTIME=0
Nodes=4, Elements=1, ZONETYPE=FEQuadrilateral
DATAPACKING=POINT
DT=(SINGLE SINGLE SINGLE)
0.22499171445804647118  0.53576940256493277293  -1
0.22502520892160610133  0.53577555338802274054  -1
0.22497742114805224789  0.53581320619625871782  -1
0.22497742114805224789  0.53581320619625871782  -1
1  2  3  4
  
ZONE T='face489'
STRANDID=0, SOLUTIONTIME=0
Nodes=4, Elements=1, ZONETYPE=FEQuadrilateral
DATAPACKING=POINT
DT=(SINGLE SINGLE SINGLE)
0.39895758377862200472  0.82042617051689015195  1
0.38277004538250247734  0.81748557310695324496  1
0.39150038643278428641  0.80811501922063999626  1
0.39150038643278428641  0.80811501922063999626  1
1  2  3  4
  
ZONE T='face490'
STRANDID=0, SOLUTIONTIME=0
Nodes=4, Elements=1, ZONETYPE=FEQuadrilateral
DATAPACKING=POINT
DT=(SINGLE SINGLE SINGLE)
0.54757022228383778195  0.26294923791111596278  1
0.54935057289459143792  0.26863854809666642964  1
0.54858096694658198267  0.27099710151966549532  1
0.53935928761421869648  0.26809375967512710792  1
1  2  3  4
  
ZONE T='face491'
STRANDID=0, SOLUTIONTIME=0
Nodes=4, Elements=1, ZONETYPE=FEQuadrilateral
DATAPACKING=POINT
DT=(SINGLE SINGLE SINGLE)
0.54935057289459143792  0.26863854809666642964  -1
0.55025340513341947091  0.27152364984077315135  -1
0.54858096694658198267  0.27099710151966549532  -1
0.54858096694658198267  0.27099710151966549532  -1
1  2  3  4
  
ZONE T='face492'
STRANDID=0, SOLUTIONTIME=0
Nodes=4, Elements=1, ZONETYPE=FEQuadrilateral
DATAPACKING=POINT
DT=(SINGLE SINGLE SINGLE)
0.51901702063413024391  0.14063694955776964712  1
0.50558264904207372847  0.14386437137851584844  1
0.5093654284989350689  0.1319150925313532785  1
0.5093654284989350689  0.1319150925313532785  1
1  2  3  4
  
ZONE T='face493'
STRANDID=0, SOLUTIONTIME=0
Nodes=4, Elements=1, ZONETYPE=FEQuadrilateral
DATAPACKING=POINT
DT=(SINGLE SINGLE SINGLE)
0.40947264111653347562  0.45916599769858196245  -1
0.40668215020169812268  0.4415976897477429941  -1
0.4114475714626354419  0.44315266683291265615  -1
0.42356973023189248284  0.44988504237830523325  -1
1  2  3  4
  
ZONE T='face494'
STRANDID=0, SOLUTIONTIME=0
Nodes=4, Elements=1, ZONETYPE=FEQuadrilateral
DATAPACKING=POINT
DT=(SINGLE SINGLE SINGLE)
0.40668215020169812268  0.4415976897477429941  1
0.40649198377914191882  0.44040044439725101189  1
0.4114475714626354419  0.44315266683291265615  1
0.4114475714626354419  0.44315266683291265615  1
1  2  3  4
  
ZONE T='face495'
STRANDID=0, SOLUTIONTIME=0
Nodes=4, Elements=1, ZONETYPE=FEQuadrilateral
DATAPACKING=POINT
DT=(SINGLE SINGLE SINGLE)
0.46758083755538498716  0.40805143041862984576  -1
0.46374239409600415129  0.41450574905201326148  -1
0.45889789427207589023  0.40825002965501877572  -1
0.45889789427207589023  0.40825002965501877572  -1
1  2  3  4
  
ZONE T='face496'
STRANDID=0, SOLUTIONTIME=0
Nodes=4, Elements=1, ZONETYPE=FEQuadrilateral
DATAPACKING=POINT
DT=(SINGLE SINGLE SINGLE)
0.55611886713182268061  0.39002688054660528127  -1
0.56611323754305686862  0.39899410279541408508  -1
0.56393492649093124314  0.40566980872210922637  -1
0.55249143842190684417  0.40903557176975152698  -1
1  2  3  4
  
ZONE T='face497'
STRANDID=0, SOLUTIONTIME=0
Nodes=4, Elements=1, ZONETYPE=FEQuadrilateral
DATAPACKING=POINT
DT=(SINGLE SINGLE SINGLE)
0.56611323754305686862  0.39899410279541408508  1
0.57117894608844443916  0.40353919493279577502  1
0.56393492649093124314  0.40566980872210922637  1
0.56393492649093124314  0.40566980872210922637  1
1  2  3  4
  
ZONE T='face498'
STRANDID=0, SOLUTIONTIME=0
Nodes=4, Elements=1, ZONETYPE=FEQuadrilateral
DATAPACKING=POINT
DT=(SINGLE SINGLE SINGLE)
0.24112401799905575084  0.78694982014852854491  -1
0.26017829733969255468  0.7913893931387842029  -1
0.25941035710517323931  0.79374284177502230087  -1
0.24662905885350713819  0.80996380759097852398  -1
1  2  3  4
  
ZONE T='face499'
STRANDID=0, SOLUTIONTIME=0
Nodes=4, Elements=1, ZONETYPE=FEQuadrilateral
DATAPACKING=POINT
DT=(SINGLE SINGLE SINGLE)
0.26017829733969255468  0.7913893931387842029  1
0.26109623236983903194  0.79160326843124706464  1
0.25941035710517323931  0.79374284177502230087  1
0.25941035710517323931  0.79374284177502230087  1
1  2  3  4
  
ZONE T='face500'
STRANDID=0, SOLUTIONTIME=0
Nodes=4, Elements=1, ZONETYPE=FEQuadrilateral
DATAPACKING=POINT
DT=(SINGLE SINGLE SINGLE)
0.55901912396939679173  0.82565730984900720379  1
0.58402480873180062648  0.8124867477567323526  1
0.58239821383617351724  0.83697038307472659824  1
0.58239821383617351724  0.83697038307472659824  1
1  2  3  4
  
ZONE T='face501'
STRANDID=0, SOLUTIONTIME=0
Nodes=4, Elements=1, ZONETYPE=FEQuadrilateral
DATAPACKING=POINT
DT=(SINGLE SINGLE SINGLE)
0.53643858388364629164  0.44088724778795895798  1
0.55181923417705092128  0.44279985904566443455  1
0.54968696548339190944  0.44933446242183250341  1
0.54192815887741818681  0.45789696993303929951  1
1  2  3  4
  
ZONE T='face502'
STRANDID=0, SOLUTIONTIME=0
Nodes=4, Elements=1, ZONETYPE=FEQuadrilateral
DATAPACKING=POINT
DT=(SINGLE SINGLE SINGLE)
0.55181923417705092128  0.44279985904566443455  -1
0.55522450729928340962  0.44322331082337868002  -1
0.54968696548339190944  0.44933446242183250341  -1
0.54968696548339190944  0.44933446242183250341  -1
1  2  3  4
  
ZONE T='face503'
STRANDID=0, SOLUTIONTIME=0
Nodes=4, Elements=1, ZONETYPE=FEQuadrilateral
DATAPACKING=POINT
DT=(SINGLE SINGLE SINGLE)
0.36954702709544534622  0.68654405386271555312  -1
0.37775024616961178081  0.69558277321267569793  -1
0.36546082091357967592  0.69838138556706452764  -1
0.36546082091357967592  0.69838138556706452764  -1
1  2  3  4
  
ZONE T='face504'
STRANDID=0, SOLUTIONTIME=0
Nodes=4, Elements=1, ZONETYPE=FEQuadrilateral
DATAPACKING=POINT
DT=(SINGLE SINGLE SINGLE)
0.13532987175281344094  0.46689758671238162924  1
0.1448209289235332653  0.47717733617011570679  1
0.1312870681326746003  0.47942984539974842217  1
0.1312870681326746003  0.47942984539974842217  1
1  2  3  4
  
ZONE T='face505'
STRANDID=0, SOLUTIONTIME=0
Nodes=4, Elements=1, ZONETYPE=FEQuadrilateral
DATAPACKING=POINT
DT=(SINGLE SINGLE SINGLE)
0.51566534409296993502  0.61001564359716253794  -1
0.49998651051952103241  0.60164770594964789296  -1
0.50205264943608152173  0.59531576552396892055  -1
0.5142491625445834158  0.58692350862900677377  -1
1  2  3  4
  
ZONE T='face506'
STRANDID=0, SOLUTIONTIME=0
Nodes=4, Elements=1, ZONETYPE=FEQuadrilateral
DATAPACKING=POINT
DT=(SINGLE SINGLE SINGLE)
0.49998651051952103241  0.60164770594964789296  1
0.49596762445574371636  0.59950278950311430837  1
0.50205264943608152173  0.59531576552396892055  1
0.50205264943608152173  0.59531576552396892055  1
1  2  3  4
  
ZONE T='face507'
STRANDID=0, SOLUTIONTIME=0
Nodes=4, Elements=1, ZONETYPE=FEQuadrilateral
DATAPACKING=POINT
DT=(SINGLE SINGLE SINGLE)
0.50232153883068708655  0.12234821124025928307  1
0.51368741533184081316  0.1215391655851456032  1
0.5093654284989350689  0.1319150925313532785  1
0.5093654284989350689  0.1319150925313532785  1
1  2  3  4
  
ZONE T='face508'
STRANDID=0, SOLUTIONTIME=0
Nodes=4, Elements=1, ZONETYPE=FEQuadrilateral
DATAPACKING=POINT
DT=(SINGLE SINGLE SINGLE)
0.44990216878153699298  0.33963907878304577803  -1
0.4285892083282796805  0.33548637472757358857  -1
0.44069120334852701637  0.3238977500755123029  -1
0.44069120334852701637  0.3238977500755123029  -1
1  2  3  4
  
ZONE T='face509'
STRANDID=0, SOLUTIONTIME=0
Nodes=4, Elements=1, ZONETYPE=FEQuadrilateral
DATAPACKING=POINT
DT=(SINGLE SINGLE SINGLE)
0.064599889796311246726  0.60529413060971137828  -1
0.06205684613937942351  0.61349694240197805151  -1
0.056789959603818829237  0.61177833507965839743  -1
0.053251831158677966072  0.60777061855404168611  -1
1  2  3  4
  
ZONE T='face510'
STRANDID=0, SOLUTIONTIME=0
Nodes=4, Elements=1, ZONETYPE=FEQuadrilateral
DATAPACKING=POINT
DT=(SINGLE SINGLE SINGLE)
0.06205684613937942351  0.61349694240197805151  1
0.061082314408451444943  0.61664038052291003655  1
0.056789959603818829237  0.61177833507965839743  1
0.056789959603818829237  0.61177833507965839743  1
1  2  3  4
  
ZONE T='face511'
STRANDID=0, SOLUTIONTIME=0
Nodes=4, Elements=1, ZONETYPE=FEQuadrilateral
DATAPACKING=POINT
DT=(SINGLE SINGLE SINGLE)
0.55626496561552718489  0.26300435555385232034  -1
0.55274650018088655745  0.25823130534333171848  -1
0.55393855445399675652  0.25457810633477950812  -1
0.56019725218222504726  0.25357070955276223012  -1
1  2  3  4
  
ZONE T='face512'
STRANDID=0, SOLUTIONTIME=0
Nodes=4, Elements=1, ZONETYPE=FEQuadrilateral
DATAPACKING=POINT
DT=(SINGLE SINGLE SINGLE)
0.55274650018088655745  0.25823130534333171848  1
0.55046560680205980365  0.25513711021076096452  1
0.55393855445399675652  0.25457810633477950812  1
0.55393855445399675652  0.25457810633477950812  1
1  2  3  4
  
ZONE T='face513'
STRANDID=0, SOLUTIONTIME=0
Nodes=4, Elements=1, ZONETYPE=FEQuadrilateral
DATAPACKING=POINT
DT=(SINGLE SINGLE SINGLE)
0.82627383775140683664  0.33242934959073083823  1
0.82514311865708200866  0.33207204801683820605  1
0.82628074036789422863  0.32858566438498937323  1
0.82777985942340159831  0.32781395832673476676  1
1  2  3  4
  
ZONE T='face514'
STRANDID=0, SOLUTIONTIME=0
Nodes=4, Elements=1, ZONETYPE=FEQuadrilateral
DATAPACKING=POINT
DT=(SINGLE SINGLE SINGLE)
0.82514311865708200866  0.33207204801683820605  -1
0.82165145001745576447  0.33096869820457108791  -1
0.82628074036789422863  0.32858566438498937323  -1
0.82628074036789422863  0.32858566438498937323  -1
1  2  3  4
  
ZONE T='face515'
STRANDID=0, SOLUTIONTIME=0
Nodes=4, Elements=1, ZONETYPE=FEQuadrilateral
DATAPACKING=POINT
DT=(SINGLE SINGLE SINGLE)
0.31711692626717113974  0.86103031586163092381  1
0.31671776251386868362  0.86766436444286909602  1
0.31043155009248490916  0.86488621751440353247  1
0.31043155009248490916  0.86488621751440353247  1
1  2  3  4
  
ZONE T='face516'
STRANDID=0, SOLUTIONTIME=0
Nodes=4, Elements=1, ZONETYPE=FEQuadrilateral
DATAPACKING=POINT
DT=(SINGLE SINGLE SINGLE)
0.52152664128137571353  0.74178199209324435781  1
0.5465940437162024601  0.73154391346741287627  1
0.54311920281862358095  0.75871032273085814435  1
0.54311920281862358095  0.75871032273085814435  1
1  2  3  4
  
ZONE T='face517'
STRANDID=0, SOLUTIONTIME=0
Nodes=4, Elements=1, ZONETYPE=FEQuadrilateral
DATAPACKING=POINT
DT=(SINGLE SINGLE SINGLE)
0.39106957160536676144  0.59492300734283765085  1
0.38489247176964813679  0.5909140809873973943  1
0.38524239088520340069  0.58984171021128806167  1
0.39161257959766793135  0.58571089331457226734  1
1  2  3  4
  
ZONE T='face518'
STRANDID=0, SOLUTIONTIME=0
Nodes=4, Elements=1, ZONETYPE=FEQuadrilateral
DATAPACKING=POINT
DT=(SINGLE SINGLE SINGLE)
0.38489247176964813679  0.5909140809873973943  -1
0.38424084262257346412  0.59049117487754720912  -1
0.38524239088520340069  0.58984171021128806167  -1
0.38524239088520340069  0.58984171021128806167  -1
1  2  3  4
  
ZONE T='face519'
STRANDID=0, SOLUTIONTIME=0
Nodes=4, Elements=1, ZONETYPE=FEQuadrilateral
DATAPACKING=POINT
DT=(SINGLE SINGLE SINGLE)
0.82398250906281900185  0.29222121593845262755  1
0.82189844896699171262  0.29273257682050829454  1
0.81700150598523180179  0.29113468364232558683  1
0.81762663413051528405  0.29014726709093241475  1
1  2  3  4
  
ZONE T='face520'
STRANDID=0, SOLUTIONTIME=0
Nodes=4, Elements=1, ZONETYPE=FEQuadrilateral
DATAPACKING=POINT
DT=(SINGLE SINGLE SINGLE)
0.82189844896699171262  0.29273257682050829454  -1
0.81490324716008877282  0.29444897289435340015  -1
0.81700150598523180179  0.29113468364232558683  -1
0.81700150598523180179  0.29113468364232558683  -1
1  2  3  4
  
ZONE T='face521'
STRANDID=0, SOLUTIONTIME=0
Nodes=4, Elements=1, ZONETYPE=FEQuadrilateral
DATAPACKING=POINT
DT=(SINGLE SINGLE SINGLE)
0.65175533050319289785  0.76519647346739738669  1
0.66528834403322933966  0.76236850363163943811  1
0.66128133697401236812  0.77487338636764280242  1
0.66128133697401236812  0.77487338636764280242  1
1  2  3  4
  
ZONE T='face522'
STRANDID=0, SOLUTIONTIME=0
Nodes=4, Elements=1, ZONETYPE=FEQuadrilateral
DATAPACKING=POINT
DT=(SINGLE SINGLE SINGLE)
0.65870948908505233543  0.8223483633828601036  -1
0.64904534903845811922  0.82863579661454711545  -1
0.649185020363025167  0.81561423453390857752  -1
0.649185020363025167  0.81561423453390857752  -1
1  2  3  4
  
ZONE T='face523'
STRANDID=0, SOLUTIONTIME=0
Nodes=4, Elements=1, ZONETYPE=FEQuadrilateral
DATAPACKING=POINT
DT=(SINGLE SINGLE SINGLE)
0.62653085129418739641  0.83815870515908430516  -1
0.63988582718754782874  0.83543076995457410394  -1
0.63865872638398402117  0.84620984496700279998  -1
0.63865872638398402117  0.84620984496700279998  -1
1  2  3  4
  
ZONE T='face524'
STRANDID=0, SOLUTIONTIME=0
Nodes=4, Elements=1, ZONETYPE=FEQuadrilateral
DATAPACKING=POINT
DT=(SINGLE SINGLE SINGLE)
0.1665246955031099152  0.35859990922065460017  1
0.16746383571738976404  0.34861709984975686183  1
0.16877467395149151064  0.34459987257645596781  1
0.18301638817638696266  0.35262181398240233232  1
1  2  3  4
  
ZONE T='face525'
STRANDID=0, SOLUTIONTIME=0
Nodes=4, Elements=1, ZONETYPE=FEQuadrilateral
DATAPACKING=POINT
DT=(SINGLE SINGLE SINGLE)
0.16746383571738976404  0.34861709984975686183  -1
0.16788870685993612097  0.34410083320634771153  -1
0.16877467395149151064  0.34459987257645596781  -1
0.16877467395149151064  0.34459987257645596781  -1
1  2  3  4
  
ZONE T='face526'
STRANDID=0, SOLUTIONTIME=0
Nodes=4, Elements=1, ZONETYPE=FEQuadrilateral
DATAPACKING=POINT
DT=(SINGLE SINGLE SINGLE)
0.55226849796874100118  0.92204935376317442852  1
0.5426321401920486398  0.94975005070876938884  1
0.52748667742471622155  0.92460725079435346352  1
0.52748667742471622155  0.92460725079435346352  1
1  2  3  4
  
ZONE T='face527'
STRANDID=0, SOLUTIONTIME=0
Nodes=4, Elements=1, ZONETYPE=FEQuadrilateral
DATAPACKING=POINT
DT=(SINGLE SINGLE SINGLE)
0.64369971294812000639  0.28293168401110702082  1
0.62419746037762025015  0.27552304451474274316  1
0.64291344926000815185  0.259635326840910452  1
0.64291344926000815185  0.259635326840910452  1
1  2  3  4
  
ZONE T='face528'
STRANDID=0, SOLUTIONTIME=0
Nodes=4, Elements=1, ZONETYPE=FEQuadrilateral
DATAPACKING=POINT
DT=(SINGLE SINGLE SINGLE)
0.45358809251632159487  0.68863690493689411198  1
0.47016939891127546014  0.69302596365340884965  1
0.46865587087163163016  0.69766435911791802038  1
0.45437373623190557836  0.70496670987561005361  1
1  2  3  4
  
ZONE T='face529'
STRANDID=0, SOLUTIONTIME=0
Nodes=4, Elements=1, ZONETYPE=FEQuadrilateral
DATAPACKING=POINT
DT=(SINGLE SINGLE SINGLE)
0.47016939891127546014  0.69302596365340884965  -1
0.47514952791220332884  0.69434419986955786541  -1
0.46865587087163163016  0.69766435911791802038  -1
0.46865587087163163016  0.69766435911791802038  -1
1  2  3  4
  
ZONE T='face530'
STRANDID=0, SOLUTIONTIME=0
Nodes=4, Elements=1, ZONETYPE=FEQuadrilateral
DATAPACKING=POINT
DT=(SINGLE SINGLE SINGLE)
0.014967143208989222222  0.72509882009743498177  -1
0.02142836376107403254  0.73320342423338902282  -1
0.011366111033004938982  0.73613463236434972803  -1
0.011366111033004938982  0.73613463236434972803  -1
1  2  3  4
  
ZONE T='face531'
STRANDID=0, SOLUTIONTIME=0
Nodes=4, Elements=1, ZONETYPE=FEQuadrilateral
DATAPACKING=POINT
DT=(SINGLE SINGLE SINGLE)
0.47519788450680738867  0.23330122291105756527  -1
0.46700376691395489859  0.24566571516827703792  -1
0.46060369943387585723  0.23162526297321475721  -1
0.46060369943387585723  0.23162526297321475721  -1
1  2  3  4
  
ZONE T='face532'
STRANDID=0, SOLUTIONTIME=0
Nodes=4, Elements=1, ZONETYPE=FEQuadrilateral
DATAPACKING=POINT
DT=(SINGLE SINGLE SINGLE)
0.51874040584685943145  0.27158380628569350757  -1
0.52845766059329501996  0.26945285710038752169  -1
0.52554882102308275726  0.27893041259345041638  -1
0.52554882102308275726  0.27893041259345041638  -1
1  2  3  4
  
ZONE T='face533'
STRANDID=0, SOLUTIONTIME=0
Nodes=4, Elements=1, ZONETYPE=FEQuadrilateral
DATAPACKING=POINT
DT=(SINGLE SINGLE SINGLE)
0.676578345799051184  0.55547846836819103622  1
0.69425010111381169065  0.55005905037935398649  1
0.68926217720554538992  0.56521411918788788675  1
0.68926217720554538992  0.56521411918788788675  1
1  2  3  4
  
ZONE T='face534'
STRANDID=0, SOLUTIONTIME=0
Nodes=4, Elements=1, ZONETYPE=FEQuadrilateral
DATAPACKING=POINT
DT=(SINGLE SINGLE SINGLE)
0.54295934454919791978  0.3623026410706206013  -1
0.5304631639833219392  0.36146840424399129255  -1
0.53713427201404073674  0.35136567094655851706  -1
0.53713427201404073674  0.35136567094655851706  -1
1  2  3  4
  
ZONE T='face535'
STRANDID=0, SOLUTIONTIME=0
Nodes=4, Elements=1, ZONETYPE=FEQuadrilateral
DATAPACKING=POINT
DT=(SINGLE SINGLE SINGLE)
0.28375501418742660187  0.10632215223167888751  1
0.28766771374072758194  0.08053189154571202546  1
0.30768281883188003389  0.093612829862915067358  1
0.30768281883188003389  0.093612829862915067358  1
1  2  3  4
  
ZONE T='face536'
STRANDID=0, SOLUTIONTIME=0
Nodes=4, Elements=1, ZONETYPE=FEQuadrilateral
DATAPACKING=POINT
DT=(SINGLE SINGLE SINGLE)
0.41983103167182417303  0.53230699147652504877  -1
0.43205574752623454593  0.53999740523869277364  -1
0.4187457113886006721  0.54592219771250150018  -1
0.4187457113886006721  0.54592219771250150018  -1
1  2  3  4
  
ZONE T='face537'
STRANDID=0, SOLUTIONTIME=0
Nodes=4, Elements=1, ZONETYPE=FEQuadrilateral
DATAPACKING=POINT
DT=(SINGLE SINGLE SINGLE)
0.33727505492073944771  0.67020376363982014922  1
0.32470641470300481979  0.66343612951254959942  1
0.33577801537667167908  0.65460409894735871461  1
0.33577801537667167908  0.65460409894735871461  1
1  2  3  4
  
ZONE T='face538'
STRANDID=0, SOLUTIONTIME=0
Nodes=4, Elements=1, ZONETYPE=FEQuadrilateral
DATAPACKING=POINT
DT=(SINGLE SINGLE SINGLE)
0.077345808668529095198  0.74516526246380909715  1
0.069274903888929095785  0.75802819761499828921  1
0.064473873231194578359  0.75646160103325010837  1
0.058864810368315888256  0.74743943712466676121  1
1  2  3  4
  
ZONE T='face539'
STRANDID=0, SOLUTIONTIME=0
Nodes=4, Elements=1, ZONETYPE=FEQuadrilateral
DATAPACKING=POINT
DT=(SINGLE SINGLE SINGLE)
0.069274903888929095785  0.75802819761499828921  -1
0.067352545949094899669  0.76109193906564220899  -1
0.064473873231194578359  0.75646160103325010837  -1
0.064473873231194578359  0.75646160103325010837  -1
1  2  3  4
  
ZONE T='face540'
STRANDID=0, SOLUTIONTIME=0
Nodes=4, Elements=1, ZONETYPE=FEQuadrilateral
DATAPACKING=POINT
DT=(SINGLE SINGLE SINGLE)
0.099034385885549025552  0.59352293872301709055  1
0.10961650307983249186  0.60162658594018991742  1
0.097108382989594649315  0.60646153604489816402  1
0.097108382989594649315  0.60646153604489816402  1
1  2  3  4
  
ZONE T='face541'
STRANDID=0, SOLUTIONTIME=0
Nodes=4, Elements=1, ZONETYPE=FEQuadrilateral
DATAPACKING=POINT
DT=(SINGLE SINGLE SINGLE)
0.35152321643774986359  0.70222366220479714993  -1
0.35104854880005947892  0.70779615559537556457  -1
0.34716667708333348585  0.70652948445833341218  -1
0.3481801108895020147  0.70342369015060579596  -1
1  2  3  4
  
ZONE T='face542'
STRANDID=0, SOLUTIONTIME=0
Nodes=4, Elements=1, ZONETYPE=FEQuadrilateral
DATAPACKING=POINT
DT=(SINGLE SINGLE SINGLE)
0.35012277149375214957  0.7186645770147209733  1
0.34440238404243633807  0.71500100528095922314  1
0.34716667708333348585  0.70652948445833341218  1
0.35104854880005947892  0.70779615559537556457  1
1  2  3  4
  
ZONE T='face543'
STRANDID=0, SOLUTIONTIME=0
Nodes=4, Elements=1, ZONETYPE=FEQuadrilateral
DATAPACKING=POINT
DT=(SINGLE SINGLE SINGLE)
0.33417494203399727981  0.70845093017333937713  -1
0.34316525420542953739  0.70522380327245026699  -1
0.34716667708333348585  0.70652948445833341218  -1
0.34440238404243633807  0.71500100528095922314  -1
1  2  3  4
  
ZONE T='face544'
STRANDID=0, SOLUTIONTIME=0
Nodes=4, Elements=1, ZONETYPE=FEQuadrilateral
DATAPACKING=POINT
DT=(SINGLE SINGLE SINGLE)
0.34316525420542953739  0.70522380327245026699  1
0.3481801108895020147  0.70342369015060579596  1
0.34716667708333348585  0.70652948445833341218  1
0.34716667708333348585  0.70652948445833341218  1
1  2  3  4
  
ZONE T='face545'
STRANDID=0, SOLUTIONTIME=0
Nodes=4, Elements=1, ZONETYPE=FEQuadrilateral
DATAPACKING=POINT
DT=(SINGLE SINGLE SINGLE)
0.42913291672872155846  0.88255705965501585197  1
0.43571351844879646631  0.87759866527388030732  1
0.44319518302042182345  0.88003996402393336318  1
0.44190000561495851317  0.8921350704928407982  1
1  2  3  4
  
ZONE T='face546'
STRANDID=0, SOLUTIONTIME=0
Nodes=4, Elements=1, ZONETYPE=FEQuadrilateral
DATAPACKING=POINT
DT=(SINGLE SINGLE SINGLE)
0.43571351844879646631  0.87759866527388030732  -1
0.44413619082884475686  0.87125229556790473318  -1
0.44319518302042182345  0.88003996402393336318  -1
0.44319518302042182345  0.88003996402393336318  -1
1  2  3  4
  
ZONE T='face547'
STRANDID=0, SOLUTIONTIME=0
Nodes=4, Elements=1, ZONETYPE=FEQuadrilateral
DATAPACKING=POINT
DT=(SINGLE SINGLE SINGLE)
0.45218677820116931487  0.93498065527532936425  -1
0.45121789727174316242  0.93283203567983508098  -1
0.45497725427644741814  0.92131101722272545906  -1
0.46270366073668045548  0.92193719097097803772  -1
1  2  3  4
  
ZONE T='face548'
STRANDID=0, SOLUTIONTIME=0
Nodes=4, Elements=1, ZONETYPE=FEQuadrilateral
DATAPACKING=POINT
DT=(SINGLE SINGLE SINGLE)
0.45121789727174316242  0.93283203567983508098  1
0.44568304654313789515  0.92055778363045193124  1
0.45497725427644741814  0.92131101722272545906  1
0.45497725427644741814  0.92131101722272545906  1
1  2  3  4
  
ZONE T='face549'
STRANDID=0, SOLUTIONTIME=0
Nodes=4, Elements=1, ZONETYPE=FEQuadrilateral
DATAPACKING=POINT
DT=(SINGLE SINGLE SINGLE)
0.75715122312084626177  0.54426422396207840837  -1
0.75626904087390600662  0.54314525025952320458  -1
0.75682647131294711329  0.5414369351490637694  -1
0.75806917047170485624  0.5414510598099456784  -1
1  2  3  4
  
ZONE T='face550'
STRANDID=0, SOLUTIONTIME=0
Nodes=4, Elements=1, ZONETYPE=FEQuadrilateral
DATAPACKING=POINT
DT=(SINGLE SINGLE SINGLE)
0.75626904087390600662  0.54314525025952320458  1
0.75490501266211540443  0.54141509563010181694  1
0.75682647131294711329  0.5414369351490637694  1
0.75682647131294711329  0.5414369351490637694  1
1  2  3  4
  
ZONE T='face551'
STRANDID=0, SOLUTIONTIME=0
Nodes=4, Elements=1, ZONETYPE=FEQuadrilateral
DATAPACKING=POINT
DT=(SINGLE SINGLE SINGLE)
0.38446973613712653872  0.67499005803997902397  -1
0.39152027484638779464  0.68474640365384231711  -1
0.38104095617014682729  0.68549798191862731933  -1
0.38104095617014682729  0.68549798191862731933  -1
1  2  3  4
  
ZONE T='face552'
STRANDID=0, SOLUTIONTIME=0
Nodes=4, Elements=1, ZONETYPE=FEQuadrilateral
DATAPACKING=POINT
DT=(SINGLE SINGLE SINGLE)
0.20574951278219624773  0.2814621199547909236  -1
0.19394630932335651941  0.28005131393943372142  -1
0.20259588742923473337  0.27018886425872923329  -1
0.20259588742923473337  0.27018886425872923329  -1
1  2  3  4
  
ZONE T='face553'
STRANDID=0, SOLUTIONTIME=0
Nodes=4, Elements=1, ZONETYPE=FEQuadrilateral
DATAPACKING=POINT
DT=(SINGLE SINGLE SINGLE)
0.68197753337901578785  0.35995199072350730907  1
0.69598938762908901801  0.36442610374966738496  1
0.68951513410786846592  0.38426726121905696587  1
0.68841206332251969613  0.38534252795598539221  1
1  2  3  4
  
ZONE T='face554'
STRANDID=0, SOLUTIONTIME=0
Nodes=4, Elements=1, ZONETYPE=FEQuadrilateral
DATAPACKING=POINT
DT=(SINGLE SINGLE SINGLE)
0.69598938762908901801  0.36442610374966738496  -1
0.7064445780626260607  0.36776454153775867129  -1
0.68951513410786846592  0.38426726121905696587  -1
0.68951513410786846592  0.38426726121905696587  -1
1  2  3  4
  
ZONE T='face555'
STRANDID=0, SOLUTIONTIME=0
Nodes=4, Elements=1, ZONETYPE=FEQuadrilateral
DATAPACKING=POINT
DT=(SINGLE SINGLE SINGLE)
0.43663635372864317841  0.10769411125370778604  -1
0.44384342082307592925  0.098283638103662571139  -1
0.44994538385509008638  0.10027473441389039843  -1
0.45364621992777603987  0.10907415036103750017  -1
1  2  3  4
  
ZONE T='face556'
STRANDID=0, SOLUTIONTIME=0
Nodes=4, Elements=1, ZONETYPE=FEQuadrilateral
DATAPACKING=POINT
DT=(SINGLE SINGLE SINGLE)
0.44384342082307592925  0.098283638103662571139  1
0.44724174816804407318  0.093846345122223603918  1
0.44994538385509008638  0.10027473441389039843  1
0.44994538385509008638  0.10027473441389039843  1
1  2  3  4
  
ZONE T='face557'
STRANDID=0, SOLUTIONTIME=0
Nodes=4, Elements=1, ZONETYPE=FEQuadrilateral
DATAPACKING=POINT
DT=(SINGLE SINGLE SINGLE)
0.49548384634321640529  0.6775678099796776932  1
0.47734139141818637819  0.67104649803123517238  1
0.47834562213095588312  0.66796890775115880245  1
0.48907291346394754505  0.65745921308697252705  1
1  2  3  4
  
ZONE T='face558'
STRANDID=0, SOLUTIONTIME=0
Nodes=4, Elements=1, ZONETYPE=FEQuadrilateral
DATAPACKING=POINT
DT=(SINGLE SINGLE SINGLE)
0.47734139141818637819  0.67104649803123517238  -1
0.47577793337943763419  0.67048451247684837107  -1
0.47834562213095588312  0.66796890775115880245  -1
0.47834562213095588312  0.66796890775115880245  -1
1  2  3  4
  
ZONE T='face559'
STRANDID=0, SOLUTIONTIME=0
Nodes=4, Elements=1, ZONETYPE=FEQuadrilateral
DATAPACKING=POINT
DT=(SINGLE SINGLE SINGLE)
0.16732239505703502824  0.40553842281653279533  -1
0.1615439835059653273  0.42120809364960226651  -1
0.15364026984240541918  0.41099319774252601745  -1
0.15364026984240541918  0.41099319774252601745  -1
1  2  3  4
  
ZONE T='face560'
STRANDID=0, SOLUTIONTIME=0
Nodes=4, Elements=1, ZONETYPE=FEQuadrilateral
DATAPACKING=POINT
DT=(SINGLE SINGLE SINGLE)
0.44576767993358368258  0.54817012910579709928  -1
0.45612100156511514726  0.5543521982478156751  -1
0.45429345681216182218  0.55995293709853433128  -1
0.44562992124815314909  0.56395893511757078098  -1
1  2  3  4
  
ZONE T='face561'
STRANDID=0, SOLUTIONTIME=0
Nodes=4, Elements=1, ZONETYPE=FEQuadrilateral
DATAPACKING=POINT
DT=(SINGLE SINGLE SINGLE)
0.45612100156511514726  0.5543521982478156751  1
0.46060958452014783004  0.55703237482932810298  1
0.45429345681216182218  0.55995293709853433128  1
0.45429345681216182218  0.55995293709853433128  1
1  2  3  4
  
ZONE T='face562'
STRANDID=0, SOLUTIONTIME=0
Nodes=4, Elements=1, ZONETYPE=FEQuadrilateral
DATAPACKING=POINT
DT=(SINGLE SINGLE SINGLE)
0.079711702410169407718  0.57043381340447973926  -1
0.08712079460366495276  0.56222902050531409213  -1
0.089126762727132574637  0.57452636477186913577  -1
0.089126762727132574637  0.57452636477186913577  -1
1  2  3  4
  
ZONE T='face563'
STRANDID=0, SOLUTIONTIME=0
Nodes=4, Elements=1, ZONETYPE=FEQuadrilateral
DATAPACKING=POINT
DT=(SINGLE SINGLE SINGLE)
0.39225386588038962943  0.89321886338262024285  -1
0.40420430481360941632  0.89518422254534180116  -1
0.40339502060308629616  0.89766437495300532845  -1
0.39651916447526491805  0.90393867995182664021  -1
1  2  3  4
  
ZONE T='face564'
STRANDID=0, SOLUTIONTIME=0
Nodes=4, Elements=1, ZONETYPE=FEQuadrilateral
DATAPACKING=POINT
DT=(SINGLE SINGLE SINGLE)
0.40420430481360941632  0.89518422254534180116  1
0.40582149716362342362  0.89545018464269610092  1
0.40339502060308629616  0.89766437495300532845  1
0.40339502060308629616  0.89766437495300532845  1
1  2  3  4
  
ZONE T='face565'
STRANDID=0, SOLUTIONTIME=0
Nodes=4, Elements=1, ZONETYPE=FEQuadrilateral
DATAPACKING=POINT
DT=(SINGLE SINGLE SINGLE)
0.13333175545470793422  0.38736070325150978588  1
0.12483383659347672967  0.38839863436374383321  1
0.12731222655709334424  0.38080329918670391409  1
0.12731222655709334424  0.38080329918670391409  1
1  2  3  4
  
ZONE T='face566'
STRANDID=0, SOLUTIONTIME=0
Nodes=4, Elements=1, ZONETYPE=FEQuadrilateral
DATAPACKING=POINT
DT=(SINGLE SINGLE SINGLE)
0.45839232338512431175  0.83161830383782220366  -1
0.47156901304045212298  0.84656108033013788283  -1
0.4520538104110987665  0.85072929128049035175  -1
0.4520538104110987665  0.85072929128049035175  -1
1  2  3  4
  
ZONE T='face567'
STRANDID=0, SOLUTIONTIME=0
Nodes=4, Elements=1, ZONETYPE=FEQuadrilateral
DATAPACKING=POINT
DT=(SINGLE SINGLE SINGLE)
0.71627922916095043693  0.66952154745454817153  -1
0.71545917713474072031  0.66821216802836458371  -1
0.71776946864325075204  0.66113199153074930781  -1
0.71904279692087791354  0.66105224935241435613  -1
1  2  3  4
  
ZONE T='face568'
STRANDID=0, SOLUTIONTIME=0
Nodes=4, Elements=1, ZONETYPE=FEQuadrilateral
DATAPACKING=POINT
DT=(SINGLE SINGLE SINGLE)
0.71545917713474072031  0.66821216802836458371  1
0.7112794760455992682  0.66153842729143208512  1
0.71776946864325075204  0.66113199153074930781  1
0.71776946864325075204  0.66113199153074930781  1
1  2  3  4
  
ZONE T='face569'
STRANDID=0, SOLUTIONTIME=0
Nodes=4, Elements=1, ZONETYPE=FEQuadrilateral
DATAPACKING=POINT
DT=(SINGLE SINGLE SINGLE)
0.1213986807376925825  0.55050449232224585305  -1
0.13251947051259299615  0.54093362826615976058  -1
0.13499929655522746597  0.55561340589258967348  -1
0.13499929655522746597  0.55561340589258967348  -1
1  2  3  4
  
ZONE T='face570'
STRANDID=0, SOLUTIONTIME=0
Nodes=4, Elements=1, ZONETYPE=FEQuadrilateral
DATAPACKING=POINT
DT=(SINGLE SINGLE SINGLE)
0.038860408613071183159  0.67815353453170168496  -1
0.03550375321913072646  0.68697806191931143349  -1
0.029673179284035337833  0.68003033823546665815  -1
0.029673179284035337833  0.68003033823546665815  -1
1  2  3  4
  
ZONE T='face571'
STRANDID=0, SOLUTIONTIME=0
Nodes=4, Elements=1, ZONETYPE=FEQuadrilateral
DATAPACKING=POINT
DT=(SINGLE SINGLE SINGLE)
0.055452014309661908087  0.78906172392901352541  -1
0.046095944916685595294  0.77323473312492074783  -1
0.058622837175035628909  0.77195128013207547912  -1
0.058622837175035628909  0.77195128013207547912  -1
1  2  3  4
  
ZONE T='face572'
STRANDID=0, SOLUTIONTIME=0
Nodes=4, Elements=1, ZONETYPE=FEQuadrilateral
DATAPACKING=POINT
DT=(SINGLE SINGLE SINGLE)
0.12597428770579491286  0.43033982706888579406  -1
0.11924420397589582943  0.44467178616754415854  -1
0.11020096999488837586  0.43324287923600729444  -1
0.11020096999488837586  0.43324287923600729444  -1
1  2  3  4
  
ZONE T='face573'
STRANDID=0, SOLUTIONTIME=0
Nodes=4, Elements=1, ZONETYPE=FEQuadrilateral
DATAPACKING=POINT
DT=(SINGLE SINGLE SINGLE)
0.63713640848267893979  0.40063617583569405278  -1
0.65022204444517750499  0.38244762393837128389  -1
0.66552254175799119285  0.40174594394387713736  -1
0.66552254175799119285  0.40174594394387713736  -1
1  2  3  4
  
ZONE T='face574'
STRANDID=0, SOLUTIONTIME=0
Nodes=4, Elements=1, ZONETYPE=FEQuadrilateral
DATAPACKING=POINT
DT=(SINGLE SINGLE SINGLE)
0.51908953096373477987  0.80271726456804604055  -1
0.51172381680668344028  0.82593385342951752826  -1
0.49194109108431960387  0.81351911140333521555  -1
0.49194109108431960387  0.81351911140333521555  -1
1  2  3  4
  
ZONE T='face575'
STRANDID=0, SOLUTIONTIME=0
Nodes=4, Elements=1, ZONETYPE=FEQuadrilateral
DATAPACKING=POINT
DT=(SINGLE SINGLE SINGLE)
0.46387575719630863569  0.45281599961101948182  -1
0.45876347704462216992  0.44334336202647306457  -1
0.46889271696774126319  0.44305992951380041012  -1
0.46889271696774126319  0.44305992951380041012  -1
1  2  3  4
  
ZONE T='face576'
STRANDID=0, SOLUTIONTIME=0
Nodes=4, Elements=1, ZONETYPE=FEQuadrilateral
DATAPACKING=POINT
DT=(SINGLE SINGLE SINGLE)
0.19844897634460295643  0.41623020514799230485  -1
0.2018887405124673573  0.42484451655352351018  -1
0.19876395309862221472  0.43442081734762361123  -1
0.18896267287500601029  0.43528427856459755985  -1
1  2  3  4
  
ZONE T='face577'
STRANDID=0, SOLUTIONTIME=0
Nodes=4, Elements=1, ZONETYPE=FEQuadrilateral
DATAPACKING=POINT
DT=(SINGLE SINGLE SINGLE)
0.2018887405124673573  0.42484451655352351018  1
0.20547650239792328297  0.4338294633760265695  1
0.19876395309862221472  0.43442081734762361123  1
0.19876395309862221472  0.43442081734762361123  1
1  2  3  4
  
ZONE T='face578'
STRANDID=0, SOLUTIONTIME=0
Nodes=4, Elements=1, ZONETYPE=FEQuadrilateral
DATAPACKING=POINT
DT=(SINGLE SINGLE SINGLE)
0.37933265470348659365  0.79224599937761996937  1
0.38101773804435801196  0.78866321486795842866  1
0.39039761744282452938  0.79172390913350598751  1
0.39219647545228220054  0.79444284581243851395  1
1  2  3  4
  
ZONE T='face579'
STRANDID=0, SOLUTIONTIME=0
Nodes=4, Elements=1, ZONETYPE=FEQuadrilateral
DATAPACKING=POINT
DT=(SINGLE SINGLE SINGLE)
0.38101773804435801196  0.78866321486795842866  -1
0.38407377197832986981  0.78216554749800359936  -1
0.39039761744282452938  0.79172390913350598751  -1
0.39039761744282452938  0.79172390913350598751  -1
1  2  3  4
  
ZONE T='face580'
STRANDID=0, SOLUTIONTIME=0
Nodes=4, Elements=1, ZONETYPE=FEQuadrilateral
DATAPACKING=POINT
DT=(SINGLE SINGLE SINGLE)
0.40947264111653347562  0.45916599769858196245  -1
0.39886011202591203917  0.46912973078811104344  -1
0.39267463311233424816  0.45485796898987279624  -1
0.39267463311233424816  0.45485796898987279624  -1
1  2  3  4
  
ZONE T='face581'
STRANDID=0, SOLUTIONTIME=0
Nodes=4, Elements=1, ZONETYPE=FEQuadrilateral
DATAPACKING=POINT
DT=(SINGLE SINGLE SINGLE)
0.58785249303815456656  0.28371078138362432197  -1
0.57996868403675461145  0.28487785892542116795  -1
0.57067400103763643582  0.2818449646048253876  -1
0.57498671218161601093  0.27198637622147636694  -1
1  2  3  4
  
ZONE T='face582'
STRANDID=0, SOLUTIONTIME=0
Nodes=4, Elements=1, ZONETYPE=FEQuadrilateral
DATAPACKING=POINT
DT=(SINGLE SINGLE SINGLE)
0.57996868403675461145  0.28487785892542116795  1
0.56861177905218340811  0.28655907529551100099  1
0.57067400103763643582  0.2818449646048253876  1
0.57067400103763643582  0.2818449646048253876  1
1  2  3  4
  
ZONE T='face583'
STRANDID=0, SOLUTIONTIME=0
Nodes=4, Elements=1, ZONETYPE=FEQuadrilateral
DATAPACKING=POINT
DT=(SINGLE SINGLE SINGLE)
0.40694798358865602594  0.87183910608731862713  -1
0.41023433742295972726  0.87670443546942256052  -1
0.4082467348661441009  0.88279569142458091946  -1
0.39992404036673168122  0.88243091056887423829  -1
1  2  3  4
  
ZONE T='face584'
STRANDID=0, SOLUTIONTIME=0
Nodes=4, Elements=1, ZONETYPE=FEQuadrilateral
DATAPACKING=POINT
DT=(SINGLE SINGLE SINGLE)
0.41023433742295972726  0.87670443546942256052  1
0.41453492430045180139  0.88307130061855720893  1
0.4082467348661441009  0.88279569142458091946  1
0.4082467348661441009  0.88279569142458091946  1
1  2  3  4
  
ZONE T='face585'
STRANDID=0, SOLUTIONTIME=0
Nodes=4, Elements=1, ZONETYPE=FEQuadrilateral
DATAPACKING=POINT
DT=(SINGLE SINGLE SINGLE)
0.097108382989594649315  0.60646153604489816402  1
0.08488722885570891552  0.61049431072928916908  1
0.087342593501347418061  0.59831531883067967659  1
0.087342593501347418061  0.59831531883067967659  1
1  2  3  4
  
ZONE T='face586'
STRANDID=0, SOLUTIONTIME=0
Nodes=4, Elements=1, ZONETYPE=FEQuadrilateral
DATAPACKING=POINT
DT=(SINGLE SINGLE SINGLE)
0.76009016458722267195  0.53525747126131162368  -1
0.75901485785599931422  0.53473035162367721362  -1
0.7603306958722892972  0.5306978018942225539  -1
0.76197174571346393268  0.52949113120779056629  -1
1  2  3  4
  
ZONE T='face587'
STRANDID=0, SOLUTIONTIME=0
Nodes=4, Elements=1, ZONETYPE=FEQuadrilateral
DATAPACKING=POINT
DT=(SINGLE SINGLE SINGLE)
0.75901485785599931422  0.53473035162367721362  1
0.75651384731829962593  0.53350434630810350534  1
0.7603306958722892972  0.5306978018942225539  1
0.7603306958722892972  0.5306978018942225539  1
1  2  3  4
  
ZONE T='face588'
STRANDID=0, SOLUTIONTIME=0
Nodes=4, Elements=1, ZONETYPE=FEQuadrilateral
DATAPACKING=POINT
DT=(SINGLE SINGLE SINGLE)
0.3539272585772092472  0.83599653441186583258  -1
0.36147644492090341695  0.84440224739145408606  -1
0.36136094355356751517  0.84475621573849668522  -1
0.35006377436060642783  0.84714421742819268069  -1
1  2  3  4
  
ZONE T='face589'
STRANDID=0, SOLUTIONTIME=0
Nodes=4, Elements=1, ZONETYPE=FEQuadrilateral
DATAPACKING=POINT
DT=(SINGLE SINGLE SINGLE)
0.36147644492090341695  0.84440224739145408606  1
0.36172519466108404851  0.844679220143815912  1
0.36136094355356751517  0.84475621573849668522  1
0.36136094355356751517  0.84475621573849668522  1
1  2  3  4
  
ZONE T='face590'
STRANDID=0, SOLUTIONTIME=0
Nodes=4, Elements=1, ZONETYPE=FEQuadrilateral
DATAPACKING=POINT
DT=(SINGLE SINGLE SINGLE)
0.68566683244843784628  0.67626665615938785781  -1
0.69451134193520358551  0.67769354319790964247  -1
0.69476319813006814918  0.67777572493805970932  -1
0.68861680156288151977  0.68519048125783721392  -1
1  2  3  4
  
ZONE T='face591'
STRANDID=0, SOLUTIONTIME=0
Nodes=4, Elements=1, ZONETYPE=FEQuadrilateral
DATAPACKING=POINT
DT=(SINGLE SINGLE SINGLE)
0.69451134193520358551  0.67769354319790964247  1
0.69479357764494931171  0.6777390763590923628  1
0.69476319813006814918  0.67777572493805970932  1
0.69476319813006814918  0.67777572493805970932  1
1  2  3  4
  
ZONE T='face592'
STRANDID=0, SOLUTIONTIME=0
Nodes=4, Elements=1, ZONETYPE=FEQuadrilateral
DATAPACKING=POINT
DT=(SINGLE SINGLE SINGLE)
0.69432052366725538484  0.70531162235316369191  -1
0.70121977753153308388  0.71185058423662406213  -1
0.70080585198229727872  0.7131191107124674744  -1
0.69344408043749705683  0.71508855533380111247  -1
1  2  3  4
  
ZONE T='face593'
STRANDID=0, SOLUTIONTIME=0
Nodes=4, Elements=1, ZONETYPE=FEQuadrilateral
DATAPACKING=POINT
DT=(SINGLE SINGLE SINGLE)
0.70121977753153308388  0.71185058423662406213  1
0.7021724563254795326  0.71275351235658368498  1
0.70080585198229727872  0.7131191107124674744  1
0.70080585198229727872  0.7131191107124674744  1
1  2  3  4
  
ZONE T='face594'
STRANDID=0, SOLUTIONTIME=0
Nodes=4, Elements=1, ZONETYPE=FEQuadrilateral
DATAPACKING=POINT
DT=(SINGLE SINGLE SINGLE)
0.67762373680590082259  0.76172477822350859178  1
0.68247647927046650729  0.76929175966706231371  1
0.6819992611774285951  0.77075425403806074875  1
0.67295101130234125097  0.77195776737426158309  1
1  2  3  4
  
ZONE T='face595'
STRANDID=0, SOLUTIONTIME=0
Nodes=4, Elements=1, ZONETYPE=FEQuadrilateral
DATAPACKING=POINT
DT=(SINGLE SINGLE SINGLE)
0.68247647927046650729  0.76929175966706231371  -1
0.68330316098184284979  0.77058082151515894243  -1
0.6819992611774285951  0.77075425403806074875  -1
0.6819992611774285951  0.77075425403806074875  -1
1  2  3  4
  
ZONE T='face596'
STRANDID=0, SOLUTIONTIME=0
Nodes=4, Elements=1, ZONETYPE=FEQuadrilateral
DATAPACKING=POINT
DT=(SINGLE SINGLE SINGLE)
0.37313758597441437637  0.84024048509026783016  1
0.36454216423096041932  0.83500696816915964682  1
0.36494002532162606034  0.8337876732303739491  1
0.37223069587970192273  0.82709364667394602577  1
1  2  3  4
  
ZONE T='face597'
STRANDID=0, SOLUTIONTIME=0
Nodes=4, Elements=1, ZONETYPE=FEQuadrilateral
DATAPACKING=POINT
DT=(SINGLE SINGLE SINGLE)
0.36454216423096041932  0.83500696816915964682  -1
0.36398291515033193155  0.83466645671853645361  -1
0.36494002532162606034  0.8337876732303739491  -1
0.36494002532162606034  0.8337876732303739491  -1
1  2  3  4
  
ZONE T='face598'
STRANDID=0, SOLUTIONTIME=0
Nodes=4, Elements=1, ZONETYPE=FEQuadrilateral
DATAPACKING=POINT
DT=(SINGLE SINGLE SINGLE)
0.25918257520571774677  0.42453729127315764647  1
0.23827267256152798169  0.43475373860733773634  1
0.23896845984301726129  0.41179093790217774496  1
0.23896845984301726129  0.41179093790217774496  1
1  2  3  4
  
ZONE T='face599'
STRANDID=0, SOLUTIONTIME=0
Nodes=4, Elements=1, ZONETYPE=FEQuadrilateral
DATAPACKING=POINT
DT=(SINGLE SINGLE SINGLE)
0.72942585284039052063  0.47457320915072914724  -1
0.72189154665670351996  0.46677253792618994543  -1
0.72485370645966673564  0.45769462973068086864  -1
0.73445654258054648977  0.45818434184722511837  -1
1  2  3  4
  
ZONE T='face600'
STRANDID=0, SOLUTIONTIME=0
Nodes=4, Elements=1, ZONETYPE=FEQuadrilateral
DATAPACKING=POINT
DT=(SINGLE SINGLE SINGLE)
0.72189154665670351996  0.46677253792618994543  1
0.71251591546562953461  0.45706544417912997602  1
0.72485370645966673564  0.45769462973068086864  1
0.72485370645966673564  0.45769462973068086864  1
1  2  3  4
  
ZONE T='face601'
STRANDID=0, SOLUTIONTIME=0
Nodes=4, Elements=1, ZONETYPE=FEQuadrilateral
DATAPACKING=POINT
DT=(SINGLE SINGLE SINGLE)
0.32649857062592374524  0.10439330095015762756  -1
0.33545758063772451729  0.12374517641050063188  -1
0.30914226090152008286  0.12045373902245043451  -1
0.30914226090152008286  0.12045373902245043451  -1
1  2  3  4
  
ZONE T='face602'
STRANDID=0, SOLUTIONTIME=0
Nodes=4, Elements=1, ZONETYPE=FEQuadrilateral
DATAPACKING=POINT
DT=(SINGLE SINGLE SINGLE)
0.53816321326724947394  0.62555590683942541297  -1
0.55046969022540881422  0.6286625361910820331  -1
0.54987114991666685704  0.63049683762499997286  -1
0.5386398641066864057  0.6268320216275841128  -1
1  2  3  4
  
ZONE T='face603'
STRANDID=0, SOLUTIONTIME=0
Nodes=4, Elements=1, ZONETYPE=FEQuadrilateral
DATAPACKING=POINT
DT=(SINGLE SINGLE SINGLE)
0.56603546783352687299  0.63259193871327812353  1
0.56396434330525035961  0.63509550615316268107  1
0.54987114991666685704  0.63049683762499997286  1
0.55046969022540881422  0.6286625361910820331  1
1  2  3  4
  
ZONE T='face604'
STRANDID=0, SOLUTIONTIME=0
Nodes=4, Elements=1, ZONETYPE=FEQuadrilateral
DATAPACKING=POINT
DT=(SINGLE SINGLE SINGLE)
0.54864375719599711712  0.65361497227864651105  -1
0.54527262353840377784  0.64458959529956494361  -1
0.54987114991666685704  0.63049683762499997286  -1
0.56396434330525035961  0.63509550615316268107  -1
1  2  3  4
  
ZONE T='face605'
STRANDID=0, SOLUTIONTIME=0
Nodes=4, Elements=1, ZONETYPE=FEQuadrilateral
DATAPACKING=POINT
DT=(SINGLE SINGLE SINGLE)
0.54527262353840377784  0.64458959529956494361  1
0.5386398641066864057  0.6268320216275841128  1
0.54987114991666685704  0.63049683762499997286  1
0.54987114991666685704  0.63049683762499997286  1
1  2  3  4
  
ZONE T='face606'
STRANDID=0, SOLUTIONTIME=0
Nodes=4, Elements=1, ZONETYPE=FEQuadrilateral
DATAPACKING=POINT
DT=(SINGLE SINGLE SINGLE)
0.33577801537667167908  0.65460409894735871461  1
0.32470641470300481979  0.66343612951254959942  1
0.3200570860812063656  0.64879204748021279681  1
0.3200570860812063656  0.64879204748021279681  1
1  2  3  4
  
ZONE T='face607'
STRANDID=0, SOLUTIONTIME=0
Nodes=4, Elements=1, ZONETYPE=FEQuadrilateral
DATAPACKING=POINT
DT=(SINGLE SINGLE SINGLE)
0.28922365640355063299  0.75019111179704389691  -1
0.30620333596316556823  0.74153275326745216045  -1
0.30575299026133834213  0.75921627323515794572  -1
0.30575299026133834213  0.75921627323515794572  -1
1  2  3  4
  
ZONE T='face608'
STRANDID=0, SOLUTIONTIME=0
Nodes=4, Elements=1, ZONETYPE=FEQuadrilateral
DATAPACKING=POINT
DT=(SINGLE SINGLE SINGLE)
0.52509722183952778352  0.35051205083564379583  -1
0.52344641224148802383  0.34802507952395367319  -1
0.52628141393184202368  0.3393368632253593864  -1
0.53123166563121471118  0.34006275021019027882  -1
1  2  3  4
  
ZONE T='face609'
STRANDID=0, SOLUTIONTIME=0
Nodes=4, Elements=1, ZONETYPE=FEQuadrilateral
DATAPACKING=POINT
DT=(SINGLE SINGLE SINGLE)
0.53209849897012395648  0.33858620197566219323  1
0.53123166563121471118  0.34006275021019027882  1
0.52823464568032785227  0.33908480994169276634  1
0.52823464568032785227  0.33908480994169276634  1
1  2  3  4
  
ZONE T='face610'
STRANDID=0, SOLUTIONTIME=0
Nodes=4, Elements=1, ZONETYPE=FEQuadrilateral
DATAPACKING=POINT
DT=(SINGLE SINGLE SINGLE)
0.52823464568032785227  0.33908480994169276634  -1
0.53123166563121471118  0.34006275021019027882  -1
0.52628141393184202368  0.3393368632253593864  -1
0.52628141393184202368  0.3393368632253593864  -1
1  2  3  4
  
ZONE T='face611'
STRANDID=0, SOLUTIONTIME=0
Nodes=4, Elements=1, ZONETYPE=FEQuadrilateral
DATAPACKING=POINT
DT=(SINGLE SINGLE SINGLE)
0.51835801817828830451  0.34035933171586030266  1
0.52628141393184202368  0.3393368632253593864  1
0.52344641224148802383  0.34802507952395367319  1
0.52344641224148802383  0.34802507952395367319  1
1  2  3  4
  
ZONE T='face612'
STRANDID=0, SOLUTIONTIME=0
Nodes=4, Elements=1, ZONETYPE=FEQuadrilateral
DATAPACKING=POINT
DT=(SINGLE SINGLE SINGLE)
0.74732894255339910039  0.52482638511454249297  1
0.75486200402919501062  0.52871127728788536171  1
0.75080724524088071625  0.53325501528406804574  1
0.75080724524088071625  0.53325501528406804574  1
1  2  3  4
  
ZONE T='face613'
STRANDID=0, SOLUTIONTIME=0
Nodes=4, Elements=1, ZONETYPE=FEQuadrilateral
DATAPACKING=POINT
DT=(SINGLE SINGLE SINGLE)
0.68330316098184284979  0.77058082151515894243  -1
0.68247647927046650729  0.76929175966706231371  -1
0.68443037109169668764  0.76330381446594897099  -1
0.68558990513439943548  0.76357280883245870484  -1
1  2  3  4
  
ZONE T='face614'
STRANDID=0, SOLUTIONTIME=0
Nodes=4, Elements=1, ZONETYPE=FEQuadrilateral
DATAPACKING=POINT
DT=(SINGLE SINGLE SINGLE)
0.68247647927046650729  0.76929175966706231371  1
0.67762373680590082259  0.76172477822350859178  1
0.68443037109169668764  0.76330381446594897099  1
0.68443037109169668764  0.76330381446594897099  1
1  2  3  4
  
ZONE T='face615'
STRANDID=0, SOLUTIONTIME=0
Nodes=4, Elements=1, ZONETYPE=FEQuadrilateral
DATAPACKING=POINT
DT=(SINGLE SINGLE SINGLE)
0.14737450964840537182  0.33156737731061536323  -1
0.15459882343884254197  0.33867876843993205416  -1
0.14113682952015585426  0.33843607904130029729  -1
0.14113682952015585426  0.33843607904130029729  -1
1  2  3  4
  
ZONE T='face616'
STRANDID=0, SOLUTIONTIME=0
Nodes=4, Elements=1, ZONETYPE=FEQuadrilateral
DATAPACKING=POINT
DT=(SINGLE SINGLE SINGLE)
0.23873129513242724586  0.66335250919299637573  1
0.21768071141151820735  0.64947118292500993775  1
0.23579200141643183453  0.63512498040122178367  1
0.23579200141643183453  0.63512498040122178367  1
1  2  3  4
  
ZONE T='face617'
STRANDID=0, SOLUTIONTIME=0
Nodes=4, Elements=1, ZONETYPE=FEQuadrilateral
DATAPACKING=POINT
DT=(SINGLE SINGLE SINGLE)
0.22501228636071857192  0.15721756062152436595  1
0.21813743495947482409  0.14847415532201599375  1
0.22719738745754242126  0.14618072585038460742  1
0.22719738745754242126  0.14618072585038460742  1
1  2  3  4
  
ZONE T='face618'
STRANDID=0, SOLUTIONTIME=0
Nodes=4, Elements=1, ZONETYPE=FEQuadrilateral
DATAPACKING=POINT
DT=(SINGLE SINGLE SINGLE)
0.82413303118685565796  0.30715050425416751123  -1
0.82772070092935767782  0.30073739888403616671  -1
0.82997768909091773626  0.30650150572566975393  -1
0.82997768909091773626  0.30650150572566975393  -1
1  2  3  4
  
ZONE T='face619'
STRANDID=0, SOLUTIONTIME=0
Nodes=4, Elements=1, ZONETYPE=FEQuadrilateral
DATAPACKING=POINT
DT=(SINGLE SINGLE SINGLE)
0.4544201830834085909  0.066190887498522796295  1
0.45824556696588419902  0.081770361303982366796  1
0.44245610287892728207  0.077666225585823506217  1
0.44245610287892728207  0.077666225585823506217  1
1  2  3  4
  
ZONE T='face620'
STRANDID=0, SOLUTIONTIME=0
Nodes=4, Elements=1, ZONETYPE=FEQuadrilateral
DATAPACKING=POINT
DT=(SINGLE SINGLE SINGLE)
0.53387146017128073172  0.27623693742697852382  -1
0.53740748786633296685  0.27098996084914650506  -1
0.54050524113181475094  0.2720007708236640287  -1
0.54259458200104504488  0.2791241645249205594  -1
1  2  3  4
  
ZONE T='face621'
STRANDID=0, SOLUTIONTIME=0
Nodes=4, Elements=1, ZONETYPE=FEQuadrilateral
DATAPACKING=POINT
DT=(SINGLE SINGLE SINGLE)
0.53740748786633296685  0.27098996084914650506  1
0.53935928761421869648  0.26809375967512710792  1
0.54050524113181475094  0.2720007708236640287  1
0.54050524113181475094  0.2720007708236640287  1
1  2  3  4
  
ZONE T='face622'
STRANDID=0, SOLUTIONTIME=0
Nodes=4, Elements=1, ZONETYPE=FEQuadrilateral
DATAPACKING=POINT
DT=(SINGLE SINGLE SINGLE)
0.66202385027861687661  0.54608086443284198364  1
0.64248142300616717382  0.54966900290078057889  1
0.65282884567265020426  0.52698234677314548247  1
0.65282884567265020426  0.52698234677314548247  1
1  2  3  4
  
ZONE T='face623'
STRANDID=0, SOLUTIONTIME=0
Nodes=4, Elements=1, ZONETYPE=FEQuadrilateral
DATAPACKING=POINT
DT=(SINGLE SINGLE SINGLE)
0.68373516166745851308  0.6926451803674394947  -1
0.68572207741745228038  0.70046293371251733273  -1
0.67390631993141814071  0.69918748772276761994  -1
0.67390631993141814071  0.69918748772276761994  -1
1  2  3  4
  
ZONE T='face624'
STRANDID=0, SOLUTIONTIME=0
Nodes=4, Elements=1, ZONETYPE=FEQuadrilateral
DATAPACKING=POINT
DT=(SINGLE SINGLE SINGLE)
0.084716406531601229357  0.76390201193477402786  -1
0.087887376269606021228  0.77421591701753522674  -1
0.085629015696317922757  0.78113694468665595405  -1
0.072270375815291165722  0.77737634592183801896  -1
1  2  3  4
  
ZONE T='face625'
STRANDID=0, SOLUTIONTIME=0
Nodes=4, Elements=1, ZONETYPE=FEQuadrilateral
DATAPACKING=POINT
DT=(SINGLE SINGLE SINGLE)
0.087887376269606021228  0.77421591701753522674  1
0.090430811338663721899  0.78248870107221146775  1
0.085629015696317922757  0.78113694468665595405  1
0.085629015696317922757  0.78113694468665595405  1
1  2  3  4
  
ZONE T='face626'
STRANDID=0, SOLUTIONTIME=0
Nodes=4, Elements=1, ZONETYPE=FEQuadrilateral
DATAPACKING=POINT
DT=(SINGLE SINGLE SINGLE)
0.39155566940854275026  0.29062237762267345564  -1
0.38667703194785241205  0.29289396268342104968  -1
0.36857005947209015018  0.28698558108609989459  -1
0.37030080640564849714  0.27217839681313815703  -1
1  2  3  4
  
ZONE T='face627'
STRANDID=0, SOLUTIONTIME=0
Nodes=4, Elements=1, ZONETYPE=FEQuadrilateral
DATAPACKING=POINT
DT=(SINGLE SINGLE SINGLE)
0.3694329099699594221  0.27142527668235516547  1
0.37030080640564849714  0.27217839681313815703  1
0.36920491199521732195  0.27553690192819435545  1
0.36920491199521732195  0.27553690192819435545  1
1  2  3  4
  
ZONE T='face628'
STRANDID=0, SOLUTIONTIME=0
Nodes=4, Elements=1, ZONETYPE=FEQuadrilateral
DATAPACKING=POINT
DT=(SINGLE SINGLE SINGLE)
0.36920491199521732195  0.27553690192819435545  -1
0.37030080640564849714  0.27217839681313815703  -1
0.36857005947209015018  0.28698558108609989459  -1
0.36857005947209015018  0.28698558108609989459  -1
1  2  3  4
  
ZONE T='face629'
STRANDID=0, SOLUTIONTIME=0
Nodes=4, Elements=1, ZONETYPE=FEQuadrilateral
DATAPACKING=POINT
DT=(SINGLE SINGLE SINGLE)
0.36775384025164065127  0.30170495548727949142  1
0.36857005947209015018  0.28698558108609989459  1
0.38667703194785241205  0.29289396268342104968  1
0.38667703194785241205  0.29289396268342104968  1
1  2  3  4
  
ZONE T='face630'
STRANDID=0, SOLUTIONTIME=0
Nodes=4, Elements=1, ZONETYPE=FEQuadrilateral
DATAPACKING=POINT
DT=(SINGLE SINGLE SINGLE)
0.37106166775427606996  0.50182049106974535579  1
0.37778534751363307409  0.51807611146867460494  1
0.35761392136058578473  0.51764233500904843766  1
0.35761392136058578473  0.51764233500904843766  1
1  2  3  4
  
ZONE T='face631'
STRANDID=0, SOLUTIONTIME=0
Nodes=4, Elements=1, ZONETYPE=FEQuadrilateral
DATAPACKING=POINT
DT=(SINGLE SINGLE SINGLE)
0.46905870933102611353  0.11034086425132115517  -1
0.48212241999810079296  0.11121394547715683643  -1
0.48084905006318734433  0.11511634647405810661  -1
0.47593110336487587375  0.12320348121318935863  -1
1  2  3  4
  
ZONE T='face632'
STRANDID=0, SOLUTIONTIME=0
Nodes=4, Elements=1, ZONETYPE=FEQuadrilateral
DATAPACKING=POINT
DT=(SINGLE SINGLE SINGLE)
0.48212241999810079296  0.11121394547715683643  1
0.48317922640707988702  0.11128457455480077198  1
0.48084905006318734433  0.11511634647405810661  1
0.48084905006318734433  0.11511634647405810661  1
1  2  3  4
  
ZONE T='face633'
STRANDID=0, SOLUTIONTIME=0
Nodes=4, Elements=1, ZONETYPE=FEQuadrilateral
DATAPACKING=POINT
DT=(SINGLE SINGLE SINGLE)
0.30125814002844125694  0.62120618387519666026  -1
0.31350357494692571159  0.62796742848507725032  -1
0.31107700849167529977  0.63540394406030964447  -1
0.30159845611131935739  0.64189103792239154966  -1
1  2  3  4
  
ZONE T='face634'
STRANDID=0, SOLUTIONTIME=0
Nodes=4, Elements=1, ZONETYPE=FEQuadrilateral
DATAPACKING=POINT
DT=(SINGLE SINGLE SINGLE)
0.31350357494692571159  0.62796742848507725032  1
0.31817449126347524535  0.63054644735853526694  1
0.31107700849167529977  0.63540394406030964447  1
0.31107700849167529977  0.63540394406030964447  1
1  2  3  4
  
ZONE T='face635'
STRANDID=0, SOLUTIONTIME=0
Nodes=4, Elements=1, ZONETYPE=FEQuadrilateral
DATAPACKING=POINT
DT=(SINGLE SINGLE SINGLE)
0.69867587185602897382  0.69871195483522852143  -1
0.70444995351325112587  0.70195130703083596924  -1
0.70414733053559486198  0.70287873289296132207  -1
0.69432052366725538484  0.70531162235316369191  -1
1  2  3  4
  
ZONE T='face636'
STRANDID=0, SOLUTIONTIME=0
Nodes=4, Elements=1, ZONETYPE=FEQuadrilateral
DATAPACKING=POINT
DT=(SINGLE SINGLE SINGLE)
0.70444995351325112587  0.70195130703083596924  1
0.70550425850472076039  0.70254278900003963582  1
0.70414733053559486198  0.70287873289296132207  1
0.70414733053559486198  0.70287873289296132207  1
1  2  3  4
  
ZONE T='face637'
STRANDID=0, SOLUTIONTIME=0
Nodes=4, Elements=1, ZONETYPE=FEQuadrilateral
DATAPACKING=POINT
DT=(SINGLE SINGLE SINGLE)
0.49907127264230694008  0.4560299112331250293  1
0.49011398333902661539  0.45017646555220625082  1
0.49119076098471720071  0.4468765461471907452  1
0.49875161561812947353  0.4427957415198717217  1
1  2  3  4
  
ZONE T='face638'
STRANDID=0, SOLUTIONTIME=0
Nodes=4, Elements=1, ZONETYPE=FEQuadrilateral
DATAPACKING=POINT
DT=(SINGLE SINGLE SINGLE)
0.49011398333902661539  0.45017646555220625082  -1
0.4878354675417548858  0.44868749182356254535  -1
0.49119076098471720071  0.4468765461471907452  -1
0.49119076098471720071  0.4468765461471907452  -1
1  2  3  4
  
ZONE T='face639'
STRANDID=0, SOLUTIONTIME=0
Nodes=4, Elements=1, ZONETYPE=FEQuadrilateral
DATAPACKING=POINT
DT=(SINGLE SINGLE SINGLE)
0.52622988828704875264  0.19907764955533502338  1
0.52865021202415762858  0.19704443851250583175  1
0.53446981705914486938  0.19894340021570733334  1
0.53443845547447021982  0.20153674061993492872  1
1  2  3  4
  
ZONE T='face640'
STRANDID=0, SOLUTIONTIME=0
Nodes=4, Elements=1, ZONETYPE=FEQuadrilateral
DATAPACKING=POINT
DT=(SINGLE SINGLE SINGLE)
0.52865021202415762858  0.19704443851250583175  -1
0.53455274478546466188  0.19208597175578731586  -1
0.53446981705914486938  0.19894340021570733334  -1
0.53446981705914486938  0.19894340021570733334  -1
1  2  3  4
  
ZONE T='face641'
STRANDID=0, SOLUTIONTIME=0
Nodes=4, Elements=1, ZONETYPE=FEQuadrilateral
DATAPACKING=POINT
DT=(SINGLE SINGLE SINGLE)
0.49845073740451018018  0.091173192256251506249  -1
0.48932105155582783507  0.089152841160986096014  -1
0.49106550507434509889  0.083806745762422307777  -1
0.49536445280026275562  0.079551175722960165704  -1
1  2  3  4
  
ZONE T='face642'
STRANDID=0, SOLUTIONTIME=0
Nodes=4, Elements=1, ZONETYPE=FEQuadrilateral
DATAPACKING=POINT
DT=(SINGLE SINGLE SINGLE)
0.48932105155582783507  0.089152841160986096014  1
0.48633291515735377342  0.088491582411723571089  1
0.49106550507434509889  0.083806745762422307777  1
0.49106550507434509889  0.083806745762422307777  1
1  2  3  4
  
ZONE T='face643'
STRANDID=0, SOLUTIONTIME=0
Nodes=4, Elements=1, ZONETYPE=FEQuadrilateral
DATAPACKING=POINT
DT=(SINGLE SINGLE SINGLE)
0.39741837650336186982  0.77990784223648168538  -1
0.40086390709101071828  0.76654944236066457908  -1
0.41138870472481992024  0.77589279289929802275  -1
0.41138870472481992024  0.77589279289929802275  -1
1  2  3  4
  
ZONE T='face644'
STRANDID=0, SOLUTIONTIME=0
Nodes=4, Elements=1, ZONETYPE=FEQuadrilateral
DATAPACKING=POINT
DT=(SINGLE SINGLE SINGLE)
0.12134131306246370707  0.399101908352550383  1
0.12787513964911254027  0.40468384038235516442  1
0.11845953013507017071  0.40793349158291980494  1
0.11845953013507017071  0.40793349158291980494  1
1  2  3  4
  
ZONE T='face645'
STRANDID=0, SOLUTIONTIME=0
Nodes=4, Elements=1, ZONETYPE=FEQuadrilateral
DATAPACKING=POINT
DT=(SINGLE SINGLE SINGLE)
0.31671978155903213192  0.52454350865364296475  -1
0.29022328043806344677  0.51758596345758978163  -1
0.2907364102165916897  0.51601341324703076108  -1
0.31179109440780972129  0.49435381173175191316  -1
1  2  3  4
  
ZONE T='face646'
STRANDID=0, SOLUTIONTIME=0
Nodes=4, Elements=1, ZONETYPE=FEQuadrilateral
DATAPACKING=POINT
DT=(SINGLE SINGLE SINGLE)
0.29022328043806344677  0.51758596345758978163  1
0.28941427692591070731  0.51737353244740202918  1
0.2907364102165916897  0.51601341324703076108  1
0.2907364102165916897  0.51601341324703076108  1
1  2  3  4
  
ZONE T='face647'
STRANDID=0, SOLUTIONTIME=0
Nodes=4, Elements=1, ZONETYPE=FEQuadrilateral
DATAPACKING=POINT
DT=(SINGLE SINGLE SINGLE)
0.39238070695398374887  0.61129991955886608945  1
0.39097656793448831714  0.60335767548678687078  1
0.39746789169837781763  0.60650385220839486689  1
0.39746789169837781763  0.60650385220839486689  1
1  2  3  4
  
ZONE T='face648'
STRANDID=0, SOLUTIONTIME=0
Nodes=4, Elements=1, ZONETYPE=FEQuadrilateral
DATAPACKING=POINT
DT=(SINGLE SINGLE SINGLE)
0.2613729188199275244  0.85625458522689579244  -1
0.2594880254986225987  0.84191196361691533756  -1
0.27185597234268926714  0.84800979679170707115  -1
0.27185597234268926714  0.84800979679170707115  -1
1  2  3  4
  
ZONE T='face649'
STRANDID=0, SOLUTIONTIME=0
Nodes=4, Elements=1, ZONETYPE=FEQuadrilateral
DATAPACKING=POINT
DT=(SINGLE SINGLE SINGLE)
0.56703264710240464108  0.30215831586838076683  1
0.57837840202359658281  0.3113942179115040676  1
0.56397588307651091988  0.31559645318717327589  1
0.56397588307651091988  0.31559645318717327589  1
1  2  3  4
  
ZONE T='face650'
STRANDID=0, SOLUTIONTIME=0
Nodes=4, Elements=1, ZONETYPE=FEQuadrilateral
DATAPACKING=POINT
DT=(SINGLE SINGLE SINGLE)
0.65464322956689602329  0.60648876693592179699  -1
0.66367199283044520097  0.62068096842855779993  -1
0.64385031529942071682  0.62111307108013591449  -1
0.64385031529942071682  0.62111307108013591449  -1
1  2  3  4
  
ZONE T='face651'
STRANDID=0, SOLUTIONTIME=0
Nodes=4, Elements=1, ZONETYPE=FEQuadrilateral
DATAPACKING=POINT
DT=(SINGLE SINGLE SINGLE)
0.58935547623028228248  0.97663235980162299565  -1
0.61284223095683387772  0.98269459931874592051  -1
0.61235715681760938267  0.98418116952319290025  -1
0.59613215189383594872  0.99598301170200675969  -1
1  2  3  4
  
ZONE T='face652'
STRANDID=0, SOLUTIONTIME=0
Nodes=4, Elements=1, ZONETYPE=FEQuadrilateral
DATAPACKING=POINT
DT=(SINGLE SINGLE SINGLE)
0.61284223095683387772  0.98269459931874592051  1
0.61399264699420019742  0.98299153679027195807  1
0.61235715681760938267  0.98418116952319290025  1
0.61235715681760938267  0.98418116952319290025  1
1  2  3  4
  
ZONE T='face653'
STRANDID=0, SOLUTIONTIME=0
Nodes=4, Elements=1, ZONETYPE=FEQuadrilateral
DATAPACKING=POINT
DT=(SINGLE SINGLE SINGLE)
0.19176219516949244426  0.22321022739901844045  -1
0.18951526854736980288  0.21118320070445117942  -1
0.19996249264787252509  0.21241467693564977659  -1
0.19996249264787252509  0.21241467693564977659  -1
1  2  3  4
  
ZONE T='face654'
STRANDID=0, SOLUTIONTIME=0
Nodes=4, Elements=1, ZONETYPE=FEQuadrilateral
DATAPACKING=POINT
DT=(SINGLE SINGLE SINGLE)
0.54955667591265555671  0.3741336516185897465  -1
0.55619170375341075996  0.36183078651102451584  -1
0.5648385764769822126  0.3740591890760247562  -1
0.5648385764769822126  0.3740591890760247562  -1
1  2  3  4
  
ZONE T='face655'
STRANDID=0, SOLUTIONTIME=0
Nodes=4, Elements=1, ZONETYPE=FEQuadrilateral
DATAPACKING=POINT
DT=(SINGLE SINGLE SINGLE)
0.21974304363606772528  0.4233017123415632188  1
0.23827267256152798169  0.43475373860733773634  1
0.2192564999577411855  0.44378029265928414793  1
0.2192564999577411855  0.44378029265928414793  1
1  2  3  4
  
ZONE T='face656'
STRANDID=0, SOLUTIONTIME=0
Nodes=4, Elements=1, ZONETYPE=FEQuadrilateral
DATAPACKING=POINT
DT=(SINGLE SINGLE SINGLE)
0.033589295816420533525  0.73761147997295106737  -1
0.022839781326941976936  0.74287622099483985316  -1
0.020685308649143044346  0.74217320746022075184  -1
0.02142836376107403254  0.73320342423338902282  -1
1  2  3  4
  
ZONE T='face657'
STRANDID=0, SOLUTIONTIME=0
Nodes=4, Elements=1, ZONETYPE=FEQuadrilateral
DATAPACKING=POINT
DT=(SINGLE SINGLE SINGLE)
0.022839781326941976936  0.74287622099483985316  1
0.020533500541772969905  0.74400575768875831795  1
0.020685308649143044346  0.74217320746022075184  1
0.020685308649143044346  0.74217320746022075184  1
1  2  3  4
  
ZONE T='face658'
STRANDID=0, SOLUTIONTIME=0
Nodes=4, Elements=1, ZONETYPE=FEQuadrilateral
DATAPACKING=POINT
DT=(SINGLE SINGLE SINGLE)
0.41010322786952979612  0.30495043669453281154  1
0.40955627427310026256  0.32664246754247594495  1
0.38963397200555405231  0.31524029289309374313  1
0.38963397200555405231  0.31524029289309374313  1
1  2  3  4
  
ZONE T='face659'
STRANDID=0, SOLUTIONTIME=0
Nodes=4, Elements=1, ZONETYPE=FEQuadrilateral
DATAPACKING=POINT
DT=(SINGLE SINGLE SINGLE)
0.41109723957015742446  0.60127107222619047278  1
0.40527539338467361008  0.60063791153953427493  1
0.40909556014743742036  0.59566962503228348957  1
0.40909556014743742036  0.59566962503228348957  1
1  2  3  4
  
ZONE T='face660'
STRANDID=0, SOLUTIONTIME=0
Nodes=4, Elements=1, ZONETYPE=FEQuadrilateral
DATAPACKING=POINT
DT=(SINGLE SINGLE SINGLE)
0.28177696607458307954  0.41341154985282346779  -1
0.29614895633208482284  0.40553024172866886099  -1
0.30523463646419524142  0.40849493753099391791  -1
0.30465323855781484275  0.42885107676619266259  -1
1  2  3  4
  
ZONE T='face661'
STRANDID=0, SOLUTIONTIME=0
Nodes=4, Elements=1, ZONETYPE=FEQuadrilateral
DATAPACKING=POINT
DT=(SINGLE SINGLE SINGLE)
0.29614895633208482284  0.40553024172866886099  1
0.30546522759341032671  0.40042138741808463998  1
0.30523463646419524142  0.40849493753099391791  1
0.30523463646419524142  0.40849493753099391791  1
1  2  3  4
  
ZONE T='face662'
STRANDID=0, SOLUTIONTIME=0
Nodes=4, Elements=1, ZONETYPE=FEQuadrilateral
DATAPACKING=POINT
DT=(SINGLE SINGLE SINGLE)
0.32829559830868187964  0.38490747091932314694  1
0.30546522759341032671  0.40042138741808463998  1
0.30403760409217212013  0.37331931666504009071  1
0.30403760409217212013  0.37331931666504009071  1
1  2  3  4
  
ZONE T='face663'
STRANDID=0, SOLUTIONTIME=0
Nodes=4, Elements=1, ZONETYPE=FEQuadrilateral
DATAPACKING=POINT
DT=(SINGLE SINGLE SINGLE)
0.37595822420227575922  0.040588418763785640009  1
0.3719808394037885102  0.065160974197413221165  1
0.350046391914156374  0.056857895179356715554  1
0.350046391914156374  0.056857895179356715554  1
1  2  3  4
  
ZONE T='face664'
STRANDID=0, SOLUTIONTIME=0
Nodes=4, Elements=1, ZONETYPE=FEQuadrilateral
DATAPACKING=POINT
DT=(SINGLE SINGLE SINGLE)
0.67081547874800828701  0.50292167512569474486  -1
0.65713390592648046606  0.48350357399138127468  -1
0.65978482188734044467  0.4753795113724026411  -1
0.6843783451504164006  0.4716988206846355336  -1
1  2  3  4
  
ZONE T='face665'
STRANDID=0, SOLUTIONTIME=0
Nodes=4, Elements=1, ZONETYPE=FEQuadrilateral
DATAPACKING=POINT
DT=(SINGLE SINGLE SINGLE)
0.65713390592648046606  0.48350357399138127468  1
0.6522087484951261116  0.47651335390835314332  1
0.65978482188734044467  0.4753795113724026411  1
0.65978482188734044467  0.4753795113724026411  1
1  2  3  4
  
ZONE T='face666'
STRANDID=0, SOLUTIONTIME=0
Nodes=4, Elements=1, ZONETYPE=FEQuadrilateral
DATAPACKING=POINT
DT=(SINGLE SINGLE SINGLE)
0.49299918738278447616  0.35047098103571594496  1
0.48777546709804536773  0.366479723413480174  1
0.48030444307793263015  0.35350743123660860467  1
0.48030444307793263015  0.35350743123660860467  1
1  2  3  4
  
ZONE T='face667'
STRANDID=0, SOLUTIONTIME=0
Nodes=4, Elements=1, ZONETYPE=FEQuadrilateral
DATAPACKING=POINT
DT=(SINGLE SINGLE SINGLE)
0.42266370671405328885  0.57068271878162390998  -1
0.43473778789298134217  0.57057887067818680027  -1
0.43058398355821009273  0.58261515094234872514  -1
0.43058398355821009273  0.58261515094234872514  -1
1  2  3  4
  
ZONE T='face668'
STRANDID=0, SOLUTIONTIME=0
Nodes=4, Elements=1, ZONETYPE=FEQuadrilateral
DATAPACKING=POINT
DT=(SINGLE SINGLE SINGLE)
0.39846550457145690771  0.5913352099621813629  1
0.39161257959766793135  0.58571089331457226734  1
0.40100900988709292649  0.58291544100627690206  1
0.40100900988709292649  0.58291544100627690206  1
1  2  3  4
  
ZONE T='face669'
STRANDID=0, SOLUTIONTIME=0
Nodes=4, Elements=1, ZONETYPE=FEQuadrilateral
DATAPACKING=POINT
DT=(SINGLE SINGLE SINGLE)
0.794863640716844011  0.31064846127279105437  -1
0.78966855021998261233  0.32468866081291847259  -1
0.77680276353104993348  0.3106119711440401554  -1
0.77680276353104993348  0.3106119711440401554  -1
1  2  3  4
  
ZONE T='face670'
STRANDID=0, SOLUTIONTIME=0
Nodes=4, Elements=1, ZONETYPE=FEQuadrilateral
DATAPACKING=POINT
DT=(SINGLE SINGLE SINGLE)
0.47432914380972401869  0.29990747894145564079  1
0.4588922265874443851  0.30416745401033984386  1
0.46331402317767195198  0.28832113751452714823  1
0.46331402317767195198  0.28832113751452714823  1
1  2  3  4
  
ZONE T='face671'
STRANDID=0, SOLUTIONTIME=0
Nodes=4, Elements=1, ZONETYPE=FEQuadrilateral
DATAPACKING=POINT
DT=(SINGLE SINGLE SINGLE)
0.094102795668625838221  0.80167363721158435563  1
0.080388073603817694623  0.79719846544799399801  1
0.083011554020685773825  0.78915848247569830853  1
0.090430811338663721899  0.78248870107221146775  1
1  2  3  4
  
ZONE T='face672'
STRANDID=0, SOLUTIONTIME=0
Nodes=4, Elements=1, ZONETYPE=FEQuadrilateral
DATAPACKING=POINT
DT=(SINGLE SINGLE SINGLE)
0.080388073603817694623  0.79719846544799399801  -1
0.075751182552531576286  0.79568542830400357246  -1
0.083011554020685773825  0.78915848247569830853  -1
0.083011554020685773825  0.78915848247569830853  -1
1  2  3  4
  
ZONE T='face673'
STRANDID=0, SOLUTIONTIME=0
Nodes=4, Elements=1, ZONETYPE=FEQuadrilateral
DATAPACKING=POINT
DT=(SINGLE SINGLE SINGLE)
0.48262241038178266272  0.222037885198351298  -1
0.47696545874879175964  0.21245504571693660245  -1
0.48757966817383957547  0.21050744397116508133  -1
0.48757966817383957547  0.21050744397116508133  -1
1  2  3  4
  
ZONE T='face674'
STRANDID=0, SOLUTIONTIME=0
Nodes=4, Elements=1, ZONETYPE=FEQuadrilateral
DATAPACKING=POINT
DT=(SINGLE SINGLE SINGLE)
0.52795558921738094948  0.47023756451791798305  1
0.51621435275218119365  0.47733851007149458168  1
0.51250323461496516408  0.47612755654865895893  1
0.51243164725931567016  0.46290636906645726834  1
1  2  3  4
  
ZONE T='face675'
STRANDID=0, SOLUTIONTIME=0
Nodes=4, Elements=1, ZONETYPE=FEQuadrilateral
DATAPACKING=POINT
DT=(SINGLE SINGLE SINGLE)
0.51621435275218119365  0.47733851007149458168  -1
0.51252188307417811952  0.47957166721975957868  -1
0.51250323461496516408  0.47612755654865895893  -1
0.51250323461496516408  0.47612755654865895893  -1
1  2  3  4
  
ZONE T='face676'
STRANDID=0, SOLUTIONTIME=0
Nodes=4, Elements=1, ZONETYPE=FEQuadrilateral
DATAPACKING=POINT
DT=(SINGLE SINGLE SINGLE)
0.4217804457088173975  0.59116648676286764896  1
0.41573198775226771762  0.59693713875283238579  1
0.41319932155363864323  0.58991408446649951092  1
0.41319932155363864323  0.58991408446649951092  1
1  2  3  4
  
ZONE T='face677'
STRANDID=0, SOLUTIONTIME=0
Nodes=4, Elements=1, ZONETYPE=FEQuadrilateral
DATAPACKING=POINT
DT=(SINGLE SINGLE SINGLE)
0.19934892269156337385  0.50009158307113188435  -1
0.20736803293198002862  0.48262846076867182976  -1
0.21644595428124766001  0.49790098263574705806  -1
0.21644595428124766001  0.49790098263574705806  -1
1  2  3  4
  
ZONE T='face678'
STRANDID=0, SOLUTIONTIME=0
Nodes=4, Elements=1, ZONETYPE=FEQuadrilateral
DATAPACKING=POINT
DT=(SINGLE SINGLE SINGLE)
0.56099217952729307779  0.46327553163039042472  -1
0.58071142261029529141  0.44673972419737500994  -1
0.58054067287732336045  0.47380730924488340117  -1
0.58054067287732336045  0.47380730924488340117  -1
1  2  3  4
  
ZONE T='face679'
STRANDID=0, SOLUTIONTIME=0
Nodes=4, Elements=1, ZONETYPE=FEQuadrilateral
DATAPACKING=POINT
DT=(SINGLE SINGLE SINGLE)
0.19518100400444970965  0.46748826383849889643  -1
0.18992574576561152555  0.46150660613649430175  -1
0.19332754206606517222  0.45108137705720985355  -1
0.20102528181426257414  0.44959535958989838011  -1
1  2  3  4
  
ZONE T='face680'
STRANDID=0, SOLUTIONTIME=0
Nodes=4, Elements=1, ZONETYPE=FEQuadrilateral
DATAPACKING=POINT
DT=(SINGLE SINGLE SINGLE)
0.18992574576561152555  0.46150660613649430175  1
0.1825879922305023717  0.45315460363653714548  1
0.19332754206606517222  0.45108137705720985355  1
0.19332754206606517222  0.45108137705720985355  1
1  2  3  4
  
ZONE T='face681'
STRANDID=0, SOLUTIONTIME=0
Nodes=4, Elements=1, ZONETYPE=FEQuadrilateral
DATAPACKING=POINT
DT=(SINGLE SINGLE SINGLE)
0.25676255182177032399  0.56621726770978186849  -1
0.24536945722488356925  0.5472593241845477019  -1
0.26933090178394075709  0.54045844630008499365  -1
0.26933090178394075709  0.54045844630008499365  -1
1  2  3  4
  
ZONE T='face682'
STRANDID=0, SOLUTIONTIME=0
Nodes=4, Elements=1, ZONETYPE=FEQuadrilateral
DATAPACKING=POINT
DT=(SINGLE SINGLE SINGLE)
0.33674430558408335878  0.48981848246741938047  1
0.33665341150010763549  0.48983500277000069367  1
0.3193949312490063086  0.48420348776936578128  1
0.32949255556348855389  0.47072421931805374928  1
1  2  3  4
  
ZONE T='face683'
STRANDID=0, SOLUTIONTIME=0
Nodes=4, Elements=1, ZONETYPE=FEQuadrilateral
DATAPACKING=POINT
DT=(SINGLE SINGLE SINGLE)
0.33665341150010763549  0.48983500277000069367  -1
0.31179109440780972129  0.49435381173175191316  -1
0.3193949312490063086  0.48420348776936578128  -1
0.3193949312490063086  0.48420348776936578128  -1
1  2  3  4
  
ZONE T='face684'
STRANDID=0, SOLUTIONTIME=0
Nodes=4, Elements=1, ZONETYPE=FEQuadrilateral
DATAPACKING=POINT
DT=(SINGLE SINGLE SINGLE)
0.80322170220373145799  0.32074364921045334098  -1
0.81254836254606432888  0.32848259593852680016  -1
0.80121523682597184379  0.33285948563469014427  -1
0.80121523682597184379  0.33285948563469014427  -1
1  2  3  4
  
ZONE T='face685'
STRANDID=0, SOLUTIONTIME=0
Nodes=4, Elements=1, ZONETYPE=FEQuadrilateral
DATAPACKING=POINT
DT=(SINGLE SINGLE SINGLE)
0.060735302851670586177  0.65884721314251992741  1
0.052928697091938176067  0.66541477079468502875  1
0.052754098865261514484  0.65367222996222085207  1
0.052754098865261514484  0.65367222996222085207  1
1  2  3  4
  
ZONE T='face686'
STRANDID=0, SOLUTIONTIME=0
Nodes=4, Elements=1, ZONETYPE=FEQuadrilateral
DATAPACKING=POINT
DT=(SINGLE SINGLE SINGLE)
0.57722491790622854069  0.22259575848578069812  -1
0.57545523931463571365  0.23184549166019319255  -1
0.56867766822593390774  0.22548438150121138945  -1
0.56867766822593390774  0.22548438150121138945  -1
1  2  3  4
  
ZONE T='face687'
STRANDID=0, SOLUTIONTIME=0
Nodes=4, Elements=1, ZONETYPE=FEQuadrilateral
DATAPACKING=POINT
DT=(SINGLE SINGLE SINGLE)
0.32088441681116142146  0.83234301276637034928  -1
0.30748315154894223511  0.82814459830700648535  -1
0.30762007453583817274  0.82772498073483746772  -1
0.31930594262128930705  0.81846687206199608688  -1
1  2  3  4
  
ZONE T='face688'
STRANDID=0, SOLUTIONTIME=0
Nodes=4, Elements=1, ZONETYPE=FEQuadrilateral
DATAPACKING=POINT
DT=(SINGLE SINGLE SINGLE)
0.30748315154894223511  0.82814459830700648535  1
0.30720171217100311623  0.82805642759098430083  1
0.30762007453583817274  0.82772498073483746772  1
0.30762007453583817274  0.82772498073483746772  1
1  2  3  4
  
ZONE T='face689'
STRANDID=0, SOLUTIONTIME=0
Nodes=4, Elements=1, ZONETYPE=FEQuadrilateral
DATAPACKING=POINT
DT=(SINGLE SINGLE SINGLE)
0.71149517704852360822  0.50253804060468254544  1
0.72718288685682763717  0.49328422386600834226  1
0.72651086734953551627  0.50999904469734758106  1
0.72651086734953551627  0.50999904469734758106  1
1  2  3  4
  
ZONE T='face690'
STRANDID=0, SOLUTIONTIME=0
Nodes=4, Elements=1, ZONETYPE=FEQuadrilateral
DATAPACKING=POINT
DT=(SINGLE SINGLE SINGLE)
0.4038213906319882418  0.61568449912010447811  1
0.40843228209550086483  0.61960894394742993541  1
0.40188594106204583722  0.62161592573410162643  1
0.40188594106204583722  0.62161592573410162643  1
1  2  3  4
  
ZONE T='face691'
STRANDID=0, SOLUTIONTIME=0
Nodes=4, Elements=1, ZONETYPE=FEQuadrilateral
DATAPACKING=POINT
DT=(SINGLE SINGLE SINGLE)
0.40553359075034578485  0.51243889024022881706  1
0.40693714767578131886  0.52335542197263684727  1
0.40602787510705390384  0.52614200117587361927  1
0.39359496796077797498  0.52162533608849448452  1
1  2  3  4
  
ZONE T='face692'
STRANDID=0, SOLUTIONTIME=0
Nodes=4, Elements=1, ZONETYPE=FEQuadrilateral
DATAPACKING=POINT
DT=(SINGLE SINGLE SINGLE)
0.40693714767578131886  0.52335542197263684727  -1
0.40735752820459569801  0.52662504167905876962  -1
0.40602787510705390384  0.52614200117587361927  -1
0.40602787510705390384  0.52614200117587361927  -1
1  2  3  4
  
ZONE T='face693'
STRANDID=0, SOLUTIONTIME=0
Nodes=4, Elements=1, ZONETYPE=FEQuadrilateral
DATAPACKING=POINT
DT=(SINGLE SINGLE SINGLE)
0.76757038246743358734  0.37739835252389003495  1
0.77693716604170659501  0.36479237351868709638  1
0.783514577594708439  0.3783317044471987689  1
0.783514577594708439  0.3783317044471987689  1
1  2  3  4
  
ZONE T='face694'
STRANDID=0, SOLUTIONTIME=0
Nodes=4, Elements=1, ZONETYPE=FEQuadrilateral
DATAPACKING=POINT
DT=(SINGLE SINGLE SINGLE)
0.37171054455060503763  0.1023569598360839078  1
0.38890791877360936235  0.12403968574161687577  1
0.36036259787118835041  0.12435686329629523639  1
0.36036259787118835041  0.12435686329629523639  1
1  2  3  4
  
ZONE T='face695'
STRANDID=0, SOLUTIONTIME=0
Nodes=4, Elements=1, ZONETYPE=FEQuadrilateral
DATAPACKING=POINT
DT=(SINGLE SINGLE SINGLE)
0.39136228327710309571  0.062417929493434998189  -1
0.38385767619001487372  0.078710036267905209018  -1
0.37935638860228648728  0.077241247115926031652  -1
0.37887145311150771665  0.06418574956700565104  -1
1  2  3  4
  
ZONE T='face696'
STRANDID=0, SOLUTIONTIME=0
Nodes=4, Elements=1, ZONETYPE=FEQuadrilateral
DATAPACKING=POINT
DT=(SINGLE SINGLE SINGLE)
0.3719808394037885102  0.065160974197413221165  1
0.37887145311150771665  0.06418574956700565104  1
0.3762640707519904204  0.072176398034589528407  1
0.3762640707519904204  0.072176398034589528407  1
1  2  3  4
  
ZONE T='face697'
STRANDID=0, SOLUTIONTIME=0
Nodes=4, Elements=1, ZONETYPE=FEQuadrilateral
DATAPACKING=POINT
DT=(SINGLE SINGLE SINGLE)
0.3762640707519904204  0.072176398034589528407  -1
0.37887145311150771665  0.06418574956700565104  -1
0.37935638860228648728  0.077241247115926031652  -1
0.37935638860228648728  0.077241247115926031652  -1
1  2  3  4
  
ZONE T='face698'
STRANDID=0, SOLUTIONTIME=0
Nodes=4, Elements=1, ZONETYPE=FEQuadrilateral
DATAPACKING=POINT
DT=(SINGLE SINGLE SINGLE)
0.38230764973850656085  0.082075062065814760603  1
0.37935638860228648728  0.077241247115926031652  1
0.38385767619001487372  0.078710036267905209018  1
0.38385767619001487372  0.078710036267905209018  1
1  2  3  4
  
ZONE T='face699'
STRANDID=0, SOLUTIONTIME=0
Nodes=4, Elements=1, ZONETYPE=FEQuadrilateral
DATAPACKING=POINT
DT=(SINGLE SINGLE SINGLE)
0.49548384634321640529  0.6775678099796776932  1
0.49003780323742435199  0.68206095012646095199  1
0.47559714226121130309  0.67734890145685489049  1
0.47734139141818637819  0.67104649803123517238  1
1  2  3  4
  
ZONE T='face700'
STRANDID=0, SOLUTIONTIME=0
Nodes=4, Elements=1, ZONETYPE=FEQuadrilateral
DATAPACKING=POINT
DT=(SINGLE SINGLE SINGLE)
0.47577793337943763419  0.67048451247684837107  -1
0.47734139141818637819  0.67104649803123517238  -1
0.47562455844536855043  0.6763079468223067714  -1
0.47562455844536855043  0.6763079468223067714  -1
1  2  3  4
  
ZONE T='face701'
STRANDID=0, SOLUTIONTIME=0
Nodes=4, Elements=1, ZONETYPE=FEQuadrilateral
DATAPACKING=POINT
DT=(SINGLE SINGLE SINGLE)
0.47562455844536855043  0.6763079468223067714  1
0.47734139141818637819  0.67104649803123517238  1
0.47559714226121130309  0.67734890145685489049  1
0.47559714226121130309  0.67734890145685489049  1
1  2  3  4
  
ZONE T='face702'
STRANDID=0, SOLUTIONTIME=0
Nodes=4, Elements=1, ZONETYPE=FEQuadrilateral
DATAPACKING=POINT
DT=(SINGLE SINGLE SINGLE)
0.47514952791220332884  0.69434419986955786541  -1
0.47559714226121130309  0.67734890145685489049  -1
0.49003780323742435199  0.68206095012646095199  -1
0.49003780323742435199  0.68206095012646095199  -1
1  2  3  4
  
ZONE T='face703'
STRANDID=0, SOLUTIONTIME=0
Nodes=4, Elements=1, ZONETYPE=FEQuadrilateral
DATAPACKING=POINT
DT=(SINGLE SINGLE SINGLE)
0.6172496616822402693  0.82403305015309336046  -1
0.63469227458294885658  0.82213465293082144125  -1
0.62653085129418739641  0.83815870515908430516  -1
0.62653085129418739641  0.83815870515908430516  -1
1  2  3  4
  
ZONE T='face704'
STRANDID=0, SOLUTIONTIME=0
Nodes=4, Elements=1, ZONETYPE=FEQuadrilateral
DATAPACKING=POINT
DT=(SINGLE SINGLE SINGLE)
0.39359496796077797498  0.52162533608849448452  1
0.40602787510705390384  0.52614200117587361927  1
0.40515608357978494247  0.5288137150524355734  1
0.39651985849691412378  0.53739983876063224244  1
1  2  3  4
  
ZONE T='face705'
STRANDID=0, SOLUTIONTIME=0
Nodes=4, Elements=1, ZONETYPE=FEQuadrilateral
DATAPACKING=POINT
DT=(SINGLE SINGLE SINGLE)
0.40602787510705390384  0.52614200117587361927  -1
0.40735752820459569801  0.52662504167905876962  -1
0.40515608357978494247  0.5288137150524355734  -1
0.40515608357978494247  0.5288137150524355734  -1
1  2  3  4
  
ZONE T='face706'
STRANDID=0, SOLUTIONTIME=0
Nodes=4, Elements=1, ZONETYPE=FEQuadrilateral
DATAPACKING=POINT
DT=(SINGLE SINGLE SINGLE)
0.55226849796874100118  0.92204935376317442852  1
0.56827563020561155938  0.93754767487759960165  1
0.56728921601964066301  0.94057066418899160087  1
0.5426321401920486398  0.94975005070876938884  1
1  2  3  4
  
ZONE T='face707'
STRANDID=0, SOLUTIONTIME=0
Nodes=4, Elements=1, ZONETYPE=FEQuadrilateral
DATAPACKING=POINT
DT=(SINGLE SINGLE SINGLE)
0.56827563020561155938  0.93754767487759960165  -1
0.57025681178679310523  0.93946588157926036455  -1
0.56728921601964066301  0.94057066418899160087  -1
0.56728921601964066301  0.94057066418899160087  -1
1  2  3  4
  
ZONE T='face708'
STRANDID=0, SOLUTIONTIME=0
Nodes=4, Elements=1, ZONETYPE=FEQuadrilateral
DATAPACKING=POINT
DT=(SINGLE SINGLE SINGLE)
0.12884917142053134431  0.73325551857740411954  -1
0.14208805871229779338  0.7567573988618951919  -1
0.11669122368048530369  0.7517094377975084285  -1
0.11669122368048530369  0.7517094377975084285  -1
1  2  3  4
  
ZONE T='face709'
STRANDID=0, SOLUTIONTIME=0
Nodes=4, Elements=1, ZONETYPE=FEQuadrilateral
DATAPACKING=POINT
DT=(SINGLE SINGLE SINGLE)
0.55042224311483445298  0.86415512746520639631  -1
0.54287513539688170283  0.8462249566258147615  -1
0.56497756652852160197  0.85116966955502570968  -1
0.56497756652852160197  0.85116966955502570968  -1
1  2  3  4
  
ZONE T='face710'
STRANDID=0, SOLUTIONTIME=0
Nodes=4, Elements=1, ZONETYPE=FEQuadrilateral
DATAPACKING=POINT
DT=(SINGLE SINGLE SINGLE)
0.1213986807376925825  0.55050449232224585305  -1
0.11139798133009287673  0.55850917697582125321  -1
0.11017418177682425373  0.55810984601262336735  -1
0.10828583981358780308  0.54570937642188477312  -1
1  2  3  4
  
ZONE T='face711'
STRANDID=0, SOLUTIONTIME=0
Nodes=4, Elements=1, ZONETYPE=FEQuadrilateral
DATAPACKING=POINT
DT=(SINGLE SINGLE SINGLE)
0.11139798133009287673  0.55850917697582125321  1
0.11036134414539489068  0.55933891431972859731  1
0.11017418177682425373  0.55810984601262336735  1
0.11017418177682425373  0.55810984601262336735  1
1  2  3  4
  
ZONE T='face712'
STRANDID=0, SOLUTIONTIME=0
Nodes=4, Elements=1, ZONETYPE=FEQuadrilateral
DATAPACKING=POINT
DT=(SINGLE SINGLE SINGLE)
0.55571246417117570182  0.15827832196695193478  -1
0.54701809829329894885  0.15649169649565336515  -1
0.55073278703731343153  0.14843867746166369836  -1
0.55073278703731343153  0.14843867746166369836  -1
1  2  3  4
  
ZONE T='face713'
STRANDID=0, SOLUTIONTIME=0
Nodes=4, Elements=1, ZONETYPE=FEQuadrilateral
DATAPACKING=POINT
DT=(SINGLE SINGLE SINGLE)
0.33417494203399727981  0.70845093017333937713  -1
0.34440238404243633807  0.71500100528095922314  -1
0.34161737676920372886  0.72353600745232737879  -1
0.33572322203376603333  0.7269118607445091973  -1
1  2  3  4
  
ZONE T='face714'
STRANDID=0, SOLUTIONTIME=0
Nodes=4, Elements=1, ZONETYPE=FEQuadrilateral
DATAPACKING=POINT
DT=(SINGLE SINGLE SINGLE)
0.34440238404243633807  0.71500100528095922314  1
0.35012277149375214957  0.7186645770147209733  1
0.34161737676920372886  0.72353600745232737879  1
0.34161737676920372886  0.72353600745232737879  1
1  2  3  4
  
ZONE T='face715'
STRANDID=0, SOLUTIONTIME=0
Nodes=4, Elements=1, ZONETYPE=FEQuadrilateral
DATAPACKING=POINT
DT=(SINGLE SINGLE SINGLE)
0.52162197766545415067  0.41513678408009258014  1
0.5357420690501748517  0.41268060482062257632  1
0.52949065987297860847  0.42658331729924198195  1
0.52949065987297860847  0.42658331729924198195  1
1  2  3  4
  
ZONE T='face716'
STRANDID=0, SOLUTIONTIME=0
Nodes=4, Elements=1, ZONETYPE=FEQuadrilateral
DATAPACKING=POINT
DT=(SINGLE SINGLE SINGLE)
0.54311920281862358095  0.75871032273085814435  1
0.52803334291417391988  0.76554704144607566008  1
0.51731936468822181663  0.76205102509828193114  1
0.52152664128137571353  0.74178199209324435781  1
1  2  3  4
  
ZONE T='face717'
STRANDID=0, SOLUTIONTIME=0
Nodes=4, Elements=1, ZONETYPE=FEQuadrilateral
DATAPACKING=POINT
DT=(SINGLE SINGLE SINGLE)
0.52803334291417391988  0.76554704144607566008  -1
0.51540583621241586876  0.77126966593955781359  -1
0.51731936468822181663  0.76205102509828193114  -1
0.51731936468822181663  0.76205102509828193114  -1
1  2  3  4
  
ZONE T='face718'
STRANDID=0, SOLUTIONTIME=0
Nodes=4, Elements=1, ZONETYPE=FEQuadrilateral
DATAPACKING=POINT
DT=(SINGLE SINGLE SINGLE)
0.74280732269895277664  0.53424388904636122  1
0.73965545051503445162  0.54458794183638636888  1
0.73240598281842395068  0.53519075727143317067  1
0.73240598281842395068  0.53519075727143317067  1
1  2  3  4
  
ZONE T='face719'
STRANDID=0, SOLUTIONTIME=0
Nodes=4, Elements=1, ZONETYPE=FEQuadrilateral
DATAPACKING=POINT
DT=(SINGLE SINGLE SINGLE)
0.12588705156185070466  0.49096265180018899832  1
0.1312870681326746003  0.47942984539974842217  1
0.13921471624702380643  0.49036170601375322908  1
0.13921471624702380643  0.49036170601375322908  1
1  2  3  4
  
ZONE T='face720'
STRANDID=0, SOLUTIONTIME=0
Nodes=4, Elements=1, ZONETYPE=FEQuadrilateral
DATAPACKING=POINT
DT=(SINGLE SINGLE SINGLE)
0.27610950233968606371  0.31302714466543851701  1
0.26237970592512027679  0.32342320644837707633  1
0.2570710752996472892  0.3216909778532043851  1
0.25508029072644178292  0.30514095530943458057  1
1  2  3  4
  
ZONE T='face721'
STRANDID=0, SOLUTIONTIME=0
Nodes=4, Elements=1, ZONETYPE=FEQuadrilateral
DATAPACKING=POINT
DT=(SINGLE SINGLE SINGLE)
0.26237970592512027679  0.32342320644837707633  -1
0.25770520411932462679  0.32696269152959467341  -1
0.2570710752996472892  0.3216909778532043851  -1
0.2570710752996472892  0.3216909778532043851  -1
1  2  3  4
  
ZONE T='face722'
STRANDID=0, SOLUTIONTIME=0
Nodes=4, Elements=1, ZONETYPE=FEQuadrilateral
DATAPACKING=POINT
DT=(SINGLE SINGLE SINGLE)
0.65948537781358729237  0.78954499793438182031  1
0.67461930729740970936  0.79337104322778828625  1
0.67409728191730378111  0.79497085511895826393  1
0.66484681193484229667  0.80220041885811044224  1
1  2  3  4
  
ZONE T='face723'
STRANDID=0, SOLUTIONTIME=0
Nodes=4, Elements=1, ZONETYPE=FEQuadrilateral
DATAPACKING=POINT
DT=(SINGLE SINGLE SINGLE)
0.67461930729740970936  0.79337104322778828625  -1
0.67577156154549622435  0.79366234740938956804  -1
0.67409728191730378111  0.79497085511895826393  -1
0.67409728191730378111  0.79497085511895826393  -1
1  2  3  4
  
ZONE T='face724'
STRANDID=0, SOLUTIONTIME=0
Nodes=4, Elements=1, ZONETYPE=FEQuadrilateral
DATAPACKING=POINT
DT=(SINGLE SINGLE SINGLE)
0.64848723360172300101  0.68765349728108904337  1
0.62980327580849704283  0.69285148385958161832  1
0.63395377555977883155  0.67443633663143331969  1
0.63395377555977883155  0.67443633663143331969  1
1  2  3  4
  
ZONE T='face725'
STRANDID=0, SOLUTIONTIME=0
Nodes=4, Elements=1, ZONETYPE=FEQuadrilateral
DATAPACKING=POINT
DT=(SINGLE SINGLE SINGLE)
0.50187739267828124223  0.64324404294657644421  1
0.48727369033817846677  0.64060772910464192087  1
0.49131939507757893537  0.62820916229751988524  1
0.49531177438284473835  0.62234664710124598663  1
1  2  3  4
  
ZONE T='face726'
STRANDID=0, SOLUTIONTIME=0
Nodes=4, Elements=1, ZONETYPE=FEQuadrilateral
DATAPACKING=POINT
DT=(SINGLE SINGLE SINGLE)
0.48727369033817846677  0.64060772910464192087  -1
0.48335741218370836814  0.63990074822629694484  -1
0.49131939507757893537  0.62820916229751988524  -1
0.49131939507757893537  0.62820916229751988524  -1
1  2  3  4
  
ZONE T='face727'
STRANDID=0, SOLUTIONTIME=0
Nodes=4, Elements=1, ZONETYPE=FEQuadrilateral
DATAPACKING=POINT
DT=(SINGLE SINGLE SINGLE)
0.71257138591227142665  0.64704639329972035711  1
0.70650601541933488736  0.65382157394631956748  1
0.70167732092951817791  0.64199722641098788678  1
0.70167732092951817791  0.64199722641098788678  1
1  2  3  4
  
ZONE T='face728'
STRANDID=0, SOLUTIONTIME=0
Nodes=4, Elements=1, ZONETYPE=FEQuadrilateral
DATAPACKING=POINT
DT=(SINGLE SINGLE SINGLE)
0.78448097174650754937  0.42641248530372283243  -1
0.78165985789745440204  0.43748223785032230859  -1
0.77124151610916735766  0.43006914797380879634  -1
0.77124151610916735766  0.43006914797380879634  -1
1  2  3  4
  
ZONE T='face729'
STRANDID=0, SOLUTIONTIME=0
Nodes=4, Elements=1, ZONETYPE=FEQuadrilateral
DATAPACKING=POINT
DT=(SINGLE SINGLE SINGLE)
0.42205809075285294352  0.70079831758774513428  1
0.40946949231068674457  0.69732156734464256775  1
0.41041807235336791315  0.69441452548453241889  1
0.41646549671778232415  0.68726660731898803203  1
1  2  3  4
  
ZONE T='face730'
STRANDID=0, SOLUTIONTIME=0
Nodes=4, Elements=1, ZONETYPE=FEQuadrilateral
DATAPACKING=POINT
DT=(SINGLE SINGLE SINGLE)
0.40946949231068674457  0.69732156734464256775  -1
0.40824476929171121808  0.69698332031313070534  -1
0.41041807235336791315  0.69441452548453241889  -1
0.41041807235336791315  0.69441452548453241889  -1
1  2  3  4
  
ZONE T='face731'
STRANDID=0, SOLUTIONTIME=0
Nodes=4, Elements=1, ZONETYPE=FEQuadrilateral
DATAPACKING=POINT
DT=(SINGLE SINGLE SINGLE)
0.49536445280026275562  0.079551175722960165704  -1
0.50636886475826370368  0.08314196184565790515  -1
0.49845073740451018018  0.091173192256251506249  -1
0.49845073740451018018  0.091173192256251506249  -1
1  2  3  4
  
ZONE T='face732'
STRANDID=0, SOLUTIONTIME=0
Nodes=4, Elements=1, ZONETYPE=FEQuadrilateral
DATAPACKING=POINT
DT=(SINGLE SINGLE SINGLE)
0.51724017872147387553  0.23520968326253943737  1
0.5184162303724382248  0.24715699127647949851  1
0.50832301278009661694  0.24581547987013480094  1
0.50832301278009661694  0.24581547987013480094  1
1  2  3  4
  
ZONE T='face733'
STRANDID=0, SOLUTIONTIME=0
Nodes=4, Elements=1, ZONETYPE=FEQuadrilateral
DATAPACKING=POINT
DT=(SINGLE SINGLE SINGLE)
0.3200570860812063656  0.64879204748021279681  1
0.32470641470300481979  0.66343612951254959942  1
0.30558887679366381063  0.66508037280806964198  1
0.30558887679366381063  0.66508037280806964198  1
1  2  3  4
  
ZONE T='face734'
STRANDID=0, SOLUTIONTIME=0
Nodes=4, Elements=1, ZONETYPE=FEQuadrilateral
DATAPACKING=POINT
DT=(SINGLE SINGLE SINGLE)
0.4729756188833454944  0.41183570428136073716  -1
0.46909003472077398511  0.41400702541005601764  -1
0.46758083755538498716  0.40805143041862984576  -1
0.46758083755538498716  0.40805143041862984576  -1
1  2  3  4
  
ZONE T='face735'
STRANDID=0, SOLUTIONTIME=0
Nodes=4, Elements=1, ZONETYPE=FEQuadrilateral
DATAPACKING=POINT
DT=(SINGLE SINGLE SINGLE)
0.51577398743851088359  0.30981739022483317791  -1
0.51978521966280011313  0.30037465972117161073  -1
0.52627934306627233152  0.310214338593448824  -1
0.52627934306627233152  0.310214338593448824  -1
1  2  3  4
  
ZONE T='face736'
STRANDID=0, SOLUTIONTIME=0
Nodes=4, Elements=1, ZONETYPE=FEQuadrilateral
DATAPACKING=POINT
DT=(SINGLE SINGLE SINGLE)
0.50171108640076078622  0.70129156204155496113  -1
0.52287371832967544094  0.71323383419624131196  -1
0.52198241737643169547  0.71596533714217369671  -1
0.50201847565713231258  0.72577273501433670067  -1
1  2  3  4
  
ZONE T='face737'
STRANDID=0, SOLUTIONTIME=0
Nodes=4, Elements=1, ZONETYPE=FEQuadrilateral
DATAPACKING=POINT
DT=(SINGLE SINGLE SINGLE)
0.52287371832967544094  0.71323383419624131196  1
0.525046627059883253  0.71446002702096178538  1
0.52198241737643169547  0.71596533714217369671  1
0.52198241737643169547  0.71596533714217369671  1
1  2  3  4
  
ZONE T='face738'
STRANDID=0, SOLUTIONTIME=0
Nodes=4, Elements=1, ZONETYPE=FEQuadrilateral
DATAPACKING=POINT
DT=(SINGLE SINGLE SINGLE)
0.15999829264845752408  0.47419264745317879495  1
0.1448209289235332653  0.47717733617011570679  1
0.1489930029647573706  0.46302693111336734599  1
0.1489930029647573706  0.46302693111336734599  1
1  2  3  4
  
ZONE T='face739'
STRANDID=0, SOLUTIONTIME=0
Nodes=4, Elements=1, ZONETYPE=FEQuadrilateral
DATAPACKING=POINT
DT=(SINGLE SINGLE SINGLE)
0.27123915125546504967  0.12569572297556227958  -1
0.28787194126529125349  0.12914399744623344946  -1
0.27539766200438497989  0.14669427522779981965  -1
0.27539766200438497989  0.14669427522779981965  -1
1  2  3  4
  
ZONE T='face740'
STRANDID=0, SOLUTIONTIME=0
Nodes=4, Elements=1, ZONETYPE=FEQuadrilateral
DATAPACKING=POINT
DT=(SINGLE SINGLE SINGLE)
0.49214286404182644441  0.14629510119208299912  1
0.48704721902720737869  0.15898263700508089014  1
0.47798481853613616899  0.1483119967471777656  1
0.47798481853613616899  0.1483119967471777656  1
1  2  3  4
  
ZONE T='face741'
STRANDID=0, SOLUTIONTIME=0
Nodes=4, Elements=1, ZONETYPE=FEQuadrilateral
DATAPACKING=POINT
DT=(SINGLE SINGLE SINGLE)
0.45218138496146764727  0.2755263238110213786  1
0.46331402317767195198  0.28832113751452714823  1
0.44675513338489447612  0.2922114024056816084  1
0.44675513338489447612  0.2922114024056816084  1
1  2  3  4
  
ZONE T='face742'
STRANDID=0, SOLUTIONTIME=0
Nodes=4, Elements=1, ZONETYPE=FEQuadrilateral
DATAPACKING=POINT
DT=(SINGLE SINGLE SINGLE)
0.09920935940007863385  0.67331509684208956656  -1
0.10998796203378383152  0.66644960917797901878  -1
0.10939771624412855666  0.68260752548991932009  -1
0.10939771624412855666  0.68260752548991932009  -1
1  2  3  4
  
ZONE T='face743'
STRANDID=0, SOLUTIONTIME=0
Nodes=4, Elements=1, ZONETYPE=FEQuadrilateral
DATAPACKING=POINT
DT=(SINGLE SINGLE SINGLE)
0.42737726068269299429  0.68926944605997908511  1
0.43379335741962188333  0.69584755109727491895  1
0.42205809075285294352  0.70079831758774513428  1
0.42205809075285294352  0.70079831758774513428  1
1  2  3  4
  
ZONE T='face744'
STRANDID=0, SOLUTIONTIME=0
Nodes=4, Elements=1, ZONETYPE=FEQuadrilateral
DATAPACKING=POINT
DT=(SINGLE SINGLE SINGLE)
0.40500605073620543628  0.60530057217543731252  1
0.40626083672613677589  0.60820851229537631344  1
0.40248189188721805731  0.60811282891986950805  1
0.40248189188721805731  0.60811282891986950805  1
1  2  3  4
  
ZONE T='face745'
STRANDID=0, SOLUTIONTIME=0
Nodes=4, Elements=1, ZONETYPE=FEQuadrilateral
DATAPACKING=POINT
DT=(SINGLE SINGLE SINGLE)
0.20399020686760571675  0.20292875400231916161  -1
0.21281839387816495202  0.20962239915214000985  -1
0.21240806211172963414  0.21087991203232775428  -1
0.19996249264787252509  0.21241467693564977659  -1
1  2  3  4
  
ZONE T='face746'
STRANDID=0, SOLUTIONTIME=0
Nodes=4, Elements=1, ZONETYPE=FEQuadrilateral
DATAPACKING=POINT
DT=(SINGLE SINGLE SINGLE)
0.21281839387816495202  0.20962239915214000985  1
0.21418750220644844351  0.21066047472872587165  1
0.21240806211172963414  0.21087991203232775428  1
0.21240806211172963414  0.21087991203232775428  1
1  2  3  4
  
ZONE T='face747'
STRANDID=0, SOLUTIONTIME=0
Nodes=4, Elements=1, ZONETYPE=FEQuadrilateral
DATAPACKING=POINT
DT=(SINGLE SINGLE SINGLE)
0.51915228470171748132  0.11210037644797721246  -1
0.50794401378979148198  0.11209200891563085578  -1
0.51370048762640874163  0.10273765640001146504  -1
0.51370048762640874163  0.10273765640001146504  -1
1  2  3  4
  
ZONE T='face748'
STRANDID=0, SOLUTIONTIME=0
Nodes=4, Elements=1, ZONETYPE=FEQuadrilateral
DATAPACKING=POINT
DT=(SINGLE SINGLE SINGLE)
0.34229526278427169217  0.83794258149813372061  -1
0.33938930734859573679  0.84616766834699352895  -1
0.33425054575389967493  0.84449086873403966802  -1
0.33054553194568775387  0.84024750771209655298  -1
1  2  3  4
  
ZONE T='face749'
STRANDID=0, SOLUTIONTIME=0
Nodes=4, Elements=1, ZONETYPE=FEQuadrilateral
DATAPACKING=POINT
DT=(SINGLE SINGLE SINGLE)
0.33938930734859573679  0.84616766834699352895  1
0.3383307244780883738  0.8491639070159506808  1
0.33425054575389967493  0.84449086873403966802  1
0.33425054575389967493  0.84449086873403966802  1
1  2  3  4
  
ZONE T='face750'
STRANDID=0, SOLUTIONTIME=0
Nodes=4, Elements=1, ZONETYPE=FEQuadrilateral
DATAPACKING=POINT
DT=(SINGLE SINGLE SINGLE)
0.28787194126529125349  0.12914399744623344946  -1
0.28582741485966256523  0.11781033418627352705  -1
0.30051178174999998438  0.1226019051249999936  -1
0.29999299664556738909  0.12419178678719977604  -1
1  2  3  4
  
ZONE T='face751'
STRANDID=0, SOLUTIONTIME=0
Nodes=4, Elements=1, ZONETYPE=FEQuadrilateral
DATAPACKING=POINT
DT=(SINGLE SINGLE SINGLE)
0.28375501418742660187  0.10632215223167888751  1
0.30243162037037890633  0.11671832020545658271  1
0.30051178174999998438  0.1226019051249999936  1
0.28582741485966256523  0.11781033418627352705  1
1  2  3  4
  
ZONE T='face752'
STRANDID=0, SOLUTIONTIME=0
Nodes=4, Elements=1, ZONETYPE=FEQuadrilateral
DATAPACKING=POINT
DT=(SINGLE SINGLE SINGLE)
0.30914226090152008286  0.12045373902245043451  -1
0.30238684982617397567  0.1232137477579868523  -1
0.30051178174999998438  0.1226019051249999936  -1
0.30243162037037890633  0.11671832020545658271  -1
1  2  3  4
  
ZONE T='face753'
STRANDID=0, SOLUTIONTIME=0
Nodes=4, Elements=1, ZONETYPE=FEQuadrilateral
DATAPACKING=POINT
DT=(SINGLE SINGLE SINGLE)
0.30238684982617397567  0.1232137477579868523  1
0.29999299664556738909  0.12419178678719977604  1
0.30051178174999998438  0.1226019051249999936  1
0.30051178174999998438  0.1226019051249999936  1
1  2  3  4
  
ZONE T='face754'
STRANDID=0, SOLUTIONTIME=0
Nodes=4, Elements=1, ZONETYPE=FEQuadrilateral
DATAPACKING=POINT
DT=(SINGLE SINGLE SINGLE)
0.48971835871261210071  0.1229331290848271474  1
0.47822486031101274495  0.12315850329287868214  1
0.48084905006318734433  0.11511634647405810661  1
0.48317922640707988702  0.11128457455480077198  1
1  2  3  4
  
ZONE T='face755'
STRANDID=0, SOLUTIONTIME=0
Nodes=4, Elements=1, ZONETYPE=FEQuadrilateral
DATAPACKING=POINT
DT=(SINGLE SINGLE SINGLE)
0.47822486031101274495  0.12315850329287868214  -1
0.47593110336487587375  0.12320348121318935863  -1
0.48084905006318734433  0.11511634647405810661  -1
0.48084905006318734433  0.11511634647405810661  -1
1  2  3  4
  
ZONE T='face756'
STRANDID=0, SOLUTIONTIME=0
Nodes=4, Elements=1, ZONETYPE=FEQuadrilateral
DATAPACKING=POINT
DT=(SINGLE SINGLE SINGLE)
0.73839213884908838637  0.51698089453145634753  1
0.73784873922251870138  0.52710419859113244456  1
0.72799796625646950865  0.52391646887001930288  1
0.72799796625646950865  0.52391646887001930288  1
1  2  3  4
  
ZONE T='face757'
STRANDID=0, SOLUTIONTIME=0
Nodes=4, Elements=1, ZONETYPE=FEQuadrilateral
DATAPACKING=POINT
DT=(SINGLE SINGLE SINGLE)
0.59921042562965676215  0.48910890960598180088  1
0.60262018562704788849  0.46884083814062460505  1
0.6040622629419024614  0.46442141233450223714  1
0.62375069580489517218  0.4811308750743100715  1
1  2  3  4
  
ZONE T='face758'
STRANDID=0, SOLUTIONTIME=0
Nodes=4, Elements=1, ZONETYPE=FEQuadrilateral
DATAPACKING=POINT
DT=(SINGLE SINGLE SINGLE)
0.60262018562704788849  0.46884083814062460505  -1
0.6034509601056585737  0.46390260303992625346  -1
0.6040622629419024614  0.46442141233450223714  -1
0.6040622629419024614  0.46442141233450223714  -1
1  2  3  4
  
ZONE T='face759'
STRANDID=0, SOLUTIONTIME=0
Nodes=4, Elements=1, ZONETYPE=FEQuadrilateral
DATAPACKING=POINT
DT=(SINGLE SINGLE SINGLE)
0.22977976604052871568  0.71323036227188219005  1
0.22630919196342333399  0.73818116283874768424  1
0.22143998853373214608  0.73659232119356865542  1
0.22602373017964466628  0.71433349303242144046  1
1  2  3  4
  
ZONE T='face760'
STRANDID=0, SOLUTIONTIME=0
Nodes=4, Elements=1, ZONETYPE=FEQuadrilateral
DATAPACKING=POINT
DT=(SINGLE SINGLE SINGLE)
0.20543633324449472877  0.72037991848727522814  -1
0.22602373017964466628  0.71433349303242144046  -1
0.21942624459893214639  0.73455231051923908225  -1
0.21942624459893214639  0.73455231051923908225  -1
1  2  3  4
  
ZONE T='face761'
STRANDID=0, SOLUTIONTIME=0
Nodes=4, Elements=1, ZONETYPE=FEQuadrilateral
DATAPACKING=POINT
DT=(SINGLE SINGLE SINGLE)
0.21942624459893214639  0.73455231051923908225  1
0.22602373017964466628  0.71433349303242144046  1
0.22143998853373214608  0.73659232119356865542  1
0.22143998853373214608  0.73659232119356865542  1
1  2  3  4
  
ZONE T='face762'
STRANDID=0, SOLUTIONTIME=0
Nodes=4, Elements=1, ZONETYPE=FEQuadrilateral
DATAPACKING=POINT
DT=(SINGLE SINGLE SINGLE)
0.22590151609632269647  0.74111204373336814211  -1
0.22143998853373214608  0.73659232119356865542  -1
0.22630919196342333399  0.73818116283874768424  -1
0.22630919196342333399  0.73818116283874768424  -1
1  2  3  4
  
ZONE T='face763'
STRANDID=0, SOLUTIONTIME=0
Nodes=4, Elements=1, ZONETYPE=FEQuadrilateral
DATAPACKING=POINT
DT=(SINGLE SINGLE SINGLE)
0.21729436734041884804  0.29127117848152866975  -1
0.23223134142620052711  0.27882525031037397323  -1
0.23591594201839719003  0.29783532261847067701  -1
0.23591594201839719003  0.29783532261847067701  -1
1  2  3  4
  
ZONE T='face764'
STRANDID=0, SOLUTIONTIME=0
Nodes=4, Elements=1, ZONETYPE=FEQuadrilateral
DATAPACKING=POINT
DT=(SINGLE SINGLE SINGLE)
0.23223294488954973613  0.68948178394541626002  -1
0.23135285153398207902  0.6980017359243118058  -1
0.22712750838054968083  0.7109508270580885414  -1
0.2132926460002999014  0.69906018142073444999  -1
1  2  3  4
  
ZONE T='face765'
STRANDID=0, SOLUTIONTIME=0
Nodes=4, Elements=1, ZONETYPE=FEQuadrilateral
DATAPACKING=POINT
DT=(SINGLE SINGLE SINGLE)
0.23135285153398207902  0.6980017359243118058  1
0.22977976604052871568  0.71323036227188219005  1
0.22712750838054968083  0.7109508270580885414  1
0.22712750838054968083  0.7109508270580885414  1
1  2  3  4
  
ZONE T='face766'
STRANDID=0, SOLUTIONTIME=0
Nodes=4, Elements=1, ZONETYPE=FEQuadrilateral
DATAPACKING=POINT
DT=(SINGLE SINGLE SINGLE)
0.57545523931463571365  0.23184549166019319255  -1
0.57301519602944517295  0.24134414705682921687  -1
0.56613642937007280231  0.2343950578840939547  -1
0.56613642937007280231  0.2343950578840939547  -1
1  2  3  4
  
ZONE T='face767'
STRANDID=0, SOLUTIONTIME=0
Nodes=4, Elements=1, ZONETYPE=FEQuadrilateral
DATAPACKING=POINT
DT=(SINGLE SINGLE SINGLE)
0.41191432652938553272  0.64069579705787305102  1
0.40330773673168113236  0.64343274759597179902  1
0.40542769529764538516  0.63479449822455957797  1
0.40542769529764538516  0.63479449822455957797  1
1  2  3  4
  
ZONE T='face768'
STRANDID=0, SOLUTIONTIME=0
Nodes=4, Elements=1, ZONETYPE=FEQuadrilateral
DATAPACKING=POINT
DT=(SINGLE SINGLE SINGLE)
0.57854645123722081568  0.25957050159448358251  -1
0.57498671218161601093  0.27198637622147636694  -1
0.56706087707682617527  0.26206399272487268526  -1
0.56706087707682617527  0.26206399272487268526  -1
1  2  3  4
  
ZONE T='face769'
STRANDID=0, SOLUTIONTIME=0
Nodes=4, Elements=1, ZONETYPE=FEQuadrilateral
DATAPACKING=POINT
DT=(SINGLE SINGLE SINGLE)
0.071460076771743180624  0.5743423328139138917  -1
0.063072955759416252097  0.57767255720987831236  -1
0.065125388384892110571  0.57138262142613249761  -1
0.065125388384892110571  0.57138262142613249761  -1
1  2  3  4
  
ZONE T='face770'
STRANDID=0, SOLUTIONTIME=0
Nodes=4, Elements=1, ZONETYPE=FEQuadrilateral
DATAPACKING=POINT
DT=(SINGLE SINGLE SINGLE)
0.50187739267828124223  0.64324404294657644421  1
0.50654590271837007798  0.66077108359600245091  1
0.48907291346394754505  0.65745921308697252705  1
0.48907291346394754505  0.65745921308697252705  1
1  2  3  4
  
ZONE T='face771'
STRANDID=0, SOLUTIONTIME=0
Nodes=4, Elements=1, ZONETYPE=FEQuadrilateral
DATAPACKING=POINT
DT=(SINGLE SINGLE SINGLE)
0.62202920671340511394  0.65798523627545113523  1
0.63299203360850664346  0.65761953305160081307  1
0.64084038984160973662  0.66018048483959068662  1
0.63395377555977883155  0.67443633663143331969  1
1  2  3  4
  
ZONE T='face772'
STRANDID=0, SOLUTIONTIME=0
Nodes=4, Elements=1, ZONETYPE=FEQuadrilateral
DATAPACKING=POINT
DT=(SINGLE SINGLE SINGLE)
0.63299203360850664346  0.65761953305160081307  -1
0.64222632263024204136  0.65731149122101018012  -1
0.64084038984160973662  0.66018048483959068662  -1
0.64084038984160973662  0.66018048483959068662  -1
1  2  3  4
  
ZONE T='face773'
STRANDID=0, SOLUTIONTIME=0
Nodes=4, Elements=1, ZONETYPE=FEQuadrilateral
DATAPACKING=POINT
DT=(SINGLE SINGLE SINGLE)
0.59313134099785214115  0.54433176597929266993  -1
0.59863604000411851924  0.57340663468505115308  -1
0.57474218181184200116  0.56657073077791941795  -1
0.57474218181184200116  0.56657073077791941795  -1
1  2  3  4
  
ZONE T='face774'
STRANDID=0, SOLUTIONTIME=0
Nodes=4, Elements=1, ZONETYPE=FEQuadrilateral
DATAPACKING=POINT
DT=(SINGLE SINGLE SINGLE)
0.54091516243227111271  0.15123344060138158018  -1
0.54014506205751311452  0.16049417711294547417  -1
0.53211810127314262964  0.15527056992238008615  -1
0.53211810127314262964  0.15527056992238008615  -1
1  2  3  4
  
ZONE T='face775'
STRANDID=0, SOLUTIONTIME=0
Nodes=4, Elements=1, ZONETYPE=FEQuadrilateral
DATAPACKING=POINT
DT=(SINGLE SINGLE SINGLE)
0.49413146481881181638  0.16771544185984313402  1
0.50381091723693183226  0.17107865788567733212  1
0.49463132057222319871  0.17818214198996079611  1
0.49463132057222319871  0.17818214198996079611  1
1  2  3  4
  
ZONE T='face776'
STRANDID=0, SOLUTIONTIME=0
Nodes=4, Elements=1, ZONETYPE=FEQuadrilateral
DATAPACKING=POINT
DT=(SINGLE SINGLE SINGLE)
0.65175533050319289785  0.76519647346739738669  1
0.63754678308746637327  0.76927218195748459095  1
0.64148057109452294444  0.75427948616049678154  1
0.64148057109452294444  0.75427948616049678154  1
1  2  3  4
  
ZONE T='face777'
STRANDID=0, SOLUTIONTIME=0
Nodes=4, Elements=1, ZONETYPE=FEQuadrilateral
DATAPACKING=POINT
DT=(SINGLE SINGLE SINGLE)
0.75651384731829962593  0.53350434630810350534  1
0.75901485785599931422  0.53473035162367721362  1
0.75847888791914708229  0.53637289834834411817  1
0.75770863688388301327  0.53690611457717130062  1
1  2  3  4
  
ZONE T='face778'
STRANDID=0, SOLUTIONTIME=0
Nodes=4, Elements=1, ZONETYPE=FEQuadrilateral
DATAPACKING=POINT
DT=(SINGLE SINGLE SINGLE)
0.75901485785599931422  0.53473035162367721362  -1
0.76009016458722267195  0.53525747126131162368  -1
0.75847888791914708229  0.53637289834834411817  -1
0.75847888791914708229  0.53637289834834411817  -1
1  2  3  4
  
ZONE T='face779'
STRANDID=0, SOLUTIONTIME=0
Nodes=4, Elements=1, ZONETYPE=FEQuadrilateral
DATAPACKING=POINT
DT=(SINGLE SINGLE SINGLE)
0.65285241578943309371  0.80294366621951518415  1
0.64434262358435034912  0.79226128693999697816  1
0.65948537781358729237  0.78954499793438182031  1
0.65948537781358729237  0.78954499793438182031  1
1  2  3  4
  
ZONE T='face780'
STRANDID=0, SOLUTIONTIME=0
Nodes=4, Elements=1, ZONETYPE=FEQuadrilateral
DATAPACKING=POINT
DT=(SINGLE SINGLE SINGLE)
0.53363011186784059525  0.5700926725636074055  -1
0.53646004886605158646  0.59700650190785931049  -1
0.5142491625445834158  0.58692350862900677377  -1
0.5142491625445834158  0.58692350862900677377  -1
1  2  3  4
  
ZONE T='face781'
STRANDID=0, SOLUTIONTIME=0
Nodes=4, Elements=1, ZONETYPE=FEQuadrilateral
DATAPACKING=POINT
DT=(SINGLE SINGLE SINGLE)
0.46060369943387585723  0.23162526297321475721  -1
0.44453799154039719266  0.22639611450746827126  -1
0.44512731539698785488  0.22459005804076426216  -1
0.45794048256969344113  0.21861491476241420862  -1
1  2  3  4
  
ZONE T='face782'
STRANDID=0, SOLUTIONTIME=0
Nodes=4, Elements=1, ZONETYPE=FEQuadrilateral
DATAPACKING=POINT
DT=(SINGLE SINGLE SINGLE)
0.44453799154039719266  0.22639611450746827126  1
0.44260415470034131236  0.22576667943917061443  1
0.44512731539698785488  0.22459005804076426216  1
0.44512731539698785488  0.22459005804076426216  1
1  2  3  4
  
ZONE T='face783'
STRANDID=0, SOLUTIONTIME=0
Nodes=4, Elements=1, ZONETYPE=FEQuadrilateral
DATAPACKING=POINT
DT=(SINGLE SINGLE SINGLE)
0.71525102171308685417  0.65459969899931869097  1
0.7112794760455992682  0.66153842729143208512  1
0.70650601541933488736  0.65382157394631956748  1
0.70650601541933488736  0.65382157394631956748  1
1  2  3  4
  
ZONE T='face784'
STRANDID=0, SOLUTIONTIME=0
Nodes=4, Elements=1, ZONETYPE=FEQuadrilateral
DATAPACKING=POINT
DT=(SINGLE SINGLE SINGLE)
0.41177133783766661779  0.34863492983350335974  -1
0.41009189859725314609  0.3319604628991440487  -1
0.41152819685764707724  0.32755874772625470648  -1
0.4285892083282796805  0.33548637472757358857  -1
1  2  3  4
  
ZONE T='face785'
STRANDID=0, SOLUTIONTIME=0
Nodes=4, Elements=1, ZONETYPE=FEQuadrilateral
DATAPACKING=POINT
DT=(SINGLE SINGLE SINGLE)
0.41009189859725314609  0.3319604628991440487  1
0.40955627427310026256  0.32664246754247594495  1
0.41152819685764707724  0.32755874772625470648  1
0.41152819685764707724  0.32755874772625470648  1
1  2  3  4
  
ZONE T='face786'
STRANDID=0, SOLUTIONTIME=0
Nodes=4, Elements=1, ZONETYPE=FEQuadrilateral
DATAPACKING=POINT
DT=(SINGLE SINGLE SINGLE)
0.038408527081597240715  0.70750105445753708189  -1
0.045260623280921945255  0.71483468006680006557  -1
0.036368356390142873857  0.71618853860007525292  -1
0.036368356390142873857  0.71618853860007525292  -1
1  2  3  4
  
ZONE T='face787'
STRANDID=0, SOLUTIONTIME=0
Nodes=4, Elements=1, ZONETYPE=FEQuadrilateral
DATAPACKING=POINT
DT=(SINGLE SINGLE SINGLE)
0.37286544194055265544  0.90229482492157231377  -1
0.36604662533530607504  0.91135185107589944398  -1
0.36140266714413138427  0.90143199169898191592  -1
0.36140266714413138427  0.90143199169898191592  -1
1  2  3  4
  
ZONE T='face788'
STRANDID=0, SOLUTIONTIME=0
Nodes=4, Elements=1, ZONETYPE=FEQuadrilateral
DATAPACKING=POINT
DT=(SINGLE SINGLE SINGLE)
0.4878354675417548858  0.44868749182356254535  -1
0.47582559326243678566  0.45203907102781853977  -1
0.47913035578571588902  0.44109895220510936253  -1
0.47913035578571588902  0.44109895220510936253  -1
1  2  3  4
  
ZONE T='face789'
STRANDID=0, SOLUTIONTIME=0
Nodes=4, Elements=1, ZONETYPE=FEQuadrilateral
DATAPACKING=POINT
DT=(SINGLE SINGLE SINGLE)
0.43858191034152338439  0.90758725081545299496  1
0.42639069031280546485  0.92074547955466323756  1
0.42346740335160237834  0.89910297905493941073  1
0.42346740335160237834  0.89910297905493941073  1
1  2  3  4
  
ZONE T='face790'
STRANDID=0, SOLUTIONTIME=0
Nodes=4, Elements=1, ZONETYPE=FEQuadrilateral
DATAPACKING=POINT
DT=(SINGLE SINGLE SINGLE)
0.35610048617467093823  0.53574160618714949944  1
0.34470242169361703377  0.53235467110146372782  1
0.34691039673146967237  0.52558805619042814339  1
0.35761392136058578473  0.51764233500904843766  1
1  2  3  4
  
ZONE T='face791'
STRANDID=0, SOLUTIONTIME=0
Nodes=4, Elements=1, ZONETYPE=FEQuadrilateral
DATAPACKING=POINT
DT=(SINGLE SINGLE SINGLE)
0.34470242169361703377  0.53235467110146372782  -1
0.33976971226813185156  0.53088891639824742352  -1
0.34691039673146967237  0.52558805619042814339  -1
0.34691039673146967237  0.52558805619042814339  -1
1  2  3  4
  
ZONE T='face792'
STRANDID=0, SOLUTIONTIME=0
Nodes=4, Elements=1, ZONETYPE=FEQuadrilateral
DATAPACKING=POINT
DT=(SINGLE SINGLE SINGLE)
0.37286544194055265544  0.90229482492157231377  -1
0.37973222400569767165  0.89227136041751275997  -1
0.38503440176824549335  0.90360207403363368428  -1
0.38503440176824549335  0.90360207403363368428  -1
1  2  3  4
  
ZONE T='face793'
STRANDID=0, SOLUTIONTIME=0
Nodes=4, Elements=1, ZONETYPE=FEQuadrilateral
DATAPACKING=POINT
DT=(SINGLE SINGLE SINGLE)
0.16732239505703502824  0.40553842281653279533  -1
0.15187208581669842111  0.39745801860398449756  -1
0.16381231378258956366  0.39158971184488972073  -1
0.16381231378258956366  0.39158971184488972073  -1
1  2  3  4
  
ZONE T='face794'
STRANDID=0, SOLUTIONTIME=0
Nodes=4, Elements=1, ZONETYPE=FEQuadrilateral
DATAPACKING=POINT
DT=(SINGLE SINGLE SINGLE)
0.33434616044913578747  0.85990862991540550908  1
0.32691700690382308192  0.85136757528624873448  1
0.3383307244780883738  0.8491639070159506808  1
0.3383307244780883738  0.8491639070159506808  1
1  2  3  4
  
ZONE T='face795'
STRANDID=0, SOLUTIONTIME=0
Nodes=4, Elements=1, ZONETYPE=FEQuadrilateral
DATAPACKING=POINT
DT=(SINGLE SINGLE SINGLE)
0.37595822420227575922  0.040588418763785640009  1
0.3832154943132087821  0.050872893458735690686  1
0.37887145311150771665  0.06418574956700565104  1
0.3719808394037885102  0.065160974197413221165  1
1  2  3  4
  
ZONE T='face796'
STRANDID=0, SOLUTIONTIME=0
Nodes=4, Elements=1, ZONETYPE=FEQuadrilateral
DATAPACKING=POINT
DT=(SINGLE SINGLE SINGLE)
0.3832154943132087821  0.050872893458735690686  -1
0.39136228327710309571  0.062417929493434998189  -1
0.37887145311150771665  0.06418574956700565104  -1
0.37887145311150771665  0.06418574956700565104  -1
1  2  3  4
  
ZONE T='face797'
STRANDID=0, SOLUTIONTIME=0
Nodes=4, Elements=1, ZONETYPE=FEQuadrilateral
DATAPACKING=POINT
DT=(SINGLE SINGLE SINGLE)
0.38322177475066832031  0.84818867262602082313  1
0.37104015014535179917  0.85304175536046189521  1
0.37313758597441437637  0.84024048509026783016  1
0.37313758597441437637  0.84024048509026783016  1
1  2  3  4
  
ZONE T='face798'
STRANDID=0, SOLUTIONTIME=0
Nodes=4, Elements=1, ZONETYPE=FEQuadrilateral
DATAPACKING=POINT
DT=(SINGLE SINGLE SINGLE)
0.60691424684706596349  0.76269967347315881234  -1
0.58651051177236490641  0.7671422120626588681  -1
0.59411152244436260528  0.74757889939664157186  -1
0.59411152244436260528  0.74757889939664157186  -1
1  2  3  4
  
ZONE T='face799'
STRANDID=0, SOLUTIONTIME=0
Nodes=4, Elements=1, ZONETYPE=FEQuadrilateral
DATAPACKING=POINT
DT=(SINGLE SINGLE SINGLE)
0.67314911791136411434  0.73450449134212147939  -1
0.661715291154509333  0.73808003954858381057  -1
0.66122522716965148604  0.73792012960043973369  -1
0.66463341925151098177  0.72575324847386257776  -1
1  2  3  4
  
ZONE T='face800'
STRANDID=0, SOLUTIONTIME=0
Nodes=4, Elements=1, ZONETYPE=FEQuadrilateral
DATAPACKING=POINT
DT=(SINGLE SINGLE SINGLE)
0.661715291154509333  0.73808003954858381057  1
0.66112908219906818541  0.73826335685991029134  1
0.66122522716965148604  0.73792012960043973369  1
0.66122522716965148604  0.73792012960043973369  1
1  2  3  4
  
ZONE T='face801'
STRANDID=0, SOLUTIONTIME=0
Nodes=4, Elements=1, ZONETYPE=FEQuadrilateral
DATAPACKING=POINT
DT=(SINGLE SINGLE SINGLE)
0.56242579563905459317  0.79894667308127631511  1
0.58402480873180062648  0.8124867477567323526  1
0.55901912396939679173  0.82565730984900720379  1
0.55901912396939679173  0.82565730984900720379  1
1  2  3  4
  
ZONE T='face802'
STRANDID=0, SOLUTIONTIME=0
Nodes=4, Elements=1, ZONETYPE=FEQuadrilateral
DATAPACKING=POINT
DT=(SINGLE SINGLE SINGLE)
0.34966533818712364212  0.73538626334416812291  1
0.36164906635502985788  0.74492684707434031477  1
0.34855007503973661764  0.75085634384489208237  1
0.34855007503973661764  0.75085634384489208237  1
1  2  3  4
  
ZONE T='face803'
STRANDID=0, SOLUTIONTIME=0
Nodes=4, Elements=1, ZONETYPE=FEQuadrilateral
DATAPACKING=POINT
DT=(SINGLE SINGLE SINGLE)
0.21997375221488191244  0.13732336113150120371  1
0.21813743495947482409  0.14847415532201599375  1
0.20477400860159730711  0.14341200618079696927  1
0.20477400860159730711  0.14341200618079696927  1
1  2  3  4
  
ZONE T='face804'
STRANDID=0, SOLUTIONTIME=0
Nodes=4, Elements=1, ZONETYPE=FEQuadrilateral
DATAPACKING=POINT
DT=(SINGLE SINGLE SINGLE)
0.25423344923986651578  0.069651704761590466086  -1
0.24345106411731218254  0.088308789644636120908  -1
0.22992054578444315327  0.066347306395984753657  -1
0.22992054578444315327  0.066347306395984753657  -1
1  2  3  4
  
ZONE T='face805'
STRANDID=0, SOLUTIONTIME=0
Nodes=4, Elements=1, ZONETYPE=FEQuadrilateral
DATAPACKING=POINT
DT=(SINGLE SINGLE SINGLE)
0.783514577594708439  0.3783317044471987689  1
0.79196013425912714645  0.39243171279943228624  1
0.77539077500213215988  0.39150664015303043852  1
0.77539077500213215988  0.39150664015303043852  1
1  2  3  4
  
ZONE T='face806'
STRANDID=0, SOLUTIONTIME=0
Nodes=4, Elements=1, ZONETYPE=FEQuadrilateral
DATAPACKING=POINT
DT=(SINGLE SINGLE SINGLE)
0.67592984495016716906  0.57391866724571849456  1
0.67779050782294625321  0.59002139407042897279  1
0.65859106539050149554  0.58685565861448596436  1
0.65859106539050149554  0.58685565861448596436  1
1  2  3  4
  
ZONE T='face807'
STRANDID=0, SOLUTIONTIME=0
Nodes=4, Elements=1, ZONETYPE=FEQuadrilateral
DATAPACKING=POINT
DT=(SINGLE SINGLE SINGLE)
0.46889271696774126319  0.44305992951380041012  -1
0.45876347704462216992  0.44334336202647306457  -1
0.4634041080654940914  0.4350454619789733135  -1
0.4634041080654940914  0.4350454619789733135  -1
1  2  3  4
  
ZONE T='face808'
STRANDID=0, SOLUTIONTIME=0
Nodes=4, Elements=1, ZONETYPE=FEQuadrilateral
DATAPACKING=POINT
DT=(SINGLE SINGLE SINGLE)
0.35589375815056079055  0.91022218541844246431  -1
0.3431733727247738841  0.91344149309598787756  -1
0.35024286060154097289  0.90146481153930480001  -1
0.35024286060154097289  0.90146481153930480001  -1
1  2  3  4
  
ZONE T='face809'
STRANDID=0, SOLUTIONTIME=0
Nodes=4, Elements=1, ZONETYPE=FEQuadrilateral
DATAPACKING=POINT
DT=(SINGLE SINGLE SINGLE)
0.18818354402384984692  0.19425555423396731469  -1
0.19168373420712858657  0.18352878483254683739  -1
0.20023343866310963635  0.19254595461172377413  -1
0.20023343866310963635  0.19254595461172377413  -1
1  2  3  4
  
ZONE T='face810'
STRANDID=0, SOLUTIONTIME=0
Nodes=4, Elements=1, ZONETYPE=FEQuadrilateral
DATAPACKING=POINT
DT=(SINGLE SINGLE SINGLE)
0.2031032170788855673  0.81210000306325702546  1
0.21486033428571738035  0.80553333846313779354  1
0.22465633531309153748  0.80872981497377205429  1
0.22536176483696898631  0.82313517684562920174  1
1  2  3  4
  
ZONE T='face811'
STRANDID=0, SOLUTIONTIME=0
Nodes=4, Elements=1, ZONETYPE=FEQuadrilateral
DATAPACKING=POINT
DT=(SINGLE SINGLE SINGLE)
0.21486033428571738035  0.80553333846313779354  -1
0.22424317390424100549  0.80029277143572441489  -1
0.22465633531309153748  0.80872981497377205429  -1
0.22465633531309153748  0.80872981497377205429  -1
1  2  3  4
  
ZONE T='face812'
STRANDID=0, SOLUTIONTIME=0
Nodes=4, Elements=1, ZONETYPE=FEQuadrilateral
DATAPACKING=POINT
DT=(SINGLE SINGLE SINGLE)
0.31865664836581109043  0.24494275829551304113  -1
0.31767274049112942391  0.25173683789632783636  -1
0.30778967407971258297  0.26715268461425067947  -1
0.2956364840524172144  0.25334508070830957793  -1
1  2  3  4
  
ZONE T='face813'
STRANDID=0, SOLUTIONTIME=0
Nodes=4, Elements=1, ZONETYPE=FEQuadrilateral
DATAPACKING=POINT
DT=(SINGLE SINGLE SINGLE)
0.31435932112154502116  0.27461665777288063461  -1
0.31133000051035747413  0.27117495571692340484  -1
0.31217550558333340138  0.26858379995833331355  -1
0.31509502841082426272  0.26953645258814196151  -1
1  2  3  4
  
ZONE T='face814'
STRANDID=0, SOLUTIONTIME=0
Nodes=4, Elements=1, ZONETYPE=FEQuadrilateral
DATAPACKING=POINT
DT=(SINGLE SINGLE SINGLE)
0.31767274049112942391  0.25173683789632783636  -1
0.31217550558333340138  0.26858379995833331355  -1
0.30778967407971258297  0.26715268461425067947  -1
0.30778967407971258297  0.26715268461425067947  -1
1  2  3  4
  
ZONE T='face815'
STRANDID=0, SOLUTIONTIME=0
Nodes=4, Elements=1, ZONETYPE=FEQuadrilateral
DATAPACKING=POINT
DT=(SINGLE SINGLE SINGLE)
0.31767274049112942391  0.25173683789632783636  1
0.31509502841082426272  0.26953645258814196151  1
0.31217550558333340138  0.26858379995833331355  1
0.31217550558333340138  0.26858379995833331355  1
1  2  3  4
  
ZONE T='face816'
STRANDID=0, SOLUTIONTIME=0
Nodes=4, Elements=1, ZONETYPE=FEQuadrilateral
DATAPACKING=POINT
DT=(SINGLE SINGLE SINGLE)
0.31133000051035747413  0.27117495571692340484  1
0.30778967407971258297  0.26715268461425067947  1
0.31217550558333340138  0.26858379995833331355  1
0.31217550558333340138  0.26858379995833331355  1
1  2  3  4
  
ZONE T='face817'
STRANDID=0, SOLUTIONTIME=0
Nodes=4, Elements=1, ZONETYPE=FEQuadrilateral
DATAPACKING=POINT
DT=(SINGLE SINGLE SINGLE)
0.49759666919774969696  0.79046345295731768044  1
0.49736440472464282792  0.79141030759422470453  1
0.49069426640437507903  0.81185177846361034071  1
0.47658699657026304397  0.79298664364365323287  1
1  2  3  4
  
ZONE T='face818'
STRANDID=0, SOLUTIONTIME=0
Nodes=4, Elements=1, ZONETYPE=FEQuadrilateral
DATAPACKING=POINT
DT=(SINGLE SINGLE SINGLE)
0.49736440472464282792  0.79141030759422470453  -1
0.49194109108431960387  0.81351911140333521555  -1
0.49069426640437507903  0.81185177846361034071  -1
0.49069426640437507903  0.81185177846361034071  -1
1  2  3  4
  
ZONE T='face819'
STRANDID=0, SOLUTIONTIME=0
Nodes=4, Elements=1, ZONETYPE=FEQuadrilateral
DATAPACKING=POINT
DT=(SINGLE SINGLE SINGLE)
0.22181416831387062993  0.32756077108759251715  1
0.23155064186897936218  0.33394192002605366243  1
0.22865752176717807354  0.34280824744581694929  1
0.21950786904307739711  0.34655822380528000792  1
1  2  3  4
  
ZONE T='face820'
STRANDID=0, SOLUTIONTIME=0
Nodes=4, Elements=1, ZONETYPE=FEQuadrilateral
DATAPACKING=POINT
DT=(SINGLE SINGLE SINGLE)
0.23155064186897936218  0.33394192002605366243  -1
0.23876086713130204031  0.33866740107607867794  -1
0.22865752176717807354  0.34280824744581694929  -1
0.22865752176717807354  0.34280824744581694929  -1
1  2  3  4
  
ZONE T='face821'
STRANDID=0, SOLUTIONTIME=0
Nodes=4, Elements=1, ZONETYPE=FEQuadrilateral
DATAPACKING=POINT
DT=(SINGLE SINGLE SINGLE)
0.31851628791397151863  0.78383401845865163793  1
0.3212397888553165104  0.78598566737382347114  1
0.31631989469605581444  0.80106329669844988928  1
0.31515424483203580142  0.80161310634373650341  1
1  2  3  4
  
ZONE T='face822'
STRANDID=0, SOLUTIONTIME=0
Nodes=4, Elements=1, ZONETYPE=FEQuadrilateral
DATAPACKING=POINT
DT=(SINGLE SINGLE SINGLE)
0.3212397888553165104  0.78598566737382347114  -1
0.33135071834569074234  0.79397361044337844138  -1
0.31631989469605581444  0.80106329669844988928  -1
0.31631989469605581444  0.80106329669844988928  -1
1  2  3  4
  
ZONE T='face823'
STRANDID=0, SOLUTIONTIME=0
Nodes=4, Elements=1, ZONETYPE=FEQuadrilateral
DATAPACKING=POINT
DT=(SINGLE SINGLE SINGLE)
0.40248189188721805731  0.60811282891986950805  1
0.39934142388817794878  0.61241083063762102867  1
0.39746789169837781763  0.60650385220839486689  1
0.39746789169837781763  0.60650385220839486689  1
1  2  3  4
  
ZONE T='face824'
STRANDID=0, SOLUTIONTIME=0
Nodes=4, Elements=1, ZONETYPE=FEQuadrilateral
DATAPACKING=POINT
DT=(SINGLE SINGLE SINGLE)
0.783514577594708439  0.3783317044471987689  1
0.79839776734748901799  0.37777232322054765667  1
0.79196013425912714645  0.39243171279943228624  1
0.79196013425912714645  0.39243171279943228624  1
1  2  3  4
  
ZONE T='face825'
STRANDID=0, SOLUTIONTIME=0
Nodes=4, Elements=1, ZONETYPE=FEQuadrilateral
DATAPACKING=POINT
DT=(SINGLE SINGLE SINGLE)
0.49710376069341305483  0.18939043187966975168  -1
0.49926176485057327525  0.1874548640716829917  -1
0.50678193414982508624  0.18990872707699296695  -1
0.50723720771158375964  0.1922570057487165418  -1
1  2  3  4
  
ZONE T='face826'
STRANDID=0, SOLUTIONTIME=0
Nodes=4, Elements=1, ZONETYPE=FEQuadrilateral
DATAPACKING=POINT
DT=(SINGLE SINGLE SINGLE)
0.49926176485057327525  0.1874548640716829917  1
0.50526268076972102872  0.1820724927574300378  1
0.50678193414982508624  0.18990872707699296695  1
0.50678193414982508624  0.18990872707699296695  1
1  2  3  4
  
ZONE T='face827'
STRANDID=0, SOLUTIONTIME=0
Nodes=4, Elements=1, ZONETYPE=FEQuadrilateral
DATAPACKING=POINT
DT=(SINGLE SINGLE SINGLE)
0.56014929028396265309  0.89938617601694093029  -1
0.58184129849952981317  0.89597399230324215047  -1
0.57913417039714332191  0.90427032404144114253  -1
0.57501952367327180404  0.91634928188067465982  -1
1  2  3  4
  
ZONE T='face828'
STRANDID=0, SOLUTIONTIME=0
Nodes=4, Elements=1, ZONETYPE=FEQuadrilateral
DATAPACKING=POINT
DT=(SINGLE SINGLE SINGLE)
0.58184129849952981317  0.89597399230324215047  1
0.58196701783451232348  0.89595421647321926706  1
0.57913417039714332191  0.90427032404144114253  1
0.57913417039714332191  0.90427032404144114253  1
1  2  3  4
  
ZONE T='face829'
STRANDID=0, SOLUTIONTIME=0
Nodes=4, Elements=1, ZONETYPE=FEQuadrilateral
DATAPACKING=POINT
DT=(SINGLE SINGLE SINGLE)
0.31851628791397151863  0.78383401845865163793  1
0.32028572779926922642  0.76884610341099191011  1
0.32406919213503426747  0.7700806638039825458  1
0.32247462949863103798  0.78220134419690356964  1
1  2  3  4
  
ZONE T='face830'
STRANDID=0, SOLUTIONTIME=0
Nodes=4, Elements=1, ZONETYPE=FEQuadrilateral
DATAPACKING=POINT
DT=(SINGLE SINGLE SINGLE)
0.33434360843841504085  0.77730581509367724369  -1
0.32247462949863103798  0.78220134419690356964  -1
0.32598910902337330242  0.77143078332146086673  -1
0.32598910902337330242  0.77143078332146086673  -1
1  2  3  4
  
ZONE T='face831'
STRANDID=0, SOLUTIONTIME=0
Nodes=4, Elements=1, ZONETYPE=FEQuadrilateral
DATAPACKING=POINT
DT=(SINGLE SINGLE SINGLE)
0.32598910902337330242  0.77143078332146086673  1
0.32247462949863103798  0.78220134419690356964  1
0.32406919213503426747  0.7700806638039825458  1
0.32406919213503426747  0.7700806638039825458  1
1  2  3  4
  
ZONE T='face832'
STRANDID=0, SOLUTIONTIME=0
Nodes=4, Elements=1, ZONETYPE=FEQuadrilateral
DATAPACKING=POINT
DT=(SINGLE SINGLE SINGLE)
0.32044117728309445825  0.7675293795837884181  -1
0.32406919213503426747  0.7700806638039825458  -1
0.32028572779926922642  0.76884610341099191011  -1
0.32028572779926922642  0.76884610341099191011  -1
1  2  3  4
  
ZONE T='face833'
STRANDID=0, SOLUTIONTIME=0
Nodes=4, Elements=1, ZONETYPE=FEQuadrilateral
DATAPACKING=POINT
DT=(SINGLE SINGLE SINGLE)
0.62995887074088519064  0.32009637162195497817  -1
0.6470074185832367375  0.33281062618991963387  -1
0.64699460044079204479  0.33284990898628741274  -1
0.6263800722028494139  0.34509213957969786524  -1
1  2  3  4
  
ZONE T='face834'
STRANDID=0, SOLUTIONTIME=0
Nodes=4, Elements=1, ZONETYPE=FEQuadrilateral
DATAPACKING=POINT
DT=(SINGLE SINGLE SINGLE)
0.6470074185832367375  0.33281062618991963387  1
0.64703105982557806986  0.33282825706242619157  1
0.64699460044079204479  0.33284990898628741274  1
0.64699460044079204479  0.33284990898628741274  1
1  2  3  4
  
ZONE T='face835'
STRANDID=0, SOLUTIONTIME=0
Nodes=4, Elements=1, ZONETYPE=FEQuadrilateral
DATAPACKING=POINT
DT=(SINGLE SINGLE SINGLE)
0.40976011300642889434  0.53824572294183237187  -1
0.4187457113886006721  0.54592219771250150018  -1
0.40579448065633488829  0.54883556258321752885  -1
0.40579448065633488829  0.54883556258321752885  -1
1  2  3  4
  
ZONE T='face836'
STRANDID=0, SOLUTIONTIME=0
Nodes=4, Elements=1, ZONETYPE=FEQuadrilateral
DATAPACKING=POINT
DT=(SINGLE SINGLE SINGLE)
0.63395377555977883155  0.67443633663143331969  1
0.62980327580849704283  0.69285148385958161832  1
0.61200546067857553023  0.67947024218459195488  1
0.61200546067857553023  0.67947024218459195488  1
1  2  3  4
  
ZONE T='face837'
STRANDID=0, SOLUTIONTIME=0
Nodes=4, Elements=1, ZONETYPE=FEQuadrilateral
DATAPACKING=POINT
DT=(SINGLE SINGLE SINGLE)
0.55103950304937743265  0.70456554905853263637  1
0.5465940437162024601  0.73154391346741287627  1
0.525046627059883253  0.71446002702096178538  1
0.525046627059883253  0.71446002702096178538  1
1  2  3  4
  
ZONE T='face838'
STRANDID=0, SOLUTIONTIME=0
Nodes=4, Elements=1, ZONETYPE=FEQuadrilateral
DATAPACKING=POINT
DT=(SINGLE SINGLE SINGLE)
0.19934892269156337385  0.50009158307113188435  -1
0.19320485691588698551  0.5141151197662351402  -1
0.18808845319833469856  0.5124456156230263737  -1
0.18089027456706230357  0.50195268420793059949  -1
1  2  3  4
  
ZONE T='face839'
STRANDID=0, SOLUTIONTIME=0
Nodes=4, Elements=1, ZONETYPE=FEQuadrilateral
DATAPACKING=POINT
DT=(SINGLE SINGLE SINGLE)
0.19320485691588698551  0.5141151197662351402  1
0.19165712576027016389  0.51764774220997167298  1
0.18808845319833469856  0.5124456156230263737  1
0.18808845319833469856  0.5124456156230263737  1
1  2  3  4
  
ZONE T='face840'
STRANDID=0, SOLUTIONTIME=0
Nodes=4, Elements=1, ZONETYPE=FEQuadrilateral
DATAPACKING=POINT
DT=(SINGLE SINGLE SINGLE)
0.7572535429624440706  0.52174756119078646854  1
0.75486200402919501062  0.52871127728788536171  1
0.74732894255339910039  0.52482638511454249297  1
0.74732894255339910039  0.52482638511454249297  1
1  2  3  4
  
ZONE T='face841'
STRANDID=0, SOLUTIONTIME=0
Nodes=4, Elements=1, ZONETYPE=FEQuadrilateral
DATAPACKING=POINT
DT=(SINGLE SINGLE SINGLE)
0.56259761256427742726  0.4813254298092382033  -1
0.5557199208350744879  0.49022934379674226735  -1
0.54961943048692285529  0.48823872802947898553  -1
0.54585316097452296624  0.47658008294248349612  -1
1  2  3  4
  
ZONE T='face842'
STRANDID=0, SOLUTIONTIME=0
Nodes=4, Elements=1, ZONETYPE=FEQuadrilateral
DATAPACKING=POINT
DT=(SINGLE SINGLE SINGLE)
0.5557199208350744879  0.49022934379674226735  1
0.55187182714320870414  0.49521111625722408212  1
0.54961943048692285529  0.48823872802947898553  1
0.54961943048692285529  0.48823872802947898553  1
1  2  3  4
  
ZONE T='face843'
STRANDID=0, SOLUTIONTIME=0
Nodes=4, Elements=1, ZONETYPE=FEQuadrilateral
DATAPACKING=POINT
DT=(SINGLE SINGLE SINGLE)
0.28203802191245019859  0.84030540637704864704  -1
0.29334560973163437136  0.83325021279919386785  -1
0.29292679624214390532  0.84596821927891885373  -1
0.29292679624214390532  0.84596821927891885373  -1
1  2  3  4
  
ZONE T='face844'
STRANDID=0, SOLUTIONTIME=0
Nodes=4, Elements=1, ZONETYPE=FEQuadrilateral
DATAPACKING=POINT
DT=(SINGLE SINGLE SINGLE)
0.24616832469309307685  0.26530709289531428929  -1
0.24952675120034356615  0.2788518907645293754  -1
0.24792151057994679664  0.28377135087234894861  -1
0.23223134142620052711  0.27882525031037397323  -1
1  2  3  4
  
ZONE T='face845'
STRANDID=0, SOLUTIONTIME=0
Nodes=4, Elements=1, ZONETYPE=FEQuadrilateral
DATAPACKING=POINT
DT=(SINGLE SINGLE SINGLE)
0.24952675120034356615  0.2788518907645293754  1
0.25098606223623032285  0.28473740678422715389  1
0.24792151057994679664  0.28377135087234894861  1
0.24792151057994679664  0.28377135087234894861  1
1  2  3  4
  
ZONE T='face846'
STRANDID=0, SOLUTIONTIME=0
Nodes=4, Elements=1, ZONETYPE=FEQuadrilateral
DATAPACKING=POINT
DT=(SINGLE SINGLE SINGLE)
0.33135071834569074234  0.79397361044337844138  -1
0.342560946338887784  0.80342477174685489327  -1
0.33022489946593802657  0.80895955214878478845  -1
0.33022489946593802657  0.80895955214878478845  -1
1  2  3  4
  
ZONE T='face847'
STRANDID=0, SOLUTIONTIME=0
Nodes=4, Elements=1, ZONETYPE=FEQuadrilateral
DATAPACKING=POINT
DT=(SINGLE SINGLE SINGLE)
0.15410689211430284029  0.48915677834335563601  1
0.15999829264845752408  0.47419264745317879495  1
0.17057012005557231626  0.48734404568930517199  1
0.17057012005557231626  0.48734404568930517199  1
1  2  3  4
  
ZONE T='face848'
STRANDID=0, SOLUTIONTIME=0
Nodes=4, Elements=1, ZONETYPE=FEQuadrilateral
DATAPACKING=POINT
DT=(SINGLE SINGLE SINGLE)
0.44245610287892728207  0.077666225585823506217  1
0.45824556696588419902  0.081770361303982366796  1
0.44724174816804407318  0.093846345122223603918  1
0.44724174816804407318  0.093846345122223603918  1
1  2  3  4
  
ZONE T='face849'
STRANDID=0, SOLUTIONTIME=0
Nodes=4, Elements=1, ZONETYPE=FEQuadrilateral
DATAPACKING=POINT
DT=(SINGLE SINGLE SINGLE)
0.47901704927611621354  0.58968240306803398898  1
0.49442835476954594132  0.57903600671262100974  1
0.49596762445574371636  0.59950278950311430837  1
0.49596762445574371636  0.59950278950311430837  1
1  2  3  4
  
ZONE T='face850'
STRANDID=0, SOLUTIONTIME=0
Nodes=4, Elements=1, ZONETYPE=FEQuadrilateral
DATAPACKING=POINT
DT=(SINGLE SINGLE SINGLE)
0.55249143842190684417  0.40903557176975152698  -1
0.53584889359562093425  0.41265735743798070967  -1
0.53575621102954573693  0.41262711472520674505  -1
0.5397675641560433224  0.39745472224353700641  -1
1  2  3  4
  
ZONE T='face851'
STRANDID=0, SOLUTIONTIME=0
Nodes=4, Elements=1, ZONETYPE=FEQuadrilateral
DATAPACKING=POINT
DT=(SINGLE SINGLE SINGLE)
0.53584889359562093425  0.41265735743798070967  1
0.5357420690501748517  0.41268060482062257632  1
0.53575621102954573693  0.41262711472520674505  1
0.53575621102954573693  0.41262711472520674505  1
1  2  3  4
  
ZONE T='face852'
STRANDID=0, SOLUTIONTIME=0
Nodes=4, Elements=1, ZONETYPE=FEQuadrilateral
DATAPACKING=POINT
DT=(SINGLE SINGLE SINGLE)
0.36324606128397868288  0.77543581031126418424  1
0.354716303225696028  0.76617316432089166423  1
0.36699766194340921466  0.76331456338634129377  1
0.36699766194340921466  0.76331456338634129377  1
1  2  3  4
  
ZONE T='face853'
STRANDID=0, SOLUTIONTIME=0
Nodes=4, Elements=1, ZONETYPE=FEQuadrilateral
DATAPACKING=POINT
DT=(SINGLE SINGLE SINGLE)
0.31766267573859818807  0.58999500453347597517  1
0.32422291057084057231  0.59511668740979728476  1
0.3189096981256140384  0.61139968968156921392  1
0.31817685279855850711  0.61178054744951237964  1
1  2  3  4
  
ZONE T='face854'
STRANDID=0, SOLUTIONTIME=0
Nodes=4, Elements=1, ZONETYPE=FEQuadrilateral
DATAPACKING=POINT
DT=(SINGLE SINGLE SINGLE)
0.32422291057084057231  0.59511668740979728476  -1
0.33462093970157319456  0.60323459920841471238  -1
0.3189096981256140384  0.61139968968156921392  -1
0.3189096981256140384  0.61139968968156921392  -1
1  2  3  4
  
ZONE T='face855'
STRANDID=0, SOLUTIONTIME=0
Nodes=4, Elements=1, ZONETYPE=FEQuadrilateral
DATAPACKING=POINT
DT=(SINGLE SINGLE SINGLE)
0.70540593647826632662  0.68717280907176703231  -1
0.7083089139181334426  0.69012504153004150531  -1
0.70829589708596119024  0.69016493323586303177  -1
0.70675357071659195007  0.69157590869032015135  -1
1  2  3  4
  
ZONE T='face856'
STRANDID=0, SOLUTIONTIME=0
Nodes=4, Elements=1, ZONETYPE=FEQuadrilateral
DATAPACKING=POINT
DT=(SINGLE SINGLE SINGLE)
0.7083089139181334426  0.69012504153004150531  1
0.7083233995785669368  0.69013977296967454755  1
0.70829589708596119024  0.69016493323586303177  1
0.70829589708596119024  0.69016493323586303177  1
1  2  3  4
  
ZONE T='face857'
STRANDID=0, SOLUTIONTIME=0
Nodes=4, Elements=1, ZONETYPE=FEQuadrilateral
DATAPACKING=POINT
DT=(SINGLE SINGLE SINGLE)
0.26523206354148698427  0.2706378874607524021  1
0.28616607603505844759  0.27399961166180308858  1
0.27131754323544576835  0.29069905058492434557  1
0.27131754323544576835  0.29069905058492434557  1
1  2  3  4
  
ZONE T='face858'
STRANDID=0, SOLUTIONTIME=0
Nodes=4, Elements=1, ZONETYPE=FEQuadrilateral
DATAPACKING=POINT
DT=(SINGLE SINGLE SINGLE)
0.48754769939605330231  0.36717774594193602899  1
0.49151990713744558859  0.35500441985628644614  1
0.49905082286342000719  0.36730259171828572029  1
0.49905082286342000719  0.36730259171828572029  1
1  2  3  4
  
ZONE T='face859'
STRANDID=0, SOLUTIONTIME=0
Nodes=4, Elements=1, ZONETYPE=FEQuadrilateral
DATAPACKING=POINT
DT=(SINGLE SINGLE SINGLE)
0.75464974028418774221  0.43414008418873467621  -1
0.77124151610916735766  0.43006914797380879634  -1
0.76952503771554581213  0.44911006205029174732  -1
0.76952503771554581213  0.44911006205029174732  -1
1  2  3  4
  
ZONE T='face860'
STRANDID=0, SOLUTIONTIME=0
Nodes=4, Elements=1, ZONETYPE=FEQuadrilateral
DATAPACKING=POINT
DT=(SINGLE SINGLE SINGLE)
0.57837840202359658281  0.3113942179115040676  1
0.59137058712155421425  0.32158980458499758504  1
0.59057814089425408888  0.32401835489282115876  1
0.57420124044582498968  0.32704411365188046368  1
1  2  3  4
  
ZONE T='face861'
STRANDID=0, SOLUTIONTIME=0
Nodes=4, Elements=1, ZONETYPE=FEQuadrilateral
DATAPACKING=POINT
DT=(SINGLE SINGLE SINGLE)
0.59137058712155421425  0.32158980458499758504  -1
0.59372450885822403155  0.32343703912698468228  -1
0.59057814089425408888  0.32401835489282115876  -1
0.59057814089425408888  0.32401835489282115876  -1
1  2  3  4
  
ZONE T='face862'
STRANDID=0, SOLUTIONTIME=0
Nodes=4, Elements=1, ZONETYPE=FEQuadrilateral
DATAPACKING=POINT
DT=(SINGLE SINGLE SINGLE)
0.53713427201404073674  0.35136567094655851706  -1
0.54286643796431810483  0.34385922556430859043  -1
0.54426822615089753832  0.34431663497032682919  -1
0.54880470525916968949  0.35171607361831891403  -1
1  2  3  4
  
ZONE T='face863'
STRANDID=0, SOLUTIONTIME=0
Nodes=4, Elements=1, ZONETYPE=FEQuadrilateral
DATAPACKING=POINT
DT=(SINGLE SINGLE SINGLE)
0.54286643796431810483  0.34385922556430859043  1
0.5434884288100816363  0.34304470966360306461  1
0.54426822615089753832  0.34431663497032682919  1
0.54426822615089753832  0.34431663497032682919  1
1  2  3  4
  
ZONE T='face864'
STRANDID=0, SOLUTIONTIME=0
Nodes=4, Elements=1, ZONETYPE=FEQuadrilateral
DATAPACKING=POINT
DT=(SINGLE SINGLE SINGLE)
0.45358809251632159487  0.68863690493689411198  1
0.44960561390107461888  0.67446570765706492789  1
0.46234522583274767493  0.67796004771310658388  1
0.46234522583274767493  0.67796004771310658388  1
1  2  3  4
  
ZONE T='face865'
STRANDID=0, SOLUTIONTIME=0
Nodes=4, Elements=1, ZONETYPE=FEQuadrilateral
DATAPACKING=POINT
DT=(SINGLE SINGLE SINGLE)
0.70512491985119130078  0.56485369915232086502  -1
0.69457193639427394771  0.55049689123465239682  -1
0.69472778351155461962  0.55001927830445374035  -1
0.71189241116994261827  0.54859014283685036961  -1
1  2  3  4
  
ZONE T='face866'
STRANDID=0, SOLUTIONTIME=0
Nodes=4, Elements=1, ZONETYPE=FEQuadrilateral
DATAPACKING=POINT
DT=(SINGLE SINGLE SINGLE)
0.69457193639427394771  0.55049689123465239682  1
0.69425010111381169065  0.55005905037935398649  1
0.69472778351155461962  0.55001927830445374035  1
0.69472778351155461962  0.55001927830445374035  1
1  2  3  4
  
ZONE T='face867'
STRANDID=0, SOLUTIONTIME=0
Nodes=4, Elements=1, ZONETYPE=FEQuadrilateral
DATAPACKING=POINT
DT=(SINGLE SINGLE SINGLE)
0.56180837796030969056  0.27290610372445889276  -1
0.55789714574777549139  0.27767582275809754577  -1
0.55155941878515102328  0.27560779568151461127  -1
0.55025340513341947091  0.27152364984077315135  -1
1  2  3  4
  
ZONE T='face868'
STRANDID=0, SOLUTIONTIME=0
Nodes=4, Elements=1, ZONETYPE=FEQuadrilateral
DATAPACKING=POINT
DT=(SINGLE SINGLE SINGLE)
0.55789714574777549139  0.27767582275809754577  1
0.55381328719029676577  0.28265605835491813824  1
0.55155941878515102328  0.27560779568151461127  1
0.55155941878515102328  0.27560779568151461127  1
1  2  3  4
  
ZONE T='face869'
STRANDID=0, SOLUTIONTIME=0
Nodes=4, Elements=1, ZONETYPE=FEQuadrilateral
DATAPACKING=POINT
DT=(SINGLE SINGLE SINGLE)
0.33431422816905786988  0.82869786806854817129  -1
0.33827980886638253644  0.81654485139635468727  -1
0.34659838631488726346  0.82639556979533612679  -1
0.34659838631488726346  0.82639556979533612679  -1
1  2  3  4
  
ZONE T='face870'
STRANDID=0, SOLUTIONTIME=0
Nodes=4, Elements=1, ZONETYPE=FEQuadrilateral
DATAPACKING=POINT
DT=(SINGLE SINGLE SINGLE)
0.16788870685993612097  0.34410083320634771153  -1
0.16746383571738976404  0.34861709984975686183  -1
0.16474558371274020119  0.35694752217396130689  -1
0.15758306787343012711  0.35029518674530768507  -1
1  2  3  4
  
ZONE T='face871'
STRANDID=0, SOLUTIONTIME=0
Nodes=4, Elements=1, ZONETYPE=FEQuadrilateral
DATAPACKING=POINT
DT=(SINGLE SINGLE SINGLE)
0.16746383571738976404  0.34861709984975686183  1
0.1665246955031099152  0.35859990922065460017  1
0.16474558371274020119  0.35694752217396130689  1
0.16474558371274020119  0.35694752217396130689  1
1  2  3  4
  
ZONE T='face872'
STRANDID=0, SOLUTIONTIME=0
Nodes=4, Elements=1, ZONETYPE=FEQuadrilateral
DATAPACKING=POINT
DT=(SINGLE SINGLE SINGLE)
0.49755057584340711685  0.26821582414867473076  -1
0.50577511477492553826  0.27659246361893530253  -1
0.49401899291261963665  0.28185455960471916814  -1
0.49401899291261963665  0.28185455960471916814  -1
1  2  3  4
  
ZONE T='face873'
STRANDID=0, SOLUTIONTIME=0
Nodes=4, Elements=1, ZONETYPE=FEQuadrilateral
DATAPACKING=POINT
DT=(SINGLE SINGLE SINGLE)
0.31043155009248490916  0.86488621751440353247  1
0.31671776251386868362  0.86766436444286909602  1
0.31198305898490696908  0.87276888782563333269  1
0.31198305898490696908  0.87276888782563333269  1
1  2  3  4
  
ZONE T='face874'
STRANDID=0, SOLUTIONTIME=0
Nodes=4, Elements=1, ZONETYPE=FEQuadrilateral
DATAPACKING=POINT
DT=(SINGLE SINGLE SINGLE)
0.53233114294714123371  0.091613562926472935644  -1
0.53067719942629987262  0.095727253542021606414  -1
0.52872215136352340714  0.090435933722423145209  -1
0.52872215136352340714  0.090435933722423145209  -1
1  2  3  4
  
ZONE T='face875'
STRANDID=0, SOLUTIONTIME=0
Nodes=4, Elements=1, ZONETYPE=FEQuadrilateral
DATAPACKING=POINT
DT=(SINGLE SINGLE SINGLE)
0.38284793071730294223  0.5992113237427532102  1
0.38348361636959538146  0.59523169409173837252  1
0.38489247176964813679  0.5909140809873973943  1
0.39106957160536676144  0.59492300734283765085  1
1  2  3  4
  
ZONE T='face876'
STRANDID=0, SOLUTIONTIME=0
Nodes=4, Elements=1, ZONETYPE=FEQuadrilateral
DATAPACKING=POINT
DT=(SINGLE SINGLE SINGLE)
0.38348361636959538146  0.59523169409173837252  -1
0.38424084262257346412  0.59049117487754720912  -1
0.38489247176964813679  0.5909140809873973943  -1
0.38489247176964813679  0.5909140809873973943  -1
1  2  3  4
  
ZONE T='face877'
STRANDID=0, SOLUTIONTIME=0
Nodes=4, Elements=1, ZONETYPE=FEQuadrilateral
DATAPACKING=POINT
DT=(SINGLE SINGLE SINGLE)
0.25098606223623032285  0.28473740678422715389  1
0.24952675120034356615  0.2788518907645293754  1
0.25329610539007446635  0.26730023468692587496  1
0.26523206354148698427  0.2706378874607524021  1
1  2  3  4
  
ZONE T='face878'
STRANDID=0, SOLUTIONTIME=0
Nodes=4, Elements=1, ZONETYPE=FEQuadrilateral
DATAPACKING=POINT
DT=(SINGLE SINGLE SINGLE)
0.24952675120034356615  0.2788518907645293754  -1
0.24616832469309307685  0.26530709289531428929  -1
0.25329610539007446635  0.26730023468692587496  -1
0.25329610539007446635  0.26730023468692587496  -1
1  2  3  4
  
ZONE T='face879'
STRANDID=0, SOLUTIONTIME=0
Nodes=4, Elements=1, ZONETYPE=FEQuadrilateral
DATAPACKING=POINT
DT=(SINGLE SINGLE SINGLE)
0.058622837175035628909  0.77195128013207547912  -1
0.052201927078700909035  0.76084577941496778219  -1
0.067352545949094899669  0.76109193906564220899  -1
0.067352545949094899669  0.76109193906564220899  -1
1  2  3  4
  
ZONE T='face880'
STRANDID=0, SOLUTIONTIME=0
Nodes=4, Elements=1, ZONETYPE=FEQuadrilateral
DATAPACKING=POINT
DT=(SINGLE SINGLE SINGLE)
0.40909556014743742036  0.59566962503228348957  1
0.41573198775226771762  0.59693713875283238579  1
0.41109723957015742446  0.60127107222619047278  1
0.41109723957015742446  0.60127107222619047278  1
1  2  3  4
  
ZONE T='face881'
STRANDID=0, SOLUTIONTIME=0
Nodes=4, Elements=1, ZONETYPE=FEQuadrilateral
DATAPACKING=POINT
DT=(SINGLE SINGLE SINGLE)
0.69578620158089132808  0.51448138716738933685  -1
0.68064289028401847581  0.53099223636549497396  -1
0.67862687351759753973  0.53033440157955502592  -1
0.67081547874800828701  0.50292167512569474486  -1
1  2  3  4
  
ZONE T='face882'
STRANDID=0, SOLUTIONTIME=0
Nodes=4, Elements=1, ZONETYPE=FEQuadrilateral
DATAPACKING=POINT
DT=(SINGLE SINGLE SINGLE)
0.68064289028401847581  0.53099223636549497396  1
0.67924777337664887789  0.53251334125594673718  1
0.67862687351759753973  0.53033440157955502592  1
0.67862687351759753973  0.53033440157955502592  1
1  2  3  4
  
ZONE T='face883'
STRANDID=0, SOLUTIONTIME=0
Nodes=4, Elements=1, ZONETYPE=FEQuadrilateral
DATAPACKING=POINT
DT=(SINGLE SINGLE SINGLE)
0.36902651282538434518  0.79680414517952868891  -1
0.37570010807586895485  0.80081205749168815622  -1
0.37327564996951823062  0.80824211176873683726  -1
0.36733373853262107911  0.81214634009915642743  -1
1  2  3  4
  
ZONE T='face884'
STRANDID=0, SOLUTIONTIME=0
Nodes=4, Elements=1, ZONETYPE=FEQuadrilateral
DATAPACKING=POINT
DT=(SINGLE SINGLE SINGLE)
0.37570010807586895485  0.80081205749168815622  1
0.3803414023778239339  0.8035994456803575714  1
0.37327564996951823062  0.80824211176873683726  1
0.37327564996951823062  0.80824211176873683726  1
1  2  3  4
  
ZONE T='face885'
STRANDID=0, SOLUTIONTIME=0
Nodes=4, Elements=1, ZONETYPE=FEQuadrilateral
DATAPACKING=POINT
DT=(SINGLE SINGLE SINGLE)
0.75900423718569420828  0.53858543123139468456  -1
0.75812766936999886891  0.53744925140078214643  -1
0.75826437651053835154  0.53703029531669554952  -1
0.75942691995673949901  0.53729006715579807896  -1
1  2  3  4
  
ZONE T='face886'
STRANDID=0, SOLUTIONTIME=0
Nodes=4, Elements=1, ZONETYPE=FEQuadrilateral
DATAPACKING=POINT
DT=(SINGLE SINGLE SINGLE)
0.75812766936999886891  0.53744925140078214643  1
0.75770863688388301327  0.53690611457717130062  1
0.75826437651053835154  0.53703029531669554952  1
0.75826437651053835154  0.53703029531669554952  1
1  2  3  4
  
ZONE T='face887'
STRANDID=0, SOLUTIONTIME=0
Nodes=4, Elements=1, ZONETYPE=FEQuadrilateral
DATAPACKING=POINT
DT=(SINGLE SINGLE SINGLE)
0.60286866715590636812  0.25164661813768002263  -1
0.61360854906869533032  0.253438796388404608  -1
0.61081136064974850264  0.26201112920020586117  -1
0.60323156786086562509  0.2687464217043233905  -1
1  2  3  4
  
ZONE T='face888'
STRANDID=0, SOLUTIONTIME=0
Nodes=4, Elements=1, ZONETYPE=FEQuadrilateral
DATAPACKING=POINT
DT=(SINGLE SINGLE SINGLE)
0.61360854906869533032  0.253438796388404608  1
0.61937552436183185289  0.25440113915685885759  1
0.61081136064974850264  0.26201112920020586117  1
0.61081136064974850264  0.26201112920020586117  1
1  2  3  4
  
ZONE T='face889'
STRANDID=0, SOLUTIONTIME=0
Nodes=4, Elements=1, ZONETYPE=FEQuadrilateral
DATAPACKING=POINT
DT=(SINGLE SINGLE SINGLE)
0.39335591716184370448  0.86899287291995985782  -1
0.38668407802834353637  0.88179139147509000285  -1
0.38078232598396000164  0.8721885551627591715  -1
0.38078232598396000164  0.8721885551627591715  -1
1  2  3  4
  
ZONE T='face890'
STRANDID=0, SOLUTIONTIME=0
Nodes=4, Elements=1, ZONETYPE=FEQuadrilateral
DATAPACKING=POINT
DT=(SINGLE SINGLE SINGLE)
0.48330274635730036126  0.18701465048008575343  -1
0.47880826567319362264  0.20134734093665762611  -1
0.46845312186707016577  0.19215774517811443078  -1
0.46845312186707016577  0.19215774517811443078  -1
1  2  3  4
  
ZONE T='face891'
STRANDID=0, SOLUTIONTIME=0
Nodes=4, Elements=1, ZONETYPE=FEQuadrilateral
DATAPACKING=POINT
DT=(SINGLE SINGLE SINGLE)
0.10939771624412855666  0.68260752548991932009  -1
0.10419072102249760103  0.69833338997853089403  -1
0.10208513379393191478  0.69764632797247427831  -1
0.092146358408357387226  0.68552705192781515642  -1
1  2  3  4
  
ZONE T='face892'
STRANDID=0, SOLUTIONTIME=0
Nodes=4, Elements=1, ZONETYPE=FEQuadrilateral
DATAPACKING=POINT
DT=(SINGLE SINGLE SINGLE)
0.10419072102249760103  0.69833338997853089403  1
0.10374716368696204616  0.69967299607660937699  1
0.10208513379393191478  0.69764632797247427831  1
0.10208513379393191478  0.69764632797247427831  1
1  2  3  4
  
ZONE T='face893'
STRANDID=0, SOLUTIONTIME=0
Nodes=4, Elements=1, ZONETYPE=FEQuadrilateral
DATAPACKING=POINT
DT=(SINGLE SINGLE SINGLE)
0.069399177065449679791  0.62582678485463050233  1
0.075090171804612276807  0.63170771496246014287  1
0.073668985673516151902  0.63606311713013352627  1
0.065970032958371171983  0.63799010451925874943  1
1  2  3  4
  
ZONE T='face894'
STRANDID=0, SOLUTIONTIME=0
Nodes=4, Elements=1, ZONETYPE=FEQuadrilateral
DATAPACKING=POINT
DT=(SINGLE SINGLE SINGLE)
0.075090171804612276807  0.63170771496246014287  -1
0.078206003913925681292  0.63492753710295635194  -1
0.073668985673516151902  0.63606311713013352627  -1
0.073668985673516151902  0.63606311713013352627  -1
1  2  3  4
  
ZONE T='face895'
STRANDID=0, SOLUTIONTIME=0
Nodes=4, Elements=1, ZONETYPE=FEQuadrilateral
DATAPACKING=POINT
DT=(SINGLE SINGLE SINGLE)
0.40368453606369919529  0.68519924042528845831  -1
0.41293672023819727457  0.68669581488275377446  -1
0.41041807235336791315  0.69441452548453241889  -1
0.40824476929171121808  0.69698332031313070534  -1
1  2  3  4
  
ZONE T='face896'
STRANDID=0, SOLUTIONTIME=0
Nodes=4, Elements=1, ZONETYPE=FEQuadrilateral
DATAPACKING=POINT
DT=(SINGLE SINGLE SINGLE)
0.41293672023819727457  0.68669581488275377446  1
0.41646549671778232415  0.68726660731898803203  1
0.41041807235336791315  0.69441452548453241889  1
0.41041807235336791315  0.69441452548453241889  1
1  2  3  4
  
ZONE T='face897'
STRANDID=0, SOLUTIONTIME=0
Nodes=4, Elements=1, ZONETYPE=FEQuadrilateral
DATAPACKING=POINT
DT=(SINGLE SINGLE SINGLE)
0.49755057584340711685  0.26821582414867473076  -1
0.50133322505189936713  0.2592187765258127663  -1
0.50551561641327857899  0.26058350849221112444  -1
0.50973197541412695877  0.26617621166276539402  -1
1  2  3  4
  
ZONE T='face898'
STRANDID=0, SOLUTIONTIME=0
Nodes=4, Elements=1, ZONETYPE=FEQuadrilateral
DATAPACKING=POINT
DT=(SINGLE SINGLE SINGLE)
0.50133322505189936713  0.2592187765258127663  1
0.50246223723646599169  0.25653341612587615694  1
0.50551561641327857899  0.26058350849221112444  1
0.50551561641327857899  0.26058350849221112444  1
1  2  3  4
  
ZONE T='face899'
STRANDID=0, SOLUTIONTIME=0
Nodes=4, Elements=1, ZONETYPE=FEQuadrilateral
DATAPACKING=POINT
DT=(SINGLE SINGLE SINGLE)
0.47266702816850686419  0.41697278925707326191  -1
0.47054880980453894779  0.4165492654713820464  -1
0.47154371395339694795  0.4162239555444832706  -1
0.47154371395339694795  0.4162239555444832706  -1
1  2  3  4
  
ZONE T='face900'
STRANDID=0, SOLUTIONTIME=0
Nodes=4, Elements=1, ZONETYPE=FEQuadrilateral
DATAPACKING=POINT
DT=(SINGLE SINGLE SINGLE)
0.43533068944507818943  0.13752414070102361721  -1
0.42950985522246043491  0.12217001129750983124  -1
0.44487892151326646761  0.12283217611481309084  -1
0.44487892151326646761  0.12283217611481309084  -1
1  2  3  4
  
ZONE T='face901'
STRANDID=0, SOLUTIONTIME=0
Nodes=4, Elements=1, ZONETYPE=FEQuadrilateral
DATAPACKING=POINT
DT=(SINGLE SINGLE SINGLE)
0.48633291515735377342  0.088491582411723571089  1
0.48801867333304910224  0.093144141674344038684  1
0.48581059151741262658  0.099911083819217080815  1
0.47755431195652231491  0.098764977679564464053  1
1  2  3  4
  
ZONE T='face902'
STRANDID=0, SOLUTIONTIME=0
Nodes=4, Elements=1, ZONETYPE=FEQuadrilateral
DATAPACKING=POINT
DT=(SINGLE SINGLE SINGLE)
0.48801867333304910224  0.093144141674344038684  -1
0.49071732938915735289  0.10059221899142122003  -1
0.48581059151741262658  0.099911083819217080815  -1
0.48581059151741262658  0.099911083819217080815  -1
1  2  3  4
  
ZONE T='face903'
STRANDID=0, SOLUTIONTIME=0
Nodes=4, Elements=1, ZONETYPE=FEQuadrilateral
DATAPACKING=POINT
DT=(SINGLE SINGLE SINGLE)
0.35296985442164313662  0.86952575613740157312  1
0.3531834733725560671  0.86981709310928256862  1
0.3491316935319431769  0.88223427782183660995  1
0.34826609918567741353  0.88234545805220843118  1
1  2  3  4
  
ZONE T='face904'
STRANDID=0, SOLUTIONTIME=0
Nodes=4, Elements=1, ZONETYPE=FEQuadrilateral
DATAPACKING=POINT
DT=(SINGLE SINGLE SINGLE)
0.3531834733725560671  0.86981709310928256862  -1
0.3611557832850648686  0.88068985799685828297  -1
0.3491316935319431769  0.88223427782183660995  -1
0.3491316935319431769  0.88223427782183660995  -1
1  2  3  4
  
ZONE T='face905'
STRANDID=0, SOLUTIONTIME=0
Nodes=4, Elements=1, ZONETYPE=FEQuadrilateral
DATAPACKING=POINT
DT=(SINGLE SINGLE SINGLE)
0.67604691993366083924  0.68379185613534188004  -1
0.66409763252221309937  0.68990580804016654604  -1
0.66240992033508006021  0.67666612564381289907  -1
0.66240992033508006021  0.67666612564381289907  -1
1  2  3  4
  
ZONE T='face906'
STRANDID=0, SOLUTIONTIME=0
Nodes=4, Elements=1, ZONETYPE=FEQuadrilateral
DATAPACKING=POINT
DT=(SINGLE SINGLE SINGLE)
0.14801534304053387547  0.6718638694815524115  1
0.14373918842108268645  0.69047900375338622236  1
0.12799691415755812263  0.67394611445511476422  1
0.12799691415755812263  0.67394611445511476422  1
1  2  3  4
  
ZONE T='face907'
STRANDID=0, SOLUTIONTIME=0
Nodes=4, Elements=1, ZONETYPE=FEQuadrilateral
DATAPACKING=POINT
DT=(SINGLE SINGLE SINGLE)
0.783514577594708439  0.3783317044471987689  1
0.77693716604170659501  0.36479237351868709638  1
0.79090915693477348292  0.36609328772722921075  1
0.79090915693477348292  0.36609328772722921075  1
1  2  3  4
  
ZONE T='face908'
STRANDID=0, SOLUTIONTIME=0
Nodes=4, Elements=1, ZONETYPE=FEQuadrilateral
DATAPACKING=POINT
DT=(SINGLE SINGLE SINGLE)
0.27117427235977492606  0.73865812474447345437  1
0.27631326317549176341  0.74194177777092562565  1
0.27261046525000010021  0.75328946387499995385  1
0.27141880888406483274  0.75290062136959223782  1
1  2  3  4
  
ZONE T='face909'
STRANDID=0, SOLUTIONTIME=0
Nodes=4, Elements=1, ZONETYPE=FEQuadrilateral
DATAPACKING=POINT
DT=(SINGLE SINGLE SINGLE)
0.28922365640355063299  0.75019111179704389691  -1
0.27966241184958717803  0.75559054383577550773  -1
0.27261046525000010021  0.75328946387499995385  -1
0.27631326317549176341  0.74194177777092562565  -1
1  2  3  4
  
ZONE T='face910'
STRANDID=0, SOLUTIONTIME=0
Nodes=4, Elements=1, ZONETYPE=FEQuadrilateral
DATAPACKING=POINT
DT=(SINGLE SINGLE SINGLE)
0.27154371217218908896  0.76017534102442319011  1
0.27148471967408066563  0.75673945161012268201  1
0.27261046525000010021  0.75328946387499995385  1
0.27966241184958717803  0.75559054383577550773  1
1  2  3  4
  
ZONE T='face911'
STRANDID=0, SOLUTIONTIME=0
Nodes=4, Elements=1, ZONETYPE=FEQuadrilateral
DATAPACKING=POINT
DT=(SINGLE SINGLE SINGLE)
0.27148471967408066563  0.75673945161012268201  -1
0.27141880888406483274  0.75290062136959223782  -1
0.27261046525000010021  0.75328946387499995385  -1
0.27261046525000010021  0.75328946387499995385  -1
1  2  3  4
  
ZONE T='face912'
STRANDID=0, SOLUTIONTIME=0
Nodes=4, Elements=1, ZONETYPE=FEQuadrilateral
DATAPACKING=POINT
DT=(SINGLE SINGLE SINGLE)
0.55073278703731343153  0.14843867746166369836  -1
0.54091516243227111271  0.15123344060138158018  -1
0.54307726038479442465  0.14282903778161051833  -1
0.54307726038479442465  0.14282903778161051833  -1
1  2  3  4
  
ZONE T='face913'
STRANDID=0, SOLUTIONTIME=0
Nodes=4, Elements=1, ZONETYPE=FEQuadrilateral
DATAPACKING=POINT
DT=(SINGLE SINGLE SINGLE)
0.46727687635669706845  0.81301966521939050825  1
0.49016196438811104885  0.81348308438812344523  1
0.48926865403114305764  0.81622074540240885376  1
0.46986319007086724264  0.81765386112103999317  1
1  2  3  4
  
ZONE T='face914'
STRANDID=0, SOLUTIONTIME=0
Nodes=4, Elements=1, ZONETYPE=FEQuadrilateral
DATAPACKING=POINT
DT=(SINGLE SINGLE SINGLE)
0.47635125361204927463  0.82927927118148758723  -1
0.46986319007086724264  0.81765386112103999317  -1
0.48346172191118486072  0.82209111949669999575  -1
0.48346172191118486072  0.82209111949669999575  -1
1  2  3  4
  
ZONE T='face915'
STRANDID=0, SOLUTIONTIME=0
Nodes=4, Elements=1, ZONETYPE=FEQuadrilateral
DATAPACKING=POINT
DT=(SINGLE SINGLE SINGLE)
0.48346172191118486072  0.82209111949669999575  1
0.46986319007086724264  0.81765386112103999317  1
0.48926865403114305764  0.81622074540240885376  1
0.48926865403114305764  0.81622074540240885376  1
1  2  3  4
  
ZONE T='face916'
STRANDID=0, SOLUTIONTIME=0
Nodes=4, Elements=1, ZONETYPE=FEQuadrilateral
DATAPACKING=POINT
DT=(SINGLE SINGLE SINGLE)
0.49194109108431960387  0.81351911140333521555  -1
0.48926865403114305764  0.81622074540240885376  -1
0.49016196438811104885  0.81348308438812344523  -1
0.49016196438811104885  0.81348308438812344523  -1
1  2  3  4
  
ZONE T='face917'
STRANDID=0, SOLUTIONTIME=0
Nodes=4, Elements=1, ZONETYPE=FEQuadrilateral
DATAPACKING=POINT
DT=(SINGLE SINGLE SINGLE)
0.44038149383532776415  0.6294726187308847809  -1
0.45270644520999953064  0.62370440172387320299  -1
0.44911148044110904554  0.63791519885735337159  -1
0.44911148044110904554  0.63791519885735337159  -1
1  2  3  4
  
ZONE T='face918'
STRANDID=0, SOLUTIONTIME=0
Nodes=4, Elements=1, ZONETYPE=FEQuadrilateral
DATAPACKING=POINT
DT=(SINGLE SINGLE SINGLE)
0.74535831725425749639  0.48667767672212303154  1
0.75312438661923664096  0.50082687542442649864  1
0.74010520279559466328  0.50353977759439438877  1
0.74010520279559466328  0.50353977759439438877  1
1  2  3  4
  
ZONE T='face919'
STRANDID=0, SOLUTIONTIME=0
Nodes=4, Elements=1, ZONETYPE=FEQuadrilateral
DATAPACKING=POINT
DT=(SINGLE SINGLE SINGLE)
0.14758950376585269759  0.54609242504348320946  -1
0.16057589915341213826  0.55145287197646730704  -1
0.15886070627202675265  0.55670929450277051309  -1
0.148992751794960826  0.56280998857376673961  -1
1  2  3  4
  
ZONE T='face920'
STRANDID=0, SOLUTIONTIME=0
Nodes=4, Elements=1, ZONETYPE=FEQuadrilateral
DATAPACKING=POINT
DT=(SINGLE SINGLE SINGLE)
0.16057589915341213826  0.55145287197646730704  1
0.16464573971949453268  0.55313279652281910348  1
0.15886070627202675265  0.55670929450277051309  1
0.15886070627202675265  0.55670929450277051309  1
1  2  3  4
  
ZONE T='face921'
STRANDID=0, SOLUTIONTIME=0
Nodes=4, Elements=1, ZONETYPE=FEQuadrilateral
DATAPACKING=POINT
DT=(SINGLE SINGLE SINGLE)
0.47565740590602634263  0.57012483208479680652  1
0.49442835476954594132  0.57903600671262100974  1
0.47901704927611621354  0.58968240306803398898  1
0.47901704927611621354  0.58968240306803398898  1
1  2  3  4
  
ZONE T='face922'
STRANDID=0, SOLUTIONTIME=0
Nodes=4, Elements=1, ZONETYPE=FEQuadrilateral
DATAPACKING=POINT
DT=(SINGLE SINGLE SINGLE)
0.48377895384577151994  0.51394572911673575  -1
0.491751075089136791  0.49959339870445412801  -1
0.50132616370283589191  0.51391240586674757918  -1
0.50132616370283589191  0.51391240586674757918  -1
1  2  3  4
  
ZONE T='face923'
STRANDID=0, SOLUTIONTIME=0
Nodes=4, Elements=1, ZONETYPE=FEQuadrilateral
DATAPACKING=POINT
DT=(SINGLE SINGLE SINGLE)
0.72799796625646950865  0.52391646887001930288  1
0.73784873922251870138  0.52710419859113244456  1
0.73240598281842395068  0.53519075727143317067  1
0.73240598281842395068  0.53519075727143317067  1
1  2  3  4
  
ZONE T='face924'
STRANDID=0, SOLUTIONTIME=0
Nodes=4, Elements=1, ZONETYPE=FEQuadrilateral
DATAPACKING=POINT
DT=(SINGLE SINGLE SINGLE)
0.51370048762640874163  0.10273765640001146504  -1
0.50269257784538934342  0.10196338908132292211  -1
0.50924529469214330213  0.093293828979572002158  -1
0.50924529469214330213  0.093293828979572002158  -1
1  2  3  4
  
ZONE T='face925'
STRANDID=0, SOLUTIONTIME=0
Nodes=4, Elements=1, ZONETYPE=FEQuadrilateral
DATAPACKING=POINT
DT=(SINGLE SINGLE SINGLE)
0.35589375815056079055  0.91022218541844246431  -1
0.35024286060154097289  0.90146481153930480001  -1
0.36140266714413138427  0.90143199169898191592  -1
0.36140266714413138427  0.90143199169898191592  -1
1  2  3  4
  
ZONE T='face926'
STRANDID=0, SOLUTIONTIME=0
Nodes=4, Elements=1, ZONETYPE=FEQuadrilateral
DATAPACKING=POINT
DT=(SINGLE SINGLE SINGLE)
0.070015018185375532678  0.58401116844371803172  -1
0.071460076771743180624  0.5743423328139138917  -1
0.079559120935114580053  0.58010093416644337161  -1
0.079559120935114580053  0.58010093416644337161  -1
1  2  3  4
  
ZONE T='face927'
STRANDID=0, SOLUTIONTIME=0
Nodes=4, Elements=1, ZONETYPE=FEQuadrilateral
DATAPACKING=POINT
DT=(SINGLE SINGLE SINGLE)
0.30229068061239056098  0.85153392460680243925  1
0.30312490401905800574  0.84150099147999268823  1
0.30328199801931488011  0.84101955732138622412  1
0.31116224523888386111  0.84742921705124796272  1
1  2  3  4
  
ZONE T='face928'
STRANDID=0, SOLUTIONTIME=0
Nodes=4, Elements=1, ZONETYPE=FEQuadrilateral
DATAPACKING=POINT
DT=(SINGLE SINGLE SINGLE)
0.30312490401905800574  0.84150099147999268823  -1
0.30317235020613353402  0.84093037164572992381  -1
0.30328199801931488011  0.84101955732138622412  -1
0.30328199801931488011  0.84101955732138622412  -1
1  2  3  4
  
ZONE T='face929'
STRANDID=0, SOLUTIONTIME=0
Nodes=4, Elements=1, ZONETYPE=FEQuadrilateral
DATAPACKING=POINT
DT=(SINGLE SINGLE SINGLE)
0.58071142261029529141  0.44673972419737500994  -1
0.58764960470092675315  0.42956014826247812533  -1
0.60192363038871277148  0.43421782313365253625  -1
0.60564873524419327033  0.4403773607644346777  -1
1  2  3  4
  
ZONE T='face930'
STRANDID=0, SOLUTIONTIME=0
Nodes=4, Elements=1, ZONETYPE=FEQuadrilateral
DATAPACKING=POINT
DT=(SINGLE SINGLE SINGLE)
0.58764960470092675315  0.42956014826247812533  1
0.5922371346556317695  0.41820100285796518724  1
0.60192363038871277148  0.43421782313365253625  1
0.60192363038871277148  0.43421782313365253625  1
1  2  3  4
  
ZONE T='face931'
STRANDID=0, SOLUTIONTIME=0
Nodes=4, Elements=1, ZONETYPE=FEQuadrilateral
DATAPACKING=POINT
DT=(SINGLE SINGLE SINGLE)
0.43473778789298134217  0.57057887067818680027  -1
0.44404126362876444878  0.57808301103689396783  -1
0.43058398355821009273  0.58261515094234872514  -1
0.43058398355821009273  0.58261515094234872514  -1
1  2  3  4
  
ZONE T='face932'
STRANDID=0, SOLUTIONTIME=0
Nodes=4, Elements=1, ZONETYPE=FEQuadrilateral
DATAPACKING=POINT
DT=(SINGLE SINGLE SINGLE)
0.52980734117264349781  0.49188184885896468757  -1
0.53356937324000375256  0.49872883424868574842  -1
0.52922026951242084891  0.51205720509898544623  -1
0.52055045691378754036  0.51245091846931878354  -1
1  2  3  4
  
ZONE T='face933'
STRANDID=0, SOLUTIONTIME=0
Nodes=4, Elements=1, ZONETYPE=FEQuadrilateral
DATAPACKING=POINT
DT=(SINGLE SINGLE SINGLE)
0.53356937324000375256  0.49872883424868574842  1
0.54060841165460060687  0.51154004699739763495  1
0.52922026951242084891  0.51205720509898544623  1
0.52922026951242084891  0.51205720509898544623  1
1  2  3  4
  
ZONE T='face934'
STRANDID=0, SOLUTIONTIME=0
Nodes=4, Elements=1, ZONETYPE=FEQuadrilateral
DATAPACKING=POINT
DT=(SINGLE SINGLE SINGLE)
0.06012808148226662236  0.58669749174981988826  -1
0.067613105260747666247  0.59434087415807279609  -1
0.056785325726066336605  0.59694178371155803831  -1
0.056785325726066336605  0.59694178371155803831  -1
1  2  3  4
  
ZONE T='face935'
STRANDID=0, SOLUTIONTIME=0
Nodes=4, Elements=1, ZONETYPE=FEQuadrilateral
DATAPACKING=POINT
DT=(SINGLE SINGLE SINGLE)
0.16584939063147310923  0.33002148187795254941  -1
0.1538631658799022861  0.32589671792749053125  -1
0.16202359029461627093  0.31746371045496307728  -1
0.16202359029461627093  0.31746371045496307728  -1
1  2  3  4
  
ZONE T='face936'
STRANDID=0, SOLUTIONTIME=0
Nodes=4, Elements=1, ZONETYPE=FEQuadrilateral
DATAPACKING=POINT
DT=(SINGLE SINGLE SINGLE)
0.17710882788748610883  0.25842132774424275699  1
0.18768112630967270782  0.25063838846702796159  1
0.1884881344672558745  0.266269591587941723  1
0.1884881344672558745  0.266269591587941723  1
1  2  3  4
  
ZONE T='face937'
STRANDID=0, SOLUTIONTIME=0
Nodes=4, Elements=1, ZONETYPE=FEQuadrilateral
DATAPACKING=POINT
DT=(SINGLE SINGLE SINGLE)
0.21209801668183436707  0.24990618354691201963  -1
0.21050656437065867754  0.23616470774588949055  -1
0.22467606366430209475  0.24107789267215312679  -1
0.22467606366430209475  0.24107789267215312679  -1
1  2  3  4
  
ZONE T='face938'
STRANDID=0, SOLUTIONTIME=0
Nodes=4, Elements=1, ZONETYPE=FEQuadrilateral
DATAPACKING=POINT
DT=(SINGLE SINGLE SINGLE)
0.46874696960731787598  0.27304326943355827773  1
0.46331402317767195198  0.28832113751452714823  1
0.45218138496146764727  0.2755263238110213786  1
0.45218138496146764727  0.2755263238110213786  1
1  2  3  4
  
ZONE T='face939'
STRANDID=0, SOLUTIONTIME=0
Nodes=4, Elements=1, ZONETYPE=FEQuadrilateral
DATAPACKING=POINT
DT=(SINGLE SINGLE SINGLE)
0.087342593501347418061  0.59831531883067967659  1
0.088211186286170167881  0.59149672945912212807  1
0.089707595352699037727  0.58691079722302641475  1
0.099034385885549025552  0.59352293872301709055  1
1  2  3  4
  
ZONE T='face940'
STRANDID=0, SOLUTIONTIME=0
Nodes=4, Elements=1, ZONETYPE=FEQuadrilateral
DATAPACKING=POINT
DT=(SINGLE SINGLE SINGLE)
0.088211186286170167881  0.59149672945912212807  -1
0.088870928469923823889  0.58631765000933255827  -1
0.089707595352699037727  0.58691079722302641475  -1
0.089707595352699037727  0.58691079722302641475  -1
1  2  3  4
  
ZONE T='face941'
STRANDID=0, SOLUTIONTIME=0
Nodes=4, Elements=1, ZONETYPE=FEQuadrilateral
DATAPACKING=POINT
DT=(SINGLE SINGLE SINGLE)
0.21950786904307739711  0.34655822380528000792  1
0.22548534244377549385  0.35252978665809464598  1
0.22170312040896050787  0.36412087785200464296  1
0.21316139198021177847  0.36466747128465010208  1
1  2  3  4
  
ZONE T='face942'
STRANDID=0, SOLUTIONTIME=0
Nodes=4, Elements=1, ZONETYPE=FEQuadrilateral
DATAPACKING=POINT
DT=(SINGLE SINGLE SINGLE)
0.22548534244377549385  0.35252978665809464598  -1
0.23616176775140018673  0.36319565507675055649  -1
0.22170312040896050787  0.36412087785200464296  -1
0.22170312040896050787  0.36412087785200464296  -1
1  2  3  4
  
ZONE T='face943'
STRANDID=0, SOLUTIONTIME=0
Nodes=4, Elements=1, ZONETYPE=FEQuadrilateral
DATAPACKING=POINT
DT=(SINGLE SINGLE SINGLE)
0.65642402044057601707  0.75148585441334203594  1
0.66112908219906818541  0.73826335685991029134  1
0.67197972232064806519  0.74880171203730716556  1
0.67197972232064806519  0.74880171203730716556  1
1  2  3  4
  
ZONE T='face944'
STRANDID=0, SOLUTIONTIME=0
Nodes=4, Elements=1, ZONETYPE=FEQuadrilateral
DATAPACKING=POINT
DT=(SINGLE SINGLE SINGLE)
0.26631030378768150157  0.16825406467860251625  -1
0.28557338010111871229  0.16838250029090726101  -1
0.28117005949490853078  0.18187702552839812853  -1
0.27230980412747685104  0.18448746695118753425  -1
1  2  3  4
  
ZONE T='face945'
STRANDID=0, SOLUTIONTIME=0
Nodes=4, Elements=1, ZONETYPE=FEQuadrilateral
DATAPACKING=POINT
DT=(SINGLE SINGLE SINGLE)
0.27493091160293808839  0.19157963957206514127  1
0.27230980412747685104  0.18448746695118753425  1
0.2782458999063843752  0.1864244400761525533  1
0.2782458999063843752  0.1864244400761525533  1
1  2  3  4
  
ZONE T='face946'
STRANDID=0, SOLUTIONTIME=0
Nodes=4, Elements=1, ZONETYPE=FEQuadrilateral
DATAPACKING=POINT
DT=(SINGLE SINGLE SINGLE)
0.2782458999063843752  0.1864244400761525533  -1
0.27230980412747685104  0.18448746695118753425  -1
0.28117005949490853078  0.18187702552839812853  -1
0.28117005949490853078  0.18187702552839812853  -1
1  2  3  4
  
ZONE T='face947'
STRANDID=0, SOLUTIONTIME=0
Nodes=4, Elements=1, ZONETYPE=FEQuadrilateral
DATAPACKING=POINT
DT=(SINGLE SINGLE SINGLE)
0.28982930279609581126  0.16841087644580363114  1
0.28117005949490853078  0.18187702552839812853  1
0.28557338010111871229  0.16838250029090726101  1
0.28557338010111871229  0.16838250029090726101  1
1  2  3  4
  
ZONE T='face948'
STRANDID=0, SOLUTIONTIME=0
Nodes=4, Elements=1, ZONETYPE=FEQuadrilateral
DATAPACKING=POINT
DT=(SINGLE SINGLE SINGLE)
0.7585966115177465996  0.53983465093490512476  -1
0.75749007612402396994  0.53940323543204415913  -1
0.75759789695381551944  0.53907280505032306728  -1
0.75900423718569420828  0.53858543123139468456  -1
1  2  3  4
  
ZONE T='face949'
STRANDID=0, SOLUTIONTIME=0
Nodes=4, Elements=1, ZONETYPE=FEQuadrilateral
DATAPACKING=POINT
DT=(SINGLE SINGLE SINGLE)
0.75749007612402396994  0.53940323543204415913  1
0.75709212536003411831  0.53924808257391176891  1
0.75759789695381551944  0.53907280505032306728  1
0.75759789695381551944  0.53907280505032306728  1
1  2  3  4
  
ZONE T='face950'
STRANDID=0, SOLUTIONTIME=0
Nodes=4, Elements=1, ZONETYPE=FEQuadrilateral
DATAPACKING=POINT
DT=(SINGLE SINGLE SINGLE)
0.50232153883068708655  0.12234821124025928307  1
0.50463869153228846365  0.11812139171726611375  1
0.51333465583832194046  0.12095892159949825362  1
0.51368741533184081316  0.1215391655851456032  1
1  2  3  4
  
ZONE T='face951'
STRANDID=0, SOLUTIONTIME=0
Nodes=4, Elements=1, ZONETYPE=FEQuadrilateral
DATAPACKING=POINT
DT=(SINGLE SINGLE SINGLE)
0.50463869153228846365  0.11812139171726611375  -1
0.50794401378979148198  0.11209200891563085578  -1
0.51333465583832194046  0.12095892159949825362  -1
0.51333465583832194046  0.12095892159949825362  -1
1  2  3  4
  
ZONE T='face952'
STRANDID=0, SOLUTIONTIME=0
Nodes=4, Elements=1, ZONETYPE=FEQuadrilateral
DATAPACKING=POINT
DT=(SINGLE SINGLE SINGLE)
0.17700821745258638051  0.31859866301335348915  -1
0.17709265026896525708  0.31910839662471734979  -1
0.17272211294817796379  0.33250245339486972362  -1
0.16584939063147310923  0.33002148187795254941  -1
1  2  3  4
  
ZONE T='face953'
STRANDID=0, SOLUTIONTIME=0
Nodes=4, Elements=1, ZONETYPE=FEQuadrilateral
DATAPACKING=POINT
DT=(SINGLE SINGLE SINGLE)
0.17709265026896525708  0.31910839662471734979  1
0.17973030727965316755  0.33503232870776405994  1
0.17272211294817796379  0.33250245339486972362  1
0.17272211294817796379  0.33250245339486972362  1
1  2  3  4
  
ZONE T='face954'
STRANDID=0, SOLUTIONTIME=0
Nodes=4, Elements=1, ZONETYPE=FEQuadrilateral
DATAPACKING=POINT
DT=(SINGLE SINGLE SINGLE)
0.095061471778110806508  0.7176533542814792499  1
0.086625865987684375069  0.70130863963873690814  1
0.10374716368696204616  0.69967299607660937699  1
0.10374716368696204616  0.69967299607660937699  1
1  2  3  4
  
ZONE T='face955'
STRANDID=0, SOLUTIONTIME=0
Nodes=4, Elements=1, ZONETYPE=FEQuadrilateral
DATAPACKING=POINT
DT=(SINGLE SINGLE SINGLE)
0.093082980190942368748  0.48570309414567852668  1
0.099986132998814869488  0.4836974564238596952  1
0.10244698206157025477  0.4845004418669331403  1
0.10055063485915002874  0.49307021223955899147  1
1  2  3  4
  
ZONE T='face956'
STRANDID=0, SOLUTIONTIME=0
Nodes=4, Elements=1, ZONETYPE=FEQuadrilateral
DATAPACKING=POINT
DT=(SINGLE SINGLE SINGLE)
0.099986132998814869488  0.4836974564238596952  -1
0.10280596031847402672  0.4828781855488366026  -1
0.10244698206157025477  0.4845004418669331403  -1
0.10244698206157025477  0.4845004418669331403  -1
1  2  3  4
  
ZONE T='face957'
STRANDID=0, SOLUTIONTIME=0
Nodes=4, Elements=1, ZONETYPE=FEQuadrilateral
DATAPACKING=POINT
DT=(SINGLE SINGLE SINGLE)
0.53341330958316279798  0.22661686260159308315  1
0.54058054744756034449  0.2234734428600965439  1
0.53968882163812170738  0.23213077999954445652  1
0.53968882163812170738  0.23213077999954445652  1
1  2  3  4
  
ZONE T='face958'
STRANDID=0, SOLUTIONTIME=0
Nodes=4, Elements=1, ZONETYPE=FEQuadrilateral
DATAPACKING=POINT
DT=(SINGLE SINGLE SINGLE)
0.50906361530044230701  0.21361001651743324881  1
0.50893851282817070825  0.21075951551827354358  1
0.51131319960439236549  0.20348199169053665658  1
0.5185861196471320822  0.20657119703977031011  1
1  2  3  4
  
ZONE T='face959'
STRANDID=0, SOLUTIONTIME=0
Nodes=4, Elements=1, ZONETYPE=FEQuadrilateral
DATAPACKING=POINT
DT=(SINGLE SINGLE SINGLE)
0.50893851282817070825  0.21075951551827354358  -1
0.50856794173080821508  0.20231593111813031549  -1
0.51131319960439236549  0.20348199169053665658  -1
0.51131319960439236549  0.20348199169053665658  -1
1  2  3  4
  
ZONE T='face960'
STRANDID=0, SOLUTIONTIME=0
Nodes=4, Elements=1, ZONETYPE=FEQuadrilateral
DATAPACKING=POINT
DT=(SINGLE SINGLE SINGLE)
0.2310077504391109815  0.48184870858409073469  -1
0.23467569592116505062  0.50609163345833096948  -1
0.23386027177368035046  0.50859060246866660826  -1
0.21644595428124766001  0.49790098263574705806  -1
1  2  3  4
  
ZONE T='face961'
STRANDID=0, SOLUTIONTIME=0
Nodes=4, Elements=1, ZONETYPE=FEQuadrilateral
DATAPACKING=POINT
DT=(SINGLE SINGLE SINGLE)
0.23467569592116505062  0.50609163345833096948  1
0.23517598435078845842  0.50939824062415495209  1
0.23386027177368035046  0.50859060246866660826  1
0.23386027177368035046  0.50859060246866660826  1
1  2  3  4
  
ZONE T='face962'
STRANDID=0, SOLUTIONTIME=0
Nodes=4, Elements=1, ZONETYPE=FEQuadrilateral
DATAPACKING=POINT
DT=(SINGLE SINGLE SINGLE)
0.49151990713744558859  0.35500441985628644614  1
0.50329648584650898968  0.3574516147466784699  1
0.49905082286342000719  0.36730259171828572029  1
0.49905082286342000719  0.36730259171828572029  1
1  2  3  4
  
ZONE T='face963'
STRANDID=0, SOLUTIONTIME=0
Nodes=4, Elements=1, ZONETYPE=FEQuadrilateral
DATAPACKING=POINT
DT=(SINGLE SINGLE SINGLE)
0.052928697091938176067  0.66541477079468502875  1
0.057898024786903111438  0.67446043180872694567  1
0.048719176153043601551  0.67603708622569058662  1
0.048719176153043601551  0.67603708622569058662  1
1  2  3  4
  
ZONE T='face964'
STRANDID=0, SOLUTIONTIME=0
Nodes=4, Elements=1, ZONETYPE=FEQuadrilateral
DATAPACKING=POINT
DT=(SINGLE SINGLE SINGLE)
0.17044082028722662425  0.75090402059156857728  1
0.19687663024351897967  0.74554745198249039451  1
0.18830343649847819387  0.77036470234975162885  1
0.18830343649847819387  0.77036470234975162885  1
1  2  3  4
  
ZONE T='face965'
STRANDID=0, SOLUTIONTIME=0
Nodes=4, Elements=1, ZONETYPE=FEQuadrilateral
DATAPACKING=POINT
DT=(SINGLE SINGLE SINGLE)
0.090832233882678733994  0.50490815572878766648  1
0.094999160317564362854  0.51096664135566283171  1
0.084764869264984776809  0.51119498260975160253  1
0.084764869264984776809  0.51119498260975160253  1
1  2  3  4
  
ZONE T='face966'
STRANDID=0, SOLUTIONTIME=0
Nodes=4, Elements=1, ZONETYPE=FEQuadrilateral
DATAPACKING=POINT
DT=(SINGLE SINGLE SINGLE)
0.25498712730856099018  0.23234288881030737417  1
0.24733207284161776163  0.21521883508036809829  1
0.2667786753005094158  0.21535288116716327922  1
0.2667786753005094158  0.21535288116716327922  1
1  2  3  4
  
ZONE T='face967'
STRANDID=0, SOLUTIONTIME=0
Nodes=4, Elements=1, ZONETYPE=FEQuadrilateral
DATAPACKING=POINT
DT=(SINGLE SINGLE SINGLE)
0.10055063485915002874  0.49307021223955899147  1
0.097827774116626742273  0.50254554992861677487  1
0.089672981085822001113  0.49615346173817659325  1
0.089672981085822001113  0.49615346173817659325  1
1  2  3  4
  
ZONE T='face968'
STRANDID=0, SOLUTIONTIME=0
Nodes=4, Elements=1, ZONETYPE=FEQuadrilateral
DATAPACKING=POINT
DT=(SINGLE SINGLE SINGLE)
0.29415578467852687705  0.58720004495674882339  1
0.30319580480938712608  0.60376524675509013473  1
0.28465318523861965483  0.60778589143032257791  1
0.28465318523861965483  0.60778589143032257791  1
1  2  3  4
  
ZONE T='face969'
STRANDID=0, SOLUTIONTIME=0
Nodes=4, Elements=1, ZONETYPE=FEQuadrilateral
DATAPACKING=POINT
DT=(SINGLE SINGLE SINGLE)
0.5185861196471320822  0.20657119703977031011  1
0.52622988828704875264  0.19907764955533502338  1
0.52941546365902580895  0.20894607505031123629  1
0.52941546365902580895  0.20894607505031123629  1
1  2  3  4
  
ZONE T='face970'
STRANDID=0, SOLUTIONTIME=0
Nodes=4, Elements=1, ZONETYPE=FEQuadrilateral
DATAPACKING=POINT
DT=(SINGLE SINGLE SINGLE)
0.063842994853958140444  0.73234916082447909513  1
0.053173228063942618027  0.72294670835541741116  1
0.066062064643154547183  0.71636578186865917939  1
0.066062064643154547183  0.71636578186865917939  1
1  2  3  4
  
ZONE T='face971'
STRANDID=0, SOLUTIONTIME=0
Nodes=4, Elements=1, ZONETYPE=FEQuadrilateral
DATAPACKING=POINT
DT=(SINGLE SINGLE SINGLE)
0.038408527081597240715  0.70750105445753708189  -1
0.036368356390142873857  0.71618853860007525292  -1
0.02894983122981230339  0.71101050633750828567  -1
0.02894983122981230339  0.71101050633750828567  -1
1  2  3  4
  
ZONE T='face972'
STRANDID=0, SOLUTIONTIME=0
Nodes=4, Elements=1, ZONETYPE=FEQuadrilateral
DATAPACKING=POINT
DT=(SINGLE SINGLE SINGLE)
0.13921471624702380643  0.49036170601375322908  1
0.1448209289235332653  0.47717733617011570679  1
0.15410689211430284029  0.48915677834335563601  1
0.15410689211430284029  0.48915677834335563601  1
1  2  3  4
  
ZONE T='face973'
STRANDID=0, SOLUTIONTIME=0
Nodes=4, Elements=1, ZONETYPE=FEQuadrilateral
DATAPACKING=POINT
DT=(SINGLE SINGLE SINGLE)
0.69799879610024606613  0.61631996857247828281  1
0.70243177363134079449  0.60919002727270921138  1
0.71287587370006622045  0.61259798123791453506  1
0.71526272988199746106  0.61869675674019597444  1
1  2  3  4
  
ZONE T='face974'
STRANDID=0, SOLUTIONTIME=0
Nodes=4, Elements=1, ZONETYPE=FEQuadrilateral
DATAPACKING=POINT
DT=(SINGLE SINGLE SINGLE)
0.70243177363134079449  0.60919002727270921138  -1
0.70802276294419863589  0.60019755543438080281  -1
0.71287587370006622045  0.61259798123791453506  -1
0.71287587370006622045  0.61259798123791453506  -1
1  2  3  4
  
ZONE T='face975'
STRANDID=0, SOLUTIONTIME=0
Nodes=4, Elements=1, ZONETYPE=FEQuadrilateral
DATAPACKING=POINT
DT=(SINGLE SINGLE SINGLE)
0.14387198121229072267  0.38586184374780685413  1
0.13871888010407662506  0.39559781862777415595  1
0.13333175545470793422  0.38736070325150978588  1
0.13333175545470793422  0.38736070325150978588  1
1  2  3  4
  
ZONE T='face976'
STRANDID=0, SOLUTIONTIME=0
Nodes=4, Elements=1, ZONETYPE=FEQuadrilateral
DATAPACKING=POINT
DT=(SINGLE SINGLE SINGLE)
0.41207220577598285827  0.6732331467828054361  -1
0.40368453606369919529  0.68519924042528845831  -1
0.39730526876301008876  0.67384715128409511387  -1
0.39730526876301008876  0.67384715128409511387  -1
1  2  3  4
  
ZONE T='face977'
STRANDID=0, SOLUTIONTIME=0
Nodes=4, Elements=1, ZONETYPE=FEQuadrilateral
DATAPACKING=POINT
DT=(SINGLE SINGLE SINGLE)
0.26999530869271720634  0.58841321867140117252  1
0.28465318523861965483  0.60778589143032257791  1
0.27256883500136519505  0.61109990726662910543  1
0.26128570321295707668  0.60741817370747019922  1
1  2  3  4
  
ZONE T='face978'
STRANDID=0, SOLUTIONTIME=0
Nodes=4, Elements=1, ZONETYPE=FEQuadrilateral
DATAPACKING=POINT
DT=(SINGLE SINGLE SINGLE)
0.27256883500136519505  0.61109990726662910543  -1
0.25844544282290715653  0.61497311057693093694  -1
0.25998335530782679115  0.6102599859383270875  -1
0.26128570321295707668  0.60741817370747019922  -1
1  2  3  4
  
ZONE T='face979'
STRANDID=0, SOLUTIONTIME=0
Nodes=4, Elements=1, ZONETYPE=FEQuadrilateral
DATAPACKING=POINT
DT=(SINGLE SINGLE SINGLE)
0.25844544282290715653  0.61497311057693093694  1
0.25773400851355804386  0.6151682145354712139  1
0.25998335530782679115  0.6102599859383270875  1
0.25998335530782679115  0.6102599859383270875  1
1  2  3  4
  
ZONE T='face980'
STRANDID=0, SOLUTIONTIME=0
Nodes=4, Elements=1, ZONETYPE=FEQuadrilateral
DATAPACKING=POINT
DT=(SINGLE SINGLE SINGLE)
0.23053861106124654001  0.21326474695802719039  1
0.24733207284161776163  0.21521883508036809829  1
0.23658909527815036311  0.2289913625713719536  1
0.23658909527815036311  0.2289913625713719536  1
1  2  3  4
  
ZONE T='face981'
STRANDID=0, SOLUTIONTIME=0
Nodes=4, Elements=1, ZONETYPE=FEQuadrilateral
DATAPACKING=POINT
DT=(SINGLE SINGLE SINGLE)
0.4546271915943310149  0.39834521473847767092  -1
0.4645868025133666479  0.39414797738981766084  -1
0.46344946409145809652  0.4018996536248962137  -1
0.46344946409145809652  0.4018996536248962137  -1
1  2  3  4
  
ZONE T='face982'
STRANDID=0, SOLUTIONTIME=0
Nodes=4, Elements=1, ZONETYPE=FEQuadrilateral
DATAPACKING=POINT
DT=(SINGLE SINGLE SINGLE)
0.68275025902980912562  0.71142607748561415004  -1
0.68572207741745228038  0.70046293371251733273  -1
0.69432052366725538484  0.70531162235316369191  -1
0.69432052366725538484  0.70531162235316369191  -1
1  2  3  4
  
ZONE T='face983'
STRANDID=0, SOLUTIONTIME=0
Nodes=4, Elements=1, ZONETYPE=FEQuadrilateral
DATAPACKING=POINT
DT=(SINGLE SINGLE SINGLE)
0.54515862481882748636  0.88255933942296971306  -1
0.53212062234275059325  0.86662237482614601358  -1
0.53255135233131201122  0.86530234904991998324  -1
0.55042224311483445298  0.86415512746520639631  -1
1  2  3  4
  
ZONE T='face984'
STRANDID=0, SOLUTIONTIME=0
Nodes=4, Elements=1, ZONETYPE=FEQuadrilateral
DATAPACKING=POINT
DT=(SINGLE SINGLE SINGLE)
0.53212062234275059325  0.86662237482614601358  1
0.531116088500893202  0.8653944857915051303  1
0.53255135233131201122  0.86530234904991998324  1
0.53255135233131201122  0.86530234904991998324  1
1  2  3  4
  
ZONE T='face985'
STRANDID=0, SOLUTIONTIME=0
Nodes=4, Elements=1, ZONETYPE=FEQuadrilateral
DATAPACKING=POINT
DT=(SINGLE SINGLE SINGLE)
0.55611886713182268061  0.39002688054660528127  -1
0.54955667591265555671  0.3741336516185897465  -1
0.5648385764769822126  0.3740591890760247562  -1
0.5648385764769822126  0.3740591890760247562  -1
1  2  3  4
  
ZONE T='face986'
STRANDID=0, SOLUTIONTIME=0
Nodes=4, Elements=1, ZONETYPE=FEQuadrilateral
DATAPACKING=POINT
DT=(SINGLE SINGLE SINGLE)
0.27688742291664503181  0.25737416944268742824  1
0.28616607603505844759  0.27399961166180308858  1
0.26523206354148698427  0.2706378874607524021  1
0.26523206354148698427  0.2706378874607524021  1
1  2  3  4
  
ZONE T='face987'
STRANDID=0, SOLUTIONTIME=0
Nodes=4, Elements=1, ZONETYPE=FEQuadrilateral
DATAPACKING=POINT
DT=(SINGLE SINGLE SINGLE)
0.40579448065633488829  0.54883556258321752885  -1
0.4187457113886006721  0.54592219771250150018  -1
0.41441395062474867261  0.55933240789170235452  -1
0.41441395062474867261  0.55933240789170235452  -1
1  2  3  4
  
ZONE T='face988'
STRANDID=0, SOLUTIONTIME=0
Nodes=4, Elements=1, ZONETYPE=FEQuadrilateral
DATAPACKING=POINT
DT=(SINGLE SINGLE SINGLE)
0.23414819333352709929  0.13606321636272086795  1
0.23558918185002708512  0.13983847914175551175  1
0.23271048669524521668  0.14866059951210949808  1
0.22719738745754242126  0.14618072585038460742  1
1  2  3  4
  
ZONE T='face989'
STRANDID=0, SOLUTIONTIME=0
Nodes=4, Elements=1, ZONETYPE=FEQuadrilateral
DATAPACKING=POINT
DT=(SINGLE SINGLE SINGLE)
0.23558918185002708512  0.13983847914175551175  -1
0.2402511855410637831  0.15205251749734360889  -1
0.23271048669524521668  0.14866059951210949808  -1
0.23271048669524521668  0.14866059951210949808  -1
1  2  3  4
  
ZONE T='face990'
STRANDID=0, SOLUTIONTIME=0
Nodes=4, Elements=1, ZONETYPE=FEQuadrilateral
DATAPACKING=POINT
DT=(SINGLE SINGLE SINGLE)
0.24784437921538476912  0.052188555909080225348  -1
0.26372095631605901866  0.053625147327608022052  -1
0.26206572870321848123  0.05869779880880265921  -1
0.25423344923986651578  0.069651704761590466086  -1
1  2  3  4
  
ZONE T='face991'
STRANDID=0, SOLUTIONTIME=0
Nodes=4, Elements=1, ZONETYPE=FEQuadrilateral
DATAPACKING=POINT
DT=(SINGLE SINGLE SINGLE)
0.26372095631605901866  0.053625147327608022052  1
0.2655729617820061228  0.05379272596515536492  1
0.26206572870321848123  0.05869779880880265921  1
0.26206572870321848123  0.05869779880880265921  1
1  2  3  4
  
ZONE T='face992'
STRANDID=0, SOLUTIONTIME=0
Nodes=4, Elements=1, ZONETYPE=FEQuadrilateral
DATAPACKING=POINT
DT=(SINGLE SINGLE SINGLE)
0.67541643488616720514  0.63412380938836410138  1
0.68125455725571759658  0.61797878986932397449  1
0.69123224781433778574  0.63065322108992560857  1
0.69123224781433778574  0.63065322108992560857  1
1  2  3  4
  
ZONE T='face993'
STRANDID=0, SOLUTIONTIME=0
Nodes=4, Elements=1, ZONETYPE=FEQuadrilateral
DATAPACKING=POINT
DT=(SINGLE SINGLE SINGLE)
0.23435823300463520802  0.17004958436824346713  -1
0.23244208813440148109  0.17147846283324214012  -1
0.22595556991666668201  0.1693618845416666463  -1
0.22601938327456819189  0.16916632054674057839  -1
1  2  3  4
  
ZONE T='face994'
STRANDID=0, SOLUTIONTIME=0
Nodes=4, Elements=1, ZONETYPE=FEQuadrilateral
DATAPACKING=POINT
DT=(SINGLE SINGLE SINGLE)
0.22314007253239076523  0.17841502070069251151  1
0.22306107156126891988  0.17823243579149025684  1
0.22595556991666668201  0.1693618845416666463  1
0.23244208813440148109  0.17147846283324214012  1
1  2  3  4
  
ZONE T='face995'
STRANDID=0, SOLUTIONTIME=0
Nodes=4, Elements=1, ZONETYPE=FEQuadrilateral
DATAPACKING=POINT
DT=(SINGLE SINGLE SINGLE)
0.21880783129303391088  0.16840246184099966209  -1
0.22503751590905174407  0.16906231964139409318  -1
0.22595556991666668201  0.1693618845416666463  -1
0.22306107156126891988  0.17823243579149025684  -1
1  2  3  4
  
ZONE T='face996'
STRANDID=0, SOLUTIONTIME=0
Nodes=4, Elements=1, ZONETYPE=FEQuadrilateral
DATAPACKING=POINT
DT=(SINGLE SINGLE SINGLE)
0.22503751590905174407  0.16906231964139409318  1
0.22601938327456819189  0.16916632054674057839  1
0.22595556991666668201  0.1693618845416666463  1
0.22595556991666668201  0.1693618845416666463  1
1  2  3  4
  
ZONE T='face997'
STRANDID=0, SOLUTIONTIME=0
Nodes=4, Elements=1, ZONETYPE=FEQuadrilateral
DATAPACKING=POINT
DT=(SINGLE SINGLE SINGLE)
0.55668815808401050926  0.58248523815085173627  -1
0.53646004886605158646  0.59700650190785931049  -1
0.53363011186784059525  0.5700926725636074055  -1
0.53363011186784059525  0.5700926725636074055  -1
1  2  3  4
  
ZONE T='face998'
STRANDID=0, SOLUTIONTIME=0
Nodes=4, Elements=1, ZONETYPE=FEQuadrilateral
DATAPACKING=POINT
DT=(SINGLE SINGLE SINGLE)
0.16051070256027291649  0.59408959940929373378  -1
0.14997039874845907725  0.5839547508242206586  -1
0.15192113926390635181  0.57797646319275164384  -1
0.16385874436211056437  0.57562734553186822861  -1
1  2  3  4
  
ZONE T='face999'
STRANDID=0, SOLUTIONTIME=0
Nodes=4, Elements=1, ZONETYPE=FEQuadrilateral
DATAPACKING=POINT
DT=(SINGLE SINGLE SINGLE)
0.164266481760072941  0.57337894129976774149  1
0.16385874436211056437  0.57562734553186822861  1
0.16085814606534110105  0.57464823763399541789  1
0.16085814606534110105  0.57464823763399541789  1
1  2  3  4
  
ZONE T='face1000'
STRANDID=0, SOLUTIONTIME=0
Nodes=4, Elements=1, ZONETYPE=FEQuadrilateral
DATAPACKING=POINT
DT=(SINGLE SINGLE SINGLE)
0.16085814606534110105  0.57464823763399541789  -1
0.16385874436211056437  0.57562734553186822861  -1
0.15192113926390635181  0.57797646319275164384  -1
0.15192113926390635181  0.57797646319275164384  -1
1  2  3  4
  
ZONE T='face1001'
STRANDID=0, SOLUTIONTIME=0
Nodes=4, Elements=1, ZONETYPE=FEQuadrilateral
DATAPACKING=POINT
DT=(SINGLE SINGLE SINGLE)
0.1460333367801857074  0.58016913632667843626  1
0.15192113926390635181  0.57797646319275164384  1
0.14997039874845907725  0.5839547508242206586  1
0.14997039874845907725  0.5839547508242206586  1
1  2  3  4
  
ZONE T='face1002'
STRANDID=0, SOLUTIONTIME=0
Nodes=4, Elements=1, ZONETYPE=FEQuadrilateral
DATAPACKING=POINT
DT=(SINGLE SINGLE SINGLE)
0.40498606103934703393  0.61211522139171448131  1
0.39934142388817794878  0.61241083063762102867  1
0.40248189188721805731  0.60811282891986950805  1
0.40248189188721805731  0.60811282891986950805  1
1  2  3  4
  
ZONE T='face1003'
STRANDID=0, SOLUTIONTIME=0
Nodes=4, Elements=1, ZONETYPE=FEQuadrilateral
DATAPACKING=POINT
DT=(SINGLE SINGLE SINGLE)
0.41177133783766661779  0.34863492983350335974  -1
0.4285892083282796805  0.33548637472757358857  -1
0.43374915990222889794  0.35745285990243530483  -1
0.43374915990222889794  0.35745285990243530483  -1
1  2  3  4
  
ZONE T='face1004'
STRANDID=0, SOLUTIONTIME=0
Nodes=4, Elements=1, ZONETYPE=FEQuadrilateral
DATAPACKING=POINT
DT=(SINGLE SINGLE SINGLE)
0.51617023329007249988  0.42628772243492168981  1
0.50827566538708557342  0.43526465547715442739  1
0.50528079494650723902  0.42453680325934300965  1
0.50528079494650723902  0.42453680325934300965  1
1  2  3  4
  
ZONE T='face1005'
STRANDID=0, SOLUTIONTIME=0
Nodes=4, Elements=1, ZONETYPE=FEQuadrilateral
DATAPACKING=POINT
DT=(SINGLE SINGLE SINGLE)
0.64821075232052449699  0.42506194942238018086  -1
0.66552254175799119285  0.40174594394387713736  -1
0.67199981998641877823  0.42631753258941779139  -1
0.67199981998641877823  0.42631753258941779139  -1
1  2  3  4
  
ZONE T='face1006'
STRANDID=0, SOLUTIONTIME=0
Nodes=4, Elements=1, ZONETYPE=FEQuadrilateral
DATAPACKING=POINT
DT=(SINGLE SINGLE SINGLE)
0.58159671043375926747  0.23837510155834357173  -1
0.59307568548284617105  0.2417053925318011498  -1
0.58119339822772320137  0.24818742529557924481  -1
0.58119339822772320137  0.24818742529557924481  -1
1  2  3  4
  
ZONE T='face1007'
STRANDID=0, SOLUTIONTIME=0
Nodes=4, Elements=1, ZONETYPE=FEQuadrilateral
DATAPACKING=POINT
DT=(SINGLE SINGLE SINGLE)
0.47565740590602634263  0.57012483208479680652  1
0.47901704927611621354  0.58968240306803398898  1
0.46579177106418678811  0.58352167056008774626  1
0.46579177106418678811  0.58352167056008774626  1
1  2  3  4
  
ZONE T='face1008'
STRANDID=0, SOLUTIONTIME=0
Nodes=4, Elements=1, ZONETYPE=FEQuadrilateral
DATAPACKING=POINT
DT=(SINGLE SINGLE SINGLE)
0.21316729942060053116  0.17855860933909395438  -1
0.21903613071728883499  0.18775360251018285984  -1
0.20946033182656553784  0.18716125967918087469  -1
0.20946033182656553784  0.18716125967918087469  -1
1  2  3  4
  
ZONE T='face1009'
STRANDID=0, SOLUTIONTIME=0
Nodes=4, Elements=1, ZONETYPE=FEQuadrilateral
DATAPACKING=POINT
DT=(SINGLE SINGLE SINGLE)
0.37357155302439787325  0.37916624908188711895  -1
0.39095965510947083832  0.36537938695079053009  -1
0.39415837365880129761  0.36642314232387529493  -1
0.39203861265742412368  0.38728700950378497359  -1
1  2  3  4
  
ZONE T='face1010'
STRANDID=0, SOLUTIONTIME=0
Nodes=4, Elements=1, ZONETYPE=FEQuadrilateral
DATAPACKING=POINT
DT=(SINGLE SINGLE SINGLE)
0.39999377654201939691  0.39078523722966496123  1
0.39203861265742412368  0.38728700950378497359  1
0.39614298445167672735  0.3747086501893449606  1
0.39614298445167672735  0.3747086501893449606  1
1  2  3  4
  
ZONE T='face1011'
STRANDID=0, SOLUTIONTIME=0
Nodes=4, Elements=1, ZONETYPE=FEQuadrilateral
DATAPACKING=POINT
DT=(SINGLE SINGLE SINGLE)
0.39614298445167672735  0.3747086501893449606  -1
0.39203861265742412368  0.38728700950378497359  -1
0.39415837365880129761  0.36642314232387529493  -1
0.39415837365880129761  0.36642314232387529493  -1
1  2  3  4
  
ZONE T='face1012'
STRANDID=0, SOLUTIONTIME=0
Nodes=4, Elements=1, ZONETYPE=FEQuadrilateral
DATAPACKING=POINT
DT=(SINGLE SINGLE SINGLE)
0.39343773035251733416  0.36341454446486504137  1
0.39415837365880129761  0.36642314232387529493  1
0.39095965510947083832  0.36537938695079053009  1
0.39095965510947083832  0.36537938695079053009  1
1  2  3  4
  
ZONE T='face1013'
STRANDID=0, SOLUTIONTIME=0
Nodes=4, Elements=1, ZONETYPE=FEQuadrilateral
DATAPACKING=POINT
DT=(SINGLE SINGLE SINGLE)
0.48943573833810699591  0.29648334959746208694  -1
0.48318953775546447105  0.28967046137765706249  -1
0.48512062254209892265  0.28375241117885474651  -1
0.49401899291261963665  0.28185455960471916814  -1
1  2  3  4
  
ZONE T='face1014'
STRANDID=0, SOLUTIONTIME=0
Nodes=4, Elements=1, ZONETYPE=FEQuadrilateral
DATAPACKING=POINT
DT=(SINGLE SINGLE SINGLE)
0.48318953775546447105  0.28967046137765706249  1
0.47896702115432610025  0.28506485622149718706  1
0.48512062254209892265  0.28375241117885474651  1
0.48512062254209892265  0.28375241117885474651  1
1  2  3  4
  
ZONE T='face1015'
STRANDID=0, SOLUTIONTIME=0
Nodes=4, Elements=1, ZONETYPE=FEQuadrilateral
DATAPACKING=POINT
DT=(SINGLE SINGLE SINGLE)
0.093519529850254995429  0.52888426867356064243  1
0.084889794958333056329  0.53660207838022488946  1
0.080559727002917858041  0.52408216558290388054  1
0.080559727002917858041  0.52408216558290388054  1
1  2  3  4
  
ZONE T='face1016'
STRANDID=0, SOLUTIONTIME=0
Nodes=4, Elements=1, ZONETYPE=FEQuadrilateral
DATAPACKING=POINT
DT=(SINGLE SINGLE SINGLE)
0.39627631924980727396  0.22400190852765036742  1
0.39008037026324859919  0.21156145620551891628  1
0.39255689804172622104  0.20397182792342655189  1
0.40953926161489989655  0.20171639004656555239  1
1  2  3  4
  
ZONE T='face1017'
STRANDID=0, SOLUTIONTIME=0
Nodes=4, Elements=1, ZONETYPE=FEQuadrilateral
DATAPACKING=POINT
DT=(SINGLE SINGLE SINGLE)
0.39008037026324859919  0.21156145620551891628  -1
0.386688536429112939  0.20475120854374920243  -1
0.39255689804172622104  0.20397182792342655189  -1
0.39255689804172622104  0.20397182792342655189  -1
1  2  3  4
  
ZONE T='face1018'
STRANDID=0, SOLUTIONTIME=0
Nodes=4, Elements=1, ZONETYPE=FEQuadrilateral
DATAPACKING=POINT
DT=(SINGLE SINGLE SINGLE)
0.36140266714413138427  0.90143199169898191592  -1
0.36604662533530607504  0.91135185107589944398  -1
0.35589375815056079055  0.91022218541844246431  -1
0.35589375815056079055  0.91022218541844246431  -1
1  2  3  4
  
ZONE T='face1019'
STRANDID=0, SOLUTIONTIME=0
Nodes=4, Elements=1, ZONETYPE=FEQuadrilateral
DATAPACKING=POINT
DT=(SINGLE SINGLE SINGLE)
0.40058179790409631504  0.56085127102993526105  -1
0.40838947630534155886  0.5728588458591216126  -1
0.39308717616512678372  0.57316271085669812102  -1
0.39308717616512678372  0.57316271085669812102  -1
1  2  3  4
  
ZONE T='face1020'
STRANDID=0, SOLUTIONTIME=0
Nodes=4, Elements=1, ZONETYPE=FEQuadrilateral
DATAPACKING=POINT
DT=(SINGLE SINGLE SINGLE)
0.80795732189814317703  0.29528132924398536874  -1
0.81141307723188416112  0.30175587355790450816  -1
0.80215068737181416392  0.30105280182288618462  -1
0.80215068737181416392  0.30105280182288618462  -1
1  2  3  4
  
ZONE T='face1021'
STRANDID=0, SOLUTIONTIME=0
Nodes=4, Elements=1, ZONETYPE=FEQuadrilateral
DATAPACKING=POINT
DT=(SINGLE SINGLE SINGLE)
0.36902651282538434518  0.79680414517952868891  -1
0.35607701395389718124  0.80086478460274845848  -1
0.35959725469020209498  0.78776792451004629125  -1
0.35959725469020209498  0.78776792451004629125  -1
1  2  3  4
  
ZONE T='face1022'
STRANDID=0, SOLUTIONTIME=0
Nodes=4, Elements=1, ZONETYPE=FEQuadrilateral
DATAPACKING=POINT
DT=(SINGLE SINGLE SINGLE)
0.093082980190942368748  0.48570309414567852668  1
0.10055063485915002874  0.49307021223955899147  1
0.089672981085822001113  0.49615346173817659325  1
0.089672981085822001113  0.49615346173817659325  1
1  2  3  4
  
ZONE T='face1023'
STRANDID=0, SOLUTIONTIME=0
Nodes=4, Elements=1, ZONETYPE=FEQuadrilateral
DATAPACKING=POINT
DT=(SINGLE SINGLE SINGLE)
0.1235579419977413107  0.56479949685586583463  1
0.12699832953596268403  0.58159354789875916669  1
0.11186221888299091587  0.57354276324815955945  1
0.11186221888299091587  0.57354276324815955945  1
1  2  3  4
  
ZONE T='face1024'
STRANDID=0, SOLUTIONTIME=0
Nodes=4, Elements=1, ZONETYPE=FEQuadrilateral
DATAPACKING=POINT
DT=(SINGLE SINGLE SINGLE)
0.69123224781433778574  0.63065322108992560857  1
0.68125455725571759658  0.61797878986932397449  1
0.69799879610024606613  0.61631996857247828281  1
0.69799879610024606613  0.61631996857247828281  1
1  2  3  4
  
ZONE T='face1025'
STRANDID=0, SOLUTIONTIME=0
Nodes=4, Elements=1, ZONETYPE=FEQuadrilateral
DATAPACKING=POINT
DT=(SINGLE SINGLE SINGLE)
0.56875884368561380189  0.87579524288109833474  -1
0.56014929028396265309  0.89938617601694093029  -1
0.54515862481882748636  0.88255933942296971306  -1
0.54515862481882748636  0.88255933942296971306  -1
1  2  3  4
  
ZONE T='face1026'
STRANDID=0, SOLUTIONTIME=0
Nodes=4, Elements=1, ZONETYPE=FEQuadrilateral
DATAPACKING=POINT
DT=(SINGLE SINGLE SINGLE)
0.42414326873078805891  0.15511580781179623578  -1
0.41509665787607841203  0.13489592245729314923  -1
0.41540317486483141485  0.13395656291245017222  -1
0.43533068944507818943  0.13752414070102361721  -1
1  2  3  4
  
ZONE T='face1027'
STRANDID=0, SOLUTIONTIME=0
Nodes=4, Elements=1, ZONETYPE=FEQuadrilateral
DATAPACKING=POINT
DT=(SINGLE SINGLE SINGLE)
0.41509665787607841203  0.13489592245729314923  1
0.4146130926805926542  0.13381511628897452271  1
0.41540317486483141485  0.13395656291245017222  1
0.41540317486483141485  0.13395656291245017222  1
1  2  3  4
  
ZONE T='face1028'
STRANDID=0, SOLUTIONTIME=0
Nodes=4, Elements=1, ZONETYPE=FEQuadrilateral
DATAPACKING=POINT
DT=(SINGLE SINGLE SINGLE)
0.25344412326252874212  0.1352653365721889489  -1
0.27539766200438497989  0.14669427522779981965  -1
0.25672305392827754478  0.15373169808720155149  -1
0.25672305392827754478  0.15373169808720155149  -1
1  2  3  4
  
ZONE T='face1029'
STRANDID=0, SOLUTIONTIME=0
Nodes=4, Elements=1, ZONETYPE=FEQuadrilateral
DATAPACKING=POINT
DT=(SINGLE SINGLE SINGLE)
0.298060888170102678  0.035075611895096121817  -1
0.29143332670314464616  0.048551580657306546429  -1
0.28138521198752458607  0.045272838385344092715  -1
0.27513659216284175324  0.034405492380986217593  -1
1  2  3  4
  
ZONE T='face1030'
STRANDID=0, SOLUTIONTIME=0
Nodes=4, Elements=1, ZONETYPE=FEQuadrilateral
DATAPACKING=POINT
DT=(SINGLE SINGLE SINGLE)
0.29143332670314464616  0.048551580657306546429  1
0.28767014586297590117  0.056203340313024881258  1
0.28138521198752458607  0.045272838385344092715  1
0.28138521198752458607  0.045272838385344092715  1
1  2  3  4
  
ZONE T='face1031'
STRANDID=0, SOLUTIONTIME=0
Nodes=4, Elements=1, ZONETYPE=FEQuadrilateral
DATAPACKING=POINT
DT=(SINGLE SINGLE SINGLE)
0.31756259602891157012  0.037644337074163577994  -1
0.32345314413754067129  0.0522952385414958143  -1
0.32251976611604943335  0.055155691911474985512  -1
0.30740167583821520481  0.050762868749512995992  -1
1  2  3  4
  
ZONE T='face1032'
STRANDID=0, SOLUTIONTIME=0
Nodes=4, Elements=1, ZONETYPE=FEQuadrilateral
DATAPACKING=POINT
DT=(SINGLE SINGLE SINGLE)
0.32345314413754067129  0.0522952385414958143  1
0.32487881692686715329  0.055841155012406412661  1
0.32251976611604943335  0.055155691911474985512  1
0.32251976611604943335  0.055155691911474985512  1
1  2  3  4
  
ZONE T='face1033'
STRANDID=0, SOLUTIONTIME=0
Nodes=4, Elements=1, ZONETYPE=FEQuadrilateral
DATAPACKING=POINT
DT=(SINGLE SINGLE SINGLE)
0.59650113650311664681  0.51452930956386644379  -1
0.60865138729222434399  0.50750110486852162417  -1
0.61827783837715855064  0.5106422565168090566  -1
0.62292856606376290074  0.5287618692676523402  -1
1  2  3  4
  
ZONE T='face1034'
STRANDID=0, SOLUTIONTIME=0
Nodes=4, Elements=1, ZONETYPE=FEQuadrilateral
DATAPACKING=POINT
DT=(SINGLE SINGLE SINGLE)
0.60865138729222434399  0.50750110486852162417  1
0.61633137657254200015  0.50305868325459779378  1
0.61827783837715855064  0.5106422565168090566  1
0.61827783837715855064  0.5106422565168090566  1
1  2  3  4
  
ZONE T='face1035'
STRANDID=0, SOLUTIONTIME=0
Nodes=4, Elements=1, ZONETYPE=FEQuadrilateral
DATAPACKING=POINT
DT=(SINGLE SINGLE SINGLE)
0.40805869787231047185  0.60440693205926909748  1
0.41162339297265904126  0.60660274064165242702  1
0.40815496706353621148  0.60689469856571742756  1
0.40815496706353621148  0.60689469856571742756  1
1  2  3  4
  
ZONE T='face1036'
STRANDID=0, SOLUTIONTIME=0
Nodes=4, Elements=1, ZONETYPE=FEQuadrilateral
DATAPACKING=POINT
DT=(SINGLE SINGLE SINGLE)
0.57055293335753975992  0.25143223272204334728  -1
0.57301519602944517295  0.24134414705682921687  -1
0.58119339822772320137  0.24818742529557924481  -1
0.58119339822772320137  0.24818742529557924481  -1
1  2  3  4
  
ZONE T='face1037'
STRANDID=0, SOLUTIONTIME=0
Nodes=4, Elements=1, ZONETYPE=FEQuadrilateral
DATAPACKING=POINT
DT=(SINGLE SINGLE SINGLE)
0.56397588307651091988  0.31559645318717327589  1
0.55879778427063753199  0.32895473021142163095  1
0.54866541423857173587  0.3171451007255203236  1
0.54866541423857173587  0.3171451007255203236  1
1  2  3  4
  
ZONE T='face1038'
STRANDID=0, SOLUTIONTIME=0
Nodes=4, Elements=1, ZONETYPE=FEQuadrilateral
DATAPACKING=POINT
DT=(SINGLE SINGLE SINGLE)
0.43374915990222889794  0.35745285990243530483  -1
0.4285892083282796805  0.33548637472757358857  -1
0.44990216878153699298  0.33963907878304577803  -1
0.44990216878153699298  0.33963907878304577803  -1
1  2  3  4
  
ZONE T='face1039'
STRANDID=0, SOLUTIONTIME=0
Nodes=4, Elements=1, ZONETYPE=FEQuadrilateral
DATAPACKING=POINT
DT=(SINGLE SINGLE SINGLE)
0.25672305392827754478  0.15373169808720155149  -1
0.26631030378768150157  0.16825406467860251625  -1
0.24956889978313478995  0.16525923629474523202  -1
0.24956889978313478995  0.16525923629474523202  -1
1  2  3  4
  
ZONE T='face1040'
STRANDID=0, SOLUTIONTIME=0
Nodes=4, Elements=1, ZONETYPE=FEQuadrilateral
DATAPACKING=POINT
DT=(SINGLE SINGLE SINGLE)
0.68197753337901578785  0.35995199072350730907  1
0.68841206332251969613  0.38534252795598539221  1
0.66793907940568197912  0.37745860968531474988  1
0.66793907940568197912  0.37745860968531474988  1
1  2  3  4
  
ZONE T='face1041'
STRANDID=0, SOLUTIONTIME=0
Nodes=4, Elements=1, ZONETYPE=FEQuadrilateral
DATAPACKING=POINT
DT=(SINGLE SINGLE SINGLE)
0.090649858443203529257  0.63196629694008887856  -1
0.093057049794657259456  0.62361243979035863028  -1
0.1009543902655944958  0.62618937534204865969  -1
0.10382309200103670421  0.62911907758192919804  -1
1  2  3  4
  
ZONE T='face1042'
STRANDID=0, SOLUTIONTIME=0
Nodes=4, Elements=1, ZONETYPE=FEQuadrilateral
DATAPACKING=POINT
DT=(SINGLE SINGLE SINGLE)
0.093057049794657259456  0.62361243979035863028  1
0.094278950026198640733  0.61937198753908473403  1
0.1009543902655944958  0.62618937534204865969  1
0.1009543902655944958  0.62618937534204865969  1
1  2  3  4
  
ZONE T='face1043'
STRANDID=0, SOLUTIONTIME=0
Nodes=4, Elements=1, ZONETYPE=FEQuadrilateral
DATAPACKING=POINT
DT=(SINGLE SINGLE SINGLE)
0.48372227677333951013  0.17191122247454224126  1
0.48704721902720737869  0.15898263700508089014  1
0.49413146481881181638  0.16771544185984313402  1
0.49413146481881181638  0.16771544185984313402  1
1  2  3  4
  
ZONE T='face1044'
STRANDID=0, SOLUTIONTIME=0
Nodes=4, Elements=1, ZONETYPE=FEQuadrilateral
DATAPACKING=POINT
DT=(SINGLE SINGLE SINGLE)
0.38890791877360936235  0.12403968574161687577  1
0.39265499094472477992  0.099374024729177348747  1
0.41386403041808317305  0.10827317455774992938  1
0.41386403041808317305  0.10827317455774992938  1
1  2  3  4
  
ZONE T='face1045'
STRANDID=0, SOLUTIONTIME=0
Nodes=4, Elements=1, ZONETYPE=FEQuadrilateral
DATAPACKING=POINT
DT=(SINGLE SINGLE SINGLE)
0.51122181330753591055  0.40608248871718038986  1
0.50461773497094797314  0.40572790957851034843  1
0.50557953958333334832  0.40278033937499990724  1
0.50975037682489876545  0.40414130118330182651  1
1  2  3  4
  
ZONE T='face1046'
STRANDID=0, SOLUTIONTIME=0
Nodes=4, Elements=1, ZONETYPE=FEQuadrilateral
DATAPACKING=POINT
DT=(SINGLE SINGLE SINGLE)
0.49883409239757720011  0.40541738040282199185  -1
0.50086787238125907162  0.4012429024662785837  -1
0.50557953958333334832  0.40278033937499990724  -1
0.50461773497094797314  0.40572790957851034843  -1
1  2  3  4
  
ZONE T='face1047'
STRANDID=0, SOLUTIONTIME=0
Nodes=4, Elements=1, ZONETYPE=FEQuadrilateral
DATAPACKING=POINT
DT=(SINGLE SINGLE SINGLE)
0.50348361729293944489  0.39587390016069606835  1
0.50652422993415402441  0.39988521796076903492  1
0.50557953958333334832  0.40278033937499990724  1
0.50086787238125907162  0.4012429024662785837  1
1  2  3  4
  
ZONE T='face1048'
STRANDID=0, SOLUTIONTIME=0
Nodes=4, Elements=1, ZONETYPE=FEQuadrilateral
DATAPACKING=POINT
DT=(SINGLE SINGLE SINGLE)
0.50652422993415402441  0.39988521796076903492  -1
0.50975037682489876545  0.40414130118330182651  -1
0.50557953958333334832  0.40278033937499990724  -1
0.50557953958333334832  0.40278033937499990724  -1
1  2  3  4
  
ZONE T='face1049'
STRANDID=0, SOLUTIONTIME=0
Nodes=4, Elements=1, ZONETYPE=FEQuadrilateral
DATAPACKING=POINT
DT=(SINGLE SINGLE SINGLE)
0.64434262358435034912  0.79226128693999697816  1
0.64041975180609733709  0.8022192013543600897  1
0.63475146958321171375  0.80036961692389008149  1
0.62960802380536373679  0.79374437776890471863  1
1  2  3  4
  
ZONE T='face1050'
STRANDID=0, SOLUTIONTIME=0
Nodes=4, Elements=1, ZONETYPE=FEQuadrilateral
DATAPACKING=POINT
DT=(SINGLE SINGLE SINGLE)
0.64041975180609733709  0.8022192013543600897  -1
0.63899503802914192629  0.80583572992267471502  -1
0.63475146958321171375  0.80036961692389008149  -1
0.63475146958321171375  0.80036961692389008149  -1
1  2  3  4
  
ZONE T='face1051'
STRANDID=0, SOLUTIONTIME=0
Nodes=4, Elements=1, ZONETYPE=FEQuadrilateral
DATAPACKING=POINT
DT=(SINGLE SINGLE SINGLE)
0.5733488122976568846  0.52377100871477855204  1
0.58182247454058433345  0.53257801792774073224  1
0.57781714125335914556  0.54485286138401622935  1
0.56500506673918393652  0.54528881711567067647  1
1  2  3  4
  
ZONE T='face1052'
STRANDID=0, SOLUTIONTIME=0
Nodes=4, Elements=1, ZONETYPE=FEQuadrilateral
DATAPACKING=POINT
DT=(SINGLE SINGLE SINGLE)
0.58182247454058433345  0.53257801792774073224  -1
0.59313134099785214115  0.54433176597929266993  -1
0.57781714125335914556  0.54485286138401622935  -1
0.57781714125335914556  0.54485286138401622935  -1
1  2  3  4
  
ZONE T='face1053'
STRANDID=0, SOLUTIONTIME=0
Nodes=4, Elements=1, ZONETYPE=FEQuadrilateral
DATAPACKING=POINT
DT=(SINGLE SINGLE SINGLE)
0.11464990066814366443  0.41960857626560293943  -1
0.12597428770579491286  0.43033982706888579406  -1
0.11020096999488837586  0.43324287923600729444  -1
0.11020096999488837586  0.43324287923600729444  -1
1  2  3  4
  
ZONE T='face1054'
STRANDID=0, SOLUTIONTIME=0
Nodes=4, Elements=1, ZONETYPE=FEQuadrilateral
DATAPACKING=POINT
DT=(SINGLE SINGLE SINGLE)
0.45889789427207589023  0.40825002965501877572  -1
0.46344946409145809652  0.4018996536248962137  -1
0.46758083755538498716  0.40805143041862984576  -1
0.46758083755538498716  0.40805143041862984576  -1
1  2  3  4
  
ZONE T='face1055'
STRANDID=0, SOLUTIONTIME=0
Nodes=4, Elements=1, ZONETYPE=FEQuadrilateral
DATAPACKING=POINT
DT=(SINGLE SINGLE SINGLE)
0.66112908219906818541  0.73826335685991029134  1
0.661715291154509333  0.73808003954858381057  1
0.67256704474252948511  0.7416210125789424179  1
0.67197972232064806519  0.74880171203730716556  1
1  2  3  4
  
ZONE T='face1056'
STRANDID=0, SOLUTIONTIME=0
Nodes=4, Elements=1, ZONETYPE=FEQuadrilateral
DATAPACKING=POINT
DT=(SINGLE SINGLE SINGLE)
0.661715291154509333  0.73808003954858381057  -1
0.67314911791136411434  0.73450449134212147939  -1
0.67256704474252948511  0.7416210125789424179  -1
0.67256704474252948511  0.7416210125789424179  -1
1  2  3  4
  
ZONE T='face1057'
STRANDID=0, SOLUTIONTIME=0
Nodes=4, Elements=1, ZONETYPE=FEQuadrilateral
DATAPACKING=POINT
DT=(SINGLE SINGLE SINGLE)
0.47072547246643586805  0.40036024061070418778  -1
0.47240110641357352383  0.39305759850044119652  -1
0.47772254015966147955  0.3972881719377164278  -1
0.47772254015966147955  0.3972881719377164278  -1
1  2  3  4
  
ZONE T='face1058'
STRANDID=0, SOLUTIONTIME=0
Nodes=4, Elements=1, ZONETYPE=FEQuadrilateral
DATAPACKING=POINT
DT=(SINGLE SINGLE SINGLE)
0.41573198775226771762  0.59693713875283238579  1
0.41653652680683878051  0.603622885474120352  1
0.41109723957015742446  0.60127107222619047278  1
0.41109723957015742446  0.60127107222619047278  1
1  2  3  4
  
ZONE T='face1059'
STRANDID=0, SOLUTIONTIME=0
Nodes=4, Elements=1, ZONETYPE=FEQuadrilateral
DATAPACKING=POINT
DT=(SINGLE SINGLE SINGLE)
0.42394932763302894951  0.65492789715842403275  -1
0.42415306415347564517  0.66056248148577667578  -1
0.42172288891666670496  0.65976950504166664846  -1
0.42322788417059509225  0.6551572593633033792  -1
1  2  3  4
  
ZONE T='face1060'
STRANDID=0, SOLUTIONTIME=0
Nodes=4, Elements=1, ZONETYPE=FEQuadrilateral
DATAPACKING=POINT
DT=(SINGLE SINGLE SINGLE)
0.42433185814991369877  0.66550724960071938607  1
0.42064347048918421246  0.66307751745187637482  1
0.42172288891666670496  0.65976950504166664846  1
0.42415306415347564517  0.66056248148577667578  1
1  2  3  4
  
ZONE T='face1061'
STRANDID=0, SOLUTIONTIME=0
Nodes=4, Elements=1, ZONETYPE=FEQuadrilateral
DATAPACKING=POINT
DT=(SINGLE SINGLE SINGLE)
0.41337530861841187413  0.65828960246440537674  -1
0.41530622906355862956  0.65767572182952993565  -1
0.42172288891666670496  0.65976950504166664846  -1
0.42064347048918421246  0.66307751745187637482  -1
1  2  3  4
  
ZONE T='face1062'
STRANDID=0, SOLUTIONTIME=0
Nodes=4, Elements=1, ZONETYPE=FEQuadrilateral
DATAPACKING=POINT
DT=(SINGLE SINGLE SINGLE)
0.41530622906355862956  0.65767572182952993565  1
0.42322788417059509225  0.6551572593633033792  1
0.42172288891666670496  0.65976950504166664846  1
0.42172288891666670496  0.65976950504166664846  1
1  2  3  4
  
ZONE T='face1063'
STRANDID=0, SOLUTIONTIME=0
Nodes=4, Elements=1, ZONETYPE=FEQuadrilateral
DATAPACKING=POINT
DT=(SINGLE SINGLE SINGLE)
0.33462093970157319456  0.60323459920841471238  -1
0.33977057327859289115  0.58437279994379476289  -1
0.34882470439659163386  0.59806280300402969718  -1
0.34882470439659163386  0.59806280300402969718  -1
1  2  3  4
  
ZONE T='face1064'
STRANDID=0, SOLUTIONTIME=0
Nodes=4, Elements=1, ZONETYPE=FEQuadrilateral
DATAPACKING=POINT
DT=(SINGLE SINGLE SINGLE)
0.48907291346394754505  0.65745921308697252705  1
0.48542837840845232122  0.64626291768473664856  1
0.48727369033817846677  0.64060772910464192087  1
0.50187739267828124223  0.64324404294657644421  1
1  2  3  4
  
ZONE T='face1065'
STRANDID=0, SOLUTIONTIME=0
Nodes=4, Elements=1, ZONETYPE=FEQuadrilateral
DATAPACKING=POINT
DT=(SINGLE SINGLE SINGLE)
0.48542837840845232122  0.64626291768473664856  -1
0.48335741218370836814  0.63990074822629694484  -1
0.48727369033817846677  0.64060772910464192087  -1
0.48727369033817846677  0.64060772910464192087  -1
1  2  3  4
  
ZONE T='face1066'
STRANDID=0, SOLUTIONTIME=0
Nodes=4, Elements=1, ZONETYPE=FEQuadrilateral
DATAPACKING=POINT
DT=(SINGLE SINGLE SINGLE)
0.67924777337664887789  0.53251334125594673718  1
0.66202385027861687661  0.54608086443284198364  1
0.65282884567265020426  0.52698234677314548247  1
0.65282884567265020426  0.52698234677314548247  1
1  2  3  4
  
ZONE T='face1067'
STRANDID=0, SOLUTIONTIME=0
Nodes=4, Elements=1, ZONETYPE=FEQuadrilateral
DATAPACKING=POINT
DT=(SINGLE SINGLE SINGLE)
0.61976389573747747708  0.72744419241323299286  -1
0.62596749594841982756  0.7264153829847548316  -1
0.63551395164276547334  0.73148745199023235131  -1
0.63086776922071086116  0.74149125778534730191  -1
1  2  3  4
  
ZONE T='face1068'
STRANDID=0, SOLUTIONTIME=0
Nodes=4, Elements=1, ZONETYPE=FEQuadrilateral
DATAPACKING=POINT
DT=(SINGLE SINGLE SINGLE)
0.63886287564335297873  0.72427680413330797204  -1
0.63630325473967785932  0.72978798473352135545  -1
0.63609108558333349315  0.72971875304166655685  -1
0.63780983152753267795  0.72445144171118547316  -1
1  2  3  4
  
ZONE T='face1069'
STRANDID=0, SOLUTIONTIME=0
Nodes=4, Elements=1, ZONETYPE=FEQuadrilateral
DATAPACKING=POINT
DT=(SINGLE SINGLE SINGLE)
0.62596749594841982756  0.7264153829847548316  -1
0.63609108558333349315  0.72971875304166655685  -1
0.63551395164276547334  0.73148745199023235131  -1
0.63551395164276547334  0.73148745199023235131  -1
1  2  3  4
  
ZONE T='face1070'
STRANDID=0, SOLUTIONTIME=0
Nodes=4, Elements=1, ZONETYPE=FEQuadrilateral
DATAPACKING=POINT
DT=(SINGLE SINGLE SINGLE)
0.62596749594841982756  0.7264153829847548316  1
0.63780983152753267795  0.72445144171118547316  1
0.63609108558333349315  0.72971875304166655685  1
0.63609108558333349315  0.72971875304166655685  1
1  2  3  4
  
ZONE T='face1071'
STRANDID=0, SOLUTIONTIME=0
Nodes=4, Elements=1, ZONETYPE=FEQuadrilateral
DATAPACKING=POINT
DT=(SINGLE SINGLE SINGLE)
0.63630325473967785932  0.72978798473352135545  1
0.63551395164276547334  0.73148745199023235131  1
0.63609108558333349315  0.72971875304166655685  1
0.63609108558333349315  0.72971875304166655685  1
1  2  3  4
  
ZONE T='face1072'
STRANDID=0, SOLUTIONTIME=0
Nodes=4, Elements=1, ZONETYPE=FEQuadrilateral
DATAPACKING=POINT
DT=(SINGLE SINGLE SINGLE)
0.34668347962379469918  0.7907907541761682868  -1
0.35061483679267146929  0.77874261977669767543  -1
0.35149444094585324816  0.77902963832706784153  -1
0.35959725469020209498  0.78776792451004629125  -1
1  2  3  4
  
ZONE T='face1073'
STRANDID=0, SOLUTIONTIME=0
Nodes=4, Elements=1, ZONETYPE=FEQuadrilateral
DATAPACKING=POINT
DT=(SINGLE SINGLE SINGLE)
0.35061483679267146929  0.77874261977669767543  1
0.35077451853086905054  0.77825325517299870359  1
0.35149444094585324816  0.77902963832706784153  1
0.35149444094585324816  0.77902963832706784153  1
1  2  3  4
  
ZONE T='face1074'
STRANDID=0, SOLUTIONTIME=0
Nodes=4, Elements=1, ZONETYPE=FEQuadrilateral
DATAPACKING=POINT
DT=(SINGLE SINGLE SINGLE)
0.525095451737804364  0.45306413785558186103  1
0.53643858388364629164  0.44088724778795895798  1
0.54192815887741818681  0.45789696993303929951  1
0.54192815887741818681  0.45789696993303929951  1
1  2  3  4
  
ZONE T='face1075'
STRANDID=0, SOLUTIONTIME=0
Nodes=4, Elements=1, ZONETYPE=FEQuadrilateral
DATAPACKING=POINT
DT=(SINGLE SINGLE SINGLE)
0.48907291346394754505  0.65745921308697252705  1
0.50654590271837007798  0.66077108359600245091  1
0.49548384634321640529  0.6775678099796776932  1
0.49548384634321640529  0.6775678099796776932  1
1  2  3  4
  
ZONE T='face1076'
STRANDID=0, SOLUTIONTIME=0
Nodes=4, Elements=1, ZONETYPE=FEQuadrilateral
DATAPACKING=POINT
DT=(SINGLE SINGLE SINGLE)
0.30883332165332244568  0.72424605336492520191  -1
0.29653144448720719639  0.7104903675856335532  -1
0.31502673870617659002  0.70815362891493949249  -1
0.31502673870617659002  0.70815362891493949249  -1
1  2  3  4
  
ZONE T='face1077'
STRANDID=0, SOLUTIONTIME=0
Nodes=4, Elements=1, ZONETYPE=FEQuadrilateral
DATAPACKING=POINT
DT=(SINGLE SINGLE SINGLE)
0.54467369099976392643  0.20548976190657003427  1
0.54797046747377131659  0.20334871946874213955  1
0.54926167353049692998  0.20377004545872301478  1
0.54955645042618073148  0.20887015868100616833  1
1  2  3  4
  
ZONE T='face1078'
STRANDID=0, SOLUTIONTIME=0
Nodes=4, Elements=1, ZONETYPE=FEQuadrilateral
DATAPACKING=POINT
DT=(SINGLE SINGLE SINGLE)
0.54797046747377131659  0.20334871946874213955  -1
0.5491914892630711531  0.20255574503173831569  -1
0.54926167353049692998  0.20377004545872301478  -1
0.54926167353049692998  0.20377004545872301478  -1
1  2  3  4
  
ZONE T='face1079'
STRANDID=0, SOLUTIONTIME=0
Nodes=4, Elements=1, ZONETYPE=FEQuadrilateral
DATAPACKING=POINT
DT=(SINGLE SINGLE SINGLE)
0.22665794435994587874  0.25966318425387474589  -1
0.2415855908843370925  0.24648446104938809276  -1
0.24616832469309307685  0.26530709289531428929  -1
0.24616832469309307685  0.26530709289531428929  -1
1  2  3  4
  
ZONE T='face1080'
STRANDID=0, SOLUTIONTIME=0
Nodes=4, Elements=1, ZONETYPE=FEQuadrilateral
DATAPACKING=POINT
DT=(SINGLE SINGLE SINGLE)
0.30196279481364690644  0.34730484577443138106  1
0.31233485031447477676  0.33972378105833322959  1
0.32420969248090236725  0.34359859221304905885  1
0.32565903069918106238  0.35817853750519335065  1
1  2  3  4
  
ZONE T='face1081'
STRANDID=0, SOLUTIONTIME=0
Nodes=4, Elements=1, ZONETYPE=FEQuadrilateral
DATAPACKING=POINT
DT=(SINGLE SINGLE SINGLE)
0.31233485031447477676  0.33972378105833322959  -1
0.32304625053333407836  0.33189468505583691327  -1
0.32420969248090236725  0.34359859221304905885  -1
0.32420969248090236725  0.34359859221304905885  -1
1  2  3  4
  
ZONE T='face1082'
STRANDID=0, SOLUTIONTIME=0
Nodes=4, Elements=1, ZONETYPE=FEQuadrilateral
DATAPACKING=POINT
DT=(SINGLE SINGLE SINGLE)
0.12597428770579491286  0.43033982706888579406  -1
0.13406391889354596358  0.42372919565456457214  -1
0.13799350891429040811  0.42501143747575592657  -1
0.14013781808965600217  0.43236108932840378039  -1
1  2  3  4
  
ZONE T='face1083'
STRANDID=0, SOLUTIONTIME=0
Nodes=4, Elements=1, ZONETYPE=FEQuadrilateral
DATAPACKING=POINT
DT=(SINGLE SINGLE SINGLE)
0.14127039889804737793  0.43252271872318126533  1
0.14013781808965600217  0.43236108932840378039  1
0.14059227968199802805  0.43096833509227566728  1
0.14059227968199802805  0.43096833509227566728  1
1  2  3  4
  
ZONE T='face1084'
STRANDID=0, SOLUTIONTIME=0
Nodes=4, Elements=1, ZONETYPE=FEQuadrilateral
DATAPACKING=POINT
DT=(SINGLE SINGLE SINGLE)
0.14059227968199802805  0.43096833509227566728  -1
0.14013781808965600217  0.43236108932840378039  -1
0.13799350891429040811  0.42501143747575592657  -1
0.13799350891429040811  0.42501143747575592657  -1
1  2  3  4
  
ZONE T='face1085'
STRANDID=0, SOLUTIONTIME=0
Nodes=4, Elements=1, ZONETYPE=FEQuadrilateral
DATAPACKING=POINT
DT=(SINGLE SINGLE SINGLE)
0.13654839431634255287  0.4216989484285948997  1
0.13799350891429040811  0.42501143747575592657  1
0.13406391889354596358  0.42372919565456457214  1
0.13406391889354596358  0.42372919565456457214  1
1  2  3  4
  
ZONE T='face1086'
STRANDID=0, SOLUTIONTIME=0
Nodes=4, Elements=1, ZONETYPE=FEQuadrilateral
DATAPACKING=POINT
DT=(SINGLE SINGLE SINGLE)
0.40725155472529822598  0.62676310104111909727  1
0.40843228209550086483  0.61960894394742993541  1
0.41455165908765007066  0.62366560471476262251  1
0.41455165908765007066  0.62366560471476262251  1
1  2  3  4
  
ZONE T='face1087'
STRANDID=0, SOLUTIONTIME=0
Nodes=4, Elements=1, ZONETYPE=FEQuadrilateral
DATAPACKING=POINT
DT=(SINGLE SINGLE SINGLE)
0.46910655677394541563  0.48727564937280043456  1
0.47472719224526793713  0.4973312061009392826  1
0.4738843460008331232  0.49991421354782100694  1
0.46152058898751618932  0.49942753708000869883  1
1  2  3  4
  
ZONE T='face1088'
STRANDID=0, SOLUTIONTIME=0
Nodes=4, Elements=1, ZONETYPE=FEQuadrilateral
DATAPACKING=POINT
DT=(SINGLE SINGLE SINGLE)
0.47472719224526793713  0.4973312061009392826  -1
0.47622242865790986865  0.50000624785485026091  -1
0.4738843460008331232  0.49991421354782100694  -1
0.4738843460008331232  0.49991421354782100694  -1
1  2  3  4
  
ZONE T='face1089'
STRANDID=0, SOLUTIONTIME=0
Nodes=4, Elements=1, ZONETYPE=FEQuadrilateral
DATAPACKING=POINT
DT=(SINGLE SINGLE SINGLE)
0.12731222655709334424  0.38080329918670391409  1
0.13618724328929840417  0.37785781043727040274  1
0.13333175545470793422  0.38736070325150978588  1
0.13333175545470793422  0.38736070325150978588  1
1  2  3  4
  
ZONE T='face1090'
STRANDID=0, SOLUTIONTIME=0
Nodes=4, Elements=1, ZONETYPE=FEQuadrilateral
DATAPACKING=POINT
DT=(SINGLE SINGLE SINGLE)
0.49173736227214515093  0.53006044948603003863  -1
0.48572684663551884965  0.53847829429665017287  -1
0.47567007328352167717  0.53519672667506634767  -1
0.47350007076719913268  0.52768435566198002018  -1
1  2  3  4
  
ZONE T='face1091'
STRANDID=0, SOLUTIONTIME=0
Nodes=4, Elements=1, ZONETYPE=FEQuadrilateral
DATAPACKING=POINT
DT=(SINGLE SINGLE SINGLE)
0.48572684663551884965  0.53847829429665017287  1
0.47924158960691271014  0.54756102372024961777  1
0.47567007328352167717  0.53519672667506634767  1
0.47567007328352167717  0.53519672667506634767  1
1  2  3  4
  
ZONE T='face1092'
STRANDID=0, SOLUTIONTIME=0
Nodes=4, Elements=1, ZONETYPE=FEQuadrilateral
DATAPACKING=POINT
DT=(SINGLE SINGLE SINGLE)
0.50132616370283589191  0.51391240586674757918  -1
0.52055045691378754036  0.51245091846931878354  -1
0.51129266326015798683  0.53024180386231667406  -1
0.51129266326015798683  0.53024180386231667406  -1
1  2  3  4
  
ZONE T='face1093'
STRANDID=0, SOLUTIONTIME=0
Nodes=4, Elements=1, ZONETYPE=FEQuadrilateral
DATAPACKING=POINT
DT=(SINGLE SINGLE SINGLE)
0.40909556014743742036  0.59566962503228348957  1
0.40527539338467361008  0.60063791153953427493  1
0.40344087400380490571  0.5953787038295650369  1
0.40344087400380490571  0.5953787038295650369  1
1  2  3  4
  
ZONE T='face1094'
STRANDID=0, SOLUTIONTIME=0
Nodes=4, Elements=1, ZONETYPE=FEQuadrilateral
DATAPACKING=POINT
DT=(SINGLE SINGLE SINGLE)
0.60025739655348686608  0.84564085997208482404  -1
0.60030707332226773687  0.83938332206591659279  -1
0.60331220045278599606  0.83017373513566750098  -1
0.61206301990257727663  0.8371106874932815467  -1
1  2  3  4
  
ZONE T='face1095'
STRANDID=0, SOLUTIONTIME=0
Nodes=4, Elements=1, ZONETYPE=FEQuadrilateral
DATAPACKING=POINT
DT=(SINGLE SINGLE SINGLE)
0.60030707332226773687  0.83938332206591659279  1
0.60039852183813602338  0.82786400290416684022  1
0.60331220045278599606  0.83017373513566750098  1
0.60331220045278599606  0.83017373513566750098  1
1  2  3  4
  
ZONE T='face1096'
STRANDID=0, SOLUTIONTIME=0
Nodes=4, Elements=1, ZONETYPE=FEQuadrilateral
DATAPACKING=POINT
DT=(SINGLE SINGLE SINGLE)
0.46978684414608939957  0.22095021107796020132  -1
0.47696545874879175964  0.21245504571693660245  -1
0.48262241038178266272  0.222037885198351298  -1
0.48262241038178266272  0.222037885198351298  -1
1  2  3  4
  
ZONE T='face1097'
STRANDID=0, SOLUTIONTIME=0
Nodes=4, Elements=1, ZONETYPE=FEQuadrilateral
DATAPACKING=POINT
DT=(SINGLE SINGLE SINGLE)
0.30722385168576232806  0.56825454665460195525  1
0.31995738766705905665  0.55547500591542897652  1
0.32560944206791320177  0.55731929513902889184  1
0.3265076088390700404  0.57176929080029292862  1
1  2  3  4
  
ZONE T='face1098'
STRANDID=0, SOLUTIONTIME=0
Nodes=4, Elements=1, ZONETYPE=FEQuadrilateral
DATAPACKING=POINT
DT=(SINGLE SINGLE SINGLE)
0.31995738766705905665  0.55547500591542897652  -1
0.32516965779799533731  0.55024390446963167278  -1
0.32560944206791320177  0.55731929513902889184  -1
0.32560944206791320177  0.55731929513902889184  -1
1  2  3  4
  
ZONE T='face1099'
STRANDID=0, SOLUTIONTIME=0
Nodes=4, Elements=1, ZONETYPE=FEQuadrilateral
DATAPACKING=POINT
DT=(SINGLE SINGLE SINGLE)
0.82872903769525019246  0.31156250775265886821  -1
0.82998556371386589259  0.31723177112721767656  -1
0.82944963584651820732  0.31887418892464064468  -1
0.82245062435264260081  0.3146098123920177958  -1
1  2  3  4
  
ZONE T='face1100'
STRANDID=0, SOLUTIONTIME=0
Nodes=4, Elements=1, ZONETYPE=FEQuadrilateral
DATAPACKING=POINT
DT=(SINGLE SINGLE SINGLE)
0.82998556371386589259  0.31723177112721767656  1
0.83049008973948423851  0.31950811946873575176  1
0.82944963584651820732  0.31887418892464064468  1
0.82944963584651820732  0.31887418892464064468  1
1  2  3  4
  
ZONE T='face1101'
STRANDID=0, SOLUTIONTIME=0
Nodes=4, Elements=1, ZONETYPE=FEQuadrilateral
DATAPACKING=POINT
DT=(SINGLE SINGLE SINGLE)
0.27337211904147279418  0.46103483587128624155  -1
0.26384498837584985376  0.46607730678337594421  -1
0.25509202596098129456  0.46322117817748786894  -1
0.25665560767726480762  0.44796046517580684343  -1
1  2  3  4
  
ZONE T='face1102'
STRANDID=0, SOLUTIONTIME=0
Nodes=4, Elements=1, ZONETYPE=FEQuadrilateral
DATAPACKING=POINT
DT=(SINGLE SINGLE SINGLE)
0.26384498837584985376  0.46607730678337594421  1
0.25428073855348259924  0.47113942393258945174  1
0.25509202596098129456  0.46322117817748786894  1
0.25509202596098129456  0.46322117817748786894  1
1  2  3  4
  
ZONE T='face1103'
STRANDID=0, SOLUTIONTIME=0
Nodes=4, Elements=1, ZONETYPE=FEQuadrilateral
DATAPACKING=POINT
DT=(SINGLE SINGLE SINGLE)
0.50924529469214330213  0.093293828979572002158  -1
0.50269257784538934342  0.10196338908132292211  -1
0.49845073740451018018  0.091173192256251506249  -1
0.49845073740451018018  0.091173192256251506249  -1
1  2  3  4
  
ZONE T='face1104'
STRANDID=0, SOLUTIONTIME=0
Nodes=4, Elements=1, ZONETYPE=FEQuadrilateral
DATAPACKING=POINT
DT=(SINGLE SINGLE SINGLE)
0.52418053613466164542  0.18948258830995540203  -1
0.51681699094357202995  0.18661493662675252003  -1
0.51771976395818475325  0.18384827611780929502  -1
0.52281451988751215243  0.18002044823761728654  -1
1  2  3  4
  
ZONE T='face1105'
STRANDID=0, SOLUTIONTIME=0
Nodes=4, Elements=1, ZONETYPE=FEQuadrilateral
DATAPACKING=POINT
DT=(SINGLE SINGLE SINGLE)
0.51681699094357202995  0.18661493662675252003  1
0.51498630641820331011  0.18590199667400536532  1
0.51771976395818475325  0.18384827611780929502  1
0.51771976395818475325  0.18384827611780929502  1
1  2  3  4
  
ZONE T='face1106'
STRANDID=0, SOLUTIONTIME=0
Nodes=4, Elements=1, ZONETYPE=FEQuadrilateral
DATAPACKING=POINT
DT=(SINGLE SINGLE SINGLE)
0.53023423962659088637  0.18371267900882790047  -1
0.53455274478546466188  0.19208597175578731586  -1
0.52418053613466164542  0.18948258830995540203  -1
0.52418053613466164542  0.18948258830995540203  -1
1  2  3  4
  
ZONE T='face1107'
STRANDID=0, SOLUTIONTIME=0
Nodes=4, Elements=1, ZONETYPE=FEQuadrilateral
DATAPACKING=POINT
DT=(SINGLE SINGLE SINGLE)
0.6263800722028494139  0.34509213957969786524  -1
0.64078214673954103642  0.35188874825228200205  -1
0.63514991106449303349  0.36914943700459312836  -1
0.62711641363357972789  0.37135034847209164033  -1
1  2  3  4
  
ZONE T='face1108'
STRANDID=0, SOLUTIONTIME=0
Nodes=4, Elements=1, ZONETYPE=FEQuadrilateral
DATAPACKING=POINT
DT=(SINGLE SINGLE SINGLE)
0.62719656125296419091  0.37420844234565681097  1
0.62711641363357972789  0.37135034847209164033  1
0.6301391771212420112  0.3723366889653720313  1
0.6301391771212420112  0.3723366889653720313  1
1  2  3  4
  
ZONE T='face1109'
STRANDID=0, SOLUTIONTIME=0
Nodes=4, Elements=1, ZONETYPE=FEQuadrilateral
DATAPACKING=POINT
DT=(SINGLE SINGLE SINGLE)
0.6301391771212420112  0.3723366889653720313  -1
0.62711641363357972789  0.37135034847209164033  -1
0.63514991106449303349  0.36914943700459312836  -1
0.63514991106449303349  0.36914943700459312836  -1
1  2  3  4
  
ZONE T='face1110'
STRANDID=0, SOLUTIONTIME=0
Nodes=4, Elements=1, ZONETYPE=FEQuadrilateral
DATAPACKING=POINT
DT=(SINGLE SINGLE SINGLE)
0.65312697054333712643  0.35771450177915398161  1
0.63514991106449303349  0.36914943700459312836  1
0.64078214673954103642  0.35188874825228200205  1
0.64078214673954103642  0.35188874825228200205  1
1  2  3  4
  
ZONE T='face1111'
STRANDID=0, SOLUTIONTIME=0
Nodes=4, Elements=1, ZONETYPE=FEQuadrilateral
DATAPACKING=POINT
DT=(SINGLE SINGLE SINGLE)
0.78165985789745440204  0.43748223785032230859  -1
0.78768607296215120694  0.44686383668178752959  -1
0.78724500781323425436  0.44821553584605949849  -1
0.76952503771554581213  0.44911006205029174732  -1
1  2  3  4
  
ZONE T='face1112'
STRANDID=0, SOLUTIONTIME=0
Nodes=4, Elements=1, ZONETYPE=FEQuadrilateral
DATAPACKING=POINT
DT=(SINGLE SINGLE SINGLE)
0.78768607296215120694  0.44686383668178752959  1
0.78851320598639318415  0.44815151561962596194  1
0.78724500781323425436  0.44821553584605949849  1
0.78724500781323425436  0.44821553584605949849  1
1  2  3  4
  
ZONE T='face1113'
STRANDID=0, SOLUTIONTIME=0
Nodes=4, Elements=1, ZONETYPE=FEQuadrilateral
DATAPACKING=POINT
DT=(SINGLE SINGLE SINGLE)
0.6263800722028494139  0.34509213957969786524  -1
0.62711641363357972789  0.37135034847209164033  -1
0.62173064602731265005  0.36959294975428208518  -1
0.60946736660861955404  0.35923767109256665719  -1
1  2  3  4
  
ZONE T='face1114'
STRANDID=0, SOLUTIONTIME=0
Nodes=4, Elements=1, ZONETYPE=FEQuadrilateral
DATAPACKING=POINT
DT=(SINGLE SINGLE SINGLE)
0.62711641363357972789  0.37135034847209164033  1
0.62719656125296419091  0.37420844234565681097  1
0.62173064602731265005  0.36959294975428208518  1
0.62173064602731265005  0.36959294975428208518  1
1  2  3  4
  
ZONE T='face1115'
STRANDID=0, SOLUTIONTIME=0
Nodes=4, Elements=1, ZONETYPE=FEQuadrilateral
DATAPACKING=POINT
DT=(SINGLE SINGLE SINGLE)
0.20574951278219624773  0.2814621199547909236  -1
0.21729436734041884804  0.29127117848152866975  -1
0.20001340569981423956  0.29276033064139345141  -1
0.20001340569981423956  0.29276033064139345141  -1
1  2  3  4
  
ZONE T='face1116'
STRANDID=0, SOLUTIONTIME=0
Nodes=4, Elements=1, ZONETYPE=FEQuadrilateral
DATAPACKING=POINT
DT=(SINGLE SINGLE SINGLE)
0.38407377197832986981  0.78216554749800359936  -1
0.38239934912500184172  0.7802813976796234563  -1
0.38559718503070100626  0.77048123067067308956  -1
0.38814823104614354365  0.76993007947437419602  -1
1  2  3  4
  
ZONE T='face1117'
STRANDID=0, SOLUTIONTIME=0
Nodes=4, Elements=1, ZONETYPE=FEQuadrilateral
DATAPACKING=POINT
DT=(SINGLE SINGLE SINGLE)
0.38239934912500184172  0.7802813976796234563  1
0.37560798162265190969  0.77263938907906359876  1
0.38559718503070100626  0.77048123067067308956  1
0.38559718503070100626  0.77048123067067308956  1
1  2  3  4
  
ZONE T='face1118'
STRANDID=0, SOLUTIONTIME=0
Nodes=4, Elements=1, ZONETYPE=FEQuadrilateral
DATAPACKING=POINT
DT=(SINGLE SINGLE SINGLE)
0.56276111702436915074  0.21889923710669645374  1
0.56589103971948362393  0.20919627788369873911  1
0.56689208038098348741  0.20952292167964492453  1
0.56573055319012222064  0.21844005535555199859  1
1  2  3  4
  
ZONE T='face1119'
STRANDID=0, SOLUTIONTIME=0
Nodes=4, Elements=1, ZONETYPE=FEQuadrilateral
DATAPACKING=POINT
DT=(SINGLE SINGLE SINGLE)
0.57068353269103178071  0.21767414638372750701  -1
0.56573055319012222064  0.21844005535555199859  -1
0.56791949784237039101  0.21173176143491967416  -1
0.56791949784237039101  0.21173176143491967416  -1
1  2  3  4
  
ZONE T='face1120'
STRANDID=0, SOLUTIONTIME=0
Nodes=4, Elements=1, ZONETYPE=FEQuadrilateral
DATAPACKING=POINT
DT=(SINGLE SINGLE SINGLE)
0.56791949784237039101  0.21173176143491967416  1
0.56573055319012222064  0.21844005535555199859  1
0.56689208038098348741  0.20952292167964492453  1
0.56689208038098348741  0.20952292167964492453  1
1  2  3  4
  
ZONE T='face1121'
STRANDID=0, SOLUTIONTIME=0
Nodes=4, Elements=1, ZONETYPE=FEQuadrilateral
DATAPACKING=POINT
DT=(SINGLE SINGLE SINGLE)
0.56623875457522510057  0.20811833973789173324  -1
0.56689208038098348741  0.20952292167964492453  -1
0.56589103971948362393  0.20919627788369873911  -1
0.56589103971948362393  0.20919627788369873911  -1
1  2  3  4
  
ZONE T='face1122'
STRANDID=0, SOLUTIONTIME=0
Nodes=4, Elements=1, ZONETYPE=FEQuadrilateral
DATAPACKING=POINT
DT=(SINGLE SINGLE SINGLE)
0.40365787035142869366  0.80490206134547026551  1
0.39150038643278428641  0.80811501922063999626  1
0.39219647545228220054  0.79444284581243851395  1
0.39219647545228220054  0.79444284581243851395  1
1  2  3  4
  
ZONE T='face1123'
STRANDID=0, SOLUTIONTIME=0
Nodes=4, Elements=1, ZONETYPE=FEQuadrilateral
DATAPACKING=POINT
DT=(SINGLE SINGLE SINGLE)
0.47696545874879175964  0.21245504571693660245  -1
0.46540072157250889084  0.20715635547077468348  -1
0.47880826567319362264  0.20134734093665762611  -1
0.47880826567319362264  0.20134734093665762611  -1
1  2  3  4
  
ZONE T='face1124'
STRANDID=0, SOLUTIONTIME=0
Nodes=4, Elements=1, ZONETYPE=FEQuadrilateral
DATAPACKING=POINT
DT=(SINGLE SINGLE SINGLE)
0.38926314515976756514  0.66030005821096315888  -1
0.40213377815723200248  0.65339011776820554722  -1
0.40295147779121170961  0.66376624283410734506  -1
0.40295147779121170961  0.66376624283410734506  -1
1  2  3  4
  
ZONE T='face1125'
STRANDID=0, SOLUTIONTIME=0
Nodes=4, Elements=1, ZONETYPE=FEQuadrilateral
DATAPACKING=POINT
DT=(SINGLE SINGLE SINGLE)
0.41646549671778232415  0.68726660731898803203  1
0.41464646541612248942  0.68145608752321318313  1
0.41677328978394434511  0.67493816896265956817  1
0.4259138524290021488  0.6782533324483099868  1
1  2  3  4
  
ZONE T='face1126'
STRANDID=0, SOLUTIONTIME=0
Nodes=4, Elements=1, ZONETYPE=FEQuadrilateral
DATAPACKING=POINT
DT=(SINGLE SINGLE SINGLE)
0.41464646541612248942  0.68145608752321318313  -1
0.41207220577598285827  0.6732331467828054361  -1
0.41677328978394434511  0.67493816896265956817  -1
0.41677328978394434511  0.67493816896265956817  -1
1  2  3  4
  
ZONE T='face1127'
STRANDID=0, SOLUTIONTIME=0
Nodes=4, Elements=1, ZONETYPE=FEQuadrilateral
DATAPACKING=POINT
DT=(SINGLE SINGLE SINGLE)
0.19074312745675447989  0.62390643867911199649  -1
0.17143515910245818445  0.63146404148179802185  -1
0.17684600247328846612  0.60906352484202652686  -1
0.17684600247328846612  0.60906352484202652686  -1
1  2  3  4
  
ZONE T='face1128'
STRANDID=0, SOLUTIONTIME=0
Nodes=4, Elements=1, ZONETYPE=FEQuadrilateral
DATAPACKING=POINT
DT=(SINGLE SINGLE SINGLE)
0.16092300131190551138  0.37165468579483340594  -1
0.17747140693195531669  0.37171747233804519617  -1
0.16684653545154243259  0.38191523640763708203  -1
0.16684653545154243259  0.38191523640763708203  -1
1  2  3  4
  
ZONE T='face1129'
STRANDID=0, SOLUTIONTIME=0
Nodes=4, Elements=1, ZONETYPE=FEQuadrilateral
DATAPACKING=POINT
DT=(SINGLE SINGLE SINGLE)
0.27185597234268926714  0.84800979679170707115  -1
0.27098379953982737467  0.83644014536493660472  -1
0.28203802191245019859  0.84030540637704864704  -1
0.28203802191245019859  0.84030540637704864704  -1
1  2  3  4
  
ZONE T='face1130'
STRANDID=0, SOLUTIONTIME=0
Nodes=4, Elements=1, ZONETYPE=FEQuadrilateral
DATAPACKING=POINT
DT=(SINGLE SINGLE SINGLE)
0.20946033182656553784  0.18716125967918087469  -1
0.20255137274367646105  0.18063625788031634212  -1
0.21316729942060053116  0.17855860933909395438  -1
0.21316729942060053116  0.17855860933909395438  -1
1  2  3  4
  
ZONE T='face1131'
STRANDID=0, SOLUTIONTIME=0
Nodes=4, Elements=1, ZONETYPE=FEQuadrilateral
DATAPACKING=POINT
DT=(SINGLE SINGLE SINGLE)
0.43653594404278522889  0.8349379724768198896  -1
0.4290369208639155385  0.81908157321039087861  -1
0.43009429102558499602  0.8158411304609128889  -1
0.44665797242316845894  0.81515261184888465618  -1
1  2  3  4
  
ZONE T='face1132'
STRANDID=0, SOLUTIONTIME=0
Nodes=4, Elements=1, ZONETYPE=FEQuadrilateral
DATAPACKING=POINT
DT=(SINGLE SINGLE SINGLE)
0.4290369208639155385  0.81908157321039087861  1
0.42755433939773135332  0.81594671109407346243  1
0.43009429102558499602  0.8158411304609128889  1
0.43009429102558499602  0.8158411304609128889  1
1  2  3  4
  
ZONE T='face1133'
STRANDID=0, SOLUTIONTIME=0
Nodes=4, Elements=1, ZONETYPE=FEQuadrilateral
DATAPACKING=POINT
DT=(SINGLE SINGLE SINGLE)
0.47772254015966147955  0.3972881719377164278  -1
0.47616984876539558691  0.40204658838570073165  -1
0.47072547246643586805  0.40036024061070418778  -1
0.47072547246643586805  0.40036024061070418778  -1
1  2  3  4
  
ZONE T='face1134'
STRANDID=0, SOLUTIONTIME=0
Nodes=4, Elements=1, ZONETYPE=FEQuadrilateral
DATAPACKING=POINT
DT=(SINGLE SINGLE SINGLE)
0.56951043386264788015  0.7479052678355938566  1
0.56738334564435044527  0.75855536084015984244  1
0.56258296778616867506  0.77326671755249332119  1
0.54311920281862358095  0.75871032273085814435  1
1  2  3  4
  
ZONE T='face1135'
STRANDID=0, SOLUTIONTIME=0
Nodes=4, Elements=1, ZONETYPE=FEQuadrilateral
DATAPACKING=POINT
DT=(SINGLE SINGLE SINGLE)
0.56738334564435044527  0.75855536084015984244  -1
0.56420312209429379635  0.77447838476181085632  -1
0.56258296778616867506  0.77326671755249332119  -1
0.56258296778616867506  0.77326671755249332119  -1
1  2  3  4
  
ZONE T='face1136'
STRANDID=0, SOLUTIONTIME=0
Nodes=4, Elements=1, ZONETYPE=FEQuadrilateral
DATAPACKING=POINT
DT=(SINGLE SINGLE SINGLE)
0.12215492259587069912  0.76991781896080679903  -1
0.10380295761867112947  0.76765056623487637477  -1
0.11669122368048530369  0.7517094377975084285  -1
0.11669122368048530369  0.7517094377975084285  -1
1  2  3  4
  
ZONE T='face1137'
STRANDID=0, SOLUTIONTIME=0
Nodes=4, Elements=1, ZONETYPE=FEQuadrilateral
DATAPACKING=POINT
DT=(SINGLE SINGLE SINGLE)
0.46092896756874779385  0.12318925978626768525  -1
0.46905870933102611353  0.11034086425132115517  -1
0.47593110336487587375  0.12320348121318935863  -1
0.47593110336487587375  0.12320348121318935863  -1
1  2  3  4
  
ZONE T='face1138'
STRANDID=0, SOLUTIONTIME=0
Nodes=4, Elements=1, ZONETYPE=FEQuadrilateral
DATAPACKING=POINT
DT=(SINGLE SINGLE SINGLE)
0.53729725124298710615  0.21471403893138357732  1
0.54058054744756034449  0.2234734428600965439  1
0.53511824090143489396  0.22139188791649236365  1
0.53511824090143489396  0.22139188791649236365  1
1  2  3  4
  
ZONE T='face1139'
STRANDID=0, SOLUTIONTIME=0
Nodes=4, Elements=1, ZONETYPE=FEQuadrilateral
DATAPACKING=POINT
DT=(SINGLE SINGLE SINGLE)
0.48113312790950613085  0.73267543008996471876  -1
0.48553180834273407251  0.71468707901669270566  -1
0.50201847565713231258  0.72577273501433670067  -1
0.50201847565713231258  0.72577273501433670067  -1
1  2  3  4
  
ZONE T='face1140'
STRANDID=0, SOLUTIONTIME=0
Nodes=4, Elements=1, ZONETYPE=FEQuadrilateral
DATAPACKING=POINT
DT=(SINGLE SINGLE SINGLE)
0.25508029072644178292  0.30514095530943458057  1
0.24030467603200458826  0.3162200309558761413  1
0.23819164648963744857  0.31553054049139184212  1
0.2425119036214307966  0.30034976615368125241  1
1  2  3  4
  
ZONE T='face1141'
STRANDID=0, SOLUTIONTIME=0
Nodes=4, Elements=1, ZONETYPE=FEQuadrilateral
DATAPACKING=POINT
DT=(SINGLE SINGLE SINGLE)
0.23591594201839719003  0.29783532261847067701  -1
0.2425119036214307966  0.30034976615368125241  -1
0.23801261073684709668  0.3141384104091663465  -1
0.23801261073684709668  0.3141384104091663465  -1
1  2  3  4
  
ZONE T='face1142'
STRANDID=0, SOLUTIONTIME=0
Nodes=4, Elements=1, ZONETYPE=FEQuadrilateral
DATAPACKING=POINT
DT=(SINGLE SINGLE SINGLE)
0.23801261073684709668  0.3141384104091663465  1
0.2425119036214307966  0.30034976615368125241  1
0.23819164648963744857  0.31553054049139184212  1
0.23819164648963744857  0.31553054049139184212  1
1  2  3  4
  
ZONE T='face1143'
STRANDID=0, SOLUTIONTIME=0
Nodes=4, Elements=1, ZONETYPE=FEQuadrilateral
DATAPACKING=POINT
DT=(SINGLE SINGLE SINGLE)
0.23845836132390249573  0.31760443767879248389  -1
0.23819164648963744857  0.31553054049139184212  -1
0.24030467603200458826  0.3162200309558761413  -1
0.24030467603200458826  0.3162200309558761413  -1
1  2  3  4
  
ZONE T='face1144'
STRANDID=0, SOLUTIONTIME=0
Nodes=4, Elements=1, ZONETYPE=FEQuadrilateral
DATAPACKING=POINT
DT=(SINGLE SINGLE SINGLE)
0.18328997649524542135  0.40555799640489276214  -1
0.16732239505703502824  0.40553842281653279533  -1
0.17805896117147174129  0.39057859853733489786  -1
0.17805896117147174129  0.39057859853733489786  -1
1  2  3  4
  
ZONE T='face1145'
STRANDID=0, SOLUTIONTIME=0
Nodes=4, Elements=1, ZONETYPE=FEQuadrilateral
DATAPACKING=POINT
DT=(SINGLE SINGLE SINGLE)
[truncated: 1,879,560 more chars]
