# Supplementary material for: High genus surface parameterization using the Euclidean Ricci flow method
Source: Sci Rep. 2025 May 22;15:17784. doi: 10.1038/s41598-025-97421-5 (PMC12098817; doi:10.1038/s41598-025-97421-5)
Supplement: Supplementary file 1 — Supplementary Information. [file 41598_2025_97421_MOESM1_ESM.zip › Supplementary_materials_2025_3_13/Generation_of_lattice_cells_for_connecting_rod.dat]

TITLE     = 'genus_2_Embed'
VARIABLES = 'u'
'v'
'Value'
ZONE T='face1'
STRANDID=0, SOLUTIONTIME=0
Nodes=4, Elements=1, ZONETYPE=FEQuadrilateral
DATAPACKING=POINT
DT=(SINGLE SINGLE SINGLE)
0.435024  -0.0625678   1
0.4786  -0.0324815   1
0.43984  0.0241802   1
0.393845  -0.00292496   1
1  2  3  4
  
ZONE T='face2'
STRANDID=0, SOLUTIONTIME=0
Nodes=4, Elements=1, ZONETYPE=FEQuadrilateral
DATAPACKING=POINT
DT=(SINGLE SINGLE SINGLE)
0.393845  -0.00292496   -1
0.43984  0.0241802   -1
0.419395  0.0540679   -1
0.373874  0.0259998   -1
1  2  3  4
  
ZONE T='face3'
STRANDID=0, SOLUTIONTIME=0
Nodes=4, Elements=1, ZONETYPE=FEQuadrilateral
DATAPACKING=POINT
DT=(SINGLE SINGLE SINGLE)
0.373874  0.0259998   1
0.419395  0.0540679   1
0.401824  0.0797543   1
0.357246  0.0500827   1
1  2  3  4
  
ZONE T='face4'
STRANDID=0, SOLUTIONTIME=0
Nodes=4, Elements=1, ZONETYPE=FEQuadrilateral
DATAPACKING=POINT
DT=(SINGLE SINGLE SINGLE)
0.357246  0.0500827   -1
0.401824  0.0797543   -1
0.383356  0.106751   -1
0.339693  0.0755064   -1
1  2  3  4
  
ZONE T='face5'
STRANDID=0, SOLUTIONTIME=0
Nodes=4, Elements=1, ZONETYPE=FEQuadrilateral
DATAPACKING=POINT
DT=(SINGLE SINGLE SINGLE)
0.339693  0.0755064   1
0.383356  0.106751   1
0.361976  0.138006   1
0.318658  0.105973   1
1  2  3  4
  
ZONE T='face6'
STRANDID=0, SOLUTIONTIME=0
Nodes=4, Elements=1, ZONETYPE=FEQuadrilateral
DATAPACKING=POINT
DT=(SINGLE SINGLE SINGLE)
0.318658  0.105973   -1
0.361976  0.138006   -1
0.34196  0.167266   -1
0.298876  0.134624   -1
1  2  3  4
  
ZONE T='face7'
STRANDID=0, SOLUTIONTIME=0
Nodes=4, Elements=1, ZONETYPE=FEQuadrilateral
DATAPACKING=POINT
DT=(SINGLE SINGLE SINGLE)
0.298876  0.134624   1
0.34196  0.167266   1
0.31931  0.200378   1
0.27583  0.168002   1
1  2  3  4
  
ZONE T='face8'
STRANDID=0, SOLUTIONTIME=0
Nodes=4, Elements=1, ZONETYPE=FEQuadrilateral
DATAPACKING=POINT
DT=(SINGLE SINGLE SINGLE)
0.27583  0.168002   -1
0.31931  0.200378   -1
0.29745  0.232334   -1
0.25385  0.199838   -1
1  2  3  4
  
ZONE T='face9'
STRANDID=0, SOLUTIONTIME=0
Nodes=4, Elements=1, ZONETYPE=FEQuadrilateral
DATAPACKING=POINT
DT=(SINGLE SINGLE SINGLE)
0.25385  0.199838   1
0.29745  0.232334   1
0.274554  0.265804   1
0.230485  0.233678   1
1  2  3  4
  
ZONE T='face10'
STRANDID=0, SOLUTIONTIME=0
Nodes=4, Elements=1, ZONETYPE=FEQuadrilateral
DATAPACKING=POINT
DT=(SINGLE SINGLE SINGLE)
0.230485  0.233678   -1
0.274554  0.265804   -1
0.247756  0.304979   -1
0.205467  0.269914   -1
1  2  3  4
  
ZONE T='face11'
STRANDID=0, SOLUTIONTIME=0
Nodes=4, Elements=1, ZONETYPE=FEQuadrilateral
DATAPACKING=POINT
DT=(SINGLE SINGLE SINGLE)
0.205467  0.269914   1
0.247756  0.304979   1
0.219326  0.346541   1
0.176513  0.311848   1
1  2  3  4
  
ZONE T='face12'
STRANDID=0, SOLUTIONTIME=0
Nodes=4, Elements=1, ZONETYPE=FEQuadrilateral
DATAPACKING=POINT
DT=(SINGLE SINGLE SINGLE)
0.176513  0.311848   -1
0.219326  0.346541   -1
0.189767  0.389752   -1
0.146671  0.35507   -1
1  2  3  4
  
ZONE T='face13'
STRANDID=0, SOLUTIONTIME=0
Nodes=4, Elements=1, ZONETYPE=FEQuadrilateral
DATAPACKING=POINT
DT=(SINGLE SINGLE SINGLE)
0.146671  0.35507   1
0.189767  0.389752   1
0.160275  0.432865   1
0.11667  0.398523   1
1  2  3  4
  
ZONE T='face14'
STRANDID=0, SOLUTIONTIME=0
Nodes=4, Elements=1, ZONETYPE=FEQuadrilateral
DATAPACKING=POINT
DT=(SINGLE SINGLE SINGLE)
0.11667  0.398523   -1
0.160275  0.432865   -1
0.131145  0.475449   -1
0.0867635  0.441838   -1
1  2  3  4
  
ZONE T='face15'
STRANDID=0, SOLUTIONTIME=0
Nodes=4, Elements=1, ZONETYPE=FEQuadrilateral
DATAPACKING=POINT
DT=(SINGLE SINGLE SINGLE)
0.0867635  0.441838   1
0.131145  0.475449   1
0.102983  0.516617   1
0.0575356  0.48417   1
1  2  3  4
  
ZONE T='face16'
STRANDID=0, SOLUTIONTIME=0
Nodes=4, Elements=1, ZONETYPE=FEQuadrilateral
DATAPACKING=POINT
DT=(SINGLE SINGLE SINGLE)
0.0575356  0.48417   -1
0.102983  0.516617   -1
0.0733975  0.559867   -1
0.0266948  0.528839   -1
1  2  3  4
  
ZONE T='face17'
STRANDID=0, SOLUTIONTIME=0
Nodes=4, Elements=1, ZONETYPE=FEQuadrilateral
DATAPACKING=POINT
DT=(SINGLE SINGLE SINGLE)
0.0266948  0.528839   1
0.0733975  0.559867   1
0.0411664  0.606985   1
-0.00784316  0.578862   1
1  2  3  4
  
ZONE T='face18'
STRANDID=0, SOLUTIONTIME=0
Nodes=4, Elements=1, ZONETYPE=FEQuadrilateral
DATAPACKING=POINT
DT=(SINGLE SINGLE SINGLE)
-0.00784316  0.578862   -1
0.0411664  0.606985   -1
0.0219086  0.635137   -1
-0.0267558  0.606254   -1
1  2  3  4
  
ZONE T='face19'
STRANDID=0, SOLUTIONTIME=0
Nodes=4, Elements=1, ZONETYPE=FEQuadrilateral
DATAPACKING=POINT
DT=(SINGLE SINGLE SINGLE)
-0.0267558  0.606254   1
0.0219086  0.635137   1
-0.0238984  0.7021   1
-0.0706465  0.669823   1
1  2  3  4
  
ZONE T='face20'
STRANDID=0, SOLUTIONTIME=0
Nodes=4, Elements=1, ZONETYPE=FEQuadrilateral
DATAPACKING=POINT
DT=(SINGLE SINGLE SINGLE)
0.4786  -0.0324815   -1
0.482603  -0.0297177   -1
0.446469  0.0280865   -1
0.43984  0.0241802   -1
1  2  3  4
  
ZONE T='face21'
STRANDID=0, SOLUTIONTIME=0
Nodes=4, Elements=1, ZONETYPE=FEQuadrilateral
DATAPACKING=POINT
DT=(SINGLE SINGLE SINGLE)
0.43984  0.0241802   1
0.446469  0.0280865   1
0.427213  0.0588887   1
0.419395  0.0540679   1
1  2  3  4
  
ZONE T='face22'
STRANDID=0, SOLUTIONTIME=0
Nodes=4, Elements=1, ZONETYPE=FEQuadrilateral
DATAPACKING=POINT
DT=(SINGLE SINGLE SINGLE)
0.419395  0.0540679   -1
0.427213  0.0588887   -1
0.410542  0.0855574   -1
0.401824  0.0797543   -1
1  2  3  4
  
ZONE T='face23'
STRANDID=0, SOLUTIONTIME=0
Nodes=4, Elements=1, ZONETYPE=FEQuadrilateral
DATAPACKING=POINT
DT=(SINGLE SINGLE SINGLE)
0.401824  0.0797543   1
0.410542  0.0855574   1
0.392986  0.113642   1
0.383356  0.106751   1
1  2  3  4
  
ZONE T='face24'
STRANDID=0, SOLUTIONTIME=0
Nodes=4, Elements=1, ZONETYPE=FEQuadrilateral
DATAPACKING=POINT
DT=(SINGLE SINGLE SINGLE)
0.383356  0.106751   -1
0.392986  0.113642   -1
0.372767  0.145986   -1
0.361976  0.138006   -1
1  2  3  4
  
ZONE T='face25'
STRANDID=0, SOLUTIONTIME=0
Nodes=4, Elements=1, ZONETYPE=FEQuadrilateral
DATAPACKING=POINT
DT=(SINGLE SINGLE SINGLE)
0.361976  0.138006   1
0.372767  0.145986   1
0.353839  0.176265   1
0.34196  0.167266   1
1  2  3  4
  
ZONE T='face26'
STRANDID=0, SOLUTIONTIME=0
Nodes=4, Elements=1, ZONETYPE=FEQuadrilateral
DATAPACKING=POINT
DT=(SINGLE SINGLE SINGLE)
0.34196  0.167266   -1
0.353839  0.176265   -1
0.332586  0.210263   -1
0.31931  0.200378   -1
1  2  3  4
  
ZONE T='face27'
STRANDID=0, SOLUTIONTIME=0
Nodes=4, Elements=1, ZONETYPE=FEQuadrilateral
DATAPACKING=POINT
DT=(SINGLE SINGLE SINGLE)
0.31931  0.200378   1
0.332586  0.210263   1
0.312007  0.243184   1
0.29745  0.232334   1
1  2  3  4
  
ZONE T='face28'
STRANDID=0, SOLUTIONTIME=0
Nodes=4, Elements=1, ZONETYPE=FEQuadrilateral
DATAPACKING=POINT
DT=(SINGLE SINGLE SINGLE)
0.29745  0.232334   -1
0.312007  0.243184   -1
0.290569  0.277478   -1
0.274554  0.265804   -1
1  2  3  4
  
ZONE T='face29'
STRANDID=0, SOLUTIONTIME=0
Nodes=4, Elements=1, ZONETYPE=FEQuadrilateral
DATAPACKING=POINT
DT=(SINGLE SINGLE SINGLE)
0.274554  0.265804   1
0.290569  0.277478   1
0.264631  0.318971   1
0.247756  0.304979   1
1  2  3  4
  
ZONE T='face30'
STRANDID=0, SOLUTIONTIME=0
Nodes=4, Elements=1, ZONETYPE=FEQuadrilateral
DATAPACKING=POINT
DT=(SINGLE SINGLE SINGLE)
0.247756  0.304979   -1
0.264631  0.318971   -1
0.237958  0.361639   -1
0.219326  0.346541   -1
1  2  3  4
  
ZONE T='face31'
STRANDID=0, SOLUTIONTIME=0
Nodes=4, Elements=1, ZONETYPE=FEQuadrilateral
DATAPACKING=POINT
DT=(SINGLE SINGLE SINGLE)
0.219326  0.346541   1
0.237958  0.361639   1
0.210136  0.406145   1
0.189767  0.389752   1
1  2  3  4
  
ZONE T='face32'
STRANDID=0, SOLUTIONTIME=0
Nodes=4, Elements=1, ZONETYPE=FEQuadrilateral
DATAPACKING=POINT
DT=(SINGLE SINGLE SINGLE)
0.189767  0.389752   -1
0.210136  0.406145   -1
0.182494  0.450364   -1
0.160275  0.432865   -1
1  2  3  4
  
ZONE T='face33'
STRANDID=0, SOLUTIONTIME=0
Nodes=4, Elements=1, ZONETYPE=FEQuadrilateral
DATAPACKING=POINT
DT=(SINGLE SINGLE SINGLE)
0.160275  0.432865   1
0.182494  0.450364   1
0.155353  0.493782   1
0.131145  0.475449   1
1  2  3  4
  
ZONE T='face34'
STRANDID=0, SOLUTIONTIME=0
Nodes=4, Elements=1, ZONETYPE=FEQuadrilateral
DATAPACKING=POINT
DT=(SINGLE SINGLE SINGLE)
0.131145  0.475449   -1
0.155353  0.493782   -1
0.129322  0.535423   -1
0.102983  0.516617   -1
1  2  3  4
  
ZONE T='face35'
STRANDID=0, SOLUTIONTIME=0
Nodes=4, Elements=1, ZONETYPE=FEQuadrilateral
DATAPACKING=POINT
DT=(SINGLE SINGLE SINGLE)
0.102983  0.516617   1
0.129322  0.535423   1
0.102115  0.578947   1
0.0733975  0.559867   1
1  2  3  4
  
ZONE T='face36'
STRANDID=0, SOLUTIONTIME=0
Nodes=4, Elements=1, ZONETYPE=FEQuadrilateral
DATAPACKING=POINT
DT=(SINGLE SINGLE SINGLE)
0.0733975  0.559867   -1
0.102115  0.578947   -1
0.073124  0.625323   -1
0.0411664  0.606985   -1
1  2  3  4
  
ZONE T='face37'
STRANDID=0, SOLUTIONTIME=0
Nodes=4, Elements=1, ZONETYPE=FEQuadrilateral
DATAPACKING=POINT
DT=(SINGLE SINGLE SINGLE)
0.0411664  0.606985   1
0.073124  0.625323   1
0.0547896  0.654652   1
0.0219086  0.635137   1
1  2  3  4
  
ZONE T='face38'
STRANDID=0, SOLUTIONTIME=0
Nodes=4, Elements=1, ZONETYPE=FEQuadrilateral
DATAPACKING=POINT
DT=(SINGLE SINGLE SINGLE)
0.0219086  0.635137   -1
0.0547896  0.654652   -1
0.0103479  0.725745   -1
-0.0238984  0.7021   -1
1  2  3  4
  
ZONE T='face39'
STRANDID=0, SOLUTIONTIME=0
Nodes=4, Elements=1, ZONETYPE=FEQuadrilateral
DATAPACKING=POINT
DT=(SINGLE SINGLE SINGLE)
0.482603  -0.0297177   1
0.500689  -0.0172307   1
0.466601  0.0399509   1
0.446469  0.0280865   1
1  2  3  4
  
ZONE T='face40'
STRANDID=0, SOLUTIONTIME=0
Nodes=4, Elements=1, ZONETYPE=FEQuadrilateral
DATAPACKING=POINT
DT=(SINGLE SINGLE SINGLE)
0.446469  0.0280865   -1
0.466601  0.0399509   -1
0.44776  0.0715576   -1
0.427213  0.0588887   -1
1  2  3  4
  
ZONE T='face41'
STRANDID=0, SOLUTIONTIME=0
Nodes=4, Elements=1, ZONETYPE=FEQuadrilateral
DATAPACKING=POINT
DT=(SINGLE SINGLE SINGLE)
0.427213  0.0588887   1
0.44776  0.0715576   1
0.431213  0.0993159   1
0.410542  0.0855574   1
1  2  3  4
  
ZONE T='face42'
STRANDID=0, SOLUTIONTIME=0
Nodes=4, Elements=1, ZONETYPE=FEQuadrilateral
DATAPACKING=POINT
DT=(SINGLE SINGLE SINGLE)
0.410542  0.0855574   -1
0.431213  0.0993159   -1
0.413796  0.128533   -1
0.392986  0.113642   -1
1  2  3  4
  
ZONE T='face43'
STRANDID=0, SOLUTIONTIME=0
Nodes=4, Elements=1, ZONETYPE=FEQuadrilateral
DATAPACKING=POINT
DT=(SINGLE SINGLE SINGLE)
0.392986  0.113642   1
0.413796  0.128533   1
0.394022  0.161704   1
0.372767  0.145986   1
1  2  3  4
  
ZONE T='face44'
STRANDID=0, SOLUTIONTIME=0
Nodes=4, Elements=1, ZONETYPE=FEQuadrilateral
DATAPACKING=POINT
DT=(SINGLE SINGLE SINGLE)
0.372767  0.145986   -1
0.394022  0.161704   -1
0.37554  0.192707   -1
0.353839  0.176265   -1
1  2  3  4
  
ZONE T='face45'
STRANDID=0, SOLUTIONTIME=0
Nodes=4, Elements=1, ZONETYPE=FEQuadrilateral
DATAPACKING=POINT
DT=(SINGLE SINGLE SINGLE)
0.353839  0.176265   1
0.37554  0.192707   1
0.355087  0.227018   1
0.332586  0.210263   1
1  2  3  4
  
ZONE T='face46'
STRANDID=0, SOLUTIONTIME=0
Nodes=4, Elements=1, ZONETYPE=FEQuadrilateral
DATAPACKING=POINT
DT=(SINGLE SINGLE SINGLE)
0.332586  0.210263   -1
0.355087  0.227018   -1
0.335162  0.260442   -1
0.312007  0.243184   -1
1  2  3  4
  
ZONE T='face47'
STRANDID=0, SOLUTIONTIME=0
Nodes=4, Elements=1, ZONETYPE=FEQuadrilateral
DATAPACKING=POINT
DT=(SINGLE SINGLE SINGLE)
0.312007  0.243184   1
0.335162  0.260442   1
0.314574  0.294978   1
0.290569  0.277478   1
1  2  3  4
  
ZONE T='face48'
STRANDID=0, SOLUTIONTIME=0
Nodes=4, Elements=1, ZONETYPE=FEQuadrilateral
DATAPACKING=POINT
DT=(SINGLE SINGLE SINGLE)
0.290569  0.277478   -1
0.314574  0.294978   -1
0.288482  0.338748   -1
0.264631  0.318971   -1
1  2  3  4
  
ZONE T='face49'
STRANDID=0, SOLUTIONTIME=0
Nodes=4, Elements=1, ZONETYPE=FEQuadrilateral
DATAPACKING=POINT
DT=(SINGLE SINGLE SINGLE)
0.264631  0.318971   1
0.288482  0.338748   1
0.262824  0.381789   1
0.237958  0.361639   1
1  2  3  4
  
ZONE T='face50'
STRANDID=0, SOLUTIONTIME=0
Nodes=4, Elements=1, ZONETYPE=FEQuadrilateral
DATAPACKING=POINT
DT=(SINGLE SINGLE SINGLE)
0.237958  0.361639   -1
0.262824  0.381789   -1
0.23593  0.426903   -1
0.210136  0.406145   -1
1  2  3  4
  
ZONE T='face51'
STRANDID=0, SOLUTIONTIME=0
Nodes=4, Elements=1, ZONETYPE=FEQuadrilateral
DATAPACKING=POINT
DT=(SINGLE SINGLE SINGLE)
0.210136  0.406145   1
0.23593  0.426903   1
0.20934  0.471508   1
0.182494  0.450364   1
1  2  3  4
  
ZONE T='face52'
STRANDID=0, SOLUTIONTIME=0
Nodes=4, Elements=1, ZONETYPE=FEQuadrilateral
DATAPACKING=POINT
DT=(SINGLE SINGLE SINGLE)
0.182494  0.450364   -1
0.20934  0.471508   -1
0.1834  0.515023   -1
0.155353  0.493782   -1
1  2  3  4
  
ZONE T='face53'
STRANDID=0, SOLUTIONTIME=0
Nodes=4, Elements=1, ZONETYPE=FEQuadrilateral
DATAPACKING=POINT
DT=(SINGLE SINGLE SINGLE)
0.155353  0.493782   1
0.1834  0.515023   1
0.158725  0.556415   1
0.129322  0.535423   1
1  2  3  4
  
ZONE T='face54'
STRANDID=0, SOLUTIONTIME=0
Nodes=4, Elements=1, ZONETYPE=FEQuadrilateral
DATAPACKING=POINT
DT=(SINGLE SINGLE SINGLE)
0.129322  0.535423   -1
0.158725  0.556415   -1
0.133044  0.599496   -1
0.102115  0.578947   -1
1  2  3  4
  
ZONE T='face55'
STRANDID=0, SOLUTIONTIME=0
Nodes=4, Elements=1, ZONETYPE=FEQuadrilateral
DATAPACKING=POINT
DT=(SINGLE SINGLE SINGLE)
0.102115  0.578947   1
0.133044  0.599496   1
0.1063  0.64436   1
0.073124  0.625323   1
1  2  3  4
  
ZONE T='face56'
STRANDID=0, SOLUTIONTIME=0
Nodes=4, Elements=1, ZONETYPE=FEQuadrilateral
DATAPACKING=POINT
DT=(SINGLE SINGLE SINGLE)
0.073124  0.625323   -1
0.1063  0.64436   -1
0.0883059  0.674544   -1
0.0547896  0.654652   -1
1  2  3  4
  
ZONE T='face57'
STRANDID=0, SOLUTIONTIME=0
Nodes=4, Elements=1, ZONETYPE=FEQuadrilateral
DATAPACKING=POINT
DT=(SINGLE SINGLE SINGLE)
0.0547896  0.654652   1
0.0883059  0.674544   1
0.0439526  0.748947   1
0.0103479  0.725745   1
1  2  3  4
  
ZONE T='face58'
STRANDID=0, SOLUTIONTIME=0
Nodes=4, Elements=1, ZONETYPE=FEQuadrilateral
DATAPACKING=POINT
DT=(SINGLE SINGLE SINGLE)
0.500689  -0.0172307   -1
0.526934  0.000890271   -1
0.494636  0.0564718   -1
0.466601  0.0399509   -1
1  2  3  4
  
ZONE T='face59'
STRANDID=0, SOLUTIONTIME=0
Nodes=4, Elements=1, ZONETYPE=FEQuadrilateral
DATAPACKING=POINT
DT=(SINGLE SINGLE SINGLE)
0.466601  0.0399509   1
0.494636  0.0564718   1
0.475817  0.0888573   1
0.44776  0.0715576   1
1  2  3  4
  
ZONE T='face60'
STRANDID=0, SOLUTIONTIME=0
Nodes=4, Elements=1, ZONETYPE=FEQuadrilateral
DATAPACKING=POINT
DT=(SINGLE SINGLE SINGLE)
0.44776  0.0715576   -1
0.475817  0.0888573   -1
0.458994  0.117808   -1
0.431213  0.0993159   -1
1  2  3  4
  
ZONE T='face61'
STRANDID=0, SOLUTIONTIME=0
Nodes=4, Elements=1, ZONETYPE=FEQuadrilateral
DATAPACKING=POINT
DT=(SINGLE SINGLE SINGLE)
0.431213  0.0993159   1
0.458994  0.117808   1
0.441317  0.148227   1
0.413796  0.128533   1
1  2  3  4
  
ZONE T='face62'
STRANDID=0, SOLUTIONTIME=0
Nodes=4, Elements=1, ZONETYPE=FEQuadrilateral
DATAPACKING=POINT
DT=(SINGLE SINGLE SINGLE)
0.413796  0.128533   -1
0.441317  0.148227   -1
0.421624  0.182116   -1
0.394022  0.161704   -1
1  2  3  4
  
ZONE T='face63'
STRANDID=0, SOLUTIONTIME=0
Nodes=4, Elements=1, ZONETYPE=FEQuadrilateral
DATAPACKING=POINT
DT=(SINGLE SINGLE SINGLE)
0.394022  0.161704   1
0.421624  0.182116   1
0.403264  0.213711   1
0.37554  0.192707   1
1  2  3  4
  
ZONE T='face64'
STRANDID=0, SOLUTIONTIME=0
Nodes=4, Elements=1, ZONETYPE=FEQuadrilateral
DATAPACKING=POINT
DT=(SINGLE SINGLE SINGLE)
0.37554  0.192707   -1
0.403264  0.213711   -1
0.383317  0.248039   -1
0.355087  0.227018   -1
1  2  3  4
  
ZONE T='face65'
STRANDID=0, SOLUTIONTIME=0
Nodes=4, Elements=1, ZONETYPE=FEQuadrilateral
DATAPACKING=POINT
DT=(SINGLE SINGLE SINGLE)
0.355087  0.227018   1
0.383317  0.248039   1
0.363734  0.281738   1
0.335162  0.260442   1
1  2  3  4
  
ZONE T='face66'
STRANDID=0, SOLUTIONTIME=0
Nodes=4, Elements=1, ZONETYPE=FEQuadrilateral
DATAPACKING=POINT
DT=(SINGLE SINGLE SINGLE)
0.335162  0.260442   -1
0.363734  0.281738   -1
0.343702  0.316212   -1
0.314574  0.294978   -1
1  2  3  4
  
ZONE T='face67'
STRANDID=0, SOLUTIONTIME=0
Nodes=4, Elements=1, ZONETYPE=FEQuadrilateral
DATAPACKING=POINT
DT=(SINGLE SINGLE SINGLE)
0.314574  0.294978   1
0.343702  0.316212   1
0.316909  0.362319   1
0.288482  0.338748   1
1  2  3  4
  
ZONE T='face68'
STRANDID=0, SOLUTIONTIME=0
Nodes=4, Elements=1, ZONETYPE=FEQuadrilateral
DATAPACKING=POINT
DT=(SINGLE SINGLE SINGLE)
0.288482  0.338748   -1
0.316909  0.362319   -1
0.291902  0.405352   -1
0.262824  0.381789   -1
1  2  3  4
  
ZONE T='face69'
STRANDID=0, SOLUTIONTIME=0
Nodes=4, Elements=1, ZONETYPE=FEQuadrilateral
DATAPACKING=POINT
DT=(SINGLE SINGLE SINGLE)
0.262824  0.381789   1
0.291902  0.405352   1
0.265535  0.450728   1
0.23593  0.426903   1
1  2  3  4
  
ZONE T='face70'
STRANDID=0, SOLUTIONTIME=0
Nodes=4, Elements=1, ZONETYPE=FEQuadrilateral
DATAPACKING=POINT
DT=(SINGLE SINGLE SINGLE)
0.23593  0.426903   -1
0.265535  0.450728   -1
0.239607  0.495345   -1
0.20934  0.471508   -1
1  2  3  4
  
ZONE T='face71'
STRANDID=0, SOLUTIONTIME=0
Nodes=4, Elements=1, ZONETYPE=FEQuadrilateral
DATAPACKING=POINT
DT=(SINGLE SINGLE SINGLE)
0.20934  0.471508   1
0.239607  0.495345   1
0.21449  0.538569   1
0.1834  0.515023   1
1  2  3  4
  
ZONE T='face72'
STRANDID=0, SOLUTIONTIME=0
Nodes=4, Elements=1, ZONETYPE=FEQuadrilateral
DATAPACKING=POINT
DT=(SINGLE SINGLE SINGLE)
0.1834  0.515023   -1
0.21449  0.538569   -1
0.190809  0.579321   -1
0.158725  0.556415   -1
1  2  3  4
  
ZONE T='face73'
STRANDID=0, SOLUTIONTIME=0
Nodes=4, Elements=1, ZONETYPE=FEQuadrilateral
DATAPACKING=POINT
DT=(SINGLE SINGLE SINGLE)
0.158725  0.556415   1
0.190809  0.579321   1
0.166261  0.621565   1
0.133044  0.599496   1
1  2  3  4
  
ZONE T='face74'
STRANDID=0, SOLUTIONTIME=0
Nodes=4, Elements=1, ZONETYPE=FEQuadrilateral
DATAPACKING=POINT
DT=(SINGLE SINGLE SINGLE)
0.133044  0.599496   -1
0.166261  0.621565   -1
0.141333  0.664463   -1
0.1063  0.64436   -1
1  2  3  4
  
ZONE T='face75'
STRANDID=0, SOLUTIONTIME=0
Nodes=4, Elements=1, ZONETYPE=FEQuadrilateral
DATAPACKING=POINT
DT=(SINGLE SINGLE SINGLE)
0.1063  0.64436   1
0.141333  0.664463   1
0.123379  0.69536   1
0.0883059  0.674544   1
1  2  3  4
  
ZONE T='face76'
STRANDID=0, SOLUTIONTIME=0
Nodes=4, Elements=1, ZONETYPE=FEQuadrilateral
DATAPACKING=POINT
DT=(SINGLE SINGLE SINGLE)
0.0883059  0.674544   -1
0.123379  0.69536   -1
0.0784135  0.77274   -1
0.0439526  0.748947   -1
1  2  3  4
  
ZONE T='face77'
STRANDID=0, SOLUTIONTIME=0
Nodes=4, Elements=1, ZONETYPE=FEQuadrilateral
DATAPACKING=POINT
DT=(SINGLE SINGLE SINGLE)
0.526934  0.000890271   1
0.614099  0.0610724   1
0.581463  0.10764   1
0.494636  0.0564718   1
1  2  3  4
  
ZONE T='face78'
STRANDID=0, SOLUTIONTIME=0
Nodes=4, Elements=1, ZONETYPE=FEQuadrilateral
DATAPACKING=POINT
DT=(SINGLE SINGLE SINGLE)
0.494636  0.0564718   -1
0.581463  0.10764   -1
0.558777  0.14001   -1
0.475817  0.0888573   -1
1  2  3  4
  
ZONE T='face79'
STRANDID=0, SOLUTIONTIME=0
Nodes=4, Elements=1, ZONETYPE=FEQuadrilateral
DATAPACKING=POINT
DT=(SINGLE SINGLE SINGLE)
0.475817  0.0888573   1
0.558777  0.14001   1
0.537647  0.17016   1
0.458994  0.117808   1
1  2  3  4
  
ZONE T='face80'
STRANDID=0, SOLUTIONTIME=0
Nodes=4, Elements=1, ZONETYPE=FEQuadrilateral
DATAPACKING=POINT
DT=(SINGLE SINGLE SINGLE)
0.458994  0.117808   -1
0.537647  0.17016   -1
0.51571  0.20146   -1
0.441317  0.148227   -1
1  2  3  4
  
ZONE T='face81'
STRANDID=0, SOLUTIONTIME=0
Nodes=4, Elements=1, ZONETYPE=FEQuadrilateral
DATAPACKING=POINT
DT=(SINGLE SINGLE SINGLE)
0.441317  0.148227   1
0.51571  0.20146   1
0.492523  0.234545   1
0.421624  0.182116   1
1  2  3  4
  
ZONE T='face82'
STRANDID=0, SOLUTIONTIME=0
Nodes=4, Elements=1, ZONETYPE=FEQuadrilateral
DATAPACKING=POINT
DT=(SINGLE SINGLE SINGLE)
0.421624  0.182116   -1
0.492523  0.234545   -1
0.471104  0.265108   -1
0.403264  0.213711   -1
1  2  3  4
  
ZONE T='face83'
STRANDID=0, SOLUTIONTIME=0
Nodes=4, Elements=1, ZONETYPE=FEQuadrilateral
DATAPACKING=POINT
DT=(SINGLE SINGLE SINGLE)
0.403264  0.213711   1
0.471104  0.265108   1
0.448861  0.296844   1
0.383317  0.248039   1
1  2  3  4
  
ZONE T='face84'
STRANDID=0, SOLUTIONTIME=0
Nodes=4, Elements=1, ZONETYPE=FEQuadrilateral
DATAPACKING=POINT
DT=(SINGLE SINGLE SINGLE)
0.383317  0.248039   -1
0.448861  0.296844   -1
0.426607  0.328598   -1
0.363734  0.281738   -1
1  2  3  4
  
ZONE T='face85'
STRANDID=0, SOLUTIONTIME=0
Nodes=4, Elements=1, ZONETYPE=FEQuadrilateral
DATAPACKING=POINT
DT=(SINGLE SINGLE SINGLE)
0.363734  0.281738   1
0.426607  0.328598   1
0.404319  0.360401   1
0.343702  0.316212   1
1  2  3  4
  
ZONE T='face86'
STRANDID=0, SOLUTIONTIME=0
Nodes=4, Elements=1, ZONETYPE=FEQuadrilateral
DATAPACKING=POINT
DT=(SINGLE SINGLE SINGLE)
0.343702  0.316212   -1
0.404319  0.360401   -1
0.371342  0.407454   -1
0.316909  0.362319   -1
1  2  3  4
  
ZONE T='face87'
STRANDID=0, SOLUTIONTIME=0
Nodes=4, Elements=1, ZONETYPE=FEQuadrilateral
DATAPACKING=POINT
DT=(SINGLE SINGLE SINGLE)
0.316909  0.362319   1
0.371342  0.407454   1
0.343507  0.44717   1
0.291902  0.405352   1
1  2  3  4
  
ZONE T='face88'
STRANDID=0, SOLUTIONTIME=0
Nodes=4, Elements=1, ZONETYPE=FEQuadrilateral
DATAPACKING=POINT
DT=(SINGLE SINGLE SINGLE)
0.291902  0.405352   -1
0.343507  0.44717   -1
0.313795  0.489566   -1
0.265535  0.450728   -1
1  2  3  4
  
ZONE T='face89'
STRANDID=0, SOLUTIONTIME=0
Nodes=4, Elements=1, ZONETYPE=FEQuadrilateral
DATAPACKING=POINT
DT=(SINGLE SINGLE SINGLE)
0.265535  0.450728   1
0.313795  0.489566   1
0.2848  0.530937   1
0.239607  0.495345   1
1  2  3  4
  
ZONE T='face90'
STRANDID=0, SOLUTIONTIME=0
Nodes=4, Elements=1, ZONETYPE=FEQuadrilateral
DATAPACKING=POINT
DT=(SINGLE SINGLE SINGLE)
0.239607  0.495345   -1
0.2848  0.530937   -1
0.256927  0.570708   -1
0.21449  0.538569   -1
1  2  3  4
  
ZONE T='face91'
STRANDID=0, SOLUTIONTIME=0
Nodes=4, Elements=1, ZONETYPE=FEQuadrilateral
DATAPACKING=POINT
DT=(SINGLE SINGLE SINGLE)
0.21449  0.538569   1
0.256927  0.570708   1
0.230854  0.607911   1
0.190809  0.579321   1
1  2  3  4
  
ZONE T='face92'
STRANDID=0, SOLUTIONTIME=0
Nodes=4, Elements=1, ZONETYPE=FEQuadrilateral
DATAPACKING=POINT
DT=(SINGLE SINGLE SINGLE)
0.190809  0.579321   -1
0.230854  0.607911   -1
0.203804  0.646508   -1
0.166261  0.621565   -1
1  2  3  4
  
ZONE T='face93'
STRANDID=0, SOLUTIONTIME=0
Nodes=4, Elements=1, ZONETYPE=FEQuadrilateral
DATAPACKING=POINT
DT=(SINGLE SINGLE SINGLE)
0.166261  0.621565   1
0.203804  0.646508   1
0.176912  0.684879   1
0.141333  0.664463   1
1  2  3  4
  
ZONE T='face94'
STRANDID=0, SOLUTIONTIME=0
Nodes=4, Elements=1, ZONETYPE=FEQuadrilateral
DATAPACKING=POINT
DT=(SINGLE SINGLE SINGLE)
0.141333  0.664463   -1
0.176912  0.684879   -1
0.155998  0.71472   -1
0.123379  0.69536   -1
1  2  3  4
  
ZONE T='face95'
STRANDID=0, SOLUTIONTIME=0
Nodes=4, Elements=1, ZONETYPE=FEQuadrilateral
DATAPACKING=POINT
DT=(SINGLE SINGLE SINGLE)
0.123379  0.69536   1
0.155998  0.71472   1
0.103296  0.78992   1
0.0784135  0.77274   1
1  2  3  4
  
ZONE T='face96'
STRANDID=0, SOLUTIONTIME=0
Nodes=4, Elements=1, ZONETYPE=FEQuadrilateral
DATAPACKING=POINT
DT=(SINGLE SINGLE SINGLE)
0.614099  0.0610724   -1
0.654782  0.0891609   -1
0.619621  0.137765   -1
0.581463  0.10764   -1
1  2  3  4
  
ZONE T='face97'
STRANDID=0, SOLUTIONTIME=0
Nodes=4, Elements=1, ZONETYPE=FEQuadrilateral
DATAPACKING=POINT
DT=(SINGLE SINGLE SINGLE)
0.581463  0.10764   1
0.619621  0.137765   1
0.596433  0.169819   1
0.558777  0.14001   1
1  2  3  4
  
ZONE T='face98'
STRANDID=0, SOLUTIONTIME=0
Nodes=4, Elements=1, ZONETYPE=FEQuadrilateral
DATAPACKING=POINT
DT=(SINGLE SINGLE SINGLE)
0.558777  0.14001   -1
0.596433  0.169819   -1
0.575027  0.199409   -1
0.537647  0.17016   -1
1  2  3  4
  
ZONE T='face99'
STRANDID=0, SOLUTIONTIME=0
Nodes=4, Elements=1, ZONETYPE=FEQuadrilateral
DATAPACKING=POINT
DT=(SINGLE SINGLE SINGLE)
0.537647  0.17016   1
0.575027  0.199409   1
0.552864  0.230046   1
0.51571  0.20146   1
1  2  3  4
  
ZONE T='face100'
STRANDID=0, SOLUTIONTIME=0
Nodes=4, Elements=1, ZONETYPE=FEQuadrilateral
DATAPACKING=POINT
DT=(SINGLE SINGLE SINGLE)
0.51571  0.20146   -1
0.552864  0.230046   -1
0.529445  0.262419   -1
0.492523  0.234545   -1
1  2  3  4
  
ZONE T='face101'
STRANDID=0, SOLUTIONTIME=0
Nodes=4, Elements=1, ZONETYPE=FEQuadrilateral
DATAPACKING=POINT
DT=(SINGLE SINGLE SINGLE)
0.492523  0.234545   1
0.529445  0.262419   1
0.507814  0.29232   1
0.471104  0.265108   1
1  2  3  4
  
ZONE T='face102'
STRANDID=0, SOLUTIONTIME=0
Nodes=4, Elements=1, ZONETYPE=FEQuadrilateral
DATAPACKING=POINT
DT=(SINGLE SINGLE SINGLE)
0.471104  0.265108   -1
0.507814  0.29232   -1
0.485293  0.323452   -1
0.448861  0.296844   -1
1  2  3  4
  
ZONE T='face103'
STRANDID=0, SOLUTIONTIME=0
Nodes=4, Elements=1, ZONETYPE=FEQuadrilateral
DATAPACKING=POINT
DT=(SINGLE SINGLE SINGLE)
0.448861  0.296844   1
0.485293  0.323452   1
0.462866  0.354453   1
0.426607  0.328598   1
1  2  3  4
  
ZONE T='face104'
STRANDID=0, SOLUTIONTIME=0
Nodes=4, Elements=1, ZONETYPE=FEQuadrilateral
DATAPACKING=POINT
DT=(SINGLE SINGLE SINGLE)
0.426607  0.328598   -1
0.462866  0.354453   -1
0.439834  0.386291   -1
0.404319  0.360401   -1
1  2  3  4
  
ZONE T='face105'
STRANDID=0, SOLUTIONTIME=0
Nodes=4, Elements=1, ZONETYPE=FEQuadrilateral
DATAPACKING=POINT
DT=(SINGLE SINGLE SINGLE)
0.404319  0.360401   1
0.439834  0.386291   1
0.407102  0.431537   1
0.371342  0.407454   1
1  2  3  4
  
ZONE T='face106'
STRANDID=0, SOLUTIONTIME=0
Nodes=4, Elements=1, ZONETYPE=FEQuadrilateral
DATAPACKING=POINT
DT=(SINGLE SINGLE SINGLE)
0.371342  0.407454   -1
0.407102  0.431537   -1
0.378581  0.470964   -1
0.343507  0.44717   -1
1  2  3  4
  
ZONE T='face107'
STRANDID=0, SOLUTIONTIME=0
Nodes=4, Elements=1, ZONETYPE=FEQuadrilateral
DATAPACKING=POINT
DT=(SINGLE SINGLE SINGLE)
0.343507  0.44717   1
0.378581  0.470964   1
0.347511  0.513914   1
0.313795  0.489566   1
1  2  3  4
  
ZONE T='face108'
STRANDID=0, SOLUTIONTIME=0
Nodes=4, Elements=1, ZONETYPE=FEQuadrilateral
DATAPACKING=POINT
DT=(SINGLE SINGLE SINGLE)
0.313795  0.489566   -1
0.347511  0.513914   -1
0.317607  0.555251   -1
0.2848  0.530937   -1
1  2  3  4
  
ZONE T='face109'
STRANDID=0, SOLUTIONTIME=0
Nodes=4, Elements=1, ZONETYPE=FEQuadrilateral
DATAPACKING=POINT
DT=(SINGLE SINGLE SINGLE)
0.2848  0.530937   1
0.317607  0.555251   1
0.288942  0.594874   1
0.256927  0.570708   1
1  2  3  4
  
ZONE T='face110'
STRANDID=0, SOLUTIONTIME=0
Nodes=4, Elements=1, ZONETYPE=FEQuadrilateral
DATAPACKING=POINT
DT=(SINGLE SINGLE SINGLE)
0.256927  0.570708   -1
0.288942  0.594874   -1
0.262118  0.631955   -1
0.230854  0.607911   -1
1  2  3  4
  
ZONE T='face111'
STRANDID=0, SOLUTIONTIME=0
Nodes=4, Elements=1, ZONETYPE=FEQuadrilateral
DATAPACKING=POINT
DT=(SINGLE SINGLE SINGLE)
0.230854  0.607911   1
0.262118  0.631955   1
0.234239  0.670493   1
0.203804  0.646508   1
1  2  3  4
  
ZONE T='face112'
STRANDID=0, SOLUTIONTIME=0
Nodes=4, Elements=1, ZONETYPE=FEQuadrilateral
DATAPACKING=POINT
DT=(SINGLE SINGLE SINGLE)
0.203804  0.646508   -1
0.234239  0.670493   -1
0.20648  0.708865   -1
0.176912  0.684879   -1
1  2  3  4
  
ZONE T='face113'
STRANDID=0, SOLUTIONTIME=0
Nodes=4, Elements=1, ZONETYPE=FEQuadrilateral
DATAPACKING=POINT
DT=(SINGLE SINGLE SINGLE)
0.176912  0.684879   1
0.20648  0.708865   1
0.185294  0.738152   1
0.155998  0.71472   1
1  2  3  4
  
ZONE T='face114'
STRANDID=0, SOLUTIONTIME=0
Nodes=4, Elements=1, ZONETYPE=FEQuadrilateral
DATAPACKING=POINT
DT=(SINGLE SINGLE SINGLE)
0.155998  0.71472   -1
0.185294  0.738152   -1
0.133005  0.810432   -1
0.103296  0.78992   -1
1  2  3  4
  
ZONE T='face115'
STRANDID=0, SOLUTIONTIME=0
Nodes=4, Elements=1, ZONETYPE=FEQuadrilateral
DATAPACKING=POINT
DT=(SINGLE SINGLE SINGLE)
0.654782  0.0891609   1
0.663424  0.095128   1
0.630439  0.146306   1
0.619621  0.137765   1
1  2  3  4
  
ZONE T='face116'
STRANDID=0, SOLUTIONTIME=0
Nodes=4, Elements=1, ZONETYPE=FEQuadrilateral
DATAPACKING=POINT
DT=(SINGLE SINGLE SINGLE)
0.619621  0.137765   -1
0.630439  0.146306   -1
0.608916  0.1797   -1
0.596433  0.169819   -1
1  2  3  4
  
ZONE T='face117'
STRANDID=0, SOLUTIONTIME=0
Nodes=4, Elements=1, ZONETYPE=FEQuadrilateral
DATAPACKING=POINT
DT=(SINGLE SINGLE SINGLE)
0.596433  0.169819   1
0.608916  0.1797   1
0.589111  0.21043   1
0.575027  0.199409   1
1  2  3  4
  
ZONE T='face118'
STRANDID=0, SOLUTIONTIME=0
Nodes=4, Elements=1, ZONETYPE=FEQuadrilateral
DATAPACKING=POINT
DT=(SINGLE SINGLE SINGLE)
0.575027  0.199409   -1
0.589111  0.21043   -1
0.568643  0.242187   -1
0.552864  0.230046   -1
1  2  3  4
  
ZONE T='face119'
STRANDID=0, SOLUTIONTIME=0
Nodes=4, Elements=1, ZONETYPE=FEQuadrilateral
DATAPACKING=POINT
DT=(SINGLE SINGLE SINGLE)
0.552864  0.230046   1
0.568643  0.242187   1
0.547041  0.275704   1
0.529445  0.262419   1
1  2  3  4
  
ZONE T='face120'
STRANDID=0, SOLUTIONTIME=0
Nodes=4, Elements=1, ZONETYPE=FEQuadrilateral
DATAPACKING=POINT
DT=(SINGLE SINGLE SINGLE)
0.529445  0.262419   -1
0.547041  0.275704   -1
0.527112  0.306626   -1
0.507814  0.29232   -1
1  2  3  4
  
ZONE T='face121'
STRANDID=0, SOLUTIONTIME=0
Nodes=4, Elements=1, ZONETYPE=FEQuadrilateral
DATAPACKING=POINT
DT=(SINGLE SINGLE SINGLE)
0.507814  0.29232   1
0.527112  0.306626   1
0.506353  0.338834   1
0.485293  0.323452   1
1  2  3  4
  
ZONE T='face122'
STRANDID=0, SOLUTIONTIME=0
Nodes=4, Elements=1, ZONETYPE=FEQuadrilateral
DATAPACKING=POINT
DT=(SINGLE SINGLE SINGLE)
0.485293  0.323452   -1
0.506353  0.338834   -1
0.485764  0.37078   -1
0.462866  0.354453   -1
1  2  3  4
  
ZONE T='face123'
STRANDID=0, SOLUTIONTIME=0
Nodes=4, Elements=1, ZONETYPE=FEQuadrilateral
DATAPACKING=POINT
DT=(SINGLE SINGLE SINGLE)
0.462866  0.354453   1
0.485764  0.37078   1
0.464281  0.404112   1
0.439834  0.386291   1
1  2  3  4
  
ZONE T='face124'
STRANDID=0, SOLUTIONTIME=0
Nodes=4, Elements=1, ZONETYPE=FEQuadrilateral
DATAPACKING=POINT
DT=(SINGLE SINGLE SINGLE)
0.439834  0.386291   -1
0.464281  0.404112   -1
0.434648  0.450089   -1
0.407102  0.431537   -1
1  2  3  4
  
ZONE T='face125'
STRANDID=0, SOLUTIONTIME=0
Nodes=4, Elements=1, ZONETYPE=FEQuadrilateral
DATAPACKING=POINT
DT=(SINGLE SINGLE SINGLE)
0.407102  0.431537   1
0.434648  0.450089   1
0.408231  0.491078   1
0.378581  0.470964   1
1  2  3  4
  
ZONE T='face126'
STRANDID=0, SOLUTIONTIME=0
Nodes=4, Elements=1, ZONETYPE=FEQuadrilateral
DATAPACKING=POINT
DT=(SINGLE SINGLE SINGLE)
0.378581  0.470964   -1
0.408231  0.491078   -1
0.378902  0.536583   -1
0.347511  0.513914   -1
1  2  3  4
  
ZONE T='face127'
STRANDID=0, SOLUTIONTIME=0
Nodes=4, Elements=1, ZONETYPE=FEQuadrilateral
DATAPACKING=POINT
DT=(SINGLE SINGLE SINGLE)
0.347511  0.513914   1
0.378902  0.536583   1
0.350946  0.579959   1
0.317607  0.555251   1
1  2  3  4
  
ZONE T='face128'
STRANDID=0, SOLUTIONTIME=0
Nodes=4, Elements=1, ZONETYPE=FEQuadrilateral
DATAPACKING=POINT
DT=(SINGLE SINGLE SINGLE)
0.317607  0.555251   -1
0.350946  0.579959   -1
0.324186  0.621478   -1
0.288942  0.594874   -1
1  2  3  4
  
ZONE T='face129'
STRANDID=0, SOLUTIONTIME=0
Nodes=4, Elements=1, ZONETYPE=FEQuadrilateral
DATAPACKING=POINT
DT=(SINGLE SINGLE SINGLE)
0.288942  0.594874   1
0.324186  0.621478   1
0.299103  0.660397   1
0.262118  0.631955   1
1  2  3  4
  
ZONE T='face130'
STRANDID=0, SOLUTIONTIME=0
Nodes=4, Elements=1, ZONETYPE=FEQuadrilateral
DATAPACKING=POINT
DT=(SINGLE SINGLE SINGLE)
0.262118  0.631955   -1
0.299103  0.660397   -1
0.272939  0.700992   -1
0.234239  0.670493   -1
1  2  3  4
  
ZONE T='face131'
STRANDID=0, SOLUTIONTIME=0
Nodes=4, Elements=1, ZONETYPE=FEQuadrilateral
DATAPACKING=POINT
DT=(SINGLE SINGLE SINGLE)
0.234239  0.670493   1
0.272939  0.700992   1
0.246789  0.741565   1
0.20648  0.708865   1
1  2  3  4
  
ZONE T='face132'
STRANDID=0, SOLUTIONTIME=0
Nodes=4, Elements=1, ZONETYPE=FEQuadrilateral
DATAPACKING=POINT
DT=(SINGLE SINGLE SINGLE)
0.20648  0.708865   -1
0.246789  0.741565   -1
0.227322  0.771769   -1
0.185294  0.738152   -1
1  2  3  4
  
ZONE T='face133'
STRANDID=0, SOLUTIONTIME=0
Nodes=4, Elements=1, ZONETYPE=FEQuadrilateral
DATAPACKING=POINT
DT=(SINGLE SINGLE SINGLE)
0.185294  0.738152   1
0.227322  0.771769   1
0.181032  0.843592   1
0.133005  0.810432   1
1  2  3  4
  
ZONE T='face134'
STRANDID=0, SOLUTIONTIME=0
Nodes=4, Elements=1, ZONETYPE=FEQuadrilateral
DATAPACKING=POINT
DT=(SINGLE SINGLE SINGLE)
0.663424  0.095128   -1
0.699326  0.119916   -1
0.665952  0.174344   -1
0.630439  0.146306   -1
1  2  3  4
  
ZONE T='face135'
STRANDID=0, SOLUTIONTIME=0
Nodes=4, Elements=1, ZONETYPE=FEQuadrilateral
DATAPACKING=POINT
DT=(SINGLE SINGLE SINGLE)
0.630439  0.146306   1
0.665952  0.174344   1
0.645103  0.208346   1
0.608916  0.1797   1
1  2  3  4
  
ZONE T='face136'
STRANDID=0, SOLUTIONTIME=0
Nodes=4, Elements=1, ZONETYPE=FEQuadrilateral
DATAPACKING=POINT
DT=(SINGLE SINGLE SINGLE)
0.608916  0.1797   -1
0.645103  0.208346   -1
0.626085  0.239362   -1
0.589111  0.21043   -1
1  2  3  4
  
ZONE T='face137'
STRANDID=0, SOLUTIONTIME=0
Nodes=4, Elements=1, ZONETYPE=FEQuadrilateral
DATAPACKING=POINT
DT=(SINGLE SINGLE SINGLE)
0.589111  0.21043   1
0.626085  0.239362   1
0.606495  0.27131   1
0.568643  0.242187   1
1  2  3  4
  
ZONE T='face138'
STRANDID=0, SOLUTIONTIME=0
Nodes=4, Elements=1, ZONETYPE=FEQuadrilateral
DATAPACKING=POINT
DT=(SINGLE SINGLE SINGLE)
0.568643  0.242187   -1
0.606495  0.27131   -1
0.585841  0.304995   -1
0.547041  0.275704   -1
1  2  3  4
  
ZONE T='face139'
STRANDID=0, SOLUTIONTIME=0
Nodes=4, Elements=1, ZONETYPE=FEQuadrilateral
DATAPACKING=POINT
DT=(SINGLE SINGLE SINGLE)
0.547041  0.275704   1
0.585841  0.304995   1
0.566801  0.336046   1
0.527112  0.306626   1
1  2  3  4
  
ZONE T='face140'
STRANDID=0, SOLUTIONTIME=0
Nodes=4, Elements=1, ZONETYPE=FEQuadrilateral
DATAPACKING=POINT
DT=(SINGLE SINGLE SINGLE)
0.527112  0.306626   -1
0.566801  0.336046   -1
0.546923  0.368464   -1
0.506353  0.338834   -1
1  2  3  4
  
ZONE T='face141'
STRANDID=0, SOLUTIONTIME=0
Nodes=4, Elements=1, ZONETYPE=FEQuadrilateral
DATAPACKING=POINT
DT=(SINGLE SINGLE SINGLE)
0.506353  0.338834   1
0.546923  0.368464   1
0.52733  0.400419   1
0.485764  0.37078   1
1  2  3  4
  
ZONE T='face142'
STRANDID=0, SOLUTIONTIME=0
Nodes=4, Elements=1, ZONETYPE=FEQuadrilateral
DATAPACKING=POINT
DT=(SINGLE SINGLE SINGLE)
0.485764  0.37078   -1
0.52733  0.400419   -1
0.506288  0.434735   -1
0.464281  0.404112   -1
1  2  3  4
  
ZONE T='face143'
STRANDID=0, SOLUTIONTIME=0
Nodes=4, Elements=1, ZONETYPE=FEQuadrilateral
DATAPACKING=POINT
DT=(SINGLE SINGLE SINGLE)
0.464281  0.404112   1
0.506288  0.434735   1
0.478687  0.479747   1
0.434648  0.450089   1
1  2  3  4
  
ZONE T='face144'
STRANDID=0, SOLUTIONTIME=0
Nodes=4, Elements=1, ZONETYPE=FEQuadrilateral
DATAPACKING=POINT
DT=(SINGLE SINGLE SINGLE)
0.434648  0.450089   -1
0.478687  0.479747   -1
0.453083  0.521505   -1
0.408231  0.491078   -1
1  2  3  4
  
ZONE T='face145'
STRANDID=0, SOLUTIONTIME=0
Nodes=4, Elements=1, ZONETYPE=FEQuadrilateral
DATAPACKING=POINT
DT=(SINGLE SINGLE SINGLE)
0.408231  0.491078   1
0.453083  0.521505   1
0.423909  0.569084   1
0.378902  0.536583   1
1  2  3  4
  
ZONE T='face146'
STRANDID=0, SOLUTIONTIME=0
Nodes=4, Elements=1, ZONETYPE=FEQuadrilateral
DATAPACKING=POINT
DT=(SINGLE SINGLE SINGLE)
0.378902  0.536583   -1
0.423909  0.569084   -1
0.396527  0.61374   -1
0.350946  0.579959   -1
1  2  3  4
  
ZONE T='face147'
STRANDID=0, SOLUTIONTIME=0
Nodes=4, Elements=1, ZONETYPE=FEQuadrilateral
DATAPACKING=POINT
DT=(SINGLE SINGLE SINGLE)
0.350946  0.579959   1
0.396527  0.61374   1
0.370394  0.656359   1
0.324186  0.621478   1
1  2  3  4
  
ZONE T='face148'
STRANDID=0, SOLUTIONTIME=0
Nodes=4, Elements=1, ZONETYPE=FEQuadrilateral
DATAPACKING=POINT
DT=(SINGLE SINGLE SINGLE)
0.324186  0.621478   -1
0.370394  0.656359   -1
0.345867  0.69636   -1
0.299103  0.660397   -1
1  2  3  4
  
ZONE T='face149'
STRANDID=0, SOLUTIONTIME=0
Nodes=4, Elements=1, ZONETYPE=FEQuadrilateral
DATAPACKING=POINT
DT=(SINGLE SINGLE SINGLE)
0.299103  0.660397   1
0.345867  0.69636   1
0.320192  0.738232   1
0.272939  0.700992   1
1  2  3  4
  
ZONE T='face150'
STRANDID=0, SOLUTIONTIME=0
Nodes=4, Elements=1, ZONETYPE=FEQuadrilateral
DATAPACKING=POINT
DT=(SINGLE SINGLE SINGLE)
0.272939  0.700992   -1
0.320192  0.738232   -1
0.294443  0.780224   -1
0.246789  0.741565   -1
1  2  3  4
  
ZONE T='face151'
STRANDID=0, SOLUTIONTIME=0
Nodes=4, Elements=1, ZONETYPE=FEQuadrilateral
DATAPACKING=POINT
DT=(SINGLE SINGLE SINGLE)
0.246789  0.741565   1
0.294443  0.780224   1
0.275835  0.810572   1
0.227322  0.771769   1
1  2  3  4
  
ZONE T='face152'
STRANDID=0, SOLUTIONTIME=0
Nodes=4, Elements=1, ZONETYPE=FEQuadrilateral
DATAPACKING=POINT
DT=(SINGLE SINGLE SINGLE)
0.227322  0.771769   -1
0.275835  0.810572   -1
0.233412  0.879757   -1
0.181032  0.843592   -1
1  2  3  4
  
ZONE T='face153'
STRANDID=0, SOLUTIONTIME=0
Nodes=4, Elements=1, ZONETYPE=FEQuadrilateral
DATAPACKING=POINT
DT=(SINGLE SINGLE SINGLE)
0.699326  0.119916   1
0.861174  0.231662   1
0.811975  0.289631   1
0.665952  0.174344   1
1  2  3  4
  
ZONE T='face154'
STRANDID=0, SOLUTIONTIME=0
Nodes=4, Elements=1, ZONETYPE=FEQuadrilateral
DATAPACKING=POINT
DT=(SINGLE SINGLE SINGLE)
0.665952  0.174344   -1
0.811975  0.289631   -1
0.786181  0.320022   -1
0.645103  0.208346   -1
1  2  3  4
  
ZONE T='face155'
STRANDID=0, SOLUTIONTIME=0
Nodes=4, Elements=1, ZONETYPE=FEQuadrilateral
DATAPACKING=POINT
DT=(SINGLE SINGLE SINGLE)
0.645103  0.208346   1
0.786181  0.320022   1
0.763429  0.34683   1
0.626085  0.239362   1
1  2  3  4
  
ZONE T='face156'
STRANDID=0, SOLUTIONTIME=0
Nodes=4, Elements=1, ZONETYPE=FEQuadrilateral
DATAPACKING=POINT
DT=(SINGLE SINGLE SINGLE)
0.626085  0.239362   -1
0.763429  0.34683   -1
0.740209  0.374189   -1
0.606495  0.27131   -1
1  2  3  4
  
ZONE T='face157'
STRANDID=0, SOLUTIONTIME=0
Nodes=4, Elements=1, ZONETYPE=FEQuadrilateral
DATAPACKING=POINT
DT=(SINGLE SINGLE SINGLE)
0.606495  0.27131   1
0.740209  0.374189   1
0.715717  0.403046   1
0.585841  0.304995   1
1  2  3  4
  
ZONE T='face158'
STRANDID=0, SOLUTIONTIME=0
Nodes=4, Elements=1, ZONETYPE=FEQuadrilateral
DATAPACKING=POINT
DT=(SINGLE SINGLE SINGLE)
0.585841  0.304995   -1
0.715717  0.403046   -1
0.693112  0.429679   -1
0.566801  0.336046   -1
1  2  3  4
  
ZONE T='face159'
STRANDID=0, SOLUTIONTIME=0
Nodes=4, Elements=1, ZONETYPE=FEQuadrilateral
DATAPACKING=POINT
DT=(SINGLE SINGLE SINGLE)
0.566801  0.336046   1
0.693112  0.429679   1
0.669244  0.457802   1
0.546923  0.368464   1
1  2  3  4
  
ZONE T='face160'
STRANDID=0, SOLUTIONTIME=0
Nodes=4, Elements=1, ZONETYPE=FEQuadrilateral
DATAPACKING=POINT
DT=(SINGLE SINGLE SINGLE)
0.546923  0.368464   -1
0.669244  0.457802   -1
0.646081  0.485094   -1
0.52733  0.400419   -1
1  2  3  4
  
ZONE T='face161'
STRANDID=0, SOLUTIONTIME=0
Nodes=4, Elements=1, ZONETYPE=FEQuadrilateral
DATAPACKING=POINT
DT=(SINGLE SINGLE SINGLE)
0.52733  0.400419   1
0.646081  0.485094   1
0.619053  0.516939   1
0.506288  0.434735   1
1  2  3  4
  
ZONE T='face162'
STRANDID=0, SOLUTIONTIME=0
Nodes=4, Elements=1, ZONETYPE=FEQuadrilateral
DATAPACKING=POINT
DT=(SINGLE SINGLE SINGLE)
0.506288  0.434735   -1
0.619053  0.516939   -1
0.588087  0.553424   -1
0.478687  0.479747   -1
1  2  3  4
  
ZONE T='face163'
STRANDID=0, SOLUTIONTIME=0
Nodes=4, Elements=1, ZONETYPE=FEQuadrilateral
DATAPACKING=POINT
DT=(SINGLE SINGLE SINGLE)
0.478687  0.479747   1
0.588087  0.553424   1
0.555951  0.591288   1
0.453083  0.521505   1
1  2  3  4
  
ZONE T='face164'
STRANDID=0, SOLUTIONTIME=0
Nodes=4, Elements=1, ZONETYPE=FEQuadrilateral
DATAPACKING=POINT
DT=(SINGLE SINGLE SINGLE)
0.453083  0.521505   -1
0.555951  0.591288   -1
0.517459  0.636641   -1
0.423909  0.569084   -1
1  2  3  4
  
ZONE T='face165'
STRANDID=0, SOLUTIONTIME=0
Nodes=4, Elements=1, ZONETYPE=FEQuadrilateral
DATAPACKING=POINT
DT=(SINGLE SINGLE SINGLE)
0.423909  0.569084   1
0.517459  0.636641   1
0.482696  0.6776   1
0.396527  0.61374   1
1  2  3  4
  
ZONE T='face166'
STRANDID=0, SOLUTIONTIME=0
Nodes=4, Elements=1, ZONETYPE=FEQuadrilateral
DATAPACKING=POINT
DT=(SINGLE SINGLE SINGLE)
0.396527  0.61374   -1
0.482696  0.6776   -1
0.449832  0.716322   -1
0.370394  0.656359   -1
1  2  3  4
  
ZONE T='face167'
STRANDID=0, SOLUTIONTIME=0
Nodes=4, Elements=1, ZONETYPE=FEQuadrilateral
DATAPACKING=POINT
DT=(SINGLE SINGLE SINGLE)
0.370394  0.656359   1
0.449832  0.716322   1
0.419024  0.75262   1
0.345867  0.69636   1
1  2  3  4
  
ZONE T='face168'
STRANDID=0, SOLUTIONTIME=0
Nodes=4, Elements=1, ZONETYPE=FEQuadrilateral
DATAPACKING=POINT
DT=(SINGLE SINGLE SINGLE)
0.345867  0.69636   -1
0.419024  0.75262   -1
0.386731  0.79067   -1
0.320192  0.738232   -1
1  2  3  4
  
ZONE T='face169'
STRANDID=0, SOLUTIONTIME=0
Nodes=4, Elements=1, ZONETYPE=FEQuadrilateral
DATAPACKING=POINT
DT=(SINGLE SINGLE SINGLE)
0.320192  0.738232   1
0.386731  0.79067   1
0.35435  0.828823   1
0.294443  0.780224   1
1  2  3  4
  
ZONE T='face170'
STRANDID=0, SOLUTIONTIME=0
Nodes=4, Elements=1, ZONETYPE=FEQuadrilateral
DATAPACKING=POINT
DT=(SINGLE SINGLE SINGLE)
0.294443  0.780224   -1
0.35435  0.828823   -1
0.331828  0.855359   -1
0.275835  0.810572   -1
1  2  3  4
  
ZONE T='face171'
STRANDID=0, SOLUTIONTIME=0
Nodes=4, Elements=1, ZONETYPE=FEQuadrilateral
DATAPACKING=POINT
DT=(SINGLE SINGLE SINGLE)
0.275835  0.810572   1
0.331828  0.855359   1
0.282409  0.913586   1
0.233412  0.879757   1
1  2  3  4
  
ZONE T='face172'
STRANDID=0, SOLUTIONTIME=0
Nodes=4, Elements=1, ZONETYPE=FEQuadrilateral
DATAPACKING=POINT
DT=(SINGLE SINGLE SINGLE)
0.861174  0.231662   -1
0.915439  0.269129   -1
0.863233  0.330099   -1
0.811975  0.289631   -1
1  2  3  4
  
ZONE T='face173'
STRANDID=0, SOLUTIONTIME=0
Nodes=4, Elements=1, ZONETYPE=FEQuadrilateral
DATAPACKING=POINT
DT=(SINGLE SINGLE SINGLE)
0.811975  0.289631   1
0.863233  0.330099   1
0.837247  0.360446   1
0.786181  0.320022   1
1  2  3  4
  
ZONE T='face174'
STRANDID=0, SOLUTIONTIME=0
Nodes=4, Elements=1, ZONETYPE=FEQuadrilateral
DATAPACKING=POINT
DT=(SINGLE SINGLE SINGLE)
0.786181  0.320022   -1
0.837247  0.360446   -1
0.814613  0.38688   -1
0.763429  0.34683   -1
1  2  3  4
  
ZONE T='face175'
STRANDID=0, SOLUTIONTIME=0
Nodes=4, Elements=1, ZONETYPE=FEQuadrilateral
DATAPACKING=POINT
DT=(SINGLE SINGLE SINGLE)
0.763429  0.34683   1
0.814613  0.38688   1
0.791614  0.41374   1
0.740209  0.374189   1
1  2  3  4
  
ZONE T='face176'
STRANDID=0, SOLUTIONTIME=0
Nodes=4, Elements=1, ZONETYPE=FEQuadrilateral
DATAPACKING=POINT
DT=(SINGLE SINGLE SINGLE)
0.740209  0.374189   -1
0.791614  0.41374   -1
0.767376  0.442047   -1
0.715717  0.403046   -1
1  2  3  4
  
ZONE T='face177'
STRANDID=0, SOLUTIONTIME=0
Nodes=4, Elements=1, ZONETYPE=FEQuadrilateral
DATAPACKING=POINT
DT=(SINGLE SINGLE SINGLE)
0.715717  0.403046   1
0.767376  0.442047   1
0.745019  0.468157   1
0.693112  0.429679   1
1  2  3  4
  
ZONE T='face178'
STRANDID=0, SOLUTIONTIME=0
Nodes=4, Elements=1, ZONETYPE=FEQuadrilateral
DATAPACKING=POINT
DT=(SINGLE SINGLE SINGLE)
0.693112  0.429679   -1
0.745019  0.468157   -1
0.721319  0.495836   -1
0.669244  0.457802   -1
1  2  3  4
  
ZONE T='face179'
STRANDID=0, SOLUTIONTIME=0
Nodes=4, Elements=1, ZONETYPE=FEQuadrilateral
DATAPACKING=POINT
DT=(SINGLE SINGLE SINGLE)
0.669244  0.457802   1
0.721319  0.495836   1
0.698507  0.522477   1
0.646081  0.485094   1
1  2  3  4
  
ZONE T='face180'
STRANDID=0, SOLUTIONTIME=0
Nodes=4, Elements=1, ZONETYPE=FEQuadrilateral
DATAPACKING=POINT
DT=(SINGLE SINGLE SINGLE)
0.646081  0.485094   -1
0.698507  0.522477   -1
0.670892  0.554728   -1
0.619053  0.516939   -1
1  2  3  4
  
ZONE T='face181'
STRANDID=0, SOLUTIONTIME=0
Nodes=4, Elements=1, ZONETYPE=FEQuadrilateral
DATAPACKING=POINT
DT=(SINGLE SINGLE SINGLE)
0.619053  0.516939   1
0.670892  0.554728   1
0.641314  0.58927   1
0.588087  0.553424   1
1  2  3  4
  
ZONE T='face182'
STRANDID=0, SOLUTIONTIME=0
Nodes=4, Elements=1, ZONETYPE=FEQuadrilateral
DATAPACKING=POINT
DT=(SINGLE SINGLE SINGLE)
0.588087  0.553424   -1
0.641314  0.58927   -1
0.608856  0.627178   -1
0.555951  0.591288   -1
1  2  3  4
  
ZONE T='face183'
STRANDID=0, SOLUTIONTIME=0
Nodes=4, Elements=1, ZONETYPE=FEQuadrilateral
DATAPACKING=POINT
DT=(SINGLE SINGLE SINGLE)
0.555951  0.591288   1
0.608856  0.627178   1
0.568927  0.673809   1
0.517459  0.636641   1
1  2  3  4
  
ZONE T='face184'
STRANDID=0, SOLUTIONTIME=0
Nodes=4, Elements=1, ZONETYPE=FEQuadrilateral
DATAPACKING=POINT
DT=(SINGLE SINGLE SINGLE)
0.517459  0.636641   -1
0.568927  0.673809   -1
0.533464  0.715226   -1
0.482696  0.6776   -1
1  2  3  4
  
ZONE T='face185'
STRANDID=0, SOLUTIONTIME=0
Nodes=4, Elements=1, ZONETYPE=FEQuadrilateral
DATAPACKING=POINT
DT=(SINGLE SINGLE SINGLE)
0.482696  0.6776   1
0.533464  0.715226   1
0.50006  0.754237   1
0.449832  0.716322   1
1  2  3  4
  
ZONE T='face186'
STRANDID=0, SOLUTIONTIME=0
Nodes=4, Elements=1, ZONETYPE=FEQuadrilateral
DATAPACKING=POINT
DT=(SINGLE SINGLE SINGLE)
0.449832  0.716322   -1
0.50006  0.754237   -1
0.46872  0.790838   -1
0.419024  0.75262   -1
1  2  3  4
  
ZONE T='face187'
STRANDID=0, SOLUTIONTIME=0
Nodes=4, Elements=1, ZONETYPE=FEQuadrilateral
DATAPACKING=POINT
DT=(SINGLE SINGLE SINGLE)
0.419024  0.75262   1
0.46872  0.790838   1
0.435771  0.829318   1
0.386731  0.79067   1
1  2  3  4
  
ZONE T='face188'
STRANDID=0, SOLUTIONTIME=0
Nodes=4, Elements=1, ZONETYPE=FEQuadrilateral
DATAPACKING=POINT
DT=(SINGLE SINGLE SINGLE)
0.386731  0.79067   -1
0.435771  0.829318   -1
0.402647  0.868003   -1
0.35435  0.828823   -1
1  2  3  4
  
ZONE T='face189'
STRANDID=0, SOLUTIONTIME=0
Nodes=4, Elements=1, ZONETYPE=FEQuadrilateral
DATAPACKING=POINT
DT=(SINGLE SINGLE SINGLE)
0.35435  0.828823   1
0.402647  0.868003   1
0.380286  0.894118   1
0.331828  0.855359   1
1  2  3  4
  
ZONE T='face190'
STRANDID=0, SOLUTIONTIME=0
Nodes=4, Elements=1, ZONETYPE=FEQuadrilateral
DATAPACKING=POINT
DT=(SINGLE SINGLE SINGLE)
0.331828  0.855359   -1
0.380286  0.894118   -1
0.333444  0.948823   -1
0.282409  0.913586   -1
1  2  3  4
  
ZONE T='face191'
STRANDID=0, SOLUTIONTIME=0
Nodes=4, Elements=1, ZONETYPE=FEQuadrilateral
DATAPACKING=POINT
DT=(SINGLE SINGLE SINGLE)
0.915439  0.269129   1
0.934568  0.282336   1
0.884312  0.346741   1
0.863233  0.330099   1
1  2  3  4
  
ZONE T='face192'
STRANDID=0, SOLUTIONTIME=0
Nodes=4, Elements=1, ZONETYPE=FEQuadrilateral
DATAPACKING=POINT
DT=(SINGLE SINGLE SINGLE)
0.863233  0.330099   -1
0.884312  0.346741   -1
0.85973  0.378244   -1
0.837247  0.360446   -1
1  2  3  4
  
ZONE T='face193'
STRANDID=0, SOLUTIONTIME=0
Nodes=4, Elements=1, ZONETYPE=FEQuadrilateral
DATAPACKING=POINT
DT=(SINGLE SINGLE SINGLE)
0.837247  0.360446   1
0.85973  0.378244   1
0.838442  0.405526   1
0.814613  0.38688   1
1  2  3  4
  
ZONE T='face194'
STRANDID=0, SOLUTIONTIME=0
Nodes=4, Elements=1, ZONETYPE=FEQuadrilateral
DATAPACKING=POINT
DT=(SINGLE SINGLE SINGLE)
0.814613  0.38688   -1
0.838442  0.405526   -1
0.81687  0.433172   -1
0.791614  0.41374   -1
1  2  3  4
  
ZONE T='face195'
STRANDID=0, SOLUTIONTIME=0
Nodes=4, Elements=1, ZONETYPE=FEQuadrilateral
DATAPACKING=POINT
DT=(SINGLE SINGLE SINGLE)
0.791614  0.41374   1
0.81687  0.433172   1
0.794164  0.46227   1
0.767376  0.442047   1
1  2  3  4
  
ZONE T='face196'
STRANDID=0, SOLUTIONTIME=0
Nodes=4, Elements=1, ZONETYPE=FEQuadrilateral
DATAPACKING=POINT
DT=(SINGLE SINGLE SINGLE)
0.767376  0.442047   -1
0.794164  0.46227   -1
0.773245  0.48908   -1
0.745019  0.468157   -1
1  2  3  4
  
ZONE T='face197'
STRANDID=0, SOLUTIONTIME=0
Nodes=4, Elements=1, ZONETYPE=FEQuadrilateral
DATAPACKING=POINT
DT=(SINGLE SINGLE SINGLE)
0.745019  0.468157   1
0.773245  0.48908   1
0.751037  0.51754   1
0.721319  0.495836   1
1  2  3  4
  
ZONE T='face198'
STRANDID=0, SOLUTIONTIME=0
Nodes=4, Elements=1, ZONETYPE=FEQuadrilateral
DATAPACKING=POINT
DT=(SINGLE SINGLE SINGLE)
0.721319  0.495836   -1
0.751037  0.51754   -1
0.729783  0.544778   -1
0.698507  0.522477   -1
1  2  3  4
  
ZONE T='face199'
STRANDID=0, SOLUTIONTIME=0
Nodes=4, Elements=1, ZONETYPE=FEQuadrilateral
DATAPACKING=POINT
DT=(SINGLE SINGLE SINGLE)
0.698507  0.522477   1
0.729783  0.544778   1
0.703481  0.578486   1
0.670892  0.554728   1
1  2  3  4
  
ZONE T='face200'
STRANDID=0, SOLUTIONTIME=0
Nodes=4, Elements=1, ZONETYPE=FEQuadrilateral
DATAPACKING=POINT
DT=(SINGLE SINGLE SINGLE)
0.670892  0.554728   -1
0.703481  0.578486   -1
0.676549  0.613   -1
0.641314  0.58927   -1
1  2  3  4
  
ZONE T='face201'
STRANDID=0, SOLUTIONTIME=0
Nodes=4, Elements=1, ZONETYPE=FEQuadrilateral
DATAPACKING=POINT
DT=(SINGLE SINGLE SINGLE)
0.641314  0.58927   1
0.676549  0.613   1
0.645885  0.652297   1
0.608856  0.627178   1
1  2  3  4
  
ZONE T='face202'
STRANDID=0, SOLUTIONTIME=0
Nodes=4, Elements=1, ZONETYPE=FEQuadrilateral
DATAPACKING=POINT
DT=(SINGLE SINGLE SINGLE)
0.608856  0.627178   -1
0.645885  0.652297   -1
0.607413  0.701602   -1
0.568927  0.673809   -1
1  2  3  4
  
ZONE T='face203'
STRANDID=0, SOLUTIONTIME=0
Nodes=4, Elements=1, ZONETYPE=FEQuadrilateral
DATAPACKING=POINT
DT=(SINGLE SINGLE SINGLE)
0.568927  0.673809   1
0.607413  0.701602   1
0.573582  0.744958   1
0.533464  0.715226   1
1  2  3  4
  
ZONE T='face204'
STRANDID=0, SOLUTIONTIME=0
Nodes=4, Elements=1, ZONETYPE=FEQuadrilateral
DATAPACKING=POINT
DT=(SINGLE SINGLE SINGLE)
0.533464  0.715226   -1
0.573582  0.744958   -1
0.541772  0.785724   -1
0.50006  0.754237   -1
1  2  3  4
  
ZONE T='face205'
STRANDID=0, SOLUTIONTIME=0
Nodes=4, Elements=1, ZONETYPE=FEQuadrilateral
DATAPACKING=POINT
DT=(SINGLE SINGLE SINGLE)
0.50006  0.754237   1
0.541772  0.785724   1
0.511882  0.82403   1
0.46872  0.790838   1
1  2  3  4
  
ZONE T='face206'
STRANDID=0, SOLUTIONTIME=0
Nodes=4, Elements=1, ZONETYPE=FEQuadrilateral
DATAPACKING=POINT
DT=(SINGLE SINGLE SINGLE)
0.46872  0.790838   -1
0.511882  0.82403   -1
0.480345  0.864446   -1
0.435771  0.829318   -1
1  2  3  4
  
ZONE T='face207'
STRANDID=0, SOLUTIONTIME=0
Nodes=4, Elements=1, ZONETYPE=FEQuadrilateral
DATAPACKING=POINT
DT=(SINGLE SINGLE SINGLE)
0.435771  0.829318   1
0.480345  0.864446   1
0.448527  0.905223   1
0.402647  0.868003   1
1  2  3  4
  
ZONE T='face208'
STRANDID=0, SOLUTIONTIME=0
Nodes=4, Elements=1, ZONETYPE=FEQuadrilateral
DATAPACKING=POINT
DT=(SINGLE SINGLE SINGLE)
0.402647  0.868003   -1
0.448527  0.905223   -1
0.427638  0.931993   -1
0.380286  0.894118   -1
1  2  3  4
  
ZONE T='face209'
STRANDID=0, SOLUTIONTIME=0
Nodes=4, Elements=1, ZONETYPE=FEQuadrilateral
DATAPACKING=POINT
DT=(SINGLE SINGLE SINGLE)
0.380286  0.894118   1
0.427638  0.931993   1
0.386124  0.985195   1
0.333444  0.948823   1
1  2  3  4
  
ZONE T='face210'
STRANDID=0, SOLUTIONTIME=0
Nodes=4, Elements=1, ZONETYPE=FEQuadrilateral
DATAPACKING=POINT
DT=(SINGLE SINGLE SINGLE)
0.934568  0.282336   -1
0.944294  0.289051   -1
0.897565  0.357204   -1
0.884312  0.346741   -1
1  2  3  4
  
ZONE T='face211'
STRANDID=0, SOLUTIONTIME=0
Nodes=4, Elements=1, ZONETYPE=FEQuadrilateral
DATAPACKING=POINT
DT=(SINGLE SINGLE SINGLE)
0.884312  0.346741   1
0.897565  0.357204   1
0.874904  0.390255   1
0.85973  0.378244   1
1  2  3  4
  
ZONE T='face212'
STRANDID=0, SOLUTIONTIME=0
Nodes=4, Elements=1, ZONETYPE=FEQuadrilateral
DATAPACKING=POINT
DT=(SINGLE SINGLE SINGLE)
0.85973  0.378244   -1
0.874904  0.390255   -1
0.855358  0.418762   -1
0.838442  0.405526   -1
1  2  3  4
  
ZONE T='face213'
STRANDID=0, SOLUTIONTIME=0
Nodes=4, Elements=1, ZONETYPE=FEQuadrilateral
DATAPACKING=POINT
DT=(SINGLE SINGLE SINGLE)
0.838442  0.405526   1
0.855358  0.418762   1
0.835599  0.447582   1
0.81687  0.433172   1
1  2  3  4
  
ZONE T='face214'
STRANDID=0, SOLUTIONTIME=0
Nodes=4, Elements=1, ZONETYPE=FEQuadrilateral
DATAPACKING=POINT
DT=(SINGLE SINGLE SINGLE)
0.81687  0.433172   -1
0.835599  0.447582   -1
0.81483  0.477872   -1
0.794164  0.46227   -1
1  2  3  4
  
ZONE T='face215'
STRANDID=0, SOLUTIONTIME=0
Nodes=4, Elements=1, ZONETYPE=FEQuadrilateral
DATAPACKING=POINT
DT=(SINGLE SINGLE SINGLE)
0.794164  0.46227   1
0.81483  0.477872   1
0.795721  0.505742   1
0.773245  0.48908   1
1  2  3  4
  
ZONE T='face216'
STRANDID=0, SOLUTIONTIME=0
Nodes=4, Elements=1, ZONETYPE=FEQuadrilateral
DATAPACKING=POINT
DT=(SINGLE SINGLE SINGLE)
0.773245  0.48908   -1
0.795721  0.505742   -1
0.775421  0.53535   -1
0.751037  0.51754   -1
1  2  3  4
  
ZONE T='face217'
STRANDID=0, SOLUTIONTIME=0
Nodes=4, Elements=1, ZONETYPE=FEQuadrilateral
DATAPACKING=POINT
DT=(SINGLE SINGLE SINGLE)
0.751037  0.51754   1
0.775421  0.53535   1
0.756094  0.563538   1
0.729783  0.544778   1
1  2  3  4
  
ZONE T='face218'
STRANDID=0, SOLUTIONTIME=0
Nodes=4, Elements=1, ZONETYPE=FEQuadrilateral
DATAPACKING=POINT
DT=(SINGLE SINGLE SINGLE)
0.729783  0.544778   -1
0.756094  0.563538   -1
0.731727  0.599077   -1
0.703481  0.578486   -1
1  2  3  4
  
ZONE T='face219'
STRANDID=0, SOLUTIONTIME=0
Nodes=4, Elements=1, ZONETYPE=FEQuadrilateral
DATAPACKING=POINT
DT=(SINGLE SINGLE SINGLE)
0.703481  0.578486   1
0.731727  0.599077   1
0.707766  0.634023   1
0.676549  0.613   1
1  2  3  4
  
ZONE T='face220'
STRANDID=0, SOLUTIONTIME=0
Nodes=4, Elements=1, ZONETYPE=FEQuadrilateral
DATAPACKING=POINT
DT=(SINGLE SINGLE SINGLE)
0.676549  0.613   -1
0.707766  0.634023   -1
0.679569  0.675148   -1
0.645885  0.652297   -1
1  2  3  4
  
ZONE T='face221'
STRANDID=0, SOLUTIONTIME=0
Nodes=4, Elements=1, ZONETYPE=FEQuadrilateral
DATAPACKING=POINT
DT=(SINGLE SINGLE SINGLE)
0.645885  0.652297   1
0.679569  0.675148   1
0.643542  0.727693   1
0.607413  0.701602   1
1  2  3  4
  
ZONE T='face222'
STRANDID=0, SOLUTIONTIME=0
Nodes=4, Elements=1, ZONETYPE=FEQuadrilateral
DATAPACKING=POINT
DT=(SINGLE SINGLE SINGLE)
0.607413  0.701602   -1
0.643542  0.727693   -1
0.612122  0.77352   -1
0.573582  0.744958   -1
1  2  3  4
  
ZONE T='face223'
STRANDID=0, SOLUTIONTIME=0
Nodes=4, Elements=1, ZONETYPE=FEQuadrilateral
DATAPACKING=POINT
DT=(SINGLE SINGLE SINGLE)
0.573582  0.744958   1
0.612122  0.77352   1
0.582615  0.816554   1
0.541772  0.785724   1
1  2  3  4
  
ZONE T='face224'
STRANDID=0, SOLUTIONTIME=0
Nodes=4, Elements=1, ZONETYPE=FEQuadrilateral
DATAPACKING=POINT
DT=(SINGLE SINGLE SINGLE)
0.541772  0.785724   -1
0.582615  0.816554   -1
0.554839  0.857066   -1
0.511882  0.82403   -1
1  2  3  4
  
ZONE T='face225'
STRANDID=0, SOLUTIONTIME=0
Nodes=4, Elements=1, ZONETYPE=FEQuadrilateral
DATAPACKING=POINT
DT=(SINGLE SINGLE SINGLE)
0.511882  0.82403   1
0.554839  0.857066   1
0.525421  0.89997   1
0.480345  0.864446   1
1  2  3  4
  
ZONE T='face226'
STRANDID=0, SOLUTIONTIME=0
Nodes=4, Elements=1, ZONETYPE=FEQuadrilateral
DATAPACKING=POINT
DT=(SINGLE SINGLE SINGLE)
0.480345  0.864446   -1
0.525421  0.89997   -1
0.495624  0.94343   -1
0.448527  0.905223   -1
1  2  3  4
  
ZONE T='face227'
STRANDID=0, SOLUTIONTIME=0
Nodes=4, Elements=1, ZONETYPE=FEQuadrilateral
DATAPACKING=POINT
DT=(SINGLE SINGLE SINGLE)
0.448527  0.905223   1
0.495624  0.94343   1
0.476609  0.971163   1
0.427638  0.931993   1
1  2  3  4
  
ZONE T='face228'
STRANDID=0, SOLUTIONTIME=0
Nodes=4, Elements=1, ZONETYPE=FEQuadrilateral
DATAPACKING=POINT
DT=(SINGLE SINGLE SINGLE)
0.427638  0.931993   -1
0.476609  0.971163   -1
0.441007  1.02309   -1
0.386124  0.985195   -1
1  2  3  4
  
ZONE T='face229'
STRANDID=0, SOLUTIONTIME=0
Nodes=4, Elements=1, ZONETYPE=FEQuadrilateral
DATAPACKING=POINT
DT=(SINGLE SINGLE SINGLE)
0.944294  0.289051   1
1.00283  0.329469   1
0.953302  0.401209   1
0.897565  0.357204   1
1  2  3  4
  
ZONE T='face230'
STRANDID=0, SOLUTIONTIME=0
Nodes=4, Elements=1, ZONETYPE=FEQuadrilateral
DATAPACKING=POINT
DT=(SINGLE SINGLE SINGLE)
0.897565  0.357204   -1
0.953302  0.401209   -1
0.930486  0.434254   -1
0.874904  0.390255   -1
1  2  3  4
  
ZONE T='face231'
STRANDID=0, SOLUTIONTIME=0
Nodes=4, Elements=1, ZONETYPE=FEQuadrilateral
DATAPACKING=POINT
DT=(SINGLE SINGLE SINGLE)
0.874904  0.390255   1
0.930486  0.434254   1
0.911079  0.462362   1
0.855358  0.418762   1
1  2  3  4
  
ZONE T='face232'
STRANDID=0, SOLUTIONTIME=0
Nodes=4, Elements=1, ZONETYPE=FEQuadrilateral
DATAPACKING=POINT
DT=(SINGLE SINGLE SINGLE)
0.855358  0.418762   -1
0.911079  0.462362   -1
0.891557  0.490636   -1
0.835599  0.447582   -1
1  2  3  4
  
ZONE T='face233'
STRANDID=0, SOLUTIONTIME=0
Nodes=4, Elements=1, ZONETYPE=FEQuadrilateral
DATAPACKING=POINT
DT=(SINGLE SINGLE SINGLE)
0.835599  0.447582   1
0.891557  0.490636   1
0.87106  0.520323   1
0.81483  0.477872   1
1  2  3  4
  
ZONE T='face234'
STRANDID=0, SOLUTIONTIME=0
Nodes=4, Elements=1, ZONETYPE=FEQuadrilateral
DATAPACKING=POINT
DT=(SINGLE SINGLE SINGLE)
0.81483  0.477872   -1
0.87106  0.520323   -1
0.852214  0.547619   -1
0.795721  0.505742   -1
1  2  3  4
  
ZONE T='face235'
STRANDID=0, SOLUTIONTIME=0
Nodes=4, Elements=1, ZONETYPE=FEQuadrilateral
DATAPACKING=POINT
DT=(SINGLE SINGLE SINGLE)
0.795721  0.505742   1
0.852214  0.547619   1
0.832103  0.576748   1
0.775421  0.53535   1
1  2  3  4
  
ZONE T='face236'
STRANDID=0, SOLUTIONTIME=0
Nodes=4, Elements=1, ZONETYPE=FEQuadrilateral
DATAPACKING=POINT
DT=(SINGLE SINGLE SINGLE)
0.775421  0.53535   -1
0.832103  0.576748   -1
0.813139  0.604214   -1
0.756094  0.563538   -1
1  2  3  4
  
ZONE T='face237'
STRANDID=0, SOLUTIONTIME=0
Nodes=4, Elements=1, ZONETYPE=FEQuadrilateral
DATAPACKING=POINT
DT=(SINGLE SINGLE SINGLE)
0.756094  0.563538   1
0.813139  0.604214   1
0.788241  0.640275   1
0.731727  0.599077   1
1  2  3  4
  
ZONE T='face238'
STRANDID=0, SOLUTIONTIME=0
Nodes=4, Elements=1, ZONETYPE=FEQuadrilateral
DATAPACKING=POINT
DT=(SINGLE SINGLE SINGLE)
0.731727  0.599077   -1
0.788241  0.640275   -1
0.765645  0.673002   -1
0.707766  0.634023   -1
1  2  3  4
  
ZONE T='face239'
STRANDID=0, SOLUTIONTIME=0
Nodes=4, Elements=1, ZONETYPE=FEQuadrilateral
DATAPACKING=POINT
DT=(SINGLE SINGLE SINGLE)
0.707766  0.634023   1
0.765645  0.673002   1
0.73718  0.71423   1
0.679569  0.675148   1
1  2  3  4
  
ZONE T='face240'
STRANDID=0, SOLUTIONTIME=0
Nodes=4, Elements=1, ZONETYPE=FEQuadrilateral
DATAPACKING=POINT
DT=(SINGLE SINGLE SINGLE)
0.679569  0.675148   -1
0.73718  0.71423   -1
0.699823  0.768336   -1
0.643542  0.727693   -1
1  2  3  4
  
ZONE T='face241'
STRANDID=0, SOLUTIONTIME=0
Nodes=4, Elements=1, ZONETYPE=FEQuadrilateral
DATAPACKING=POINT
DT=(SINGLE SINGLE SINGLE)
0.643542  0.727693   1
0.699823  0.768336   1
0.667769  0.814761   1
0.612122  0.77352   1
1  2  3  4
  
ZONE T='face242'
STRANDID=0, SOLUTIONTIME=0
Nodes=4, Elements=1, ZONETYPE=FEQuadrilateral
DATAPACKING=POINT
DT=(SINGLE SINGLE SINGLE)
0.612122  0.77352   -1
0.667769  0.814761   -1
0.637781  0.858195   -1
0.582615  0.816554   -1
1  2  3  4
  
ZONE T='face243'
STRANDID=0, SOLUTIONTIME=0
Nodes=4, Elements=1, ZONETYPE=FEQuadrilateral
DATAPACKING=POINT
DT=(SINGLE SINGLE SINGLE)
0.582615  0.816554   1
0.637781  0.858195   1
0.609524  0.899121   1
0.554839  0.857066   1
1  2  3  4
  
ZONE T='face244'
STRANDID=0, SOLUTIONTIME=0
Nodes=4, Elements=1, ZONETYPE=FEQuadrilateral
DATAPACKING=POINT
DT=(SINGLE SINGLE SINGLE)
0.554839  0.857066   -1
0.609524  0.899121   -1
0.579508  0.942595   -1
0.525421  0.89997   -1
1  2  3  4
  
ZONE T='face245'
STRANDID=0, SOLUTIONTIME=0
Nodes=4, Elements=1, ZONETYPE=FEQuadrilateral
DATAPACKING=POINT
DT=(SINGLE SINGLE SINGLE)
0.525421  0.89997   1
0.579508  0.942595   1
0.549022  0.986749   1
0.495624  0.94343   1
1  2  3  4
  
ZONE T='face246'
STRANDID=0, SOLUTIONTIME=0
Nodes=4, Elements=1, ZONETYPE=FEQuadrilateral
DATAPACKING=POINT
DT=(SINGLE SINGLE SINGLE)
0.495624  0.94343   -1
0.549022  0.986749   -1
0.530192  1.01402   -1
0.476609  0.971163   -1
1  2  3  4
  
ZONE T='face247'
STRANDID=0, SOLUTIONTIME=0
Nodes=4, Elements=1, ZONETYPE=FEQuadrilateral
DATAPACKING=POINT
DT=(SINGLE SINGLE SINGLE)
0.476609  0.971163   1
0.530192  1.01402   1
0.497162  1.06186   1
0.441007  1.02309   1
1  2  3  4
  
