# Supplementary material for: High genus surface parameterization using the Euclidean Ricci flow method
Source: Sci Rep. 2025 May 22;15:17784. doi: 10.1038/s41598-025-97421-5 (PMC12098817; doi:10.1038/s41598-025-97421-5)
Supplement: Supplementary file 1 — Supplementary Information. [file 41598_2025_97421_MOESM1_ESM.zip › Supplementary_materials_2025_3_13/Genus3_after_cutting(2023_10_8_1)_database.dat]

TITLE     = "'3D"
VARIABLES = "'X'"
"'Y'"
"'Z'"
ZONE T="AfterCutting"
 STRANDID=0, SOLUTIONTIME=0
 Nodes=1951, Elements=3516, ZONETYPE=FEQuadrilateral
 DATAPACKING=POINT
 DT=(SINGLE SINGLE SINGLE )
 1.774999946E-001 -7.413440198E-002 -2.747600079E-001
 -1.843069941E-001 -6.204240024E-003 -3.658629954E-001
 -4.374950007E-002 2.368400106E-003 -5.609909892E-001
 8.786290139E-002 -9.394449741E-002 -5.776979923E-001
 2.169030011E-001 -1.182510033E-001 -2.936750054E-001
 7.756710052E-002 -8.450189978E-002 -1.829549968E-001
 -4.339500144E-002 -9.908559918E-002 -1.680939943E-001
 -1.515340060E-001 -1.420570016E-001 -1.797980070E-001
 -7.161220163E-002 -1.457740068E-001 -1.331450045E-001
 1.217600033E-001 -1.474629939E-001 -6.072989702E-001
 3.148829937E-001 -1.779990047E-001 -3.658120036E-001
 3.079960048E-001 -1.801110059E-001 -2.864609957E-001
 2.118420005E-001 -1.723719984E-001 -1.657319963E-001
 1.422680020E-001 -1.644919962E-001 -1.307670027E-001
 -2.080219984E-001 -1.614170074E-001 -1.967359930E-001
 -7.258520275E-002 -1.597580016E-001 -6.416410208E-001
 1.120899990E-001 -1.780730039E-001 -6.719020009E-001
 1.521719992E-001 -1.757420003E-001 -6.466360092E-001
 3.840639889E-001 -1.877519935E-001 -3.957299888E-001
 2.111250013E-001 -1.852740049E-001 -1.083820015E-001
 1.711249910E-002 -1.864929944E-001 -7.670800090E-001
 1.167590022E-001 -1.882929951E-001 -7.328169942E-001
 3.986589909E-001 -1.806699932E-001 -5.279510021E-001
 4.548220038E-001 -1.685519964E-001 -3.877139986E-001
 1.695950031E-001 -1.807159930E-001 3.756330162E-002
 -1.075529978E-001 -1.772090048E-001 7.705029845E-002
 -3.920490146E-001 -1.834229976E-001 -2.493679971E-001
 -3.875319958E-001 -1.861380041E-001 -4.072810113E-001
 -1.041209996E-001 -1.839829981E-001 -7.730839849E-001
 1.497509927E-001 -1.689569950E-001 -8.055480123E-001
 4.710919857E-001 -1.473409981E-001 -5.072730184E-001
 -3.350409865E-001 -1.786720008E-001 -8.508230001E-002
 -4.467050135E-001 -1.698130071E-001 -3.587940037E-001
 -4.243980050E-001 -1.674859971E-001 -5.379689932E-001
 -3.483009934E-001 -1.704149991E-001 -6.587719917E-001
 -2.736279964E-001 -1.704149991E-001 -7.331910133E-001
 -1.188220009E-001 -1.674859971E-001 -8.177589774E-001
 2.947299974E-003 -1.685290039E-001 -8.327689767E-001
 3.708570004E-001 -1.685290039E-001 -6.453030109E-001
 -4.704299867E-001 -1.357209980E-001 -2.213640064E-001
 -4.756779969E-001 -1.380439997E-001 -5.095819831E-001
 -2.920849919E-001 -1.349910051E-001 -7.828369737E-001
 -1.719300002E-001 -1.380439997E-001 -8.425670266E-001
 1.778320074E-001 -1.380439997E-001 -8.425670266E-001
 3.099269867E-001 -1.380439997E-001 -7.688519955E-001
 4.170179963E-001 -1.380439997E-001 -6.515200138E-001
 5.138739944E-001 -6.335890293E-002 -5.632950068E-001
 5.496190190E-001 -4.465010017E-002 -3.583090007E-001
 -5.158550143E-001 -8.739750087E-002 -1.811829954E-001
 -5.443850160E-001 -4.816120118E-002 -3.792029917E-001
 -5.045080185E-001 -8.804990351E-002 -5.436789989E-001
 -4.376749992E-001 -9.231530130E-002 -6.755149961E-001
 -1.627350003E-001 -8.804990351E-002 -8.854550123E-001
 -1.649020053E-002 -9.231530130E-002 -9.091690183E-001
 1.686380059E-001 -8.804990351E-002 -8.854550123E-001
 3.338679969E-001 -9.231530130E-002 -7.934939861E-001
 4.362969995E-001 -8.804990351E-002 -6.901230216E-001
 5.545439720E-001 1.584330015E-002 -3.571340144E-001
 -5.492680073E-001 1.432879944E-003 -3.565439880E-001
 -5.176460147E-001 1.655459963E-002 -5.638689995E-001
 -3.338859975E-001 1.655459963E-002 -8.164920211E-001
 -1.829269975E-001 1.655459963E-002 -8.985940218E-001
 1.923199929E-002 1.655510068E-002 -9.306129813E-001
 1.888290048E-001 1.655459963E-002 -8.985940218E-001
 -5.331850052E-001 7.291969657E-002 -4.009529948E-001
 -3.308239877E-001 7.227379829E-002 -7.985479832E-001
 4.516690075E-001 5.936489999E-002 -6.829019785E-001
 4.516690075E-001 5.936489999E-002 -6.829019785E-001
 4.892239869E-001 1.196449995E-001 -5.176579952E-001
 5.076659918E-001 1.194790006E-001 -3.568469882E-001
 4.750890136E-001 1.285640001E-001 -2.067990005E-001
 5.268399715E-001 6.963270158E-002 -2.073909938E-001
 -4.833039939E-001 1.149419993E-001 -2.066240013E-001
 -5.015609860E-001 1.197620034E-001 -4.013999999E-001
 -5.015609860E-001 1.197620034E-001 -4.013999999E-001
 -4.698620141E-001 1.196449995E-001 -5.563489795E-001
 -4.698620141E-001 1.196449995E-001 -5.563489795E-001
 -3.127290010E-001 1.144649982E-001 -7.795929909E-001
 -3.127290010E-001 1.144649982E-001 -7.795929909E-001
 2.190960012E-002 1.144649982E-001 -8.883810043E-001
 1.780360043E-001 1.144649982E-001 -8.576449752E-001
 3.169420063E-001 1.196449995E-001 -7.738310099E-001
 4.243719876E-001 1.196449995E-001 -6.569449902E-001
 4.348489940E-001 1.552329957E-001 -5.388749838E-001
 4.641070068E-001 1.552329957E-001 -3.615660071E-001
 -4.408929944E-001 1.556860059E-001 -2.514680028E-001
 -4.573029876E-001 1.552329957E-001 -3.982340097E-001
 -4.302459955E-001 1.552329957E-001 -5.369809866E-001
 -3.573440015E-001 1.552329957E-001 -6.652140021E-001
 -2.539260089E-001 1.442580074E-001 -7.798420191E-001
 -1.191689968E-001 1.552329957E-001 -8.224130273E-001
 2.947299974E-003 1.530669928E-001 -8.440830112E-001
 1.247539967E-001 1.552329957E-001 -8.225790262E-001
 2.564269900E-001 1.552329957E-001 -7.629240155E-001
 3.637140095E-001 1.552329957E-001 -6.650090218E-001
 4.096939862E-001 1.716150045E-001 -4.885970056E-001
 4.112330079E-001 1.752150059E-001 -3.640199900E-001
 3.842299879E-001 1.755010039E-001 -2.364500016E-001
 2.006920055E-002 1.700550020E-001 6.523209810E-002
 -1.033440009E-001 1.775590032E-001 9.267699718E-002
 -3.884139955E-001 1.721470058E-001 -8.602280170E-002
 -3.897379935E-001 1.753090024E-001 -2.685939968E-001
 -4.102090001E-001 1.743679941E-001 -3.779959977E-001
 -2.336139977E-001 1.770610064E-001 -6.862310171E-001
 -1.404169947E-001 1.752150059E-001 -7.598770261E-001
 1.463190019E-001 1.752150059E-001 -7.598770261E-001
 2.569620013E-001 1.752150059E-001 -6.972230077E-001
 3.433940113E-001 1.752150059E-001 -6.026710272E-001
 3.370659947E-001 1.763229966E-001 -2.824659944E-001
 1.920180023E-002 1.780399978E-001 1.362149976E-002
 -3.325819969E-001 1.773740053E-001 -2.774890065E-001
 -3.525089920E-001 1.776269972E-001 -3.816559911E-001
 -3.843930066E-001 1.742119938E-001 -5.129690170E-001
 -2.748500109E-001 1.762800068E-001 -5.878210068E-001
 -9.940700233E-002 1.773670018E-001 -7.130619884E-001
 1.165909972E-002 1.742279977E-001 -7.880790234E-001
 1.165909972E-002 1.742279977E-001 -7.880790234E-001
 9.640119970E-002 1.776710004E-001 -7.165300250E-001
 2.803669870E-001 1.781589985E-001 -6.027569771E-001
 1.421850026E-001 1.524679959E-001 -1.353909969E-001
 -1.743360013E-001 1.713979989E-001 -1.055980027E-001
 -2.881929874E-001 1.709060073E-001 -2.507460117E-001
 -2.492499948E-001 1.634930074E-001 -5.399670005E-001
 7.850989699E-002 1.652729958E-001 -6.708710194E-001
 2.369520068E-001 1.697320044E-001 -5.897589922E-001
 -2.527120113E-001 1.365399957E-001 -3.637180030E-001
 7.887949795E-002 1.275089979E-001 -6.123790145E-001
 1.409559995E-001 1.576479971E-001 -6.302210093E-001
 -1.308829933E-001 8.412799984E-002 -2.125120014E-001
 1.960480064E-001 5.837899819E-002 -3.324060142E-001
 1.753280014E-001 8.091700077E-002 -5.016499758E-001
 -3.937290013E-001 5.488010123E-002 1.901459992E-001
 -4.512610137E-001 5.626929924E-002 1.831849962E-001
 -4.951759875E-001 7.343579829E-002 1.823800057E-001
 -6.170570254E-001 7.622350007E-002 4.897190034E-001
 -5.317680240E-001 6.206909940E-002 5.532339811E-001
 -5.317680240E-001 6.206909940E-002 5.532339811E-001
 -3.188610077E-001 1.523849964E-001 1.465660036E-001
 -6.958379745E-001 1.403439939E-001 3.524489999E-001
 -6.978589892E-001 1.711529940E-001 5.360429883E-001
 -5.892620087E-001 1.473020017E-001 5.925170183E-001
 -4.343029857E-001 1.684100032E-001 6.656399965E-001
 -2.426050007E-001 1.763080060E-001 6.119019985E-001
 -1.801439971E-001 1.569149941E-001 3.417150080E-001
 -5.254099965E-001 1.810930073E-001 6.591989845E-002
 -5.978189707E-001 1.676779985E-001 1.275160015E-001
 -7.422140241E-001 1.741500050E-001 3.184730113E-001
 -4.358839989E-001 1.863290071E-001 7.270429730E-001
 -1.387500018E-001 1.770049930E-001 3.913840055E-001
 -1.090769991E-001 1.874620020E-001 2.674100101E-001
 -4.453099966E-001 1.874279976E-001 -7.712400053E-003
 -5.932409763E-001 1.867360026E-001 2.674650028E-002
 -6.428999901E-001 1.871529967E-001 7.829999924E-002
 -7.228569984E-001 1.866980046E-001 1.521870047E-001
 -8.055220246E-001 1.877029985E-001 3.934830129E-001
 -7.174640298E-001 1.864130050E-001 6.027989984E-001
 -7.174640298E-001 1.864130050E-001 6.027989984E-001
 -5.724679828E-001 1.867450029E-001 7.063879967E-001
 -3.251520097E-001 1.835940033E-001 6.889569759E-001
 -1.809130013E-001 1.845619977E-001 5.879679918E-001
 -8.960150182E-002 1.868399978E-001 4.747860134E-001
 -1.112869978E-001 1.854580045E-001 1.500419974E-001
 -1.112869978E-001 1.854580045E-001 1.500419974E-001
 -1.661069989E-001 1.812720001E-001 2.840569988E-002
 -5.552219748E-001 1.842339933E-001 -1.598500088E-002
 -6.979119778E-001 1.842869967E-001 5.484649912E-002
 -7.872260213E-001 1.842869967E-001 1.520449966E-001
 -8.405939937E-001 1.842869967E-001 2.688469887E-001
 -8.405179977E-001 1.842869967E-001 4.862790108E-001
 -7.665060163E-001 1.842869967E-001 6.312040091E-001
 -7.665060163E-001 1.842869967E-001 6.312040091E-001
 -6.720589995E-001 1.842869967E-001 7.177670002E-001
 -5.563399792E-001 1.842869967E-001 7.704589963E-001
 -4.473839998E-001 1.834409982E-001 7.904769778E-001
 -3.384270072E-001 1.842869967E-001 7.704589963E-001
 -9.188880213E-003 1.786530018E-001 4.924069941E-001
 -7.309889793E-001 1.643050015E-001 1.314640045E-002
 -8.068420291E-001 1.643050015E-001 8.884459734E-002
 -8.786500096E-001 1.643050015E-001 2.145480067E-001
 -9.076370001E-001 1.643050015E-001 3.570840061E-001
 -8.786500096E-001 1.643050015E-001 5.400959849E-001
 -8.244580030E-001 1.621389985E-001 6.512820125E-001
 -8.244580030E-001 1.621389985E-001 6.512820125E-001
 -7.351449728E-001 1.643050015E-001 7.373409867E-001
 -6.088659763E-001 1.643050015E-001 8.091229796E-001
 -3.023279905E-001 1.621389985E-001 8.198260069E-001
 -7.576320171E-001 1.287170053E-001 -2.225589938E-002
 -8.414869905E-001 1.287170053E-001 6.113690138E-002
 -9.199050069E-001 1.287170053E-001 1.983969957E-001
 -9.562180042E-001 1.254419982E-001 3.773219883E-001
 -9.199050069E-001 1.287170053E-001 5.562480092E-001
 -8.708549738E-001 1.235369965E-001 6.633819938E-001
 -8.708549738E-001 1.235369965E-001 6.633819938E-001
 -7.270810008E-001 1.287170053E-001 7.979969978E-001
 -5.824519992E-001 1.287170053E-001 8.643199801E-001
 -4.288319945E-001 1.287170053E-001 8.827769756E-001
 -2.912850082E-001 1.254419982E-001 8.620949984E-001
 -1.674720049E-001 1.288899928E-001 7.975000143E-001
 -6.379550099E-001 8.235380054E-002 -1.252039969E-001
 -8.914250135E-001 8.134610206E-002 7.468219846E-002
 -9.599480033E-001 7.716369629E-002 2.084410042E-001
 -9.868580103E-001 7.716429979E-002 3.773219883E-001
 -9.599480033E-001 7.716369629E-002 5.462030172E-001
 -8.922209740E-001 8.134610206E-002 6.791660190E-001
 -8.922209740E-001 8.134610206E-002 6.791660190E-001
 -4.473839998E-001 7.716369629E-002 9.166290164E-001
 -2.193599939E-002 6.965990365E-002 7.325850129E-001
 -6.260060072E-001 2.486429922E-002 -1.490769982E-001
 -6.260060072E-001 2.486429922E-002 -1.490769982E-001
 -9.050409794E-001 2.479409985E-002 6.742969900E-002
 -1.000000000E+000 2.562740073E-002 3.610369861E-001
 -8.839690089E-001 1.086589973E-002 7.174109817E-001
 -8.839690089E-001 1.086589973E-002 7.174109817E-001
 -8.839690089E-001 1.086589973E-002 7.174109817E-001
 -8.839690089E-001 1.086589973E-002 7.174109817E-001
 -4.473839998E-001 1.914229989E-002 9.306129813E-001
 -6.101800203E-001 -2.508739941E-002 -1.530279964E-001
 -8.781449795E-001 -7.897759974E-002 6.163660064E-002
 -9.551920295E-001 -7.897759974E-002 2.123250067E-001
 -9.786620140E-001 -8.324299753E-002 3.585720062E-001
 -9.786620140E-001 -8.324299753E-002 3.585720062E-001
 -9.551920295E-001 -7.897759974E-002 5.423179865E-001
 -8.880169988E-001 -8.324299753E-002 6.743270159E-001
 -7.595099807E-001 -7.897759974E-002 8.106690049E-001
 -5.876989961E-001 -6.431909651E-002 8.981040120E-001
 -5.876989961E-001 -6.431909651E-002 8.981040120E-001
 -4.473839998E-001 -7.897759974E-002 9.110170007E-001
 -4.473839998E-001 -7.897759974E-002 9.110170007E-001
 -3.070720136E-001 -6.431909651E-002 8.981040120E-001
 -3.070720136E-001 -6.431909651E-002 8.981040120E-001
 -7.255390286E-001 -1.289709955E-001 -3.438510001E-002
 -8.658940196E-001 -1.241519973E-001 1.004379988E-001
 -9.240189791E-001 -1.259180009E-001 2.246139944E-001
 -9.442949891E-001 -1.289709955E-001 3.604319990E-001
 -9.261100292E-001 -1.289709955E-001 5.082899928E-001
 -7.559869885E-001 -1.289709955E-001 7.659260035E-001
 -5.848739743E-001 -1.289709955E-001 8.551329970E-001
 -4.473839998E-001 -1.259180009E-001 8.774970174E-001
 -3.099009991E-001 -1.289709955E-001 8.551329970E-001
 -6.997950077E-001 -1.613429934E-001 4.352080170E-003
 -8.260809779E-001 -1.529719979E-001 1.038749963E-001
 -8.709629774E-001 -1.613429934E-001 2.248750031E-001
 -8.975409865E-001 -1.613429934E-001 3.619579971E-001
 -8.562420011E-001 -1.680690050E-001 5.177829862E-001
 -8.027330041E-001 -1.613429934E-001 6.535900235E-001
 -7.160189748E-001 -1.594569981E-001 7.439069748E-001
 -4.473839998E-001 -1.594569981E-001 8.314949870E-001
 -1.222240031E-001 -1.780090034E-001 1.908719987E-001
 -1.760710031E-001 -1.805180013E-001 3.273579851E-002
 -3.049899936E-001 -1.793549955E-001 -4.041570053E-002
 -5.785139799E-001 -1.599189937E-001 -5.484540015E-002
 -7.706239820E-001 -1.774320006E-001 5.939170122E-001
 -6.730639935E-001 -1.767800003E-001 7.112860084E-001
 -5.973389745E-001 -1.715970039E-001 7.730309963E-001
 -2.974329889E-001 -1.715970039E-001 7.730309963E-001
 -2.296469957E-001 -1.774320006E-001 7.000380158E-001
 -3.537609875E-001 -1.779009998E-001 4.593300074E-002
 -5.757099986E-001 -1.791819930E-001 3.223070130E-002
 -7.819479704E-001 -1.763969958E-001 2.839840055E-001
 -8.496999741E-001 -1.752859950E-001 3.943600059E-001
 -5.652729869E-001 -1.765020043E-001 7.038599849E-001
 -3.501709998E-001 -1.576900035E-001 1.082139984E-001
 -4.747540057E-001 -1.659550071E-001 7.453259826E-002
 -1.251280010E-001 -1.744340062E-001 4.569300115E-001
 -2.513999939E-001 -1.086689979E-001 2.618120015E-001
 -2.895959914E-001 -9.364960343E-002 2.267879993E-001
 -5.704849958E-001 -1.165020019E-001 1.782899946E-001
 -3.341130018E-001 -5.415989831E-002 2.154420018E-001
 5.805209875E-001 -1.175909955E-002 2.401060015E-001
 5.325270295E-001 -1.730109937E-002 2.050720006E-001
 4.711970091E-001 1.192009971E-001 1.509840041E-001
 3.580569923E-001 1.692809910E-002 2.121479958E-001
 2.741140127E-001 5.231169984E-002 4.664559960E-001
 6.491749883E-001 8.730520308E-002 4.273380041E-001
 2.274100035E-001 1.561720073E-001 2.253630012E-001
 1.986120045E-001 1.514739990E-001 2.943249941E-001
 1.904429942E-001 1.588719934E-001 4.630050063E-001
 3.094969988E-001 1.300619990E-001 5.739369988E-001
 4.781970084E-001 1.851740032E-001 3.500400111E-002
 3.782039881E-001 1.634009928E-001 1.025620028E-001
 1.763910055E-001 1.759800017E-001 2.348629981E-001
 1.317909956E-001 1.806589961E-001 4.292629957E-001
 1.694220006E-001 1.827819943E-001 5.534179807E-001
 2.660210133E-001 1.712509990E-001 6.096860170E-001
 3.587360084E-001 1.740279943E-001 6.637300253E-001
 4.668000042E-001 1.770070046E-001 6.836119890E-001
 5.257689953E-001 1.750649959E-001 6.697540283E-001
 7.026600242E-001 1.748709977E-001 5.405629873E-001
 7.976599932E-001 1.867710054E-001 3.171620071E-001
 7.350559831E-001 1.882500052E-001 1.532599926E-001
 3.314160109E-001 1.858509928E-001 4.628799856E-002
 9.524720162E-002 1.878080070E-001 2.414360046E-001
 9.612970054E-002 1.868380010E-001 3.612529933E-001
 9.941829741E-002 1.877509952E-001 4.653080106E-001
 2.354130000E-001 1.870020032E-001 6.627920270E-001
 3.537499905E-001 1.866559982E-001 7.150340080E-001
 4.657509923E-001 1.875070035E-001 7.344509959E-001
 5.701799989E-001 1.867080033E-001 7.062739730E-001
 6.406970024E-001 1.863079965E-001 6.695089936E-001
 7.926669717E-001 1.875070035E-001 4.677689970E-001
 7.926669717E-001 1.875070035E-001 4.677689970E-001
 8.396880031E-001 1.842869967E-001 2.690410018E-001
 7.846189737E-001 1.842869967E-001 1.482540071E-001
 4.180969894E-001 1.804749966E-001 -4.296379909E-002
 4.180969894E-001 1.804749966E-001 -4.296379909E-002
 2.815500088E-002 1.796800047E-001 2.434370071E-001
 2.815500088E-002 1.796800047E-001 2.434370071E-001
 1.922989935E-001 1.841920018E-001 6.959319711E-001
 3.377520144E-001 1.842869967E-001 7.704589963E-001
 4.467059970E-001 1.834409982E-001 7.904769778E-001
 5.556679964E-001 1.842869967E-001 7.704589963E-001
 6.718180180E-001 1.842869967E-001 7.175459862E-001
 7.659350038E-001 1.842869967E-001 6.313310266E-001
 8.289390206E-001 1.842869967E-001 5.194119811E-001
 8.244289756E-001 1.871490031E-001 4.033220112E-001
 8.784120083E-001 1.643050015E-001 2.162870020E-001
 8.070729971E-001 1.643050015E-001 8.990730345E-002
 7.054200172E-001 1.643050015E-001 -4.938879982E-003
 6.090700030E-001 1.640859991E-001 -5.382230133E-002
 8.202670142E-004 1.212840006E-001 6.830049753E-001
 1.579039991E-001 1.633979976E-001 7.367789745E-001
 2.852250040E-001 1.643050015E-001 8.091229796E-001
 4.662489891E-001 1.643050015E-001 8.377929926E-001
 6.081950068E-001 1.643050015E-001 8.091229796E-001
 7.344670296E-001 1.643050015E-001 7.373409867E-001
 8.318889737E-001 1.643050015E-001 6.305480003E-001
 9.080320001E-001 1.643050015E-001 3.619379997E-001
 9.314820170E-001 1.254419982E-001 2.212290019E-001
 7.308620214E-001 1.287170053E-001 -4.121809825E-002
 5.978010297E-001 9.735990316E-002 -1.298110038E-001
 1.674830019E-001 1.278309971E-001 7.990760207E-001
 2.906099856E-001 1.254419982E-001 8.620949984E-001
 4.281510115E-001 1.287170053E-001 8.827769756E-001
 5.817810297E-001 1.287170053E-001 8.643199801E-001
 7.264040112E-001 1.287170053E-001 7.979969978E-001
 8.501039743E-001 1.235369965E-001 6.907280087E-001
 9.261950254E-001 1.235369965E-001 5.534480214E-001
 9.520959854E-001 1.287170053E-001 3.604510128E-001
 9.638550282E-001 8.322960138E-002 2.373089939E-001
 9.638550282E-001 8.322960138E-002 2.373089939E-001
 8.953679800E-001 8.322969824E-002 8.444570005E-002
 8.953679800E-001 8.322969824E-002 8.444570005E-002
 5.997400284E-001 2.453690022E-002 -1.598600000E-001
 5.997400284E-001 2.453690022E-002 -1.598600000E-001
 4.467059970E-001 7.716369629E-002 9.166290164E-001
 7.517930269E-001 6.843709946E-002 8.258600235E-001
 7.517930269E-001 6.843709946E-002 8.258600235E-001
 9.860230088E-001 7.716369629E-002 3.773219883E-001
 9.860230088E-001 7.716369629E-002 3.773219883E-001
 9.739170074E-001 -1.017360017E-002 2.140830010E-001
 8.842120171E-001 2.562740073E-002 3.932699934E-002
 6.511579752E-001 6.623229710E-004 -1.389749944E-001
 4.467059970E-001 1.914229989E-002 9.306129813E-001
 9.768360257E-001 2.562700026E-002 5.348290205E-001
 1.000000000E+000 1.914229989E-002 3.773219883E-001
 9.551889896E-001 -7.897759974E-002 2.121099979E-001
 8.800560236E-001 -7.897759974E-002 6.519629806E-002
 7.437149882E-001 -8.324299753E-002 -6.331139803E-002
 1.352909952E-001 -8.027719706E-002 8.104050159E-001
 3.063899875E-001 -6.431909651E-002 8.981040120E-001
 4.467059970E-001 -7.897759974E-002 9.110170007E-001
 6.330329776E-001 -8.324299753E-002 8.747370243E-001
 7.780939937E-001 -8.324299753E-002 7.921739817E-001
 9.551889896E-001 -7.897759974E-002 5.425339937E-001
 9.804040194E-001 -7.897759974E-002 3.773219883E-001
 8.607699871E-001 -1.289709955E-001 1.037990004E-001
 7.398980260E-001 -1.259180009E-001 -2.845769934E-002
 3.092179894E-001 -1.289709955E-001 8.551329970E-001
 4.467059970E-001 -1.259180009E-001 8.774970174E-001
 6.178799868E-001 -1.289709955E-001 8.439019918E-001
 7.523130178E-001 -1.289709955E-001 7.690860033E-001
 8.607699871E-001 -1.289709955E-001 6.508460045E-001
 9.468770027E-001 -1.259180009E-001 3.773219883E-001
 8.194810152E-001 -1.613429934E-001 1.251720041E-001
 7.229719758E-001 -1.613429934E-001 2.197249979E-002
 4.467059970E-001 -1.594569981E-001 8.314949870E-001
 7.125260234E-001 -1.685120016E-001 7.152439952E-001
 8.194810152E-001 -1.613429934E-001 6.294720173E-001
 4.279249907E-001 -1.716150045E-001 -5.878359824E-002
 1.370490044E-001 -1.775909960E-001 6.170489788E-001
 2.244009972E-001 -1.775670052E-001 7.050430179E-001
 3.120839894E-001 -1.703680009E-001 7.838699818E-001
 5.896170139E-001 -1.749110073E-001 7.612649798E-001
 5.471749902E-001 -1.786929965E-001 9.131340310E-003
 4.302029908E-001 -1.790470034E-001 -3.964960109E-003
 8.142009974E-001 -1.789889932E-001 3.930009902E-001
 1.717000008E-001 -1.510059983E-001 3.626190126E-001
 1.974049956E-001 -1.675110012E-001 5.624799728E-001
 3.055450022E-001 -1.510580033E-001 6.136999726E-001
 3.710080087E-001 -1.583639979E-001 6.537299752E-001
 4.175159931E-001 -1.704760045E-001 6.900129914E-001
 6.403040290E-001 -1.690479964E-001 6.241710186E-001
 7.307029963E-001 -1.554079950E-001 3.499239981E-001
 5.766519904E-001 -1.377719939E-001 1.529880017E-001
 2.235029936E-001 -1.090949997E-001 4.328429997E-001
 4.682250023E-001 -9.400259703E-002 5.924339890E-001
 4.143179953E-001 -6.747119874E-002 1.773499995E-001
 3.681569993E-001 -6.927999854E-002 5.656710267E-001
 6.317890286E-001 -1.587020010E-001 -3.774829954E-002
 9.026619792E-001 -1.542869955E-001 2.972950041E-001
 9.452999830E-001 -1.146299988E-001 4.836420119E-001
 3.797270060E-001 -1.146299988E-001 8.821439743E-001
 8.550959826E-002 -7.118750364E-002 7.744039893E-001
 9.452999830E-001 -1.146299988E-001 2.710019946E-001
 9.741510153E-001 -6.506589800E-002 4.898790121E-001
 8.325449824E-001 -6.991729885E-002 7.514370084E-001
 3.537729979E-001 -6.991729885E-002 9.066720009E-001
 9.910389781E-001 5.088449921E-003 4.753139913E-001
 6.977040172E-001 -9.100180119E-003 8.698869944E-001
 5.447009802E-001 5.088449921E-003 9.216520190E-001
 5.447009802E-001 5.088449921E-003 9.216520190E-001
 3.487190008E-001 5.088449921E-003 9.216520190E-001
 3.487190008E-001 5.088449921E-003 9.216520190E-001
 1.962739974E-001 -9.101079777E-003 8.701959848E-001
 1.962739974E-001 -9.101079777E-003 8.701959848E-001
 6.980659962E-001 -8.614430204E-003 -1.154860035E-001
 8.072320223E-001 -2.432549931E-002 -3.783940151E-002
 9.910389781E-001 5.088449921E-003 2.793309987E-001
 9.775230289E-001 7.746619731E-002 4.707599878E-001
 9.775230289E-001 7.746619731E-002 4.707599878E-001
 9.354040027E-001 7.482960075E-002 6.044290066E-001
 9.354040027E-001 7.482960075E-002 6.044290066E-001
 8.343099952E-001 7.746619731E-002 7.518380284E-001
 8.343099952E-001 7.746619731E-002 7.518380284E-001
 7.081890106E-001 9.481140226E-002 8.380190134E-001
 5.534279943E-001 9.481140226E-002 8.962110281E-001
 3.399850130E-001 9.481140226E-002 8.962110281E-001
 1.704179943E-001 7.728180289E-002 8.385850191E-001
 8.040559888E-001 9.481140226E-002 -1.372469962E-002
 8.040559888E-001 9.481140226E-002 -1.372469962E-002
 9.354040027E-001 7.482960075E-002 1.502149999E-001
 9.354040027E-001 7.482960075E-002 1.502149999E-001
 9.776960015E-001 7.746619731E-002 2.849780023E-001
 9.776960015E-001 7.746619731E-002 2.849780023E-001
 8.167880177E-001 1.171000004E-001 7.352449894E-001
 6.687179804E-001 1.562920064E-001 -4.103960097E-002
 9.040039778E-001 1.613949984E-001 2.936519980E-001
 8.526009917E-001 1.829299927E-001 4.514119923E-001
 8.526009917E-001 1.829299927E-001 4.514119923E-001
 1.170229986E-001 1.695449948E-001 6.787409782E-001
 4.265199974E-002 1.840559989E-001 4.749349952E-001
 4.265199974E-002 1.840559989E-001 4.749349952E-001
 1.934509911E-002 1.605769992E-001 6.091319919E-001
 4.632529989E-002 1.854619980E-001 2.980560064E-001
 4.632529989E-002 1.854619980E-001 2.980560064E-001
 2.792890072E-001 1.832720041E-001 -1.034339983E-002
 2.792890072E-001 1.832720041E-001 -1.034339983E-002
 1.788129956E-001 1.872289926E-001 9.182769805E-002
 1.788129956E-001 1.872289926E-001 9.182769805E-002
 3.448199928E-001 1.819940060E-001 -3.585970029E-002
 3.448199928E-001 1.819940060E-001 -3.585970029E-002
 3.540289998E-001 1.724140048E-001 -1.067660004E-001
 4.200429916E-001 1.588339955E-001 -1.104260013E-001
 6.551330090E-001 1.844179928E-001 3.075540066E-002
 8.574429750E-001 1.829299927E-001 3.337840140E-001
 2.764900029E-001 1.876830012E-001 6.891220212E-001
 2.762410045E-001 1.871809959E-001 4.741869867E-002
 6.893540025E-001 1.822790056E-001 1.585489959E-001
 6.859830022E-001 1.392959952E-001 3.149609864E-001
 3.958609998E-001 1.151729971E-001 1.586170048E-001
 6.739900112E-001 1.185299978E-001 3.967530131E-001
 4.103730023E-001 1.186999977E-001 6.061530113E-001
 2.489220053E-001 1.350840032E-001 5.192620158E-001
 2.445850074E-001 8.282999694E-002 4.169909954E-001
 2.460249960E-001 6.847819686E-002 3.566839993E-001
 6.553369761E-001 1.039189994E-001 3.214809895E-001
 6.438120008E-001 -5.755789950E-002 4.008159935E-001
 6.438120008E-001 -5.755789950E-002 4.008159935E-001
 4.995799959E-001 1.166629978E-002 5.608950257E-001
 3.931080103E-001 -2.386880107E-003 5.581740141E-001
 3.404670060E-001 3.760800138E-002 5.371760130E-001
 2.662470043E-001 -9.737079963E-003 4.395399988E-001
 3.826160133E-001 -2.396949939E-002 1.987250000E-001
 5.519570112E-001 -8.798579872E-002 1.872829944E-001
 -2.326329947E-001 -9.150899947E-002 3.565990031E-001
 -3.601579964E-001 -1.234750003E-001 6.025320292E-001
 -6.515989900E-001 -6.870219857E-002 3.723480105E-001
 -6.707530022E-001 -1.250959933E-001 2.813259959E-001
 -5.278130174E-001 -1.366229951E-001 1.367769986E-001
 -3.561069965E-001 -9.089429677E-002 1.821579933E-001
 -1.067759991E-001 -1.775510013E-001 3.068160117E-001
 -6.324859858E-001 -1.787450016E-001 6.884469986E-001
 -7.066379786E-001 -1.760960072E-001 5.922600031E-001
 -4.563510045E-002 -1.773319989E-001 4.400309920E-001
 -1.872719973E-001 -1.795320064E-001 9.107340127E-002
 2.698400058E-003 -1.751780063E-001 4.332669973E-001
 7.976959646E-002 -1.792529970E-001 3.136300147E-001
 5.121299997E-002 -1.792519987E-001 4.323570132E-001
 -2.995820045E-001 -1.787389964E-001 7.113549709E-001
 -6.347020268E-001 -1.755090058E-001 1.930570044E-002
 -4.109439999E-002 -1.660010070E-001 5.523130298E-001
 -2.273540050E-001 -1.649889946E-001 7.601259947E-001
 -3.531810045E-001 -1.587579995E-001 8.218100071E-001
 -5.415920019E-001 -1.587579995E-001 8.218100071E-001
 -6.674169898E-001 -1.649889946E-001 7.601259947E-001
 -9.060109854E-001 -1.519020051E-001 2.928639948E-001
 -5.123369861E-003 -1.354269981E-001 6.335409880E-001
 -3.804039955E-001 -1.146299988E-001 8.821439743E-001
 -5.143650174E-001 -1.146299988E-001 8.821439743E-001
 -5.773000121E-001 -6.948439777E-002 -1.499249935E-001
 -6.306629628E-002 -4.568269849E-002 7.661520243E-001
 -3.544549942E-001 -6.991729885E-002 9.066720009E-001
 -3.544549942E-001 -6.991729885E-002 9.066720009E-001
 -5.403169990E-001 -6.991729885E-002 9.066720009E-001
 -5.403169990E-001 -6.991729885E-002 9.066720009E-001
 -6.875050068E-001 -6.731510162E-002 -1.049809977E-001
 -1.969570071E-001 -9.101079777E-003 8.701959848E-001
 -3.493939936E-001 5.088449921E-003 9.216520190E-001
 -5.453749895E-001 5.088449921E-003 9.216520190E-001
 -6.978629827E-001 -9.100180119E-003 8.701509833E-001
 -8.468850255E-001 -9.100180119E-003 7.596430182E-001
 -8.468850255E-001 -9.100180119E-003 7.596430182E-001
 -9.830790162E-001 -2.432549931E-002 5.012850165E-001
 -9.830790162E-001 -2.432549931E-002 5.012850165E-001
 -9.878039956E-001 -3.255800111E-003 2.599549890E-001
 -7.088429928E-001 5.746319890E-003 -1.103380024E-001
 -7.088429928E-001 5.746319890E-003 -1.103380024E-001
 7.593029737E-002 6.975899637E-002 7.695389986E-001
 -1.710850000E-001 7.728180289E-002 8.385850191E-001
 -3.406600058E-001 9.481140226E-002 8.962110281E-001
 -5.541030169E-001 9.481140226E-002 8.962110281E-001
 -7.088649869E-001 9.481140226E-002 8.380190134E-001
 -9.356330037E-001 7.482960075E-002 6.053050160E-001
 -9.356330037E-001 7.482960075E-002 1.493390054E-001
 -8.219010234E-001 7.746619731E-002 -1.027609967E-002
 -7.092980146E-001 9.482820332E-002 -8.318830281E-002
 1.058520004E-001 1.278360039E-001 7.492989898E-001
 -9.021490216E-001 1.171000004E-001 6.186820269E-001
 -8.920469880E-001 1.193659976E-001 1.203889996E-001
 -8.053060174E-001 1.171000004E-001 7.244709879E-003
 -3.761729971E-002 1.587910056E-001 6.210680008E-001
 -9.236209840E-002 1.651120037E-001 6.668090224E-001
 -9.767969698E-002 1.229349971E-001 7.480239868E-001
 -7.766410112E-001 1.563200057E-001 3.689900041E-002
 -5.980030075E-002 1.874430031E-001 3.000339866E-001
 -7.458999753E-001 1.829299927E-001 9.249900281E-002
 -3.937889934E-001 1.852670014E-001 -2.048099972E-002
 -3.937889934E-001 1.852670014E-001 -2.048099972E-002
 -2.302349955E-001 1.817730069E-001 -2.902650042E-003
 -5.804289877E-002 1.742790043E-001 1.486420035E-001
 -5.804289877E-002 1.742790043E-001 1.486420035E-001
 -6.287769973E-002 1.874780059E-001 4.280230105E-001
 -3.731530011E-001 1.877190024E-001 7.253519893E-001
 -5.134570003E-001 1.848690063E-001 7.103509903E-001
 -5.140190125E-001 1.880429983E-001 1.539579965E-002
 -6.403949857E-001 1.494999975E-001 5.545790195E-001
 -6.403949857E-001 1.494999975E-001 5.545790195E-001
 -4.165380001E-001 1.466850042E-001 1.196779981E-001
 -5.276520252E-001 1.181249991E-001 5.918949842E-001
 -6.298660040E-001 4.988789931E-002 4.479590058E-001
 -7.131789923E-001 1.562660038E-001 4.138259888E-001
 -3.337129951E-001 6.191470101E-002 2.150570005E-001
 -2.377929986E-001 1.091110036E-001 3.049469888E-001
 -2.577199936E-001 -1.096920017E-002 3.919320107E-001
 -2.499590069E-001 -5.929569900E-002 4.082489908E-001
 -5.117909908E-001 -6.848569959E-002 5.702450275E-001
 -5.117909908E-001 -6.848569959E-002 5.702450275E-001
 -6.395440102E-001 -5.242050067E-002 4.199590087E-001
 -5.795879960E-001 2.732780017E-002 2.379020005E-001
 -5.128710270E-001 2.264549956E-002 1.997310072E-001
 -3.963409960E-001 -5.849539861E-002 1.832830012E-001
 -2.910290062E-001 3.844150156E-002 2.635029852E-001
 -8.907350153E-002 4.447320104E-002 -2.043340057E-001
 1.756500080E-002 4.237470031E-002 -1.822880059E-001
 1.868910044E-001 1.233209968E-001 -5.388309956E-001
 -5.553109944E-002 7.047720253E-002 -5.751140118E-001
 -1.286119968E-001 7.872980088E-002 -5.411400199E-001
 -2.105109990E-001 1.078569964E-001 -2.947610021E-001
 1.716919988E-001 6.430319697E-002 -2.695789933E-001
 1.998109967E-001 6.482689828E-002 -4.257580042E-001
 -3.088160045E-002 1.209260002E-001 -1.410540044E-001
 2.311969995E-001 1.401730031E-001 -5.068219900E-001
 -1.848050058E-001 1.794770062E-001 -3.955880180E-002
 2.610729933E-001 1.428419948E-001 -4.287469983E-001
 2.808269858E-001 1.633190066E-001 -4.844250083E-001
 -2.861039937E-001 1.785759926E-001 -9.252239764E-002
 -3.444609940E-001 1.777040064E-001 -2.140319943E-001
 -7.456889749E-002 1.791380048E-001 -1.777769998E-002
 8.325430006E-002 1.753299981E-001 4.775010049E-002
 2.937630117E-001 1.785469949E-001 -9.241379797E-002
 4.088650048E-001 1.738400012E-001 -3.038440049E-001
 4.136770070E-001 1.738590002E-001 -4.215340018E-001
 -5.304780006E-001 9.663529694E-002 -1.624879986E-001
 -5.304780006E-001 9.663529694E-002 -1.624879986E-001
 5.643119812E-001 7.107199728E-002 -1.633300036E-001
 5.643119812E-001 7.107199728E-002 -1.633300036E-001
 5.139269829E-001 1.037010029E-001 -2.951900065E-001
 3.602969944E-001 8.573900163E-002 -7.690489888E-001
 3.602969944E-001 8.573900163E-002 -7.690489888E-001
 -5.221599936E-001 7.566619664E-002 -2.794570029E-001
 -5.221599936E-001 7.566619664E-002 -2.794570029E-001
 5.416460037E-001 5.006210133E-002 -3.008109927E-001
 5.416460037E-001 5.006210133E-002 -3.008109927E-001
 5.337560177E-001 6.840229779E-002 -4.714210033E-001
 5.337560177E-001 6.840229779E-002 -4.714210033E-001
 4.636470079E-001 8.573900163E-002 -6.394770145E-001
 4.636470079E-001 8.573900163E-002 -6.394770145E-001
 3.852710128E-001 -1.817250066E-002 -7.774959803E-001
 2.818379998E-001 -1.232810039E-002 -8.555629849E-001
 1.269190013E-001 -3.339790180E-002 -9.136869907E-001
 1.269190013E-001 -3.339790180E-002 -9.136869907E-001
 -1.210170016E-001 -3.339790180E-002 -9.136869907E-001
 -2.759279907E-001 -1.232810039E-002 -8.555629849E-001
 -3.879750073E-001 -1.817250066E-002 -7.688900232E-001
 -4.746190012E-001 -1.232810039E-002 -6.568779945E-001
 -5.373709798E-001 -3.016740084E-002 -2.790020108E-001
 -5.327889919E-001 -3.322369978E-002 -5.019549727E-001
 5.490379930E-001 -6.933010183E-003 -2.973470092E-001
 5.358459949E-001 -6.770659983E-002 -2.988449931E-001
 4.957860112E-001 -1.817250066E-002 -6.284760237E-001
 2.729910016E-001 -7.413820177E-002 -8.448449969E-001
 -2.670879960E-001 -7.413820177E-002 -8.448449969E-001
 -4.656929970E-001 -1.322730035E-001 -1.605979949E-001
 -5.196380019E-001 -1.200509965E-001 -1.309009939E-001
 4.941720068E-001 -1.142920032E-001 -2.002609968E-001
 4.861240089E-001 -1.594869941E-001 -7.663369924E-002
 4.962159991E-001 -1.334979981E-001 -3.155370057E-001
 -4.295009971E-001 -1.740610003E-001 -4.665229917E-001
 -4.257659912E-001 -1.618320048E-001 -1.908130050E-001
 4.414939880E-001 -1.730709970E-001 -3.201560080E-001
 3.857539892E-001 -1.740610003E-001 -5.980290174E-001
 -1.552760005E-001 -1.876980066E-001 -7.317979932E-001
 -2.841950059E-001 -1.851270050E-001 -6.622220278E-001
 -4.633659869E-002 -1.826210022E-001 3.530750051E-002
 -1.853179932E-001 -1.850460023E-001 -1.520839985E-002
 4.732089862E-002 -1.761720031E-001 6.129689887E-002
 2.676880062E-001 -1.859759986E-001 -7.658389956E-002
 2.305400074E-001 -1.813730001E-001 1.263730042E-002
 3.830609918E-001 -1.869159937E-001 -4.643769860E-001
 3.423230052E-001 -1.881839931E-001 -5.568190217E-001
 2.879630029E-001 -1.835640073E-001 -5.499609709E-001
 -3.230400085E-001 -1.880249977E-001 -2.242400050E-001
 6.514520049E-001 -7.774659991E-002 3.515560031E-001
 -8.842480183E-002 -1.880020052E-001 -3.105930053E-002
 3.287389874E-001 -1.879699975E-001 -2.241059989E-001
 6.776099801E-001 -1.228479967E-001 3.163990080E-001
 5.315309763E-001 -1.407240033E-001 6.240029931E-001
 4.823909998E-001 -1.685680002E-001 6.839529872E-001
 1.940789968E-001 -1.519390047E-001 2.643429935E-001
 -1.325650066E-001 -1.460919976E-001 -5.938420296E-001
 -2.141309977E-001 -1.463990062E-001 -5.200660229E-001
 7.256569862E-001 -1.611939967E-001 2.828760147E-001
 6.930050254E-001 -1.790030003E-001 6.408659816E-001
 5.198330283E-001 -1.790599972E-001 7.306950092E-001
 3.969530016E-002 -1.192189977E-001 -6.060100198E-001
 3.969530016E-002 -1.192189977E-001 -6.060100198E-001
 6.930050254E-001 -1.790030003E-001 1.137780026E-001
 1.777620055E-002 -1.428479999E-001 -1.268299967E-001
 2.633889914E-001 -1.496309936E-001 -3.844020069E-001
 1.339409947E-001 2.589369938E-002 -5.216339827E-001
 -1.167329997E-001 -1.683300012E-003 -5.245540142E-001
 6.431779861E-001 -1.784999967E-001 7.034379840E-001
 -1.973109990E-001 -8.618540317E-002 -4.295839965E-001
 -1.800460070E-001 2.724420046E-003 -4.216279984E-001
 -2.448299974E-001 -1.473129988E-001 -3.060970008E-001
 6.435990334E-002 -1.721239984E-001 1.831150055E-001
 1.961610019E-001 -1.794299930E-001 9.762419760E-002
 -7.984880358E-002 -1.522750035E-002 -2.082290053E-001
 -2.962959930E-002 2.351659909E-002 -1.899230033E-001
 6.933800131E-002 -4.137960076E-002 -1.983730048E-001
 1.542160064E-001 -9.662030265E-003 -2.641550004E-001
 6.645389795E-001 -1.649889946E-001 7.612490058E-001
 3.524979949E-001 -1.587579995E-001 8.218100071E-001
 2.062149942E-001 -7.635050267E-002 -4.027549922E-001
 5.760710239E-001 -1.597030014E-001 -5.601390079E-002
 6.177060008E-001 -1.292279959E-001 -8.963499963E-002
 6.875439882E-001 -1.495160013E-001 -2.692810073E-002
 7.740210295E-001 -1.423480064E-001 2.760129981E-002
 8.187419772E-001 -1.320250034E-001 5.358390138E-002
 8.532570004E-001 -1.703680009E-001 2.427030057E-001
 9.103479981E-001 -1.385809928E-001 2.348539978E-001
 8.697450161E-001 -1.519020051E-001 1.807080060E-001
 9.732540250E-001 -8.750910312E-002 3.296520114E-001
 9.572179914E-001 -1.111859977E-001 4.236670136E-001
 9.572179914E-001 -1.111859977E-001 4.236670136E-001
 9.124289751E-001 -1.146299988E-001 5.846509933E-001
 8.663359880E-001 -8.324299753E-002 7.034500241E-001
 6.831849813E-001 -1.349730045E-001 8.057360053E-001
 5.530279875E-001 -1.146299988E-001 8.759130239E-001
 4.930559993E-001 -1.111859977E-001 8.878380060E-001
 2.393729985E-001 -1.146209985E-001 8.430349827E-001
 1.374029964E-001 -1.208320037E-001 7.765309811E-001
 1.712850034E-001 -6.644769758E-002 8.387809992E-001
 4.579670131E-001 -1.271450073E-001 -6.010529995E-001
 8.648259938E-002 -1.305509955E-001 7.156180143E-001
 2.072349889E-003 -1.042800024E-001 6.878690124E-001
 5.936449766E-001 -6.933879852E-002 -1.444800049E-001
 -6.097360253E-001 1.413530018E-002 2.773030102E-001
 7.927039862E-001 -8.750910312E-002 -2.271329984E-002
 -5.520899892E-001 8.626139909E-002 1.979320049E-001
 8.328989744E-001 -7.406129688E-002 7.748759817E-003
 9.124289751E-001 -1.146299988E-001 1.699939966E-001
 9.939510226E-001 -2.902239934E-002 3.298589885E-001
 9.854729772E-001 -6.021440029E-002 4.259609878E-001
 9.854729772E-001 -6.021440029E-002 4.259609878E-001
 9.395830035E-001 -6.506589800E-002 5.962839723E-001
 9.081299901E-001 -6.645219773E-002 6.527950168E-001
 8.815420270E-001 -3.011829965E-002 7.135300040E-001
 8.067640066E-001 -2.902239934E-002 7.921519876E-001
 7.088519931E-001 -7.121919841E-002 8.440229893E-001
 6.342700124E-001 -3.011829965E-002 8.941890001E-001
 5.592659712E-001 -6.506589800E-002 9.047639966E-001
 6.577129960E-001 1.152039990E-001 4.639810026E-001
 6.577129960E-001 1.152039990E-001 4.639810026E-001
 4.953410029E-001 -6.021440029E-002 9.160929918E-001
 3.980709910E-001 -6.021440029E-002 9.160929918E-001
 -5.939319730E-001 1.208999977E-001 1.977649927E-001
 2.277500033E-001 -6.506589800E-002 8.701959848E-001
 7.483680248E-001 -3.830439970E-002 -7.968550175E-002
 8.771899939E-001 -3.011829965E-002 3.675990179E-002
 9.081299901E-001 -6.645219773E-002 1.018489972E-001
 9.741510153E-001 -6.506589800E-002 2.647660077E-001
 9.395830035E-001 -6.506589800E-002 1.583600044E-001
 9.959650040E-001 -3.121430054E-002 3.773219883E-001
 9.973149896E-001 -1.265009958E-002 4.232130051E-001
 9.973149896E-001 -1.265009958E-002 4.232130051E-001
 9.948559999E-001 3.591530025E-002 3.217329979E-001
 9.948559999E-001 3.591530025E-002 4.329110086E-001
 9.948559999E-001 3.591530025E-002 4.329110086E-001
 9.763910174E-001 -2.193149924E-002 5.311650038E-001
 9.227480292E-001 1.524179988E-002 6.584280133E-001
 8.906840086E-001 1.847359911E-002 7.080900073E-001
 3.133799881E-002 -9.202189744E-002 -1.670670062E-001
 7.695479989E-001 -3.121430054E-002 8.216810226E-001
 7.542889714E-001 1.086550020E-002 8.367059827E-001
 8.138769865E-001 3.591530025E-002 7.881090045E-001
 5.421489850E-002 -6.886550225E-003 7.663329840E-001
 5.421489850E-002 -6.886550225E-003 7.663329840E-001
 6.173970103E-001 1.824760064E-002 9.035649896E-001
 6.173970103E-001 1.824760064E-002 9.035649896E-001
 4.467059970E-001 -3.121430054E-002 9.265779853E-001
 4.467059970E-001 -3.121430054E-002 9.265779853E-001
 4.008170068E-001 -1.265009958E-002 9.279279709E-001
 4.008170068E-001 -1.265009958E-002 9.279279709E-001
 4.925960004E-001 -1.265009958E-002 9.279279709E-001
 4.925960004E-001 -1.265009958E-002 9.279279709E-001
 5.022959709E-001 3.591530025E-002 9.254609942E-001
 3.911170065E-001 3.591530025E-002 9.254609942E-001
 2.633660138E-001 -1.336709969E-002 8.984280229E-001
 2.633660138E-001 -1.336709969E-002 8.984280229E-001
 1.253499985E-001 -3.218650073E-002 8.228129745E-001
 1.569689959E-001 2.597100101E-003 8.486539721E-001
 1.569689959E-001 2.597100101E-003 8.486539721E-001
 7.540180087E-001 1.086550020E-002 -8.233139664E-002
 9.227480292E-001 1.524179988E-002 9.621600062E-002
 -6.618310213E-001 -1.203679964E-001 -7.972239703E-002
 9.794160128E-001 8.552770317E-002 4.236829877E-001
 9.794160128E-001 8.552770317E-002 4.236829877E-001
 9.794160128E-001 8.552770317E-002 4.236829877E-001
 9.794160128E-001 8.552770317E-002 4.236829877E-001
 9.796419740E-001 8.552770317E-002 3.323560059E-001
 9.796419740E-001 8.552770317E-002 3.323560059E-001
 -6.349160075E-001 -3.983589821E-003 4.109930098E-001
 9.493209720E-001 -8.761280216E-003 6.052899957E-001
 9.625359774E-001 8.134610206E-002 5.279340148E-001
 9.625359774E-001 8.134610206E-002 5.279340148E-001
 -4.772279859E-001 -1.476819962E-001 -4.328339994E-001
 8.711259961E-001 8.134630322E-002 7.073420286E-001
 8.711259961E-001 8.134630322E-002 7.073420286E-001
 7.973359823E-001 8.552770317E-002 7.810410261E-001
 7.973359823E-001 8.552770317E-002 7.810410261E-001
 6.003130078E-001 6.843859702E-002 8.979380131E-001
 6.532480121E-001 8.552829921E-002 8.707470298E-001
 4.017440081E-001 8.552770317E-002 9.102479815E-001
 4.916760027E-001 8.552770317E-002 9.102479815E-001
 2.612470090E-001 3.345169872E-002 8.978850245E-001
 2.401719987E-001 8.552829921E-002 8.707470298E-001
 2.930989861E-001 6.843859702E-002 8.979380131E-001
 9.919200093E-002 5.099010188E-003 8.057810068E-001
 9.919200093E-002 5.099010188E-003 8.057810068E-001
 6.576679945E-001 7.401739806E-002 -1.199700013E-001
 6.576679945E-001 7.401739806E-002 -1.199700013E-001
 -6.241250038E-001 -7.082919776E-002 4.811109900E-001
 8.087329865E-001 4.971709847E-002 -3.427710012E-002
 8.521630168E-001 8.552829921E-002 2.842240036E-002
 8.521630168E-001 8.552829921E-002 2.842240036E-002
 9.493209720E-001 -8.761280216E-003 1.493539959E-001
 -9.050499797E-001 -9.136120230E-002 1.175730005E-001
 9.014930129E-001 7.886689901E-002 6.641340256E-001
 9.014930129E-001 7.886689901E-002 6.641340256E-001
 6.529989839E-001 1.351709962E-001 8.315399885E-001
 2.404060066E-001 1.351609975E-001 8.315169811E-001
 3.524079919E-001 1.351709962E-001 8.669530153E-001
 1.186899990E-001 7.429060340E-002 8.056679964E-001
 -5.671989918E-001 -5.880770087E-002 5.377370119E-001
 7.394980192E-001 8.322890103E-002 -7.152879983E-002
 7.394980192E-001 8.322890103E-002 -7.152879983E-002
 7.754690051E-001 1.319929957E-001 -2.502290066E-003
 8.681390285E-001 1.287170053E-001 9.837249666E-002
 8.149399757E-001 1.351709962E-001 4.077339917E-002
 9.069679976E-001 1.204539984E-001 1.552339941E-001
 9.469900131E-001 1.319929957E-001 4.215219915E-001
 9.469900131E-001 1.319929957E-001 4.215219915E-001
 3.297640085E-001 1.431960016E-001 1.517020017E-001
 8.648729920E-001 1.643220037E-001 5.658969879E-001
 7.861350179E-001 1.643220037E-001 6.858879924E-001
 7.774379849E-001 1.319929957E-001 7.551760077E-001
 5.375429988E-001 1.685139984E-001 8.210030198E-001
 5.025449991E-001 1.351709962E-001 8.730469942E-001
 4.076200128E-001 1.664700061E-001 8.327839971E-001
 3.558770120E-001 1.685139984E-001 8.210030198E-001
 2.231640071E-001 1.684899926E-001 7.711830139E-001
 7.187990099E-002 1.612810045E-001 6.548230052E-001
 7.187990099E-002 1.612810045E-001 6.548230052E-001
 6.254230142E-001 1.288249940E-001 -9.390719980E-002
 5.578179955E-001 1.520130038E-001 -8.927450329E-002
 2.578600049E-001 -1.237019971E-001 -8.194710016E-001
 8.453149796E-001 1.654379964E-001 1.488399953E-001
 9.090129733E-001 1.613949984E-001 4.293310046E-001
 9.090129733E-001 1.613949984E-001 4.293310046E-001
 8.912119865E-001 1.643050015E-001 4.996120036E-001
 -6.547120214E-001 -1.146299988E-001 8.430420160E-001
 7.937449813E-001 1.858450025E-001 5.741930008E-001
 6.702039838E-001 1.685139984E-001 7.712209821E-001
 7.159270048E-001 1.858450025E-001 6.717990041E-001
 7.684090137E-001 -1.789450049E-001 2.178120017E-001
 6.117550135E-001 1.858450025E-001 7.405790091E-001
 2.392600030E-001 1.851339936E-001 7.234770060E-001
 9.820389748E-002 1.818490028E-001 6.109790206E-001
 9.820389748E-002 1.818490028E-001 6.109790206E-001
 -2.287890017E-002 1.708289981E-001 5.589690208E-001
 6.706769764E-002 1.831790060E-001 5.441250205E-001
 6.706769764E-002 1.831790060E-001 5.441250205E-001
 5.904980004E-002 1.786929965E-001 1.860959977E-001
 1.235319972E-001 1.818179935E-001 9.889899939E-002
 1.235319972E-001 1.818179935E-001 9.889899939E-002
 2.011159956E-001 1.802469939E-001 -2.348070033E-002
 1.059279963E-001 1.790249944E-001 7.148770150E-003
 4.980489910E-001 1.613920033E-001 -8.536130190E-002
 4.980489910E-001 1.613920033E-001 -8.536130190E-002
 5.311539769E-001 1.795700043E-001 -3.988479823E-002
 7.551950216E-001 1.654379964E-001 3.684769943E-002
 7.284629941E-001 1.848410070E-001 9.056430310E-002
 8.108599782E-001 1.837390065E-001 1.956499964E-001
 -2.400549948E-001 -1.146209985E-001 8.430349827E-001
 -2.610090077E-001 2.481509931E-002 3.407559991E-001
 5.938640237E-001 -1.786990017E-001 5.513640121E-002
 7.376729846E-001 1.799180061E-001 5.088599920E-001
 5.224949718E-001 -7.824289799E-002 -2.428259999E-001
 6.796919703E-001 1.775269955E-001 5.900599957E-001
 7.442349792E-001 1.873749942E-001 5.793849826E-001
 5.188140273E-001 -1.015999988E-001 -4.734680057E-001
 5.060139894E-001 1.850710064E-001 7.105529904E-001
 4.914189875E-001 1.858450025E-001 7.738000154E-001
 4.102219939E-001 1.869290024E-001 7.551440001E-001
 -2.427709997E-001 8.107399940E-002 3.601689935E-001
 1.538009942E-001 1.881989986E-001 6.069009900E-001
 1.195269972E-001 1.882929951E-001 5.402449965E-001
 7.369019836E-002 1.882909983E-001 4.077109993E-001
 3.016890027E-002 1.854960024E-001 3.695099950E-001
 3.016890027E-002 1.854960024E-001 3.695099950E-001
 9.994629771E-002 1.823689938E-001 1.393650025E-001
 -2.789759934E-001 1.295929998E-001 2.051080018E-001
 -2.860960066E-001 8.329799771E-002 2.425280064E-001
 2.132299989E-001 1.848350018E-001 3.632809967E-002
 2.132299989E-001 1.848350018E-001 3.632809967E-002
 4.649670124E-001 1.863240004E-001 -1.562189963E-002
 -5.408319831E-001 -2.634250000E-002 -1.939100027E-001
 5.833190084E-001 1.858939976E-001 1.664360054E-002
 5.290349722E-001 1.876470000E-001 7.377590053E-003
 7.230399847E-001 1.806239933E-001 2.111900002E-001
 7.639970183E-001 1.858409941E-001 2.447970062E-001
 7.669990063E-001 1.793469936E-001 3.695310056E-001
 7.080749869E-001 1.495320052E-001 3.740620017E-001
 7.351009846E-001 1.707720011E-001 3.214510083E-001
 7.603989840E-001 1.781809926E-001 4.178099930E-001
 7.249029875E-001 1.658869982E-001 4.526250064E-001
 7.249029875E-001 1.658869982E-001 4.526250064E-001
 -5.289980173E-001 -7.702630013E-002 -4.584749937E-001
 -5.174409747E-001 -7.623279840E-002 -2.429970056E-001
 4.209100008E-001 1.798840016E-001 6.929079890E-001
 3.036139905E-001 1.722469926E-001 6.379969716E-001
 1.936489940E-001 1.876209974E-001 6.415849924E-001
 2.079270035E-001 1.799619943E-001 5.856140256E-001
 1.523530036E-001 1.801729947E-001 4.956710041E-001
 1.225970015E-001 1.835979968E-001 2.961620092E-001
 1.414159983E-001 1.874040067E-001 1.774459928E-001
 1.834889948E-001 1.864610016E-001 1.398389935E-001
 2.499780059E-001 1.826590002E-001 1.082409993E-001
 2.532739937E-001 1.627079993E-001 1.758529991E-001
 -3.905810118E-001 -8.029229939E-002 -7.408480048E-001
 6.413229704E-001 1.822790056E-001 1.073770002E-001
 7.153390050E-001 1.699299961E-001 2.654320002E-001
 -6.777709723E-001 1.185370013E-001 4.006449878E-001
 -6.662219763E-001 1.218279973E-001 4.576039910E-001
 1.275900006E-001 -1.764079928E-001 2.550640106E-001
 4.786489904E-001 1.567949951E-001 6.431689858E-001
 -9.116529822E-001 -1.519020051E-001 4.261589944E-001
 3.985010087E-001 1.582199931E-001 6.430969834E-001
 3.627179861E-001 1.206770018E-001 5.956040025E-001
 2.379399985E-001 1.612280011E-001 5.558949709E-001
 2.253360003E-001 1.280650049E-001 4.620729983E-001
 1.757960021E-001 1.602700055E-001 4.050680101E-001
 1.676490009E-001 1.624000072E-001 3.570899963E-001
 2.177709937E-001 1.167720035E-001 3.948079944E-001
 2.268369943E-001 1.129480004E-001 3.236109912E-001
 -4.544630051E-001 6.399440020E-002 5.724480152E-001
 2.799220085E-001 9.582860023E-002 2.430620044E-001
 -4.547730088E-001 1.050869972E-001 5.950400233E-001
 4.351359904E-001 1.639190018E-001 9.843660146E-002
 5.769529939E-001 1.757069975E-001 9.475419670E-002
 5.271109939E-001 1.742489934E-001 7.892859727E-002
 6.372500062E-001 1.590459943E-001 1.819330007E-001
 6.665679812E-001 1.464200020E-001 2.449139953E-001
 -3.880130053E-001 6.696610153E-002 5.690839887E-001
 6.174200177E-001 6.300040334E-002 4.749779999E-001
 6.174200177E-001 6.300040334E-002 4.749779999E-001
 6.743370295E-001 1.513669938E-001 5.071380138E-001
 6.224510074E-001 1.228310019E-001 5.307450294E-001
 6.267049909E-001 1.595450044E-001 5.892099738E-001
 5.696290135E-001 1.316670030E-001 5.834929943E-001
 -2.628270090E-001 6.679400057E-002 4.568969905E-001
 3.127929866E-001 1.154080033E-001 1.938589960E-001
 4.930860102E-001 2.896559983E-002 -6.289749742E-001
 5.473939776E-001 -3.405519994E-003 -4.759739935E-001
 5.938040018E-001 1.508730054E-001 1.589989960E-001
 5.391950011E-001 1.417260021E-001 1.429850012E-001
 5.805960298E-001 1.183869988E-001 1.922380030E-001
 6.409000158E-001 5.658259988E-002 3.929530084E-001
 6.272029877E-001 -1.882210001E-002 4.377380013E-001
 6.272029877E-001 -1.882210001E-002 4.377380013E-001
 3.229529858E-001 1.748539954E-001 9.886430204E-002
 5.271720290E-001 8.003269881E-002 5.666239858E-001
 4.470080137E-001 2.750210091E-002 5.690029860E-001
 4.363949895E-001 -4.459949955E-002 5.718500018E-001
 4.954549968E-001 -5.543759838E-002 5.722000003E-001
 2.139919996E-001 -8.971159905E-002 -3.575929999E-001
 3.948499858E-001 6.090759858E-002 5.679540038E-001
 4.792079926E-001 7.817029953E-002 5.817080140E-001
 -8.457049727E-002 -1.047710031E-001 7.465630174E-001
 -3.507219851E-001 1.113789976E-001 1.756020039E-001
 -5.462520123E-001 2.638499998E-002 -4.282509983E-001
 2.638190091E-001 9.780140221E-002 4.862760007E-001
 3.157050014E-001 8.360119909E-002 5.374439955E-001
 3.057259917E-001 1.307979971E-002 5.028200150E-001
 2.574900091E-001 3.408170119E-002 4.054560065E-001
 -4.960899949E-001 2.750550024E-002 -6.117569804E-001
 2.597309947E-001 1.782310009E-002 3.446969986E-001
 2.808429897E-001 1.158929989E-002 2.883419991E-001
 2.613750100E-001 -3.720619902E-002 3.176530004E-001
 3.090969920E-001 2.707389928E-002 2.469470054E-001
 4.013600051E-001 -1.791770011E-001 7.358090281E-001
 3.741829991E-001 6.609620154E-002 1.927369982E-001
 3.268600106E-001 7.159329951E-002 2.144979984E-001
 5.252100229E-001 8.698260039E-002 1.839209944E-001
 4.160229862E-001 2.449790016E-002 1.918469965E-001
 4.333930016E-001 6.620609760E-002 1.814109981E-001
 4.463520050E-001 -2.229049988E-002 1.872680038E-001
 1.516660005E-001 -1.383240074E-001 -1.821659952E-001
 4.787020087E-001 1.845920086E-002 1.900919974E-001
 5.638740063E-001 3.445670009E-002 2.278970033E-001
 5.002290010E-001 -5.906410143E-002 1.819639951E-001
 5.770660043E-001 7.923609763E-002 2.211209983E-001
 -3.849630058E-001 4.867969826E-002 -7.605100274E-001
 6.131200194E-001 7.507570088E-002 2.637349963E-001
 6.247209907E-001 4.055820033E-002 3.057810068E-001
 -2.308160067E-001 2.750550024E-002 -8.770300150E-001
 -2.606469989E-001 -7.500939816E-002 4.651759863E-001
 -2.482540011E-001 -1.144530028E-001 4.955579937E-001
 -2.443619967E-001 -1.821810007E-001 -2.201570012E-002
 7.105779648E-002 2.750550024E-002 -9.248499870E-001
 -4.739259928E-002 2.527190000E-002 -9.271510243E-001
 2.367179990E-001 2.750550024E-002 -8.770300150E-001
 -5.223249793E-001 -1.777659953E-001 7.153130136E-003
 -4.965110123E-001 -1.528850049E-001 -8.963350207E-002
 -6.537110209E-001 1.305419952E-001 5.027649999E-001
 -3.994770050E-001 -1.186489966E-002 1.943569928E-001
 -3.069210052E-001 -1.381030027E-002 2.486220002E-001
 -3.585360050E-001 -7.007340342E-002 5.619480014E-001
 -2.990019917E-001 -5.177719891E-002 5.096949935E-001
 -3.096739948E-001 -1.074569970E-001 5.585680008E-001
 -7.475889921E-001 -1.739400029E-001 9.181559831E-002
 4.176369905E-001 2.527190000E-002 -7.415059805E-001
 5.862529874E-001 1.670439988E-001 6.274030209E-001
 -5.959939957E-001 -7.053690031E-003 4.978309870E-001
 -6.452749968E-001 -1.211640015E-001 5.105130076E-001
 -8.133310080E-001 -1.765960008E-001 2.134349942E-001
 -4.071879983E-001 1.218269989E-001 6.062080264E-001
 5.101400018E-001 1.080280021E-001 -4.663789868E-001
 7.684090137E-001 -1.789450049E-001 5.368329883E-001
 -7.142279744E-001 -1.455669999E-001 3.659459949E-001
 -6.110150218E-001 -3.263000026E-002 2.714180052E-001
 -6.424220204E-001 -7.133310288E-002 3.073340058E-001
 -5.894849896E-001 -1.563369930E-001 1.318590045E-001
 -8.461009860E-001 -1.765960008E-001 3.347710073E-001
 -3.260270059E-001 -1.254040003E-001 1.683209985E-001
 -2.439099997E-001 1.170200035E-001 4.791760147E-001
 -2.756339908E-001 1.362829953E-001 5.573830009E-001
 -1.873169988E-001 -1.472360045E-001 4.410330057E-001
 -2.930729985E-001 -1.474979967E-001 5.971570015E-001
 -2.654669881E-001 -1.361200064E-001 5.550839901E-001
 -4.927240014E-001 -1.109969988E-001 6.028500199E-001
 -5.558159947E-001 -1.360380054E-001 6.093490124E-001
 -8.453119993E-001 -1.609439999E-001 5.844579935E-001
 -5.716890097E-001 -1.099810004E-001 5.722849965E-001
 -5.716890097E-001 -1.099810004E-001 5.722849965E-001
 5.165359974E-001 8.824550360E-002 -2.492080033E-001
 -6.231690049E-001 -8.675029874E-002 2.529790103E-001
 -6.257879734E-001 -1.511839926E-001 1.660860032E-001
 -6.149680018E-001 -1.138589978E-001 2.161680013E-001
 -4.085870087E-001 -1.134449989E-001 1.474889964E-001
 -3.982250094E-001 -1.643860042E-001 8.097379655E-002
 -2.153310031E-001 -1.276730001E-001 3.074649870E-001
 -2.023800015E-001 -1.517280042E-001 2.549459934E-001
 -1.231440008E-001 -1.765329987E-001 5.038139820E-001
 -2.065809965E-001 -1.579519957E-001 5.330200195E-001
 -1.784020066E-001 -1.625099927E-001 4.959059954E-001
 -2.139499933E-001 -1.677719951E-001 5.777919888E-001
 -2.977490127E-001 -1.662340015E-001 6.421030164E-001
 -5.298929811E-001 -1.765960008E-001 7.697049975E-001
 -4.419099987E-001 -1.295109987E-001 6.238920093E-001
 -3.928790092E-001 -1.460119933E-001 6.388170123E-001
 -3.844780028E-001 -1.763059944E-001 7.114400268E-001
 -4.517990053E-001 -1.675080061E-001 6.824619770E-001
 -5.163580179E-001 -1.531320065E-001 6.494129896E-001
 -6.137310266E-001 -1.365150064E-001 5.731880069E-001
 -6.137310266E-001 -1.365150064E-001 5.731880069E-001
 -6.476489902E-001 -1.694869995E-001 6.185709834E-001
 -6.476489902E-001 -1.694869995E-001 6.185709834E-001
 -5.739359856E-001 -1.633799970E-001 6.465759873E-001
 -7.082499862E-001 -1.499409974E-001 4.603480101E-001
 -6.835129857E-001 -1.591680050E-001 5.438529849E-001
 -5.270490050E-001 8.367169648E-002 -3.306559920E-001
 -5.270490050E-001 8.367169648E-002 -3.306559920E-001
 -8.072440028E-001 -1.778769940E-001 4.667670131E-001
 -7.204539776E-001 -1.575810015E-001 2.968809903E-001
 -7.635319829E-001 -1.698080003E-001 4.116410017E-001
 -3.646430075E-001 -1.765960008E-001 7.696750164E-001
 -7.136240005E-001 -1.674389988E-001 2.238180041E-001
 -6.681929827E-001 -1.435910016E-001 2.333199978E-001
 -6.863049865E-001 -1.676619947E-001 1.811890006E-001
 -6.177089810E-001 -1.744910032E-001 9.147089720E-002
 -4.306769967E-001 1.188369989E-001 -6.372079849E-001
 -4.306769967E-001 1.188369989E-001 -6.372079849E-001
 -5.454840064E-001 -1.675300002E-001 8.428420126E-002
 -2.207989991E-001 -1.284179986E-001 -4.613929987E-001
 -4.735389948E-001 -1.362809986E-001 1.226610020E-001
 -4.288010001E-001 -1.448709965E-001 1.096339971E-001
 -3.047420084E-001 -1.741530001E-001 8.066900074E-002
 -2.494010031E-001 -1.613679975E-001 1.570730060E-001
 -2.607980072E-001 -1.738239974E-001 1.095789969E-001
 -2.212889940E-001 -1.549360007E-001 2.050320059E-001
 -1.737779975E-001 -1.681019962E-001 2.229000032E-001
 -1.660690010E-001 -1.619219929E-001 2.974790037E-001
 -1.193350032E-001 -1.778910011E-001 2.596960068E-001
 -3.673259914E-001 1.154740006E-001 -7.260119915E-001
 -3.673259914E-001 1.154740006E-001 -7.260119915E-001
 -1.206249967E-001 -1.723980010E-001 4.002850056E-001
 -3.819809854E-002 -1.781219989E-001 3.847090006E-001
 -7.441800088E-002 -1.785629988E-001 4.809649885E-001
 -1.541370004E-001 -1.760240048E-001 5.517240167E-001
 -1.598159969E-001 -1.793099940E-001 6.061170101E-001
 3.990289867E-001 1.857649982E-001 3.573530167E-002
 -1.737630069E-001 -1.728429943E-001 6.921169758E-001
 -1.058180034E-001 -9.823109955E-002 -5.644429922E-001
 -3.441370130E-001 -1.689749956E-001 6.728050113E-001
 -4.281629920E-001 -1.785690039E-001 7.320380211E-001
 -4.935559928E-001 -1.777539998E-001 7.258390188E-001
 1.459639966E-001 1.803999990E-001 5.043920130E-002
 -2.558949888E-001 1.043910012E-001 -8.262599707E-001
 -2.558949888E-001 1.043910012E-001 -8.262599707E-001
 -6.841149926E-001 -1.791030020E-001 6.548389792E-001
 -6.841149926E-001 -1.791030020E-001 6.548389792E-001
 2.542020082E-001 1.808770001E-001 -5.620500073E-002
 -7.417349815E-001 -1.736350060E-001 5.235610008E-001
 -4.781499878E-002 9.337480366E-002 -8.996049762E-001
 -4.781499878E-002 9.337480366E-002 -8.996049762E-001
 -7.647539973E-001 -1.789450049E-001 2.093060017E-001
 -4.645789862E-001 -1.780550033E-001 2.344119921E-002
 -3.860000074E-001 -1.791609973E-001 6.127010100E-003
 -2.937900126E-001 -1.797280014E-001 1.897910051E-002
 -2.271569967E-001 -1.797800064E-001 4.873939976E-002
 1.135459989E-001 1.022109985E-001 -8.844889998E-001
 1.135459989E-001 1.022109985E-001 -8.844889998E-001
 -1.902890056E-001 -1.753370017E-001 1.610240042E-001
 -1.524019986E-001 -1.793480068E-001 1.213330030E-001
 -6.602299958E-002 -1.748189926E-001 2.326309979E-001
 -5.616470054E-002 -1.787970066E-001 3.314520121E-001
 -3.999509849E-003 -1.747509986E-001 3.143999875E-001
 2.646479905E-001 1.022109985E-001 -8.255280256E-001
 -1.324360073E-001 -1.728239954E-001 6.535159945E-001
 2.835130095E-001 -1.458359957E-001 1.645040065E-001
 -4.282509983E-001 -1.749110073E-001 7.859820127E-001
 -4.856500030E-001 -1.728270054E-001 7.944369912E-001
 -7.268660069E-001 -1.720840037E-001 6.908079982E-001
 -7.268660069E-001 -1.720840037E-001 6.908079982E-001
 2.836180031E-001 1.858450025E-001 7.415739894E-001
 -7.295309901E-001 -1.786260009E-001 6.425780058E-001
 -7.976899743E-001 -1.786260009E-001 5.424069762E-001
 -8.740220070E-001 -1.676010042E-001 4.600549936E-001
 -1.366170030E-002 -1.154780015E-001 -6.035850048E-001
 -8.491770029E-001 -1.738110036E-001 2.681120038E-001
 2.816039920E-001 -9.808100015E-002 2.287050039E-001
 -7.358070016E-001 -1.791819930E-001 1.488749981E-001
 2.488989979E-001 -9.581740201E-002 2.785190046E-001
 -6.892229915E-001 -1.767310053E-001 5.615330115E-002
 -7.483270168E-001 -1.623769999E-001 4.522870108E-002
 -3.976300061E-001 -1.750469953E-001 -4.296009988E-002
 -4.638909996E-001 -1.750539988E-001 -3.234029934E-002
 -5.968720093E-002 -1.694879979E-001 1.821810007E-001
 4.657590091E-001 1.489419937E-001 -4.669199884E-001
 -7.627539802E-003 -1.611019969E-001 1.657110006E-001
 -4.924809933E-002 -1.756480038E-001 2.766099870E-001
 2.147210017E-002 -1.566630006E-001 5.831829906E-001
 1.250389963E-002 -1.639840007E-001 5.310500264E-001
 -9.396109730E-002 -1.706220061E-001 6.158810258E-001
 -8.457049727E-002 -1.425040066E-001 6.917039752E-001
 -5.783170089E-002 -1.512590051E-001 6.400370002E-001
 -1.807399988E-001 -1.595859975E-001 7.456809878E-001
 -1.308220029E-001 -1.522089988E-001 7.192590237E-001
 -2.129089981E-001 -1.395139992E-001 8.005539775E-001
 -2.842929959E-001 -1.512439996E-001 8.169299960E-001
 4.710539877E-001 1.425559968E-001 -2.759859860E-001
 -4.046109915E-001 -1.495160013E-001 8.459240198E-001
 -4.901559949E-001 -1.495160013E-001 8.459240198E-001
 -6.104800105E-001 -1.512439996E-001 8.169299960E-001
 -6.818460226E-001 -1.395359933E-001 8.005620241E-001
 -7.971050143E-001 -1.423480064E-001 7.046329975E-001
 -7.971050143E-001 -1.423480064E-001 7.046329975E-001
 -8.617029786E-001 -1.289709955E-001 6.508060098E-001
 -8.992189765E-001 -1.304090023E-001 5.800169706E-001
 5.171700120E-001 1.038289964E-001 -1.735199988E-001
 -8.992189765E-001 -1.304090023E-001 1.746280044E-001
 -8.004360199E-001 -1.715970039E-001 1.444659978E-001
 -8.574659824E-001 -1.519020051E-001 1.552750021E-001
 -8.015319705E-001 -1.461720020E-001 6.204909831E-002
 -7.702360153E-001 -1.320250034E-001 4.401689861E-003
 -6.486470103E-001 -1.518660039E-001 -4.344969988E-002
 -1.380780041E-001 -1.208320037E-001 7.765309811E-001
 -1.719599962E-001 -6.644769758E-002 8.387809992E-001
 -1.719599962E-001 -6.644769758E-002 8.387809992E-001
 -7.228569984E-001 -6.645219773E-002 8.387429714E-001
 -7.228569984E-001 -6.645219773E-002 8.387429714E-001
 -8.169569969E-001 -7.406129688E-002 7.635120153E-001
 -8.474199772E-001 -8.750910312E-002 7.233170271E-001
 -8.474199772E-001 -8.750910312E-002 7.233170271E-001
 -9.237560034E-001 -9.136120230E-002 6.003590226E-001
 -9.626510143E-001 -8.750910312E-002 4.962179959E-001
 -4.639649987E-001 1.446029991E-001 -4.772140086E-001
 -9.544259906E-001 -1.146299988E-001 4.302789867E-001
 -9.481959939E-001 -1.146299988E-001 2.850280106E-001
 -9.347580075E-001 -8.750910312E-002 1.718800068E-001
 -8.253690004E-001 -8.367440104E-002 6.337570027E-003
 -7.738549709E-001 -8.324299753E-002 -4.212649912E-002
 -7.209219933E-001 -8.750910312E-002 -7.535599917E-002
 -5.745109916E-001 -1.303790063E-001 -1.014579982E-001
 4.536740109E-002 -8.818800002E-002 7.264940143E-001
 -1.111229975E-002 -4.411150143E-002 7.361159921E-001
 -4.571060091E-002 -8.818800002E-002 7.264940143E-001
 -1.175239980E-001 -7.263419777E-002 7.998449802E-001
 -1.175239980E-001 -7.263419777E-002 7.998449802E-001
 -2.284249961E-001 -6.506589800E-002 8.701959848E-001
 -2.284249961E-001 -6.506589800E-002 8.701959848E-001
 -3.987450004E-001 -6.021440029E-002 9.160929918E-001
 -3.987450004E-001 -6.021440029E-002 9.160929918E-001
 -4.960229993E-001 -6.021440029E-002 9.160929918E-001
 -4.960229993E-001 -6.021440029E-002 9.160929918E-001
 -6.663460135E-001 -6.506589800E-002 8.701959848E-001
 -6.663460135E-001 -6.506589800E-002 8.701959848E-001
 -7.879459858E-001 -3.011829965E-002 8.078100085E-001
 -7.879459858E-001 -3.011829965E-002 8.078100085E-001
 -8.651040196E-001 -4.539529979E-002 7.301449776E-001
 -8.651040196E-001 -4.539529979E-002 7.301449776E-001
 -9.053930044E-001 -3.011829965E-002 6.804069877E-001
 -3.056159914E-001 1.552509964E-001 -7.174230218E-001
 -9.640210271E-001 -3.011829965E-002 5.653430223E-001
 -9.828889966E-001 -6.506589800E-002 4.389660060E-001
 -9.828889966E-001 -6.506589800E-002 4.389660060E-001
 -9.958289862E-001 -3.011829965E-002 3.548330069E-001
 -9.738519788E-001 -6.021440029E-002 2.510089874E-001
 -9.738519788E-001 -6.021440029E-002 2.510089874E-001
 -9.640210271E-001 -3.011829965E-002 1.893009990E-001
 -9.640210271E-001 -3.011829965E-002 1.893009990E-001
 -9.043040276E-001 -3.011829965E-002 7.314869761E-002
 -9.043040276E-001 -3.011829965E-002 7.314869761E-002
 -8.622149825E-001 -2.902239934E-002 1.726179942E-002
 -8.622149825E-001 -2.902239934E-002 1.726179942E-002
 -7.849630117E-001 -3.011829965E-002 -5.681629851E-002
 -7.356309891E-001 -4.539529979E-002 -8.731489629E-002
 2.584480047E-001 -1.504359990E-001 -3.233219981E-001
 -6.260610223E-001 -9.068460017E-002 -1.212129965E-001
 -6.613090038E-001 -2.690670080E-002 -1.304879934E-001
 -1.260250062E-001 -3.218650073E-002 8.228129745E-001
 -1.576440036E-001 2.597100101E-003 8.486539721E-001
 -2.640410066E-001 -1.336709969E-002 8.984280229E-001
 -4.473839998E-001 -3.121430054E-002 9.265779853E-001
 -4.932749867E-001 -1.265009958E-002 9.279279709E-001
 -4.014930129E-001 -1.265009958E-002 9.279279709E-001
 -3.917950094E-001 3.591530025E-002 9.254609942E-001
 -5.029720068E-001 3.591530025E-002 9.254609942E-001
 -6.307290196E-001 -1.336709969E-002 8.984280229E-001
 -7.544209957E-001 1.086589973E-002 8.372499943E-001
 -4.697769880E-002 1.446029991E-001 -8.527200222E-001
 -9.983130097E-001 -1.264880039E-002 4.211780131E-001
 5.375049710E-001 1.223480031E-001 -1.310050040E-001
 5.375049710E-001 1.223480031E-001 -1.310050040E-001
 4.805499911E-001 1.351339966E-001 -1.449549943E-001
 -8.581680059E-001 3.591530025E-002 1.015840005E-002
 -7.720680237E-001 1.824760064E-002 -7.068630308E-002
 -7.720680237E-001 1.824760064E-002 -7.068630308E-002
 5.306850001E-002 1.552509964E-001 -8.339689970E-001
 5.306850001E-002 1.552509964E-001 -8.339689970E-001
 -6.709920168E-001 3.705089912E-002 -1.268119961E-001
 -6.709920168E-001 3.705089912E-002 -1.268119961E-001
 -1.985609997E-003 1.590289921E-002 7.412019968E-001
 -1.985609997E-003 1.590289921E-002 7.412019968E-001
 -1.985609997E-003 1.590289921E-002 7.412019968E-001
 4.140749946E-002 8.082740009E-002 7.375530005E-001
 4.140749946E-002 8.082740009E-002 7.375530005E-001
 5.595729873E-002 1.304049939E-001 7.012969851E-001
 5.595729873E-002 1.304049939E-001 7.012969851E-001
 -9.985200316E-002 5.099010188E-003 8.057810068E-001
 -9.985200316E-002 5.099010188E-003 8.057810068E-001
 -2.619220018E-001 3.345169872E-002 8.978850245E-001
 -2.937740088E-001 6.843859702E-002 8.979380131E-001
 -2.408549935E-001 8.552829921E-002 8.707470298E-001
 -4.923500121E-001 8.552770317E-002 9.102479815E-001
 -4.024179876E-001 8.552770317E-002 9.102479815E-001
 1.915300041E-001 1.552509964E-001 -7.961649895E-001
 -6.328480244E-001 3.345169872E-002 8.978850245E-001
 -6.539170146E-001 8.552829921E-002 8.707470298E-001
 -6.009929776E-001 6.843859702E-002 8.979380131E-001
 -8.464109898E-001 6.359159946E-002 7.461649776E-001
 -9.667519927E-001 2.562459931E-002 5.656099916E-001
 -9.667519927E-001 2.562459931E-002 5.656099916E-001
 -9.803259969E-001 6.359159946E-002 4.833419919E-001
 -9.667519927E-001 2.562459931E-002 1.890349984E-001
 -9.803259969E-001 6.359159946E-002 2.713029981E-001
 3.711889982E-001 1.260980070E-001 -7.145439982E-001
 -8.511059880E-001 8.552770317E-002 2.669589967E-002
 -7.422239780E-001 5.971299857E-002 -8.259700239E-002
 -7.774029970E-001 8.134630322E-002 -4.709380120E-002
 -5.841510296E-001 4.393000156E-002 -1.605789959E-001
 -5.841510296E-001 4.393000156E-002 -1.605789959E-001
 -1.183469966E-001 7.358869910E-002 8.053889871E-001
 -3.530830145E-001 1.351709962E-001 8.669530153E-001
 -2.410739958E-001 1.351609975E-001 8.315169811E-001
 -6.536679864E-001 1.351709962E-001 8.315399885E-001
 -7.522889972E-001 6.843719631E-002 8.260409832E-001
 -7.972810268E-001 8.552829921E-002 7.817729712E-001
 -8.323060274E-001 1.134629995E-001 7.234280109E-001
 -9.536420107E-001 1.134629995E-001 4.852960110E-001
 -9.802560210E-001 8.552829921E-002 4.226650000E-001
 -9.802560210E-001 8.552829921E-002 3.319799900E-001
 -9.536420107E-001 1.134629995E-001 2.693490088E-001
 -6.883730292E-001 1.351709962E-001 -5.920829996E-002
 5.310639739E-001 -9.451249987E-002 5.800409913E-001
 -5.674690008E-001 1.311160028E-001 -1.130170003E-001
 4.289430082E-001 1.524440050E-001 -1.615909934E-001
 -3.565450013E-001 1.685139984E-001 8.210030198E-001
 -2.552770078E-001 1.685110033E-001 7.872189879E-001
 -5.032140017E-001 1.351709962E-001 8.730469942E-001
 -4.864659905E-001 1.664700061E-001 8.327839971E-001
 -4.278430045E-001 1.643050015E-001 8.377929926E-001
 -5.382189751E-001 1.685139984E-001 8.210030198E-001
 8.513999730E-002 -1.734949946E-001 -8.877520263E-002
 -7.781140208E-001 1.319929957E-001 7.551760077E-001
 -7.868099809E-001 1.643220037E-001 6.858879924E-001
 -8.965290189E-001 1.643220037E-001 4.705539942E-001
 -9.474729896E-001 1.319929957E-001 4.227919877E-001
 -9.474729896E-001 1.319929957E-001 3.318530023E-001
 -9.026250243E-001 1.664700061E-001 4.177989960E-001
 -8.965290189E-001 1.643220037E-001 2.840909958E-001
 -8.457360268E-001 1.643220037E-001 1.498599946E-001
 -7.385630012E-001 1.831060052E-001 2.116439939E-001
 -6.225810051E-001 1.292259991E-001 -9.734210372E-002
 -5.354020000E-001 1.601999998E-001 -8.104539663E-002
 -6.082040071E-001 1.642969996E-001 -5.453880131E-002
 -4.391489923E-001 1.496430039E-001 -1.561599970E-001
 -2.802300081E-002 -1.771530062E-001 -6.881830096E-002
 -3.086840035E-003 1.830990016E-001 3.369680047E-001
 1.389169972E-002 1.839970052E-001 4.139170051E-001
 1.389169972E-002 1.839970052E-001 4.139170051E-001
 -1.100720018E-001 1.841409951E-001 5.997359753E-001
 -1.905380040E-001 1.645970047E-001 7.600349784E-001
 -1.358000040E-001 1.637910008E-001 7.176880240E-001
 -1.874530017E-001 1.865630001E-001 6.621080041E-001
 -2.823399901E-001 1.858450025E-001 7.405790091E-001
 7.076150179E-001 -1.426890045E-001 4.105310142E-001
 7.076150179E-001 -1.426890045E-001 4.105310142E-001
 -6.104750037E-001 1.858450025E-001 7.415739894E-001
 -6.708790064E-001 1.685139984E-001 7.712209821E-001
 -7.150530219E-001 1.858450025E-001 6.733490229E-001
 -8.121119738E-001 1.800519973E-001 5.891829729E-001
 -8.116369843E-001 1.858450025E-001 5.404130220E-001
 -6.708750129E-001 1.685120016E-001 -1.657840051E-002
 -6.548280120E-001 1.851339936E-001 3.116820008E-002
 -4.525650144E-001 1.737769991E-001 -6.626860052E-002
 -4.525650144E-001 1.737769991E-001 -6.626860052E-002
 -3.336380124E-001 1.852069944E-001 -9.504839778E-003
 -2.955470085E-001 1.805150062E-001 -4.179700091E-002
 -1.180680022E-001 1.778150052E-001 4.162300006E-002
 -1.616019988E-003 1.708520055E-001 1.896760017E-001
 -1.616019988E-003 1.708520055E-001 1.896760017E-001
 -1.616019988E-003 1.708520055E-001 1.896760017E-001
 -3.504519910E-002 1.798969954E-001 2.355570048E-001
 -3.109470010E-003 1.796270013E-001 2.785849869E-001
 -3.901270032E-002 1.871789992E-001 3.671939969E-001
 -7.471969724E-002 1.818059981E-001 5.578389764E-001
 -1.566559970E-001 1.802130044E-001 5.149520040E-001
 -1.359360069E-001 1.872230023E-001 5.616549850E-001
 -2.219830006E-001 1.843319982E-001 7.171149850E-001
 -4.026699960E-001 1.858450025E-001 7.738000154E-001
 -4.920969903E-001 1.858450025E-001 7.738000154E-001
 6.380339861E-001 -9.963849932E-002 2.648350000E-001
 -7.471650243E-001 1.847890019E-001 5.445830226E-001
 -7.591670156E-001 1.797160059E-001 4.402010143E-001
 -8.438640237E-001 1.858450025E-001 4.220359921E-001
 -8.523749709E-001 1.846430004E-001 3.560479879E-001
 -7.891460061E-001 1.860670000E-001 3.270280063E-001
 -6.987929940E-001 1.878760010E-001 1.077530012E-001
 -4.910359979E-001 1.827369928E-001 -3.343959898E-002
 -4.004499912E-001 1.865659952E-001 3.169320151E-002
 -4.628620148E-001 1.842609942E-001 4.051949829E-002
 -3.236129880E-001 1.863359958E-001 3.863019869E-002
 -3.236129880E-001 1.863359958E-001 3.863019869E-002
 -2.175710052E-001 1.859810054E-001 4.101010039E-002
 -1.793749928E-001 1.872009933E-001 9.176360071E-002
 -3.844769895E-001 1.670330018E-001 6.585450172E-001
 -4.093180001E-001 1.709800065E-001 -4.672619998E-001
 -9.852450341E-002 1.872240007E-001 2.082419991E-001
 -9.095159918E-002 1.876959950E-001 3.581590056E-001
 -2.100429982E-001 1.696510017E-001 5.497829914E-001
 6.538959742E-001 -1.389680058E-001 2.244600058E-001
 -4.860189855E-001 1.701029986E-001 6.662899852E-001
 -5.511630177E-001 1.662710011E-001 6.435329914E-001
 -6.444849968E-001 1.869080067E-001 6.699270010E-001
 -6.695669889E-001 1.744610071E-001 5.848259926E-001
 -6.695669889E-001 1.744610071E-001 5.848259926E-001
 -7.848259807E-001 1.872469932E-001 4.962260127E-001
 -7.784680128E-001 1.864400059E-001 2.628810108E-001
 -6.777949929E-001 -1.751240045E-001 1.307840049E-001
 -3.868240118E-001 1.744509935E-001 7.930059731E-002
 -4.628050029E-001 1.573179960E-001 1.049840003E-001
 -2.534289956E-001 1.872249991E-001 7.380659878E-002
 -2.534289956E-001 1.872249991E-001 7.380659878E-002
 -1.841720045E-001 1.864600033E-001 1.398250014E-001
 -1.841720045E-001 1.864600033E-001 1.398250014E-001
 -1.478839964E-001 1.876560003E-001 1.831640005E-001
 -2.263579965E-001 1.711280048E-001 1.861779988E-001
 -1.713040024E-001 1.795659959E-001 2.240130007E-001
 -1.868270040E-001 1.509770006E-001 4.038749933E-001
 -1.632560045E-001 1.716029942E-001 4.620339870E-001
 -2.029000074E-001 1.571100056E-001 4.911740124E-001
 -4.003849998E-002 1.709800065E-001 -7.975900173E-001
 -7.826269865E-001 -1.750929952E-001 3.367260098E-001
 -2.459540069E-001 1.866569966E-001 6.713590026E-001
 -3.230020106E-001 1.636900008E-001 6.281200051E-001
 -3.299640119E-001 1.197689995E-001 5.772839785E-001
 -4.873819947E-001 1.411560029E-001 6.238960028E-001
 -6.081309915E-001 1.744630039E-001 6.338179708E-001
 -7.122830153E-001 1.665599942E-001 4.838719964E-001
 -7.490289807E-001 1.742389947E-001 3.741090000E-001
 -7.075849771E-001 1.631630063E-001 2.768369913E-001
 -6.614379883E-001 1.176050007E-001 2.972779870E-001
 -6.497240067E-001 1.639530063E-001 1.745560020E-001
 -6.500250101E-001 1.281840056E-001 2.482800037E-001
 -5.197589993E-001 1.184559986E-001 1.618870050E-001
 -5.265510082E-001 1.561879963E-001 1.199290007E-001
 -4.667829871E-001 1.100860015E-001 1.554369926E-001
 -3.178809881E-001 1.748130023E-001 1.014909968E-001
 -3.632639945E-001 1.495919973E-001 1.288049966E-001
 9.459040165E-001 1.245459989E-001 2.823199928E-001
 -2.621330023E-001 1.685390025E-001 1.551800072E-001
 -2.548919916E-001 1.172970012E-001 2.528879941E-001
 -1.344729960E-001 1.798219979E-001 3.095439970E-001
 -2.115889937E-001 1.576610059E-001 2.474029958E-001
 -2.069880068E-001 1.437560022E-001 3.006469905E-001
 -2.146520019E-001 1.247960031E-001 3.470320106E-001
 -2.227070034E-001 1.195639968E-001 4.250330031E-001
 -2.407570034E-001 1.796540022E-001 -6.606130302E-002
 3.085089922E-001 1.594409943E-001 -7.122750282E-001
 3.671990037E-001 1.767739952E-001 -5.410869718E-001
 6.885700226E-001 1.153810024E-001 -7.846579701E-002
 -2.535719872E-001 5.159889907E-002 4.027239978E-001
 -2.747290134E-001 -8.039900102E-003 4.617669880E-001
 -3.081510067E-001 2.776400000E-002 5.101079941E-001
 -3.375070095E-001 6.862519681E-002 5.468199849E-001
 -2.803179920E-001 8.423279971E-002 5.023229718E-001
 -3.491230011E-001 -1.055040024E-002 5.386959910E-001
 -4.098739922E-001 -2.187789977E-002 5.615079999E-001
 -8.116369843E-001 1.858450025E-001 2.142319977E-001
 -2.431630045E-001 -1.698970050E-001 6.185659766E-001
 3.764539957E-001 1.694429964E-001 -1.618209928E-001
 2.082370073E-001 -1.274469942E-001 3.206399977E-001
 -4.996820092E-001 1.169269998E-002 5.563489795E-001
 -4.996820092E-001 1.169269998E-002 5.563489795E-001
 -5.546190143E-001 4.904710222E-003 5.316020250E-001
 -5.846080184E-001 1.052369997E-001 5.470700264E-001
 -5.846080184E-001 1.052369997E-001 5.470700264E-001
 -5.853449702E-001 3.918800130E-002 5.097860098E-001
 -9.718190134E-002 -1.764629930E-001 5.545319915E-001
 -6.214280128E-001 -4.522140138E-003 4.564209878E-001
 -6.571829915E-001 8.973249793E-002 3.537369967E-001
 -6.450840235E-001 5.663270131E-002 3.888199925E-001
 -6.351130009E-001 -6.351320073E-003 3.414070010E-001
 -6.362569928E-001 5.872390047E-002 3.116599917E-001
 -6.169549823E-001 6.266319752E-002 2.683570087E-001
 -5.873069763E-001 -6.063909829E-002 2.332379967E-001
 -5.586590171E-001 -1.594159938E-002 2.241629958E-001
 -4.546580017E-001 4.346319940E-003 1.891279966E-001
 -4.613310099E-001 -6.040069833E-002 1.760859936E-001
 -4.192439914E-001 1.010800004E-001 1.621049941E-001
 -3.496359885E-001 1.255779993E-003 2.155389935E-001
 8.921089768E-001 1.245459989E-001 6.219339967E-001
 -3.042959869E-001 -1.602160037E-001 1.266009957E-001
 -2.660779953E-001 6.769350171E-002 2.892850041E-001
 -2.732959986E-001 -7.430830039E-003 3.057680130E-001
 9.443500042E-001 1.245459989E-001 4.820840061E-001
 1.188260019E-001 7.165309787E-002 -5.479500294E-001
 -8.915639669E-002 3.897120059E-002 -5.489569902E-001
 -1.830780059E-001 4.563150182E-002 -4.384129941E-001
 -1.619890034E-001 6.309760362E-002 -2.627559900E-001
 -3.325439990E-001 1.756010056E-001 -1.308889985E-001
 2.563660145E-001 -1.670150012E-001 -2.411590070E-001
 1.061090007E-001 1.546250004E-002 -2.210090011E-001
 8.490859866E-001 3.657799959E-002 7.899380289E-004
 1.931139976E-001 1.504749991E-002 -3.788959980E-001
 1.702290028E-001 2.963940054E-002 -4.762600064E-001
 1.886110008E-001 -8.230000094E-005 -4.220930040E-001
 1.332170069E-001 1.137849987E-001 -5.714290142E-001
 -3.935320079E-001 1.767719984E-001 -3.332760036E-001
 7.683549821E-002 8.596029878E-002 -5.752810240E-001
 6.996279955E-001 5.680700019E-002 -1.059999987E-001
 6.996279955E-001 5.680700019E-002 -1.059999987E-001
 -1.670800000E-001 7.018730044E-002 -4.948090017E-001
 -1.898809969E-001 1.309369951E-001 -5.352960229E-001
 -2.233179957E-001 1.075979993E-001 -4.221189916E-001
 -1.986840069E-001 1.222940013E-001 -2.483129948E-001
 -3.121860027E-001 1.755709946E-001 -6.332550049E-001
 1.888590008E-001 1.581590027E-001 -5.958459973E-001
 1.957529932E-001 3.804659843E-002 8.674809933E-001
 2.617119998E-002 1.111410037E-001 -6.055679917E-001
 2.617119998E-002 1.111410037E-001 -6.055679917E-001
 2.622400038E-002 1.449819952E-001 -6.417670250E-001
 2.622400038E-002 1.449819952E-001 -6.417670250E-001
 -9.705360234E-002 1.225809976E-001 -5.968729854E-001
 -2.539190054E-001 1.510940045E-001 -2.827349901E-001
 -3.240360022E-001 1.733410060E-001 -3.288500011E-001
 6.272779703E-001 -8.531650156E-002 4.921199977E-001
 -1.381610036E-001 1.323170066E-001 -1.705929935E-001
 6.976820230E-001 3.803800046E-002 8.674579859E-001
 6.976820230E-001 3.803800046E-002 8.674579859E-001
 -7.920759916E-002 1.767739952E-001 -7.685430050E-001
 6.609410048E-001 -1.027399972E-001 4.466679990E-001
 7.030349970E-002 1.718789935E-001 9.913810343E-002
 7.030349970E-002 1.718789935E-001 9.913810343E-002
 -1.472710050E-003 1.635600030E-001 1.321929991E-001
 -1.472710050E-003 1.635600030E-001 1.321929991E-001
 6.703469753E-001 -1.044460014E-001 3.950319886E-001
 6.703469753E-001 -1.044460014E-001 3.950319886E-001
 2.927300036E-001 1.735109985E-001 -5.441319942E-001
 2.268439978E-001 1.780640036E-001 -6.528069973E-001
 -1.616570055E-001 1.496039927E-001 -6.007829905E-001
 -2.136639953E-001 1.592060030E-001 -5.733450055E-001
 -9.850940108E-002 1.626060009E-001 -6.560860276E-001
 -2.342849970E-001 1.761849970E-001 -6.313899755E-001
 -2.340289950E-001 1.387680024E-001 -4.783459902E-001
 8.459330201E-001 5.088449921E-003 7.600950003E-001
 -2.843689919E-001 1.580699980E-001 -4.138100147E-001
 -2.010969967E-001 1.532859951E-001 -1.863960028E-001
 -2.890230119E-001 1.774030030E-001 -1.799950004E-001
 -2.449660003E-001 1.614300013E-001 -2.256820053E-001
 -2.441740036E-001 1.779920012E-001 -1.261759996E-001
 -1.094990000E-001 1.496669948E-001 -1.303659976E-001
 -1.212809980E-001 1.765149981E-001 -5.047589913E-002
 -2.598249912E-001 -1.724510044E-001 -2.375150025E-001
 1.079920027E-002 1.337449998E-001 -1.259520054E-001
 -1.618090086E-002 1.751559973E-001 -3.597860038E-002
 9.038209915E-002 1.514749974E-001 -1.136860028E-001
 3.706289828E-002 1.621730030E-001 -8.103259653E-002
 1.579120010E-001 1.750070006E-001 -7.447270304E-002
 1.825989932E-001 1.518040001E-001 -1.666219980E-001
 2.386939973E-001 1.749770045E-001 -1.237630025E-001
 2.807669938E-001 1.652009934E-001 -2.524110079E-001
 2.294989973E-001 1.280599982E-001 -2.789730132E-001
 3.658939898E-001 1.784269959E-001 -3.327839971E-001
 2.651909888E-001 1.442209929E-001 -3.366929889E-001
 3.317860067E-001 1.727689952E-001 -3.798829913E-001
 3.426249921E-001 1.785099953E-001 -4.968590140E-001
 3.191370070E-001 1.721899956E-001 -4.349740148E-001
 2.974289954E-001 1.767739952E-001 -6.472160220E-001
 2.017730027E-001 1.767739952E-001 -7.240430117E-001
 1.602949947E-001 1.775110066E-001 -6.894689798E-001
 8.294499665E-002 1.767739952E-001 -7.688900232E-001
 -3.813020140E-002 1.741729975E-001 -7.095410228E-001
 2.420260012E-002 1.722909957E-001 -7.021920085E-001
 2.420260012E-002 1.722909957E-001 -7.021920085E-001
 -1.723220050E-001 -1.506720036E-001 3.650250137E-001
 -1.806640029E-001 1.725769937E-001 -6.524270177E-001
 -1.586470008E-001 1.787630022E-001 -7.041270137E-001
 -3.252120018E-001 1.775670052E-001 -5.680800080E-001
 -3.269549906E-001 1.743360013E-001 -4.370430112E-001
 -2.932539880E-001 1.696379930E-001 -4.965789914E-001
 -3.935289979E-001 1.767739952E-001 -4.227100015E-001
 1.855330020E-001 -5.018720031E-002 -4.494630098E-001
 6.780689955E-002 1.784660071E-001 -2.202769928E-002
 -4.913489893E-002 1.765840054E-001 3.109980002E-002
 1.062220037E-001 1.734029949E-001 -5.967130139E-002
 1.535599977E-001 1.793680042E-001 -1.017840020E-002
 2.086360008E-001 1.781020015E-001 -8.445700258E-002
 -5.148599744E-001 -1.013789997E-001 1.648350060E-001
 3.203510046E-001 1.782909930E-001 -2.042029947E-001
 3.671990037E-001 1.788239926E-001 -4.446989894E-001
 3.968490064E-001 1.594409943E-001 -6.014919877E-001
 1.774699986E-001 3.636480076E-003 -3.086999953E-001
 -5.426549911E-001 -6.916300207E-002 1.967329979E-001
 -1.843599975E-001 1.594409943E-001 -7.903339863E-001
 -1.989029944E-001 1.758680046E-001 -7.304400206E-001
 -4.113250077E-001 1.493020058E-001 -5.976679921E-001
 -4.518310130E-001 1.548829973E-001 -3.100970089E-001
 -6.731079817E-001 -1.094100028E-001 3.371190131E-001
 -4.315629900E-001 1.608970016E-001 -1.081390008E-001
 -3.846350014E-001 1.679130048E-001 -1.431249976E-001
 -3.324609995E-001 1.759259999E-001 -7.408949733E-002
 -6.748620272E-001 -1.159590036E-001 4.260599911E-001
 -5.710760131E-002 1.579750031E-001 -9.639400244E-002
 -2.789469995E-002 1.675789952E-001 8.495929837E-002
 -4.303039908E-001 -7.381390035E-002 5.821689963E-001
 2.804729939E-001 1.755499989E-001 -1.579879969E-001
 4.363580048E-001 1.565929949E-001 -2.229959965E-001
 4.594010115E-001 1.573989987E-001 -4.108549953E-001
 1.314599961E-001 -8.176989853E-002 -2.166129947E-001
 -1.391869932E-001 1.824280024E-001 6.545479894E-001
 -2.209500074E-001 -1.149479970E-001 4.249869883E-001
 -4.696270078E-002 1.251530051E-001 7.002739906E-001
 -1.357779950E-001 1.111520007E-001 -8.707090020E-001
 -1.357779950E-001 1.111520007E-001 -8.707090020E-001
 -2.056909949E-001 1.310410053E-001 -8.251739740E-001
 -2.056909949E-001 1.310410053E-001 -8.251739740E-001
 -2.637020051E-001 -5.989839882E-002 3.009130061E-001
 -4.973520041E-001 1.233770028E-001 -3.352200091E-001
 5.688510090E-002 1.975020021E-002 -1.953680068E-001
 -4.091489911E-001 1.629839987E-001 -1.931090057E-001
 -4.920290112E-001 1.183729991E-001 -2.715969980E-001
 -5.008540154E-001 -3.848690167E-002 1.900720000E-001
 -4.814049900E-001 -3.346199915E-002 5.659160018E-001
 -4.814049900E-001 -3.346199915E-002 5.659160018E-001
 -4.514510036E-001 1.030979957E-002 5.654810071E-001
 3.077319860E-001 -1.806830019E-001 -5.069240183E-002
 3.698990047E-001 -1.743959934E-001 -7.617360353E-002
 6.271499991E-001 -5.457549915E-002 2.948560119E-001
 1.666239947E-001 -1.848669946E-001 -8.083949983E-002
 5.032389760E-001 1.229209974E-001 -4.221960008E-001
 4.571599960E-001 1.260980070E-001 -5.842810273E-001
 4.083969891E-001 7.645589858E-002 -7.268970013E-001
 4.083969891E-001 7.645589858E-002 -7.268970013E-001
 1.127759963E-001 -1.791470051E-001 5.443989858E-002
 1.904280037E-001 7.227379829E-002 -8.811029792E-001
 1.904280037E-001 7.227379829E-002 -8.811029792E-001
 2.491920069E-002 7.227390260E-002 -9.142829776E-001
 2.491920069E-002 7.227390260E-002 -9.142829776E-001
 7.680530101E-002 -1.874459982E-001 -4.501170013E-003
 -1.851599962E-001 7.227379829E-002 -8.807860017E-001
 -2.992369980E-002 -5.016380176E-002 -1.843049973E-001
 -4.079329967E-001 1.163699999E-001 -6.791070104E-001
 -4.079329967E-001 1.163699999E-001 -6.791070104E-001
 -4.998379946E-001 7.227379829E-002 -5.661020279E-001
 -5.033069849E-001 1.043910012E-001 -4.859690070E-001
 -5.033069849E-001 1.043910012E-001 -4.859690070E-001
 5.305579901E-001 -1.100609973E-001 -1.476259977E-001
 -5.186359882E-001 6.907200068E-002 -2.230540067E-001
 -5.186359882E-001 6.907200068E-002 -2.230540067E-001
 6.906070113E-001 -1.202529967E-001 -6.475579739E-002
 6.732059717E-001 -7.186560333E-002 -1.092690006E-001
 -5.074440241E-001 1.327620000E-001 -1.263069957E-001
 -5.074440241E-001 1.327620000E-001 -1.263069957E-001
 5.478389859E-001 2.753310092E-002 -1.951590031E-001
 5.478389859E-001 2.753310092E-002 -1.951590031E-001
 5.478389859E-001 2.753310092E-002 -1.951590031E-001
 5.395939946E-001 7.103940099E-002 -3.589479923E-001
 5.395939946E-001 7.103940099E-002 -3.589479923E-001
 5.356040001E-001 7.649859786E-002 -4.242869914E-001
 5.356040001E-001 7.649859786E-002 -4.242869914E-001
 6.044309735E-001 -8.003810048E-002 2.334370017E-001
 4.963670075E-001 7.645589858E-002 -5.845289826E-001
 4.963670075E-001 7.645589858E-002 -5.845289826E-001
 5.188969970E-001 7.227390260E-002 -5.283780098E-001
 5.188969970E-001 7.227390260E-002 -5.283780098E-001
 2.340250015E-001 -1.542869955E-001 7.884330153E-001
 -8.607869744E-001 1.536750048E-001 6.159690022E-001
 3.203659952E-001 6.809130311E-002 -8.148850203E-001
 3.203659952E-001 6.809130311E-002 -8.148850203E-001
 2.679820061E-001 5.451929942E-002 -8.523420095E-001
 2.679820061E-001 5.451929942E-002 -8.523420095E-001
 3.649739921E-001 4.064470157E-002 -7.895950079E-001
 1.084240004E-001 5.451929942E-002 -9.110249877E-001
 1.084240004E-001 5.451929942E-002 -9.110249877E-001
 1.084240004E-001 5.451929942E-002 -9.110249877E-001
 1.084240004E-001 5.451929942E-002 -9.110249877E-001
 -1.025220007E-001 5.451929942E-002 -9.110249877E-001
 -2.625699937E-001 5.451929942E-002 -8.520860076E-001
 -4.132170081E-001 7.415659726E-002 -7.153999805E-001
 -4.711439908E-001 5.451929942E-002 -6.435149908E-001
 -5.299860239E-001 5.452350155E-002 -4.840100110E-001
 -5.412769914E-001 3.377639875E-002 -3.135490119E-001
 -2.417149991E-001 -1.856079996E-001 -1.364829987E-001
 5.212510228E-001 -2.750670072E-003 -5.708820224E-001
 4.628779888E-001 1.793580013E-003 -6.850339770E-001
 4.334389865E-001 -3.919069842E-002 -7.185590267E-001
 3.426930010E-001 1.793120056E-003 -8.147569895E-001
 1.960020065E-001 -3.919069842E-002 -8.920699954E-001
 3.292509913E-001 -3.823649883E-002 2.242760062E-001
 -1.954500005E-002 -3.919069842E-002 -9.264420271E-001
 4.793189839E-002 -3.809399903E-002 -9.256269932E-001
 -1.900999993E-001 -3.919069842E-002 -8.920699954E-001
 -3.351539969E-001 -3.919069842E-002 -8.116120100E-001
 -4.313609898E-001 1.793120056E-003 -7.201889753E-001
 -5.111240149E-001 -3.919069842E-002 -5.710459948E-001
 7.689300179E-001 -1.542869955E-001 7.096790075E-001
 8.107159734E-001 -1.250489950E-001 7.194870114E-001
 -5.465379953E-001 -3.098569997E-002 -4.228410125E-001
 -5.399889946E-001 4.171669856E-002 -1.925169975E-001
 -5.399889946E-001 4.171669856E-002 -1.925169975E-001
 -5.399889946E-001 4.171669856E-002 -1.925169975E-001
 -5.354679823E-001 2.591059916E-002 -2.548559904E-001
 2.890869975E-001 -3.606799990E-002 2.636429965E-001
 -3.187560141E-001 -1.880169958E-001 -5.375059843E-001
 5.423250198E-001 2.336709946E-002 -2.576540112E-001
 5.423250198E-001 2.336709946E-002 -2.576540112E-001
 5.404689908E-001 -2.513110079E-002 -2.456489950E-001
 5.520550013E-001 -3.102420084E-002 -4.253399968E-001
 5.511500239E-001 2.795610018E-002 -4.335049987E-001
 -1.671099961E-001 -1.140459999E-002 -2.990149856E-001
 5.362380147E-001 -3.809399903E-002 -5.135729909E-001
 2.683669925E-001 6.582839787E-002 2.876920104E-001
 4.750970006E-001 -7.725709677E-002 -6.337109804E-001
 3.891400099E-001 -8.313290030E-002 -7.475720048E-001
 3.410629928E-001 -4.737669975E-002 -8.094249964E-001
 1.232149974E-001 -9.658149630E-002 -8.930500150E-001
 1.232149974E-001 -9.658149630E-002 -8.930500150E-001
 2.430080026E-001 -7.885009795E-002 3.350389898E-001
 7.494229823E-002 -8.313290030E-002 -9.076610208E-001
 -1.867659986E-001 4.639910161E-002 -3.232539892E-001
 -8.939030021E-002 -8.313290030E-002 -9.044399858E-001
 -3.279579878E-001 -9.231530130E-002 -7.934939861E-001
 -4.501729906E-001 -4.737669975E-002 -6.862360239E-001
 -5.123170018E-001 -9.658149630E-002 -4.968920052E-001
 2.506270111E-001 -4.123169929E-002 3.846910000E-001
 -5.317620039E-001 -7.241769880E-002 -3.299799860E-001
 5.286880136E-001 -6.929659843E-002 -1.929749995E-001
 5.631430149E-001 -1.723949984E-002 -1.789249927E-001
 8.204460144E-001 -1.739400029E-001 1.985570043E-001
 3.602440059E-001 -1.440449953E-001 -7.123669982E-001
 2.109970003E-001 -9.658149630E-002 -8.640490174E-001
 -1.805149950E-002 -1.380439997E-001 -8.739370108E-001
 4.494500160E-002 -1.410969943E-001 -8.694639802E-001
 -2.050949931E-001 -9.658149630E-002 -8.640490174E-001
 7.649019957E-001 -1.695190072E-001 9.309030324E-002
 -2.519580126E-001 -1.237019971E-001 -8.194710016E-001
 -4.106110036E-001 -1.380439997E-001 -6.525120139E-001
 -3.690850139E-001 -1.410969943E-001 -7.017350197E-001
 3.066760004E-001 -4.430609941E-002 5.156279802E-001
 -8.445739746E-002 1.118939966E-001 -1.628199965E-001
 2.680119872E-001 -1.739400029E-001 7.510949969E-001
 -4.711749852E-001 -9.274599701E-002 -6.140199900E-001
 1.694599986E-001 -1.880169958E-001 -6.961359978E-001
 -5.257210135E-001 -9.461429715E-002 -3.966720104E-001
 -4.798650146E-001 -1.379950047E-001 -2.682099938E-001
 6.103900075E-001 -1.765960008E-001 1.126910001E-002
 2.298240066E-001 -1.829569936E-001 -6.163759828E-001
 3.443070054E-001 -2.131029963E-002 5.379059911E-001
 -5.039459839E-002 -1.689299941E-001 1.024670005E-001
 4.844050109E-001 -1.334419996E-001 -1.402039975E-001
 -1.873469949E-001 -6.429349631E-002 -3.244430125E-001
 -1.910199970E-001 -5.404670164E-002 -3.902989924E-001
 5.314030051E-001 -9.130910039E-002 -4.241380095E-001
 4.350149930E-001 -1.740610003E-001 -4.689669907E-001
 4.883120060E-001 -1.167249978E-001 -5.537419915E-001
 2.631779909E-001 -1.603160053E-001 -7.678949833E-001
 2.911460102E-001 -1.741710007E-001 -7.089390159E-001
 1.028280035E-001 -1.723019928E-001 -8.123739958E-001
 1.028280035E-001 -1.723019928E-001 -8.123739958E-001
 1.011760011E-001 -1.440449953E-001 -8.576149940E-001
 1.011760011E-001 -1.440449953E-001 -8.576149940E-001
 -9.527359903E-002 -1.440449953E-001 -8.576149940E-001
 -1.774130017E-001 -1.740610003E-001 -7.810189724E-001
 -2.279649973E-001 -1.573549956E-001 -7.904400229E-001
 -3.243600130E-001 -1.514199972E-001 -7.277190089E-001
 -4.428040087E-001 -1.440449953E-001 -5.804479718E-001
 -5.020009875E-001 -1.283340007E-001 -3.660230041E-001
 -4.902639985E-001 -1.337420046E-001 -3.159070015E-001
 -4.348819852E-001 -1.642509997E-001 -8.361069858E-002
 -3.806799948E-001 -1.733179986E-001 -1.365479976E-001
 5.382140279E-001 -4.168500006E-002 5.524730086E-001
 5.907710195E-001 -8.988510072E-002 5.406180024E-001
 3.838529885E-001 -1.736959964E-001 -1.384080052E-001
 7.649019957E-001 -1.695190072E-001 6.615539789E-001
 5.902959704E-001 -2.346640080E-002 5.046619773E-001
 4.289880097E-001 -1.592510045E-001 -1.153979972E-001
 4.366140068E-001 -1.565060019E-001 -1.881520003E-001
 8.204460144E-001 -1.739400029E-001 5.560870171E-001
 5.247650146E-001 -1.023320034E-001 -3.573119938E-001
 4.894430041E-001 -1.440140009E-001 -4.327409863E-001
 4.321869910E-001 -1.573549956E-001 -5.759410262E-001
 3.005059958E-001 -1.856690049E-001 -6.467810273E-001
 3.350369930E-001 -1.714490056E-001 -6.789399981E-001
 3.321929872E-001 -1.858029962E-001 -6.087139845E-001
 2.358050048E-001 -1.806699932E-001 -7.310490012E-001
 6.336439848E-001 -3.456359962E-003 3.488110006E-001
 7.436899841E-002 -1.876980066E-001 -7.585790157E-001
 7.436899841E-002 -1.876980066E-001 -7.585790157E-001
 4.994580150E-002 -1.740610003E-001 -8.170279860E-001
 -3.983480111E-002 -1.856690049E-001 -7.766739726E-001
 -4.531839862E-002 -1.714490056E-001 -8.235599995E-001
 -2.215529978E-001 -1.839829981E-001 -7.200790048E-001
 -3.038359880E-001 -1.870249957E-001 -6.050189734E-001
 -3.858839869E-001 -1.714490056E-001 -6.008399725E-001
 -3.707869947E-001 -1.830130070E-001 -5.567610264E-001
 -3.887499869E-001 -1.872089952E-001 -3.347719908E-001
 -4.359720051E-001 -1.673869938E-001 -2.506519854E-001
 -3.669480085E-001 -1.834090054E-001 -1.992229968E-001
 -4.275000095E-001 -1.748510003E-001 -2.977190018E-001
 -2.561059892E-001 -1.872349977E-001 -8.679520339E-002
 6.182039976E-001 1.248420030E-001 2.197649926E-001
 -4.768860061E-003 -1.707649976E-001 7.854659855E-002
 2.802990079E-001 -1.807080060E-001 -4.893920268E-004
 2.170239985E-001 -1.861280054E-001 -4.623769969E-002
 3.315820098E-001 -1.828999966E-001 -1.129340008E-001
 4.228940010E-001 -1.748459935E-001 -2.563019991E-001
 3.728109896E-001 -1.833290011E-001 -1.993339956E-001
 3.675909936E-001 -1.874379963E-001 -3.332920074E-001
 2.662999928E-001 -7.663779706E-002 4.845379889E-001
 -7.245689631E-002 -4.934690148E-002 -5.572599769E-001
 2.266409993E-001 1.089759991E-001 -4.299780130E-001
 2.313320041E-001 -1.882549971E-001 -6.664549708E-001
 7.076360285E-002 -1.841930002E-001 -7.050459981E-001
 7.076360285E-002 -1.841930002E-001 -7.050459981E-001
 2.367780060E-001 1.150619984E-001 -3.690580130E-001
 3.551610112E-001 -7.297509909E-002 1.929509938E-001
 3.904829919E-001 -1.243959963E-001 1.428070068E-001
 -3.712849915E-001 -1.865029931E-001 -4.831990004E-001
 -3.516870141E-001 -1.882340014E-001 -2.793650031E-001
 -8.301590085E-001 5.088449921E-003 -2.190450020E-002
 -8.301590085E-001 5.088449921E-003 -2.190450020E-002
 -3.077209890E-001 -1.871269941E-001 -1.345389932E-001
 2.194070071E-001 1.028809994E-001 -3.190720081E-001
 -1.315770000E-001 -1.857479960E-001 1.139399974E-004
 -1.407479942E-001 -1.837240010E-001 -7.059050351E-002
 2.168879956E-001 1.483400017E-001 -2.076819986E-001
 1.396210045E-001 1.096939966E-001 -1.999260038E-001
 3.724199953E-003 -1.857730001E-001 2.255040035E-002
 -2.801539935E-002 -1.880889982E-001 -1.570590027E-002
 2.397629991E-002 -1.822659969E-001 -4.612300172E-002
 1.590660065E-001 -1.859000027E-001 -1.260779984E-002
 9.864889830E-002 1.193969995E-001 -1.641380042E-001
 2.388219982E-001 1.238659993E-001 2.697710097E-001
 -9.424719810E-001 1.650720090E-002 1.296110004E-001
 1.105509996E-001 7.299339771E-002 -2.083189934E-001
 2.652670145E-001 -1.880279928E-001 -1.320499927E-001
 3.242880106E-001 -1.878339946E-001 -1.593540013E-001
 3.489829898E-001 -1.144369990E-001 5.869770050E-001
 4.236710072E-001 -1.310459971E-001 6.251760125E-001
 3.572199941E-001 -1.882340014E-001 -2.770749927E-001
 2.656440139E-001 -1.354719996E-001 5.541689992E-001
 3.291530013E-001 -1.833799928E-001 -4.268260002E-001
 3.137589991E-001 -1.004460007E-001 5.549730062E-001
 3.477309942E-001 -1.882549971E-001 -5.068719983E-001
 -2.184550092E-002 7.865550369E-002 -1.687009931E-001
 2.297710031E-001 -1.655489951E-001 -5.492259860E-001
 1.742040068E-001 -1.228519976E-001 -5.336909890E-001
 2.248679996E-001 -1.006179973E-001 3.791599870E-001
 1.666309983E-001 -1.856690049E-001 -7.440509796E-001
 1.842280030E-001 -1.612650007E-001 -5.880190134E-001
 5.502200127E-002 -1.637479961E-001 -6.531019807E-001
 5.502200127E-002 -1.637479961E-001 -6.531019807E-001
 1.336380001E-002 -1.800390035E-001 -6.967129707E-001
 -1.092280000E-001 -1.845999956E-001 -6.979960203E-001
 -5.897819996E-002 -1.862200052E-001 -7.230839729E-001
 -4.618010018E-003 -1.636179984E-001 -6.562600136E-001
 -1.585640013E-001 -1.825660020E-001 -6.693390012E-001
 3.196350038E-001 -1.629409939E-001 1.076089963E-001
 3.282940090E-001 -1.111959964E-001 1.800650060E-001
 -2.588669956E-001 -1.786309928E-001 -5.532410145E-001
 -2.177139968E-001 -1.837580055E-001 -6.329659820E-001
 -1.951919943E-001 -1.589780003E-001 -5.664290190E-001
 4.590690136E-001 -8.090099692E-002 1.677770019E-001
 4.939079881E-001 -1.152170002E-001 1.498090029E-001
 4.623799920E-001 -1.489990056E-001 1.052659974E-001
 -3.094179928E-001 -1.831180006E-001 -4.747410119E-001
 -2.563779950E-001 -1.649020016E-001 -4.989489913E-001
 -2.700000107E-001 -1.617210060E-001 -4.388450086E-001
 -9.965370297E-001 3.434430063E-002 4.276619852E-001
 -3.392570019E-001 -1.862989962E-001 -3.549999893E-001
 -3.166440129E-001 -1.818439960E-001 -4.152170122E-001
 -2.914209962E-001 -1.724440008E-001 -3.466570079E-001
 -9.942370057E-001 3.657799959E-002 3.092150092E-001
 -3.054429889E-001 -1.808149964E-001 -2.935529947E-001
 2.000129968E-002 -5.715280026E-002 -5.757650137E-001
 2.000129968E-002 -5.715280026E-002 -5.757650137E-001
 -2.763960063E-001 -1.846999973E-001 -1.856780052E-001
 -2.047179937E-001 -1.861229986E-001 -7.361739874E-002
 -1.866080016E-001 -1.723890007E-001 -1.456830055E-001
 -2.177519947E-001 9.734950215E-002 -3.595980108E-001
 -8.311480284E-002 -1.780149937E-001 -7.645270228E-002
 -1.305209994E-001 -1.606680006E-001 -1.355230063E-001
 6.954560280E-001 -1.471830010E-001 4.796290100E-001
 -9.424719810E-001 1.650720090E-002 6.250339746E-001
 -9.424719810E-001 1.650720090E-002 6.250339746E-001
 1.186970025E-001 -1.859959960E-001 -5.063550174E-002
 5.940300226E-001 -1.328530014E-001 5.810739994E-001
 2.817479968E-001 -1.846030056E-001 -1.851149946E-001
 2.074069977E-001 -1.499560028E-001 -2.187930048E-001
 4.581030011E-001 1.226660013E-001 6.110450029E-001
 -1.967229992E-001 4.902619869E-002 -3.776009977E-001
 -1.993020028E-001 9.618470073E-002 -4.601080120E-001
 3.049109876E-001 -1.805170029E-001 -4.823879898E-001
 5.303090215E-001 1.372160017E-001 6.091880202E-001
 5.698710084E-001 6.332969666E-002 5.328580141E-001
 -9.157750010E-001 3.044489957E-002 6.705129743E-001
 -9.157750010E-001 3.044489957E-002 6.705129743E-001
 -8.108940125E-001 3.434430063E-002 7.920089960E-001
 -2.266670018E-001 -1.202950031E-001 -3.783090115E-001
 4.848270118E-001 -1.350169927E-001 -2.550239861E-001
 7.718709707E-001 -1.731709987E-001 4.235309958E-001
 7.718709707E-001 -1.731709987E-001 4.235309958E-001
 7.395510077E-001 -1.684129983E-001 4.791750014E-001
 7.067250013E-001 -1.658570021E-001 5.351279974E-001
 -6.983630061E-001 3.803800046E-002 8.674579859E-001
 6.458560228E-001 -1.299230009E-001 5.264739990E-001
 1.422359981E-002 7.207489759E-002 -5.804250240E-001
 1.422359981E-002 7.207489759E-002 -5.804250240E-001
 5.440289974E-001 -1.372230053E-001 -1.014500037E-001
 5.807470083E-001 -1.545629948E-001 6.229950190E-001
 6.532480121E-001 -1.560859978E-001 5.757539868E-001
 5.875660181E-001 -1.716029942E-001 6.662499905E-001
 -4.414169863E-002 1.317169964E-001 -6.235060096E-001
 8.676160127E-002 -1.431780010E-001 -1.383160055E-001
 4.784680009E-001 -1.440950036E-001 6.400020123E-001
 3.349690139E-001 -1.766780019E-001 7.085189819E-001
 2.644749880E-001 -1.761920005E-001 6.654080153E-001
 2.357520014E-001 -1.688800007E-001 6.083530188E-001
 2.296800017E-001 -1.377030015E-001 5.143880248E-001
 1.275829971E-001 -1.762080044E-001 5.250970125E-001
 2.712860107E-001 -1.601810008E-001 -4.419800043E-001
 1.661559939E-001 -1.555700004E-001 4.087759852E-001
 1.835869998E-001 -1.550859958E-001 4.835680127E-001
 1.145789996E-001 -1.749510020E-001 4.336049855E-001
 2.460989915E-002 1.591659966E-003 -5.669479966E-001
 2.460989915E-002 1.591659966E-003 -5.669479966E-001
 2.509129941E-001 -1.606640071E-001 -4.958370030E-001
 2.139160037E-001 -1.257369965E-001 -4.812799990E-001
 1.045249999E-001 -1.758449972E-001 3.858729899E-001
 1.371539980E-001 -1.694909930E-001 3.233720064E-001
 2.460240014E-002 -1.638929993E-001 1.203669980E-001
 2.427670062E-001 -1.445419937E-001 2.085130066E-001
 1.513350010E-001 -1.756349951E-001 2.042119950E-001
 2.177480012E-001 -1.665039957E-001 1.763399988E-001
 -1.964289993E-001 3.804659843E-002 8.674809933E-001
 2.603569925E-001 -1.738249958E-001 1.093569994E-001
 3.344860077E-001 -1.756020039E-001 5.562220141E-002
 3.988780081E-001 -1.637089998E-001 8.304200321E-002
 -1.657679975E-001 -1.247780025E-001 -5.412840247E-001
 5.252479911E-001 -1.493819952E-001 1.173349991E-001
 6.152099967E-001 -1.366710067E-001 1.814049929E-001
 5.807319880E-001 -1.668580025E-001 1.019240022E-001
 -4.261380136E-001 -1.581829935E-001 -1.287429929E-001
 6.817889810E-001 -1.661850065E-001 1.830309927E-001
 -6.083370000E-002 8.788149804E-002 7.487130165E-001
 7.218409777E-001 -1.684979945E-001 2.333279997E-001
 -2.094549984E-001 -1.389870048E-001 -2.502009869E-001
 -1.696749926E-001 -8.498159796E-002 -2.645039856E-001
 8.005489707E-001 -1.791819930E-001 4.794400036E-001
 7.179189920E-001 -1.765300035E-001 5.896469951E-001
 5.163529888E-002 8.186370134E-002 -1.746920049E-001
 5.367580056E-001 -1.693889946E-001 6.781100035E-001
 5.715150237E-001 -1.791750044E-001 7.167649865E-001
 7.900019735E-002 -1.717050001E-002 -5.546640158E-001
 4.602600038E-001 -1.785690039E-001 7.320380211E-001
 3.641969860E-001 -1.765960008E-001 7.697049975E-001
 -6.342829764E-002 3.158450127E-002 7.717639804E-001
 -6.342829764E-002 3.158450127E-002 7.717639804E-001
 1.891539991E-001 -1.786839962E-001 6.409900188E-001
 2.277269959E-001 -1.164669991E-001 -4.131239951E-001
 6.835749745E-002 -1.780920029E-001 4.757469893E-001
 3.812640160E-002 -1.793780029E-001 3.694359958E-001
 6.702239811E-002 4.230690002E-002 -5.611619949E-001
 1.821919978E-001 -8.386679739E-002 -4.836820066E-001
 5.717169866E-002 -1.768810004E-001 2.646180093E-001
 1.317159981E-001 -5.421720073E-002 -5.265610218E-001
 1.337749958E-001 -9.604070336E-002 -5.483009815E-001
 1.705529988E-001 -1.781769991E-001 1.550720036E-001
 2.686839998E-001 -1.790280044E-001 6.170300022E-002
 3.572120070E-001 -1.797370017E-001 -2.912010066E-003
 4.246970117E-001 -1.751450002E-001 4.298629984E-002
 4.905219972E-001 -1.757960021E-001 4.121920094E-002
 6.499440074E-001 -1.791619956E-001 7.053180039E-002
 6.403869987E-001 -1.689780056E-001 1.306529939E-001
 7.532179952E-001 -1.779530048E-001 1.500239968E-001
 -5.338900164E-002 -9.803339839E-002 -5.841630101E-001
 -1.612949967E-001 -2.626330033E-002 -4.749610126E-001
 -1.272239983E-001 -7.077039778E-002 -5.314779878E-001
 -1.692519933E-001 -9.462259710E-002 -5.029870272E-001
 8.108220100E-001 -1.781429946E-001 3.320370018E-001
 8.956769705E-001 -1.613429934E-001 3.570170105E-001
 8.623989820E-001 -1.738110036E-001 3.964560032E-001
 8.419880271E-001 -1.757560074E-001 4.531550109E-001
 8.419880271E-001 -1.757560074E-001 4.531550109E-001
 7.755150199E-001 -1.767310053E-001 6.084830165E-001
 -9.365339875E-001 -4.011239856E-002 1.319400072E-001
 -9.365339875E-001 -4.011239856E-002 1.319400072E-001
 5.330020189E-001 -1.739400029E-001 7.829719782E-001
 1.537480056E-001 -2.407810092E-002 -4.954630136E-001
 4.849700034E-001 -1.728270054E-001 7.944369912E-001
 4.275699854E-001 -1.749110073E-001 7.859820127E-001
 1.562449932E-001 -1.724009961E-001 6.822180152E-001
 9.728369862E-002 -1.650619954E-001 6.500059962E-001
 7.494229823E-002 -1.708440036E-001 5.818409920E-001
 -9.786959887E-001 -6.991729885E-002 2.968069911E-001
 -9.786959887E-001 -6.991729885E-002 2.968069911E-001
 5.965320021E-002 -1.742520034E-001 5.227379799E-001
 -1.066720020E-002 -1.707289964E-001 4.870809913E-001
 -5.017769989E-003 -1.686590016E-001 2.409680039E-001
 -1.265300065E-001 -2.227620035E-002 -2.391480058E-001
 1.254100055E-001 -1.777939945E-001 1.262799948E-001
 7.719749957E-002 -1.716089994E-001 9.839659929E-002
 -1.047319993E-001 -9.481950104E-002 -1.940470040E-001
 4.887489974E-001 -1.785819978E-001 -8.040130138E-003
 2.072349889E-003 -1.615200005E-002 -1.871359944E-001
 7.120350003E-001 -1.765660048E-001 7.094760239E-002
 6.751210093E-001 -1.738110036E-001 2.933109924E-002
 8.005489707E-001 -1.791819930E-001 2.752049863E-001
 8.590720296E-001 -1.723999977E-001 2.897729874E-001
 -9.365339875E-001 -4.011239856E-002 6.227040291E-001
 9.377499819E-001 -1.320250034E-001 3.326210082E-001
 9.089900255E-001 -1.519020051E-001 4.387220144E-001
 9.089900255E-001 -1.519020051E-001 4.387220144E-001
 8.532570004E-001 -1.703680009E-001 5.119420290E-001
 9.103479981E-001 -1.385809928E-001 5.197910070E-001
 8.697450161E-001 -1.519020051E-001 5.739369988E-001
 1.725520045E-001 -1.067849994E-001 -2.414229959E-001
 1.942300051E-001 -2.896879986E-002 -3.641090095E-001
 1.877129972E-001 -4.723570123E-002 -3.161059916E-001
 6.070179939E-001 -1.584129930E-001 8.046119809E-001
 5.439990163E-001 -1.519020051E-001 8.339160085E-001
 4.894810021E-001 -1.495160013E-001 8.459240198E-001
 4.039320052E-001 -1.495160013E-001 8.459240198E-001
 2.836109996E-001 -1.512439996E-001 8.169299960E-001
 1.948859990E-001 -1.614080071E-001 7.503219843E-001
 1.293630004E-001 -1.515959948E-001 7.206299901E-001
 1.930910051E-001 -1.319810003E-001 8.002679944E-001
 4.858060181E-002 -1.451040059E-001 6.478459835E-001
 2.105370015E-001 -1.633590013E-001 -7.917140126E-001
 8.716890216E-002 -1.742420048E-001 1.618800014E-001
 1.062899977E-001 -1.760179996E-001 1.440799981E-001
 1.214049980E-001 -1.782229990E-001 1.035059988E-001
 1.175960004E-001 -1.786309928E-001 8.184570074E-002
 7.893989980E-002 -1.776089966E-001 5.798429996E-002
 3.575799987E-002 -1.699229926E-001 9.135849774E-002
 4.016289860E-002 -1.671150029E-001 1.449300051E-001
 1.079860032E-001 -1.753579974E-001 2.098709941E-001
 1370 1342 1369 1369
 144 1369 1342 1342
 1369 846 1370 1370
 553 846 1369 1369
 1720 1754 1722 1722
 556 1519 992 992
 1368 1369 144 144
 1369 1368 553 553
 1519 1538 1381 1381
 1519 556 1538 1538
 1519 1381 969 969
 1380 969 1381 1381
 969 476 1519 1519
 1639 472 1723 1723
 1723 395 1639 1639
 1639 936 472 472
 936 1639 938 938
 19 24 1722 1722
 971 970 959 959
 958 959 970 970
 959 991 971 971
 1341 1367 1366 1366
 1368 1366 1367 1367
 959 958 1525 1525
 555 1525 958 958
 635 1751 1802 1802
 1751 635 1721 1721
 1340 1364 853 853
 853 1367 1340 1340
 1723 935 1653 1653
 935 1723 472 472
 475 1525 555 555
 1367 1341 1340 1340
 1721 635 1754 1754
 1754 1720 1721 1721
 475 1531 1003 1003
 265 1003 1531 1531
 1540 1717 627 627
 1531 1408 968 968
 1719 1540 627 627
 1717 1718 627 627
 1718 20 627 627
 1361 138 1364 1364
 1750 627 20 20
 1662 398 1653 1653
 268 1404 967 967
 268 968 1404 1404
 1653 935 1662 1662
 471 1662 935 935
 1402 967 1401 1401
 561 967 1402 1402
 967 561 268 268
 1719 1750 1751 1751
 1750 1719 627 627
 1802 1751 1750 1750
 1333 548 1362 1362
 1362 1361 1333 1333
 1402 1401 1536 1536
 560 1536 1401 1401
 1745 628 25 25
 1718 628 1745 1745
 1717 628 1718 1718
 1507 1400 1399 1399
 1400 1507 1536 1536
 1400 1536 560 560
 548 1333 1334 1334
 1314 1334 1333 1333
 1543 1718 1745 1745
 1543 20 1718 1718
 1543 1745 1800 1800
 982 1399 1400 1400
 982 998 1399 1399
 983 998 982 982
 982 1396 983 983
 145 1359 1334 1334
 1662 471 470 470
 470 925 398 398
 398 1662 470 470
 558 1396 753 753
 1396 558 477 477
 146 1359 145 145
 1393 558 753 753
 1744 626 1742 1742
 626 1744 1553 1553
 773 558 1393 1393
 975 773 1393 1393
 1548 1553 1745 1745
 1800 1745 1553 1553
 1745 25 1548 1548
 1663 26 624 624
 785 773 975 975
 925 924 469 469
 925 470 924 924
 975 1388 785 785
 1738 634 624 624
 26 1738 624 624
 1537 785 1386 1386
 785 1537 557 557
 1388 1386 785 785
 634 1743 624 624
 1539 1538 1387 1387
 1381 1538 1539 1539
 624 1743 1742 1742
 1744 1742 1743 1743
 1265 1354 1357 1357
 1357 1356 1265 1265
 960 1792 625 625
 1689 1686 1685 1685
 1685 469 1689 1689
 1739 1738 625 625
 1739 634 1738 1738
 1792 1739 625 625
 139 1354 147 147
 1380 970 969 969
 971 969 970 970
 1738 249 625 625
 1738 26 249 249
 1376 555 958 958
 958 970 1376 1376
 32 1736 1714 1714
 32 1714 250 250
 960 250 1714 1714
 1353 139 147 147
 555 554 475 475
 555 1376 554 554
 1352 551 1307 1307
 1597 1792 1714 1714
 1736 1597 1714 1714
 1791 1597 1736 1736
 1531 475 554 554
 1307 551 1353 1353
 139 1353 551 551
 1440 1689 920 920
 1531 554 1408 1408
 1445 1440 920 920
 1792 960 1714 1714
 956 955 951 951
 951 269 956 956
 632 1712 1733 1733
 27 1733 1712 1712
 1736 632 1791 1791
 632 1736 1712 1712
 271 950 945 945
 270 951 950 950
 951 945 950 950
 547 140 1328 1328
 947 950 271 271
 946 950 947 947
 950 946 948 948
 946 947 943 943
 943 272 946 946
 1445 920 467 467
 272 473 946 946
 546 1329 1351 1351
 1351 141 546 546
 28 1784 1710 1710
 1784 1733 1710 1710
 941 272 944 944
 141 1351 1326 1326
 1733 1713 1710 1710
 1733 27 1713 1713
 1626 939 941 941
 468 921 1700 1700
 1326 1325 1350 1350
 142 1350 1325 1325
 938 940 939 939
 465 936 938 938
 938 1626 465 465
 1626 938 939 939
 1732 1785 28 28
 148 142 1325 1325
 936 273 472 472
 273 935 472 472
 1707 1618 1709 1709
 159 1348 1319 1319
 935 934 471 471
 934 935 273 273
 1709 1618 1732 1732
 471 934 928 928
 470 471 928 928
 1775 623 1706 1706
 1775 1707 623 623
 470 928 924 924
 1323 988 143 143
 1689 469 1809 1809
 29 1768 622 622
 1809 469 923 923
 1689 1809 906 906
 1768 1771 622 622
 920 1689 906 906
 1771 1706 622 622
 1775 1706 1771 1771
 921 907 919 919
 21 1769 1704 1704
 1700 919 956 956
 921 919 1700 1700
 1344 1300 1343 1343
 1300 1344 1323 1323
 1769 29 1704 1704
 1768 29 1769 1769
 1343 1342 1370 1370
 1342 1343 149 149
 1370 1344 1343 1343
 144 1342 149 149
 30 22 1702 1702
 945 951 953 953
 1728 21 1701 1701
 953 955 1715 1715
 22 1727 1702 1702
 955 953 951 951
 953 918 945 945
 917 945 918 918
 1657 1699 1726 1726
 1699 1657 1763 1763
 1657 22 1763 1763
 271 460 947 947
 1366 144 149 149
 1366 1368 144 144
 794 913 460 460
 22 30 1763 1763
 943 460 913 913
 947 460 943 943
 944 943 913 913
 944 272 943 943
 1321 1341 150 150
 1366 150 1341 1341
 1698 631 1696 1696
 944 898 941 941
 898 944 913 913
 1626 941 898 898
 1661 1726 1696 1696
 631 1661 1696 1696
 1339 1341 1321 1321
 1726 1671 1696 1696
 1726 1699 1671 1671
 1364 1340 1337 1337
 1340 1341 1337 1337
 1626 898 1747 1747
 1747 896 1626 1626
 1341 1339 1337 1337
 23 1758 630 630
 465 1626 896 896
 1698 630 631 631
 1758 631 630 630
 1338 1318 1336 1336
 1335 1364 1337 1337
 936 465 464 464
 464 465 895 895
 1361 1364 1335 1335
 273 936 464 464
 933 464 892 892
 464 933 273 273
 629 23 1668 1668
 1668 24 19 19
 19 629 1668 1668
 1316 1361 1335 1335
 273 933 934 934
 23 31 1668 1668
 1333 1316 1313 1313
 1333 1361 1316 1316
 1314 1333 1313 1313
 928 934 890 890
 934 278 890 890
 462 928 890 890
 1722 24 620 620
 1720 1722 620 620
 469 924 929 929
 151 1314 1313 1313
 923 929 1808 1808
 929 923 469 469
 1804 1808 929 929
 1314 145 1334 1334
 145 1314 545 545
 1804 929 928 928
 924 928 929 929
 928 462 1804 1804
 1541 1719 1687 1687
 1719 1751 1687 1687
 1751 1721 1687 1687
 906 1809 909 909
 152 145 545 545
 1691 1687 1721 1721
 923 1808 1809 1809
 910 909 911 911
 1809 911 909 909
 1691 1721 1720 1720
 911 1809 1808 1808
 146 145 152 152
 919 907 274 274
 704 274 907 907
 1719 1541 1540 1540
 956 919 466 466
 919 274 461 461
 461 466 919 919
 153 146 152 152
 1716 1742 626 626
 466 955 956 956
 1311 1356 153 153
 146 153 1356 1356
 624 1716 1663 1663
 1742 1716 624 624
 955 466 904 904
 904 1715 955 955
 154 1356 1311 1311
 466 459 904 904
 960 249 1072 1072
 249 960 625 625
 1072 1071 960 960
 1265 1331 1354 1354
 147 1354 1331 1331
 1356 154 1265 1265
 918 1715 916 916
 953 1715 918 918
 917 918 916 916
 1712 619 1711 1711
 1711 27 1712 1712
 1715 904 903 903
 903 916 1715 1715
 1712 1736 1684 1684
 1353 147 1310 1310
 1684 619 1712 1712
 147 1331 1310 1310
 1736 32 1684 1684
 917 271 945 945
 155 1353 1310 1310
 917 902 271 271
 1713 33 1710 1710
 28 1710 33 33
 902 900 271 271
 1353 155 1307 1307
 27 1711 1713 1713
 271 900 460 460
 794 460 280 280
 34 1732 618 618
 1330 1306 1352 1352
 140 1352 1306 1306
 1352 1307 1330 1330
 1732 28 618 618
 757 28 33 33
 28 757 618 618
 156 140 1306 1306
 35 1707 1708 1708
 1328 140 156 156
 1327 1329 157 157
 1351 1329 1327 1327
 1709 1708 1707 1707
 913 794 880 880
 880 275 913 913
 1709 34 1708 1708
 1732 34 1709 1709
 275 898 913 913
 1747 898 275 275
 275 276 1747 1747
 1327 158 1351 1351
 1326 1351 158 158
 623 35 1679 1679
 623 1707 35 35
 276 896 1747 1747
 36 623 1679 1679
 1706 623 36 36
 896 895 465 465
 894 895 896 896
 896 276 894 894
 37 29 1677 1677
 158 544 1326 1326
 1325 1326 544 544
 622 1706 1677 1677
 544 148 1325 1325
 29 622 1677 1677
 892 895 277 277
 464 895 892 892
 1678 1706 36 36
 1706 1678 1677 1677
 895 893 277 277
 895 894 893 893
 38 21 1705 1705
 148 1319 142 142
 1319 148 543 543
 1704 29 1705 1705
 159 1319 543 543
 21 1704 1705 1705
 892 463 933 933
 29 37 1705 1705
 892 277 463 463
 159 1347 1348 1348
 143 1348 1347 1347
 1701 21 1703 1703
 1703 1672 1701 1701
 30 1702 1673 1673
 21 38 1703 1703
 278 934 463 463
 933 463 934 934
 463 891 278 278
 1670 1699 1943 1943
 143 160 1323 1323
 160 143 1277 1277
 1763 30 1943 1943
 1699 1763 1943 1943
 1277 143 1347 1347
 890 889 462 462
 1804 462 889 889
 889 887 1804 1804
 39 1698 1697 1697
 1696 1671 1697 1697
 1808 1804 887 887
 1698 1696 1697 1697
 1301 1300 160 160
 1323 160 1300 1300
 1699 1670 1671 1671
 910 911 974 974
 1808 974 911 911
 161 1343 1300 1300
 1695 23 621 621
 31 23 1695 1695
 161 149 1343 1343
 149 161 542 542
 630 1698 621 621
 23 630 621 621
 908 703 909 909
 906 909 703 703
 1698 39 621 621
 149 542 1322 1322
 1693 24 1694 1694
 31 1694 1668 1668
 24 1668 1694 1694
 149 1322 1366 1366
 704 868 461 461
 867 703 908 908
 461 274 704 704
 864 459 461 461
 466 461 459 459
 615 1691 1814 1814
 1691 1720 1814 1814
 864 865 459 459
 864 863 865 865
 1321 162 1339 1339
 620 24 617 617
 1720 620 1814 1814
 617 1814 620 620
 150 1296 1321 1321
 24 1693 617 617
 540 162 1321 1321
 540 1296 1294 1294
 1296 540 1321 1321
 1541 1687 1690 1690
 1687 1691 1690 1690
 1690 1691 1664 1664
 883 904 459 459
 904 883 861 861
 1691 615 1664 1664
 459 865 883 883
 1663 1716 1845 1845
 1845 1102 1663 1663
 100 1338 163 163
 1338 100 1318 1318
 1339 162 1337 1337
 619 613 40 40
 40 1711 619 619
 1292 164 1318 1318
 100 1292 1318 1318
 1683 1857 1684 1684
 619 1684 1857 1857
 1684 32 1683 1683
 619 1857 613 613
 1857 1683 613 613
 1318 164 1317 1317
 1317 1336 1318 1318
 1315 1336 539 539
 458 903 904 904
 904 861 458 458
 1681 33 1682 1682
 539 1317 164 164
 1336 1317 539 539
 1713 1711 1659 1659
 33 1713 1682 1682
 903 882 916 916
 1659 1682 1713 1713
 1711 40 1659 1659
 1315 1291 1290 1290
 1291 1315 539 539
 916 901 917 917
 901 916 882 882
 902 917 901 901
 1290 538 1315 1315
 1313 1316 537 537
 151 1313 537 537
 757 41 618 618
 34 618 41 41
 33 1681 757 757
 900 902 279 279
 1289 151 537 537
 1312 545 1314 1314
 1314 151 1312 1312
 165 545 1312 1312
 152 545 165 165
 1708 34 1680 1680
 151 1289 1312 1312
 1680 1651 1708 1708
 35 1708 1651 1651
 34 41 1680 1680
 460 900 280 280
 42 36 1679 1679
 152 1287 153 153
 1652 1679 35 35
 35 1651 1652 1652
 922 794 280 280
 166 153 1287 1287
 1311 166 536 536
 1311 153 166 166
 1311 536 154 154
 1678 43 1677 1677
 43 1678 1650 1650
 37 1677 43 43
 794 879 880 880
 879 794 922 922
 1650 1678 42 42
 36 42 1678 1678
 167 154 536 536
 167 1382 1265 1265
 1265 154 167 167
 1331 1265 1382 1382
 1705 37 1676 1676
 1676 1646 1705 1705
 38 1705 1646 1646
 281 275 880 880
 37 43 1676 1676
 168 1331 1382 1382
 276 275 281 281
 168 1309 1310 1310
 1310 1331 168 168
 155 1310 1309 1309
 44 30 1675 1675
 1647 1674 1703 1703
 1703 38 1647 1647
 30 1673 1675 1675
 1672 1703 1674 1674
 876 276 281 281
 38 1646 1647 1647
 894 276 876 876
 1307 155 1308 1308
 1670 807 45 45
 1308 169 1307 1307
 1330 1307 169 169
 44 1943 30 30
 1943 44 807 807
 155 1309 1308 1308
 1670 1943 807 807
 277 893 282 282
 282 893 894 894
 46 39 1644 1644
 1285 1284 1306 1306
 156 1306 1284 1284
 1306 1330 1285 1285
 45 1644 1671 1671
 1697 1671 1644 1644
 1671 1670 45 45
 1330 169 1285 1285
 39 1697 1644 1644
 463 277 283 283
 170 156 1284 1284
 891 463 283 283
 171 1283 157 157
 277 875 283 283
 277 282 875 875
 1327 157 1283 1283
 1695 1669 31 31
 1669 1695 684 684
 46 1695 621 621
 1695 46 684 684
 621 39 46 46
 172 1327 1283 1283
 891 284 278 278
 172 1281 1327 1327
 158 1327 1281 1281
 891 874 284 284
 891 283 874 874
 48 1693 1667 1667
 1694 31 842 842
 31 1669 842 842
 842 1667 1694 1694
 1693 1694 1667 1667
 1669 47 842 842
 173 158 1281 1281
 872 285 890 890
 889 890 285 285
 890 278 872 872
 609 1693 48 48
 1693 609 617 617
 173 1304 544 544
 544 158 173 173
 839 617 609 609
 148 544 1304 1304
 278 284 872 872
 1641 615 839 839
 615 1814 839 839
 1814 617 839 839
 174 148 1304 1304
 543 148 1303 1303
 1303 175 543 543
 159 543 175 175
 613 49 40 40
 148 174 1303 1303
 889 871 887 887
 871 889 285 285
 286 887 871 871
 1640 870 606 606
 1682 870 1640 1640
 1681 1640 1658 1658
 1640 1681 1682 1682
 50 1658 1640 1640
 1682 1659 870 870
 1659 40 870 870
 1347 159 1278 1278
 1278 1302 1347 1347
 40 49 870 870
 159 175 1278 1278
 287 887 286 286
 287 1808 887 887
 51 41 1638 1638
 757 1658 869 869
 757 1681 1658 1658
 757 1638 41 41
 1638 757 869 869
 1808 287 974 974
 1277 1524 160 160
 1347 1302 1277 1277
 1274 160 1524 1524
 910 840 908 908
 288 908 840 840
 908 909 910 910
 1680 41 1656 1656
 1656 52 1651 1651
 1651 1680 1656 1656
 1274 1299 1301 1301
 1300 1301 1299 1299
 1301 160 1274 1274
 161 1300 1299 1299
 41 51 1656 1656
 176 161 1299 1299
 1679 1652 881 881
 1652 1651 881 881
 881 1636 1679 1679
 42 1679 1636 1636
 1651 52 881 881
 176 1272 542 542
 908 838 867 867
 838 908 288 288
 161 176 542 542
 53 43 1648 1648
 1298 1322 542 542
 1272 1298 542 542
 850 1298 1272 1272
 868 866 864 864
 863 864 866 866
 864 461 868 868
 1650 1648 43 43
 1648 1650 612 612
 1298 535 1322 1322
 1366 1322 535 535
 150 1366 535 535
 612 1650 1636 1636
 42 1636 1650 1650
 1298 1271 535 535
 1298 850 1271 1271
 1271 1297 535 535
 1296 150 535 535
 1676 43 1635 1635
 535 1297 1296 1296
 1635 54 1646 1646
 1646 1676 1635 1635
 100 163 541 541
 43 53 1635 1635
 55 44 1631 1631
 862 861 883 883
 883 865 862 862
 1674 1647 1633 1633
 1647 1646 1633 1633
 1633 1630 1674 1674
 44 1675 1631 1631
 541 1449 1518 1518
 1518 100 541 541
 865 289 862 862
 1295 1449 541 541
 1646 54 1633 1633
 807 611 56 56
 56 45 807 807
 882 903 458 458
 1645 807 44 44
 807 1645 611 611
 101 1513 1288 1288
 290 458 861 861
 44 55 1645 1645
 538 1290 1515 1515
 1290 1291 1515 1515
 1288 538 101 101
 1515 101 538 538
 1312 1289 1267 1267
 1312 1267 165 165
 57 46 1628 1628
 56 1628 45 45
 1644 45 1628 1628
 46 1644 1628 1628
 1268 165 1267 1267
 1268 1286 152 152
 152 165 1268 1268
 901 859 902 902
 859 901 882 882
 166 1287 1286 1286
 1287 152 1286 1286
 47 1669 1627 1627
 279 902 860 860
 1627 684 46 46
 1669 684 1627 1627
 902 859 860 860
 46 57 1627 1627
 177 166 1286 1286
 177 536 166 166
 536 177 534 534
 178 536 534 534
 167 536 178 178
 58 48 1622 1622
 280 900 1053 1053
 900 279 1053 1053
 842 1625 915 915
 842 47 1625 1625
 842 1622 1667 1667
 1622 842 915 915
 48 1667 1622 1622
 279 857 1053 1053
 47 1598 1625 1625
 608 1620 1621 1621
 1620 1570 1621 1621
 608 48 58 58
 48 608 609 609
 291 280 1053 1053
 1621 609 608 608
 1382 167 1264 1264
 1264 179 1382 1382
 168 1382 179 179
 1570 1642 1621 1621
 1642 1641 1621 1621
 922 291 457 457
 922 280 291 291
 879 922 457 457
 167 178 1264 1264
 1641 839 1621 1621
 839 609 1621 1621
 1596 59 606 606
 606 858 1616 1616
 1613 1616 858 858
 1616 1596 606 606
 1309 168 1263 1263
 1263 180 1309 1309
 1640 59 50 50
 59 1640 606 606
 281 880 878 878
 880 879 878 878
 168 179 1263 1263
 449 878 879 879
 870 858 606 606
 49 858 870 870
 1262 1259 1308 1308
 1308 1309 1262 1262
 877 281 878 878
 169 1308 1259 1259
 60 1609 607 607
 1609 51 607 607
 1309 180 1262 1262
 876 281 292 292
 1612 869 1658 1658
 869 1612 607 607
 1658 50 1612 1612
 869 607 1638 1638
 51 1638 607 607
 281 877 292 292
 50 59 1612 1612
 181 169 1259 1259
 181 1284 1285 1285
 1284 181 1581 1581
 1285 169 181 181
 1608 1637 605 605
 876 293 894 894
 1656 1609 605 605
 1656 51 1609 1609
 1656 1637 52 52
 1637 1656 605 605
 1284 1581 182 182
 182 170 1284 1284
 1283 171 1258 1258
 1258 184 1283 1283
 172 1283 184 184
 171 183 1258 1258
 881 1607 1636 1636
 1607 881 604 604
 849 282 293 293
 282 849 294 294
 894 293 282 282
 1608 881 1637 1637
 881 1608 604 604
 52 1637 881 881
 1281 172 1282 1282
 1282 185 1281 1281
 173 1281 185 185
 283 875 848 848
 172 184 1282 1282
 612 1606 1648 1648
 1606 612 603 603
 53 1648 1606 1606
 848 875 294 294
 282 294 875 875
 603 612 1607 1607
 1636 1607 612 612
 1607 61 603 603
 847 283 848 848
 1304 173 1255 1255
 1255 1253 1304 1304
 174 1304 1253 1253
 284 874 873 873
 1635 53 602 602
 173 185 1255 1255
 1635 1604 54 54
 1604 1635 602 602
 847 874 283 283
 874 847 873 873
 53 1606 602 602
 1606 62 602 602
 1254 174 1253 1253
 295 284 873 873
 1254 1250 1303 1303
 1303 174 1254 1254
 175 1303 1250 1250
 64 1602 601 601
 1602 55 601 601
 872 296 285 285
 296 872 456 456
 1633 1605 600 600
 1633 54 1605 1605
 1633 600 1630 1630
 55 1631 601 601
 456 872 295 295
 284 295 872 872
 54 1604 1605 1605
 1604 63 1605 1605
 186 175 1250 1250
 1278 175 1251 1251
 1251 1275 1302 1302
 1302 1278 1251 1251
 611 599 1629 1629
 1601 1629 599 599
 1629 56 611 611
 175 186 1251 1251
 871 285 296 296
 1602 611 1645 1645
 611 1602 599 599
 1645 55 1602 1602
 1276 1524 1277 1277
 1277 1302 1276 1276
 871 845 297 297
 845 871 296 296
 297 286 871 871
 1274 1524 532 532
 1276 532 1524 1524
 1302 1275 1276 1276
 287 286 843 843
 1629 1628 56 56
 1628 1629 598 598
 1600 1628 598 598
 57 1628 1600 1600
 533 1526 532 532
 1526 531 532 532
 286 297 843 843
 1629 1601 598 598
 532 1276 533 533
 531 1274 532 532
 298 287 843 843
 1598 47 610 610
 974 298 299 299
 974 287 298 298
 910 974 299 299
 176 1299 821 821
 47 1627 610 610
 1274 531 1299 1299
 1599 1627 1600 1600
 1627 1599 610 610
 57 1600 1627 1627
 1299 531 821 821
 594 1574 1623 1623
 1574 1572 1623 1623
 915 1598 1578 1578
 1578 594 915 915
 1623 915 594 594
 1572 58 1623 1623
 1598 915 1625 1625
 915 1623 1622 1622
 58 1622 1623 1623
 910 299 840 840
 593 997 1619 1619
 997 72 1619 1619
 592 58 1572 1572
 58 592 608 608
 841 288 840 840
 1620 608 592 592
 72 1569 1619 1619
 73 583 1567 1567
 288 841 838 838
 1248 1566 584 584
 1266 1268 1248 1248
 1613 1562 1616 1616
 1562 591 1616 1616
 1267 1289 1566 1566
 1288 1513 1567 1567
 300 867 838 838
 1596 1616 591 591
 1268 1267 1248 1248
 65 59 1596 1596
 1566 1248 1267 1267
 1513 1269 1567 1567
 1269 73 1567 1567
 1266 1246 1268 1268
 1286 1268 1246 1246
 177 1286 1246 1246
 866 301 315 315
 868 301 866 866
 65 1595 932 932
 866 315 863 863
 607 1595 60 60
 1558 60 1595 1595
 187 177 1246 1246
 863 289 865 865
 607 1612 932 932
 1612 59 932 932
 187 534 177 177
 534 187 530 530
 932 1595 607 607
 534 188 178 178
 188 534 530 530
 863 315 289 289
 59 65 932 932
 937 60 1558 1558
 1558 1594 937 937
 605 1594 1608 1608
 1593 1608 1594 1594
 862 289 834 834
 834 303 861 861
 290 861 303 303
 861 862 834 834
 60 937 1609 1609
 605 1609 937 937
 937 1594 605 605
 289 302 834 834
 1264 189 179 179
 189 1264 529 529
 61 954 66 66
 529 1264 188 188
 178 188 1264 1264
 458 290 833 833
 882 458 833 833
 604 1608 954 954
 954 61 1607 1607
 1607 604 954 954
 290 303 833 833
 1608 1593 954 954
 1263 1261 180 180
 1261 1263 1245 1245
 62 957 1554 1554
 1592 1554 957 957
 1245 1263 189 189
 179 189 1263 1263
 454 882 833 833
 190 180 1261 1261
 859 882 454 454
 957 62 1606 1606
 1606 603 957 957
 1260 1259 1262 1262
 1259 1260 1242 1242
 1262 180 1260 1260
 1592 957 603 603
 1592 603 61 61
 61 66 1592 1592
 180 190 1260 1260
 1591 1066 962 962
 1066 1552 962 962
 1552 63 962 962
 1259 1242 191 191
 191 181 1259 1259
 860 857 279 279
 857 860 831 831
 63 1604 962 962
 1604 602 962 962
 191 1581 181 181
 1581 191 528 528
 1591 962 602 602
 831 860 859 859
 1591 602 62 62
 62 1554 1591 1591
 961 63 1552 1552
 1552 1589 961 961
 601 1590 64 64
 1550 64 1590 1590
 192 1581 528 528
 192 182 1581 1581
 1053 304 450 450
 1053 857 304 304
 291 1053 450 450
 63 961 1605 1605
 600 1605 961 961
 961 1589 600 600
 1258 1257 184 184
 1257 1258 1241 1241
 1241 1258 193 193
 183 193 1258 1258
 305 452 451 451
 963 64 1550 1550
 1550 1585 963 963
 446 291 450 450
 599 1585 1601 1601
 1583 1601 1585 1585
 446 457 291 291
 194 184 1257 1257
 856 457 446 446
 879 457 856 856
 64 963 1602 1602
 599 1602 963 963
 963 1585 599 599
 194 1238 1282 1282
 1282 184 194 194
 185 1282 1238 1238
 588 1547 973 973
 1547 68 973 973
 973 1586 588 588
 827 855 447 447
 1500 855 827 827
 68 1599 973 973
 195 185 1238 1238
 598 1601 1586 1586
 1599 1600 973 973
 1600 598 973 973
 855 1059 448 448
 855 1500 1059 1059
 1586 973 598 598
 195 1252 1255 1255
 1255 185 195 195
 879 856 449 449
 1601 1583 1586 1586
 1254 1253 1252 1252
 1253 1255 1252 1252
 1059 825 448 448
 1598 914 1577 1577
 596 1577 914 914
 1577 1578 1598 1598
 68 596 914 914
 878 826 852 852
 826 878 449 449
 852 877 878 878
 292 877 824 824
 196 1254 1252 1252
 610 1599 914 914
 1598 610 914 914
 196 1236 1254 1254
 1250 1254 1236 1236
 877 852 824 824
 186 1250 1236 1236
 1599 68 914 914
 1573 979 1544 1544
 979 1573 595 595
 1544 70 1573 1573
 979 1579 69 69
 1579 979 595 595
 306 292 824 824
 70 1571 1573 1573
 197 186 1236 1236
 876 292 444 444
 876 851 293 293
 851 876 444 444
 1251 186 1237 1237
 1237 198 1275 1275
 1275 1251 1237 1237
 292 306 444 444
 850 445 1271 1271
 1297 1271 445 445
 186 197 1237 1237
 307 1297 445 445
 587 1571 70 70
 1571 587 593 593
 997 593 587 587
 71 72 997 997
 294 849 442 442
 1273 849 851 851
 849 1273 442 442
 293 851 849 849
 533 1276 198 198
 1275 198 1276 1276
 1272 176 441 441
 1859 207 1526 1526
 207 320 1526 1526
 1526 533 1859 1859
 848 294 822 822
 320 531 1526 1526
 1535 1532 1024 1024
 1532 74 1024 1024
 590 1563 1535 1535
 73 1535 1563 1563
 441 176 823 823
 1024 590 1535 1535
 294 442 822 822
 75 65 1023 1023
 443 819 823 823
 1614 583 1563 1563
 73 1563 583 583
 65 1596 1023 1023
 1596 591 1023 1023
 820 848 822 822
 820 847 848 848
 1615 1234 584 584
 873 847 440 440
 1248 1234 199 199
 1234 1248 584 584
 199 1266 1248 1248
 308 873 440 440
 295 873 308 308
 1560 65 75 75
 65 1560 1595 1595
 440 847 820 820
 1595 1560 1558 1558
 77 1558 1560 1560
 199 526 1266 1266
 1246 1266 526 526
 187 1246 526 526
 818 1087 456 456
 456 295 818 818
 296 456 1087 1087
 1034 1558 77 77
 1558 1034 1594 1594
 526 1231 1232 1232
 1232 187 526 526
 295 308 818 818
 1594 1034 1593 1593
 1557 1593 1034 1034
 1232 530 187 187
 530 1232 525 525
 530 1230 188 188
 1230 530 525 525
 309 296 1087 1087
 309 845 296 296
 66 1046 79 79
 1046 66 954 954
 1593 1046 954 954
 1557 1046 1593 1593
 200 188 1230 1230
 529 200 524 524
 529 188 200 200
 529 524 189 189
 310 297 845 845
 843 297 844 844
 844 311 843 843
 298 843 311 311
 1554 1060 1530 1530
 1060 1554 1592 1592
 1530 1528 1554 1554
 201 189 524 524
 297 310 844 844
 1245 1244 1261 1261
 1244 1245 1228 1228
 190 1261 1244 1244
 1228 1245 201 201
 189 201 1245 1245
 1060 1592 66 66
 66 79 1060 1060
 299 298 817 817
 817 312 299 299
 1528 1066 1591 1591
 202 190 1244 1244
 298 311 817 817
 80 1551 1067 1067
 1243 1242 1260 1260
 1242 1243 1226 1226
 1260 190 1243 1243
 1528 1591 1554 1554
 190 202 1243 1243
 840 299 815 815
 815 313 840 840
 841 840 313 313
 1073 1551 80 80
 1551 1073 1588 1588
 1242 1226 203 203
 203 191 1242 1242
 299 312 815 815
 1587 1074 1549 1549
 81 1549 1074 1074
 523 528 191 191
 528 204 192 192
 204 528 523 523
 191 203 523 523
 838 841 813 813
 813 314 838 838
 300 838 314 314
 1080 1549 81 81
 1549 1080 1584 1584
 841 313 813 813
 1584 1080 1582 1582
 82 1582 1080 1080
 1241 1240 1257 1257
 1240 1241 1223 1223
 194 1257 1240 1240
 1223 1241 205 205
 193 205 1241 1241
 439 315 301 301
 1546 589 1229 1229
 1229 83 1546 1546
 82 1229 589 589
 1239 194 1240 1240
 300 314 438 438
 83 67 1546 1546
 1238 194 522 522
 522 1221 1238 1238
 195 1238 1221 1221
 194 1239 522 522
 588 1586 1583 1583
 1582 82 589 589
 289 315 455 455
 302 289 455 455
 1576 597 1545 1545
 1545 69 1576 1576
 83 1545 597 597
 1222 195 1221 1221
 69 1579 1576 1576
 1252 195 521 521
 521 1217 1252 1252
 196 1252 1217 1217
 195 1222 521 521
 67 83 597 597
 834 316 808 808
 834 302 316 316
 834 808 303 303
 1544 1101 1522 1522
 1101 1544 979 979
 1522 85 1544 1544
 69 1101 979 979
 84 1101 69 69
 206 196 1217 1217
 85 70 1544 1544
 1218 520 196 196
 1236 196 520 520
 197 1236 520 520
 317 303 808 808
 196 206 1218 1218
 833 317 832 832
 833 303 317 317
 454 833 832 832
 1113 70 85 85
 70 1113 587 587
 1215 197 520 520
 997 1113 71 71
 1113 997 587 587
 1521 71 1113 1113
 1216 519 1237 1237
 1237 197 1216 1216
 198 1237 519 519
 318 454 832 832
 197 1215 1216 1216
 454 318 436 436
 454 319 859 859
 319 454 436 436
 1235 198 519 519
 1235 1859 533 533
 1859 1235 1871 1871
 533 198 1235 1235
 831 830 857 857
 304 857 830 830
 1511 1532 1535 1535
 1511 87 1532 1532
 1511 1535 86 86
 1871 207 1859 1859
 806 831 319 319
 831 806 830 830
 859 319 831 831
 87 74 1532 1532
 1196 1197 829 829
 1197 453 829 829
 806 1195 830 830
 453 305 829 829
 217 209 1233 1233
 1233 1613 858 858
 858 217 1233 1233
 73 86 1535 1535
 208 199 1234 1234
 1139 74 87 87
 74 1139 1559 1559
 305 453 452 452
 1559 1139 76 76
 88 76 1139 1139
 526 199 1203 1203
 1231 526 517 517
 1203 517 526 526
 825 579 1447 1447
 579 825 1059 1059
 1446 852 826 826
 199 208 1203 1203
 516 1204 1182 1182
 209 1182 1204 1204
 1510 89 1033 1033
 1510 76 88 88
 76 1510 1033 1033
 1199 1231 517 517
 1199 1232 1231 1231
 1296 307 1294 1294
 89 1556 1033 1033
 1199 1734 1232 1232
 525 1232 1734 1734
 200 1230 1198 1198
 1230 525 1198 1198
 306 824 1293 1293
 1734 1198 525 525
 852 1446 824 824
 824 1448 1293 1293
 1448 824 1446 1446
 1198 1734 1177 1177
 1177 210 1198 1198
 1735 1200 1178 1178
 1165 1047 89 89
 210 200 1198 1198
 307 1296 1297 1297
 1165 78 1047 1047
 90 78 1165 1165
 524 200 210 210
 1227 524 1748 1748
 201 524 1227 1227
 524 210 1748 1748
 1556 89 1047 1047
 1227 1748 1173 1173
 1900 1173 1748 1748
 1508 91 1529 1529
 1748 210 1174 1174
 1174 1900 1748 1748
 90 1529 1061 1061
 90 1508 1529 1529
 1879 1079 1913 1913
 1079 1879 487 487
 91 1527 1529 1529
 1879 886 487 487
 531 320 443 443
 821 531 443 443
 1787 211 1244 1244
 202 1244 211 211
 1244 1228 1787 1787
 803 819 443 443
 320 803 443 443
 90 1061 78 78
 515 1228 1227 1227
 201 1227 1228 1228
 1876 1079 487 487
 1876 1049 1079 1079
 1843 1876 487 487
 211 1787 1169 1169
 515 1169 1787 1787
 1193 1527 91 91
 1527 1193 1067 1067
 486 1875 1912 1912
 1875 486 488 488
 1911 1912 1875 1875
 1787 1228 515 515
 1067 1193 80 80
 92 80 1193 1193
 1496 1842 664 664
 823 821 443 443
 821 823 176 176
 1932 1418 1420 1420
 1420 664 1932 1932
 1226 1243 1783 1783
 1243 202 1783 1783
 664 1420 1496 1496
 1876 1843 488 488
 486 1876 488 488
 1049 1876 486 486
 440 321 308 308
 202 211 1783 1783
 1838 1875 488 488
 1843 1838 488 488
 820 804 440 440
 211 1194 1783 1783
 1194 514 1783 1783
 1074 1202 93 93
 5 1933 927 927
 1226 1783 514 514
 1226 514 1224 1224
 1224 203 1226 1226
 1932 927 1933 1933
 93 81 1074 1074
 523 1224 1798 1798
 523 203 1224 1224
 204 523 1811 1811
 1908 1911 1834 1834
 1811 523 1798 1798
 1087 818 802 802
 818 308 802 802
 802 322 1087 1087
 309 1087 322 322
 80 1201 1073 1073
 80 92 1201 1201
 1834 1911 1875 1875
 1810 1799 1164 1164
 1924 1164 1799 1799
 1164 213 1810 1810
 1799 1225 1166 1166
 1166 1924 1799 1799
 308 321 802 802
 1080 1219 94 94
 5 1 1933 1933
 214 204 1811 1811
 94 82 1080 1080
 1239 1240 1812 1812
 1240 1223 1812 1812
 1 661 1933 1933
 845 309 801 801
 205 215 1223 1223
 801 800 845 845
 310 845 800 800
 81 1219 1080 1080
 81 93 1219 1219
 1908 1834 380 380
 511 1161 1812 1812
 1161 1192 1812 1812
 215 511 1223 1223
 309 322 801 801
 1372 95 1229 1229
 1229 82 1372 1372
 94 1372 82 82
 1812 1223 511 511
 1192 1239 1812 1812
 95 83 1229 1229
 522 1239 1819 1819
 323 310 800 800
 1819 1220 1221 1221
 1222 1221 1220 1220
 1221 522 1819 1819
 1 1523 661 661
 323 798 844 844
 844 310 323 323
 311 844 798 798
 1239 1192 1819 1819
 1220 1819 1191 1191
 510 1191 1819 1819
 1505 84 1545 1545
 1192 510 1819 1819
 1545 83 1505 1505
 95 1505 83 83
 1416 1523 660 660
 1523 1416 661 661
 84 69 1545 1545
 1906 1873 381 381
 1831 381 1873 1873
 324 311 798 798
 521 1222 509 509
 206 1217 1190 1190
 1217 521 1190 1190
 509 1190 521 521
 324 814 817 817
 817 311 324 324
 312 817 814 814
 1191 1222 1220 1220
 1222 1191 509 509
 1190 509 1187 1187
 1187 216 1190 1190
 582 1522 1101 1101
 582 97 1522 1522
 96 582 1101 1101
 1523 6 660 660
 216 206 1190 1190
 97 85 1522 1522
 1831 1830 1655 1655
 381 1831 1655 1655
 325 312 814 814
 520 1218 1189 1189
 1218 206 1189 1189
 1215 520 508 508
 1830 382 1655 1655
 1189 508 520 520
 325 796 815 815
 815 312 325 325
 313 815 796 796
 96 1101 84 84
 206 216 1189 1189
 508 1189 1188 1188
 216 1188 1189 1189
 581 98 1113 1113
 382 1830 1870 1870
 581 85 97 97
 85 581 1113 1113
 1215 1185 1214 1214
 1185 1215 508 508
 98 1521 1113 1113
 942 1870 1830 1830
 326 313 796 796
 1214 1849 1216 1216
 519 1216 1849 1849
 1216 1215 1214 1214
 942 1905 1870 1870
 1869 1905 942 942
 326 795 813 813
 813 313 326 326
 314 813 795 795
 507 1184 1849 1849
 1849 1214 1185 1185
 1185 507 1849 1849
 1521 1249 71 71
 1197 71 1249 1249
 453 1197 1249 1249
 519 1184 1212 1212
 1184 519 1849 1849
 1212 1235 519 519
 1869 1904 1905 1905
 1904 1869 1902 1902
 1207 207 1871 1871
 811 314 795 795
 1869 644 1902 1902
 438 811 809 809
 438 314 811 811
 439 810 315 315
 1249 1384 453 453
 452 453 1384 1384
 1555 7 1917 1917
 1917 658 1555 1555
 1555 659 1919 1919
 659 1555 658 658
 1235 1212 1871 1871
 1902 644 383 383
 1867 383 644 644
 1206 1872 1148 1148
 501 1148 1872 1872
 1213 501 1872 1872
 99 1449 1447 1447
 327 315 810 810
 1449 99 1518 1518
 383 1867 652 652
 217 858 500 500
 455 327 437 437
 455 315 327 327
 49 500 858 858
 455 437 302 302
 1867 1826 652 652
 102 86 1534 1534
 1917 1914 658 658
 316 302 437 437
 1269 1534 73 73
 86 73 1534 1534
 808 316 791 791
 791 789 808 808
 317 808 789 789
 209 217 1182 1182
 1514 1269 1513 1513
 1269 1514 1534 1534
 1513 101 1514 1514
 1179 506 1145 1145
 506 1179 516 516
 1145 1144 1179 1179
 316 328 791 791
 1422 103 1511 1511
 1182 506 516 516
 1511 86 102 102
 102 1422 1511 1511
 643 377 652 652
 377 643 1688 1688
 1200 1179 1178 1178
 1179 1200 516 516
 1144 1178 1179 1179
 103 87 1511 1511
 1917 1862 1914 1914
 643 1864 1688 1688
 832 317 790 790
 790 788 832 832
 318 832 788 788
 1862 1624 1914 1914
 1143 1176 1735 1735
 1143 218 1176 1176
 317 789 790 790
 1143 1178 1144 1144
 1178 1143 1735 1735
 1320 87 1495 1495
 87 1320 1139 1139
 103 1495 87 87
 1688 1864 1899 1899
 218 1175 1176 1176
 1174 210 1177 1177
 1139 1320 88 88
 113 88 1320 1320
 329 318 788 788
 329 436 318 318
 436 329 1374 1374
 436 805 319 319
 805 436 1374 1374
 1172 1901 1142 1142
 778 1142 1901 1901
 1142 219 1172 1172
 1901 1175 778 778
 218 778 1175 1175
 1492 1430 1510 1510
 1510 88 113 113
 113 1492 1510 1510
 1899 980 1692 1692
 1864 980 1899 1899
 1430 89 1510 1510
 1692 980 1863 1863
 1863 1928 1692 1692
 1171 515 1173 1173
 1227 1173 515 515
 1172 219 1170 1170
 1928 1863 1898 1898
 1169 1910 220 220
 1910 1169 515 515
 1171 1910 515 515
 1430 104 1165 1165
 1165 89 1430 1430
 2 1624 1665 1665
 1665 1666 2 2
 330 806 805 805
 806 330 1195 1195
 319 805 806 806
 1816 386 1897 1897
 104 90 1165 1165
 1863 1815 1898 1898
 1197 1196 1122 1122
 586 1122 1196 1196
 330 585 1195 1195
 386 1896 1897 1897
 1167 1194 1169 1169
 1194 1167 514 514
 211 1169 1194 1194
 1169 220 1167 1167
 513 1168 1138 1138
 1138 222 513 513
 1509 105 1508 1508
 1508 90 1509 1509
 104 1509 90 90
 440 804 1211 1211
 803 320 1210 1210
 321 440 527 527
 222 1166 513 513
 1166 1225 513 513
 105 91 1508 1508
 1896 386 1894 1894
 1211 527 440 440
 320 1208 1210 1210
 1209 527 1211 1211
 654 2 1666 1666
 1666 1891 654 654
 1891 1666 653 653
 331 321 527 527
 1164 1924 223 223
 1137 223 1924 1924
 1924 1166 1137 1137
 222 1137 1166 1166
 1345 91 1444 1444
 91 1345 1193 1193
 105 1444 91 91
 1922 1923 1894 1894
 1922 670 1923 1923
 331 782 802 802
 802 321 331 331
 322 802 782 782
 1193 1345 92 92
 116 92 1345 1345
 1162 213 1164 1164
 212 1163 512 512
 1164 223 1162 1162
 653 1893 1891 1891
 332 322 782 782
 1134 1160 512 512
 1134 224 1160 1160
 93 1202 1485 1485
 1485 106 93 93
 1134 1163 1136 1136
 1163 1134 512 512
 223 1135 1162 1162
 117 1485 1202 1202
 1860 816 642 642
 1922 642 816 816
 801 322 783 783
 783 333 800 800
 323 800 333 333
 800 801 783 783
 322 332 783 783
 816 1860 1858 1858
 1858 1889 816 816
 1132 1192 1161 1161
 1192 1132 510 510
 1160 224 1133 1133
 92 116 1201 1201
 1132 1159 510 510
 94 1219 1483 1483
 1483 107 94 94
 1893 1892 1891 1891
 106 1483 1219 1219
 798 323 799 799
 1159 1191 510 510
 226 1191 1159 1159
 799 334 798 798
 324 798 334 334
 1889 1858 647 647
 323 333 799 799
 1858 1888 647 647
 1191 226 509 509
 93 106 1219 1219
 1888 1887 647 647
 505 1156 509 509
 226 505 509 509
 95 1372 1482 1482
 1482 108 95 95
 107 1482 1372 1372
 814 324 781 781
 1187 1156 1186 1186
 1156 1187 509 509
 227 1186 1156 1156
 1186 216 1187 1187
 781 335 814 814
 325 814 335 335
 324 334 781 781
 1055 1890 1724 1724
 1155 1188 1186 1186
 1188 1155 508 508
 216 1186 1188 1188
 1186 227 1155 1155
 94 107 1372 1372
 1856 1887 1888 1888
 1887 1856 837 837
 503 229 508 508
 1155 503 508 508
 84 1505 1373 1373
 1373 96 84 84
 108 1373 1505 1505
 797 796 325 325
 796 797 435 435
 229 1185 508 508
 1856 384 837 837
 325 335 797 797
 1724 651 1892 1892
 651 1724 3 3
 1891 1892 651 651
 1892 1055 1724 1724
 1185 1153 507 507
 1185 229 1153 1153
 95 108 1505 1505
 336 796 435 435
 336 326 796 796
 1153 1131 507 507
 582 1504 1479 1479
 1890 1790 1724 1724
 1405 795 326 326
 1724 1790 3 3
 1184 1131 1183 1183
 1131 1184 507 507
 1150 1183 1131 1131
 1183 1212 1184 1184
 1479 97 582 582
 384 1856 1886 1886
 326 336 1405 1405
 1856 1854 1886 1886
 1854 1779 1886 1886
 96 1504 582 582
 96 1480 1504 1504
 1779 1885 1886 1886
 1885 385 1886 1886
 337 795 1405 1405
 337 811 795 795
 1150 1212 1183 1183
 1213 1151 501 501
 581 1477 109 109
 97 1477 581 581
 1479 1477 97 97
 1409 809 811 811
 792 809 1409 1409
 327 810 793 793
 109 98 581 581
 811 337 1409 1409
 4 1789 646 646
 1789 4 1868 1868
 614 49 613 613
 614 500 49 49
 614 1146 500 500
 338 327 793 793
 1181 217 500 500
 1146 1181 500 500
 1503 1520 1384 1384
 98 1503 1384 1384
 109 1503 98 98
 1779 1852 1885 1885
 338 437 327 327
 437 338 1363 1363
 316 437 1363 1363
 1520 452 1384 1384
 1884 1852 1851 1851
 1852 1884 1885 1885
 98 1384 1521 1521
 1249 1521 1384 1384
 3 1790 1839 1839
 1868 1840 1789 1789
 1182 1181 506 506
 217 1181 1182 1182
 1145 746 231 231
 746 1145 506 506
 328 316 1363 1363
 1181 746 506 506
 1146 746 1181 1181
 451 452 580 580
 791 328 431 431
 231 1144 1145 1145
 791 342 789 789
 342 791 431 431
 452 1520 580 580
 1850 1772 1082 1082
 1772 1850 1883 1883
 1851 1772 1883 1883
 1852 1772 1851 1851
 328 339 431 431
 1520 1474 580 580
 1868 4 1880 1880
 1501 1064 1474 1474
 1474 1064 580 580
 1126 232 1143 1143
 1143 1144 1127 1127
 231 1127 1144 1144
 1127 1126 1143 1143
 451 1064 447 447
 1064 451 580 580
 775 429 790 790
 790 789 775 775
 232 218 1143 1143
 329 788 429 429
 788 790 429 429
 1880 1878 1903 1903
 789 342 775 775
 447 1064 827 827
 1064 1501 827 827
 1848 657 1850 1850
 1883 1850 657 657
 1850 1082 1848 1848
 218 232 778 778
 1501 1472 827 827
 430 774 786 786
 787 329 429 429
 1500 827 1472 1472
 1142 778 1123 1123
 1123 233 1142 1142
 232 1123 778 778
 1848 1882 657 657
 787 1374 329 329
 1374 787 1424 1424
 1374 772 805 805
 772 1374 1424 1424
 330 805 772 772
 233 219 1142 1142
 1497 110 579 579
 828 1497 579 579
 1500 1497 828 828
 1878 1842 1496 1496
 1141 1170 219 219
 1170 1141 1909 1909
 219 233 1141 1141
 1882 1848 1847 1847
 221 1141 234 234
 1141 221 1909 1909
 343 330 772 772
 579 110 99 99
 99 1447 579 579
 886 1847 639 639
 1848 639 1847 1847
 71 1197 1122 1122
 1122 586 72 72
 72 71 1122 1122
 828 579 1059 1059
 1059 1500 828 828
 578 1498 1469 1469
 110 1469 1498 1498
 1903 1878 1496 1496
 330 343 585 585
 1140 1168 221 221
 221 234 1140 1140
 1292 578 1466 1466
 578 1292 1498 1498
 1466 164 1292 1292
 343 1568 585 585
 1569 72 586 586
 1138 1140 235 235
 1140 1138 1168 1168
 100 1518 1498 1498
 1518 99 1498 1498
 1498 1292 100 100
 1844 487 886 886
 886 639 1844 1844
 235 222 1138 1138
 99 110 1498 1498
 1874 664 1842 1842
 222 235 1137 1137
 518 784 527 527
 331 527 784 784
 487 1844 1843 1843
 387 1843 1844 1844
 1209 518 527 527
 223 1137 1120 1120
 1121 1120 1137 1137
 235 1121 1137 1137
 320 207 1208 1208
 1466 573 164 164
 782 331 428 428
 428 767 782 782
 332 782 767 767
 573 121 1371 1371
 1371 539 573 573
 573 539 164 164
 331 784 428 428
 1836 1837 1838 1838
 1838 1843 1836 1836
 387 1836 1843 1843
 223 1120 1135 1135
 1875 1838 1834 1834
 1837 1834 1838 1838
 1119 236 1134 1134
 768 332 767 767
 1134 1136 1119 1119
 1120 1118 1135 1135
 783 332 427 427
 236 224 1134 1134
 427 764 333 333
 333 783 427 427
 1414 1515 576 576
 1414 101 1515 1515
 664 1874 927 927
 1464 1414 576 576
 1462 1414 1464 1464
 1932 664 927 927
 332 768 427 427
 1515 1291 576 576
 224 236 1133 1133
 1291 1371 576 576
 1291 539 1371 1371
 1837 388 1834 1834
 345 333 764 764
 812 1133 1117 1117
 1133 812 1158 1158
 236 1117 1133 1133
 1 5 1931 1931
 765 426 799 799
 799 333 765 765
 334 799 426 426
 1158 812 225 225
 237 225 812 812
 111 102 577 577
 388 380 1834 1834
 333 345 765 765
 1534 1514 577 577
 102 1534 577 577
 1414 1462 577 577
 1514 1414 577 577
 101 1414 1514 1514
 380 388 1873 1873
 762 334 426 426
 1439 112 1422 1422
 499 225 237 237
 225 499 504 504
 1422 102 111 111
 111 1439 1422 1422
 763 425 781 781
 781 334 763 763
 335 781 425 425
 1157 499 228 228
 499 1157 504 504
 238 228 499 499
 112 103 1422 1422
 388 1832 1873 1873
 334 762 763 763
 1931 1523 1 1
 498 1154 228 228
 1154 498 502 502
 228 238 498 498
 1873 1832 1831 1831
 389 1831 1832 1832
 346 335 425 425
 230 498 239 239
 498 230 502 502
 1320 1495 1493 1493
 1493 113 1320 1320
 112 1493 1495 1495
 760 435 797 797
 435 760 423 423
 797 335 760 760
 435 759 336 336
 759 435 423 423
 335 346 760 760
 389 390 1831 1831
 835 1152 230 230
 230 239 835 835
 103 112 1495 1495
 390 1830 1831 1831
 1130 835 1111 1111
 835 1130 1152 1152
 1111 1129 1130 1130
 1492 113 1494 1494
 1405 779 421 421
 1405 336 779 779
 1129 1151 1130 1130
 1405 421 337 337
 1523 949 6 6
 114 1430 1492 1492
 501 1151 930 930
 501 1149 1148 1148
 1149 501 930 930
 336 759 779 779
 1151 1129 930 930
 391 1830 390 390
 1830 391 942 942
 756 337 421 421
 104 1430 1457 1457
 723 1919 660 660
 1555 1919 723 723
 114 1457 1430 1430
 7 1555 723 723
 723 660 6 6
 686 1148 1149 1149
 1409 756 419 419
 1409 337 756 756
 1409 748 792 792
 748 1409 419 419
 338 793 749 749
 942 391 1869 1869
 1869 638 644 644
 1869 391 638 638
 348 338 749 749
 1491 105 1509 1509
 1491 115 105 105
 104 1491 1509 1509
 638 1866 644 644
 751 1363 338 338
 1363 751 433 433
 339 1363 433 433
 328 1363 339 339
 1866 1867 644 644
 338 348 751 751
 1128 746 1146 1146
 1146 251 1128 1128
 1345 1444 1486 1486
 1486 116 1345 1345
 115 1486 1444 1444
 1826 1867 1866 1866
 432 340 777 777
 231 1128 240 240
 1128 231 746 746
 341 432 745 745
 1824 392 1826 1826
 777 745 432 432
 340 350 777 777
 105 115 1444 1444
 652 1826 392 392
 341 745 351 351
 231 240 1127 1127
 1488 118 1485 1485
 1485 117 1488 1488
 351 1417 776 776
 430 776 1417 1417
 776 341 351 351
 1126 1127 1097 1097
 240 1097 1127 1127
 118 106 1485 1485
 652 392 643 643
 1417 774 430 430
 241 232 1126 1126
 8 1862 1917 1917
 1417 351 710 710
 710 417 1417 1417
 1825 1864 643 643
 1825 1818 1864 1864
 774 1417 417 417
 392 1825 643 643
 774 417 744 744
 744 786 774 774
 232 1125 1123 1123
 232 241 1125 1125
 1484 1453 1483 1483
 1483 106 1484 1484
 118 1484 106 106
 1123 1125 242 242
 1425 352 771 771
 344 771 352 352
 1453 107 1483 1483
 242 233 1123 1123
 786 744 1425 1425
 744 416 1425 1425
 1818 980 1864 1864
 416 352 1425 1425
 496 1141 233 233
 233 242 496 496
 1453 119 1482 1482
 1482 107 1453 1453
 234 496 243 243
 496 234 1141 1141
 655 1862 1861 1861
 119 108 1482 1482
 1624 1862 1665 1665
 655 1665 1862 1862
 980 1818 1817 1817
 1817 1863 980 980
 888 1140 234 234
 234 243 888 888
 1570 344 1642 1642
 1452 1480 1373 1373
 1373 108 1452 1452
 119 1452 108 108
 235 888 1090 1090
 888 235 1140 1140
 1090 244 235 235
 727 770 518 518
 728 1206 1148 1148
 1480 96 1373 1373
 1863 1817 1815 1815
 770 784 518 518
 1205 727 1209 1209
 518 1209 727 727
 1208 207 1207 1207
 235 244 1121 1121
 1481 1479 1504 1504
 574 1479 1481 1481
 386 1816 393 393
 994 1120 1121 1121
 994 245 1120 1120
 1432 766 767 767
 768 767 766 766
 767 428 1432 1432
 994 1121 244 244
 742 428 770 770
 428 742 1432 1432
 784 770 428 428
 766 1432 740 740
 415 740 1432 1432
 742 415 1432 1432
 1481 1504 1480 1480
 1480 575 1481 1481
 1665 1813 1666 1666
 1813 1665 655 655
 386 393 1894 1894
 1120 245 1118 1118
 109 1477 1478 1478
 1479 1478 1477 1477
 1478 1475 109 109
 393 642 1894 1894
 427 768 413 413
 236 1119 1086 1086
 1086 246 236 236
 345 764 738 738
 764 427 738 738
 413 738 427 427
 642 1922 1894 1894
 740 768 766 766
 768 740 413 413
 738 413 734 734
 734 353 738 738
 1813 653 1666 1666
 353 345 738 738
 236 246 1117 1117
 426 765 737 737
 765 345 737 737
 1117 1116 812 812
 495 1116 1117 1117
 762 426 411 411
 246 495 1117 1117
 737 411 426 426
 1503 1475 1520 1520
 1740 1520 1475 1475
 345 353 737 737
 642 1324 1860 1860
 1858 1860 1324 1324
 812 1116 237 237
 411 737 735 735
 353 735 737 737
 1475 1503 109 109
 729 762 411 411
 1740 1473 1474 1474
 1473 120 1474 1474
 494 1115 499 499
 729 1443 763 763
 425 763 1443 1443
 763 762 729 729
 237 494 499 499
 1116 494 237 237
 346 425 1443 1443
 120 1501 1474 1474
 499 1115 238 238
 247 238 1115 1115
 1892 1853 1055 1055
 1853 1892 1893 1893
 640 1055 1853 1853
 409 725 1442 1442
 1442 730 701 701
 701 409 1442 1442
 1520 1740 1474 1474
 1114 498 238 238
 238 247 1114 1114
 725 347 1442 1442
 1855 1858 1324 1324
 1888 1858 1855 1855
 120 1470 1472 1472
 493 239 498 498
 493 1112 239 239
 424 761 726 726
 761 347 726 726
 1114 493 498 498
 1459 722 758 758
 758 424 1459 1459
 1500 1472 1499 1499
 1470 1499 1472 1472
 726 1459 424 424
 347 725 726 726
 722 1459 698 698
 1459 726 699 699
 725 699 726 726
 1501 120 1472 1472
 394 1856 1855 1855
 1888 1855 1856 1856
 1112 835 239 239
 640 1890 1055 1055
 422 780 721 721
 492 1109 1111 1111
 755 422 754 754
 1112 1111 835 835
 1112 492 1111 1111
 1497 1471 1469 1469
 1469 110 1497 1497
 721 754 422 422
 721 780 722 722
 758 722 780 780
 394 1854 1856 1856
 1109 1129 1111 1111
 930 1129 1110 1110
 1471 1497 1499 1499
 1500 1499 1497 1497
 1499 1470 1471 1471
 930 1107 1149 1149
 686 1149 1107 1107
 354 755 754 754
 1129 1109 1110 1110
 1517 1466 578 578
 1469 1517 578 578
 1471 1517 1469 1469
 354 408 755 755
 420 755 408 408
 349 750 719 719
 747 420 718 718
 408 718 420 420
 1110 1107 930 930
 1108 686 1107 1107
 718 408 715 715
 716 355 719 719
 686 1108 497 497
 408 354 720 720
 1790 1091 645 645
 1790 1890 1091 1091
 1779 1854 1778 1778
 355 349 719 719
 1104 497 491 491
 491 1105 1104 1104
 1466 121 573 573
 1108 491 497 497
 434 752 717 717
 752 349 717 717
 1102 1913 1100 1100
 340 434 418 418
 1663 1102 1100 1100
 717 418 434 434
 349 355 717 717
 418 717 693 693
 355 693 717 717
 350 340 418 418
 1663 1100 26 26
 248 26 1100 1100
 121 1461 1464 1464
 1731 1852 1779 1779
 1461 1462 1464 1464
 713 777 350 350
 350 356 713 713
 576 1371 1464 1464
 1371 121 1464 1464
 250 960 1071 1071
 713 711 777 777
 745 711 710 710
 711 745 777 777
 357 710 711 711
 710 351 745 745
 122 1462 1463 1463
 1462 122 577 577
 1461 1463 1462 1462
 10 1881 4 4
 1881 1880 4 4
 1098 1683 32 32
 1099 1683 1098 1098
 1082 1772 1773 1773
 577 122 111 111
 1852 1731 1772 1772
 1731 1773 1772 1772
 614 613 965 965
 965 251 1146 1146
 1146 614 965 965
 1099 965 1683 1683
 417 691 689 689
 689 358 417 417
 613 1683 965 965
 710 691 417 417
 357 691 710 710
 964 251 965 965
 1099 964 965 965
 358 709 417 417
 709 744 417 417
 122 1439 111 111
 1761 1842 1878 1878
 1460 112 1439 1439
 744 709 416 416
 1565 352 416 416
 1565 687 352 352
 490 1128 251 251
 1565 709 358 358
 709 1565 416 416
 1082 1846 1848 1848
 490 240 1128 1128
 490 1096 240 240
 1460 1494 1493 1493
 1761 1880 1881 1881
 1880 1761 1878 1878
 1494 113 1493 1493
 1848 1846 639 639
 240 1096 1097 1097
 687 344 352 352
 344 687 1642 1642
 112 1460 1493 1493
 1642 687 1641 1641
 972 1097 1096 1096
 1126 972 1124 1124
 972 1126 1097 1097
 1124 241 1126 1126
 1492 1494 114 114
 123 114 1494 1494
 769 403 741 741
 403 769 728 728
 359 741 403 403
 241 1124 1125 1125
 977 242 1125 1125
 977 1092 242 242
 1124 977 1125 1125
 1455 1454 1457 1457
 1385 1844 639 639
 1844 1385 387 387
 1457 114 1455 1455
 123 1455 114 114
 1454 1490 1457 1457
 1490 104 1457 1457
 683 743 741 741
 743 683 414 414
 769 741 743 743
 741 359 683 683
 1092 496 242 242
 683 708 414 414
 1835 1874 1842 1842
 1874 1835 649 649
 985 243 496 496
 985 260 243 243
 1092 985 496 496
 708 739 414 414
 360 739 708 708
 1490 1456 1491 1491
 1454 1456 1490 1490
 1491 1456 115 115
 739 360 412 412
 260 888 243 243
 407 706 412 412
 360 407 412 412
 104 1490 1491 1491
 1025 244 1090 1090
 260 1090 888 888
 260 1025 1090 1090
 733 706 732 732
 706 733 412 412
 361 732 706 706
 731 353 734 734
 395 1837 1836 1836
 1486 115 1456 1456
 387 395 1836 1836
 1487 116 1486 1486
 927 649 1180 1180
 927 1874 649 649
 5 927 1180 1180
 705 736 732 732
 736 705 410 410
 353 731 735 735
 732 361 705 705
 705 702 410 410
 1089 252 994 994
 730 702 701 701
 702 730 410 410
 362 701 702 702
 118 1488 124 124
 994 244 1089 1089
 252 245 994 994
 700 701 362 362
 701 700 409 409
 725 700 724 724
 700 725 409 409
 363 724 700 700
 388 1837 1833 1833
 1085 245 1088 1088
 245 1085 1118 1118
 252 1088 245 245
 124 128 1484 1484
 253 246 1086 1086
 128 1453 1484 1484
 725 724 699 699
 724 363 699 699
 698 406 677 677
 406 698 1459 1459
 246 253 495 495
 406 699 363 363
 699 406 1459 1459
 118 124 1484 1484
 482 254 495 495
 253 482 495 495
 125 1453 1431 1431
 128 1431 1453 1453
 254 1116 495 495
 125 119 1453 1453
 1755 388 1833 1833
 388 1755 1832 1832
 697 721 698 698
 721 697 754 754
 722 698 721 721
 698 677 697 697
 1116 254 494 494
 697 696 754 754
 1832 1755 389 389
 1010 1084 494 494
 254 1010 494 494
 754 696 720 720
 364 720 696 696
 720 354 754 754
 1480 1452 575 575
 1803 949 1931 1931
 1931 5 1803 1803
 1523 1931 949 949
 1115 1084 247 247
 1084 1115 494 494
 1083 247 1084 1084
 720 405 408 408
 720 364 405 405
 1083 1114 247 247
 1114 1083 493 493
 405 694 408 408
 119 125 1452 1452
 1028 255 493 493
 1083 1028 493 493
 716 695 714 714
 694 715 408 408
 365 714 695 695
 714 355 716 716
 255 1112 493 493
 1479 574 1478 1478
 355 714 693 693
 714 365 693 693
 1828 6 949 949
 1112 255 492 492
 712 693 673 673
 693 712 418 418
 365 673 693 693
 574 1481 575 575
 489 256 492 492
 255 489 492 492
 712 350 418 418
 356 350 712 712
 256 1109 492 492
 692 713 356 356
 356 671 692 692
 711 692 366 366
 692 711 713 713
 1054 1110 1109 1109
 1109 256 1054 1054
 1753 1829 391 391
 1054 1081 1110 1110
 366 357 711 711
 1475 1476 1740 1740
 391 390 1753 1753
 1107 1081 1106 1106
 1081 1107 1110 1110
 1106 1108 1107 1107
 357 366 691 691
 7 723 648 648
 689 691 668 668
 668 367 689 689
 1108 1106 491 491
 366 669 691 691
 669 668 691 691
 638 391 1829 1829
 367 358 689 689
 723 1828 648 648
 6 1828 723 723
 1565 1564 666 666
 358 1564 1565 1565
 367 1564 358 358
 1105 491 1912 1912
 1829 637 638 638
 396 637 1829 1829
 666 687 1565 1565
 1746 1470 120 120
 1561 1641 687 687
 615 1641 1561 1561
 7 648 9 9
 1664 615 1561 1561
 637 1866 638 638
 1100 1077 248 248
 1100 1913 1077 1077
 1561 687 1823 1823
 666 1823 687 687
 1077 1045 248 248
 637 1801 1824 1824
 637 1824 1826 1826
 1826 1866 637 637
 1148 686 1147 1147
 1796 8 9 9
 1793 8 1796 1796
 1801 392 1824 1824
 1076 485 26 26
 26 248 1076 1076
 249 26 485 485
 403 682 359 359
 571 1654 1517 1517
 1654 1465 1517 1517
 1471 1468 1517 1517
 1468 571 1517 1517
 1917 7 9 9
 8 1917 9 9
 248 1075 1076 1076
 1147 403 1148 1148
 728 1148 403 403
 1465 1466 1517 1517
 485 1076 1075 1075
 359 682 683 683
 1072 249 485 485
 681 683 1941 1941
 683 681 708 708
 682 1941 683 683
 708 681 360 360
 368 360 681 681
 1465 121 1466 1466
 1441 121 1465 1465
 1801 1825 392 392
 1801 1820 1825 1825
 1039 257 1071 1071
 1072 1039 1071 1071
 15 1861 8 8
 1862 8 1861 1861
 1820 1818 1825 1825
 1070 1098 32 32
 32 250 1070 1070
 402 360 368 368
 360 402 407 407
 250 1071 1070 1070
 1071 257 1070 1070
 706 402 361 361
 402 706 407 407
 369 361 402 402
 680 705 361 361
 705 680 702 702
 361 369 680 680
 121 1441 1461 1461
 1098 1070 1099 1099
 1069 1099 1070 1070
 680 679 702 702
 1820 1797 1818 1818
 1817 1818 1797 1797
 1438 1463 1429 1429
 1463 1438 122 122
 1461 1429 1463 1463
 1099 1069 964 964
 702 679 362 362
 370 362 679 679
 258 251 964 964
 1279 1817 1797 1797
 1817 1279 1815 1815
 678 371 700 700
 700 362 370 370
 370 678 700 700
 126 1460 1439 1439
 251 258 490 490
 371 363 700 700
 393 1816 1280 1280
 258 1032 490 490
 1032 1096 490 490
 122 1438 1439 1439
 1438 126 1439 1439
 1611 677 406 406
 1611 372 677 677
 1611 363 371 371
 363 1611 406 406
 1332 1094 972 972
 1096 1332 972 972
 1032 1332 1096 1096
 677 372 697 697
 1094 1124 972 972
 642 393 636 636
 676 697 372 372
 697 676 696 696
 1494 1458 123 123
 1068 1124 1094 1094
 1124 1068 977 977
 696 676 364 364
 1929 364 676 676
 1324 642 1305 1305
 1068 259 977 977
 401 405 364 364
 364 1929 401 401
 1305 642 636 636
 259 1092 977 977
 401 674 405 405
 1427 1454 1455 1455
 123 1427 1455 1455
 1092 259 985 985
 695 675 365 365
 674 694 405 405
 373 365 675 675
 653 1813 1036 1036
 1893 1036 641 641
 1893 653 1036 1036
 1346 260 985 985
 259 1346 985 985
 365 373 673 673
 404 673 1925 1925
 673 404 712 712
 373 1925 673 673
 712 404 356 356
 671 356 404 404
 1025 260 1027 1027
 1305 1575 1324 1324
 672 692 671 671
 1855 1575 474 474
 1575 1855 1324 1324
 474 394 1855 1855
 366 672 374 374
 672 366 692 692
 1827 1435 1486 1486
 1456 1827 1486 1486
 244 1025 1089 1089
 1435 1487 1486 1486
 1065 252 1089 1089
 1853 1893 641 641
 1025 1065 1089 1089
 366 374 669 669
 474 1854 394 394
 668 669 1649 1649
 374 1649 669 669
 375 367 668 668
 1436 124 1488 1488
 127 124 1436 1436
 483 1062 1088 1088
 252 483 1088 1088
 667 1564 367 367
 367 375 667 667
 1086 1063 253 253
 1062 1085 1088 1088
 482 253 1063 1063
 1854 474 1778 1778
 399 666 1564 1564
 399 665 666 666
 667 399 1564 1564
 16 1091 1890 1890
 1890 640 16 16
 666 665 1823 1823
 124 127 128 128
 261 254 482 482
 1431 565 125 125
 254 261 1010 1010
 1104 1942 497 497
 261 1058 1010 1010
 10 4 646 646
 1942 686 497 497
 1084 1058 1083 1083
 1058 1084 1010 1010
 1057 1083 1058 1058
 1731 1779 1777 1777
 1778 1777 1779 1779
 1777 397 1731 1731
 403 1147 685 685
 1147 686 685 685
 682 403 685 685
 572 574 575 575
 1452 572 575 575
 125 572 1452 1452
 686 1942 685 685
 1083 1057 1028 1028
 1013 489 1028 1028
 1942 1907 685 685
 1907 1940 685 685
 1057 1013 1028 1028
 1940 682 685 685
 1939 682 1940 1940
 489 255 1028 1028
 682 1939 1941 1941
 1729 1725 570 570
 1729 574 1725 1725
 1729 1478 574 574
 1580 1938 681 681
 1580 1941 1939 1939
 1941 1580 681 681
 681 1938 368 368
 1760 1842 1761 1761
 1881 10 1761 1761
 1093 1846 1082 1082
 1383 1052 1054 1054
 663 1937 402 402
 256 1383 1054 1054
 368 663 402 402
 1938 663 368 368
 1476 1478 1737 1737
 1475 1478 1476 1476
 1052 1081 1054 1054
 1052 1106 1081 1081
 402 1937 369 369
 376 369 1937 1937
 491 1106 1392 1392
 1737 1478 1729 1729
 1051 1392 1052 1052
 1106 1052 1392 1392
 1936 680 369 369
 680 1936 679 679
 369 376 1936 1936
 1095 639 1093 1093
 1846 1093 639 639
 1936 1935 679 679
 1473 1741 120 120
 1741 1473 1740 1740
 1746 120 1741 1741
 679 1935 370 370
 1934 370 1935 1935
 1392 1005 1050 1050
 264 1050 1005 1005
 1050 491 1392 1392
 1050 484 1912 1912
 486 1912 484 484
 1912 491 1050 1050
 484 1049 486 486
 639 1095 1385 1385
 662 377 678 678
 1048 1049 484 484
 678 370 1934 1934
 1934 662 678 678
 1048 1050 264 264
 1050 1048 484 484
 377 371 678 678
 387 1385 1762 1762
 1632 1762 1385 1385
 1762 395 387 387
 1095 1632 1385 1385
 1079 1049 1078 1078
 1470 1468 1471 1471
 1079 1103 1913 1913
 1103 1079 1078 1078
 1049 1048 1078 1078
 1835 11 649 649
 1470 1746 1468 1468
 1611 1610 1688 1688
 1688 378 1611 1611
 1610 371 377 377
 371 1610 1611 1611
 1048 481 1078 1078
 1077 1913 1103 1103
 378 372 1611 1611
 1103 481 1077 1077
 481 1103 1078 1078
 1045 1077 481 481
 1654 1441 1465 1465
 1043 1045 1044 1044
 1045 1043 248 248
 1930 372 378 378
 372 1930 676 676
 1441 1654 129 129
 1180 649 11 11
 129 1461 1441 1441
 11 12 1180 1180
 248 1043 1075 1075
 1042 1075 1043 1043
 676 1930 1929 1929
 1413 568 1429 1429
 1438 568 126 126
 568 1438 1429 1429
 1075 1040 485 485
 1042 1040 1075 1075
 1929 1926 401 401
 1461 129 1429 1429
 485 1040 1041 1041
 1041 1072 485 485
 675 1927 373 373
 1926 674 401 401
 1895 373 1927 1927
 1837 395 1833 1833
 126 568 1794 1794
 1072 1041 1039 1039
 373 1895 1925 1925
 1723 1755 1833 1833
 395 1723 1833 1833
 1406 262 1039 1039
 400 671 404 404
 1039 1041 1406 1406
 1040 1406 1041 1041
 400 1925 1895 1895
 1925 400 404 404
 1460 126 1428 1428
 5 1180 1415 1415
 13 1803 1415 1415
 1803 5 1415 1415
 262 257 1039 1039
 1427 1806 1426 1426
 1806 1427 1458 1458
 1428 1806 1458 1458
 1427 123 1458 1458
 1180 12 1415 1415
 1643 672 670 670
 671 670 672 672
 374 1643 1889 1889
 1643 374 672 672
 257 1002 1070 1070
 262 1002 257 257
 1494 1460 1458 1458
 1460 1428 1458 1458
 1070 1002 1069 1069
 263 1069 1002 1002
 949 13 14 14
 949 1803 13 13
 374 1889 1649 1649
 1069 263 964 964
 375 1649 1920 1920
 1649 375 668 668
 1920 1921 375 375
 1454 1437 1456 1456
 1437 1454 567 567
 1755 1757 389 389
 964 263 1035 1035
 1035 258 964 964
 1454 1427 567 567
 1921 667 375 375
 667 1921 399 399
 258 1035 1032 1032
 1433 1435 1827 1827
 1660 665 399 399
 984 999 1032 1032
 1921 1660 399 399
 1035 984 1032 1032
 389 1752 390 390
 1753 390 1752 1752
 1456 1437 1827 1827
 1437 566 1827 1827
 1828 14 1256 1256
 1828 949 14 14
 1823 665 616 616
 1823 616 1664 1664
 1664 1561 1823 1823
 127 1434 1423 1423
 1822 1423 1434 1434
 1032 999 1332 1332
 999 1031 1332 1332
 1918 379 616 616
 616 665 384 384
 384 1918 616 616
 1690 1664 616 616
 1031 1094 1332 1332
 379 1690 616 616
 1436 1434 127 127
 1690 379 1541 1541
 396 1829 1753 1753
 1423 1410 1421 1421
 1029 1068 1031 1031
 1094 1031 1068 1068
 648 1828 1256 1256
 648 1256 1744 1744
 1068 1029 259 259
 1026 259 1029 1029
 628 657 25 25
 1421 128 127 127
 127 1423 1421 1421
 131 572 565 565
 1421 131 565 565
 572 125 565 565
 1346 259 1026 1026
 1026 981 1346 1346
 637 396 1247 1247
 981 1027 1346 1346
 1027 260 1346 1346
 1431 1421 565 565
 128 1421 1431 1431
 1102 656 1913 1913
 1879 1913 656 656
 572 1725 574 574
 1270 9 648 648
 1270 1795 9 9
 648 1744 1270 1270
 1027 1021 1025 1025
 1420 1418 570 570
 1418 130 570 570
 130 1729 570 570
 1247 1801 637 637
 1686 1801 1247 1247
 1025 1021 1065 1065
 569 1476 1737 1737
 130 1737 1729 1729
 1911 1105 1912 1912
 1737 130 569 569
 1021 1022 1065 1065
 252 1065 483 483
 1022 483 1065 1065
 1740 1476 569 569
 9 1795 1796 1796
 1749 569 1416 1416
 1911 1104 1105 1105
 1104 1911 1908 1908
 1741 1740 569 569
 569 1749 1741 1741
 1533 564 1865 1865
 1416 1533 1749 1749
 1801 1686 1820 1820
 1746 1741 1749 1749
 1749 1865 1746 1746
 1865 1749 1533 1533
 1468 1746 1865 1865
 1865 1759 1468 1468
 1759 1865 564 564
 571 1468 1759 1759
 1018 483 1022 1022
 1942 1908 1907 1907
 380 1907 1908 1908
 564 659 1759 1759
 1018 1062 483 483
 1019 482 1063 1063
 1942 1104 1908 1908
 563 1413 129 129
 1793 15 8 8
 129 1654 563 563
 1759 563 1654 1654
 1759 659 563 563
 571 1759 1654 1654
 1020 261 482 482
 1020 1015 261 261
 1019 1020 482 482
 1906 1907 380 380
 1907 1906 1940 1940
 380 1873 1906 1906
 1413 1429 129 129
 1940 1906 1939 1939
 381 1939 1906 1906
 1794 1634 1805 1805
 568 1634 1794 1794
 1440 1445 1820 1820
 1805 1412 1428 1428
 261 1015 1058 1058
 1788 655 1467 1467
 1428 126 1794 1794
 1794 1805 1428 1428
 1015 1014 1058 1058
 1655 1939 381 381
 1939 1655 1580 1580
 1445 1797 1820 1820
 1938 1655 382 382
 1655 1938 1580 1580
 1058 1014 1057 1057
 1428 1412 1806 1806
 1412 1426 1806 1806
 655 1861 1467 1467
 1426 651 567 567
 15 1467 1861 1861
 1426 567 1427 1427
 1938 382 663 663
 1057 1014 1013 1013
 1870 1905 663 663
 1014 1012 1013 1013
 1012 1056 1013 1013
 382 1870 663 663
 567 651 1411 1411
 566 1437 567 567
 567 1411 566 566
 1450 1279 1445 1445
 1797 1445 1279 1279
 1937 1905 376 376
 1905 1937 663 663
 1056 489 1013 1013
 1433 1827 1821 1821
 566 1821 1827 1827
 1821 566 3 3
 1904 1936 376 376
 1936 1904 1935 1935
 376 1905 1904 1904
 1813 655 1786 1786
 1904 1902 1935 1935
 1877 650 1410 1410
 1788 1786 655 655
 1056 1009 489 489
 1410 1423 1877 1877
 1423 1822 1877 1877
 1935 1902 1934 1934
 383 1934 1902 1902
 256 1009 1383 1383
 1009 256 489 489
 1451 393 1280 1280
 393 1451 636 636
 1934 383 662 662
 1410 131 1421 1421
 131 1410 650 650
 633 636 1451 1451
 1786 1785 1813 1813
 1785 1782 1813 1813
 652 377 662 662
 383 652 662 662
 1419 1420 570 570
 1781 1036 1782 1782
 570 131 1419 1419
 1052 1008 1051 1051
 1008 1052 1383 1383
 1006 1051 1008 1008
 1036 1813 1782 1782
 131 1725 572 572
 570 1725 131 131
 1005 1051 1007 1007
 1051 1005 1392 1392
 1006 1007 1051 1051
 1007 264 1005 1005
 377 1688 1610 1610
 1899 378 1688 1688
 1933 1506 1932 1932
 1506 130 1418 1418
 130 1506 569 569
 1418 1932 1506 1506
 1506 661 569 569
 1933 661 1506 1506
 269 1575 1542 1542
 1305 1542 1575 1575
 569 661 1416 1416
 641 1036 1781 1781
 1692 378 1899 1899
 378 1692 1930 1930
 1781 1774 641 641
 1930 1692 1928 1928
 1928 1929 1930 1930
 1533 1919 564 564
 660 1919 1533 1533
 1533 1416 660 660
 1898 1929 1928 1928
 1929 1898 1926 1926
 1048 1489 481 481
 1776 1775 640 640
 1897 1896 1927 1927
 1489 1044 481 481
 564 1919 659 659
 640 1853 1776 1776
 1853 641 1776 1776
 1927 1896 1895 1895
 658 1914 563 563
 1044 1045 481 481
 641 1774 1776 1776
 563 659 658 658
 1043 1044 1004 1004
 563 1914 1413 1413
 1914 1624 1413 1413
 1923 1895 1894 1894
 1895 1923 400 400
 1896 1894 1895 1895
 1413 1634 568 568
 474 270 952 952
 1624 1634 1413 1413
 671 1923 670 670
 1923 671 400 400
 1043 1004 1042 1042
 265 1042 1004 1004
 1624 2 1634 1634
 1634 2 1805 1805
 16 640 1771 1771
 816 1643 1922 1922
 670 1922 1643 1643
 1777 1778 952 952
 474 952 1778 1778
 654 1891 1412 1412
 640 1775 1771 1771
 816 1889 1643 1643
 266 986 1040 1040
 265 266 1042 1042
 1040 1042 266 266
 1805 654 1412 1412
 654 1805 2 2
 1426 1412 1891 1891
 1040 986 1406 1406
 651 1426 1891 1891
 16 1770 1091 1091
 645 1091 1770 1770
 986 262 1406 1406
 1889 647 1649 1649
 1920 647 1887 1887
 647 1920 1649 1649
 1887 1921 1920 1920
 3 1411 651 651
 1921 1887 1660 1660
 3 566 1411 1411
 837 384 1660 1660
 1887 837 1660 1660
 17 10 1766 1766
 1001 1038 1002 1002
 1002 262 1001 1001
 1877 1822 1840 1840
 3 1839 1821 1821
 1038 263 1002 1002
 384 665 1660 1660
 1868 1880 650 650
 10 646 1766 1766
 650 1877 1868 1868
 1868 1877 1840 1840
 1765 1770 1767 1767
 1770 1765 645 645
 1880 1903 650 650
 1886 385 1918 1918
 1918 384 1886 1886
 1038 1037 263 263
 1001 1037 1038 1038
 1037 1035 263 263
 1035 1037 479 479
 385 379 1918 1918
 1903 1496 1419 1419
 1730 1773 1731 1731
 1731 397 1730 1730
 385 1541 379 379
 1541 385 1884 1884
 1420 1419 1496 1496
 131 650 1419 1419
 650 1903 1419 1419
 1035 479 984 984
 968 1408 562 562
 1408 836 1407 1407
 1407 562 1408 1408
 267 999 984 984
 1884 385 1885 1885
 17 18 10 10
 479 267 984 984
 1404 968 552 552
 968 562 552 552
 1541 1884 1540 1540
 967 1404 132 132
 1082 1773 1093 1093
 1773 1730 1093 1093
 1717 1540 1884 1884
 1884 1851 1717 1717
 1603 1093 1730 1730
 1404 552 132 132
 1851 1883 1717 1717
 1761 1764 1760 1760
 1761 10 1764 1764
 1717 1883 628 628
 132 1401 967 967
 1401 132 133 133
 1031 999 1030 1030
 1000 1030 999 999
 1030 1029 1031 1031
 10 18 1764 1764
 560 1401 133 133
 628 1883 657 657
 1841 1807 1835 1835
 134 560 133 133
 1842 1760 1841 1841
 1835 1842 1841 1841
 1030 1026 1029 1029
 1026 1030 478 478
 559 1400 560 560
 1882 1915 657 657
 690 560 134 134
 560 690 559 559
 559 688 982 982
 982 1400 559 559
 1398 688 559 559
 1397 688 1398 1398
 1762 1632 1639 1639
 981 1026 1512 1512
 478 1512 1026 1026
 1396 688 1397 1397
 1396 982 688 688
 1632 940 1639 1639
 1095 940 1632 1632
 19 11 1756 1756
 1397 1395 1396 1396
 1395 1397 1394 1394
 11 1835 1756 1756
 1027 981 1021 1021
 1516 1021 981 981
 753 1395 550 550
 629 1756 1807 1807
 1835 1807 1756 1756
 1807 1758 629 629
 1395 753 1396 1396
 550 1391 975 975
 1391 550 135 135
 975 1393 550 550
 1639 395 1762 1762
 550 1393 753 753
 1754 12 1722 1722
 975 1391 1388 1388
 1391 136 1388 1388
 1022 1021 976 976
 12 11 1722 1722
 11 19 1722 1722
 1386 1388 136 136
 1387 897 1539 1539
 897 1387 137 137
 1539 905 1381 1381
 905 1539 897 897
 1380 1381 905 905
 1415 12 635 635
 1802 1415 635 635
 13 1415 1802 1802
 1022 1016 1018 1018
 1016 1022 976 976
 1378 1380 905 905
 12 1754 635 635
 1378 1377 1380 1380
 993 1020 1017 1017
 1019 1017 1020 1020
 1017 996 993 993
 1723 1653 1757 1757
 1757 1755 1723 1723
 970 1380 1377 1377
 1376 970 1377 1377
 1020 993 1015 1015
 912 1376 1377 1377
 1375 1376 912 912
 20 13 1750 1750
 14 13 20 20
 1376 1375 554 554
 398 1752 1757 1757
 1752 389 1757 1757
 398 1757 1653 1653
 993 992 1015 1015
 1750 13 1802 1802
 1015 1011 1014 1014
 1011 1015 992 992
 1408 554 836 836
 1375 846 836 836
 836 554 1375 1375
 553 1365 1407 1407
 854 1407 1365 1365
 562 1407 854 854
 1011 1012 1014 1014
 1543 1800 14 14
 1256 14 1800 1800
 854 552 562 562
 1752 398 1753 1753
 132 552 931 931
 14 20 1543 1543
 476 1056 1012 1012
 1056 476 1009 1009
 548 1403 931 931
 1403 132 931 931
 476 990 1009 1009
 1403 133 132 132
 133 1403 1360 1360
 134 133 1360 1360
 990 1383 1009 1009
 134 1360 1358 1358
 1753 925 396 396
 925 1753 398 398
 690 134 1358 1358
 1744 1256 1553 1553
 990 991 1383 1383
 1006 1008 991 991
 1008 1383 991 991
 926 396 925 925
 1247 396 926 926
 1553 1256 1800 1800
 1398 559 707 707
 690 707 559 559
 707 1357 1398 1398
 264 1007 989 989
 1397 1398 1355 1355
 1357 1355 1398 1398
 469 926 925 925
 1006 989 1007 1007
 989 1006 959 959
 1355 1394 1397 1397
 1795 1270 634 634
 139 1394 1355 1355
 884 1394 139 139
 1743 1270 1744 1744
 1270 1743 634 634
 1394 884 1395 1395
 550 1395 884 884
 1247 926 1685 1685
 926 469 1685 1685
 1247 1685 1686 1686
 135 550 885 885
 989 1489 1048 1048
 1489 989 1525 1525
 1048 264 989 989
 547 1389 966 966
 1389 135 966 966
 966 135 885 885
 1796 1795 1739 1739
 1389 136 1391 1391
 1391 135 1389 1389
 1739 1792 1796 1796
 1793 1796 1792 1792
 1390 549 137 137
 1044 1489 1003 1003
 1795 634 1739 1739
 897 137 549 549
 897 549 899 899
 1791 15 1597 1597
 1004 1003 265 265
 1044 1003 1004 1004
 15 1793 1597 1597
 978 905 899 899
 905 978 1349 1349
 897 899 905 905
 1597 1793 1792 1792
 1349 1378 905 905
 1820 1686 1440 1440
 1686 1689 1440 1440
 988 1379 1378 1378
 1377 1378 1379 1379
 1378 1349 988 988
 986 1001 262 262
 1001 986 480 480
 1733 1788 632 632
 986 266 480 480
 987 1379 988 988
 912 1379 987 987
 1377 1379 912 912
 1467 1791 632 632
 1467 15 1791 1791
 1788 1467 632 632
 1375 912 1370 1370
 987 1370 912 912
 1370 846 1375 1375
 1407 846 553 553
 1407 836 846 846
 1037 1001 1502 1502
 1402 1502 1001 1001
 1502 479 1037 1037
 633 1451 468 468
 1445 467 1450 1450
 1788 1784 1786 1786
 1365 1368 1367 1367
 1368 1365 553 553
 1502 267 479 479
 552 854 853 853
 854 1365 853 853
 1788 1733 1784 1784
 853 931 552 552
 998 1000 1399 1399
 1365 1367 853 853
 1000 999 267 267
 267 1399 1000 1000
 1732 1780 1785 1785
 853 1364 138 138
 138 931 853 853
 1700 633 468 468
 1542 633 1700 1700
 1542 636 633 633
 636 1542 1305 1305
 1785 1780 1782 1782
 1781 1782 1780 1780
 1030 998 478 478
 998 1030 1000 1000
 983 478 998 998
 28 1785 1784 1784
 1786 1784 1785 1785
 478 983 1512 1512
 138 1362 931 931
 138 1361 1362 1362
 956 1542 1700 1700
 1542 956 269 269
 981 1512 1516 1516
 477 1516 1512 1512
 983 477 1512 1512
 1362 548 931 931
 1707 1774 1618 1618
 548 1360 1403 1403
 1360 548 1334 1334
 1774 1781 1618 1618
 976 1021 1516 1516
 269 474 1575 1575
 1618 1781 1780 1780
 1780 1732 1618 1618
 1360 1359 1358 1358
 1359 1360 1334 1334
 707 1358 146 146
 1358 707 690 690
 1359 146 1358 1358
 1776 1774 1775 1775
 995 1016 976 976
 976 785 995 995
 1707 1775 1774 1774
 707 146 1356 1356
 951 270 269 269
 474 269 270 270
 785 557 995 995
 996 992 993 993
 992 996 556 556
 707 1356 1357 1357
 1771 1768 16 16
 1354 1355 1357 1357
 1519 476 1011 1011
 1012 1011 476 476
 139 1355 1354 1354
 1519 1011 992 992
 21 1767 1769 1769
 952 950 948 948
 950 952 270 270
 948 1777 952 952
 884 885 550 550
 551 885 884 884
 971 476 969 969
 884 139 551 551
 1767 1770 1769 1769
 1770 16 1769 1769
 971 990 476 476
 473 948 946 946
 948 397 1777 1777
 948 473 397 397
 1352 885 551 551
 16 1768 1769 1769
 990 971 991 991
 22 17 1727 1727
 1352 966 885 885
 1352 140 966 966
 959 1006 991 991
 140 547 966 966
 1765 1767 1728 1728
 17 1766 1727 1727
 989 959 1525 1525
 1730 397 473 473
 1390 546 141 141
 549 1390 141 141
 1767 21 1728 1728
 1489 1525 475 475
 475 1003 1489 1489
 1726 18 1657 1657
 968 266 1531 1531
 18 17 1657 1657
 141 1326 549 549
 265 1531 266 266
 899 549 1350 1350
 1603 1730 473 473
 268 266 968 968
 272 1603 473 473
 941 1603 272 272
 549 1326 1350 1350
 17 22 1657 1657
 480 266 268 268
 480 268 561 561
 631 1760 1661 1661
 480 561 1001 1001
 1319 978 1350 1350
 899 1350 978 978
 1350 142 1319 1319
 1760 1764 1661 1661
 1764 18 1661 1661
 1617 1093 1603 1603
 1603 941 1617 1617
 1001 561 1402 1402
 978 1319 1349 1349
 1348 1349 1319 1319
 1726 1661 18 18
 1507 267 1502 1502
 267 1507 1399 1399
 1095 1093 1617 1617
 939 1617 941 941
 940 1617 939 939
 1617 940 1095 1095
 988 1349 1348 1348
 1348 143 988 988
 1502 1536 1507 1507
 1536 1502 1402 1402
 1758 1807 631 631
 1841 1760 631 631
 1807 1841 631 631
 983 1396 477 477
 1344 987 1323 1323
 988 1323 987 987
 1516 477 558 558
 629 19 1756 1756
 938 1639 940 940
 987 1344 1370 1370
 773 976 1516 1516
 1758 23 629 629
 558 773 1516 1516
 976 773 785 785
 656 1916 1944 1944
 1944 1916 1945 1945
 1916 1915 1945 1945
 1915 1916 1946 1946
 657 1915 1946 1946
 1946 1916 1947 1947
 1916 1548 1947 1947
 657 1946 1947 1947
 1548 1916 1948 1948
 1916 626 1948 1948
 626 1553 1948 1948
 1553 1548 1948 1948
 1845 1716 1949 1949
 1716 626 1949 1949
 626 1916 1949 1949
 1916 1845 1949 1949
 1845 1916 1950 1950
 1916 656 1950 1950
 656 1102 1950 1950
 1102 1845 1950 1950
 1947 25 657 657
 25 1947 1548 1548
 1847 886 1951 1951
 886 1879 1951 1951
 1951 1945 1847 1847
 1945 1951 1944 1944
 656 1951 1879 1879
 1951 656 1944 1944
 1945 1882 1847 1847
 1882 1945 1915 1915
ZONE T="FE-Boundary: Src= Zone 1"
 STRANDID=0, SOLUTIONTIME=0
 Nodes=384, Elements=384, ZONETYPE=FELineSeg
 DATAPACKING=POINT
 DT=(SINGLE SINGLE SINGLE )
 -5.117909908E-001 -6.848569959E-002 5.702450275E-001
 -4.814049900E-001 -3.346199915E-002 5.659160018E-001
 -4.996820092E-001 1.169269998E-002 5.563489795E-001
 -4.814049900E-001 -3.346199915E-002 5.659160018E-001
 -5.117909908E-001 -6.848569959E-002 5.702450275E-001
 -4.996820092E-001 1.169269998E-002 5.563489795E-001
 -6.695669889E-001 1.744610071E-001 5.848259926E-001
 -6.403949857E-001 1.494999975E-001 5.545790195E-001
 6.272029877E-001 -1.882210001E-002 4.377380013E-001
 6.438120008E-001 -5.755789950E-002 4.008159935E-001
 -6.403949857E-001 1.494999975E-001 5.545790195E-001
 -6.695669889E-001 1.744610071E-001 5.848259926E-001
 6.438120008E-001 -5.755789950E-002 4.008159935E-001
 6.272029877E-001 -1.882210001E-002 4.377380013E-001
 6.174200177E-001 6.300040334E-002 4.749779999E-001
 6.174200177E-001 6.300040334E-002 4.749779999E-001
 7.436899841E-002 -1.876980066E-001 -7.585790157E-001
 7.076360285E-002 -1.841930002E-001 -7.050459981E-001
 7.076360285E-002 -1.841930002E-001 -7.050459981E-001
 7.436899841E-002 -1.876980066E-001 -7.585790157E-001
 -2.534289956E-001 1.872249991E-001 7.380659878E-002
 -1.841720045E-001 1.864600033E-001 1.398250014E-001
 -1.841720045E-001 1.864600033E-001 1.398250014E-001
 -2.534289956E-001 1.872249991E-001 7.380659878E-002
 -3.236129880E-001 1.863359958E-001 3.863019869E-002
 6.577129960E-001 1.152039990E-001 4.639810026E-001
 -7.174640298E-001 1.864130050E-001 6.027989984E-001
 -7.174640298E-001 1.864130050E-001 6.027989984E-001
 1.028280035E-001 -1.723019928E-001 -8.123739958E-001
 1.028280035E-001 -1.723019928E-001 -8.123739958E-001
 6.577129960E-001 1.152039990E-001 4.639810026E-001
 7.249029875E-001 1.658869982E-001 4.526250064E-001
 7.249029875E-001 1.658869982E-001 4.526250064E-001
 -5.804289877E-002 1.742790043E-001 1.486420035E-001
 -1.112869978E-001 1.854580045E-001 1.500419974E-001
 -1.616019988E-003 1.708520055E-001 1.896760017E-001
 -1.112869978E-001 1.854580045E-001 1.500419974E-001
 -3.236129880E-001 1.863359958E-001 3.863019869E-002
 -3.937889934E-001 1.852670014E-001 -2.048099972E-002
 -3.937889934E-001 1.852670014E-001 -2.048099972E-002
 -4.525650144E-001 1.737769991E-001 -6.626860052E-002
 1.011760011E-001 -1.440449953E-001 -8.576149940E-001
 1.011760011E-001 -1.440449953E-001 -8.576149940E-001
 -7.665060163E-001 1.842869967E-001 6.312040091E-001
 -7.665060163E-001 1.842869967E-001 6.312040091E-001
 1.389169972E-002 1.839970052E-001 4.139170051E-001
 3.016890027E-002 1.854960024E-001 3.695099950E-001
 -5.804289877E-002 1.742790043E-001 1.486420035E-001
 1.232149974E-001 -9.658149630E-002 -8.930500150E-001
 1.232149974E-001 -9.658149630E-002 -8.930500150E-001
 -1.616019988E-003 1.708520055E-001 1.896760017E-001
 -1.472710050E-003 1.635600030E-001 1.321929991E-001
 -4.525650144E-001 1.737769991E-001 -6.626860052E-002
 5.423250198E-001 2.336709946E-002 -2.576540112E-001
 5.478389859E-001 2.753310092E-002 -1.951590031E-001
 -8.244580030E-001 1.621389985E-001 6.512820125E-001
 -8.244580030E-001 1.621389985E-001 6.512820125E-001
 1.269190013E-001 -3.339790180E-002 -9.136869907E-001
 1.269190013E-001 -3.339790180E-002 -9.136869907E-001
 5.337560177E-001 6.840229779E-002 -4.714210033E-001
 5.356040001E-001 7.649859786E-002 -4.242869914E-001
 5.395939946E-001 7.103940099E-002 -3.589479923E-001
 5.188969970E-001 7.227390260E-002 -5.283780098E-001
 5.423250198E-001 2.336709946E-002 -2.576540112E-001
 5.416460037E-001 5.006210133E-002 -3.008109927E-001
 5.416460037E-001 5.006210133E-002 -3.008109927E-001
 5.478389859E-001 2.753310092E-002 -1.951590031E-001
 -5.304780006E-001 9.663529694E-002 -1.624879986E-001
 -5.074440241E-001 1.327620000E-001 -1.263069957E-001
 -5.074440241E-001 1.327620000E-001 -1.263069957E-001
 -5.304780006E-001 9.663529694E-002 -1.624879986E-001
 -5.399889946E-001 4.171669856E-002 -1.925169975E-001
 -5.186359882E-001 6.907200068E-002 -2.230540067E-001
 -5.221599936E-001 7.566619664E-002 -2.794570029E-001
 7.926669717E-001 1.875070035E-001 4.677689970E-001
 7.926669717E-001 1.875070035E-001 4.677689970E-001
 -4.781499878E-002 9.337480366E-002 -8.996049762E-001
 2.491920069E-002 7.227390260E-002 -9.142829776E-001
 1.084240004E-001 5.451929942E-002 -9.110249877E-001
 1.084240004E-001 5.451929942E-002 -9.110249877E-001
 1.904280037E-001 7.227379829E-002 -8.811029792E-001
 -8.708549738E-001 1.235369965E-001 6.633819938E-001
 4.180969894E-001 1.804749966E-001 -4.296379909E-002
 3.448199928E-001 1.819940060E-001 -3.585970029E-002
 -8.708549738E-001 1.235369965E-001 6.633819938E-001
 3.448199928E-001 1.819940060E-001 -3.585970029E-002
 4.180969894E-001 1.804749966E-001 -4.296379909E-002
 2.679820061E-001 5.451929942E-002 -8.523420095E-001
 2.792890072E-001 1.832720041E-001 -1.034339983E-002
 3.203659952E-001 6.809130311E-002 -8.148850203E-001
 2.132299989E-001 1.848350018E-001 3.632809967E-002
 3.602969944E-001 8.573900163E-002 -7.690489888E-001
 4.083969891E-001 7.645589858E-002 -7.268970013E-001
 4.516690075E-001 5.936489999E-002 -6.829019785E-001
 2.132299989E-001 1.848350018E-001 3.632809967E-002
 2.792890072E-001 1.832720041E-001 -1.034339983E-002
 1.788129956E-001 1.872289926E-001 9.182769805E-002
 1.788129956E-001 1.872289926E-001 9.182769805E-002
 1.235319972E-001 1.818179935E-001 9.889899939E-002
 4.636470079E-001 8.573900163E-002 -6.394770145E-001
 4.963670075E-001 7.645589858E-002 -5.845289826E-001
 1.235319972E-001 1.818179935E-001 9.889899939E-002
 5.356040001E-001 7.649859786E-002 -4.242869914E-001
 5.337560177E-001 6.840229779E-002 -4.714210033E-001
 5.188969970E-001 7.227390260E-002 -5.283780098E-001
 5.395939946E-001 7.103940099E-002 -3.589479923E-001
 4.632529989E-002 1.854619980E-001 2.980560064E-001
 3.016890027E-002 1.854960024E-001 3.695099950E-001
 2.815500088E-002 1.796800047E-001 2.434370071E-001
 4.632529989E-002 1.854619980E-001 2.980560064E-001
 2.815500088E-002 1.796800047E-001 2.434370071E-001
 1.389169972E-002 1.839970052E-001 4.139170051E-001
 4.265199974E-002 1.840559989E-001 4.749349952E-001
 4.265199974E-002 1.840559989E-001 4.749349952E-001
 -5.015609860E-001 1.197620034E-001 -4.013999999E-001
 -5.270490050E-001 8.367169648E-002 -3.306559920E-001
 -5.221599936E-001 7.566619664E-002 -2.794570029E-001
 -5.186359882E-001 6.907200068E-002 -2.230540067E-001
 6.706769764E-002 1.831790060E-001 5.441250205E-001
 6.706769764E-002 1.831790060E-001 5.441250205E-001
 -5.270490050E-001 8.367169648E-002 -3.306559920E-001
 -5.015609860E-001 1.197620034E-001 -4.013999999E-001
 9.820389748E-002 1.818490028E-001 6.109790206E-001
 -5.399889946E-001 4.171669856E-002 -1.925169975E-001
 9.820389748E-002 1.818490028E-001 6.109790206E-001
 -5.399889946E-001 4.171669856E-002 -1.925169975E-001
 -5.841510296E-001 4.393000156E-002 -1.605789959E-001
 -5.033069849E-001 1.043910012E-001 -4.859690070E-001
 -4.698620141E-001 1.196449995E-001 -5.563489795E-001
 -4.306769967E-001 1.188369989E-001 -6.372079849E-001
 -4.079329967E-001 1.163699999E-001 -6.791070104E-001
 -3.673259914E-001 1.154740006E-001 -7.260119915E-001
 -3.127290010E-001 1.144649982E-001 -7.795929909E-001
 -2.558949888E-001 1.043910012E-001 -8.262599707E-001
 -2.056909949E-001 1.310410053E-001 -8.251739740E-001
 -1.357779950E-001 1.111520007E-001 -8.707090020E-001
 2.491920069E-002 7.227390260E-002 -9.142829776E-001
 -4.781499878E-002 9.337480366E-002 -8.996049762E-001
 1.135459989E-001 1.022109985E-001 -8.844889998E-001
 1.084240004E-001 5.451929942E-002 -9.110249877E-001
 1.084240004E-001 5.451929942E-002 -9.110249877E-001
 1.135459989E-001 1.022109985E-001 -8.844889998E-001
 1.904280037E-001 7.227379829E-002 -8.811029792E-001
 -8.922209740E-001 8.134610206E-002 6.791660190E-001
 2.679820061E-001 5.451929942E-002 -8.523420095E-001
 3.203659952E-001 6.809130311E-002 -8.148850203E-001
 -8.922209740E-001 8.134610206E-002 6.791660190E-001
 8.526009917E-001 1.829299927E-001 4.514119923E-001
 4.083969891E-001 7.645589858E-002 -7.268970013E-001
 3.602969944E-001 8.573900163E-002 -7.690489888E-001
 8.526009917E-001 1.829299927E-001 4.514119923E-001
 4.516690075E-001 5.936489999E-002 -6.829019785E-001
 4.963670075E-001 7.645589858E-002 -5.845289826E-001
 4.636470079E-001 8.573900163E-002 -6.394770145E-001
 4.980489910E-001 1.613920033E-001 -8.536130190E-002
 4.980489910E-001 1.613920033E-001 -8.536130190E-002
 5.375049710E-001 1.223480031E-001 -1.310050040E-001
 5.375049710E-001 1.223480031E-001 -1.310050040E-001
 -6.260060072E-001 2.486429922E-002 -1.490769982E-001
 -5.841510296E-001 4.393000156E-002 -1.605789959E-001
 -6.260060072E-001 2.486429922E-002 -1.490769982E-001
 -5.033069849E-001 1.043910012E-001 -4.859690070E-001
 -4.698620141E-001 1.196449995E-001 -5.563489795E-001
 -6.709920168E-001 3.705089912E-002 -1.268119961E-001
 -7.088429928E-001 5.746319890E-003 -1.103380024E-001
 7.030349970E-002 1.718789935E-001 9.913810343E-002
 7.030349970E-002 1.718789935E-001 9.913810343E-002
 -7.088429928E-001 5.746319890E-003 -1.103380024E-001
 -6.709920168E-001 3.705089912E-002 -1.268119961E-001
 -4.306769967E-001 1.188369989E-001 -6.372079849E-001
 -7.720680237E-001 1.824760064E-002 -7.068630308E-002
 -4.079329967E-001 1.163699999E-001 -6.791070104E-001
 -8.301590085E-001 5.088449921E-003 -2.190450020E-002
 -1.616019988E-003 1.708520055E-001 1.896760017E-001
 -1.472710050E-003 1.635600030E-001 1.321929991E-001
 -8.622149825E-001 -2.902239934E-002 1.726179942E-002
 -8.301590085E-001 5.088449921E-003 -2.190450020E-002
 -7.720680237E-001 1.824760064E-002 -7.068630308E-002
 -3.127290010E-001 1.144649982E-001 -7.795929909E-001
 -3.673259914E-001 1.154740006E-001 -7.260119915E-001
 -9.365339875E-001 -4.011239856E-002 1.319400072E-001
 -9.640210271E-001 -3.011829965E-002 1.893009990E-001
 -9.043040276E-001 -3.011829965E-002 7.314869761E-002
 -2.056909949E-001 1.310410053E-001 -8.251739740E-001
 -2.558949888E-001 1.043910012E-001 -8.262599707E-001
 -1.357779950E-001 1.111520007E-001 -8.707090020E-001
 7.187990099E-002 1.612810045E-001 6.548230052E-001
 7.187990099E-002 1.612810045E-001 6.548230052E-001
 5.306850001E-002 1.552509964E-001 -8.339689970E-001
 -9.830790162E-001 -2.432549931E-002 5.012850165E-001
 -9.667519927E-001 2.562459931E-002 5.656099916E-001
 -9.424719810E-001 1.650720090E-002 6.250339746E-001
 -9.157750010E-001 3.044489957E-002 6.705129743E-001
 5.306850001E-002 1.552509964E-001 -8.339689970E-001
 -9.157750010E-001 3.044489957E-002 6.705129743E-001
 -9.424719810E-001 1.650720090E-002 6.250339746E-001
 -8.839690089E-001 1.086589973E-002 7.174109817E-001
 -9.667519927E-001 2.562459931E-002 5.656099916E-001
 -8.839690089E-001 1.086589973E-002 7.174109817E-001
 -8.839690089E-001 1.086589973E-002 7.174109817E-001
 -8.468850255E-001 -9.100180119E-003 7.596430182E-001
 -7.879459858E-001 -3.011829965E-002 8.078100085E-001
 -6.342829764E-002 3.158450127E-002 7.717639804E-001
 -1.985609997E-003 1.590289921E-002 7.412019968E-001
 9.090129733E-001 1.613949984E-001 4.293310046E-001
 9.090129733E-001 1.613949984E-001 4.293310046E-001
 -9.985200316E-002 5.099010188E-003 8.057810068E-001
 -1.985609997E-003 1.590289921E-002 7.412019968E-001
 -6.342829764E-002 3.158450127E-002 7.717639804E-001
 -9.985200316E-002 5.099010188E-003 8.057810068E-001
 -8.622149825E-001 -2.902239934E-002 1.726179942E-002
 -9.043040276E-001 -3.011829965E-002 7.314869761E-002
 -9.640210271E-001 -3.011829965E-002 1.893009990E-001
 -9.365339875E-001 -4.011239856E-002 1.319400072E-001
 -9.738519788E-001 -6.021440029E-002 2.510089874E-001
 -9.738519788E-001 -6.021440029E-002 2.510089874E-001
 -9.786959887E-001 -6.991729885E-002 2.968069911E-001
 -9.786620140E-001 -8.324299753E-002 3.585720062E-001
 8.419880271E-001 -1.757560074E-001 4.531550109E-001
 7.718709707E-001 -1.731709987E-001 4.235309958E-001
 7.718709707E-001 -1.731709987E-001 4.235309958E-001
 8.419880271E-001 -1.757560074E-001 4.531550109E-001
 5.643119812E-001 7.107199728E-002 -1.633300036E-001
 5.643119812E-001 7.107199728E-002 -1.633300036E-001
 -9.828889966E-001 -6.506589800E-002 4.389660060E-001
 -9.830790162E-001 -2.432549931E-002 5.012850165E-001
 -9.828889966E-001 -6.506589800E-002 4.389660060E-001
 5.595729873E-002 1.304049939E-001 7.012969851E-001
 5.595729873E-002 1.304049939E-001 7.012969851E-001
 4.140749946E-002 8.082740009E-002 7.375530005E-001
 4.140749946E-002 8.082740009E-002 7.375530005E-001
 -8.651040196E-001 -4.539529979E-002 7.301449776E-001
 -8.839690089E-001 1.086589973E-002 7.174109817E-001
 -8.651040196E-001 -4.539529979E-002 7.301449776E-001
 -8.468850255E-001 -9.100180119E-003 7.596430182E-001
 -7.879459858E-001 -3.011829965E-002 8.078100085E-001
 -8.474199772E-001 -8.750910312E-002 7.233170271E-001
 -8.474199772E-001 -8.750910312E-002 7.233170271E-001
 1.165909972E-002 1.742279977E-001 -7.880790234E-001
 -7.228569984E-001 -6.645219773E-002 8.387429714E-001
 -7.228569984E-001 -6.645219773E-002 8.387429714E-001
 1.165909972E-002 1.742279977E-001 -7.880790234E-001
 -6.663460135E-001 -6.506589800E-002 8.701959848E-001
 -5.876989961E-001 -6.431909651E-002 8.981040120E-001
 -5.403169990E-001 -6.991729885E-002 9.066720009E-001
 -4.960229993E-001 -6.021440029E-002 9.160929918E-001
 -4.473839998E-001 -7.897759974E-002 9.110170007E-001
 -3.987450004E-001 -6.021440029E-002 9.160929918E-001
 -3.544549942E-001 -6.991729885E-002 9.066720009E-001
 -3.070720136E-001 -6.431909651E-002 8.981040120E-001
 -2.284249961E-001 -6.506589800E-002 8.701959848E-001
 -1.719599962E-001 -6.644769758E-002 8.387809992E-001
 -1.175239980E-001 -7.263419777E-002 7.998449802E-001
 -1.175239980E-001 -7.263419777E-002 7.998449802E-001
 9.469900131E-001 1.319929957E-001 4.215219915E-001
 9.469900131E-001 1.319929957E-001 4.215219915E-001
 2.000129968E-002 -5.715280026E-002 -5.757650137E-001
 3.969530016E-002 -1.192189977E-001 -6.060100198E-001
 2.000129968E-002 -5.715280026E-002 -5.757650137E-001
 2.460989915E-002 1.591659966E-003 -5.669479966E-001
 2.460989915E-002 1.591659966E-003 -5.669479966E-001
 9.354040027E-001 7.482960075E-002 1.502149999E-001
 8.953679800E-001 8.322969824E-002 8.444570005E-002
 9.638550282E-001 8.322960138E-002 2.373089939E-001
 8.521630168E-001 8.552829921E-002 2.842240036E-002
 8.040559888E-001 9.481140226E-002 -1.372469962E-002
 7.394980192E-001 8.322890103E-002 -7.152879983E-002
 8.040559888E-001 9.481140226E-002 -1.372469962E-002
 7.394980192E-001 8.322890103E-002 -7.152879983E-002
 6.996279955E-001 5.680700019E-002 -1.059999987E-001
 6.576679945E-001 7.401739806E-002 -1.199700013E-001
 -9.786959887E-001 -6.991729885E-002 2.968069911E-001
 -9.786620140E-001 -8.324299753E-002 3.585720062E-001
 5.997400284E-001 2.453690022E-002 -1.598600000E-001
 5.478389859E-001 2.753310092E-002 -1.951590031E-001
 -7.971050143E-001 -1.423480064E-001 7.046329975E-001
 -7.971050143E-001 -1.423480064E-001 7.046329975E-001
 -6.663460135E-001 -6.506589800E-002 8.701959848E-001
 -5.876989961E-001 -6.431909651E-002 8.981040120E-001
 -5.403169990E-001 -6.991729885E-002 9.066720009E-001
 -4.473839998E-001 -7.897759974E-002 9.110170007E-001
 -4.960229993E-001 -6.021440029E-002 9.160929918E-001
 -3.987450004E-001 -6.021440029E-002 9.160929918E-001
 -3.544549942E-001 -6.991729885E-002 9.066720009E-001
 -3.070720136E-001 -6.431909651E-002 8.981040120E-001
 7.973359823E-001 8.552770317E-002 7.810410261E-001
 8.343099952E-001 7.746619731E-002 7.518380284E-001
 8.711259961E-001 8.134630322E-002 7.073420286E-001
 7.517930269E-001 6.843709946E-002 8.258600235E-001
 -2.284249961E-001 -6.506589800E-002 8.701959848E-001
 -1.719599962E-001 -6.644769758E-002 8.387809992E-001
 9.014930129E-001 7.886689901E-002 6.641340256E-001
 9.354040027E-001 7.482960075E-002 6.044290066E-001
 9.625359774E-001 8.134610206E-002 5.279340148E-001
 9.775230289E-001 7.746619731E-002 4.707599878E-001
 9.794160128E-001 8.552770317E-002 4.236829877E-001
 9.794160128E-001 8.552770317E-002 4.236829877E-001
 9.860230088E-001 7.716369629E-002 3.773219883E-001
 9.796419740E-001 8.552770317E-002 3.323560059E-001
 9.776960015E-001 7.746619731E-002 2.849780023E-001
 9.354040027E-001 7.482960075E-002 1.502149999E-001
 9.638550282E-001 8.322960138E-002 2.373089939E-001
 8.953679800E-001 8.322969824E-002 8.444570005E-002
 2.420260012E-002 1.722909957E-001 -7.021920085E-001
 8.521630168E-001 8.552829921E-002 2.842240036E-002
 6.576679945E-001 7.401739806E-002 -1.199700013E-001
 6.996279955E-001 5.680700019E-002 -1.059999987E-001
 5.997400284E-001 2.453690022E-002 -1.598600000E-001
 5.421489850E-002 -6.886550225E-003 7.663329840E-001
 9.919200093E-002 5.099010188E-003 8.057810068E-001
 5.421489850E-002 -6.886550225E-003 7.663329840E-001
 -1.985609997E-003 1.590289921E-002 7.412019968E-001
 1.569689959E-001 2.597100101E-003 8.486539721E-001
 1.962739974E-001 -9.101079777E-003 8.701959848E-001
 2.633660138E-001 -1.336709969E-002 8.984280229E-001
 -7.268660069E-001 -1.720840037E-001 6.908079982E-001
 3.487190008E-001 5.088449921E-003 9.216520190E-001
 4.008170068E-001 -1.265009958E-002 9.279279709E-001
 4.925960004E-001 -1.265009958E-002 9.279279709E-001
 5.447009802E-001 5.088449921E-003 9.216520190E-001
 6.173970103E-001 1.824760064E-002 9.035649896E-001
 6.976820230E-001 3.803800046E-002 8.674579859E-001
 6.976820230E-001 3.803800046E-002 8.674579859E-001
 6.173970103E-001 1.824760064E-002 9.035649896E-001
 7.517930269E-001 6.843709946E-002 8.258600235E-001
 8.343099952E-001 7.746619731E-002 7.518380284E-001
 7.973359823E-001 8.552770317E-002 7.810410261E-001
 8.711259961E-001 8.134630322E-002 7.073420286E-001
 9.354040027E-001 7.482960075E-002 6.044290066E-001
 9.014930129E-001 7.886689901E-002 6.641340256E-001
 9.625359774E-001 8.134610206E-002 5.279340148E-001
 9.775230289E-001 7.746619731E-002 4.707599878E-001
 9.860230088E-001 7.716369629E-002 3.773219883E-001
 9.794160128E-001 8.552770317E-002 4.236829877E-001
 9.948559999E-001 3.591530025E-002 4.329110086E-001
 9.794160128E-001 8.552770317E-002 4.236829877E-001
 9.948559999E-001 3.591530025E-002 4.329110086E-001
 9.973149896E-001 -1.265009958E-002 4.232130051E-001
 9.973149896E-001 -1.265009958E-002 4.232130051E-001
 3.969530016E-002 -1.192189977E-001 -6.060100198E-001
 9.776960015E-001 7.746619731E-002 2.849780023E-001
 9.796419740E-001 8.552770317E-002 3.323560059E-001
 9.919200093E-002 5.099010188E-003 8.057810068E-001
 1.962739974E-001 -9.101079777E-003 8.701959848E-001
 1.569689959E-001 2.597100101E-003 8.486539721E-001
 2.633660138E-001 -1.336709969E-002 8.984280229E-001
 3.487190008E-001 5.088449921E-003 9.216520190E-001
 4.467059970E-001 -3.121430054E-002 9.265779853E-001
 4.008170068E-001 -1.265009958E-002 9.279279709E-001
 4.467059970E-001 -3.121430054E-002 9.265779853E-001
 2.420260012E-002 1.722909957E-001 -7.021920085E-001
 4.925960004E-001 -1.265009958E-002 9.279279709E-001
 5.447009802E-001 5.088449921E-003 9.216520190E-001
 -7.268660069E-001 -1.720840037E-001 6.908079982E-001
 9.854729772E-001 -6.021440029E-002 4.259609878E-001
 9.854729772E-001 -6.021440029E-002 4.259609878E-001
 7.076150179E-001 -1.426890045E-001 4.105310142E-001
 7.076150179E-001 -1.426890045E-001 4.105310142E-001
 9.572179914E-001 -1.111859977E-001 4.236670136E-001
 9.572179914E-001 -1.111859977E-001 4.236670136E-001
 2.622400038E-002 1.449819952E-001 -6.417670250E-001
 2.622400038E-002 1.449819952E-001 -6.417670250E-001
 -6.841149926E-001 -1.791030020E-001 6.548389792E-001
 -6.841149926E-001 -1.791030020E-001 6.548389792E-001
 9.089900255E-001 -1.519020051E-001 4.387220144E-001
 9.089900255E-001 -1.519020051E-001 4.387220144E-001
 2.617119998E-002 1.111410037E-001 -6.055679917E-001
 2.617119998E-002 1.111410037E-001 -6.055679917E-001
 1.422359981E-002 7.207489759E-002 -5.804250240E-001
 -6.476489902E-001 -1.694869995E-001 6.185709834E-001
 -6.476489902E-001 -1.694869995E-001 6.185709834E-001
 6.703469753E-001 -1.044460014E-001 3.950319886E-001
 1.422359981E-002 7.207489759E-002 -5.804250240E-001
 6.703469753E-001 -1.044460014E-001 3.950319886E-001
 5.502200127E-002 -1.637479961E-001 -6.531019807E-001
 5.502200127E-002 -1.637479961E-001 -6.531019807E-001
 -5.317680240E-001 6.206909940E-002 5.532339811E-001
 -5.317680240E-001 6.206909940E-002 5.532339811E-001
 -6.137310266E-001 -1.365150064E-001 5.731880069E-001
 -6.137310266E-001 -1.365150064E-001 5.731880069E-001
 -5.716890097E-001 -1.099810004E-001 5.722849965E-001
 -5.846080184E-001 1.052369997E-001 5.470700264E-001
 -5.846080184E-001 1.052369997E-001 5.470700264E-001
 -5.716890097E-001 -1.099810004E-001 5.722849965E-001
 1 2
 3 4
 4 5
 2 6
 7 8
 9 10
 11 12
 13 14
 15 9
 14 16
 17 18
 19 20
 21 22
 23 24
 24 25
 16 26
 27 7
 12 28
 29 17
 20 30
 31 15
 26 32
 33 31
 34 35
 36 34
 22 37
 35 23
 38 21
 39 38
 25 40
 40 41
 30 42
 43 29
 44 27
 28 45
 46 47
 37 48
 49 43
 42 50
 51 52
 48 51
 53 39
 54 55
 56 44
 45 57
 58 49
 50 59
 60 61
 61 62
 63 60
 64 65
 62 66
 66 54
 67 64
 68 69
 70 71
 72 73
 73 74
 41 70
 69 53
 75 33
 32 76
 77 78
 78 79
 59 80
 80 81
 82 56
 83 84
 79 58
 57 85
 86 87
 81 88
 84 89
 88 90
 89 91
 92 93
 93 94
 95 96
 97 95
 91 98
 99 97
 100 101
 101 63
 94 100
 98 102
 103 104
 104 105
 106 103
 107 108
 109 107
 47 110
 110 111
 65 106
 108 112
 112 113
 114 46
 115 116
 117 118
 119 114
 116 117
 113 120
 121 122
 123 119
 124 68
 118 124
 74 121
 120 125
 126 127
 71 126
 122 128
 128 129
 129 130
 130 131
 132 133
 131 132
 134 135
 135 136
 133 134
 136 77
 137 138
 139 140
 140 137
 141 142
 143 141
 144 82
 145 143
 146 145
 85 147
 76 148
 149 150
 151 75
 152 149
 90 92
 150 146
 153 154
 105 153
 154 152
 155 83
 156 157
 158 155
 87 156
 159 160
 160 72
 127 161
 162 115
 163 162
 164 165
 166 99
 102 167
 161 164
 168 169
 169 159
 170 163
 165 171
 111 36
 172 170
 171 173
 174 109
 175 174
 167 175
 173 176
 177 178
 179 180
 180 172
 181 182
 183 181
 184 185
 186 184
 187 123
 185 179
 138 186
 125 188
 142 189
 190 191
 191 192
 192 193
 194 139
 195 196
 197 195
 196 198
 199 144
 193 199
 147 200
 201 202
 200 201
 203 204
 205 151
 148 206
 207 203
 208 209
 209 210
 52 166
 178 168
 211 177
 212 211
 176 183
 213 214
 214 212
 182 215
 216 213
 217 218
 215 217
 219 220
 221 222
 157 223
 224 158
 225 190
 218 225
 226 227
 188 228
 229 187
 198 226
 230 229
 228 231
 232 197
 233 234
 235 233
 236 235
 234 237
 238 232
 189 239
 202 240
 241 236
 242 194
 240 243
 243 244
 245 246
 244 245
 246 247
 247 248
 249 250
 248 249
 250 251
 251 252
 252 253
 253 207
 210 254
 255 205
 206 256
 257 258
 259 260
 261 257
 262 263
 264 262
 96 86
 265 266
 263 265
 267 268
 266 269
 269 270
 270 271
 272 216
 273 272
 271 274
 227 273
 274 275
 275 224
 223 67
 237 276
 277 238
 278 241
 279 278
 280 279
 281 282
 282 280
 283 281
 284 283
 285 284
 286 287
 287 288
 289 286
 290 285
 291 290
 292 293
 254 291
 288 292
 293 294
 294 295
 296 255
 295 296
 256 297
 297 298
 299 300
 300 264
 298 299
 301 302
 303 301
 239 304
 268 305
 305 303
 306 307
 308 306
 307 267
 55 308
 309 310
 311 208
 312 309
 231 312
 204 230
 310 313
 314 315
 313 314
 276 316
 315 317
 317 318
 319 320
 320 321
 321 322
 322 289
 323 324
 325 323
 326 327
 327 325
 328 326
 329 330
 331 329
 330 328
 332 331
 333 334
 334 335
 336 332
 337 336
 338 337
 335 339
 340 259
 341 342
 342 333
 302 341
 343 311
 344 345
 345 343
 346 344
 347 346
 348 349
 349 347
 318 350
 351 242
 352 348
 353 352
 350 319
 324 353
 354 277
 339 355
 356 338
 357 221
 220 358
 355 359
 360 356
 361 351
 304 362
 316 363
 364 354
 359 365
 366 360
 367 361
 368 369
 362 368
 370 364
 363 371
 372 357
 373 367
 358 374
 222 366
 365 219
 369 261
 260 373
 258 375
 376 340
 377 3
 6 378
 379 370
 371 380
 380 381
 8 382
 382 377
 378 383
 374 13
 10 372
 384 379
 5 384
 381 1
 18 376
 375 19
 383 11
