# Supplementary material for: High genus surface parameterization using the Euclidean Ricci flow method
Source: Sci Rep. 2025 May 22;15:17784. doi: 10.1038/s41598-025-97421-5 (PMC12098817; doi:10.1038/s41598-025-97421-5)
Supplement: Supplementary file 1 — Supplementary Information. [file 41598_2025_97421_MOESM1_ESM.zip › Supplementary_materials_2025_3_13/Important_segment_initial_surface_output_2024_5_24_2.dat]

TITLE     = '3D DATASET'
VARIABLES = 'X'
'Y'
'Z'
ZONE T='segment2'
STRANDID=0, SOLUTIONTIME=0
Nodes=4, Elements=1, ZONETYPE=FEQuadrilateral
DATAPACKING=POINT
DT=(SINGLE SINGLE SINGLE)
-0.40150600602546055  0.04039135477457436  0.25090289800935484
-0.39940601530561975  0.055742857643547541  0.26230899944710517
-0.39940601530561975  0.055742857643547541  0.26230899944710517
-0.39940601530561975  0.055742857643547541  0.26230899944710517
1  2  3  4
  
ZONE T='segment3'
STRANDID=0, SOLUTIONTIME=0
Nodes=4, Elements=1, ZONETYPE=FEQuadrilateral
DATAPACKING=POINT
DT=(SINGLE SINGLE SINGLE)
-0.23747291198055956  -0.15202106721358249  -0.055405264483881764
-0.23259240000748832  -0.15487800827425333  -0.056237835337178327
-0.23259240000748832  -0.15487800827425333  -0.056237835337178327
-0.23259240000748832  -0.15487800827425333  -0.056237835337178327
1  2  3  4
  
  
ZONE T='segment5'
STRANDID=0, SOLUTIONTIME=0
Nodes=4, Elements=1, ZONETYPE=FEQuadrilateral
DATAPACKING=POINT
DT=(SINGLE SINGLE SINGLE)
-0.40334298210951619  -0.012833076514714017  0.23799056883978187
-0.40260985192336729  0.020843378882067248  0.24095212129722648
-0.40260985192336729  0.020843378882067248  0.24095212129722648
-0.40260985192336729  0.020843378882067248  0.24095212129722648
1  2  3  4
  
ZONE T='segment6'
STRANDID=0, SOLUTIONTIME=0
Nodes=4, Elements=1, ZONETYPE=FEQuadrilateral
DATAPACKING=POINT
DT=(SINGLE SINGLE SINGLE)
-0.32814307800791243  -0.073851151348911223  -0.084821881539294666
-0.32985114310218738  -0.072282140723402916  -0.08629385287470101
-0.32985114310218738  -0.072282140723402916  -0.08629385287470101
-0.32985114310218738  -0.072282140723402916  -0.08629385287470101
1  2  3  4
  
ZONE T='segment7'
STRANDID=0, SOLUTIONTIME=0
Nodes=4, Elements=1, ZONETYPE=FEQuadrilateral
DATAPACKING=POINT
DT=(SINGLE SINGLE SINGLE)
-0.36767265770808516  -0.023562236745216746  -0.13765114193477418
-0.36803182189181227  -0.023121494659023058  -0.13820632787042214
-0.36803182189181227  -0.023121494659023058  -0.13820632787042214
-0.36803182189181227  -0.023121494659023058  -0.13820632787042214
1  2  3  4
  
  
ZONE T='segment9'
STRANDID=0, SOLUTIONTIME=0
Nodes=4, Elements=1, ZONETYPE=FEQuadrilateral
DATAPACKING=POINT
DT=(SINGLE SINGLE SINGLE)
-0.36515182313871331  0.11214879030390654  0.27971522227259299
-0.34442268648501567  0.12172271190805109  0.25257180003900848
-0.34442268648501567  0.12172271190805109  0.25257180003900848
-0.34442268648501567  0.12172271190805109  0.25257180003900848
1  2  3  4
  
  
ZONE T='segment11'
STRANDID=0, SOLUTIONTIME=0
Nodes=4, Elements=1, ZONETYPE=FEQuadrilateral
DATAPACKING=POINT
DT=(SINGLE SINGLE SINGLE)
-0.18455026408975025  -0.16517481139931633  0.15534506264476103
-0.18574933640891897  -0.16488090327052479  0.15587749890336955
-0.18574933640891897  -0.16488090327052479  0.15587749890336955
-0.18574933640891897  -0.16488090327052479  0.15587749890336955
1  2  3  4
  
ZONE T='segment12'
STRANDID=0, SOLUTIONTIME=0
Nodes=4, Elements=1, ZONETYPE=FEQuadrilateral
DATAPACKING=POINT
DT=(SINGLE SINGLE SINGLE)
-0.21742243083279855  -0.16050113454214199  -0.011778972095415939
-0.21818784606135086  -0.16021387371980297  -0.018132660872976637
-0.21818784606135086  -0.16021387371980297  -0.018132660872976637
-0.21818784606135086  -0.16021387371980297  -0.018132660872976637
1  2  3  4
  
ZONE T='segment13'
STRANDID=0, SOLUTIONTIME=0
Nodes=4, Elements=1, ZONETYPE=FEQuadrilateral
DATAPACKING=POINT
DT=(SINGLE SINGLE SINGLE)
-0.24912778003750538  0.14512694170678656  -0.032153029404114061
-0.2494261808908573  0.14500756381303367  -0.047644035360398476
-0.2494261808908573  0.14500756381303367  -0.047644035360398476
-0.2494261808908573  0.14500756381303367  -0.047644035360398476
1  2  3  4
  
ZONE T='segment15'
STRANDID=0, SOLUTIONTIME=0
Nodes=4, Elements=1, ZONETYPE=FEQuadrilateral
DATAPACKING=POINT
DT=(SINGLE SINGLE SINGLE)
-0.37951007915234702  0.10095954543762697  0.28457301455163081
-0.37869101624273627  0.10366720442900808  0.2876467147902903
-0.37869101624273627  0.10366720442900808  0.2876467147902903
-0.37869101624273627  0.10366720442900808  0.2876467147902903
1  2  3  4
  
  
ZONE T='segment17'
STRANDID=0, SOLUTIONTIME=0
Nodes=4, Elements=1, ZONETYPE=FEQuadrilateral
DATAPACKING=POINT
DT=(SINGLE SINGLE SINGLE)
-0.25182575547556663  0.1531163015101025  0.12835980701182448
-0.26624580388222674  0.14697318724840761  0.13390985686379836
-0.26624580388222674  0.14697318724840761  0.13390985686379836
-0.26624580388222674  0.14697318724840761  0.13390985686379836
1  2  3  4
  
  
ZONE T='segment20'
STRANDID=0, SOLUTIONTIME=0
Nodes=4, Elements=1, ZONETYPE=FEQuadrilateral
DATAPACKING=POINT
DT=(SINGLE SINGLE SINGLE)
-0.24903550559460336  0.14834240362192874  -0.30498439698643076
-0.26781069776305438  0.15466096973376753  -0.27687173451806169
-0.26781069776305438  0.15466096973376753  -0.27687173451806169
-0.26781069776305438  0.15466096973376753  -0.27687173451806169
1  2  3  4
  
ZONE T='segment21'
STRANDID=0, SOLUTIONTIME=0
Nodes=4, Elements=1, ZONETYPE=FEQuadrilateral
DATAPACKING=POINT
DT=(SINGLE SINGLE SINGLE)
-0.22632536067396722  0.16225884394396267  -0.13448838661473167
-0.21810971222005485  0.16523512660153572  -0.1534329284397537
-0.21810971222005485  0.16523512660153572  -0.1534329284397537
-0.21810971222005485  0.16523512660153572  -0.1534329284397537
1  2  3  4
  
  
  
ZONE T='segment24'
STRANDID=0, SOLUTIONTIME=0
Nodes=4, Elements=1, ZONETYPE=FEQuadrilateral
DATAPACKING=POINT
DT=(SINGLE SINGLE SINGLE)
0.15653248756076621  0.12821917037321748  -0.28054241192765084
0.15653248756076621  0.12821917037321748  -0.28054241192765084
0.15653248756076621  0.12821917037321748  -0.28054241192765084
0.15653248756076621  0.12821917037321748  -0.28054241192765084
1  2  3  4
  
  
  
ZONE T='segment27'
STRANDID=0, SOLUTIONTIME=0
Nodes=4, Elements=1, ZONETYPE=FEQuadrilateral
DATAPACKING=POINT
DT=(SINGLE SINGLE SINGLE)
-0.25182575547556663  0.1531163015101025  0.12835980701182448
-0.23013178353302166  0.16152035955842689  0.11684757541589766
-0.23013178353302166  0.16152035955842689  0.11684757541589766
-0.23013178353302166  0.16152035955842689  0.11684757541589766
1  2  3  4
  
  
ZONE T='segment29'
STRANDID=0, SOLUTIONTIME=0
Nodes=4, Elements=1, ZONETYPE=FEQuadrilateral
DATAPACKING=POINT
DT=(SINGLE SINGLE SINGLE)
-0.31748285847774621  0.12937081594340433  0.20563045029739216
-0.29206919813788351  0.13851417403647071  0.17418581791479257
-0.29206919813788351  0.13851417403647071  0.17418581791479257
-0.29206919813788351  0.13851417403647071  0.17418581791479257
1  2  3  4
  
  
  
  
  
ZONE T='segment37'
STRANDID=0, SOLUTIONTIME=0
Nodes=4, Elements=1, ZONETYPE=FEQuadrilateral
DATAPACKING=POINT
DT=(SINGLE SINGLE SINGLE)
-0.40334298210951619  -0.012833076514714017  0.23799056883978187
-0.40190289897548664  -0.026304404297905298  0.23990574852912952
-0.40190289897548664  -0.026304404297905298  0.23990574852912952
-0.40190289897548664  -0.026304404297905298  0.23990574852912952
1  2  3  4
  
ZONE T='segment38'
STRANDID=0, SOLUTIONTIME=0
Nodes=4, Elements=1, ZONETYPE=FEQuadrilateral
DATAPACKING=POINT
DT=(SINGLE SINGLE SINGLE)
-0.18917426418573463  -0.16777514355788026  0.11815537195870437
-0.17706592179759417  -0.16742830340485371  0.14712478638058518
-0.17706592179759417  -0.16742830340485371  0.14712478638058518
-0.17706592179759417  -0.16742830340485371  0.14712478638058518
1  2  3  4
  
ZONE T='segment39'
STRANDID=0, SOLUTIONTIME=0
Nodes=4, Elements=1, ZONETYPE=FEQuadrilateral
DATAPACKING=POINT
DT=(SINGLE SINGLE SINGLE)
-0.18455026408975025  -0.16517481139931633  0.15534506264476103
-0.18313157099192603  -0.16550431368467333  0.15482074526130665
-0.18313157099192603  -0.16550431368467333  0.15482074526130665
-0.18313157099192603  -0.16550431368467333  0.15482074526130665
1  2  3  4
  
ZONE T='segment40'
STRANDID=0, SOLUTIONTIME=0
Nodes=4, Elements=1, ZONETYPE=FEQuadrilateral
DATAPACKING=POINT
DT=(SINGLE SINGLE SINGLE)
-0.23747291198055956  -0.15202106721358249  -0.055405264483881764
-0.26819899990677731  -0.13174795622993432  -0.054189105173146873
-0.26819899990677731  -0.13174795622993432  -0.054189105173146873
-0.26819899990677731  -0.13174795622993432  -0.054189105173146873
1  2  3  4
  
ZONE T='segment41'
STRANDID=0, SOLUTIONTIME=0
Nodes=4, Elements=1, ZONETYPE=FEQuadrilateral
DATAPACKING=POINT
DT=(SINGLE SINGLE SINGLE)
-0.17524468266058535  0.14825283778703022  -0.25250616178788721
-0.17154453159499972  0.14544552654346035  -0.25556283159932552
-0.17154453159499972  0.14544552654346035  -0.25556283159932552
-0.17154453159499972  0.14544552654346035  -0.25556283159932552
1  2  3  4
  
ZONE T='segment42'
STRANDID=0, SOLUTIONTIME=0
Nodes=4, Elements=1, ZONETYPE=FEQuadrilateral
DATAPACKING=POINT
DT=(SINGLE SINGLE SINGLE)
-0.19709928426777443  0.13993278147864935  -0.27844594666797867
-0.17619501312817384  0.13996177617494704  -0.26764303194164307
-0.17619501312817384  0.13996177617494704  -0.26764303194164307
-0.17619501312817384  0.13996177617494704  -0.26764303194164307
1  2  3  4
  
ZONE T='segment43'
STRANDID=0, SOLUTIONTIME=0
Nodes=4, Elements=1, ZONETYPE=FEQuadrilateral
DATAPACKING=POINT
DT=(SINGLE SINGLE SINGLE)
-0.27427541099110153  -0.12645862584689496  -0.053769861484269925
-0.26819899990677731  -0.13174795622993432  -0.054189105173146873
-0.26819899990677731  -0.13174795622993432  -0.054189105173146873
-0.26819899990677731  -0.13174795622993432  -0.054189105173146873
1  2  3  4
  
ZONE T='segment44'
STRANDID=0, SOLUTIONTIME=0
Nodes=4, Elements=1, ZONETYPE=FEQuadrilateral
DATAPACKING=POINT
DT=(SINGLE SINGLE SINGLE)
-0.35205227879612805  -0.043699474812111325  -0.10676829031953024
-0.32985114310218738  -0.072282140723402916  -0.08629385287470101
-0.32985114310218738  -0.072282140723402916  -0.08629385287470101
-0.32985114310218738  -0.072282140723402916  -0.08629385287470101
1  2  3  4
  
  
ZONE T='segment46'
STRANDID=0, SOLUTIONTIME=0
Nodes=4, Elements=1, ZONETYPE=FEQuadrilateral
DATAPACKING=POINT
DT=(SINGLE SINGLE SINGLE)
-0.23084169796725779  0.15824451345206464  0.067933882742318763
-0.23077327430404221  0.15737574695875453  0.057258024557178239
-0.23077327430404221  0.15737574695875453  0.057258024557178239
-0.23077327430404221  0.15737574695875453  0.057258024557178239
1  2  3  4
  
  
ZONE T='segment48'
STRANDID=0, SOLUTIONTIME=0
Nodes=4, Elements=1, ZONETYPE=FEQuadrilateral
DATAPACKING=POINT
DT=(SINGLE SINGLE SINGLE)
-0.34400456126972895  -0.1315472284477846  0.2975232238774248
-0.34392847235999863  -0.13148524370074741  0.29655228927136973
-0.34392847235999863  -0.13148524370074741  0.29655228927136973
-0.34392847235999863  -0.13148524370074741  0.29655228927136973
1  2  3  4
  
  
ZONE T='segment50'
STRANDID=0, SOLUTIONTIME=0
Nodes=4, Elements=1, ZONETYPE=FEQuadrilateral
DATAPACKING=POINT
DT=(SINGLE SINGLE SINGLE)
-0.34628920091670218  -0.13009521437191368  0.29581557492363542
-0.34400456126972895  -0.1315472284477846  0.2975232238774248
-0.34400456126972895  -0.1315472284477846  0.2975232238774248
-0.34400456126972895  -0.1315472284477846  0.2975232238774248
1  2  3  4
  
 
ZONE T='segment52'
STRANDID=0, SOLUTIONTIME=0
Nodes=4, Elements=1, ZONETYPE=FEQuadrilateral
DATAPACKING=POINT
DT=(SINGLE SINGLE SINGLE)
-0.34442268648501567  0.12172271190805109  0.25257180003900848
-0.32309336766513241  0.12773538925035685  0.21345675742114492
-0.32309336766513241  0.12773538925035685  0.21345675742114492
-0.32309336766513241  0.12773538925035685  0.21345675742114492
1  2  3  4
  
ZONE T='segment53'
STRANDID=0, SOLUTIONTIME=0
Nodes=4, Elements=1, ZONETYPE=FEQuadrilateral
DATAPACKING=POINT
DT=(SINGLE SINGLE SINGLE)
-0.21372462144691057  -0.16113618190034945  0.022110236302035166
-0.21131649150820236  -0.16283535475130853  0.033003106816388787
-0.21131649150820236  -0.16283535475130853  0.033003106816388787
-0.21131649150820236  -0.16283535475130853  0.033003106816388787
1  2  3  4
  
  
ZONE T='segment55'
STRANDID=0, SOLUTIONTIME=0
Nodes=4, Elements=1, ZONETYPE=FEQuadrilateral
DATAPACKING=POINT
DT=(SINGLE SINGLE SINGLE)
-0.3633659571900667  0.073794307158034061  -0.19740929646805838
-0.3693939412026932  0.060362437032897225  -0.19876258935882804
-0.3693939412026932  0.060362437032897225  -0.19876258935882804
-0.3693939412026932  0.060362437032897225  -0.19876258935882804
1  2  3  4
  
ZONE T='segment56'
STRANDID=0, SOLUTIONTIME=0
Nodes=4, Elements=1, ZONETYPE=FEQuadrilateral
DATAPACKING=POINT
DT=(SINGLE SINGLE SINGLE)
-0.39757029499875868  -0.050953593973325953  0.24300746161183426
-0.40190289897548664  -0.026304404297905298  0.23990574852912952
-0.40190289897548664  -0.026304404297905298  0.23990574852912952
-0.40190289897548664  -0.026304404297905298  0.23990574852912952
1  2  3  4
  
ZONE T='segment57'
STRANDID=0, SOLUTIONTIME=0
Nodes=4, Elements=1, ZONETYPE=FEQuadrilateral
DATAPACKING=POINT
DT=(SINGLE SINGLE SINGLE)
-0.25466929495880264  -0.15141169943210772  0.18977984394735464
-0.25937727617706813  -0.15068483999973165  0.1954202263921746
-0.25937727617706813  -0.15068483999973165  0.1954202263921746
-0.25937727617706813  -0.15068483999973165  0.1954202263921746
1  2  3  4
  
  
  
ZONE T='segment60'
STRANDID=0, SOLUTIONTIME=0
Nodes=4, Elements=1, ZONETYPE=FEQuadrilateral
DATAPACKING=POINT
DT=(SINGLE SINGLE SINGLE)
-0.36767265770808516  -0.023562236745216746  -0.13765114193477418
-0.35205227879612805  -0.043699474812111325  -0.10676829031953024
-0.35205227879612805  -0.043699474812111325  -0.10676829031953024
-0.35205227879612805  -0.043699474812111325  -0.10676829031953024
1  2  3  4
  
ZONE T='segment61'
STRANDID=0, SOLUTIONTIME=0
Nodes=4, Elements=1, ZONETYPE=FEQuadrilateral
DATAPACKING=POINT
DT=(SINGLE SINGLE SINGLE)
-0.37951007915234702  0.10095954543762697  0.28457301455163081
-0.38461726545505737  0.088214180399529413  0.27818497585876328
-0.38461726545505737  0.088214180399529413  0.27818497585876328
-0.38461726545505737  0.088214180399529413  0.27818497585876328
1  2  3  4
  
  
  
ZONE T='segment64'
STRANDID=0, SOLUTIONTIME=0
Nodes=4, Elements=1, ZONETYPE=FEQuadrilateral
DATAPACKING=POINT
DT=(SINGLE SINGLE SINGLE)
-0.2494261808908573  0.14500756381303367  -0.047644035360398476
-0.24572925013258912  0.14899851091831146  -0.05847310145600465
-0.24572925013258912  0.14899851091831146  -0.05847310145600465
-0.24572925013258912  0.14899851091831146  -0.05847310145600465
1  2  3  4
  
  
ZONE T='segment66'
STRANDID=0, SOLUTIONTIME=0
Nodes=4, Elements=1, ZONETYPE=FEQuadrilateral
DATAPACKING=POINT
DT=(SINGLE SINGLE SINGLE)
-0.23485079762737579  0.14476124625981041  -0.30580671074194821
-0.2386663929297517  0.14464051355679614  -0.31139766504468186
-0.2386663929297517  0.14464051355679614  -0.31139766504468186
-0.2386663929297517  0.14464051355679614  -0.31139766504468186
1  2  3  4
  
  
ZONE T='segment68'
STRANDID=0, SOLUTIONTIME=0
Nodes=4, Elements=1, ZONETYPE=FEQuadrilateral
DATAPACKING=POINT
DT=(SINGLE SINGLE SINGLE)
-0.18917426418573463  -0.16777514355788026  0.11815537195870437
-0.19610240908474988  -0.167929117893172  0.093191992298633869
-0.19610240908474988  -0.167929117893172  0.093191992298633869
-0.19610240908474988  -0.167929117893172  0.093191992298633869
1  2  3  4
  
  
  
  
  
ZONE T='segment76'
STRANDID=0, SOLUTIONTIME=0
Nodes=4, Elements=1, ZONETYPE=FEQuadrilateral
DATAPACKING=POINT
DT=(SINGLE SINGLE SINGLE)
-0.35486536559877657  -0.12346271724649123  0.28475307326936278
-0.359866500717888  -0.11907547524864999  0.27969755649882289
-0.359866500717888  -0.11907547524864999  0.27969755649882289
-0.359866500717888  -0.11907547524864999  0.27969755649882289
1  2  3  4
  
  
  
ZONE T='segment79'
STRANDID=0, SOLUTIONTIME=0
Nodes=4, Elements=1, ZONETYPE=FEQuadrilateral
DATAPACKING=POINT
DT=(SINGLE SINGLE SINGLE)
-0.38089319381057463  0.0026282161912333842  -0.18465845271929548
-0.37880730914372784  -0.0030893779315794255  -0.17175944435576002
-0.37880730914372784  -0.0030893779315794255  -0.17175944435576002
-0.37880730914372784  -0.0030893779315794255  -0.17175944435576002
1  2  3  4
  
  
ZONE T='segment81'
STRANDID=0, SOLUTIONTIME=0
Nodes=4, Elements=1, ZONETYPE=FEQuadrilateral
DATAPACKING=POINT
DT=(SINGLE SINGLE SINGLE)
0.25053416435618647  0.11242468430085606  -0.42168257851644697
0.25053416435618647  0.11242468430085606  -0.42168257851644697
0.25053416435618647  0.11242468430085606  -0.42168257851644697
0.25053416435618647  0.11242468430085606  -0.42168257851644697
1  2  3  4
  
  
  
ZONE T='segment84'
STRANDID=0, SOLUTIONTIME=0
Nodes=4, Elements=1, ZONETYPE=FEQuadrilateral
DATAPACKING=POINT
DT=(SINGLE SINGLE SINGLE)
-0.33683429176537566  0.10656640250345152  -0.19407218428396908
-0.33370321644253698  0.11083725025735103  -0.19779443254312137
-0.33370321644253698  0.11083725025735103  -0.19779443254312137
-0.33370321644253698  0.11083725025735103  -0.19779443254312137
1  2  3  4
  
ZONE T='segment85'
STRANDID=0, SOLUTIONTIME=0
Nodes=4, Elements=1, ZONETYPE=FEQuadrilateral
DATAPACKING=POINT
DT=(SINGLE SINGLE SINGLE)
-0.29206919813788351  0.13851417403647071  0.17418581791479257
-0.27128984704660636  0.14586128644178245  0.13993613909689054
-0.27128984704660636  0.14586128644178245  0.13993613909689054
-0.27128984704660636  0.14586128644178245  0.13993613909689054
1  2  3  4
  
  
  
ZONE T='segment88'
STRANDID=0, SOLUTIONTIME=0
Nodes=4, Elements=1, ZONETYPE=FEQuadrilateral
DATAPACKING=POINT
DT=(SINGLE SINGLE SINGLE)
-0.19195485841126037  0.16165569993048448  -0.21586602089932422
-0.19373545102866904  0.16242563029185714  -0.21200202019718722
-0.19373545102866904  0.16242563029185714  -0.21200202019718722
-0.19373545102866904  0.16242563029185714  -0.21200202019718722
1  2  3  4
  
ZONE T='segment89'
STRANDID=0, SOLUTIONTIME=0
Nodes=4, Elements=1, ZONETYPE=FEQuadrilateral
DATAPACKING=POINT
DT=(SINGLE SINGLE SINGLE)
-0.38902127878677539  -0.073729227405180023  0.25476489940098351
-0.39757029499875868  -0.050953593973325953  0.24300746161183426
-0.39757029499875868  -0.050953593973325953  0.24300746161183426
-0.39757029499875868  -0.050953593973325953  0.24300746161183426
1  2  3  4
  
ZONE T='segment90'
STRANDID=0, SOLUTIONTIME=0
Nodes=4, Elements=1, ZONETYPE=FEQuadrilateral
DATAPACKING=POINT
DT=(SINGLE SINGLE SINGLE)
-0.38072466395332183  0.0375099577314763  -0.19967808720609503
-0.3693939412026932  0.060362437032897225  -0.19876258935882804
-0.3693939412026932  0.060362437032897225  -0.19876258935882804
-0.3693939412026932  0.060362437032897225  -0.19876258935882804
1  2  3  4
  
  
  
ZONE T='segment95'
STRANDID=0, SOLUTIONTIME=0
Nodes=4, Elements=1, ZONETYPE=FEQuadrilateral
DATAPACKING=POINT
DT=(SINGLE SINGLE SINGLE)
-0.22030668251902524  -0.15745525628025744  0.16468787600220133
-0.18574933640891897  -0.16488090327052479  0.15587749890336955
-0.18574933640891897  -0.16488090327052479  0.15587749890336955
-0.18574933640891897  -0.16488090327052479  0.15587749890336955
1  2  3  4
  
  
ZONE T='segment97'
STRANDID=0, SOLUTIONTIME=0
Nodes=4, Elements=1, ZONETYPE=FEQuadrilateral
DATAPACKING=POINT
DT=(SINGLE SINGLE SINGLE)
-0.17615989745470445  -0.16674106854803419  0.15058477782515403
-0.17706592179759417  -0.16742830340485371  0.14712478638058518
-0.17706592179759417  -0.16742830340485371  0.14712478638058518
-0.17706592179759417  -0.16742830340485371  0.14712478638058518
1  2  3  4
  
  
ZONE T='segment99'
STRANDID=0, SOLUTIONTIME=0
Nodes=4, Elements=1, ZONETYPE=FEQuadrilateral
DATAPACKING=POINT
DT=(SINGLE SINGLE SINGLE)
-0.18313157099192603  -0.16550431368467333  0.15482074526130665
-0.17615989745470445  -0.16674106854803419  0.15058477782515403
-0.17615989745470445  -0.16674106854803419  0.15058477782515403
-0.17615989745470445  -0.16674106854803419  0.15058477782515403
1  2  3  4
  
  
  
  
  
  
ZONE T='segment105'
STRANDID=0, SOLUTIONTIME=0
Nodes=4, Elements=1, ZONETYPE=FEQuadrilateral
DATAPACKING=POINT
DT=(SINGLE SINGLE SINGLE)
-0.23013178353302166  0.16152035955842689  0.11684757541589766
-0.22254726841512559  0.16535073855929397  0.11424076680056554
-0.22254726841512559  0.16535073855929397  0.11424076680056554
-0.22254726841512559  0.16535073855929397  0.11424076680056554
1  2  3  4
  
ZONE T='segment106'
STRANDID=0, SOLUTIONTIME=0
Nodes=4, Elements=1, ZONETYPE=FEQuadrilateral
DATAPACKING=POINT
DT=(SINGLE SINGLE SINGLE)
-0.23084169796725779  0.15824451345206464  0.067933882742318763
-0.22284941279953824  0.16350320762576934  0.085784387079769334
-0.22284941279953824  0.16350320762576934  0.085784387079769334
-0.22284941279953824  0.16350320762576934  0.085784387079769334
1  2  3  4
  
  
  
  
ZONE T='segment110'
STRANDID=0, SOLUTIONTIME=0
Nodes=4, Elements=1, ZONETYPE=FEQuadrilateral
DATAPACKING=POINT
DT=(SINGLE SINGLE SINGLE)
-0.21836924244806227  -0.16024875862655205  -0.020207836852495553
-0.21876361300292757  -0.16099352847359935  -0.055839523223495946
-0.21876361300292757  -0.16099352847359935  -0.055839523223495946
-0.21876361300292757  -0.16099352847359935  -0.055839523223495946
1  2  3  4
  
ZONE T='segment111'
STRANDID=0, SOLUTIONTIME=0
Nodes=4, Elements=1, ZONETYPE=FEQuadrilateral
DATAPACKING=POINT
DT=(SINGLE SINGLE SINGLE)
-0.23259240000748832  -0.15487800827425333  -0.056237835337178327
-0.21876361300292757  -0.16099352847359935  -0.055839523223495946
-0.21876361300292757  -0.16099352847359935  -0.055839523223495946
-0.21876361300292757  -0.16099352847359935  -0.055839523223495946
1  2  3  4
  
ZONE T='segment112'
STRANDID=0, SOLUTIONTIME=0
Nodes=4, Elements=1, ZONETYPE=FEQuadrilateral
DATAPACKING=POINT
DT=(SINGLE SINGLE SINGLE)
-0.21876361300292757  -0.16099352847359935  -0.055839523223495946
-0.21876361300292757  -0.16099352847359935  -0.055839523223495946
-0.21876361300292757  -0.16099352847359935  -0.055839523223495946
-0.21876361300292757  -0.16099352847359935  -0.055839523223495946
1  2  3  4
  
ZONE T='segment113'
STRANDID=0, SOLUTIONTIME=0
Nodes=4, Elements=1, ZONETYPE=FEQuadrilateral
DATAPACKING=POINT
DT=(SINGLE SINGLE SINGLE)
-0.40150600602546055  0.04039135477457436  0.25090289800935484
-0.40260985180694808  0.020843379048758631  0.24095212104194039
-0.40260985180694808  0.020843379048758631  0.24095212104194039
-0.40260985180694808  0.020843379048758631  0.24095212104194039
1  2  3  4
  
  
  
  
ZONE T='segment117'
STRANDID=0, SOLUTIONTIME=0
Nodes=4, Elements=1, ZONETYPE=FEQuadrilateral
DATAPACKING=POINT
DT=(SINGLE SINGLE SINGLE)
-0.32173103837069561  -0.080195409703968129  -0.079295053488141545
-0.32814307800791243  -0.073851151348911223  -0.084821881539294666
-0.32814307800791243  -0.073851151348911223  -0.084821881539294666
-0.32814307800791243  -0.073851151348911223  -0.084821881539294666
1  2  3  4
  
  
ZONE T='segment119'
STRANDID=0, SOLUTIONTIME=0
Nodes=4, Elements=1, ZONETYPE=FEQuadrilateral
DATAPACKING=POINT
DT=(SINGLE SINGLE SINGLE)
-0.31695393735459132  0.12953281211831472  -0.20782130795020798
-0.33370321644253698  0.11083725025735103  -0.19779443254312137
-0.33370321644253698  0.11083725025735103  -0.19779443254312137
-0.33370321644253698  0.11083725025735103  -0.19779443254312137
1  2  3  4
  
  
  
ZONE T='segment125'
STRANDID=0, SOLUTIONTIME=0
Nodes=4, Elements=1, ZONETYPE=FEQuadrilateral
DATAPACKING=POINT
DT=(SINGLE SINGLE SINGLE)
-0.31748285847774621  0.12937081594340433  0.20563045029739216
-0.32078622314969951  0.12804793175060841  0.20961091421434735
-0.32078622314969951  0.12804793175060841  0.20961091421434735
-0.32078622314969951  0.12804793175060841  0.20961091421434735
1  2  3  4
  
  
ZONE T='segment127'
STRANDID=0, SOLUTIONTIME=0
Nodes=4, Elements=1, ZONETYPE=FEQuadrilateral
DATAPACKING=POINT
DT=(SINGLE SINGLE SINGLE)
-0.2111469395147641  0.16491663830224351  -0.17656987950704661
-0.19373545102866904  0.16242563029185714  -0.21200202019718722
-0.19373545102866904  0.16242563029185714  -0.21200202019718722
-0.19373545102866904  0.16242563029185714  -0.21200202019718722
1  2  3  4
  
ZONE T='segment128'
STRANDID=0, SOLUTIONTIME=0
Nodes=4, Elements=1, ZONETYPE=FEQuadrilateral
DATAPACKING=POINT
DT=(SINGLE SINGLE SINGLE)
-0.23485079762737579  0.14476124625981041  -0.30580671074194821
-0.22854813332700485  0.14425322954550929  -0.30134097116297015
-0.22854813332700485  0.14425322954550929  -0.30134097116297015
-0.22854813332700485  0.14425322954550929  -0.30134097116297015
1  2  3  4
  
ZONE T='segment129'
STRANDID=0, SOLUTIONTIME=0
Nodes=4, Elements=1, ZONETYPE=FEQuadrilateral
DATAPACKING=POINT
DT=(SINGLE SINGLE SINGLE)
-0.23726821536716361  0.15148141492785272  0.019988469391621282
-0.23077327430404221  0.15737574695875453  0.057258024557178239
-0.23077327430404221  0.15737574695875453  0.057258024557178239
-0.23077327430404221  0.15737574695875453  0.057258024557178239
1  2  3  4
  
  
  
ZONE T='segment132'
STRANDID=0, SOLUTIONTIME=0
Nodes=4, Elements=1, ZONETYPE=FEQuadrilateral
DATAPACKING=POINT
DT=(SINGLE SINGLE SINGLE)
-0.31245926689345793  -0.14066829111698315  0.25685063555935062
-0.31219429757488615  -0.1406907766330438  0.25658551168460747
-0.31219429757488615  -0.1406907766330438  0.25658551168460747
-0.31219429757488615  -0.1406907766330438  0.25658551168460747
1  2  3  4
  
  
  
ZONE T='segment135'
STRANDID=0, SOLUTIONTIME=0
Nodes=4, Elements=1, ZONETYPE=FEQuadrilateral
DATAPACKING=POINT
DT=(SINGLE SINGLE SINGLE)
-0.25314034785220219  -0.15198281961086627  0.18899719097170728
-0.25466929495880264  -0.15141169943210772  0.18977984394735464
-0.25466929495880264  -0.15141169943210772  0.18977984394735464
-0.25466929495880264  -0.15141169943210772  0.18977984394735464
1  2  3  4
  
ZONE T='segment136'
STRANDID=0, SOLUTIONTIME=0
Nodes=4, Elements=1, ZONETYPE=FEQuadrilateral
DATAPACKING=POINT
DT=(SINGLE SINGLE SINGLE)
-0.2030108851704692  -0.16562170172468818  0.070789174623632684
-0.21131649150820236  -0.16283535475130853  0.033003106816388787
-0.21131649150820236  -0.16283535475130853  0.033003106816388787
-0.21131649150820236  -0.16283535475130853  0.033003106816388787
1  2  3  4
  
ZONE T='segment137'
STRANDID=0, SOLUTIONTIME=0
Nodes=4, Elements=1, ZONETYPE=FEQuadrilateral
DATAPACKING=POINT
DT=(SINGLE SINGLE SINGLE)
-0.32173103837069561  -0.080195409703968129  -0.079295053488141545
-0.30370987610047567  -0.098439331754942697  -0.062510432954982126
-0.30370987610047567  -0.098439331754942697  -0.062510432954982126
-0.30370987610047567  -0.098439331754942697  -0.062510432954982126
1  2  3  4
  
ZONE T='segment138'
STRANDID=0, SOLUTIONTIME=0
Nodes=4, Elements=1, ZONETYPE=FEQuadrilateral
DATAPACKING=POINT
DT=(SINGLE SINGLE SINGLE)
-0.30882328345238552  0.1369662913876252  -0.22764740092625335
-0.31695393735459132  0.12953281211831472  -0.20782130795020798
-0.31695393735459132  0.12953281211831472  -0.20782130795020798
-0.31695393735459132  0.12953281211831472  -0.20782130795020798
1  2  3  4
  
ZONE T='segment139'
STRANDID=0, SOLUTIONTIME=0
Nodes=4, Elements=1, ZONETYPE=FEQuadrilateral
DATAPACKING=POINT
DT=(SINGLE SINGLE SINGLE)
-0.37880730914372784  -0.0030893779315794255  -0.17175944435576002
-0.36856233425350732  -0.022427177768120029  -0.13948942769697761
-0.36856233425350732  -0.022427177768120029  -0.13948942769697761
-0.36856233425350732  -0.022427177768120029  -0.13948942769697761
1  2  3  4
  
  
  
  
  
ZONE T='segment144'
STRANDID=0, SOLUTIONTIME=0
Nodes=4, Elements=1, ZONETYPE=FEQuadrilateral
DATAPACKING=POINT
DT=(SINGLE SINGLE SINGLE)
-0.359866500717888  -0.11907547524864999  0.27969755649882289
-0.37397967754009692  -0.099805993474825647  0.26716816623704132
-0.37397967754009692  -0.099805993474825647  0.26716816623704132
-0.37397967754009692  -0.099805993474825647  0.26716816623704132
1  2  3  4
  
  
  
  
 
  
  
  
  
ZONE T='segment156'
STRANDID=0, SOLUTIONTIME=0
Nodes=4, Elements=1, ZONETYPE=FEQuadrilateral
DATAPACKING=POINT
DT=(SINGLE SINGLE SINGLE)
-0.38089319381057463  0.0026282161912333842  -0.18465845271929548
-0.38674721438695386  0.015496250784528277  -0.20376137041220255
-0.38674721438695386  0.015496250784528277  -0.20376137041220255
-0.38674721438695386  0.015496250784528277  -0.20376137041220255
1  2  3  4
  
ZONE T='segment157'
STRANDID=0, SOLUTIONTIME=0
Nodes=4, Elements=1, ZONETYPE=FEQuadrilateral
DATAPACKING=POINT
DT=(SINGLE SINGLE SINGLE)
-0.38456679842829361  0.023216421531384496  -0.20173596145652789
-0.38674721438695386  0.015496250784528277  -0.20376137041220255
-0.38674721438695386  0.015496250784528277  -0.20376137041220255
-0.38674721438695386  0.015496250784528277  -0.20376137041220255
1  2  3  4
  
  
  
  
  
  
ZONE T='segment167'
STRANDID=0, SOLUTIONTIME=0
Nodes=4, Elements=1, ZONETYPE=FEQuadrilateral
DATAPACKING=POINT
DT=(SINGLE SINGLE SINGLE)
-0.39940601530561975  0.055742857643547541  0.26230899944710517
-0.38461726545505737  0.088214180399529413  0.27818497585876328
-0.38461726545505737  0.088214180399529413  0.27818497585876328
-0.38461726545505737  0.088214180399529413  0.27818497585876328
1  2  3  4
  
  
ZONE T='segment169'
STRANDID=0, SOLUTIONTIME=0
Nodes=4, Elements=1, ZONETYPE=FEQuadrilateral
DATAPACKING=POINT
DT=(SINGLE SINGLE SINGLE)
-0.27630552830029659  0.15253860141558459  -0.26736667701645755
-0.29440064270210342  0.14712794766140647  -0.24303493582685393
-0.29440064270210342  0.14712794766140647  -0.24303493582685393
-0.29440064270210342  0.14712794766140647  -0.24303493582685393
1  2  3  4
  
ZONE T='segment170'
STRANDID=0, SOLUTIONTIME=0
Nodes=4, Elements=1, ZONETYPE=FEQuadrilateral
DATAPACKING=POINT
DT=(SINGLE SINGLE SINGLE)
-0.21818784606135086  -0.16021387371980297  -0.018132660872976637
-0.21836924244806227  -0.16024875862655205  -0.020207836852495553
-0.21836924244806227  -0.16024875862655205  -0.020207836852495553
-0.21836924244806227  -0.16024875862655205  -0.020207836852495553
1  2  3  4
  
ZONE T='segment171'
STRANDID=0, SOLUTIONTIME=0
Nodes=4, Elements=1, ZONETYPE=FEQuadrilateral
DATAPACKING=POINT
DT=(SINGLE SINGLE SINGLE)
-0.20151762441309259  -0.16641655671654973  0.080832759629923256
-0.19610240908474988  -0.167929117893172  0.093191992298633869
-0.19610240908474988  -0.167929117893172  0.093191992298633869
-0.19610240908474988  -0.167929117893172  0.093191992298633869
1  2  3  4
  
  
  
ZONE T='segment174'
STRANDID=0, SOLUTIONTIME=0
Nodes=4, Elements=1, ZONETYPE=FEQuadrilateral
DATAPACKING=POINT
DT=(SINGLE SINGLE SINGLE)
0.23681389185477242  0.15343926269505301  0.12198937522465084
0.23681389185477242  0.15343926269505301  0.12198937522465084
0.23681389185477242  0.15343926269505301  0.12198937522465084
0.23681389185477242  0.15343926269505301  0.12198937522465084
1  2  3  4
  
ZONE T='segment175'
STRANDID=0, SOLUTIONTIME=0
Nodes=4, Elements=1, ZONETYPE=FEQuadrilateral
DATAPACKING=POINT
DT=(SINGLE SINGLE SINGLE)
-0.25069828564146296  -0.15267248526640947  0.18725669252671434
-0.25314034785220219  -0.15198281961086627  0.18899719097170728
-0.25314034785220219  -0.15198281961086627  0.18899719097170728
-0.25314034785220219  -0.15198281961086627  0.18899719097170728
1  2  3  4
  
ZONE T='segment176'
STRANDID=0, SOLUTIONTIME=0
Nodes=4, Elements=1, ZONETYPE=FEQuadrilateral
DATAPACKING=POINT
DT=(SINGLE SINGLE SINGLE)
-0.24912778003750538  0.14512694170678656  -0.032153029404114061
-0.24111310916938408  0.14799434734885553  -0.0045822430621989827
-0.24111310916938408  0.14799434734885553  -0.0045822430621989827
-0.24111310916938408  0.14799434734885553  -0.0045822430621989827
1  2  3  4
  
  
  
ZONE T='segment179'
STRANDID=0, SOLUTIONTIME=0
Nodes=4, Elements=1, ZONETYPE=FEQuadrilateral
DATAPACKING=POINT
DT=(SINGLE SINGLE SINGLE)
-0.38072466395332183  0.0375099577314763  -0.19967808720609503
-0.38456679842829361  0.023216421531384496  -0.20173596145652789
-0.38456679842829361  0.023216421531384496  -0.20173596145652789
-0.38456679842829361  0.023216421531384496  -0.20173596145652789
1  2  3  4
  
ZONE T='segment180'
STRANDID=0, SOLUTIONTIME=0
Nodes=4, Elements=1, ZONETYPE=FEQuadrilateral
DATAPACKING=POINT
DT=(SINGLE SINGLE SINGLE)
-0.38351034636044823  -0.085969895871094396  0.25749539540197486
-0.37397967754009692  -0.099805993474825647  0.26716816623704132
-0.37397967754009692  -0.099805993474825647  0.26716816623704132
-0.37397967754009692  -0.099805993474825647  0.26716816623704132
1  2  3  4
  
ZONE T='segment181'
STRANDID=0, SOLUTIONTIME=0
Nodes=4, Elements=1, ZONETYPE=FEQuadrilateral
DATAPACKING=POINT
DT=(SINGLE SINGLE SINGLE)
-0.23809638401452912  0.154537230682637  -0.11074601746284543
-0.22632536067396722  0.16225884394396267  -0.13448838661473167
-0.22632536067396722  0.16225884394396267  -0.13448838661473167
-0.22632536067396722  0.16225884394396267  -0.13448838661473167
1  2  3  4
  
  
ZONE T='segment183'
STRANDID=0, SOLUTIONTIME=0
Nodes=4, Elements=1, ZONETYPE=FEQuadrilateral
DATAPACKING=POINT
DT=(SINGLE SINGLE SINGLE)
-0.30882328345238552  0.1369662913876252  -0.22764740092625335
-0.29440064270210342  0.14712794766140647  -0.24303493582685393
-0.29440064270210342  0.14712794766140647  -0.24303493582685393
-0.29440064270210342  0.14712794766140647  -0.24303493582685393
1  2  3  4
  
ZONE T='segment184'
STRANDID=0, SOLUTIONTIME=0
Nodes=4, Elements=1, ZONETYPE=FEQuadrilateral
DATAPACKING=POINT
DT=(SINGLE SINGLE SINGLE)
-0.26624580388222674  0.14697318724840761  0.13390985686379836
-0.27128984704660636  0.14586128644178245  0.13993613909689054
-0.27128984704660636  0.14586128644178245  0.13993613909689054
-0.27128984704660636  0.14586128644178245  0.13993613909689054
1  2  3  4
  
  
ZONE T='segment186'
STRANDID=0, SOLUTIONTIME=0
Nodes=4, Elements=1, ZONETYPE=FEQuadrilateral
DATAPACKING=POINT
DT=(SINGLE SINGLE SINGLE)
-0.25069828564146296  -0.15267248526640947  0.18725669252671434
-0.22030668251902524  -0.15745525628025744  0.16468787600220133
-0.22030668251902524  -0.15745525628025744  0.16468787600220133
-0.22030668251902524  -0.15745525628025744  0.16468787600220133
1  2  3  4
  
  
  
  
  
ZONE T='segment194'
STRANDID=0, SOLUTIONTIME=0
Nodes=4, Elements=1, ZONETYPE=FEQuadrilateral
DATAPACKING=POINT
DT=(SINGLE SINGLE SINGLE)
-0.36803182189181227  -0.023121494659023058  -0.13820632787042214
-0.36856233425350732  -0.022427177768120029  -0.13948942769697761
-0.36856233425350732  -0.022427177768120029  -0.13948942769697761
-0.36856233425350732  -0.022427177768120029  -0.13948942769697761
1  2  3  4
  
  
ZONE T='segment196'
STRANDID=0, SOLUTIONTIME=0
Nodes=4, Elements=1, ZONETYPE=FEQuadrilateral
DATAPACKING=POINT
DT=(SINGLE SINGLE SINGLE)
0.22728914950427392  -0.16470302614834392  0.14680752945960263
0.22728914950427392  -0.16470302614834392  0.14680752945960263
0.22728914950427392  -0.16470302614834392  0.14680752945960263
0.22728914950427392  -0.16470302614834392  0.14680752945960263
1  2  3  4
  
ZONE T='segment197'
STRANDID=0, SOLUTIONTIME=0
Nodes=4, Elements=1, ZONETYPE=FEQuadrilateral
DATAPACKING=POINT
DT=(SINGLE SINGLE SINGLE)
-0.34973169697165413  0.091265178551989026  -0.19733140433162566
-0.36336595705436492  0.073794307049253396  -0.19740929587181344
-0.36336595705436492  0.073794307049253396  -0.19740929587181344
-0.36336595705436492  0.073794307049253396  -0.19740929587181344
1  2  3  4
  
  
  
ZONE T='segment200'
STRANDID=0, SOLUTIONTIME=0
Nodes=4, Elements=1, ZONETYPE=FEQuadrilateral
DATAPACKING=POINT
DT=(SINGLE SINGLE SINGLE)
0.22722214706122265  -0.16472780177123159  0.14695886958322477
0.22722214706122265  -0.16472780177123159  0.14695886958322477
0.22722214706122265  -0.16472780177123159  0.14695886958322477
0.22722214706122265  -0.16472780177123159  0.14695886958322477
1  2  3  4
  
ZONE T='segment201'
STRANDID=0, SOLUTIONTIME=0
Nodes=4, Elements=1, ZONETYPE=FEQuadrilateral
DATAPACKING=POINT
DT=(SINGLE SINGLE SINGLE)
0.22728914950427392  -0.16470302614834392  0.14680752945960263
0.22722214706122265  -0.16472780177123159  0.14695886958322477
0.22722214706122265  -0.16472780177123159  0.14695886958322477
0.22722214706122265  -0.16472780177123159  0.14695886958322477
1  2  3  4
  
  
  
  
  
ZONE T='segment207'
STRANDID=0, SOLUTIONTIME=0
Nodes=4, Elements=1, ZONETYPE=FEQuadrilateral
DATAPACKING=POINT
DT=(SINGLE SINGLE SINGLE)
0.40123640634287278  -0.092288240794089371  0.33045908474925118
0.40123640634287278  -0.092288240794089371  0.33045908474925118
0.40123640634287278  -0.092288240794089371  0.33045908474925118
0.40123640634287278  -0.092288240794089371  0.33045908474925118
1  2  3  4
  

ZONE T='segment209'
STRANDID=0, SOLUTIONTIME=0
Nodes=4, Elements=1, ZONETYPE=FEQuadrilateral
DATAPACKING=POINT
DT=(SINGLE SINGLE SINGLE)
-0.19709928426777443  0.13993278147864935  -0.27844594666797867
-0.22854813332700485  0.14425322954550929  -0.30134097116297015
-0.22854813332700485  0.14425322954550929  -0.30134097116297015
-0.22854813332700485  0.14425322954550929  -0.30134097116297015
1  2  3  4
  
  
  
ZONE T='segment212'
STRANDID=0, SOLUTIONTIME=0
Nodes=4, Elements=1, ZONETYPE=FEQuadrilateral
DATAPACKING=POINT
DT=(SINGLE SINGLE SINGLE)
-0.30370987610047567  -0.098439331754942697  -0.062510432954982126
-0.30061302543433693  -0.10237917916052422  -0.061821464871550498
-0.30061302543433693  -0.10237917916052422  -0.061821464871550498
-0.30061302543433693  -0.10237917916052422  -0.061821464871550498
1  2  3  4
  
ZONE T='segment213'
STRANDID=0, SOLUTIONTIME=0
Nodes=4, Elements=1, ZONETYPE=FEQuadrilateral
DATAPACKING=POINT
DT=(SINGLE SINGLE SINGLE)
-0.18613356574180021  0.15646908660157757  -0.22929613927076242
-0.19195485841126037  0.16165569993048448  -0.21586602089932422
-0.19195485841126037  0.16165569993048448  -0.21586602089932422
-0.19195485841126037  0.16165569993048448  -0.21586602089932422
1  2  3  4
  
ZONE T='segment214'
STRANDID=0, SOLUTIONTIME=0
Nodes=4, Elements=1, ZONETYPE=FEQuadrilateral
DATAPACKING=POINT
DT=(SINGLE SINGLE SINGLE)
-0.37869101624273627  0.10366720442900808  0.2876467147902903
-0.37394661091985071  0.10883030233645406  0.29010186350526546
-0.37394661091985071  0.10883030233645406  0.29010186350526546
-0.37394661091985071  0.10883030233645406  0.29010186350526546
1  2  3  4
  
ZONE T='segment215'
STRANDID=0, SOLUTIONTIME=0
Nodes=4, Elements=1, ZONETYPE=FEQuadrilateral
DATAPACKING=POINT
DT=(SINGLE SINGLE SINGLE)
-0.37394661091985071  0.10883030233645406  0.29010186350526546
-0.37394661091985071  0.10883030233645406  0.29010186350526546
-0.37394661091985071  0.10883030233645406  0.29010186350526546
-0.37394661091985071  0.10883030233645406  0.29010186350526546
1  2  3  4
  
ZONE T='segment216'
STRANDID=0, SOLUTIONTIME=0
Nodes=4, Elements=1, ZONETYPE=FEQuadrilateral
DATAPACKING=POINT
DT=(SINGLE SINGLE SINGLE)
-0.37286656906470483  0.10924550928687309  0.2883293313088085
-0.37394661091985071  0.10883030233645406  0.29010186350526546
-0.37394661091985071  0.10883030233645406  0.29010186350526546
-0.37394661091985071  0.10883030233645406  0.29010186350526546
1  2  3  4
  
  
ZONE T='segment218'
STRANDID=0, SOLUTIONTIME=0
Nodes=4, Elements=1, ZONETYPE=FEQuadrilateral
DATAPACKING=POINT
DT=(SINGLE SINGLE SINGLE)
-0.32078622314969951  0.12804793175060841  0.20961091421434735
-0.32309336766513241  0.12773538925035685  0.21345675742114492
-0.32309336766513241  0.12773538925035685  0.21345675742114492
-0.32309336766513241  0.12773538925035685  0.21345675742114492
1  2  3  4
  
ZONE T='segment219'
STRANDID=0, SOLUTIONTIME=0
Nodes=4, Elements=1, ZONETYPE=FEQuadrilateral
DATAPACKING=POINT
DT=(SINGLE SINGLE SINGLE)
-0.31245926689345793  -0.14066829111698315  0.25685063555935062
-0.34392847235999863  -0.13148524370074741  0.29655228927136973
-0.34392847235999863  -0.13148524370074741  0.29655228927136973
-0.34392847235999863  -0.13148524370074741  0.29655228927136973
1  2  3  4
  
ZONE T='segment220'
STRANDID=0, SOLUTIONTIME=0
Nodes=4, Elements=1, ZONETYPE=FEQuadrilateral
DATAPACKING=POINT
DT=(SINGLE SINGLE SINGLE)
-0.35486536559877657  -0.12346271724649123  0.28475307326936278
-0.34628920091670218  -0.13009521437191368  0.29581557492363542
-0.34628920091670218  -0.13009521437191368  0.29581557492363542
-0.34628920091670218  -0.13009521437191368  0.29581557492363542
1  2  3  4
  
  
ZONE T='segment222'
STRANDID=0, SOLUTIONTIME=0
Nodes=4, Elements=1, ZONETYPE=FEQuadrilateral
DATAPACKING=POINT
DT=(SINGLE SINGLE SINGLE)
-0.24295682503755367  0.15225447534391015  -0.090091995350742402
-0.24572925013258912  0.14899851091831146  -0.05847310145600465
-0.24572925013258912  0.14899851091831146  -0.05847310145600465
-0.24572925013258912  0.14899851091831146  -0.05847310145600465
1  2  3  4
  
  
  
ZONE T='segment225'
STRANDID=0, SOLUTIONTIME=0
Nodes=4, Elements=1, ZONETYPE=FEQuadrilateral
DATAPACKING=POINT
DT=(SINGLE SINGLE SINGLE)
-0.34973169697165413  0.091265178551989026  -0.19733140433162566
-0.33683429176537566  0.10656640250345152  -0.19407218428396908
-0.33683429176537566  0.10656640250345152  -0.19407218428396908
-0.33683429176537566  0.10656640250345152  -0.19407218428396908
1  2  3  4
  
ZONE T='segment226'
STRANDID=0, SOLUTIONTIME=0
Nodes=4, Elements=1, ZONETYPE=FEQuadrilateral
DATAPACKING=POINT
DT=(SINGLE SINGLE SINGLE)
-0.27427541099110153  -0.12645862584689496  -0.053769861484269925
-0.30061302543433693  -0.10237917916052422  -0.061821464871550498
-0.30061302543433693  -0.10237917916052422  -0.061821464871550498
-0.30061302543433693  -0.10237917916052422  -0.061821464871550498
1  2  3  4
  
  
ZONE T='segment228'
STRANDID=0, SOLUTIONTIME=0
Nodes=4, Elements=1, ZONETYPE=FEQuadrilateral
DATAPACKING=POINT
DT=(SINGLE SINGLE SINGLE)
-0.21478022659067503  0.16767146756949383  0.10710398459397846
-0.21478022659067503  0.16767146756949383  0.10710398459397846
-0.21478022659067503  0.16767146756949383  0.10710398459397846
-0.21478022659067503  0.16767146756949383  0.10710398459397846
1  2  3  4
  
ZONE T='segment229'
STRANDID=0, SOLUTIONTIME=0
Nodes=4, Elements=1, ZONETYPE=FEQuadrilateral
DATAPACKING=POINT
DT=(SINGLE SINGLE SINGLE)
-0.22284941279953824  0.16350320762576934  0.085784387079769334
-0.21478022659067503  0.16767146756949383  0.10710398459397846
-0.21478022659067503  0.16767146756949383  0.10710398459397846
-0.21478022659067503  0.16767146756949383  0.10710398459397846
1  2  3  4
  
  
ZONE T='segment231'
STRANDID=0, SOLUTIONTIME=0
Nodes=4, Elements=1, ZONETYPE=FEQuadrilateral
DATAPACKING=POINT
DT=(SINGLE SINGLE SINGLE)
-0.18613356574180021  0.15646908660157757  -0.22929613927076242
-0.17524468266058535  0.14825283778703022  -0.25250616178788721
-0.17524468266058535  0.14825283778703022  -0.25250616178788721
-0.17524468266058535  0.14825283778703022  -0.25250616178788721
1  2  3  4
  
ZONE T='segment232'
STRANDID=0, SOLUTIONTIME=0
Nodes=4, Elements=1, ZONETYPE=FEQuadrilateral
DATAPACKING=POINT
DT=(SINGLE SINGLE SINGLE)
-0.2030108851704692  -0.16562170172468818  0.070789174623632684
-0.20151762441309259  -0.16641655671654973  0.080832759629923256
-0.20151762441309259  -0.16641655671654973  0.080832759629923256
-0.20151762441309259  -0.16641655671654973  0.080832759629923256
1  2  3  4
  
ZONE T='segment233'
STRANDID=0, SOLUTIONTIME=0
Nodes=4, Elements=1, ZONETYPE=FEQuadrilateral
DATAPACKING=POINT
DT=(SINGLE SINGLE SINGLE)
-0.36515182313871331  0.11214879030390654  0.27971522227259299
-0.37286656906470483  0.10924550928687309  0.2883293313088085
-0.37286656906470483  0.10924550928687309  0.2883293313088085
-0.37286656906470483  0.10924550928687309  0.2883293313088085
1  2  3  4
  
ZONE T='segment234'
STRANDID=0, SOLUTIONTIME=0
Nodes=4, Elements=1, ZONETYPE=FEQuadrilateral
DATAPACKING=POINT
DT=(SINGLE SINGLE SINGLE)
-0.37286656906470483  0.10924550928687309  0.2883293313088085
-0.37286656906470483  0.10924550928687309  0.2883293313088085
-0.37286656906470483  0.10924550928687309  0.2883293313088085
-0.37286656906470483  0.10924550928687309  0.2883293313088085
1  2  3  4
  
  
ZONE T='segment236'
STRANDID=0, SOLUTIONTIME=0
Nodes=4, Elements=1, ZONETYPE=FEQuadrilateral
DATAPACKING=POINT
DT=(SINGLE SINGLE SINGLE)
-0.2111469395147641  0.16491663830224351  -0.17656987950704661
-0.21810971222005485  0.16523512660153572  -0.1534329284397537
-0.21810971222005485  0.16523512660153572  -0.1534329284397537
-0.21810971222005485  0.16523512660153572  -0.1534329284397537
1  2  3  4
  
  
ZONE T='segment238'
STRANDID=0, SOLUTIONTIME=0
Nodes=4, Elements=1, ZONETYPE=FEQuadrilateral
DATAPACKING=POINT
DT=(SINGLE SINGLE SINGLE)
0.25215468489749215  -0.14194409601449792  -0.083411422479365394
0.25215468489749215  -0.14194409601449792  -0.083411422479365394
0.25215468489749215  -0.14194409601449792  -0.083411422479365394
0.25215468489749215  -0.14194409601449792  -0.083411422479365394
1  2  3  4
  
ZONE T='segment239'
STRANDID=0, SOLUTIONTIME=0
Nodes=4, Elements=1, ZONETYPE=FEQuadrilateral
DATAPACKING=POINT
DT=(SINGLE SINGLE SINGLE)
-0.31219429757488615  -0.1406907766330438  0.25658551168460747
-0.31198257343722074  -0.14072706724886444  0.25637620905887915
-0.31198257343722074  -0.14072706724886444  0.25637620905887915
-0.31198257343722074  -0.14072706724886444  0.25637620905887915
1  2  3  4
  
ZONE T='segment240'
STRANDID=0, SOLUTIONTIME=0
Nodes=4, Elements=1, ZONETYPE=FEQuadrilateral
DATAPACKING=POINT
DT=(SINGLE SINGLE SINGLE)
-0.21742243083279855  -0.16050113454214199  -0.011778972095415939
-0.21372462144691057  -0.16113618190034945  0.022110236302035166
-0.21372462144691057  -0.16113618190034945  0.022110236302035166
-0.21372462144691057  -0.16113618190034945  0.022110236302035166
1  2  3  4
  
  
ZONE T='segment242'
STRANDID=0, SOLUTIONTIME=0
Nodes=4, Elements=1, ZONETYPE=FEQuadrilateral
DATAPACKING=POINT
DT=(SINGLE SINGLE SINGLE)
-0.24903550559460336  0.14834240362192874  -0.30498439698643076
-0.23956367043471752  0.144449730888424  -0.31229221821080821
-0.23956367043471752  0.144449730888424  -0.31229221821080821
-0.23956367043471752  0.144449730888424  -0.31229221821080821
1  2  3  4
  
ZONE T='segment243'
STRANDID=0, SOLUTIONTIME=0
Nodes=4, Elements=1, ZONETYPE=FEQuadrilateral
DATAPACKING=POINT
DT=(SINGLE SINGLE SINGLE)
-0.2386663929297517  0.14464051355679614  -0.31139766504468186
-0.23956367043471752  0.144449730888424  -0.31229221821080821
-0.23956367043471752  0.144449730888424  -0.31229221821080821
-0.23956367043471752  0.144449730888424  -0.31229221821080821
1  2  3  4
  
  
  
ZONE T='segment246'
STRANDID=0, SOLUTIONTIME=0
Nodes=4, Elements=1, ZONETYPE=FEQuadrilateral
DATAPACKING=POINT
DT=(SINGLE SINGLE SINGLE)
-0.38902127878677539  -0.073729227405180023  0.25476489940098351
-0.38351034636044823  -0.085969895871094396  0.25749539540197486
-0.38351034636044823  -0.085969895871094396  0.25749539540197486
-0.38351034636044823  -0.085969895871094396  0.25749539540197486
1  2  3  4
  
ZONE T='segment247'
STRANDID=0, SOLUTIONTIME=0
Nodes=4, Elements=1, ZONETYPE=FEQuadrilateral
DATAPACKING=POINT
DT=(SINGLE SINGLE SINGLE)
-0.28398677876350065  -0.14506715814206661  0.22230418919222375
-0.25937727617706813  -0.15068483999973165  0.1954202263921746
-0.25937727617706813  -0.15068483999973165  0.1954202263921746
-0.25937727617706813  -0.15068483999973165  0.1954202263921746
1  2  3  4
  
  
  
ZONE T='segment250'
STRANDID=0, SOLUTIONTIME=0
Nodes=4, Elements=1, ZONETYPE=FEQuadrilateral
DATAPACKING=POINT
DT=(SINGLE SINGLE SINGLE)
-0.27630552830029659  0.15253860141558459  -0.26736667701645755
-0.26781069776305438  0.15466096973376753  -0.27687173451806169
-0.26781069776305438  0.15466096973376753  -0.27687173451806169
-0.26781069776305438  0.15466096973376753  -0.27687173451806169
1  2  3  4
  
  
  
  
  
ZONE T='segment257'
STRANDID=0, SOLUTIONTIME=0
Nodes=4, Elements=1, ZONETYPE=FEQuadrilateral
DATAPACKING=POINT
DT=(SINGLE SINGLE SINGLE)
-0.23726821536716361  0.15148141492785272  0.019988469391621282
-0.24111310755666424  0.14799434826257696  -0.0045822427020110884
-0.24111310755666424  0.14799434826257696  -0.0045822427020110884
-0.24111310755666424  0.14799434826257696  -0.0045822427020110884
1  2  3  4
  
ZONE T='segment258'
STRANDID=0, SOLUTIONTIME=0
Nodes=4, Elements=1, ZONETYPE=FEQuadrilateral
DATAPACKING=POINT
DT=(SINGLE SINGLE SINGLE)
-0.23809638401452912  0.154537230682637  -0.11074601746284543
-0.24295682503755367  0.15225447534391015  -0.090091995350742402
-0.24295682503755367  0.15225447534391015  -0.090091995350742402
-0.24295682503755367  0.15225447534391015  -0.090091995350742402
1  2  3  4
  
ZONE T='segment259'
STRANDID=0, SOLUTIONTIME=0
Nodes=4, Elements=1, ZONETYPE=FEQuadrilateral
DATAPACKING=POINT
DT=(SINGLE SINGLE SINGLE)
-0.28398677876350065  -0.14506715814206661  0.22230418919222375
-0.31198257343722074  -0.14072706724886444  0.25637620905887915
-0.31198257343722074  -0.14072706724886444  0.25637620905887915
-0.31198257343722074  -0.14072706724886444  0.25637620905887915
1  2  3  4
  
ZONE T='segment1'
STRANDID=0, SOLUTIONTIME=0
Nodes=4, Elements=1, ZONETYPE=FEQuadrilateral
DATAPACKING=POINT
DT=(SINGLE SINGLE SINGLE)
0  0  0
0  0  0
0  0  0
0  0  0
1  2  3  4

  

ZONE T='segment161'
STRANDID=0, SOLUTIONTIME=0
Nodes=4, Elements=1, ZONETYPE=FEQuadrilateral
DATAPACKING=POINT
DT=(SINGLE SINGLE SINGLE)
-0.17154453159499972  0.14544552654346035  -0.25556283159932552
-0.16733695699338291263  0.13934213795455810403  -0.26226691756604025851
-0.16733695699338291263  0.13934213795455810403  -0.26226691756604025851
-0.16733695699338291263  0.13934213795455810403  -0.26226691756604025851
1  2  3  4
  
ZONE T='segment162'
STRANDID=0, SOLUTIONTIME=0
Nodes=4, Elements=1, ZONETYPE=FEQuadrilateral
DATAPACKING=POINT
DT=(SINGLE SINGLE SINGLE)
-0.17619501312817384  0.13996177617494704  -0.26764303194164307
-0.16733695699338291263  0.13934213795455810403  -0.26226691756604025851
-0.16733695699338291263  0.13934213795455810403  -0.26226691756604025851
-0.16733695699338291263  0.13934213795455810403  -0.26226691756604025851
1  2  3  4


  

ZONE T='segment_add_1'
STRANDID=0, SOLUTIONTIME=0
Nodes=4, Elements=1, ZONETYPE=FEQuadrilateral
DATAPACKING=POINT
DT=(SINGLE SINGLE SINGLE)
-0.22254726841512559  0.16535073855929397  0.11424076680056554
-0.21478022659067502742  0.16767146756949383168  0.10710398459397846294
-0.21478022659067502742  0.16767146756949383168  0.10710398459397846294
-0.21478022659067502742  0.16767146756949383168  0.10710398459397846294
1 2 3 4


ZONE T='segment18'
STRANDID=0, SOLUTIONTIME=0
Nodes=4, Elements=1, ZONETYPE=FEQuadrilateral
DATAPACKING=POINT
DT=(SINGLE SINGLE SINGLE)
0.42885250019396026  0.073113820765295851  0.35154396878143901
0.43357693949927267  0.050786585349778417  0.34363894712054888
0.43357693949927267  0.050786585349778417  0.34363894712054888
0.43357693949927267  0.050786585349778417  0.34363894712054888
1  2  3  4

ZONE T='segment71'
STRANDID=0, SOLUTIONTIME=0
Nodes=4, Elements=1, ZONETYPE=FEQuadrilateral
DATAPACKING=POINT
DT=(SINGLE SINGLE SINGLE)
0.42885250019396026  0.073113820765295851  0.35154396878143901
0.4273618936073581  0.076402985967880671  0.35292485194500833
0.4273618936073581  0.076402985967880671  0.35292485194500833
0.4273618936073581  0.076402985967880671  0.35292485194500833
1  2  3  4

ZONE T='segment92'
STRANDID=0, SOLUTIONTIME=0
Nodes=4, Elements=1, ZONETYPE=FEQuadrilateral
DATAPACKING=POINT
DT=(SINGLE SINGLE SINGLE)
0.42963533590497122  -0.024518038147162385  0.32091713383097464
0.43799963268410286  0.00034911253881796285  0.33453664389167603
0.43799963268410286  0.00034911253881796285  0.33453664389167603
0.43799963268410286  0.00034911253881796285  0.33453664389167603
1  2  3  4

ZONE T='segment141'
STRANDID=0, SOLUTIONTIME=0
Nodes=4, Elements=1, ZONETYPE=FEQuadrilateral
DATAPACKING=POINT
DT=(SINGLE SINGLE SINGLE)
0.43718401316081762  0.035098702492290926  0.33842971879713274
0.43357693949927267  0.050786585349778417  0.34363894712054888
0.43357693949927267  0.050786585349778417  0.34363894712054888
0.43357693949927267  0.050786585349778417  0.34363894712054888
1  2  3  4

ZONE T='segment149'
STRANDID=0, SOLUTIONTIME=0
Nodes=4, Elements=1, ZONETYPE=FEQuadrilateral
DATAPACKING=POINT
DT=(SINGLE SINGLE SINGLE)
0.4273618936073581  0.076402985967880671  0.35292485194500833
0.41803066702582747  0.092411177996475052  0.3585210400616255
0.41803066702582747  0.092411177996475052  0.3585210400616255
0.41803066702582747  0.092411177996475052  0.3585210400616255
1  2  3  4

ZONE T='segment235'
STRANDID=0, SOLUTIONTIME=0
Nodes=4, Elements=1, ZONETYPE=FEQuadrilateral
DATAPACKING=POINT
DT=(SINGLE SINGLE SINGLE)
0.43710542407720526  0.030724838286873724  0.33733853858111229
0.43718401316081762  0.035098702492290926  0.33842971879713274
0.43718401316081762  0.035098702492290926  0.33842971879713274
0.43718401316081762  0.035098702492290926  0.33842971879713274
1  2  3  4

ZONE T='segment248'
STRANDID=0, SOLUTIONTIME=0
Nodes=4, Elements=1, ZONETYPE=FEQuadrilateral
DATAPACKING=POINT
DT=(SINGLE SINGLE SINGLE)
0.43710542407720526  0.030724838286873724  0.33733853858111229
0.43799963268410286  0.00034911253881796285  0.33453664389167603
0.43799963268410286  0.00034911253881796285  0.33453664389167603
0.43799963268410286  0.00034911253881796285  0.33453664389167603
1  2  3  4

ZONE T='segment_add_2'
STRANDID=0, SOLUTIONTIME=0
Nodes=4, Elements=1, ZONETYPE=FEQuadrilateral
DATAPACKING=POINT
DT=(SINGLE SINGLE SINGLE)
0.41803066702582747  0.092411177996475052  0.3585210400616255
0.41033375491531149  0.094237046138561709  0.33826362871052429
0.41033375491531149  0.094237046138561709  0.33826362871052429
0.41033375491531149  0.094237046138561709  0.33826362871052429
1 2 3 4

ZONE T='segment70'
STRANDID=0, SOLUTIONTIME=0
Nodes=4, Elements=1, ZONETYPE=FEQuadrilateral
DATAPACKING=POINT
DT=(SINGLE SINGLE SINGLE)
0.40697120796291236  0.095007147759967617  0.33112599566331863
0.41033375491531149  0.094237046138561709  0.33826362871052429
0.41033375491531149  0.094237046138561709  0.33826362871052429
0.41033375491531149  0.094237046138561709  0.33826362871052429
1  2  3  4

ZONE T='segment54'
STRANDID=0, SOLUTIONTIME=0
Nodes=4, Elements=1, ZONETYPE=FEQuadrilateral
DATAPACKING=POINT
DT=(SINGLE SINGLE SINGLE)
0.31765121573052191  0.12402169133351472  0.19073469207880289
0.33383349852615452  0.11386063063098294  0.2040669491430411
0.33383349852615452  0.11386063063098294  0.2040669491430411
0.33383349852615452  0.11386063063098294  0.2040669491430411
1  2  3  4

ZONE T='segment104'
STRANDID=0, SOLUTIONTIME=0
Nodes=4, Elements=1, ZONETYPE=FEQuadrilateral
DATAPACKING=POINT
DT=(SINGLE SINGLE SINGLE)
0.33383349852615452  0.11386063063098294  0.2040669491430411
0.34813516066880557  0.10805511578766765  0.22173065876339532
0.34813516066880557  0.10805511578766765  0.22173065876339532
0.34813516066880557  0.10805511578766765  0.22173065876339532
1  2  3  4

ZONE T='segment107'
STRANDID=0, SOLUTIONTIME=0
Nodes=4, Elements=1, ZONETYPE=FEQuadrilateral
DATAPACKING=POINT
DT=(SINGLE SINGLE SINGLE)
0.31765121573052191  0.12402169133351472  0.19073469207880289
0.30439081793750883  0.12921851202875245  0.18068857546542746
0.30439081793750883  0.12921851202875245  0.18068857546542746
0.30439081793750883  0.12921851202875245  0.18068857546542746
1  2  3  4

ZONE T='segment133'
STRANDID=0, SOLUTIONTIME=0
Nodes=4, Elements=1, ZONETYPE=FEQuadrilateral
DATAPACKING=POINT
DT=(SINGLE SINGLE SINGLE)
0.35650710572414418  0.10445082659822762  0.23267647841329461
0.34813516066880557  0.10805511578766765  0.22173065876339532
0.34813516066880557  0.10805511578766765  0.22173065876339532
0.34813516066880557  0.10805511578766765  0.22173065876339532
1  2  3  4

ZONE T='segment142'
STRANDID=0, SOLUTIONTIME=0
Nodes=4, Elements=1, ZONETYPE=FEQuadrilateral
DATAPACKING=POINT
DT=(SINGLE SINGLE SINGLE)
0.40274791047502895  0.096443966785846325  0.32153191738485271
0.40697120796291236  0.095007147759967617  0.33112599566331863
0.40697120796291236  0.095007147759967617  0.33112599566331863
0.40697120796291236  0.095007147759967617  0.33112599566331863
1  2  3  4

ZONE T='segment147'
STRANDID=0, SOLUTIONTIME=0
Nodes=4, Elements=1, ZONETYPE=FEQuadrilateral
DATAPACKING=POINT
DT=(SINGLE SINGLE SINGLE)
0.36434101151215309  0.10304583883921171  0.2453649689443799
0.35650710572414418  0.10445082659822762  0.23267647841329461
0.35650710572414418  0.10445082659822762  0.23267647841329461
0.35650710572414418  0.10445082659822762  0.23267647841329461
1  2  3  4

ZONE T='segment153'
STRANDID=0, SOLUTIONTIME=0
Nodes=4, Elements=1, ZONETYPE=FEQuadrilateral
DATAPACKING=POINT
DT=(SINGLE SINGLE SINGLE)
0.2727989597168502  0.14162236425279459  0.1496498659954941
0.24421770300847631  0.15042225121339964  0.125428551041565
0.24421770300847631  0.15042225121339964  0.125428551041565
0.24421770300847631  0.15042225121339964  0.125428551041565
1  2  3  4

ZONE T='segment177'
STRANDID=0, SOLUTIONTIME=0
Nodes=4, Elements=1, ZONETYPE=FEQuadrilateral
DATAPACKING=POINT
DT=(SINGLE SINGLE SINGLE)
0.30439081793750883  0.12921851202875245  0.18068857546542746
0.28507029670580369  0.13669708752981061  0.16166847282615215
0.28507029670580369  0.13669708752981061  0.16166847282615215
0.28507029670580369  0.13669708752981061  0.16166847282615215
1  2  3  4

ZONE T='segment191'
STRANDID=0, SOLUTIONTIME=0
Nodes=4, Elements=1, ZONETYPE=FEQuadrilateral
DATAPACKING=POINT
DT=(SINGLE SINGLE SINGLE)
0.27651081189237153  0.13974381263065058  0.15279383282962652
0.28507029670580369  0.13669708752981061  0.16166847282615215
0.28507029670580369  0.13669708752981061  0.16166847282615215
0.28507029670580369  0.13669708752981061  0.16166847282615215
1  2  3  4

ZONE T='segment203'
STRANDID=0, SOLUTIONTIME=0
Nodes=4, Elements=1, ZONETYPE=FEQuadrilateral
DATAPACKING=POINT
DT=(SINGLE SINGLE SINGLE)
0.37424674865225505  0.099804077102934971  0.26582581924041793
0.3826197599893002  0.099326771977664777  0.2815387894201678
0.3826197599893002  0.099326771977664777  0.2815387894201678
0.3826197599893002  0.099326771977664777  0.2815387894201678
1  2  3  4

ZONE T='segment211'
STRANDID=0, SOLUTIONTIME=0
Nodes=4, Elements=1, ZONETYPE=FEQuadrilateral
DATAPACKING=POINT
DT=(SINGLE SINGLE SINGLE)
0.39100473259108992  0.098057695795775127  0.2985492966342661
0.3826197599893002  0.099326771977664777  0.2815387894201678
0.3826197599893002  0.099326771977664777  0.2815387894201678
0.3826197599893002  0.099326771977664777  0.2815387894201678
1  2  3  4

ZONE T='segment227'
STRANDID=0, SOLUTIONTIME=0
Nodes=4, Elements=1, ZONETYPE=FEQuadrilateral
DATAPACKING=POINT
DT=(SINGLE SINGLE SINGLE)
0.40274791047502895  0.096443966785846325  0.32153191738485271
0.39100473259108992  0.098057695795775127  0.2985492966342661
0.39100473259108992  0.098057695795775127  0.2985492966342661
0.39100473259108992  0.098057695795775127  0.2985492966342661
1  2  3  4

ZONE T='segment252'
STRANDID=0, SOLUTIONTIME=0
Nodes=4, Elements=1, ZONETYPE=FEQuadrilateral
DATAPACKING=POINT
DT=(SINGLE SINGLE SINGLE)
0.36434101151215309  0.10304583883921171  0.2453649689443799
0.37424674865225505  0.099804077102934971  0.26582581924041793
0.37424674865225505  0.099804077102934971  0.26582581924041793
0.37424674865225505  0.099804077102934971  0.26582581924041793
1  2  3  4

ZONE T='segment256'
STRANDID=0, SOLUTIONTIME=0
Nodes=4, Elements=1, ZONETYPE=FEQuadrilateral
DATAPACKING=POINT
DT=(SINGLE SINGLE SINGLE)
0.2727989597168502  0.14162236425279459  0.1496498659954941
0.27651081189237153  0.13974381263065058  0.15279383282962652
0.27651081189237153  0.13974381263065058  0.15279383282962652
0.27651081189237153  0.13974381263065058  0.15279383282962652
1  2  3  4

ZONE T='segment172'
STRANDID=0, SOLUTIONTIME=0
Nodes=4, Elements=1, ZONETYPE=FEQuadrilateral
DATAPACKING=POINT
DT=(SINGLE SINGLE SINGLE)
0.24421770300847631  0.15042225121339964  0.125428551041565
0.23681389185477242  0.15343926269505301  0.12198937522465084
0.23681389185477242  0.15343926269505301  0.12198937522465084
0.23681389185477242  0.15343926269505301  0.12198937522465084
1  2  3  4

ZONE T='segment30'
STRANDID=0, SOLUTIONTIME=0
Nodes=4, Elements=1, ZONETYPE=FEQuadrilateral
DATAPACKING=POINT
DT=(SINGLE SINGLE SINGLE)
0.2748591237134892  0.12727266636512705  0.053431787890049105
0.27108235743395148  0.13129097720103861  0.059486094250913078
0.27108235743395148  0.13129097720103861  0.059486094250913078
0.27108235743395148  0.13129097720103861  0.059486094250913078
1  2  3  4

ZONE T='segment58'
STRANDID=0, SOLUTIONTIME=0
Nodes=4, Elements=1, ZONETYPE=FEQuadrilateral
DATAPACKING=POINT
DT=(SINGLE SINGLE SINGLE)
0.27108235743395148  0.13129097720103861  0.059486094250913078
0.26609467799744585  0.13537557262692262  0.067428940804146104
0.26609467799744585  0.13537557262692262  0.067428940804146104
0.26609467799744585  0.13537557262692262  0.067428940804146104
1  2  3  4

ZONE T='segment62'
STRANDID=0, SOLUTIONTIME=0
Nodes=4, Elements=1, ZONETYPE=FEQuadrilateral
DATAPACKING=POINT
DT=(SINGLE SINGLE SINGLE)
0.2748591237134892  0.12727266636512705  0.053431787890049105
0.28927918122437252  0.11372991446896991  0.027892460913044641
0.28927918122437252  0.11372991446896991  0.027892460913044641
0.28927918122437252  0.11372991446896991  0.027892460913044641
1  2  3  4

ZONE T='segment91'
STRANDID=0, SOLUTIONTIME=0
Nodes=4, Elements=1, ZONETYPE=FEQuadrilateral
DATAPACKING=POINT
DT=(SINGLE SINGLE SINGLE)
0.24390309524158321  0.14926606265422224  0.10095934300241104
0.25119755850890579  0.14621762126463625  0.090840165116316401
0.25119755850890579  0.14621762126463625  0.090840165116316401
0.25119755850890579  0.14621762126463625  0.090840165116316401
1  2  3  4

ZONE T='segment173'
STRANDID=0, SOLUTIONTIME=0
Nodes=4, Elements=1, ZONETYPE=FEQuadrilateral
DATAPACKING=POINT
DT=(SINGLE SINGLE SINGLE)
0.24390309524158321  0.14926606265422224  0.10095934300241104
0.23681389185477242  0.15343926269505301  0.12198937522465084
0.23681389185477242  0.15343926269505301  0.12198937522465084
0.23681389185477242  0.15343926269505301  0.12198937522465084
1  2  3  4

ZONE T='segment217'
STRANDID=0, SOLUTIONTIME=0
Nodes=4, Elements=1, ZONETYPE=FEQuadrilateral
DATAPACKING=POINT
DT=(SINGLE SINGLE SINGLE)
0.25119755850890579  0.14621762126463625  0.090840165116316401
0.26609467799744585  0.13537557262692262  0.067428940804146104
0.26609467799744585  0.13537557262692262  0.067428940804146104
0.26609467799744585  0.13537557262692262  0.067428940804146104
1  2  3  4

ZONE T='segment8'
STRANDID=0, SOLUTIONTIME=0
Nodes=4, Elements=1, ZONETYPE=FEQuadrilateral
DATAPACKING=POINT
DT=(SINGLE SINGLE SINGLE)
0.34339171223200071  -0.1215419030570993  0.25223055421725282
0.32748984762734284  -0.12739808539960004  0.22776910492915201
0.32748984762734284  -0.12739808539960004  0.22776910492915201
0.32748984762734284  -0.12739808539960004  0.22776910492915201
1  2  3  4

ZONE T='segment47'
STRANDID=0, SOLUTIONTIME=0
Nodes=4, Elements=1, ZONETYPE=FEQuadrilateral
DATAPACKING=POINT
DT=(SINGLE SINGLE SINGLE)
0.31869732410021234  -0.12991802828309826  0.21712256859792961
0.29416067963021114  -0.13946588441656235  0.19317097521957158
0.29416067963021114  -0.13946588441656235  0.19317097521957158
0.29416067963021114  -0.13946588441656235  0.19317097521957158
1  2  3  4

ZONE T='segment69'
STRANDID=0, SOLUTIONTIME=0
Nodes=4, Elements=1, ZONETYPE=FEQuadrilateral
DATAPACKING=POINT
DT=(SINGLE SINGLE SINGLE)
0.31869732410021234  -0.12991802828309826  0.21712256859792961
0.32456703752151372  -0.12744127871734245  0.22241346596186676
0.32456703752151372  -0.12744127871734245  0.22241346596186676
0.32456703752151372  -0.12744127871734245  0.22241346596186676
1  2  3  4

ZONE T='segment75'
STRANDID=0, SOLUTIONTIME=0
Nodes=4, Elements=1, ZONETYPE=FEQuadrilateral
DATAPACKING=POINT
DT=(SINGLE SINGLE SINGLE)
0.35642258265672128  -0.11735548832016976  0.27054848322670594
0.34339171223200071  -0.1215419030570993  0.25223055421725282
0.34339171223200071  -0.1215419030570993  0.25223055421725282
0.34339171223200071  -0.1215419030570993  0.25223055421725282
1  2  3  4

ZONE T='segment87'
STRANDID=0, SOLUTIONTIME=0
Nodes=4, Elements=1, ZONETYPE=FEQuadrilateral
DATAPACKING=POINT
DT=(SINGLE SINGLE SINGLE)
0.38375074046405183  -0.11122757280191653  0.32289161592173021
0.38502334801533517  -0.11151130330296961  0.32710022041928183
0.38502334801533517  -0.11151130330296961  0.32710022041928183
0.38502334801533517  -0.11151130330296961  0.32710022041928183
1  2  3  4

ZONE T='segment121'
STRANDID=0, SOLUTIONTIME=0
Nodes=4, Elements=1, ZONETYPE=FEQuadrilateral
DATAPACKING=POINT
DT=(SINGLE SINGLE SINGLE)
0.32456703752151372  -0.12744127871734245  0.22241346596186676
0.32748984762734284  -0.12739808539960004  0.22776910492915201
0.32748984762734284  -0.12739808539960004  0.22776910492915201
0.32748984762734284  -0.12739808539960004  0.22776910492915201
1  2  3  4

ZONE T='segment126'
STRANDID=0, SOLUTIONTIME=0
Nodes=4, Elements=1, ZONETYPE=FEQuadrilateral
DATAPACKING=POINT
DT=(SINGLE SINGLE SINGLE)
0.28284957621244622  -0.14550715703211781  0.18470171255307005
0.25805844661006255  -0.15526669835237611  0.16813120184720873
0.25805844661006255  -0.15526669835237611  0.16813120184720873
0.25805844661006255  -0.15526669835237611  0.16813120184720873
1  2  3  4

ZONE T='segment134'
STRANDID=0, SOLUTIONTIME=0
Nodes=4, Elements=1, ZONETYPE=FEQuadrilateral
DATAPACKING=POINT
DT=(SINGLE SINGLE SINGLE)
0.35642258265672128  -0.11735548832016976  0.27054848322670594
0.3658496810949004  -0.11334861373462607  0.28091148046265796
0.3658496810949004  -0.11334861373462607  0.28091148046265796
0.3658496810949004  -0.11334861373462607  0.28091148046265796
1  2  3  4

ZONE T='segment154'
STRANDID=0, SOLUTIONTIME=0
Nodes=4, Elements=1, ZONETYPE=FEQuadrilateral
DATAPACKING=POINT
DT=(SINGLE SINGLE SINGLE)
0.24321173182506287  -0.15987750592323174  0.15786318435503202
0.25805844661006255  -0.15526669835237611  0.16813120184720873
0.25805844661006255  -0.15526669835237611  0.16813120184720873
0.25805844661006255  -0.15526669835237611  0.16813120184720873
1  2  3  4

ZONE T='segment193'
STRANDID=0, SOLUTIONTIME=0
Nodes=4, Elements=1, ZONETYPE=FEQuadrilateral
DATAPACKING=POINT
DT=(SINGLE SINGLE SINGLE)
0.29416067963021114  -0.13946588441656235  0.19317097521957158
0.28284957621244622  -0.14550715703211781  0.18470171255307005
0.28284957621244622  -0.14550715703211781  0.18470171255307005
0.28284957621244622  -0.14550715703211781  0.18470171255307005
1  2  3  4

ZONE T='segment199'
STRANDID=0, SOLUTIONTIME=0
Nodes=4, Elements=1, ZONETYPE=FEQuadrilateral
DATAPACKING=POINT
DT=(SINGLE SINGLE SINGLE)
0.24321173182506287  -0.15987750592323174  0.15786318435503202
0.22722214706122265  -0.16472780177123159  0.14695886958322477
0.22722214706122265  -0.16472780177123159  0.14695886958322477
0.22722214706122265  -0.16472780177123159  0.14695886958322477
1  2  3  4

ZONE T='segment202'
STRANDID=0, SOLUTIONTIME=0
Nodes=4, Elements=1, ZONETYPE=FEQuadrilateral
DATAPACKING=POINT
DT=(SINGLE SINGLE SINGLE)
0.38375074046405183  -0.11122757280191653  0.32289161592173021
0.37803725845376313  -0.11243437587173225  0.30866434738644483
0.37803725845376313  -0.11243437587173225  0.30866434738644483
0.37803725845376313  -0.11243437587173225  0.30866434738644483
1  2  3  4

ZONE T='segment221'
STRANDID=0, SOLUTIONTIME=0
Nodes=4, Elements=1, ZONETYPE=FEQuadrilateral
DATAPACKING=POINT
DT=(SINGLE SINGLE SINGLE)
0.3658496810949004  -0.11334861373462607  0.28091148046265796
0.37803725845376313  -0.11243437587173225  0.30866434738644483
0.37803725845376313  -0.11243437587173225  0.30866434738644483
0.37803725845376313  -0.11243437587173225  0.30866434738644483
1  2  3  4

ZONE T='segment206'
STRANDID=0, SOLUTIONTIME=0
Nodes=4, Elements=1, ZONETYPE=FEQuadrilateral
DATAPACKING=POINT
DT=(SINGLE SINGLE SINGLE)
0.38502334801533517  -0.11151130330296961  0.32710022041928183
0.38712056695296104269  -0.11181457884410005155  0.33284964148494061709
0.38712056695296104269  -0.11181457884410005155  0.33284964148494061709
0.38712056695296104269  -0.11181457884410005155  0.33284964148494061709
1  2  3  4

ZONE T='segment4'
STRANDID=0, SOLUTIONTIME=0
Nodes=4, Elements=1, ZONETYPE=FEQuadrilateral
DATAPACKING=POINT
DT=(SINGLE SINGLE SINGLE)
0.2952053485661339  -0.11799717118930041  -0.10814066170486684
0.3269893114354735  -0.097662164723650469  -0.13939647759457985
0.3269893114354735  -0.097662164723650469  -0.13939647759457985
0.3269893114354735  -0.097662164723650469  -0.13939647759457985
1  2  3  4

ZONE T='segment31'
STRANDID=0, SOLUTIONTIME=0
Nodes=4, Elements=1, ZONETYPE=FEQuadrilateral
DATAPACKING=POINT
DT=(SINGLE SINGLE SINGLE)
0.42606460513369415  -0.062300895803609951  -0.3349782428982308
0.42465376823440465  -0.062911013825644305  -0.33229546923910697
0.42465376823440465  -0.062911013825644305  -0.33229546923910697
0.42465376823440465  -0.062911013825644305  -0.33229546923910697
1  2  3  4

ZONE T='segment72'
STRANDID=0, SOLUTIONTIME=0
Nodes=4, Elements=1, ZONETYPE=FEQuadrilateral
DATAPACKING=POINT
DT=(SINGLE SINGLE SINGLE)
0.39134683736927323  -0.059804015395016286  -0.24077234460815547
0.40456337959052857  -0.066150434896743479  -0.28152124772755938
0.40456337959052857  -0.066150434896743479  -0.28152124772755938
0.40456337959052857  -0.066150434896743479  -0.28152124772755938
1  2  3  4

ZONE T='segment77'
STRANDID=0, SOLUTIONTIME=0
Nodes=4, Elements=1, ZONETYPE=FEQuadrilateral
DATAPACKING=POINT
DT=(SINGLE SINGLE SINGLE)
0.2613794607760408  -0.13835389527476163  -0.089134367237749951
0.29190050594653488  -0.11947456693161751  -0.10597846137751604
0.29190050594653488  -0.11947456693161751  -0.10597846137751604
0.29190050594653488  -0.11947456693161751  -0.10597846137751604
1  2  3  4

ZONE T='segment96'
STRANDID=0, SOLUTIONTIME=0
Nodes=4, Elements=1, ZONETYPE=FEQuadrilateral
DATAPACKING=POINT
DT=(SINGLE SINGLE SINGLE)
0.39134683736927323  -0.059804015395016286  -0.24077234460815547
0.39070413759608974  -0.059797827603134991  -0.23912768420767813
0.39070413759608974  -0.059797827603134991  -0.23912768420767813
0.39070413759608974  -0.059797827603134991  -0.23912768420767813
1  2  3  4

ZONE T='segment102'
STRANDID=0, SOLUTIONTIME=0
Nodes=4, Elements=1, ZONETYPE=FEQuadrilateral
DATAPACKING=POINT
DT=(SINGLE SINGLE SINGLE)
0.33383855434913884  -0.094017386507832867  -0.1469972959617992
0.3269893114354735  -0.097662164723650469  -0.13939647759457985
0.3269893114354735  -0.097662164723650469  -0.13939647759457985
0.3269893114354735  -0.097662164723650469  -0.13939647759457985
1  2  3  4

ZONE T='segment116'
STRANDID=0, SOLUTIONTIME=0
Nodes=4, Elements=1, ZONETYPE=FEQuadrilateral
DATAPACKING=POINT
DT=(SINGLE SINGLE SINGLE)
0.25215468489749215  -0.14194409601449792  -0.083411422479365394
0.24822604014317978  -0.14395217877247116  -0.082236424966608157
0.24822604014317978  -0.14395217877247116  -0.082236424966608157
0.24822604014317978  -0.14395217877247116  -0.082236424966608157
1  2  3  4

ZONE T='segment122'
STRANDID=0, SOLUTIONTIME=0
Nodes=4, Elements=1, ZONETYPE=FEQuadrilateral
DATAPACKING=POINT
DT=(SINGLE SINGLE SINGLE)
0.40531956162800231  -0.066021177773844142  -0.28301126704291679
0.40456337959052857  -0.066150434896743479  -0.28152124772755938
0.40456337959052857  -0.066150434896743479  -0.28152124772755938
0.40456337959052857  -0.066150434896743479  -0.28152124772755938
1  2  3  4

ZONE T='segment145'
STRANDID=0, SOLUTIONTIME=0
Nodes=4, Elements=1, ZONETYPE=FEQuadrilateral
DATAPACKING=POINT
DT=(SINGLE SINGLE SINGLE)
0.40531956162800231  -0.066021177773844142  -0.28301126704291679
0.42465376823440465  -0.062911013825644305  -0.33229546923910697
0.42465376823440465  -0.062911013825644305  -0.33229546923910697
0.42465376823440465  -0.062911013825644305  -0.33229546923910697
1  2  3  4

ZONE T='segment151'
STRANDID=0, SOLUTIONTIME=0
Nodes=4, Elements=1, ZONETYPE=FEQuadrilateral
DATAPACKING=POINT
DT=(SINGLE SINGLE SINGLE)
0.37140874600895885  -0.067647998308643029  -0.20262082324040973
0.39070413759608974  -0.059797827603134991  -0.23912768420767813
0.39070413759608974  -0.059797827603134991  -0.23912768420767813
0.39070413759608974  -0.059797827603134991  -0.23912768420767813
1  2  3  4

ZONE T='segment168'
STRANDID=0, SOLUTIONTIME=0
Nodes=4, Elements=1, ZONETYPE=FEQuadrilateral
DATAPACKING=POINT
DT=(SINGLE SINGLE SINGLE)
0.35127374545110662  -0.078629086484426319  -0.16782461745214663
0.36491512488303218  -0.071382777560816152  -0.19278387990085816
0.36491512488303218  -0.071382777560816152  -0.19278387990085816
0.36491512488303218  -0.071382777560816152  -0.19278387990085816
1  2  3  4

ZONE T='segment185'
STRANDID=0, SOLUTIONTIME=0
Nodes=4, Elements=1, ZONETYPE=FEQuadrilateral
DATAPACKING=POINT
DT=(SINGLE SINGLE SINGLE)
0.2952053485661339  -0.11799717118930041  -0.10814066170486684
0.29190050594653488  -0.11947456693161751  -0.10597846137751604
0.29190050594653488  -0.11947456693161751  -0.10597846137751604
0.29190050594653488  -0.11947456693161751  -0.10597846137751604
1  2  3  4

ZONE T='segment204'
STRANDID=0, SOLUTIONTIME=0
Nodes=4, Elements=1, ZONETYPE=FEQuadrilateral
DATAPACKING=POINT
DT=(SINGLE SINGLE SINGLE)
0.33383855434913884  -0.094017386507832867  -0.1469972959617992
0.35127374545110662  -0.078629086484426319  -0.16782461745214663
0.35127374545110662  -0.078629086484426319  -0.16782461745214663
0.35127374545110662  -0.078629086484426319  -0.16782461745214663
1  2  3  4

ZONE T='segment224'
STRANDID=0, SOLUTIONTIME=0
Nodes=4, Elements=1, ZONETYPE=FEQuadrilateral
DATAPACKING=POINT
DT=(SINGLE SINGLE SINGLE)
0.37140874600895885  -0.067647998308643029  -0.20262082324040973
0.36491512488303218  -0.071382777560816152  -0.19278387990085816
0.36491512488303218  -0.071382777560816152  -0.19278387990085816
0.36491512488303218  -0.071382777560816152  -0.19278387990085816
1  2  3  4

ZONE T='segment237'
STRANDID=0, SOLUTIONTIME=0
Nodes=4, Elements=1, ZONETYPE=FEQuadrilateral
DATAPACKING=POINT
DT=(SINGLE SINGLE SINGLE)
0.2613794607760408  -0.13835389527476163  -0.089134367237749951
0.25215468489749215  -0.14194409601449792  -0.083411422479365394
0.25215468489749215  -0.14194409601449792  -0.083411422479365394
0.25215468489749215  -0.14194409601449792  -0.083411422479365394
1  2  3  4

ZONE T='segment23'
STRANDID=0, SOLUTIONTIME=0
Nodes=4, Elements=1, ZONETYPE=FEQuadrilateral
DATAPACKING=POINT
DT=(SINGLE SINGLE SINGLE)
0.17576669442985396  0.12305984348559312  -0.29966222382015811
0.15653248756076621  0.12821917037321748  -0.28054241192765084
0.15653248756076621  0.12821917037321748  -0.28054241192765084
0.15653248756076621  0.12821917037321748  -0.28054241192765084
1  2  3  4

ZONE T='segment25'
STRANDID=0, SOLUTIONTIME=0
Nodes=4, Elements=1, ZONETYPE=FEQuadrilateral
DATAPACKING=POINT
DT=(SINGLE SINGLE SINGLE)
0.2045442717616264  0.12285365303047978  -0.32386704376711428
0.17782515438504665  0.12251360894819673  -0.30190925203164204
0.17782515438504665  0.12251360894819673  -0.30190925203164204
0.17782515438504665  0.12251360894819673  -0.30190925203164204
1  2  3  4

ZONE T='segment80'
STRANDID=0, SOLUTIONTIME=0
Nodes=4, Elements=1, ZONETYPE=FEQuadrilateral
DATAPACKING=POINT
DT=(SINGLE SINGLE SINGLE)
0.21895288268882565  0.11584624583021023  -0.35692020410917308
0.21050920508426602  0.11959004120364873  -0.33824944870305806
0.21050920508426602  0.11959004120364873  -0.33824944870305806
0.21050920508426602  0.11959004120364873  -0.33824944870305806
1  2  3  4

ZONE T='segment82'
STRANDID=0, SOLUTIONTIME=0
Nodes=4, Elements=1, ZONETYPE=FEQuadrilateral
DATAPACKING=POINT
DT=(SINGLE SINGLE SINGLE)
0.24024306032049411  0.11191786794806027  -0.40003466153048245
0.25053416435618647  0.11242468430085606  -0.42168257851644697
0.25053416435618647  0.11242468430085606  -0.42168257851644697
0.25053416435618647  0.11242468430085606  -0.42168257851644697
1  2  3  4

ZONE T='segment103'
STRANDID=0, SOLUTIONTIME=0
Nodes=4, Elements=1, ZONETYPE=FEQuadrilateral
DATAPACKING=POINT
DT=(SINGLE SINGLE SINGLE)
0.17576669442985396  0.12305984348559312  -0.29966222382015811
0.17782515438504665  0.12251360894819673  -0.30190925203164204
0.17782515438504665  0.12251360894819673  -0.30190925203164204
0.17782515438504665  0.12251360894819673  -0.30190925203164204
1  2  3  4

ZONE T='segment164'
STRANDID=0, SOLUTIONTIME=0
Nodes=4, Elements=1, ZONETYPE=FEQuadrilateral
DATAPACKING=POINT
DT=(SINGLE SINGLE SINGLE)
0.2045442717616264  0.12285365303047978  -0.32386704376711428
0.21050920508426602  0.11959004120364873  -0.33824944870305806
0.21050920508426602  0.11959004120364873  -0.33824944870305806
0.21050920508426602  0.11959004120364873  -0.33824944870305806
1  2  3  4

ZONE T='segment182'
STRANDID=0, SOLUTIONTIME=0
Nodes=4, Elements=1, ZONETYPE=FEQuadrilateral
DATAPACKING=POINT
DT=(SINGLE SINGLE SINGLE)
0.24024306032049411  0.11191786794806027  -0.40003466153048245
0.23304315137647189  0.11271493621773493  -0.38539278475374389
0.23304315137647189  0.11271493621773493  -0.38539278475374389
0.23304315137647189  0.11271493621773493  -0.38539278475374389
1  2  3  4

ZONE T='segment198'
STRANDID=0, SOLUTIONTIME=0
Nodes=4, Elements=1, ZONETYPE=FEQuadrilateral
DATAPACKING=POINT
DT=(SINGLE SINGLE SINGLE)
0.21895288268882565  0.11584624583021023  -0.35692020410917308
0.23304315137647189  0.11271493621773493  -0.38539278475374389
0.23304315137647189  0.11271493621773493  -0.38539278475374389
0.23304315137647189  0.11271493621773493  -0.38539278475374389
1  2  3  4

ZONE T='segment253'
STRANDID=0, SOLUTIONTIME=0
Nodes=4, Elements=1, ZONETYPE=FEQuadrilateral
DATAPACKING=POINT
DT=(SINGLE SINGLE SINGLE)
0.37073284744890794  0.13581938783137359  -0.38365189597652471
0.33891454306661184  0.14747550930744285  -0.39402646312988621
0.33891454306661184  0.14747550930744285  -0.39402646312988621
0.33891454306661184  0.14747550930744285  -0.39402646312988621
1  2  3  4

ZONE T='segment28'
STRANDID=0, SOLUTIONTIME=0
Nodes=4, Elements=1, ZONETYPE=FEQuadrilateral
DATAPACKING=POINT
DT=(SINGLE SINGLE SINGLE)
0.40087810644020316  0.10645000415440092  -0.36382885539175641
0.37073284744890794  0.13581938783137359  -0.38365189597652471
0.37073284744890794  0.13581938783137359  -0.38365189597652471
0.37073284744890794  0.13581938783137359  -0.38365189597652471
1  2  3  4

ZONE T='segment35'
STRANDID=0, SOLUTIONTIME=0
Nodes=4, Elements=1, ZONETYPE=FEQuadrilateral
DATAPACKING=POINT
DT=(SINGLE SINGLE SINGLE)
0.2967505301942146  0.14757631012254252  -0.40313405438863009
0.28124023155614514  0.13897049384029736  -0.40852514392464473
0.28124023155614514  0.13897049384029736  -0.40852514392464473
0.28124023155614514  0.13897049384029736  -0.40852514392464473
1  2  3  4

ZONE T='segment83'
STRANDID=0, SOLUTIONTIME=0
Nodes=4, Elements=1, ZONETYPE=FEQuadrilateral
DATAPACKING=POINT
DT=(SINGLE SINGLE SINGLE)
0.25734358748704217  0.12005327592875141  -0.41640879170670253
0.25053416435618647  0.11242468430085606  -0.42168257851644697
0.25053416435618647  0.11242468430085606  -0.42168257851644697
0.25053416435618647  0.11242468430085606  -0.42168257851644697
1  2  3  4

ZONE T='segment93'
STRANDID=0, SOLUTIONTIME=0
Nodes=4, Elements=1, ZONETYPE=FEQuadrilateral
DATAPACKING=POINT
DT=(SINGLE SINGLE SINGLE)
0.33403741208461618  0.14918240165227306  -0.39577909956254775
0.33891454306661184  0.14747550930744285  -0.39402646312988621
0.33891454306661184  0.14747550930744285  -0.39402646312988621
0.33891454306661184  0.14747550930744285  -0.39402646312988621
1  2  3  4

ZONE T='segment94'
STRANDID=0, SOLUTIONTIME=0
Nodes=4, Elements=1, ZONETYPE=FEQuadrilateral
DATAPACKING=POINT
DT=(SINGLE SINGLE SINGLE)
0.40087810644020316  0.10645000415440092  -0.36382885539175641
0.40525957604005503  0.10238073497323651  -0.36092141451476389
0.40525957604005503  0.10238073497323651  -0.36092141451476389
0.40525957604005503  0.10238073497323651  -0.36092141451476389
1  2  3  4

ZONE T='segment120'
STRANDID=0, SOLUTIONTIME=0
Nodes=4, Elements=1, ZONETYPE=FEQuadrilateral
DATAPACKING=POINT
DT=(SINGLE SINGLE SINGLE)
0.26826358880041401  0.13236552976829064  -0.41075116259118877
0.28124023155614514  0.13897049384029736  -0.40852514392464473
0.28124023155614514  0.13897049384029736  -0.40852514392464473
0.28124023155614514  0.13897049384029736  -0.40852514392464473
1  2  3  4

ZONE T='segment130'
STRANDID=0, SOLUTIONTIME=0
Nodes=4, Elements=1, ZONETYPE=FEQuadrilateral
DATAPACKING=POINT
DT=(SINGLE SINGLE SINGLE)
0.40525957604005503  0.10238073497323651  -0.36092141451476389
0.40763862727071881  0.09936544697713795  -0.36047159341548846
0.40763862727071881  0.09936544697713795  -0.36047159341548846
0.40763862727071881  0.09936544697713795  -0.36047159341548846
1  2  3  4

ZONE T='segment159'
STRANDID=0, SOLUTIONTIME=0
Nodes=4, Elements=1, ZONETYPE=FEQuadrilateral
DATAPACKING=POINT
DT=(SINGLE SINGLE SINGLE)
0.26826358880041401  0.13236552976829064  -0.41075116259118877
0.25734358748704217  0.12005327592875141  -0.41640879170670253
0.25734358748704217  0.12005327592875141  -0.41640879170670253
0.25734358748704217  0.12005327592875141  -0.41640879170670253
1  2  3  4
  
ZONE T='segment160'
STRANDID=0, SOLUTIONTIME=0
Nodes=4, Elements=1, ZONETYPE=FEQuadrilateral
DATAPACKING=POINT
DT=(SINGLE SINGLE SINGLE)
0.42873672855121331  0.054142057386185223  -0.34120443705349746
0.40763862727071881  0.09936544697713795  -0.36047159341548846
0.40763862727071881  0.09936544697713795  -0.36047159341548846
0.40763862727071881  0.09936544697713795  -0.36047159341548846
1  2  3  4

ZONE T='segment187'
STRANDID=0, SOLUTIONTIME=0
Nodes=4, Elements=1, ZONETYPE=FEQuadrilateral
DATAPACKING=POINT
DT=(SINGLE SINGLE SINGLE)
0.32784792982768507  0.14867283656534355  -0.39718770180317187
0.2967505301942146  0.14757631012254252  -0.40313405438863009
0.2967505301942146  0.14757631012254252  -0.40313405438863009
0.2967505301942146  0.14757631012254252  -0.40313405438863009
1  2  3  4

ZONE T='segment190'
STRANDID=0, SOLUTIONTIME=0
Nodes=4, Elements=1, ZONETYPE=FEQuadrilateral
DATAPACKING=POINT
DT=(SINGLE SINGLE SINGLE)
0.32784792982768507  0.14867283656534355  -0.39718770180317187
0.33403741208461618  0.14918240165227306  -0.39577909956254775
0.33403741208461618  0.14918240165227306  -0.39577909956254775
0.33403741208461618  0.14918240165227306  -0.39577909956254775
1  2  3  4

ZONE T='segment251'
STRANDID=0, SOLUTIONTIME=0
Nodes=4, Elements=1, ZONETYPE=FEQuadrilateral
DATAPACKING=POINT
DT=(SINGLE SINGLE SINGLE)
0.42873672855121331  0.054142057386185223  -0.34120443705349746
0.43180707531857287  0.043400828798650468  -0.33690448724273719
0.43180707531857287  0.043400828798650468  -0.33690448724273719
0.43180707531857287  0.043400828798650468  -0.33690448724273719
1  2  3  4

ZONE T='segment16'
STRANDID=0, SOLUTIONTIME=0
Nodes=4, Elements=1, ZONETYPE=FEQuadrilateral
DATAPACKING=POINT
DT=(SINGLE SINGLE SINGLE)
0.2891692175333983  0.11191205779637184  0.00068132740941914509
0.29270332193908688  0.11195870699348101  -0.03375355040564567
0.29270332193908688  0.11195870699348101  -0.03375355040564567
0.29270332193908688  0.11195870699348101  -0.03375355040564567
1  2  3  4

ZONE T='segment19'
STRANDID=0, SOLUTIONTIME=0
Nodes=4, Elements=1, ZONETYPE=FEQuadrilateral
DATAPACKING=POINT
DT=(SINGLE SINGLE SINGLE)
0.26249493438241089  0.15088492145396268  -0.13424217259698368
0.24962254832177908  0.15689459122830229  -0.15201562521670187
0.24962254832177908  0.15689459122830229  -0.15201562521670187
0.24962254832177908  0.15689459122830229  -0.15201562521670187
1  2  3  4

ZONE T='segment22'
STRANDID=0, SOLUTIONTIME=0
Nodes=4, Elements=1, ZONETYPE=FEQuadrilateral
DATAPACKING=POINT
DT=(SINGLE SINGLE SINGLE)
0.15768796821905906  0.13045727694149789  -0.27883661820872296
0.15653248756076621  0.12821917037321748  -0.28054241192765084
0.15653248756076621  0.12821917037321748  -0.28054241192765084
0.15653248756076621  0.12821917037321748  -0.28054241192765084
1  2  3  4

ZONE T='segment26'
STRANDID=0, SOLUTIONTIME=0
Nodes=4, Elements=1, ZONETYPE=FEQuadrilateral
DATAPACKING=POINT
DT=(SINGLE SINGLE SINGLE)
0.2916731120613798  0.11405970869172855  -0.049368865607259532
0.29270332193908688  0.11195870699348101  -0.03375355040564567
0.29270332193908688  0.11195870699348101  -0.03375355040564567
0.29270332193908688  0.11195870699348101  -0.03375355040564567
1  2  3  4

ZONE T='segment59'
STRANDID=0, SOLUTIONTIME=0
Nodes=4, Elements=1, ZONETYPE=FEQuadrilateral
DATAPACKING=POINT
DT=(SINGLE SINGLE SINGLE)
0.19913482042007033  0.16554567903216827  -0.21458699757465213
0.22009603872498132  0.16553241978089267  -0.19418714085736408
0.22009603872498132  0.16553241978089267  -0.19418714085736408
0.22009603872498132  0.16553241978089267  -0.19418714085736408
1  2  3  4

ZONE T='segment67'
STRANDID=0, SOLUTIONTIME=0
Nodes=4, Elements=1, ZONETYPE=FEQuadrilateral
DATAPACKING=POINT
DT=(SINGLE SINGLE SINGLE)
0.28813192639082524  0.12258877672073275  -0.067373268174339071
0.28982085456354872  0.11752932091009108  -0.053020212656972765
0.28982085456354872  0.11752932091009108  -0.053020212656972765
0.28982085456354872  0.11752932091009108  -0.053020212656972765
1  2  3  4

ZONE T='segment74'
STRANDID=0, SOLUTIONTIME=0
Nodes=4, Elements=1, ZONETYPE=FEQuadrilateral
DATAPACKING=POINT
DT=(SINGLE SINGLE SINGLE)
0.26249493438241089  0.15088492145396268  -0.13424217259698368
0.28510563270877981  0.13007516640901426  -0.098085314803548387
0.28510563270877981  0.13007516640901426  -0.098085314803548387
0.28510563270877981  0.13007516640901426  -0.098085314803548387
1  2  3  4

ZONE T='segment78'
STRANDID=0, SOLUTIONTIME=0
Nodes=4, Elements=1, ZONETYPE=FEQuadrilateral
DATAPACKING=POINT
DT=(SINGLE SINGLE SINGLE)
0.17971536398646584  0.15187411097281375  -0.25601242476373459
0.17352221996757966  0.14451370068382988  -0.26538593302556562
0.17352221996757966  0.14451370068382988  -0.26538593302556562
0.17352221996757966  0.14451370068382988  -0.26538593302556562
1  2  3  4

ZONE T='segment109'
STRANDID=0, SOLUTIONTIME=0
Nodes=4, Elements=1, ZONETYPE=FEQuadrilateral
DATAPACKING=POINT
DT=(SINGLE SINGLE SINGLE)
0.23231783316234819  0.16413749667807404  -0.17457023693958534
0.24962254832177908  0.15689459122830229  -0.15201562521670187
0.24962254832177908  0.15689459122830229  -0.15201562521670187
0.24962254832177908  0.15689459122830229  -0.15201562521670187
1  2  3  4

ZONE T='segment123'
STRANDID=0, SOLUTIONTIME=0
Nodes=4, Elements=1, ZONETYPE=FEQuadrilateral
DATAPACKING=POINT
DT=(SINGLE SINGLE SINGLE)
0.17971536398646584  0.15187411097281375  -0.25601242476373459
0.18983399482677774  0.16176827018203976  -0.22806557744380998
0.18983399482677774  0.16176827018203976  -0.22806557744380998
0.18983399482677774  0.16176827018203976  -0.22806557744380998
1  2  3  4

ZONE T='segment124'
STRANDID=0, SOLUTIONTIME=0
Nodes=4, Elements=1, ZONETYPE=FEQuadrilateral
DATAPACKING=POINT
DT=(SINGLE SINGLE SINGLE)
0.2891692175333983  0.11191205779637184  0.00068132740941914509
0.28927918779876299  0.11372990907178178  0.027892469080137566
0.28927918779876299  0.11372990907178178  0.027892469080137566
0.28927918779876299  0.11372990907178178  0.027892469080137566
1  2  3  4

ZONE T='segment143'
STRANDID=0, SOLUTIONTIME=0
Nodes=4, Elements=1, ZONETYPE=FEQuadrilateral
DATAPACKING=POINT
DT=(SINGLE SINGLE SINGLE)
0.28601836267812442  0.12868850707320592  -0.092076056320598759
0.28510563270877981  0.13007516640901426  -0.098085314803548387
0.28510563270877981  0.13007516640901426  -0.098085314803548387
0.28510563270877981  0.13007516640901426  -0.098085314803548387
1  2  3  4

ZONE T='segment152'
STRANDID=0, SOLUTIONTIME=0
Nodes=4, Elements=1, ZONETYPE=FEQuadrilateral
DATAPACKING=POINT
DT=(SINGLE SINGLE SINGLE)
0.23231783316234819  0.16413749667807404  -0.17457023693958534
0.22009603872498132  0.16553241978089267  -0.19418714085736408
0.22009603872498132  0.16553241978089267  -0.19418714085736408
0.22009603872498132  0.16553241978089267  -0.19418714085736408
1  2  3  4

ZONE T='segment188'
STRANDID=0, SOLUTIONTIME=0
Nodes=4, Elements=1, ZONETYPE=FEQuadrilateral
DATAPACKING=POINT
DT=(SINGLE SINGLE SINGLE)
0.15768796821905906  0.13045727694149789  -0.27883661820872296
0.17352221996757966  0.14451370068382988  -0.26538593302556562
0.17352221996757966  0.14451370068382988  -0.26538593302556562
0.17352221996757966  0.14451370068382988  -0.26538593302556562
1  2  3  4

ZONE T='segment189'
STRANDID=0, SOLUTIONTIME=0
Nodes=4, Elements=1, ZONETYPE=FEQuadrilateral
DATAPACKING=POINT
DT=(SINGLE SINGLE SINGLE)
0.28813192639082524  0.12258877672073275  -0.067373268174339071
0.28601836267812442  0.12868850707320592  -0.092076056320598759
0.28601836267812442  0.12868850707320592  -0.092076056320598759
0.28601836267812442  0.12868850707320592  -0.092076056320598759
1  2  3  4

ZONE T='segment192'
STRANDID=0, SOLUTIONTIME=0
Nodes=4, Elements=1, ZONETYPE=FEQuadrilateral
DATAPACKING=POINT
DT=(SINGLE SINGLE SINGLE)
0.19913482042007033  0.16554567903216827  -0.21458699757465213
0.18983399482677774  0.16176827018203976  -0.22806557744380998
0.18983399482677774  0.16176827018203976  -0.22806557744380998
0.18983399482677774  0.16176827018203976  -0.22806557744380998
1  2  3  4

ZONE T='segment210'
STRANDID=0, SOLUTIONTIME=0
Nodes=4, Elements=1, ZONETYPE=FEQuadrilateral
DATAPACKING=POINT
DT=(SINGLE SINGLE SINGLE)
0.28982085456354872  0.11752932091009108  -0.053020212656972765
0.2916731120613798  0.11405970869172855  -0.049368865607259532
0.2916731120613798  0.11405970869172855  -0.049368865607259532
0.2916731120613798  0.11405970869172855  -0.049368865607259532
1  2  3  4

ZONE T='segment10'
STRANDID=0, SOLUTIONTIME=0
Nodes=4, Elements=1, ZONETYPE=FEQuadrilateral
DATAPACKING=POINT
DT=(SINGLE SINGLE SINGLE)
0.25180299587136068  -0.1388654049867443  -0.036794103721972823
0.24942916441500237  -0.14329693682617495  -0.073306642306098763
0.24942916441500237  -0.14329693682617495  -0.073306642306098763
0.24942916441500237  -0.14329693682617495  -0.073306642306098763
1  2  3  4

ZONE T='segment45'
STRANDID=0, SOLUTIONTIME=0
Nodes=4, Elements=1, ZONETYPE=FEQuadrilateral
DATAPACKING=POINT
DT=(SINGLE SINGLE SINGLE)
0.25452997568545571  -0.13755191595626035  0.0041540238453815779
0.25051925081017695  -0.14351913148764248  0.03044206403386307
0.25051925081017695  -0.14351913148764248  0.03044206403386307
0.25051925081017695  -0.14351913148764248  0.03044206403386307
1  2  3  4

ZONE T='segment101'
STRANDID=0, SOLUTIONTIME=0
Nodes=4, Elements=1, ZONETYPE=FEQuadrilateral
DATAPACKING=POINT
DT=(SINGLE SINGLE SINGLE)
0.24982555339010648  -0.14488353436767668  0.040529186152873382
0.25051925081017695  -0.14351913148764248  0.03044206403386307
0.25051925081017695  -0.14351913148764248  0.03044206403386307
0.25051925081017695  -0.14351913148764248  0.03044206403386307
1  2  3  4

ZONE T='segment114'
STRANDID=0, SOLUTIONTIME=0
Nodes=4, Elements=1, ZONETYPE=FEQuadrilateral
DATAPACKING=POINT
DT=(SINGLE SINGLE SINGLE)
0.24942916441500237  -0.14329693682617495  -0.073306642306098763
0.24822604014317978  -0.14395217877247116  -0.082236424966608157
0.24822604014317978  -0.14395217877247116  -0.082236424966608157
0.24822604014317978  -0.14395217877247116  -0.082236424966608157
1  2  3  4

ZONE T='segment118'
STRANDID=0, SOLUTIONTIME=0
Nodes=4, Elements=1, ZONETYPE=FEQuadrilateral
DATAPACKING=POINT
DT=(SINGLE SINGLE SINGLE)
0.25452997568545571  -0.13755191595626035  0.0041540238453815779
0.25216264081891937  -0.13938676979247935  -0.028085283146238586
0.25216264081891937  -0.13938676979247935  -0.028085283146238586
0.25216264081891937  -0.13938676979247935  -0.028085283146238586
1  2  3  4

ZONE T='segment131'
STRANDID=0, SOLUTIONTIME=0
Nodes=4, Elements=1, ZONETYPE=FEQuadrilateral
DATAPACKING=POINT
DT=(SINGLE SINGLE SINGLE)
0.2452341327926868  -0.15140564229169848  0.077203175861172188
0.2441277024618736  -0.15221224219380508  0.081472136365452932
0.2441277024618736  -0.15221224219380508  0.081472136365452932
0.2441277024618736  -0.15221224219380508  0.081472136365452932
1  2  3  4

ZONE T='segment165'
STRANDID=0, SOLUTIONTIME=0
Nodes=4, Elements=1, ZONETYPE=FEQuadrilateral
DATAPACKING=POINT
DT=(SINGLE SINGLE SINGLE)
0.23918536029570614  -0.15654671701973633  0.10622014037304708
0.2441277024618736  -0.15221224219380508  0.081472136365452932
0.2441277024618736  -0.15221224219380508  0.081472136365452932
0.2441277024618736  -0.15221224219380508  0.081472136365452932
1  2  3  4
  
ZONE T='segment166'
STRANDID=0, SOLUTIONTIME=0
Nodes=4, Elements=1, ZONETYPE=FEQuadrilateral
DATAPACKING=POINT
DT=(SINGLE SINGLE SINGLE)
0.23078950786275942  -0.16327710090384329  0.12627496464356844
0.23918536029570614  -0.15654671701973633  0.10622014037304708
0.23918536029570614  -0.15654671701973633  0.10622014037304708
0.23918536029570614  -0.15654671701973633  0.10622014037304708
1  2  3  4

ZONE T='segment195'
STRANDID=0, SOLUTIONTIME=0
Nodes=4, Elements=1, ZONETYPE=FEQuadrilateral
DATAPACKING=POINT
DT=(SINGLE SINGLE SINGLE)
0.23078950786275942  -0.16327710090384329  0.12627496464356844
0.22728914950427392  -0.16470302614834392  0.14680752945960263
0.22728914950427392  -0.16470302614834392  0.14680752945960263
0.22728914950427392  -0.16470302614834392  0.14680752945960263
1  2  3  4

ZONE T='segment244'
STRANDID=0, SOLUTIONTIME=0
Nodes=4, Elements=1, ZONETYPE=FEQuadrilateral
DATAPACKING=POINT
DT=(SINGLE SINGLE SINGLE)
0.24630541616036419  -0.14995116599680211  0.064139709920979282
0.2452341327926868  -0.15140564229169848  0.077203175861172188
0.2452341327926868  -0.15140564229169848  0.077203175861172188
0.2452341327926868  -0.15140564229169848  0.077203175861172188
1  2  3  4

ZONE T='segment254'
STRANDID=0, SOLUTIONTIME=0
Nodes=4, Elements=1, ZONETYPE=FEQuadrilateral
DATAPACKING=POINT
DT=(SINGLE SINGLE SINGLE)
0.24630541616036419  -0.14995116599680211  0.064139709920979282
0.24982555339010648  -0.14488353436767668  0.040529186152873382
0.24982555339010648  -0.14488353436767668  0.040529186152873382
0.24982555339010648  -0.14488353436767668  0.040529186152873382
1  2  3  4

ZONE T='segment255'
STRANDID=0, SOLUTIONTIME=0
Nodes=4, Elements=1, ZONETYPE=FEQuadrilateral
DATAPACKING=POINT
DT=(SINGLE SINGLE SINGLE)
0.25180299587136068  -0.1388654049867443  -0.036794103721972823
0.25216264081891937  -0.13938676979247935  -0.028085283146238586
0.25216264081891937  -0.13938676979247935  -0.028085283146238586
0.25216264081891937  -0.13938676979247935  -0.028085283146238586
1  2  3  4

ZONE T='segment73'
STRANDID=0, SOLUTIONTIME=0
Nodes=4, Elements=1, ZONETYPE=FEQuadrilateral
DATAPACKING=POINT
DT=(SINGLE SINGLE SINGLE)
0.42963533581339547  -0.024518036565741478  0.32091713293238316
0.42582487305702937  -0.038013849353662504  0.31618687728753719
0.42582487305702937  -0.038013849353662504  0.31618687728753719
0.42582487305702937  -0.038013849353662504  0.31618687728753719
1  2  3  4

ZONE T='segment86'
STRANDID=0, SOLUTIONTIME=0
Nodes=4, Elements=1, ZONETYPE=FEQuadrilateral
DATAPACKING=POINT
DT=(SINGLE SINGLE SINGLE)
0.41100965009915058  -0.078447044760769469  0.32752451581684217
0.40123640634287278  -0.092288240794089371  0.33045908474925118
0.40123640634287278  -0.092288240794089371  0.33045908474925118
0.40123640634287278  -0.092288240794089371  0.33045908474925118
1  2  3  4

ZONE T='segment140'
STRANDID=0, SOLUTIONTIME=0
Nodes=4, Elements=1, ZONETYPE=FEQuadrilateral
DATAPACKING=POINT
DT=(SINGLE SINGLE SINGLE)
0.41376436492073881  -0.072283338140826825  0.32618422344759468
0.41100965009915058  -0.078447044760769469  0.32752451581684217
0.41100965009915058  -0.078447044760769469  0.32752451581684217
0.41100965009915058  -0.078447044760769469  0.32752451581684217
1  2  3  4

ZONE T='segment245'
STRANDID=0, SOLUTIONTIME=0
Nodes=4, Elements=1, ZONETYPE=FEQuadrilateral
DATAPACKING=POINT
DT=(SINGLE SINGLE SINGLE)
0.41376436492073881  -0.072283338140826825  0.32618422344759468
0.42582487305702937  -0.038013849353662504  0.31618687728753719
0.42582487305702937  -0.038013849353662504  0.31618687728753719
0.42582487305702937  -0.038013849353662504  0.31618687728753719
1  2  3  4

ZONE T='segment205'
STRANDID=0, SOLUTIONTIME=0
Nodes=4, Elements=1, ZONETYPE=FEQuadrilateral
DATAPACKING=POINT
DT=(SINGLE SINGLE SINGLE)
0.40123640634287278  -0.092288240794089371  0.33045908474925118
0.38712056695296104269  -0.11181457884410005155  0.33284964148494061709
0.38712056695296104269  -0.11181457884410005155  0.33284964148494061709
0.38712056695296104269  -0.11181457884410005155  0.33284964148494061709
1  2  3  4

ZONE T='segment33'
STRANDID=0, SOLUTIONTIME=0
Nodes=4, Elements=1, ZONETYPE=FEQuadrilateral
DATAPACKING=POINT
DT=(SINGLE SINGLE SINGLE)
0.42710936410871653  -0.059431813488753406  -0.3337719292221582
0.42606460513369415  -0.062300895803609951  -0.3349782428982308
0.42606460513369415  -0.062300895803609951  -0.3349782428982308
0.42606460513369415  -0.062300895803609951  -0.3349782428982308
1  2  3  4

ZONE T='segment36'
STRANDID=0, SOLUTIONTIME=0
Nodes=4, Elements=1, ZONETYPE=FEQuadrilateral
DATAPACKING=POINT
DT=(SINGLE SINGLE SINGLE)
0.43745704204054164  0.0037266507857203314  -0.33088058667877646
0.43751087427491175  0.0030258008287554136  -0.3308790024822259
0.43751087427491175  0.0030258008287554136  -0.3308790024822259
0.43751087427491175  0.0030258008287554136  -0.3308790024822259
1  2  3  4

ZONE T='segment63'
STRANDID=0, SOLUTIONTIME=0
Nodes=4, Elements=1, ZONETYPE=FEQuadrilateral
DATAPACKING=POINT
DT=(SINGLE SINGLE SINGLE)
0.43751087427491175  0.0030258008287554136  -0.3308790024822259
0.43657975935661197  -0.0033216732320810044  -0.33107830575786451
0.43657975935661197  -0.0033216732320810044  -0.33107830575786451
0.43657975935661197  -0.0033216732320810044  -0.33107830575786451
1  2  3  4

ZONE T='segment108'
STRANDID=0, SOLUTIONTIME=0
Nodes=4, Elements=1, ZONETYPE=FEQuadrilateral
DATAPACKING=POINT
DT=(SINGLE SINGLE SINGLE)
0.42842227759275969  -0.055628389453642395  -0.33154773612754651
0.4297797270960132  -0.051931968710615374  -0.33182170599891181
0.4297797270960132  -0.051931968710615374  -0.33182170599891181
0.4297797270960132  -0.051931968710615374  -0.33182170599891181
1  2  3  4

ZONE T='segment146'
STRANDID=0, SOLUTIONTIME=0
Nodes=4, Elements=1, ZONETYPE=FEQuadrilateral
DATAPACKING=POINT
DT=(SINGLE SINGLE SINGLE)
0.42842227759275969  -0.055628389453642395  -0.33154773612754651
0.42710936410871653  -0.059431813488753406  -0.3337719292221582
0.42710936410871653  -0.059431813488753406  -0.3337719292221582
0.42710936410871653  -0.059431813488753406  -0.3337719292221582
1  2  3  4

ZONE T='segment223'
STRANDID=0, SOLUTIONTIME=0
Nodes=4, Elements=1, ZONETYPE=FEQuadrilateral
DATAPACKING=POINT
DT=(SINGLE SINGLE SINGLE)
0.43745704204054164  0.0037266507857203314  -0.33088058667877646
0.43180707490938708  0.043400829043312814  -0.33690448618133623
0.43180707490938708  0.043400829043312814  -0.33690448618133623
0.43180707490938708  0.043400829043312814  -0.33690448618133623
1  2  3  4

ZONE T='segment249'
STRANDID=0, SOLUTIONTIME=0
Nodes=4, Elements=1, ZONETYPE=FEQuadrilateral
DATAPACKING=POINT
DT=(SINGLE SINGLE SINGLE)
0.4297797270960132  -0.051931968710615374  -0.33182170599891181
0.43657975935661197  -0.0033216732320810044  -0.33107830575786451
0.43657975935661197  -0.0033216732320810044  -0.33107830575786451
0.43657975935661197  -0.0033216732320810044  -0.33107830575786451
1  2  3  4
