# Supplementary material for: High genus surface parameterization using the Euclidean Ricci flow method
Source: Sci Rep. 2025 May 22;15:17784. doi: 10.1038/s41598-025-97421-5 (PMC12098817; doi:10.1038/s41598-025-97421-5)
Supplement: Supplementary file 1 — Supplementary Information. [file 41598_2025_97421_MOESM1_ESM.zip › Supplementary_materials_2025_3_13/Important_segment_parameter_domain_output_2024_5_25_1.dat]

TITLE     = '3D DATASET'
VARIABLES = 'u'
'v'
ZONE T='segment2'
STRANDID=0, SOLUTIONTIME=0
Nodes=4, Elements=1, ZONETYPE=FEQuadrilateral
DATAPACKING=POINT
DT=(SINGLE SINGLE)
0.16586532098042078  0.28404071645539986
0.17090720922972977  0.2857799077780771
0.17090720922972977  0.2857799077780771
0.17090720922972977  0.2857799077780771
1  2  3  4
  
ZONE T='segment3'
STRANDID=0, SOLUTIONTIME=0
Nodes=4, Elements=1, ZONETYPE=FEQuadrilateral
DATAPACKING=POINT
DT=(SINGLE SINGLE)
0.47484887442263185  0.45077406984948704
0.47447911429236211  0.45212661348386074
0.47447911429236211  0.45212661348386074
0.47447911429236211  0.45212661348386074
1  2  3  4
  
  
ZONE T='segment5'
STRANDID=0, SOLUTIONTIME=0
Nodes=4, Elements=1, ZONETYPE=FEQuadrilateral
DATAPACKING=POINT
DT=(SINGLE SINGLE)
0.47413284834469616  0.39191229286912938
0.47878351465410468  0.39403668326203656
0.47878351465410468  0.39403668326203656
0.47878351465410468  0.39403668326203656
1  2  3  4
  
ZONE T='segment6'
STRANDID=0, SOLUTIONTIME=0
Nodes=4, Elements=1, ZONETYPE=FEQuadrilateral
DATAPACKING=POINT
DT=(SINGLE SINGLE)
0.48220116542140945  0.42388016330200207
0.48232158368459171  0.42343968597089943
0.48232158368459171  0.42343968597089943
0.48232158368459171  0.42343968597089943
1  2  3  4
  
ZONE T='segment7'
STRANDID=0, SOLUTIONTIME=0
Nodes=4, Elements=1, ZONETYPE=FEQuadrilateral
DATAPACKING=POINT
DT=(SINGLE SINGLE)
0.48537071509042662  0.41228628424983593
0.48540448325510138  0.41216276385800232
0.48540448325510138  0.41216276385800232
0.48540448325510138  0.41216276385800232
1  2  3  4
  
  
ZONE T='segment9'
STRANDID=0, SOLUTIONTIME=0
Nodes=4, Elements=1, ZONETYPE=FEQuadrilateral
DATAPACKING=POINT
DT=(SINGLE SINGLE)
0.18595126396494241  0.29565085718143591
0.18254169988098234  0.30553841029691131
0.18254169988098234  0.30553841029691131
0.18254169988098234  0.30553841029691131
1  2  3  4
  
  
ZONE T='segment11'
STRANDID=0, SOLUTIONTIME=0
Nodes=4, Elements=1, ZONETYPE=FEQuadrilateral
DATAPACKING=POINT
DT=(SINGLE SINGLE)
0.42216211076583454  0.43608282433691242
0.42225610124917345  0.43572498874663468
0.42225610124917345  0.43572498874663468
0.42225610124917345  0.43572498874663468
1  2  3  4
  
ZONE T='segment12'
STRANDID=0, SOLUTIONTIME=0
Nodes=4, Elements=1, ZONETYPE=FEQuadrilateral
DATAPACKING=POINT
DT=(SINGLE SINGLE)
0.46201347689704986  0.45266902594325614
0.46362786684842144  0.45319237470569673
0.46362786684842144  0.45319237470569673
0.46362786684842144  0.45319237470569673
1  2  3  4
  
ZONE T='segment13'
STRANDID=0, SOLUTIONTIME=0
Nodes=4, Elements=1, ZONETYPE=FEQuadrilateral
DATAPACKING=POINT
DT=(SINGLE SINGLE)
0.75479947120398616  0.54492166737113679
0.75353835437217609  0.54459377517436258
0.75353835437217609  0.54459377517436258
0.75353835437217609  0.54459377517436258
1  2  3  4
  
  
ZONE T='segment15'
STRANDID=0, SOLUTIONTIME=0
Nodes=4, Elements=1, ZONETYPE=FEQuadrilateral
DATAPACKING=POINT
DT=(SINGLE SINGLE)
0.1837526557197583  0.29021092408916549
0.18484728195166064  0.29058851366472976
0.18484728195166064  0.29058851366472976
0.18484728195166064  0.29058851366472976
1  2  3  4
  
  
ZONE T='segment17'
STRANDID=0, SOLUTIONTIME=0
Nodes=4, Elements=1, ZONETYPE=FEQuadrilateral
DATAPACKING=POINT
DT=(SINGLE SINGLE)
0.16738022299652935  0.34950588071617017
0.16902362602625565  0.34474010000449662
0.16902362602625565  0.34474010000449662
0.16902362602625565  0.34474010000449662
1  2  3  4
  
  
  
ZONE T='segment20'
STRANDID=0, SOLUTIONTIME=0
Nodes=4, Elements=1, ZONETYPE=FEQuadrilateral
DATAPACKING=POINT
DT=(SINGLE SINGLE)
0.71524221830402235  0.50032774773756916
0.72667591360385708  0.50589392789652365
0.72667591360385708  0.50589392789652365
0.72667591360385708  0.50589392789652365
1  2  3  4
  
ZONE T='segment21'
STRANDID=0, SOLUTIONTIME=0
Nodes=4, Elements=1, ZONETYPE=FEQuadrilateral
DATAPACKING=POINT
DT=(SINGLE SINGLE)
0.74067291711262384  0.54124874291478919
0.7361777984489003  0.54008000557322688
0.7361777984489003  0.54008000557322688
0.7361777984489003  0.54008000557322688
1  2  3  4
  
  
  
ZONE T='segment24'
STRANDID=0, SOLUTIONTIME=0
Nodes=4, Elements=1, ZONETYPE=FEQuadrilateral
DATAPACKING=POINT
DT=(SINGLE SINGLE)
0.63783883830999999  0.66331404245199999
0.63783883830999999  0.66331404245199999
0.63783883830999999  0.66331404245199999
0.63783883830999999  0.66331404245199999
1  2  3  4
  
  
  
ZONE T='segment27'
STRANDID=0, SOLUTIONTIME=0
Nodes=4, Elements=1, ZONETYPE=FEQuadrilateral
DATAPACKING=POINT
DT=(SINGLE SINGLE)
0.16738022299652935  0.34950588071617017
0.16479747348620841  0.3569957158793815
0.16479747348620841  0.3569957158793815
0.16479747348620841  0.3569957158793815
1  2  3  4
  
  
ZONE T='segment29'
STRANDID=0, SOLUTIONTIME=0
Nodes=4, Elements=1, ZONETYPE=FEQuadrilateral
DATAPACKING=POINT
DT=(SINGLE SINGLE)
0.17734239194290319  0.32061612467198808
0.17318585507732784  0.332669858821802
0.17318585507732784  0.332669858821802
0.17318585507732784  0.332669858821802
1  2  3  4
  
  
  
  
  
  
  
  
ZONE T='segment37'
STRANDID=0, SOLUTIONTIME=0
Nodes=4, Elements=1, ZONETYPE=FEQuadrilateral
DATAPACKING=POINT
DT=(SINGLE SINGLE)
0.47413284834469616  0.39191229286912938
0.47130279440964273  0.39061954490764395
0.47130279440964273  0.39061954490764395
0.47130279440964273  0.39061954490764395
1  2  3  4
  
ZONE T='segment38'
STRANDID=0, SOLUTIONTIME=0
Nodes=4, Elements=1, ZONETYPE=FEQuadrilateral
DATAPACKING=POINT
DT=(SINGLE SINGLE)
0.4293326262251862  0.44207463222809773
0.4224043242383857  0.43982863319451471
0.4224043242383857  0.43982863319451471
0.4224043242383857  0.43982863319451471
1  2  3  4
  
ZONE T='segment39'
STRANDID=0, SOLUTIONTIME=0
Nodes=4, Elements=1, ZONETYPE=FEQuadrilateral
DATAPACKING=POINT
DT=(SINGLE SINGLE)
0.42216211076583454  0.43608282433691242
0.42202897388109345  0.43658969603335052
0.42202897388109345  0.43658969603335052
0.42202897388109345  0.43658969603335052
1  2  3  4
  
ZONE T='segment40'
STRANDID=0, SOLUTIONTIME=0
Nodes=4, Elements=1, ZONETYPE=FEQuadrilateral
DATAPACKING=POINT
DT=(SINGLE SINGLE)
0.47484887442263185  0.45077406984948704
0.47740344060548079  0.44142973565456339
0.47740344060548079  0.44142973565456339
0.47740344060548079  0.44142973565456339
1  2  3  4
  
ZONE T='segment41'
STRANDID=0, SOLUTIONTIME=0
Nodes=4, Elements=1, ZONETYPE=FEQuadrilateral
DATAPACKING=POINT
DT=(SINGLE SINGLE)
0.70390845072178676  0.53168992858128927
0.70172026403946508  0.53112099688509673
0.70172026403946508  0.53112099688509673
0.70172026403946508  0.53112099688509673
1  2  3  4
  
ZONE T='segment42'
STRANDID=0, SOLUTIONTIME=0
Nodes=4, Elements=1, ZONETYPE=FEQuadrilateral
DATAPACKING=POINT
DT=(SINGLE SINGLE)
0.7033976864675513  0.51670970132857663
0.69960811260142419  0.52519834678846455
0.69960811260142419  0.52519834678846455
0.69960811260142419  0.52519834678846455
1  2  3  4
  
ZONE T='segment43'
STRANDID=0, SOLUTIONTIME=0
Nodes=4, Elements=1, ZONETYPE=FEQuadrilateral
DATAPACKING=POINT
DT=(SINGLE SINGLE)
0.47785800734522443  0.43976697836975359
0.47740344060548079  0.44142973565456339
0.47740344060548079  0.44142973565456339
0.47740344060548079  0.44142973565456339
1  2  3  4
  
ZONE T='segment44'
STRANDID=0, SOLUTIONTIME=0
Nodes=4, Elements=1, ZONETYPE=FEQuadrilateral
DATAPACKING=POINT
DT=(SINGLE SINGLE)
0.48378030592464843  0.4181038335666154
0.48232158368459171  0.42343968597089943
0.48232158368459171  0.42343968597089943
0.48232158368459171  0.42343968597089943
1  2  3  4
  
  
ZONE T='segment46'
STRANDID=0, SOLUTIONTIME=0
Nodes=4, Elements=1, ZONETYPE=FEQuadrilateral
DATAPACKING=POINT
DT=(SINGLE SINGLE)
0.15343442588785197  0.35875943202698035
0.15105377975206369  0.35801069221638016
0.15105377975206369  0.35801069221638016
0.15105377975206369  0.35801069221638016
1  2  3  4
  
  
ZONE T='segment48'
STRANDID=0, SOLUTIONTIME=0
Nodes=4, Elements=1, ZONETYPE=FEQuadrilateral
DATAPACKING=POINT
DT=(SINGLE SINGLE)
0.43808878631999998  0.37544762866999998
0.43798831932914523  0.3758301212766853
0.43798831932914523  0.3758301212766853
0.43798831932914523  0.3758301212766853
1  2  3  4
  
  
ZONE T='segment50'
STRANDID=0, SOLUTIONTIME=0
Nodes=4, Elements=1, ZONETYPE=FEQuadrilateral
DATAPACKING=POINT
DT=(SINGLE SINGLE)
0.43893629446196625  0.37583476419745365
0.43808878631999998  0.37544762866999998
0.43808878631999998  0.37544762866999998
0.43808878631999998  0.37544762866999998
1  2  3  4
  
  
ZONE T='segment52'
STRANDID=0, SOLUTIONTIME=0
Nodes=4, Elements=1, ZONETYPE=FEQuadrilateral
DATAPACKING=POINT
DT=(SINGLE SINGLE)
0.18254169988098234  0.30553841029691131
0.17836097083619867  0.31766230046990335
0.17836097083619867  0.31766230046990335
0.17836097083619867  0.31766230046990335
1  2  3  4
  
ZONE T='segment53'
STRANDID=0, SOLUTIONTIME=0
Nodes=4, Elements=1, ZONETYPE=FEQuadrilateral
DATAPACKING=POINT
DT=(SINGLE SINGLE)
0.4538148866897268  0.4500112281570926
0.45167069553045724  0.44931612980821689
0.45167069553045724  0.44931612980821689
0.45167069553045724  0.44931612980821689
1  2  3  4
  
  
ZONE T='segment55'
STRANDID=0, SOLUTIONTIME=0
Nodes=4, Elements=1, ZONETYPE=FEQuadrilateral
DATAPACKING=POINT
DT=(SINGLE SINGLE)
0.47878351465350433  0.39403668326176233
0.48102475219733698  0.39506046419756258
0.48102475219733698  0.39506046419756258
0.48102475219733698  0.39506046419756258
1  2  3  4
  
ZONE T='segment56'
STRANDID=0, SOLUTIONTIME=0
Nodes=4, Elements=1, ZONETYPE=FEQuadrilateral
DATAPACKING=POINT
DT=(SINGLE SINGLE)
0.46710530761827362  0.38870216360769999
0.47130279440964273  0.39061954490764395
0.47130279440964273  0.39061954490764395
0.47130279440964273  0.39061954490764395
1  2  3  4
  
ZONE T='segment57'
STRANDID=0, SOLUTIONTIME=0
Nodes=4, Elements=1, ZONETYPE=FEQuadrilateral
DATAPACKING=POINT
DT=(SINGLE SINGLE)
0.42831525017393174  0.41265691786277769
0.42879050276732888  0.41084756135935585
0.42879050276732888  0.41084756135935585
0.42879050276732888  0.41084756135935585
1  2  3  4
  
  
  
ZONE T='segment60'
STRANDID=0, SOLUTIONTIME=0
Nodes=4, Elements=1, ZONETYPE=FEQuadrilateral
DATAPACKING=POINT
DT=(SINGLE SINGLE)
0.48537071509042662  0.41228628424983593
0.48378030592464843  0.4181038335666154
0.48378030592464843  0.4181038335666154
0.48378030592464843  0.4181038335666154
1  2  3  4
  
ZONE T='segment61'
STRANDID=0, SOLUTIONTIME=0
Nodes=4, Elements=1, ZONETYPE=FEQuadrilateral
DATAPACKING=POINT
DT=(SINGLE SINGLE)
0.1837526557197583  0.29021092408916549
0.18044123208858742  0.2890686537808479
0.18044123208858742  0.2890686537808479
0.18044123208858742  0.2890686537808479
1  2  3  4
  
  
  
ZONE T='segment64'
STRANDID=0, SOLUTIONTIME=0
Nodes=4, Elements=1, ZONETYPE=FEQuadrilateral
DATAPACKING=POINT
DT=(SINGLE SINGLE)
0.75353835437217609  0.54459377517436258
0.75225002447418765  0.54425880754109812
0.75225002447418765  0.54425880754109812
0.75225002447418765  0.54425880754109812
1  2  3  4
  
  
ZONE T='segment66'
STRANDID=0, SOLUTIONTIME=0
Nodes=4, Elements=1, ZONETYPE=FEQuadrilateral
DATAPACKING=POINT
DT=(SINGLE SINGLE)
0.71002275830385853  0.50186954041566312
0.71128613966103604  0.49903956617566481
0.71128613966103604  0.49903956617566481
0.71128613966103604  0.49903956617566481
1  2  3  4
  
  
ZONE T='segment68'
STRANDID=0, SOLUTIONTIME=0
Nodes=4, Elements=1, ZONETYPE=FEQuadrilateral
DATAPACKING=POINT
DT=(SINGLE SINGLE)
0.4293326262251862  0.44207463222809773
0.43623427344979199  0.44431199038975533
0.43623427344979199  0.44431199038975533
0.43623427344979199  0.44431199038975533
1  2  3  4
  
  
  
  
  
  
  
  
ZONE T='segment76'
STRANDID=0, SOLUTIONTIME=0
Nodes=4, Elements=1, ZONETYPE=FEQuadrilateral
DATAPACKING=POINT
DT=(SINGLE SINGLE)
0.44392829250051796  0.37811507243050324
0.44614367443707892  0.37912704271379993
0.44614367443707892  0.37912704271379993
0.44614367443707892  0.37912704271379993
1  2  3  4
  
  
  
ZONE T='segment79'
STRANDID=0, SOLUTIONTIME=0
Nodes=4, Elements=1, ZONETYPE=FEQuadrilateral
DATAPACKING=POINT
DT=(SINGLE SINGLE)
0.48785723053262553  0.40319087250096886
0.48721734155351798  0.40553151902975082
0.48721734155351798  0.40553151902975082
0.48721734155351798  0.40553151902975082
1  2  3  4
  
  
ZONE T='segment81'
STRANDID=0, SOLUTIONTIME=0
Nodes=4, Elements=1, ZONETYPE=FEQuadrilateral
DATAPACKING=POINT
DT=(SINGLE SINGLE)
0.607466446376  0.727433536534
0.607466446376  0.727433536534
0.607466446376  0.727433536534
0.607466446376  0.727433536534
1  2  3  4
  
  
  
ZONE T='segment84'
STRANDID=0, SOLUTIONTIME=0
Nodes=4, Elements=1, ZONETYPE=FEQuadrilateral
DATAPACKING=POINT
DT=(SINGLE SINGLE)
0.7578718334459027  0.52108080366254494
0.75604034781724849  0.52018919524546792
0.75604034781724849  0.52018919524546792
0.75604034781724849  0.52018919524546792
1  2  3  4
  
ZONE T='segment85'
STRANDID=0, SOLUTIONTIME=0
Nodes=4, Elements=1, ZONETYPE=FEQuadrilateral
DATAPACKING=POINT
DT=(SINGLE SINGLE)
0.17318585507732784  0.332669858821802
0.16973042855361978  0.3426904105546511
0.16973042855361978  0.3426904105546511
0.16973042855361978  0.3426904105546511
1  2  3  4
  
  
  
ZONE T='segment88'
STRANDID=0, SOLUTIONTIME=0
Nodes=4, Elements=1, ZONETYPE=FEQuadrilateral
DATAPACKING=POINT
DT=(SINGLE SINGLE)
0.7187534298623135  0.53554964458751264
0.72016687243183086  0.53591714169598292
0.72016687243183086  0.53591714169598292
0.72016687243183086  0.53591714169598292
1  2  3  4
  
ZONE T='segment89'
STRANDID=0, SOLUTIONTIME=0
Nodes=4, Elements=1, ZONETYPE=FEQuadrilateral
DATAPACKING=POINT
DT=(SINGLE SINGLE)
0.46107037173295767  0.38594544898583183
0.46710530761827362  0.38870216360769999
0.46710530761827362  0.38870216360769999
0.46710530761827362  0.38870216360769999
1  2  3  4
  
ZONE T='segment90'
STRANDID=0, SOLUTIONTIME=0
Nodes=4, Elements=1, ZONETYPE=FEQuadrilateral
DATAPACKING=POINT
DT=(SINGLE SINGLE)
0.4850326085095274  0.39689122368003615
0.48102475219733698  0.39506046419756258
0.48102475219733698  0.39506046419756258
0.48102475219733698  0.39506046419756258
1  2  3  4
  
  
  
  
ZONE T='segment95'
STRANDID=0, SOLUTIONTIME=0
Nodes=4, Elements=1, ZONETYPE=FEQuadrilateral
DATAPACKING=POINT
DT=(SINGLE SINGLE)
0.4247545799077691  0.42621291312116477
0.42225610124917345  0.43572498874663468
0.42225610124917345  0.43572498874663468
0.42225610124917345  0.43572498874663468
1  2  3  4
  
  
ZONE T='segment97'
STRANDID=0, SOLUTIONTIME=0
Nodes=4, Elements=1, ZONETYPE=FEQuadrilateral
DATAPACKING=POINT
DT=(SINGLE SINGLE)
0.42127443206600002  0.43946234766999998
0.4224043242383857  0.43982863319451471
0.4224043242383857  0.43982863319451471
0.4224043242383857  0.43982863319451471
1  2  3  4
  
  
ZONE T='segment99'
STRANDID=0, SOLUTIONTIME=0
Nodes=4, Elements=1, ZONETYPE=FEQuadrilateral
DATAPACKING=POINT
DT=(SINGLE SINGLE)
0.42202897388109345  0.43658969603335052
0.42127443206600002  0.43946234766999998
0.42127443206600002  0.43946234766999998
0.42127443206600002  0.43946234766999998
1  2  3  4
  
  
  
  
  
  
ZONE T='segment105'
STRANDID=0, SOLUTIONTIME=0
Nodes=4, Elements=1, ZONETYPE=FEQuadrilateral
DATAPACKING=POINT
DT=(SINGLE SINGLE)
0.16479747348620841  0.3569957158793815
0.16411169591760405  0.35898443407560959
0.16411169591760405  0.35898443407560959
0.16411169591760405  0.35898443407560959
1  2  3  4
  
ZONE T='segment106'
STRANDID=0, SOLUTIONTIME=0
Nodes=4, Elements=1, ZONETYPE=FEQuadrilateral
DATAPACKING=POINT
DT=(SINGLE SINGLE)
0.15343442588785197  0.35875943202698035
0.15749988170480256  0.36003806330805455
0.15749988170480256  0.36003806330805455
0.15749988170480256  0.36003806330805455
1  2  3  4
  
  
  
  
ZONE T='segment110'
STRANDID=0, SOLUTIONTIME=0
Nodes=4, Elements=1, ZONETYPE=FEQuadrilateral
DATAPACKING=POINT
DT=(SINGLE SINGLE)
0.46420637802641235  0.45337991496435748
0.47332808276900001  0.45633696563499998
0.47332808276900001  0.45633696563499998
0.47332808276900001  0.45633696563499998
1  2  3  4
  
ZONE T='segment111'
STRANDID=0, SOLUTIONTIME=0
Nodes=4, Elements=1, ZONETYPE=FEQuadrilateral
DATAPACKING=POINT
DT=(SINGLE SINGLE)
0.47447911429236211  0.45212661348386074
0.47332808276900001  0.45633696563499998
0.47332808276900001  0.45633696563499998
0.47332808276900001  0.45633696563499998
1  2  3  4
  
ZONE T='segment112'
STRANDID=0, SOLUTIONTIME=0
Nodes=4, Elements=1, ZONETYPE=FEQuadrilateral
DATAPACKING=POINT
DT=(SINGLE SINGLE)
0.47332808276900001  0.45633696563499998
0.47332808276900001  0.45633696563499998
0.47332808276900001  0.45633696563499998
0.47332808276900001  0.45633696563499998
1  2  3  4
  
ZONE T='segment113'
STRANDID=0, SOLUTIONTIME=0
Nodes=4, Elements=1, ZONETYPE=FEQuadrilateral
DATAPACKING=POINT
DT=(SINGLE SINGLE)
0.16586532098042078  0.28404071645539986
0.15959234103685352  0.28187686201323209
0.15959234103685352  0.28187686201323209
0.15959234103685352  0.28187686201323209
1  2  3  4
  
  
  
  
ZONE T='segment117'
STRANDID=0, SOLUTIONTIME=0
Nodes=4, Elements=1, ZONETYPE=FEQuadrilateral
DATAPACKING=POINT
DT=(SINGLE SINGLE)
0.4816916960975301  0.42574374846035568
0.48220116542140945  0.42388016330200207
0.48220116542140945  0.42388016330200207
0.48220116542140945  0.42388016330200207
1  2  3  4
  
  
ZONE T='segment119'
STRANDID=0, SOLUTIONTIME=0
Nodes=4, Elements=1, ZONETYPE=FEQuadrilateral
DATAPACKING=POINT
DT=(SINGLE SINGLE)
0.7493631880836652  0.51693860363421695
0.75604034781724849  0.52018919524546792
0.75604034781724849  0.52018919524546792
0.75604034781724849  0.52018919524546792
1  2  3  4
  
  
  
  
  
ZONE T='segment125'
STRANDID=0, SOLUTIONTIME=0
Nodes=4, Elements=1, ZONETYPE=FEQuadrilateral
DATAPACKING=POINT
DT=(SINGLE SINGLE)
0.17734239194290319  0.32061612467198808
0.17789684251266491  0.31900824773422509
0.17789684251266491  0.31900824773422509
0.17789684251266491  0.31900824773422509
1  2  3  4
  
  
ZONE T='segment127'
STRANDID=0, SOLUTIONTIME=0
Nodes=4, Elements=1, ZONETYPE=FEQuadrilateral
DATAPACKING=POINT
DT=(SINGLE SINGLE)
0.73071507224801924  0.53865968887519966
0.72016687243183086  0.53591714169598292
0.72016687243183086  0.53591714169598292
0.72016687243183086  0.53591714169598292
1  2  3  4
  
ZONE T='segment128'
STRANDID=0, SOLUTIONTIME=0
Nodes=4, Elements=1, ZONETYPE=FEQuadrilateral
DATAPACKING=POINT
DT=(SINGLE SINGLE)
0.71002275830385853  0.50186954041566312
0.70881444028919982  0.50457617276842304
0.70881444028919982  0.50457617276842304
0.70881444028919982  0.50457617276842304
1  2  3  4
  
ZONE T='segment129'
STRANDID=0, SOLUTIONTIME=0
Nodes=4, Elements=1, ZONETYPE=FEQuadrilateral
DATAPACKING=POINT
DT=(SINGLE SINGLE)
0.1407517680194208  0.35477059441371095
0.15105377975206369  0.35801069221638016
0.15105377975206369  0.35801069221638016
0.15105377975206369  0.35801069221638016
1  2  3  4
  
  
  
ZONE T='segment132'
STRANDID=0, SOLUTIONTIME=0
Nodes=4, Elements=1, ZONETYPE=FEQuadrilateral
DATAPACKING=POINT
DT=(SINGLE SINGLE)
0.43449375675499935  0.38913443483119781
0.43446906482166403  0.38922844065206652
0.43446906482166403  0.38922844065206652
0.43446906482166403  0.38922844065206652
1  2  3  4
  
  
  
ZONE T='segment135'
STRANDID=0, SOLUTIONTIME=0
Nodes=4, Elements=1, ZONETYPE=FEQuadrilateral
DATAPACKING=POINT
DT=(SINGLE SINGLE)
0.42819770698540632  0.41310442206485143
0.42831525017393174  0.41265691786277769
0.42831525017393174  0.41265691786277769
0.42831525017393174  0.41265691786277769
1  2  3  4
  
ZONE T='segment136'
STRANDID=0, SOLUTIONTIME=0
Nodes=4, Elements=1, ZONETYPE=FEQuadrilateral
DATAPACKING=POINT
DT=(SINGLE SINGLE)
0.44287081647099896  0.44646340775585175
0.45167069553045724  0.44931612980821689
0.45167069553045724  0.44931612980821689
0.45167069553045724  0.44931612980821689
1  2  3  4
  
ZONE T='segment137'
STRANDID=0, SOLUTIONTIME=0
Nodes=4, Elements=1, ZONETYPE=FEQuadrilateral
DATAPACKING=POINT
DT=(SINGLE SINGLE)
0.4816916960975301  0.42574374846035568
0.48027346955816197  0.43093147185423003
0.48027346955816197  0.43093147185423003
0.48027346955816197  0.43093147185423003
1  2  3  4
  
ZONE T='segment138'
STRANDID=0, SOLUTIONTIME=0
Nodes=4, Elements=1, ZONETYPE=FEQuadrilateral
DATAPACKING=POINT
DT=(SINGLE SINGLE)
0.74492777688512724  0.51477934565482486
0.7493631880836652  0.51693860363421695
0.7493631880836652  0.51693860363421695
0.7493631880836652  0.51693860363421695
1  2  3  4
  
ZONE T='segment139'
STRANDID=0, SOLUTIONTIME=0
Nodes=4, Elements=1, ZONETYPE=FEQuadrilateral
DATAPACKING=POINT
DT=(SINGLE SINGLE)
0.48721734155351798  0.40553151902975082
0.48547319580579251  0.41191142058048147
0.48547319580579251  0.41191142058048147
0.48547319580579251  0.41191142058048147
1  2  3  4
  
  
  
  
  
ZONE T='segment144'
STRANDID=0, SOLUTIONTIME=0
Nodes=4, Elements=1, ZONETYPE=FEQuadrilateral
DATAPACKING=POINT
DT=(SINGLE SINGLE)
0.44614367443707892  0.37912704271379993
0.45269711803750079  0.38212060787177093
0.45269711803750079  0.38212060787177093
0.45269711803750079  0.38212060787177093
1  2  3  4
  
  
  
  
  
  
  
  
  
ZONE T='segment156'
STRANDID=0, SOLUTIONTIME=0
Nodes=4, Elements=1, ZONETYPE=FEQuadrilateral
DATAPACKING=POINT
DT=(SINGLE SINGLE)
0.48785723053262553  0.40319087250096886
0.48907466981600001  0.39873760775400002
0.48907466981600001  0.39873760775400002
0.48907466981600001  0.39873760775400002
1  2  3  4
  
ZONE T='segment157'
STRANDID=0, SOLUTIONTIME=0
Nodes=4, Elements=1, ZONETYPE=FEQuadrilateral
DATAPACKING=POINT
DT=(SINGLE SINGLE)
0.48774116920761135  0.39812847441848948
0.48907466981600001  0.39873760775400002
0.48907466981600001  0.39873760775400002
0.48907466981600001  0.39873760775400002
1  2  3  4
  
  
 
  
  
ZONE T='segment167'
STRANDID=0, SOLUTIONTIME=0
Nodes=4, Elements=1, ZONETYPE=FEQuadrilateral
DATAPACKING=POINT
DT=(SINGLE SINGLE)
0.17090720922972977  0.2857799077780771
0.18044123208858742  0.2890686537808479
0.18044123208858742  0.2890686537808479
0.18044123208858742  0.2890686537808479
1  2  3  4
  
  
ZONE T='segment169'
STRANDID=0, SOLUTIONTIME=0
Nodes=4, Elements=1, ZONETYPE=FEQuadrilateral
DATAPACKING=POINT
DT=(SINGLE SINGLE)
0.7308618140428238  0.50793171842353491
0.73903814891410913  0.51191214222704262
0.73903814891410913  0.51191214222704262
0.73903814891410913  0.51191214222704262
1  2  3  4
  
ZONE T='segment170'
STRANDID=0, SOLUTIONTIME=0
Nodes=4, Elements=1, ZONETYPE=FEQuadrilateral
DATAPACKING=POINT
DT=(SINGLE SINGLE)
0.46362786684842144  0.45319237470569673
0.46420637802641235  0.45337991496435748
0.46420637802641235  0.45337991496435748
0.46420637802641235  0.45337991496435748
1  2  3  4
  
ZONE T='segment171'
STRANDID=0, SOLUTIONTIME=0
Nodes=4, Elements=1, ZONETYPE=FEQuadrilateral
DATAPACKING=POINT
DT=(SINGLE SINGLE)
0.44021689519729679  0.44560306641575187
0.43623427344979199  0.44431199038975533
0.43623427344979199  0.44431199038975533
0.43623427344979199  0.44431199038975533
1  2  3  4
  
  
  
ZONE T='segment174'
STRANDID=0, SOLUTIONTIME=0
Nodes=4, Elements=1, ZONETYPE=FEQuadrilateral
DATAPACKING=POINT
DT=(SINGLE SINGLE)
0.121901  0.48875299999999999
0.121901  0.48875299999999999
0.121901  0.48875299999999999
0.121901  0.48875299999999999
1  2  3  4
  
ZONE T='segment175'
STRANDID=0, SOLUTIONTIME=0
Nodes=4, Elements=1, ZONETYPE=FEQuadrilateral
DATAPACKING=POINT
DT=(SINGLE SINGLE)
0.42794849515759803  0.41405320813701574
0.42819770698540632  0.41310442206485143
0.42819770698540632  0.41310442206485143
0.42819770698540632  0.41310442206485143
1  2  3  4
  
ZONE T='segment176'
STRANDID=0, SOLUTIONTIME=0
Nodes=4, Elements=1, ZONETYPE=FEQuadrilateral
DATAPACKING=POINT
DT=(SINGLE SINGLE)
0.75479947120398616  0.54492166737113679
0.75676955545805358  0.54543389212113824
0.75676955545805358  0.54543389212113824
0.75676955545805358  0.54543389212113824
1  2  3  4
  
  
  
ZONE T='segment179'
STRANDID=0, SOLUTIONTIME=0
Nodes=4, Elements=1, ZONETYPE=FEQuadrilateral
DATAPACKING=POINT
DT=(SINGLE SINGLE)
0.4850326085095274  0.39689122368003615
0.48774116920761135  0.39812847441848948
0.48774116920761135  0.39812847441848948
0.48774116920761135  0.39812847441848948
1  2  3  4
  
ZONE T='segment180'
STRANDID=0, SOLUTIONTIME=0
Nodes=4, Elements=1, ZONETYPE=FEQuadrilateral
DATAPACKING=POINT
DT=(SINGLE SINGLE)
0.45811205746530909  0.38459411264147209
0.45269711803750079  0.38212060787177093
0.45269711803750079  0.38212060787177093
0.45269711803750079  0.38212060787177093
1  2  3  4
  
ZONE T='segment181'
STRANDID=0, SOLUTIONTIME=0
Nodes=4, Elements=1, ZONETYPE=FEQuadrilateral
DATAPACKING=POINT
DT=(SINGLE SINGLE)
0.74479547864858975  0.54232061486532424
0.74067291711262384  0.54124874291478919
0.74067291711262384  0.54124874291478919
0.74067291711262384  0.54124874291478919
1  2  3  4
  
  
ZONE T='segment183'
STRANDID=0, SOLUTIONTIME=0
Nodes=4, Elements=1, ZONETYPE=FEQuadrilateral
DATAPACKING=POINT
DT=(SINGLE SINGLE)
0.74492777688512724  0.51477934565482486
0.73903814891410913  0.51191214222704262
0.73903814891410913  0.51191214222704262
0.73903814891410913  0.51191214222704262
1  2  3  4
  
ZONE T='segment184'
STRANDID=0, SOLUTIONTIME=0
Nodes=4, Elements=1, ZONETYPE=FEQuadrilateral
DATAPACKING=POINT
DT=(SINGLE SINGLE)
0.16902362602625565  0.34474010000449662
0.16973042855361978  0.3426904105546511
0.16973042855361978  0.3426904105546511
0.16973042855361978  0.3426904105546511
1  2  3  4
  
  
ZONE T='segment186'
STRANDID=0, SOLUTIONTIME=0
Nodes=4, Elements=1, ZONETYPE=FEQuadrilateral
DATAPACKING=POINT
DT=(SINGLE SINGLE)
0.42794849515759803  0.41405320813701574
0.4247545799077691  0.42621291312116477
0.4247545799077691  0.42621291312116477
0.4247545799077691  0.42621291312116477
1  2  3  4
  
  
  
  
  
  
  
ZONE T='segment194'
STRANDID=0, SOLUTIONTIME=0
Nodes=4, Elements=1, ZONETYPE=FEQuadrilateral
DATAPACKING=POINT
DT=(SINGLE SINGLE)
0.48540448325510138  0.41216276385800232
0.48547319580579251  0.41191142058048147
0.48547319580579251  0.41191142058048147
0.48547319580579251  0.41191142058048147
1  2  3  4
  
  
ZONE T='segment196'
STRANDID=0, SOLUTIONTIME=0
Nodes=4, Elements=1, ZONETYPE=FEQuadrilateral
DATAPACKING=POINT
DT=(SINGLE SINGLE)
0.38123913435950718  0.57533167913469541
0.38123913435950718  0.57533167913469541
0.38123913435950718  0.57533167913469541
0.38123913435950718  0.57533167913469541
1  2  3  4
  
ZONE T='segment197'
STRANDID=0, SOLUTIONTIME=0
Nodes=4, Elements=1, ZONETYPE=FEQuadrilateral
DATAPACKING=POINT
DT=(SINGLE SINGLE)
0.76060653835596004  0.5224121195505218
0.76377788207722475  0.52395600103726947
0.76377788207722475  0.52395600103726947
0.76377788207722475  0.52395600103726947
1  2  3  4
  
  
  
ZONE T='segment200'
STRANDID=0, SOLUTIONTIME=0
Nodes=4, Elements=1, ZONETYPE=FEQuadrilateral
DATAPACKING=POINT
DT=(SINGLE SINGLE)
0.38118716799399999  0.57531363146900005
0.38118716799399999  0.57531363146900005
0.38118716799399999  0.57531363146900005
0.38118716799399999  0.57531363146900005
1  2  3  4
  
ZONE T='segment201'
STRANDID=0, SOLUTIONTIME=0
Nodes=4, Elements=1, ZONETYPE=FEQuadrilateral
DATAPACKING=POINT
DT=(SINGLE SINGLE)
0.38123913435950718  0.57533167913469541
0.38118716799399999  0.57531363146900005
0.38118716799399999  0.57531363146900005
0.38118716799399999  0.57531363146900005
1  2  3  4
  
  
  
  
  
ZONE T='segment207'
STRANDID=0, SOLUTIONTIME=0
Nodes=4, Elements=1, ZONETYPE=FEQuadrilateral
DATAPACKING=POINT
DT=(SINGLE SINGLE)
0.37033308268478105  0.64268628168829334
0.37033308268478105  0.64268628168829334
0.37033308268478105  0.64268628168829334
0.37033308268478105  0.64268628168829334
1  2  3  4
  
  
ZONE T='segment209'
STRANDID=0, SOLUTIONTIME=0
Nodes=4, Elements=1, ZONETYPE=FEQuadrilateral
DATAPACKING=POINT
DT=(SINGLE SINGLE)
0.7033976864675513  0.51670970132857663
0.70881444028919982  0.50457617276842304
0.70881444028919982  0.50457617276842304
0.70881444028919982  0.50457617276842304
1  2  3  4
  
  
  
ZONE T='segment212'
STRANDID=0, SOLUTIONTIME=0
Nodes=4, Elements=1, ZONETYPE=FEQuadrilateral
DATAPACKING=POINT
DT=(SINGLE SINGLE)
0.48027346955816197  0.43093147185423003
0.48001882711839094  0.43186292709442176
0.48001882711839094  0.43186292709442176
0.48001882711839094  0.43186292709442176
1  2  3  4
  
ZONE T='segment213'
STRANDID=0, SOLUTIONTIME=0
Nodes=4, Elements=1, ZONETYPE=FEQuadrilateral
DATAPACKING=POINT
DT=(SINGLE SINGLE)
0.7132254143105774  0.53411235256401379
0.7187534298623135  0.53554964458751264
0.7187534298623135  0.53554964458751264
0.7187534298623135  0.53554964458751264
1  2  3  4
  
ZONE T='segment214'
STRANDID=0, SOLUTIONTIME=0
Nodes=4, Elements=1, ZONETYPE=FEQuadrilateral
DATAPACKING=POINT
DT=(SINGLE SINGLE)
0.18484728195166064  0.29058851366472976
0.18739400000000001  0.29146699999999998
0.18739400000000001  0.29146699999999998
0.18739400000000001  0.29146699999999998
1  2  3  4
  
ZONE T='segment215'
STRANDID=0, SOLUTIONTIME=0
Nodes=4, Elements=1, ZONETYPE=FEQuadrilateral
DATAPACKING=POINT
DT=(SINGLE SINGLE)
0.18739400000000001  0.29146699999999998
0.18739400000000001  0.29146699999999998
0.18739400000000001  0.29146699999999998
0.18739400000000001  0.29146699999999998
1  2  3  4
  
ZONE T='segment216'
STRANDID=0, SOLUTIONTIME=0
Nodes=4, Elements=1, ZONETYPE=FEQuadrilateral
DATAPACKING=POINT
DT=(SINGLE SINGLE)
0.18724500277419531  0.29189908396965847
0.18739400000000001  0.29146699999999998
0.18739400000000001  0.29146699999999998
0.18739400000000001  0.29146699999999998
1  2  3  4
  
  
ZONE T='segment218'
STRANDID=0, SOLUTIONTIME=0
Nodes=4, Elements=1, ZONETYPE=FEQuadrilateral
DATAPACKING=POINT
DT=(SINGLE SINGLE)
0.17789684251266491  0.31900824773422509
0.17836097083619867  0.31766230046990335
0.17836097083619867  0.31766230046990335
0.17836097083619867  0.31766230046990335
1  2  3  4
  
ZONE T='segment219'
STRANDID=0, SOLUTIONTIME=0
Nodes=4, Elements=1, ZONETYPE=FEQuadrilateral
DATAPACKING=POINT
DT=(SINGLE SINGLE)
0.43449375675499935  0.38913443483119781
0.43798831932914523  0.3758301212766853
0.43798831932914523  0.3758301212766853
0.43798831932914523  0.3758301212766853
1  2  3  4
  
ZONE T='segment220'
STRANDID=0, SOLUTIONTIME=0
Nodes=4, Elements=1, ZONETYPE=FEQuadrilateral
DATAPACKING=POINT
DT=(SINGLE SINGLE)
0.44392829250051796  0.37811507243050324
0.43893629446196625  0.37583476419745365
0.43893629446196625  0.37583476419745365
0.43893629446196625  0.37583476419745365
1  2  3  4
  
  
ZONE T='segment222'
STRANDID=0, SOLUTIONTIME=0
Nodes=4, Elements=1, ZONETYPE=FEQuadrilateral
DATAPACKING=POINT
DT=(SINGLE SINGLE)
0.74869733272231342  0.54333510255707074
0.75225002447418765  0.54425880754109812
0.75225002447418765  0.54425880754109812
0.75225002447418765  0.54425880754109812
1  2  3  4
  
  
  
ZONE T='segment225'
STRANDID=0, SOLUTIONTIME=0
Nodes=4, Elements=1, ZONETYPE=FEQuadrilateral
DATAPACKING=POINT
DT=(SINGLE SINGLE)
0.76060653835596004  0.5224121195505218
0.7578718334459027  0.52108080366254494
0.7578718334459027  0.52108080366254494
0.7578718334459027  0.52108080366254494
1  2  3  4
  
ZONE T='segment226'
STRANDID=0, SOLUTIONTIME=0
Nodes=4, Elements=1, ZONETYPE=FEQuadrilateral
DATAPACKING=POINT
DT=(SINGLE SINGLE)
0.47785800734522443  0.43976697836975359
0.48001882711839094  0.43186292709442176
0.48001882711839094  0.43186292709442176
0.48001882711839094  0.43186292709442176
1  2  3  4
  
  
ZONE T='segment228'
STRANDID=0, SOLUTIONTIME=0
Nodes=4, Elements=1, ZONETYPE=FEQuadrilateral
DATAPACKING=POINT
DT=(SINGLE SINGLE)
0.163137  0.36181099999999999
0.163137  0.36181099999999999
0.163137  0.36181099999999999
0.163137  0.36181099999999999
1  2  3  4
  
ZONE T='segment229'
STRANDID=0, SOLUTIONTIME=0
Nodes=4, Elements=1, ZONETYPE=FEQuadrilateral
DATAPACKING=POINT
DT=(SINGLE SINGLE)
0.15749988170480256  0.36003806330805455
0.163137  0.36181099999999999
0.163137  0.36181099999999999
0.163137  0.36181099999999999
1  2  3  4
  
ZONE T='segment231'
STRANDID=0, SOLUTIONTIME=0
Nodes=4, Elements=1, ZONETYPE=FEQuadrilateral
DATAPACKING=POINT
DT=(SINGLE SINGLE)
0.7132254143105774  0.53411235256401379
0.70390845072178676  0.53168992858128927
0.70390845072178676  0.53168992858128927
0.70390845072178676  0.53168992858128927
1  2  3  4
  
ZONE T='segment232'
STRANDID=0, SOLUTIONTIME=0
Nodes=4, Elements=1, ZONETYPE=FEQuadrilateral
DATAPACKING=POINT
DT=(SINGLE SINGLE)
0.44287081647099896  0.44646340775585175
0.44021689519729679  0.44560306641575187
0.44021689519729679  0.44560306641575187
0.44021689519729679  0.44560306641575187
1  2  3  4
  
ZONE T='segment233'
STRANDID=0, SOLUTIONTIME=0
Nodes=4, Elements=1, ZONETYPE=FEQuadrilateral
DATAPACKING=POINT
DT=(SINGLE SINGLE)
0.18595126396494241  0.29565085718143591
0.18724500277419531  0.29189908396965847
0.18724500277419531  0.29189908396965847
0.18724500277419531  0.29189908396965847
1  2  3  4
  
ZONE T='segment234'
STRANDID=0, SOLUTIONTIME=0
Nodes=4, Elements=1, ZONETYPE=FEQuadrilateral
DATAPACKING=POINT
DT=(SINGLE SINGLE)
0.18724500277419531  0.29189908396965847
0.18724500277419531  0.29189908396965847
0.18724500277419531  0.29189908396965847
0.18724500277419531  0.29189908396965847
1  2  3  4
  
  
ZONE T='segment236'
STRANDID=0, SOLUTIONTIME=0
Nodes=4, Elements=1, ZONETYPE=FEQuadrilateral
DATAPACKING=POINT
DT=(SINGLE SINGLE)
0.73071507224801924  0.53865968887519966
0.7361777984489003  0.54008000557322688
0.7361777984489003  0.54008000557322688
0.7361777984489003  0.54008000557322688
1  2  3  4
  
  
ZONE T='segment238'
STRANDID=0, SOLUTIONTIME=0
Nodes=4, Elements=1, ZONETYPE=FEQuadrilateral
DATAPACKING=POINT
DT=(SINGLE SINGLE)
0.43329414709782121  0.5944161923681055
0.43329414709782121  0.5944161923681055
0.43329414709782121  0.5944161923681055
0.43329414709782121  0.5944161923681055
1  2  3  4
  
ZONE T='segment239'
STRANDID=0, SOLUTIONTIME=0
Nodes=4, Elements=1, ZONETYPE=FEQuadrilateral
DATAPACKING=POINT
DT=(SINGLE SINGLE)
0.43446906482166403  0.38922844065206652
0.43444687307751828  0.38931292788506661
0.43444687307751828  0.38931292788506661
0.43444687307751828  0.38931292788506661
1  2  3  4
  
ZONE T='segment240'
STRANDID=0, SOLUTIONTIME=0
Nodes=4, Elements=1, ZONETYPE=FEQuadrilateral
DATAPACKING=POINT
DT=(SINGLE SINGLE)
0.46201347689704986  0.45266902594325614
0.4538148866897268  0.4500112281570926
0.4538148866897268  0.4500112281570926
0.4538148866897268  0.4500112281570926
1  2  3  4
  
  
ZONE T='segment242'
STRANDID=0, SOLUTIONTIME=0
Nodes=4, Elements=1, ZONETYPE=FEQuadrilateral
DATAPACKING=POINT
DT=(SINGLE SINGLE)
0.71524221830402235  0.50032774773756916
0.71152001133499998  0.49851569362600001
0.71152001133499998  0.49851569362600001
0.71152001133499998  0.49851569362600001
1  2  3  4
  
ZONE T='segment243'
STRANDID=0, SOLUTIONTIME=0
Nodes=4, Elements=1, ZONETYPE=FEQuadrilateral
DATAPACKING=POINT
DT=(SINGLE SINGLE)
0.71128613966103604  0.49903956617566481
0.71152001133499998  0.49851569362600001
0.71152001133499998  0.49851569362600001
0.71152001133499998  0.49851569362600001
1  2  3  4
  
  
  
ZONE T='segment246'
STRANDID=0, SOLUTIONTIME=0
Nodes=4, Elements=1, ZONETYPE=FEQuadrilateral
DATAPACKING=POINT
DT=(SINGLE SINGLE)
0.46107037173295767  0.38594544898583183
0.45811205746530909  0.38459411264147209
0.45811205746530909  0.38459411264147209
0.45811205746530909  0.38459411264147209
1  2  3  4
  
ZONE T='segment247'
STRANDID=0, SOLUTIONTIME=0
Nodes=4, Elements=1, ZONETYPE=FEQuadrilateral
DATAPACKING=POINT
DT=(SINGLE SINGLE)
0.4313792876112208  0.40099167680798786
0.42879050276732888  0.41084756135935585
0.42879050276732888  0.41084756135935585
0.42879050276732888  0.41084756135935585
1  2  3  4
  
  
  
ZONE T='segment250'
STRANDID=0, SOLUTIONTIME=0
Nodes=4, Elements=1, ZONETYPE=FEQuadrilateral
DATAPACKING=POINT
DT=(SINGLE SINGLE)
0.7308618140428238  0.50793171842353491
0.72667591360385708  0.50589392789652365
0.72667591360385708  0.50589392789652365
0.72667591360385708  0.50589392789652365
1  2  3  4
  
  
  
  
  
  
ZONE T='segment257'
STRANDID=0, SOLUTIONTIME=0
Nodes=4, Elements=1, ZONETYPE=FEQuadrilateral
DATAPACKING=POINT
DT=(SINGLE SINGLE)
0.1407517680194208  0.35477059441371095
0.13626705749040485  0.35336010284101849
0.13626705749040485  0.35336010284101849
0.13626705749040485  0.35336010284101849
1  2  3  4
  
ZONE T='segment258'
STRANDID=0, SOLUTIONTIME=0
Nodes=4, Elements=1, ZONETYPE=FEQuadrilateral
DATAPACKING=POINT
DT=(SINGLE SINGLE)
0.74479547864858975  0.54232061486532424
0.74869733272231342  0.54333510255707074
0.74869733272231342  0.54333510255707074
0.74869733272231342  0.54333510255707074
1  2  3  4
  
ZONE T='segment259'
STRANDID=0, SOLUTIONTIME=0
Nodes=4, Elements=1, ZONETYPE=FEQuadrilateral
DATAPACKING=POINT
DT=(SINGLE SINGLE)
0.4313792876112208  0.40099167680798786
0.43444687307751828  0.38931292788506661
0.43444687307751828  0.38931292788506661
0.43444687307751828  0.38931292788506661
1  2  3  4
  
ZONE T='segment1'
STRANDID=0, SOLUTIONTIME=0
Nodes=4, Elements=1, ZONETYPE=FEQuadrilateral
DATAPACKING=POINT
DT=(SINGLE SINGLE)
0  0
0  0
0  0
0  0
1  2  3  4


ZONE T='segment161'
STRANDID=0, SOLUTIONTIME=0
Nodes=4, Elements=1, ZONETYPE=FEQuadrilateral
DATAPACKING=POINT
DT=(SINGLE SINGLE)
0.70172026403946508  0.53112099688509673
0.69745871877300003039  0.53001298896399995364
0.69745871877300003039  0.53001298896399995364
0.69745871877300003039  0.53001298896399995364
1  2  3  4

ZONE T='segment162'
STRANDID=0, SOLUTIONTIME=0
Nodes=4, Elements=1, ZONETYPE=FEQuadrilateral
DATAPACKING=POINT
DT=(SINGLE SINGLE)
0.69960811260142419  0.52519834678846455
0.69745871877300003039  0.53001298896399995364
0.69745871877300003039  0.53001298896399995364
0.69745871877300003039  0.53001298896399995364
1  2  3  4

  

ZONE T='segment_add_1'
STRANDID=0, SOLUTIONTIME=0
Nodes=4, Elements=1, ZONETYPE=FEQuadrilateral
DATAPACKING=POINT
DT=(SINGLE SINGLE)
0.16411169591760405  0.35898443407560959
0.16313700000000000423  0.36181099999999999373
0.16313700000000000423  0.36181099999999999373
0.16313700000000000423  0.36181099999999999373
1 2 3 4


ZONE T='segment18'
STRANDID=0, SOLUTIONTIME=0
Nodes=4, Elements=1, ZONETYPE=FEQuadrilateral
DATAPACKING=POINT
DT=(SINGLE SINGLE)
0.088971810862988276  0.57357645116365441
0.083592994948928911  0.57212093898328464
0.083592994948928911  0.57212093898328464
0.083592994948928911  0.57212093898328464
1  2  3  4

ZONE T='segment71'
STRANDID=0, SOLUTIONTIME=0
Nodes=4, Elements=1, ZONETYPE=FEQuadrilateral
DATAPACKING=POINT
DT=(SINGLE SINGLE)
0.088971810862988276  0.57357645116365441
0.090062673157651596  0.57387163943229136
0.090062673157651596  0.57387163943229136
0.090062673157651596  0.57387163943229136
1  2  3  4

ZONE T='segment92'
STRANDID=0, SOLUTIONTIME=0
Nodes=4, Elements=1, ZONETYPE=FEQuadrilateral
DATAPACKING=POINT
DT=(SINGLE SINGLE)
0.06640237323731088  0.56746914206567889
0.070734778930174297  0.5686414947464582
0.070734778930174297  0.5686414947464582
0.070734778930174297  0.5686414947464582
1  2  3  4

ZONE T='segment141'
STRANDID=0, SOLUTIONTIME=0
Nodes=4, Elements=1, ZONETYPE=FEQuadrilateral
DATAPACKING=POINT
DT=(SINGLE SINGLE)
0.079701693492207404  0.57106794948555062
0.083592994948928911  0.57212093898328464
0.083592994948928911  0.57212093898328464
0.083592994948928911  0.57212093898328464
1  2  3  4

ZONE T='segment149'
STRANDID=0, SOLUTIONTIME=0
Nodes=4, Elements=1, ZONETYPE=FEQuadrilateral
DATAPACKING=POINT
DT=(SINGLE SINGLE)
0.090062673157651596  0.57387163943229136
0.095219200000000004  0.57526699999999997
0.095219200000000004  0.57526699999999997
0.095219200000000004  0.57526699999999997
1  2  3  4

ZONE T='segment235'
STRANDID=0, SOLUTIONTIME=0
Nodes=4, Elements=1, ZONETYPE=FEQuadrilateral
DATAPACKING=POINT
DT=(SINGLE SINGLE)
0.078856036204931645  0.57083911390134123
0.079701693492207404  0.57106794948555062
0.079701693492207404  0.57106794948555062
0.079701693492207404  0.57106794948555062
1  2  3  4

ZONE T='segment248'
STRANDID=0, SOLUTIONTIME=0
Nodes=4, Elements=1, ZONETYPE=FEQuadrilateral
DATAPACKING=POINT
DT=(SINGLE SINGLE)
0.078856036204931645  0.57083911390134123
0.070734778930174297  0.5686414947464582
0.070734778930174297  0.5686414947464582
0.070734778930174297  0.5686414947464582
1  2  3  4

ZONE T='segment_add_2'
STRANDID=0, SOLUTIONTIME=0
Nodes=4, Elements=1, ZONETYPE=FEQuadrilateral
DATAPACKING=POINT
DT=(SINGLE SINGLE)
0.095219200000000004  0.57526699999999997
0.097186524158493048  0.56888807945311537
0.097186524158493048  0.56888807945311537
0.097186524158493048  0.56888807945311537
1 2 3 4

ZONE T='segment70'
STRANDID=0, SOLUTIONTIME=0
Nodes=4, Elements=1, ZONETYPE=FEQuadrilateral
DATAPACKING=POINT
DT=(SINGLE SINGLE)
0.09784923816961974  0.5667392724026683
0.097186524158493048  0.56888807945311537
0.097186524158493048  0.56888807945311537
0.097186524158493048  0.56888807945311537
1  2  3  4

ZONE T='segment54'
STRANDID=0, SOLUTIONTIME=0
Nodes=4, Elements=1, ZONETYPE=FEQuadrilateral
DATAPACKING=POINT
DT=(SINGLE SINGLE)
0.11339564690226271  0.51633105387558731
0.11157081457474607  0.52224795393415802
0.11157081457474607  0.52224795393415802
0.11157081457474607  0.52224795393415802
1  2  3  4

ZONE T='segment104'
STRANDID=0, SOLUTIONTIME=0
Nodes=4, Elements=1, ZONETYPE=FEQuadrilateral
DATAPACKING=POINT
DT=(SINGLE SINGLE)
0.11157081457474607  0.52224795393415802
0.10952447742161342  0.5288830689738524
0.10952447742161342  0.5288830689738524
0.10952447742161342  0.5288830689738524
1  2  3  4

ZONE T='segment107'
STRANDID=0, SOLUTIONTIME=0
Nodes=4, Elements=1, ZONETYPE=FEQuadrilateral
DATAPACKING=POINT
DT=(SINGLE SINGLE)
0.11339564690226271  0.51633105387558731
0.11478124842640616  0.51183833111101551
0.11478124842640616  0.51183833111101551
0.11478124842640616  0.51183833111101551
1  2  3  4

ZONE T='segment133'
STRANDID=0, SOLUTIONTIME=0
Nodes=4, Elements=1, ZONETYPE=FEQuadrilateral
DATAPACKING=POINT
DT=(SINGLE SINGLE)
0.10815765486628334  0.53331490215421606
0.10952447742161342  0.5288830689738524
0.10952447742161342  0.5288830689738524
0.10952447742161342  0.5288830689738524
1  2  3  4

ZONE T='segment142'
STRANDID=0, SOLUTIONTIME=0
Nodes=4, Elements=1, ZONETYPE=FEQuadrilateral
DATAPACKING=POINT
DT=(SINGLE SINGLE)
0.098865287757786066  0.56344479773939138
0.09784923816961974  0.5667392724026683
0.09784923816961974  0.5667392724026683
0.09784923816961974  0.5667392724026683
1  2  3  4

ZONE T='segment147'
STRANDID=0, SOLUTIONTIME=0
Nodes=4, Elements=1, ZONETYPE=FEQuadrilateral
DATAPACKING=POINT
DT=(SINGLE SINGLE)
0.10674268176960405  0.53790286033117984
0.10815765486628334  0.53331490215421606
0.10815765486628334  0.53331490215421606
0.10815765486628334  0.53331490215421606
1  2  3  4

ZONE T='segment153'
STRANDID=0, SOLUTIONTIME=0
Nodes=4, Elements=1, ZONETYPE=FEQuadrilateral
DATAPACKING=POINT
DT=(SINGLE SINGLE)
0.11836536613658942  0.50021706269663602
0.1213265526002722  0.49061560830753731
0.1213265526002722  0.49061560830753731
0.1213265526002722  0.49061560830753731
1  2  3  4

ZONE T='segment177'
STRANDID=0, SOLUTIONTIME=0
Nodes=4, Elements=1, ZONETYPE=FEQuadrilateral
DATAPACKING=POINT
DT=(SINGLE SINGLE)
0.11478124842640616  0.51183833111101551
0.11706448930519447  0.50443507115900743
0.11706448930519447  0.50443507115900743
0.11706448930519447  0.50443507115900743
1  2  3  4

ZONE T='segment191'
STRANDID=0, SOLUTIONTIME=0
Nodes=4, Elements=1, ZONETYPE=FEQuadrilateral
DATAPACKING=POINT
DT=(SINGLE SINGLE)
0.11795514682603148  0.50154717211330224
0.11706448930519447  0.50443507115900743
0.11706448930519447  0.50443507115900743
0.11706448930519447  0.50443507115900743
1  2  3  4

ZONE T='segment203'
STRANDID=0, SOLUTIONTIME=0
Nodes=4, Elements=1, ZONETYPE=FEQuadrilateral
DATAPACKING=POINT
DT=(SINGLE SINGLE)
0.10473920140352419  0.54439901502805299
0.10305234464115759  0.54986853829632532
0.10305234464115759  0.54986853829632532
0.10305234464115759  0.54986853829632532
1  2  3  4

ZONE T='segment211'
STRANDID=0, SOLUTIONTIME=0
Nodes=4, Elements=1, ZONETYPE=FEQuadrilateral
DATAPACKING=POINT
DT=(SINGLE SINGLE)
0.10128607587959396  0.55559554980371673
0.10305234464115759  0.54986853829632532
0.10305234464115759  0.54986853829632532
0.10305234464115759  0.54986853829632532
1  2  3  4

ZONE T='segment227'
STRANDID=0, SOLUTIONTIME=0
Nodes=4, Elements=1, ZONETYPE=FEQuadrilateral
DATAPACKING=POINT
DT=(SINGLE SINGLE)
0.098865287757786066  0.56344479773939138
0.10128607587959396  0.55559554980371673
0.10128607587959396  0.55559554980371673
0.10128607587959396  0.55559554980371673
1  2  3  4

ZONE T='segment252'
STRANDID=0, SOLUTIONTIME=0
Nodes=4, Elements=1, ZONETYPE=FEQuadrilateral
DATAPACKING=POINT
DT=(SINGLE SINGLE)
0.10674268176960405  0.53790286033117984
0.10473920140352419  0.54439901502805299
0.10473920140352419  0.54439901502805299
0.10473920140352419  0.54439901502805299
1  2  3  4

ZONE T='segment256'
STRANDID=0, SOLUTIONTIME=0
Nodes=4, Elements=1, ZONETYPE=FEQuadrilateral
DATAPACKING=POINT
DT=(SINGLE SINGLE)
0.11836536613658942  0.50021706269663602
0.11795514682603148  0.50154717211330224
0.11795514682603148  0.50154717211330224
0.11795514682603148  0.50154717211330224
1  2  3  4

ZONE T='segment172'
STRANDID=0, SOLUTIONTIME=0
Nodes=4, Elements=1, ZONETYPE=FEQuadrilateral
DATAPACKING=POINT
DT=(SINGLE SINGLE)
0.1213265526002722  0.49061560830753731
0.121901  0.48875299999999999
0.121901  0.48875299999999999
0.121901  0.48875299999999999
1  2  3  4

ZONE T='segment30'
STRANDID=0, SOLUTIONTIME=0
Nodes=4, Elements=1, ZONETYPE=FEQuadrilateral
DATAPACKING=POINT
DT=(SINGLE SINGLE)
0.10077998819044132  0.48346681023040272
0.10257622638605085  0.48391637467641524
0.10257622638605085  0.48391637467641524
0.10257622638605085  0.48391637467641524
1  2  3  4

ZONE T='segment58'
STRANDID=0, SOLUTIONTIME=0
Nodes=4, Elements=1, ZONETYPE=FEQuadrilateral
DATAPACKING=POINT
DT=(SINGLE SINGLE)
0.10257622638605085  0.48391637467641524
0.10512683600558448  0.48455474402152932
0.10512683600558448  0.48455474402152932
0.10512683600558448  0.48455474402152932
1  2  3  4

ZONE T='segment62'
STRANDID=0, SOLUTIONTIME=0
Nodes=4, Elements=1, ZONETYPE=FEQuadrilateral
DATAPACKING=POINT
DT=(SINGLE SINGLE)
0.10077998819044132  0.48346681023040272
0.094338732138117803  0.48185468567149592
0.094338732138117803  0.48185468567149592
0.094338732138117803  0.48185468567149592
1  2  3  4

ZONE T='segment91'
STRANDID=0, SOLUTIONTIME=0
Nodes=4, Elements=1, ZONETYPE=FEQuadrilateral
DATAPACKING=POINT
DT=(SINGLE SINGLE)
0.11530689378618642  0.48710261993670562
0.11231927369021581  0.48635487513502834
0.11231927369021581  0.48635487513502834
0.11231927369021581  0.48635487513502834
1  2  3  4

ZONE T='segment173'
STRANDID=0, SOLUTIONTIME=0
Nodes=4, Elements=1, ZONETYPE=FEQuadrilateral
DATAPACKING=POINT
DT=(SINGLE SINGLE)
0.11530689378618642  0.48710261993670562
0.121901  0.48875299999999999
0.121901  0.48875299999999999
0.121901  0.48875299999999999
1  2  3  4

ZONE T='segment217'
STRANDID=0, SOLUTIONTIME=0
Nodes=4, Elements=1, ZONETYPE=FEQuadrilateral
DATAPACKING=POINT
DT=(SINGLE SINGLE)
0.11231927369021581  0.48635487513502834
0.10512683600558448  0.48455474402152932
0.10512683600558448  0.48455474402152932
0.10512683600558448  0.48455474402152932
1  2  3  4

ZONE T='segment8'
STRANDID=0, SOLUTIONTIME=0
Nodes=4, Elements=1, ZONETYPE=FEQuadrilateral
DATAPACKING=POINT
DT=(SINGLE SINGLE)
0.37013699130660471  0.61513843673398239
0.37245054342459494  0.6068004014992654
0.37245054342459494  0.6068004014992654
0.37245054342459494  0.6068004014992654
1  2  3  4

ZONE T='segment47'
STRANDID=0, SOLUTIONTIME=0
Nodes=4, Elements=1, ZONETYPE=FEQuadrilateral
DATAPACKING=POINT
DT=(SINGLE SINGLE)
0.37354363794480183  0.60286089196607262
0.37597405953552288  0.5941016594849593
0.37597405953552288  0.5941016594849593
0.37597405953552288  0.5941016594849593
1  2  3  4

ZONE T='segment69'
STRANDID=0, SOLUTIONTIME=0
Nodes=4, Elements=1, ZONETYPE=FEQuadrilateral
DATAPACKING=POINT
DT=(SINGLE SINGLE)
0.37354363794480183  0.60286089196607262
0.37291790591910023  0.6051160284020406
0.37291790591910023  0.6051160284020406
0.37291790591910023  0.6051160284020406
1  2  3  4

ZONE T='segment75'
STRANDID=0, SOLUTIONTIME=0
Nodes=4, Elements=1, ZONETYPE=FEQuadrilateral
DATAPACKING=POINT
DT=(SINGLE SINGLE)
0.36843689285659242  0.62126558669894794
0.37013699130660471  0.61513843673398239
0.37013699130660471  0.61513843673398239
0.37013699130660471  0.61513843673398239
1  2  3  4

ZONE T='segment87'
STRANDID=0, SOLUTIONTIME=0
Nodes=4, Elements=1, ZONETYPE=FEQuadrilateral
DATAPACKING=POINT
DT=(SINGLE SINGLE)
0.36412478157393879  0.63680642346298844
0.36378282023154784  0.63803885116565162
0.36378282023154784  0.63803885116565162
0.36378282023154784  0.63803885116565162
1  2  3  4

ZONE T='segment121'
STRANDID=0, SOLUTIONTIME=0
Nodes=4, Elements=1, ZONETYPE=FEQuadrilateral
DATAPACKING=POINT
DT=(SINGLE SINGLE)
0.37291790591910023  0.6051160284020406
0.37245054342459494  0.6068004014992654
0.37245054342459494  0.6068004014992654
0.37245054342459494  0.6068004014992654
1  2  3  4

ZONE T='segment126'
STRANDID=0, SOLUTIONTIME=0
Nodes=4, Elements=1, ZONETYPE=FEQuadrilateral
DATAPACKING=POINT
DT=(SINGLE SINGLE)
0.37680640018844336  0.59110190614576619
0.37867446676569499  0.58436939952929479
0.37867446676569499  0.58436939952929479
0.37867446676569499  0.58436939952929479
1  2  3  4

ZONE T='segment134'
STRANDID=0, SOLUTIONTIME=0
Nodes=4, Elements=1, ZONETYPE=FEQuadrilateral
DATAPACKING=POINT
DT=(SINGLE SINGLE)
0.36843689285659242  0.62126558669894794
0.36741787593276592  0.62493812078606359
0.36741787593276592  0.62493812078606359
0.36741787593276592  0.62493812078606359
1  2  3  4

ZONE T='segment154'
STRANDID=0, SOLUTIONTIME=0
Nodes=4, Elements=1, ZONETYPE=FEQuadrilateral
DATAPACKING=POINT
DT=(SINGLE SINGLE)
0.37984867100440228  0.58013757080196082
0.37867446676569499  0.58436939952929479
0.37867446676569499  0.58436939952929479
0.37867446676569499  0.58436939952929479
1  2  3  4

ZONE T='segment193'
STRANDID=0, SOLUTIONTIME=0
Nodes=4, Elements=1, ZONETYPE=FEQuadrilateral
DATAPACKING=POINT
DT=(SINGLE SINGLE)
0.37597405953552288  0.5941016594849593
0.37680640018844336  0.59110190614576619
0.37680640018844336  0.59110190614576619
0.37680640018844336  0.59110190614576619
1  2  3  4

ZONE T='segment199'
STRANDID=0, SOLUTIONTIME=0
Nodes=4, Elements=1, ZONETYPE=FEQuadrilateral
DATAPACKING=POINT
DT=(SINGLE SINGLE)
0.37984867100440228  0.58013757080196082
0.38118716799399999  0.57531363146900005
0.38118716799399999  0.57531363146900005
0.38118716799399999  0.57531363146900005
1  2  3  4

ZONE T='segment202'
STRANDID=0, SOLUTIONTIME=0
Nodes=4, Elements=1, ZONETYPE=FEQuadrilateral
DATAPACKING=POINT
DT=(SINGLE SINGLE)
0.36412478157393879  0.63680642346298844
0.36515295282802729  0.63310089719571749
0.36515295282802729  0.63310089719571749
0.36515295282802729  0.63310089719571749
1  2  3  4

ZONE T='segment221'
STRANDID=0, SOLUTIONTIME=0
Nodes=4, Elements=1, ZONETYPE=FEQuadrilateral
DATAPACKING=POINT
DT=(SINGLE SINGLE)
0.36741787593276592  0.62493812078606359
0.36515295282802729  0.63310089719571749
0.36515295282802729  0.63310089719571749
0.36515295282802729  0.63310089719571749
1  2  3  4

ZONE T='segment206'
STRANDID=0, SOLUTIONTIME=0
Nodes=4, Elements=1, ZONETYPE=FEQuadrilateral
DATAPACKING=POINT
DT=(SINGLE SINGLE)
0.36378282023154784  0.63803885116565162
0.36316998757000001907  0.64024749833000005328
0.36316998757000001907  0.64024749833000005328
0.36316998757000001907  0.64024749833000005328
1  2  3  4

ZONE T='segment4'
STRANDID=0, SOLUTIONTIME=0
Nodes=4, Elements=1, ZONETYPE=FEQuadrilateral
DATAPACKING=POINT
DT=(SINGLE SINGLE)
0.43014653208832243  0.60583544682106805
0.42814675036924826  0.61309046887159746
0.42814675036924826  0.61309046887159746
0.42814675036924826  0.61309046887159746
1  2  3  4

ZONE T='segment31'
STRANDID=0, SOLUTIONTIME=0
Nodes=4, Elements=1, ZONETYPE=FEQuadrilateral
DATAPACKING=POINT
DT=(SINGLE SINGLE)
0.415728724888  0.65814191015199996
0.4159101482446495  0.65748372309067282
0.4159101482446495  0.65748372309067282
0.4159101482446495  0.65748372309067282
1  2  3  4

ZONE T='segment72'
STRANDID=0, SOLUTIONTIME=0
Nodes=4, Elements=1, ZONETYPE=FEQuadrilateral
DATAPACKING=POINT
DT=(SINGLE SINGLE)
0.42123067828033639  0.63818133505440056
0.41865010881947007  0.64754340100536634
0.41865010881947007  0.64754340100536634
0.41865010881947007  0.64754340100536634
1  2  3  4

ZONE T='segment77'
STRANDID=0, SOLUTIONTIME=0
Nodes=4, Elements=1, ZONETYPE=FEQuadrilateral
DATAPACKING=POINT
DT=(SINGLE SINGLE)
0.43262405652528996  0.59684721863122037
0.43040621347178709  0.60489334691827479
0.43040621347178709  0.60489334691827479
0.43040621347178709  0.60489334691827479
1  2  3  4

ZONE T='segment96'
STRANDID=0, SOLUTIONTIME=0
Nodes=4, Elements=1, ZONETYPE=FEQuadrilateral
DATAPACKING=POINT
DT=(SINGLE SINGLE)
0.42123067828033639  0.63818133505440056
0.42132836525487022  0.63782693579795569
0.42132836525487022  0.63782693579795569
0.42132836525487022  0.63782693579795569
1  2  3  4

ZONE T='segment102'
STRANDID=0, SOLUTIONTIME=0
Nodes=4, Elements=1, ZONETYPE=FEQuadrilateral
DATAPACKING=POINT
DT=(SINGLE SINGLE)
0.42759273020378374  0.61510040249512521
0.42814675036924826  0.61309046887159746
0.42814675036924826  0.61309046887159746
0.42814675036924826  0.61309046887159746
1  2  3  4

ZONE T='segment116'
STRANDID=0, SOLUTIONTIME=0
Nodes=4, Elements=1, ZONETYPE=FEQuadrilateral
DATAPACKING=POINT
DT=(SINGLE SINGLE)
0.43329414709782121  0.5944161923681055
0.43354723128299999  0.59349802648700001
0.43354723128299999  0.59349802648700001
0.43354723128299999  0.59349802648700001
1  2  3  4

ZONE T='segment122'
STRANDID=0, SOLUTIONTIME=0
Nodes=4, Elements=1, ZONETYPE=FEQuadrilateral
DATAPACKING=POINT
DT=(SINGLE SINGLE)
0.41855074632416445  0.64790387889530954
0.41865010881947007  0.64754340100536634
0.41865010881947007  0.64754340100536634
0.41865010881947007  0.64754340100536634
1  2  3  4

ZONE T='segment145'
STRANDID=0, SOLUTIONTIME=0
Nodes=4, Elements=1, ZONETYPE=FEQuadrilateral
DATAPACKING=POINT
DT=(SINGLE SINGLE)
0.41855074632416445  0.64790387889530954
0.4159101482446495  0.65748372309067282
0.4159101482446495  0.65748372309067282
0.4159101482446495  0.65748372309067282
1  2  3  4

ZONE T='segment151'
STRANDID=0, SOLUTIONTIME=0
Nodes=4, Elements=1, ZONETYPE=FEQuadrilateral
DATAPACKING=POINT
DT=(SINGLE SINGLE)
0.42366972854954821  0.62933268756617711
0.42132836525487022  0.63782693579795569
0.42132836525487022  0.63782693579795569
0.42132836525487022  0.63782693579795569
1  2  3  4

ZONE T='segment168'
STRANDID=0, SOLUTIONTIME=0
Nodes=4, Elements=1, ZONETYPE=FEQuadrilateral
DATAPACKING=POINT
DT=(SINGLE SINGLE)
0.42600884734907796  0.62084658215400645
0.42438699723375478  0.62673050350256743
0.42438699723375478  0.62673050350256743
0.42438699723375478  0.62673050350256743
1  2  3  4

ZONE T='segment185'
STRANDID=0, SOLUTIONTIME=0
Nodes=4, Elements=1, ZONETYPE=FEQuadrilateral
DATAPACKING=POINT
DT=(SINGLE SINGLE)
0.43014653208832243  0.60583544682106805
0.43040621347178709  0.60489334691827479
0.43040621347178709  0.60489334691827479
0.43040621347178709  0.60489334691827479
1  2  3  4

ZONE T='segment204'
STRANDID=0, SOLUTIONTIME=0
Nodes=4, Elements=1, ZONETYPE=FEQuadrilateral
DATAPACKING=POINT
DT=(SINGLE SINGLE)
0.42759273020378374  0.61510040249512521
0.42600884734907796  0.62084658215400645
0.42600884734907796  0.62084658215400645
0.42600884734907796  0.62084658215400645
1  2  3  4

ZONE T='segment224'
STRANDID=0, SOLUTIONTIME=0
Nodes=4, Elements=1, ZONETYPE=FEQuadrilateral
DATAPACKING=POINT
DT=(SINGLE SINGLE)
0.42366972854954821  0.62933268756617711
0.42438699723375478  0.62673050350256743
0.42438699723375478  0.62673050350256743
0.42438699723375478  0.62673050350256743
1  2  3  4

ZONE T='segment237'
STRANDID=0, SOLUTIONTIME=0
Nodes=4, Elements=1, ZONETYPE=FEQuadrilateral
DATAPACKING=POINT
DT=(SINGLE SINGLE)
0.43262405652528996  0.59684721863122037
0.43329414709782121  0.5944161923681055
0.43329414709782121  0.5944161923681055
0.43329414709782121  0.5944161923681055
1  2  3  4

ZONE T='segment23'
STRANDID=0, SOLUTIONTIME=0
Nodes=4, Elements=1, ZONETYPE=FEQuadrilateral
DATAPACKING=POINT
DT=(SINGLE SINGLE)
0.63311712726933045  0.67328209909327563
0.63783883830999999  0.66331404245199999
0.63783883830999999  0.66331404245199999
0.63783883830999999  0.66331404245199999
1  2  3  4

ZONE T='segment25'
STRANDID=0, SOLUTIONTIME=0
Nodes=4, Elements=1, ZONETYPE=FEQuadrilateral
DATAPACKING=POINT
DT=(SINGLE SINGLE)
0.62541149858947198  0.68954953741719549
0.63240177236828687  0.67479229277323538
0.63240177236828687  0.67479229277323538
0.63240177236828687  0.67479229277323538
1  2  3  4

ZONE T='segment80'
STRANDID=0, SOLUTIONTIME=0
Nodes=4, Elements=1, ZONETYPE=FEQuadrilateral
DATAPACKING=POINT
DT=(SINGLE SINGLE)
0.61886963973925135  0.70336012832302508
0.62236470088740881  0.69598166589923938
0.62236470088740881  0.69598166589923938
0.62236470088740881  0.69598166589923938
1  2  3  4

ZONE T='segment82'
STRANDID=0, SOLUTIONTIME=0
Nodes=4, Elements=1, ZONETYPE=FEQuadrilateral
DATAPACKING=POINT
DT=(SINGLE SINGLE)
0.61195128487248207  0.71796554415266889
0.607466446376  0.727433536534
0.607466446376  0.727433536534
0.607466446376  0.727433536534
1  2  3  4

ZONE T='segment103'
STRANDID=0, SOLUTIONTIME=0
Nodes=4, Elements=1, ZONETYPE=FEQuadrilateral
DATAPACKING=POINT
DT=(SINGLE SINGLE)
0.63311712726933045  0.67328209909327563
0.63240177236828687  0.67479229277323538
0.63240177236828687  0.67479229277323538
0.63240177236828687  0.67479229277323538
1  2  3  4

ZONE T='segment164'
STRANDID=0, SOLUTIONTIME=0
Nodes=4, Elements=1, ZONETYPE=FEQuadrilateral
DATAPACKING=POINT
DT=(SINGLE SINGLE)
0.62541149858947198  0.68954953741719549
0.62236470088740881  0.69598166589923938
0.62236470088740881  0.69598166589923938
0.62236470088740881  0.69598166589923938
1  2  3  4

ZONE T='segment182'
STRANDID=0, SOLUTIONTIME=0
Nodes=4, Elements=1, ZONETYPE=FEQuadrilateral
DATAPACKING=POINT
DT=(SINGLE SINGLE)
0.61195128487248207  0.71796554415266889
0.61456238022123189  0.71245323174982911
0.61456238022123189  0.71245323174982911
0.61456238022123189  0.71245323174982911
1  2  3  4

ZONE T='segment198'
STRANDID=0, SOLUTIONTIME=0
Nodes=4, Elements=1, ZONETYPE=FEQuadrilateral
DATAPACKING=POINT
DT=(SINGLE SINGLE)
0.61886963973925135  0.70336012832302508
0.61456238022123189  0.71245323174982911
0.61456238022123189  0.71245323174982911
0.61456238022123189  0.71245323174982911
1  2  3  4

ZONE T='segment253'
STRANDID=0, SOLUTIONTIME=0
Nodes=4, Elements=1, ZONETYPE=FEQuadrilateral
DATAPACKING=POINT
DT=(SINGLE SINGLE)
0.65865179103338967  0.74522521582344037
0.64843273681730729  0.74167314175866805
0.64843273681730729  0.74167314175866805
0.64843273681730729  0.74167314175866805
1  2  3  4

ZONE T='segment28'
STRANDID=0, SOLUTIONTIME=0
Nodes=4, Elements=1, ZONETYPE=FEQuadrilateral
DATAPACKING=POINT
DT=(SINGLE SINGLE)
0.66994912453973898  0.74915209246979697
0.65865179103338967  0.74522521582344037
0.65865179103338967  0.74522521582344037
0.65865179103338967  0.74522521582344037
1  2  3  4

ZONE T='segment35'
STRANDID=0, SOLUTIONTIME=0
Nodes=4, Elements=1, ZONETYPE=FEQuadrilateral
DATAPACKING=POINT
DT=(SINGLE SINGLE)
0.63323652180676571  0.73639104029602009
0.6244113170392912  0.73332345886353145
0.6244113170392912  0.73332345886353145
0.6244113170392912  0.73332345886353145
1  2  3  4

ZONE T='segment83'
STRANDID=0, SOLUTIONTIME=0
Nodes=4, Elements=1, ZONETYPE=FEQuadrilateral
DATAPACKING=POINT
DT=(SINGLE SINGLE)
0.61127483550200967  0.72875730681224848
0.607466446376  0.727433536534
0.607466446376  0.727433536534
0.607466446376  0.727433536534
1  2  3  4

ZONE T='segment93'
STRANDID=0, SOLUTIONTIME=0
Nodes=4, Elements=1, ZONETYPE=FEQuadrilateral
DATAPACKING=POINT
DT=(SINGLE SINGLE)
0.64663630616964574  0.7410487146269793
0.64843273681730729  0.74167314175866805
0.64843273681730729  0.74167314175866805
0.64843273681730729  0.74167314175866805
1  2  3  4
  
ZONE T='segment94'
STRANDID=0, SOLUTIONTIME=0
Nodes=4, Elements=1, ZONETYPE=FEQuadrilateral
DATAPACKING=POINT
DT=(SINGLE SINGLE)
0.66994912453973898  0.74915209246979697
0.67153502356475858  0.74970334023470786
0.67153502356475858  0.74970334023470786
0.67153502356475858  0.74970334023470786
1  2  3  4

ZONE T='segment120'
STRANDID=0, SOLUTIONTIME=0
Nodes=4, Elements=1, ZONETYPE=FEQuadrilateral
DATAPACKING=POINT
DT=(SINGLE SINGLE)
0.61830700762755419  0.73120164223683703
0.6244113170392912  0.73332345886353145
0.6244113170392912  0.73332345886353145
0.6244113170392912  0.73332345886353145
1  2  3  4

ZONE T='segment130'
STRANDID=0, SOLUTIONTIME=0
Nodes=4, Elements=1, ZONETYPE=FEQuadrilateral
DATAPACKING=POINT
DT=(SINGLE SINGLE)
0.67153502356475858  0.74970334023470786
0.67252356766731336  0.75004695147253087
0.67252356766731336  0.75004695147253087
0.67252356766731336  0.75004695147253087
1  2  3  4

ZONE T='segment159'
STRANDID=0, SOLUTIONTIME=0
Nodes=4, Elements=1, ZONETYPE=FEQuadrilateral
DATAPACKING=POINT
DT=(SINGLE SINGLE)
0.61830700762755419  0.73120164223683703
0.61127483550200967  0.72875730681224848
0.61127483550200967  0.72875730681224848
0.61127483550200967  0.72875730681224848
1  2  3  4
  
ZONE T='segment160'
STRANDID=0, SOLUTIONTIME=0
Nodes=4, Elements=1, ZONETYPE=FEQuadrilateral
DATAPACKING=POINT
DT=(SINGLE SINGLE)
0.68625733177240378  0.7548207149009134
0.67252356766731336  0.75004695147253087
0.67252356766731336  0.75004695147253087
0.67252356766731336  0.75004695147253087
1  2  3  4

ZONE T='segment187'
STRANDID=0, SOLUTIONTIME=0
Nodes=4, Elements=1, ZONETYPE=FEQuadrilateral
DATAPACKING=POINT
DT=(SINGLE SINGLE)
0.64429924181484521  0.74023636687865979
0.63323652180676571  0.73639104029602009
0.63323652180676571  0.73639104029602009
0.63323652180676571  0.73639104029602009
1  2  3  4

ZONE T='segment190'
STRANDID=0, SOLUTIONTIME=0
Nodes=4, Elements=1, ZONETYPE=FEQuadrilateral
DATAPACKING=POINT
DT=(SINGLE SINGLE)
0.64429924181484521  0.74023636687865979
0.64663630616964574  0.7410487146269793
0.64663630616964574  0.7410487146269793
0.64663630616964574  0.7410487146269793
1  2  3  4

ZONE T='segment251'
STRANDID=0, SOLUTIONTIME=0
Nodes=4, Elements=1, ZONETYPE=FEQuadrilateral
DATAPACKING=POINT
DT=(SINGLE SINGLE)
0.68625733177240378  0.7548207149009134
0.68822282220350939  0.75550390606882989
0.68822282220350939  0.75550390606882989
0.68822282220350939  0.75550390606882989
1  2  3  4

ZONE T='segment16'
STRANDID=0, SOLUTIONTIME=0
Nodes=4, Elements=1, ZONETYPE=FEQuadrilateral
DATAPACKING=POINT
DT=(SINGLE SINGLE)
0.70921458995185138  0.68931885002078119
0.70656801639667299  0.68835460608028476
0.70656801639667299  0.68835460608028476
0.70656801639667299  0.68835460608028476
1  2  3  4

ZONE T='segment19'
STRANDID=0, SOLUTIONTIME=0
Nodes=4, Elements=1, ZONETYPE=FEQuadrilateral
DATAPACKING=POINT
DT=(SINGLE SINGLE)
0.69076627170676197  0.68259745017705775
0.68734791138273055  0.68135201597311057
0.68734791138273055  0.68135201597311057
0.68734791138273055  0.68135201597311057
1  2  3  4

ZONE T='segment22'
STRANDID=0, SOLUTIONTIME=0
Nodes=4, Elements=1, ZONETYPE=FEQuadrilateral
DATAPACKING=POINT
DT=(SINGLE SINGLE)
0.63910398593068996  0.66377498219225273
0.63783883830999999  0.66331404245199999
0.63783883830999999  0.66331404245199999
0.63783883830999999  0.66331404245199999
1  2  3  4

ZONE T='segment26'
STRANDID=0, SOLUTIONTIME=0
Nodes=4, Elements=1, ZONETYPE=FEQuadrilateral
DATAPACKING=POINT
DT=(SINGLE SINGLE)
0.70566719145572188  0.68802640247186397
0.70656801639667299  0.68835460608028476
0.70656801639667299  0.68835460608028476
0.70656801639667299  0.68835460608028476
1  2  3  4

ZONE T='segment59'
STRANDID=0, SOLUTIONTIME=0
Nodes=4, Elements=1, ZONETYPE=FEQuadrilateral
DATAPACKING=POINT
DT=(SINGLE SINGLE)
0.66655935298003854  0.6737779806955978
0.67599146126798138  0.67721444413526322
0.67599146126798138  0.67721444413526322
0.67599146126798138  0.67721444413526322
1  2  3  4

ZONE T='segment67'
STRANDID=0, SOLUTIONTIME=0
Nodes=4, Elements=1, ZONETYPE=FEQuadrilateral
DATAPACKING=POINT
DT=(SINGLE SINGLE)
0.70240876157009513  0.68683923680000836
0.70505760440521814  0.6878043075225273
0.70505760440521814  0.6878043075225273
0.70505760440521814  0.6878043075225273
1  2  3  4

ZONE T='segment74'
STRANDID=0, SOLUTIONTIME=0
Nodes=4, Elements=1, ZONETYPE=FEQuadrilateral
DATAPACKING=POINT
DT=(SINGLE SINGLE)
0.69076627170676197  0.68259745017705775
0.6973306166513501  0.68498908211328824
0.6973306166513501  0.68498908211328824
0.6973306166513501  0.68498908211328824
1  2  3  4

ZONE T='segment78'
STRANDID=0, SOLUTIONTIME=0
Nodes=4, Elements=1, ZONETYPE=FEQuadrilateral
DATAPACKING=POINT
DT=(SINGLE SINGLE)
0.65220052795958972  0.66854653341859804
0.64711955935514343  0.66669534995947832
0.64711955935514343  0.66669534995947832
0.64711955935514343  0.66669534995947832
1  2  3  4

ZONE T='segment109'
STRANDID=0, SOLUTIONTIME=0
Nodes=4, Elements=1, ZONETYPE=FEQuadrilateral
DATAPACKING=POINT
DT=(SINGLE SINGLE)
0.68176580042756096  0.67931824795137175
0.68734791138273055  0.68135201597311057
0.68734791138273055  0.68135201597311057
0.68734791138273055  0.68135201597311057
1  2  3  4

ZONE T='segment123'
STRANDID=0, SOLUTIONTIME=0
Nodes=4, Elements=1, ZONETYPE=FEQuadrilateral
DATAPACKING=POINT
DT=(SINGLE SINGLE)
0.65220052795958972  0.66854653341859804
0.66167479563026022  0.67199835706967737
0.66167479563026022  0.67199835706967737
0.66167479563026022  0.67199835706967737
1  2  3  4
  
ZONE T='segment124'
STRANDID=0, SOLUTIONTIME=0
Nodes=4, Elements=1, ZONETYPE=FEQuadrilateral
DATAPACKING=POINT
DT=(SINGLE SINGLE)
0.70921458995185138  0.68931885002078119
0.7097550350668218  0.68951575402379339
0.7097550350668218  0.68951575402379339
0.7097550350668218  0.68951575402379339
1  2  3  4

ZONE T='segment143'
STRANDID=0, SOLUTIONTIME=0
Nodes=4, Elements=1, ZONETYPE=FEQuadrilateral
DATAPACKING=POINT
DT=(SINGLE SINGLE)
0.69857918949604692  0.68544398305394494
0.6973306166513501  0.68498908211328824
0.6973306166513501  0.68498908211328824
0.6973306166513501  0.68498908211328824
1  2  3  4

ZONE T='segment152'
STRANDID=0, SOLUTIONTIME=0
Nodes=4, Elements=1, ZONETYPE=FEQuadrilateral
DATAPACKING=POINT
DT=(SINGLE SINGLE)
0.68176580042756096  0.67931824795137175
0.67599146126798138  0.67721444413526322
0.67599146126798138  0.67721444413526322
0.67599146126798138  0.67721444413526322
1  2  3  4

ZONE T='segment188'
STRANDID=0, SOLUTIONTIME=0
Nodes=4, Elements=1, ZONETYPE=FEQuadrilateral
DATAPACKING=POINT
DT=(SINGLE SINGLE)
0.63910398593068996  0.66377498219225273
0.64711955935514343  0.66669534995947832
0.64711955935514343  0.66669534995947832
0.64711955935514343  0.66669534995947832
1  2  3  4
  
ZONE T='segment189'
STRANDID=0, SOLUTIONTIME=0
Nodes=4, Elements=1, ZONETYPE=FEQuadrilateral
DATAPACKING=POINT
DT=(SINGLE SINGLE)
0.70240876157009513  0.68683923680000836
0.69857918949604692  0.68544398305394494
0.69857918949604692  0.68544398305394494
0.69857918949604692  0.68544398305394494
1  2  3  4

ZONE T='segment192'
STRANDID=0, SOLUTIONTIME=0
Nodes=4, Elements=1, ZONETYPE=FEQuadrilateral
DATAPACKING=POINT
DT=(SINGLE SINGLE)
0.66655935298003854  0.6737779806955978
0.66167479563026022  0.67199835706967737
0.66167479563026022  0.67199835706967737
0.66167479563026022  0.67199835706967737
1  2  3  4

ZONE T='segment210'
STRANDID=0, SOLUTIONTIME=0
Nodes=4, Elements=1, ZONETYPE=FEQuadrilateral
DATAPACKING=POINT
DT=(SINGLE SINGLE)
0.70505760440521814  0.6878043075225273
0.70566719145572188  0.68802640247186397
0.70566719145572188  0.68802640247186397
0.70566719145572188  0.68802640247186397
1  2  3  4

ZONE T='segment10'
STRANDID=0, SOLUTIONTIME=0
Nodes=4, Elements=1, ZONETYPE=FEQuadrilateral
DATAPACKING=POINT
DT=(SINGLE SINGLE)
0.4231113607863129  0.58987369947996382
0.43086235546892332  0.59256558219051447
0.43086235546892332  0.59256558219051447
0.43086235546892332  0.59256558219051447
1  2  3  4

ZONE T='segment45'
STRANDID=0, SOLUTIONTIME=0
Nodes=4, Elements=1, ZONETYPE=FEQuadrilateral
DATAPACKING=POINT
DT=(SINGLE SINGLE)
0.41484173270293434  0.58700169791476142
0.41025026419719768  0.58540710326043133
0.41025026419719768  0.58540710326043133
0.41025026419719768  0.58540710326043133
1  2  3  4

ZONE T='segment101'
STRANDID=0, SOLUTIONTIME=0
Nodes=4, Elements=1, ZONETYPE=FEQuadrilateral
DATAPACKING=POINT
DT=(SINGLE SINGLE)
0.40863055152803046  0.58484458493746394
0.41025026419719768  0.58540710326043133
0.41025026419719768  0.58540710326043133
0.41025026419719768  0.58540710326043133
1  2  3  4

ZONE T='segment114'
STRANDID=0, SOLUTIONTIME=0
Nodes=4, Elements=1, ZONETYPE=FEQuadrilateral
DATAPACKING=POINT
DT=(SINGLE SINGLE)
0.43086235546892332  0.59256558219051447
0.43354723128299999  0.59349802648700001
0.43354723128299999  0.59349802648700001
0.43354723128299999  0.59349802648700001
1  2  3  4

ZONE T='segment118'
STRANDID=0, SOLUTIONTIME=0
Nodes=4, Elements=1, ZONETYPE=FEQuadrilateral
DATAPACKING=POINT
DT=(SINGLE SINGLE)
0.41484173270293434  0.58700169791476142
0.42088629691619051  0.58910094563260373
0.42088629691619051  0.58910094563260373
0.42088629691619051  0.58910094563260373
1  2  3  4

ZONE T='segment131'
STRANDID=0, SOLUTIONTIME=0
Nodes=4, Elements=1, ZONETYPE=FEQuadrilateral
DATAPACKING=POINT
DT=(SINGLE SINGLE)
0.40142879117689317  0.58234344863579024
0.40019688050961677  0.58191561205971509
0.40019688050961677  0.58191561205971509
0.40019688050961677  0.58191561205971509
1  2  3  4

ZONE T='segment165'
STRANDID=0, SOLUTIONTIME=0
Nodes=4, Elements=1, ZONETYPE=FEQuadrilateral
DATAPACKING=POINT
DT=(SINGLE SINGLE)
0.39237769989625831  0.57920004870744035
0.40019688050961677  0.58191561205971509
0.40019688050961677  0.58191561205971509
0.40019688050961677  0.58191561205971509
1  2  3  4
  
ZONE T='segment166'
STRANDID=0, SOLUTIONTIME=0
Nodes=4, Elements=1, ZONETYPE=FEQuadrilateral
DATAPACKING=POINT
DT=(SINGLE SINGLE)
0.38698106033781021  0.5773258220672064
0.39237769989625831  0.57920004870744035
0.39237769989625831  0.57920004870744035
0.39237769989625831  0.57920004870744035
1  2  3  4

ZONE T='segment195'
STRANDID=0, SOLUTIONTIME=0
Nodes=4, Elements=1, ZONETYPE=FEQuadrilateral
DATAPACKING=POINT
DT=(SINGLE SINGLE)
0.38698106033781021  0.5773258220672064
0.38123913435950718  0.57533167913469541
0.38123913435950718  0.57533167913469541
0.38123913435950718  0.57533167913469541
1  2  3  4

ZONE T='segment244'
STRANDID=0, SOLUTIONTIME=0
Nodes=4, Elements=1, ZONETYPE=FEQuadrilateral
DATAPACKING=POINT
DT=(SINGLE SINGLE)
0.40404327926862571  0.58325144761905201
0.40142879117689317  0.58234344863579024
0.40142879117689317  0.58234344863579024
0.40142879117689317  0.58234344863579024
1  2  3  4

ZONE T='segment254'
STRANDID=0, SOLUTIONTIME=0
Nodes=4, Elements=1, ZONETYPE=FEQuadrilateral
DATAPACKING=POINT
DT=(SINGLE SINGLE)
0.40404327926862571  0.58325144761905201
0.40863055152803046  0.58484458493746394
0.40863055152803046  0.58484458493746394
0.40863055152803046  0.58484458493746394
1  2  3  4
  
ZONE T='segment255'
STRANDID=0, SOLUTIONTIME=0
Nodes=4, Elements=1, ZONETYPE=FEQuadrilateral
DATAPACKING=POINT
DT=(SINGLE SINGLE)
0.4231113607863129  0.58987369947996382
0.42088629691619051  0.58910094563260373
0.42088629691619051  0.58910094563260373
0.42088629691619051  0.58910094563260373
1  2  3  4

ZONE T='segment73'
STRANDID=0, SOLUTIONTIME=0
Nodes=4, Elements=1, ZONETYPE=FEQuadrilateral
DATAPACKING=POINT
DT=(SINGLE SINGLE)
0.3925431621801202  0.65024803696190892
0.38997370512609925  0.64937322670143005
0.38997370512609925  0.64937322670143005
0.38997370512609925  0.64937322670143005
1  2  3  4

ZONE T='segment86'
STRANDID=0, SOLUTIONTIME=0
Nodes=4, Elements=1, ZONETYPE=FEQuadrilateral
DATAPACKING=POINT
DT=(SINGLE SINGLE)
0.37535782016084829  0.6443970290593759
0.37033308268478105  0.64268628168829334
0.37033308268478105  0.64268628168829334
0.37033308268478105  0.64268628168829334
1  2  3  4

ZONE T='segment140'
STRANDID=0, SOLUTIONTIME=0
Nodes=4, Elements=1, ZONETYPE=FEQuadrilateral
DATAPACKING=POINT
DT=(SINGLE SINGLE)
0.37699539419080752  0.6449545657426452
0.37535782016084829  0.6443970290593759
0.37535782016084829  0.6443970290593759
0.37535782016084829  0.6443970290593759
1  2  3  4

ZONE T='segment245'
STRANDID=0, SOLUTIONTIME=0
Nodes=4, Elements=1, ZONETYPE=FEQuadrilateral
DATAPACKING=POINT
DT=(SINGLE SINGLE)
0.37699539419080752  0.6449545657426452
0.38997370512609925  0.64937322670143005
0.38997370512609925  0.64937322670143005
0.38997370512609925  0.64937322670143005
1  2  3  4

ZONE T='segment205'
STRANDID=0, SOLUTIONTIME=0
Nodes=4, Elements=1, ZONETYPE=FEQuadrilateral
DATAPACKING=POINT
DT=(SINGLE SINGLE)
0.37033308268478105  0.64268628168829334
0.36316998757000001907  0.64024749833000005328
0.36316998757000001907  0.64024749833000005328
0.36316998757000001907  0.64024749833000005328
1  2  3  4

ZONE T='segment33'
STRANDID=0, SOLUTIONTIME=0
Nodes=4, Elements=1, ZONETYPE=FEQuadrilateral
DATAPACKING=POINT
DT=(SINGLE SINGLE)
0.41481663308494476  0.65783137479334797
0.415728724888  0.65814191015199996
0.415728724888  0.65814191015199996
0.415728724888  0.65814191015199996
1  2  3  4

ZONE T='segment36'
STRANDID=0, SOLUTIONTIME=0
Nodes=4, Elements=1, ZONETYPE=FEQuadrilateral
DATAPACKING=POINT
DT=(SINGLE SINGLE)
0.40199336704095645  0.65346550119737756
0.40214375378786132  0.65351670262494266
0.40214375378786132  0.65351670262494266
0.40214375378786132  0.65351670262494266
1  2  3  4

ZONE T='segment63'
STRANDID=0, SOLUTIONTIME=0
Nodes=4, Elements=1, ZONETYPE=FEQuadrilateral
DATAPACKING=POINT
DT=(SINGLE SINGLE)
0.40214375378786132  0.65351670262494266
0.40342542991686159  0.6539530685204169
0.40342542991686159  0.6539530685204169
0.40342542991686159  0.6539530685204169
1  2  3  4

ZONE T='segment108'
STRANDID=0, SOLUTIONTIME=0
Nodes=4, Elements=1, ZONETYPE=FEQuadrilateral
DATAPACKING=POINT
DT=(SINGLE SINGLE)
0.41375429786323081  0.6574696868053862
0.41297657985825864  0.65720490102527584
0.41297657985825864  0.65720490102527584
0.41297657985825864  0.65720490102527584
1  2  3  4

ZONE T='segment146'
STRANDID=0, SOLUTIONTIME=0
Nodes=4, Elements=1, ZONETYPE=FEQuadrilateral
DATAPACKING=POINT
DT=(SINGLE SINGLE)
0.41375429786323081  0.6574696868053862
0.41481663308494476  0.65783137479334797
0.41481663308494476  0.65783137479334797
0.41481663308494476  0.65783137479334797
1  2  3  4

ZONE T='segment223'
STRANDID=0, SOLUTIONTIME=0
Nodes=4, Elements=1, ZONETYPE=FEQuadrilateral
DATAPACKING=POINT
DT=(SINGLE SINGLE)
0.40199336704095645  0.65346550119737756
0.39254316217286367  0.65024803695943822
0.39254316217286367  0.65024803695943822
0.39254316217286367  0.65024803695943822
1  2  3  4

ZONE T='segment249'
STRANDID=0, SOLUTIONTIME=0
Nodes=4, Elements=1, ZONETYPE=FEQuadrilateral
DATAPACKING=POINT
DT=(SINGLE SINGLE)
0.41297657985825864  0.65720490102527584
0.40342542991686159  0.6539530685204169
0.40342542991686159  0.6539530685204169
0.40342542991686159  0.6539530685204169
1  2  3  4
