# Supplementary material for: High genus surface parameterization using the Euclidean Ricci flow method
Source: Sci Rep. 2025 May 22;15:17784. doi: 10.1038/s41598-025-97421-5 (PMC12098817; doi:10.1038/s41598-025-97421-5)
Supplement: Supplementary file 1 — Supplementary Information. [file 41598_2025_97421_MOESM1_ESM.zip › Supplementary_materials_2025_3_13/Manually_assigned_lattice_2024_1_10_1_database.dat]

TITLE     = "'genus_2_Embed'"
VARIABLES = "'u'"
"'v'"
"v"
ZONE T="'face1'"
 STRANDID=0, SOLUTIONTIME=0
 Nodes=4, Elements=1, ZONETYPE=FEQuadrilateral
 DATAPACKING=POINT
 DT=(SINGLE SINGLE SINGLE )
 2.336779982E-001 -3.842980042E-002 1.000000000E+000
 2.976549864E-001 -1.932729967E-002 1.000000000E+000
 2.747170031E-001 2.626360022E-002 1.000000000E+000
 2.208060026E-001 3.417749889E-003 1.000000000E+000
 1 2 3 4
ZONE T="'face2'"
 STRANDID=0, SOLUTIONTIME=0
 Nodes=4, Elements=1, ZONETYPE=FEQuadrilateral
 DATAPACKING=POINT
 DT=(SINGLE SINGLE SINGLE )
 2.208060026E-001 3.417749889E-003 -1.000000000E+000
 2.747170031E-001 2.626360022E-002 -1.000000000E+000
 2.407580018E-001 1.338000000E-001 -1.000000000E+000
 1.812759936E-001 1.245630011E-001 -1.000000000E+000
 1 2 3 4
ZONE T="'face3'"
 STRANDID=0, SOLUTIONTIME=0
 Nodes=4, Elements=1, ZONETYPE=FEQuadrilateral
 DATAPACKING=POINT
 DT=(SINGLE SINGLE SINGLE )
 1.812759936E-001 1.245630011E-001 1.000000000E+000
 2.407580018E-001 1.338000000E-001 1.000000000E+000
 2.189269960E-001 2.001010031E-001 1.000000000E+000
 1.596439928E-001 1.908580065E-001 1.000000000E+000
 1 2 3 4
ZONE T="'face4'"
 STRANDID=0, SOLUTIONTIME=0
 Nodes=4, Elements=1, ZONETYPE=FEQuadrilateral
 DATAPACKING=POINT
 DT=(SINGLE SINGLE SINGLE )
 1.596439928E-001 1.908580065E-001 -1.000000000E+000
 2.189269960E-001 2.001010031E-001 -1.000000000E+000
 2.035650015E-001 2.453799993E-001 -1.000000000E+000
 1.478279978E-001 2.270700037E-001 -1.000000000E+000
 1 2 3 4
ZONE T="'face5'"
 STRANDID=0, SOLUTIONTIME=0
 Nodes=4, Elements=1, ZONETYPE=FEQuadrilateral
 DATAPACKING=POINT
 DT=(SINGLE SINGLE SINGLE )
 1.478279978E-001 2.270700037E-001 1.000000000E+000
 2.035650015E-001 2.453799993E-001 1.000000000E+000
 1.873939931E-001 2.914670110E-001 1.000000000E+000
 1.329440027E-001 2.726849914E-001 1.000000000E+000
 1 2 3 4
ZONE T="'face6'"
 STRANDID=0, SOLUTIONTIME=0
 Nodes=4, Elements=1, ZONETYPE=FEQuadrilateral
 DATAPACKING=POINT
 DT=(SINGLE SINGLE SINGLE )
 1.329440027E-001 2.726849914E-001 -1.000000000E+000
 1.873939931E-001 2.914670110E-001 -1.000000000E+000
 1.631370038E-001 3.618110120E-001 -1.000000000E+000
 1.093790010E-001 3.449029922E-001 -1.000000000E+000
 1 2 3 4
ZONE T="'face7'"
 STRANDID=0, SOLUTIONTIME=0
 Nodes=4, Elements=1, ZONETYPE=FEQuadrilateral
 DATAPACKING=POINT
 DT=(SINGLE SINGLE SINGLE )
 1.093790010E-001 3.449029922E-001 1.000000000E+000
 1.631370038E-001 3.618110120E-001 1.000000000E+000
 1.413059980E-001 4.289200008E-001 1.000000000E+000
 8.934099972E-002 4.063130021E-001 1.000000000E+000
 1 2 3 4
ZONE T="'face8'"
 STRANDID=0, SOLUTIONTIME=0
 Nodes=4, Elements=1, ZONETYPE=FEQuadrilateral
 DATAPACKING=POINT
 DT=(SINGLE SINGLE SINGLE )
 8.934099972E-002 4.063130021E-001 -1.000000000E+000
 1.413059980E-001 4.289200008E-001 -1.000000000E+000
 1.219009981E-001 4.887529910E-001 -1.000000000E+000
 6.693000346E-002 4.749949872E-001 -1.000000000E+000
 1 2 3 4
ZONE T="'face9'"
 STRANDID=0, SOLUTIONTIME=0
 Nodes=4, Elements=1, ZONETYPE=FEQuadrilateral
 DATAPACKING=POINT
 DT=(SINGLE SINGLE SINGLE )
 6.693000346E-002 4.749949872E-001 1.000000000E+000
 1.219009981E-001 4.887529910E-001 1.000000000E+000
 9.521920234E-002 5.752670169E-001 1.000000000E+000
 3.916100040E-002 5.600979924E-001 1.000000000E+000
 1 2 3 4
ZONE T="'face10'"
 STRANDID=0, SOLUTIONTIME=0
 Nodes=4, Elements=1, ZONETYPE=FEQuadrilateral
 DATAPACKING=POINT
 DT=(SINGLE SINGLE SINGLE )
 3.916100040E-002 5.600979924E-001 -1.000000000E+000
 9.521920234E-002 5.752670169E-001 -1.000000000E+000
 7.662270218E-002 6.245890260E-001 -1.000000000E+000
 2.241490036E-002 6.114190221E-001 -1.000000000E+000
 1 2 3 4
ZONE T="'face11'"
 STRANDID=0, SOLUTIONTIME=0
 Nodes=4, Elements=1, ZONETYPE=FEQuadrilateral
 DATAPACKING=POINT
 DT=(SINGLE SINGLE SINGLE )
 2.241490036E-002 6.114190221E-001 1.000000000E+000
 7.662270218E-002 6.245890260E-001 1.000000000E+000
 6.126030162E-002 6.690589786E-001 1.000000000E+000
 7.995800115E-003 6.556079984E-001 1.000000000E+000
 1 2 3 4
ZONE T="'face12'"
 STRANDID=0, SOLUTIONTIME=0
 Nodes=4, Elements=1, ZONETYPE=FEQuadrilateral
 DATAPACKING=POINT
 DT=(SINGLE SINGLE SINGLE )
 7.995800115E-003 6.556079984E-001 -1.000000000E+000
 6.126030162E-002 6.690589786E-001 -1.000000000E+000
 4.832350090E-002 7.094860077E-001 -1.000000000E+000
 -1.857000054E-003 6.858040094E-001 -1.000000000E+000
 1 2 3 4
ZONE T="'face13'"
 STRANDID=0, SOLUTIONTIME=0
 Nodes=4, Elements=1, ZONETYPE=FEQuadrilateral
 DATAPACKING=POINT
 DT=(SINGLE SINGLE SINGLE )
 -1.857000054E-003 6.858040094E-001 1.000000000E+000
 4.832350090E-002 7.094860077E-001 1.000000000E+000
 1.694620028E-002 8.118420243E-001 1.000000000E+000
 -3.843159974E-002 7.941589952E-001 1.000000000E+000
 1 2 3 4
ZONE T="'face14'"
 STRANDID=0, SOLUTIONTIME=0
 Nodes=4, Elements=1, ZONETYPE=FEQuadrilateral
 DATAPACKING=POINT
 DT=(SINGLE SINGLE SINGLE )
 2.976549864E-001 -1.932729967E-002 -1.000000000E+000
 3.584559858E-001 4.304060130E-004 -1.000000000E+000
 3.321239948E-001 4.728579894E-002 -1.000000000E+000
 2.747170031E-001 2.626360022E-002 -1.000000000E+000
 1 2 3 4
ZONE T="'face15'"
 STRANDID=0, SOLUTIONTIME=0
 Nodes=4, Elements=1, ZONETYPE=FEQuadrilateral
 DATAPACKING=POINT
 DT=(SINGLE SINGLE SINGLE )
 2.747170031E-001 2.626360022E-002 1.000000000E+000
 3.321239948E-001 4.728579894E-002 1.000000000E+000
 2.965480089E-001 1.459289938E-001 1.000000000E+000
 2.407580018E-001 1.338000000E-001 1.000000000E+000
 1 2 3 4
ZONE T="'face16'"
 STRANDID=0, SOLUTIONTIME=0
 Nodes=4, Elements=1, ZONETYPE=FEQuadrilateral
 DATAPACKING=POINT
 DT=(SINGLE SINGLE SINGLE )
 2.407580018E-001 1.338000000E-001 -1.000000000E+000
 2.965480089E-001 1.459289938E-001 -1.000000000E+000
 2.747170031E-001 2.130379975E-001 -1.000000000E+000
 2.189269960E-001 2.001010031E-001 -1.000000000E+000
 1 2 3 4
ZONE T="'face17'"
 STRANDID=0, SOLUTIONTIME=0
 Nodes=4, Elements=1, ZONETYPE=FEQuadrilateral
 DATAPACKING=POINT
 DT=(SINGLE SINGLE SINGLE )
 2.189269960E-001 2.001010031E-001 1.000000000E+000
 2.747170031E-001 2.130379975E-001 1.000000000E+000
 2.601630092E-001 2.583169937E-001 1.000000000E+000
 2.035650015E-001 2.453799993E-001 1.000000000E+000
 1 2 3 4
ZONE T="'face18'"
 STRANDID=0, SOLUTIONTIME=0
 Nodes=4, Elements=1, ZONETYPE=FEQuadrilateral
 DATAPACKING=POINT
 DT=(SINGLE SINGLE SINGLE )
 2.035650015E-001 2.453799993E-001 -1.000000000E+000
 2.601630092E-001 2.583169937E-001 -1.000000000E+000
 2.415660024E-001 3.100639880E-001 -1.000000000E+000
 1.873939931E-001 2.914670110E-001 -1.000000000E+000
 1 2 3 4
ZONE T="'face19'"
 STRANDID=0, SOLUTIONTIME=0
 Nodes=4, Elements=1, ZONETYPE=FEQuadrilateral
 DATAPACKING=POINT
 DT=(SINGLE SINGLE SINGLE )
 1.873939931E-001 2.914670110E-001 1.000000000E+000
 2.415660024E-001 3.100639880E-001 1.000000000E+000
 2.205439955E-001 3.763650060E-001 1.000000000E+000
 1.631370038E-001 3.618110120E-001 1.000000000E+000
 1 2 3 4
ZONE T="'face20'"
 STRANDID=0, SOLUTIONTIME=0
 Nodes=4, Elements=1, ZONETYPE=FEQuadrilateral
 DATAPACKING=POINT
 DT=(SINGLE SINGLE SINGLE )
 1.631370038E-001 3.618110120E-001 -1.000000000E+000
 2.205439955E-001 3.763650060E-001 -1.000000000E+000
 1.962880045E-001 4.483250082E-001 -1.000000000E+000
 1.413059980E-001 4.289200008E-001 -1.000000000E+000
 1 2 3 4
ZONE T="'face21'"
 STRANDID=0, SOLUTIONTIME=0
 Nodes=4, Elements=1, ZONETYPE=FEQuadrilateral
 DATAPACKING=POINT
 DT=(SINGLE SINGLE SINGLE )
 1.413059980E-001 4.289200008E-001 1.000000000E+000
 1.962880045E-001 4.483250082E-001 1.000000000E+000
 1.752649993E-001 5.057319999E-001 1.000000000E+000
 1.219009981E-001 4.887529910E-001 1.000000000E+000
 1 2 3 4
ZONE T="'face22'"
 STRANDID=0, SOLUTIONTIME=0
 Nodes=4, Elements=1, ZONETYPE=FEQuadrilateral
 DATAPACKING=POINT
 DT=(SINGLE SINGLE SINGLE )
 1.219009981E-001 4.887529910E-001 -1.000000000E+000
 1.752649993E-001 5.057319999E-001 -1.000000000E+000
 1.493919939E-001 5.865870118E-001 -1.000000000E+000
 9.521920234E-002 5.752670169E-001 -1.000000000E+000
 1 2 3 4
ZONE T="'face23'"
 STRANDID=0, SOLUTIONTIME=0
 Nodes=4, Elements=1, ZONETYPE=FEQuadrilateral
 DATAPACKING=POINT
 DT=(SINGLE SINGLE SINGLE )
 9.521920234E-002 5.752670169E-001 1.000000000E+000
 1.493919939E-001 5.865870118E-001 1.000000000E+000
 1.307950020E-001 6.407600045E-001 1.000000000E+000
 7.662270218E-002 6.245890260E-001 1.000000000E+000
 1 2 3 4
ZONE T="'face24'"
 STRANDID=0, SOLUTIONTIME=0
 Nodes=4, Elements=1, ZONETYPE=FEQuadrilateral
 DATAPACKING=POINT
 DT=(SINGLE SINGLE SINGLE )
 7.662270218E-002 6.245890260E-001 -1.000000000E+000
 1.307950020E-001 6.407600045E-001 -1.000000000E+000
 1.162410006E-001 6.916980147E-001 -1.000000000E+000
 6.126030162E-002 6.690589786E-001 -1.000000000E+000
 1 2 3 4
ZONE T="'face25'"
 STRANDID=0, SOLUTIONTIME=0
 Nodes=4, Elements=1, ZONETYPE=FEQuadrilateral
 DATAPACKING=POINT
 DT=(SINGLE SINGLE SINGLE )
 6.126030162E-002 6.690589786E-001 1.000000000E+000
 1.162410006E-001 6.916980147E-001 1.000000000E+000
 9.926199913E-002 7.353600264E-001 1.000000000E+000
 4.832350090E-002 7.094860077E-001 1.000000000E+000
 1 2 3 4
ZONE T="'face26'"
 STRANDID=0, SOLUTIONTIME=0
 Nodes=4, Elements=1, ZONETYPE=FEQuadrilateral
 DATAPACKING=POINT
 DT=(SINGLE SINGLE SINGLE )
 4.832350090E-002 7.094860077E-001 -1.000000000E+000
 9.926199913E-002 7.353600264E-001 -1.000000000E+000
 7.057320327E-002 8.293560147E-001 -1.000000000E+000
 1.694620028E-002 8.118420243E-001 -1.000000000E+000
 1 2 3 4
ZONE T="'face27'"
 STRANDID=0, SOLUTIONTIME=0
 Nodes=4, Elements=1, ZONETYPE=FEQuadrilateral
 DATAPACKING=POINT
 DT=(SINGLE SINGLE SINGLE )
 3.584559858E-001 4.304060130E-004 1.000000000E+000
 4.181160033E-001 1.981730014E-002 1.000000000E+000
 3.882200122E-001 6.898750365E-002 1.000000000E+000
 3.321239948E-001 4.728579894E-002 1.000000000E+000
 1 2 3 4
ZONE T="'face28'"
 STRANDID=0, SOLUTIONTIME=0
 Nodes=4, Elements=1, ZONETYPE=FEQuadrilateral
 DATAPACKING=POINT
 DT=(SINGLE SINGLE SINGLE )
 3.321239948E-001 4.728579894E-002 -1.000000000E+000
 3.882200122E-001 6.898750365E-002 -1.000000000E+000
 3.586609960E-001 1.567949951E-001 -1.000000000E+000
 2.965480089E-001 1.459289938E-001 -1.000000000E+000
 1 2 3 4
ZONE T="'face29'"
 STRANDID=0, SOLUTIONTIME=0
 Nodes=4, Elements=1, ZONETYPE=FEQuadrilateral
 DATAPACKING=POINT
 DT=(SINGLE SINGLE SINGLE )
 2.965480089E-001 1.459289938E-001 1.000000000E+000
 3.586609960E-001 1.567949951E-001 1.000000000E+000
 3.351880014E-001 2.272150069E-001 1.000000000E+000
 2.747170031E-001 2.130379975E-001 1.000000000E+000
 1 2 3 4
ZONE T="'face30'"
 STRANDID=0, SOLUTIONTIME=0
 Nodes=4, Elements=1, ZONETYPE=FEQuadrilateral
 DATAPACKING=POINT
 DT=(SINGLE SINGLE SINGLE )
 2.747170031E-001 2.130379975E-001 -1.000000000E+000
 3.351880014E-001 2.272150069E-001 -1.000000000E+000
 3.186689913E-001 2.793779969E-001 -1.000000000E+000
 2.601630092E-001 2.583169937E-001 -1.000000000E+000
 1 2 3 4
ZONE T="'face31'"
 STRANDID=0, SOLUTIONTIME=0
 Nodes=4, Elements=1, ZONETYPE=FEQuadrilateral
 DATAPACKING=POINT
 DT=(SINGLE SINGLE SINGLE )
 2.601630092E-001 2.583169937E-001 1.000000000E+000
 3.186689913E-001 2.793779969E-001 1.000000000E+000
 3.004119992E-001 3.298020065E-001 1.000000000E+000
 2.415660024E-001 3.100639880E-001 1.000000000E+000
 1 2 3 4
ZONE T="'face32'"
 STRANDID=0, SOLUTIONTIME=0
 Nodes=4, Elements=1, ZONETYPE=FEQuadrilateral
 DATAPACKING=POINT
 DT=(SINGLE SINGLE SINGLE )
 2.415660024E-001 3.100639880E-001 -1.000000000E+000
 3.004119992E-001 3.298020065E-001 -1.000000000E+000
 2.752000093E-001 3.976140022E-001 -1.000000000E+000
 2.205439955E-001 3.763650060E-001 -1.000000000E+000
 1 2 3 4
ZONE T="'face33'"
 STRANDID=0, SOLUTIONTIME=0
 Nodes=4, Elements=1, ZONETYPE=FEQuadrilateral
 DATAPACKING=POINT
 DT=(SINGLE SINGLE SINGLE )
 2.205439955E-001 3.763650060E-001 1.000000000E+000
 2.752000093E-001 3.976140022E-001 1.000000000E+000
 2.525959909E-001 4.697729945E-001 1.000000000E+000
 1.962880045E-001 4.483250082E-001 1.000000000E+000
 1 2 3 4
ZONE T="'face34'"
 STRANDID=0, SOLUTIONTIME=0
 Nodes=4, Elements=1, ZONETYPE=FEQuadrilateral
 DATAPACKING=POINT
 DT=(SINGLE SINGLE SINGLE )
 1.962880045E-001 4.483250082E-001 -1.000000000E+000
 2.525959909E-001 4.697729945E-001 -1.000000000E+000
 2.326000035E-001 5.271520019E-001 -1.000000000E+000
 1.752649993E-001 5.057319999E-001 -1.000000000E+000
 1 2 3 4
ZONE T="'face35'"
 STRANDID=0, SOLUTIONTIME=0
 Nodes=4, Elements=1, ZONETYPE=FEQuadrilateral
 DATAPACKING=POINT
 DT=(SINGLE SINGLE SINGLE )
 1.752649993E-001 5.057319999E-001 1.000000000E+000
 2.326000035E-001 5.271520019E-001 1.000000000E+000
 2.065189928E-001 6.019189954E-001 1.000000000E+000
 1.493919939E-001 5.865870118E-001 1.000000000E+000
 1 2 3 4
ZONE T="'face36'"
 STRANDID=0, SOLUTIONTIME=0
 Nodes=4, Elements=1, ZONETYPE=FEQuadrilateral
 DATAPACKING=POINT
 DT=(SINGLE SINGLE SINGLE )
 1.493919939E-001 5.865870118E-001 -1.000000000E+000
 2.065189928E-001 6.019189954E-001 -1.000000000E+000
 1.865230054E-001 6.627759933E-001 -1.000000000E+000
 1.307950020E-001 6.407600045E-001 -1.000000000E+000
 1 2 3 4
ZONE T="'face37'"
 STRANDID=0, SOLUTIONTIME=0
 Nodes=4, Elements=1, ZONETYPE=FEQuadrilateral
 DATAPACKING=POINT
 DT=(SINGLE SINGLE SINGLE )
 1.307950020E-001 6.407600045E-001 1.000000000E+000
 1.865230054E-001 6.627759933E-001 1.000000000E+000
 1.700049937E-001 7.114620209E-001 1.000000000E+000
 1.162410006E-001 6.916980147E-001 1.000000000E+000
 1 2 3 4
ZONE T="'face38'"
 STRANDID=0, SOLUTIONTIME=0
 Nodes=4, Elements=1, ZONETYPE=FEQuadrilateral
 DATAPACKING=POINT
 DT=(SINGLE SINGLE SINGLE )
 1.162410006E-001 6.916980147E-001 -1.000000000E+000
 1.700049937E-001 7.114620209E-001 -1.000000000E+000
 1.534859985E-001 7.618860006E-001 -1.000000000E+000
 9.926199913E-002 7.353600264E-001 -1.000000000E+000
 1 2 3 4
ZONE T="'face39'"
 STRANDID=0, SOLUTIONTIME=0
 Nodes=4, Elements=1, ZONETYPE=FEQuadrilateral
 DATAPACKING=POINT
 DT=(SINGLE SINGLE SINGLE )
 9.926199913E-002 7.353600264E-001 1.000000000E+000
 1.534859985E-001 7.618860006E-001 1.000000000E+000
 1.223179996E-001 8.462539911E-001 1.000000000E+000
 7.057320327E-002 8.293560147E-001 1.000000000E+000
 1 2 3 4
ZONE T="'face40'"
 STRANDID=0, SOLUTIONTIME=0
 Nodes=4, Elements=1, ZONETYPE=FEQuadrilateral
 DATAPACKING=POINT
 DT=(SINGLE SINGLE SINGLE )
 4.181160033E-001 1.981730014E-002 -1.000000000E+000
 4.539130032E-001 3.144989908E-002 -1.000000000E+000
 4.377749860E-001 8.811389655E-002 -1.000000000E+000
 3.882200122E-001 6.898750365E-002 -1.000000000E+000
 1 2 3 4
ZONE T="'face41'"
 STRANDID=0, SOLUTIONTIME=0
 Nodes=4, Elements=1, ZONETYPE=FEQuadrilateral
 DATAPACKING=POINT
 DT=(SINGLE SINGLE SINGLE )
 3.882200122E-001 6.898750365E-002 1.000000000E+000
 4.377749860E-001 8.811389655E-002 1.000000000E+000
 4.090850055E-001 1.715749949E-001 1.000000000E+000
 3.586609960E-001 1.567949951E-001 1.000000000E+000
 1 2 3 4
ZONE T="'face42'"
 STRANDID=0, SOLUTIONTIME=0
 Nodes=4, Elements=1, ZONETYPE=FEQuadrilateral
 DATAPACKING=POINT
 DT=(SINGLE SINGLE SINGLE )
 3.586609960E-001 1.567949951E-001 -1.000000000E+000
 4.090850055E-001 1.715749949E-001 -1.000000000E+000
 3.890889883E-001 2.367780060E-001 -1.000000000E+000
 3.351880014E-001 2.272150069E-001 -1.000000000E+000
 1 2 3 4
ZONE T="'face43'"
 STRANDID=0, SOLUTIONTIME=0
 Nodes=4, Elements=1, ZONETYPE=FEQuadrilateral
 DATAPACKING=POINT
 DT=(SINGLE SINGLE SINGLE )
 3.351880014E-001 2.272150069E-001 1.000000000E+000
 3.890889883E-001 2.367780060E-001 1.000000000E+000
 3.682239950E-001 2.932879925E-001 1.000000000E+000
 3.186689913E-001 2.793779969E-001 1.000000000E+000
 1 2 3 4
ZONE T="'face44'"
 STRANDID=0, SOLUTIONTIME=0
 Nodes=4, Elements=1, ZONETYPE=FEQuadrilateral
 DATAPACKING=POINT
 DT=(SINGLE SINGLE SINGLE )
 3.186689913E-001 2.793779969E-001 -1.000000000E+000
 3.682239950E-001 2.932879925E-001 -1.000000000E+000
 3.499670029E-001 3.515369892E-001 -1.000000000E+000
 3.004119992E-001 3.298020065E-001 -1.000000000E+000
 1 2 3 4
ZONE T="'face45'"
 STRANDID=0, SOLUTIONTIME=0
 Nodes=4, Elements=1, ZONETYPE=FEQuadrilateral
 DATAPACKING=POINT
 DT=(SINGLE SINGLE SINGLE )
 3.004119992E-001 3.298020065E-001 1.000000000E+000
 3.499670029E-001 3.515369892E-001 1.000000000E+000
 3.308410048E-001 4.132629931E-001 1.000000000E+000
 2.752000093E-001 3.976140022E-001 1.000000000E+000
 1 2 3 4
ZONE T="'face46'"
 STRANDID=0, SOLUTIONTIME=0
 Nodes=4, Elements=1, ZONETYPE=FEQuadrilateral
 DATAPACKING=POINT
 DT=(SINGLE SINGLE SINGLE )
 2.752000093E-001 3.976140022E-001 -1.000000000E+000
 3.308410048E-001 4.132629931E-001 -1.000000000E+000
 3.051699996E-001 4.880299866E-001 -1.000000000E+000
 2.525959909E-001 4.697729945E-001 -1.000000000E+000
 1 2 3 4
ZONE T="'face47'"
 STRANDID=0, SOLUTIONTIME=0
 Nodes=4, Elements=1, ZONETYPE=FEQuadrilateral
 DATAPACKING=POINT
 DT=(SINGLE SINGLE SINGLE )
 2.525959909E-001 4.697729945E-001 1.000000000E+000
 3.051699996E-001 4.880299866E-001 1.000000000E+000
 2.865020037E-001 5.454099774E-001 1.000000000E+000
 2.326000035E-001 5.271520019E-001 1.000000000E+000
 1 2 3 4
ZONE T="'face48'"
 STRANDID=0, SOLUTIONTIME=0
 Nodes=4, Elements=1, ZONETYPE=FEQuadrilateral
 DATAPACKING=POINT
 DT=(SINGLE SINGLE SINGLE )
 2.326000035E-001 5.271520019E-001 -1.000000000E+000
 2.865020037E-001 5.454099774E-001 -1.000000000E+000
 2.638979852E-001 6.166989803E-001 -1.000000000E+000
 2.065189928E-001 6.019189954E-001 -1.000000000E+000
 1 2 3 4
ZONE T="'face49'"
 STRANDID=0, SOLUTIONTIME=0
 Nodes=4, Elements=1, ZONETYPE=FEQuadrilateral
 DATAPACKING=POINT
 DT=(SINGLE SINGLE SINGLE )
 2.065189928E-001 6.019189954E-001 1.000000000E+000
 2.638979852E-001 6.166989803E-001 1.000000000E+000
 2.412939966E-001 6.758170128E-001 1.000000000E+000
 1.865230054E-001 6.627759933E-001 1.000000000E+000
 1 2 3 4
ZONE T="'face50'"
 STRANDID=0, SOLUTIONTIME=0
 Nodes=4, Elements=1, ZONETYPE=FEQuadrilateral
 DATAPACKING=POINT
 DT=(SINGLE SINGLE SINGLE )
 1.865230054E-001 6.627759933E-001 -1.000000000E+000
 2.412939966E-001 6.758170128E-001 -1.000000000E+000
 2.221679986E-001 7.340660095E-001 -1.000000000E+000
 1.700049937E-001 7.114620209E-001 -1.000000000E+000
 1 2 3 4
ZONE T="'face51'"
 STRANDID=0, SOLUTIONTIME=0
 Nodes=4, Elements=1, ZONETYPE=FEQuadrilateral
 DATAPACKING=POINT
 DT=(SINGLE SINGLE SINGLE )
 1.700049937E-001 7.114620209E-001 1.000000000E+000
 2.221679986E-001 7.340660095E-001 1.000000000E+000
 2.073879987E-001 7.862290144E-001 1.000000000E+000
 1.534859985E-001 7.618860006E-001 1.000000000E+000
 1 2 3 4
ZONE T="'face52'"
 STRANDID=0, SOLUTIONTIME=0
 Nodes=4, Elements=1, ZONETYPE=FEQuadrilateral
 DATAPACKING=POINT
 DT=(SINGLE SINGLE SINGLE )
 1.534859985E-001 7.618860006E-001 -1.000000000E+000
 2.073879987E-001 7.862290144E-001 -1.000000000E+000
 1.741919965E-001 8.631950021E-001 -1.000000000E+000
 1.223179996E-001 8.462539911E-001 -1.000000000E+000
 1 2 3 4
ZONE T="'face53'"
 STRANDID=0, SOLUTIONTIME=0
 Nodes=4, Elements=1, ZONETYPE=FEQuadrilateral
 DATAPACKING=POINT
 DT=(SINGLE SINGLE SINGLE )
 4.539130032E-001 3.144989908E-002 1.000000000E+000
 4.904839993E-001 4.333389923E-002 1.000000000E+000
 4.678030014E-001 1.043170020E-001 1.000000000E+000
 4.377749860E-001 8.811389655E-002 1.000000000E+000
 1 2 3 4
ZONE T="'face54'"
 STRANDID=0, SOLUTIONTIME=0
 Nodes=4, Elements=1, ZONETYPE=FEQuadrilateral
 DATAPACKING=POINT
 DT=(SINGLE SINGLE SINGLE )
 4.377749860E-001 8.811389655E-002 -1.000000000E+000
 4.678030014E-001 1.043170020E-001 -1.000000000E+000
 4.455820024E-001 1.776479930E-001 -1.000000000E+000
 4.090850055E-001 1.715749949E-001 -1.000000000E+000
 1 2 3 4
ZONE T="'face55'"
 STRANDID=0, SOLUTIONTIME=0
 Nodes=4, Elements=1, ZONETYPE=FEQuadrilateral
 DATAPACKING=POINT
 DT=(SINGLE SINGLE SINGLE )
 4.090850055E-001 1.715749949E-001 1.000000000E+000
 4.455820024E-001 1.776479930E-001 1.000000000E+000
 4.255819917E-001 2.443120033E-001 1.000000000E+000
 3.890889883E-001 2.367780060E-001 1.000000000E+000
 1 2 3 4
ZONE T="'face56'"
 STRANDID=0, SOLUTIONTIME=0
 Nodes=4, Elements=1, ZONETYPE=FEQuadrilateral
 DATAPACKING=POINT
 DT=(SINGLE SINGLE SINGLE )
 3.890889883E-001 2.367780060E-001 -1.000000000E+000
 4.255819917E-001 2.443120033E-001 -1.000000000E+000
 4.072499871E-001 3.015330136E-001 -1.000000000E+000
 3.682239950E-001 2.932879925E-001 -1.000000000E+000
 1 2 3 4
ZONE T="'face57'"
 STRANDID=0, SOLUTIONTIME=0
 Nodes=4, Elements=1, ZONETYPE=FEQuadrilateral
 DATAPACKING=POINT
 DT=(SINGLE SINGLE SINGLE )
 3.682239950E-001 2.932879925E-001 1.000000000E+000
 4.072499871E-001 3.015330136E-001 1.000000000E+000
 3.889169991E-001 3.620859981E-001 1.000000000E+000
 3.499670029E-001 3.515369892E-001 1.000000000E+000
 1 2 3 4
ZONE T="'face58'"
 STRANDID=0, SOLUTIONTIME=0
 Nodes=4, Elements=1, ZONETYPE=FEQuadrilateral
 DATAPACKING=POINT
 DT=(SINGLE SINGLE SINGLE )
 3.499670029E-001 3.515369892E-001 -1.000000000E+000
 3.889169991E-001 3.620859981E-001 -1.000000000E+000
 3.700290024E-001 4.254170060E-001 -1.000000000E+000
 3.308410048E-001 4.132629931E-001 -1.000000000E+000
 1 2 3 4
ZONE T="'face59'"
 STRANDID=0, SOLUTIONTIME=0
 Nodes=4, Elements=1, ZONETYPE=FEQuadrilateral
 DATAPACKING=POINT
 DT=(SINGLE SINGLE SINGLE )
 3.308410048E-001 4.132629931E-001 1.000000000E+000
 3.700290024E-001 4.254170060E-001 1.000000000E+000
 3.455849886E-001 5.037479997E-001 1.000000000E+000
 3.051699996E-001 4.880299866E-001 1.000000000E+000
 1 2 3 4
ZONE T="'face60'"
 STRANDID=0, SOLUTIONTIME=0
 Nodes=4, Elements=1, ZONETYPE=FEQuadrilateral
 DATAPACKING=POINT
 DT=(SINGLE SINGLE SINGLE )
 3.051699996E-001 4.880299866E-001 -1.000000000E+000
 3.455849886E-001 5.037479997E-001 -1.000000000E+000
 3.283640146E-001 5.581899881E-001 -1.000000000E+000
 2.865020037E-001 5.454099774E-001 -1.000000000E+000
 1 2 3 4
ZONE T="'face61'"
 STRANDID=0, SOLUTIONTIME=0
 Nodes=4, Elements=1, ZONETYPE=FEQuadrilateral
 DATAPACKING=POINT
 DT=(SINGLE SINGLE SINGLE )
 2.865020037E-001 5.454099774E-001 1.000000000E+000
 3.283640146E-001 5.581899881E-001 1.000000000E+000
 3.072530031E-001 6.292989850E-001 1.000000000E+000
 2.638979852E-001 6.166989803E-001 1.000000000E+000
 1 2 3 4
ZONE T="'face62'"
 STRANDID=0, SOLUTIONTIME=0
 Nodes=4, Elements=1, ZONETYPE=FEQuadrilateral
 DATAPACKING=POINT
 DT=(SINGLE SINGLE SINGLE )
 2.638979852E-001 6.166989803E-001 -1.000000000E+000
 3.072530031E-001 6.292989850E-001 -1.000000000E+000
 2.883650064E-001 6.898519993E-001 -1.000000000E+000
 2.412939966E-001 6.758170128E-001 -1.000000000E+000
 1 2 3 4
ZONE T="'face63'"
 STRANDID=0, SOLUTIONTIME=0
 Nodes=4, Elements=1, ZONETYPE=FEQuadrilateral
 DATAPACKING=POINT
 DT=(SINGLE SINGLE SINGLE )
 2.412939966E-001 6.758170128E-001 1.000000000E+000
 2.883650064E-001 6.898519993E-001 1.000000000E+000
 2.711429894E-001 7.481840253E-001 1.000000000E+000
 2.221679986E-001 7.340660095E-001 1.000000000E+000
 1 2 3 4
ZONE T="'face64'"
 STRANDID=0, SOLUTIONTIME=0
 Nodes=4, Elements=1, ZONETYPE=FEQuadrilateral
 DATAPACKING=POINT
 DT=(SINGLE SINGLE SINGLE )
 2.221679986E-001 7.340660095E-001 -1.000000000E+000
 2.711429894E-001 7.481840253E-001 -1.000000000E+000
 2.517000139E-001 8.076260090E-001 -1.000000000E+000
 2.073879987E-001 7.862290144E-001 -1.000000000E+000
 1 2 3 4
ZONE T="'face65'"
 STRANDID=0, SOLUTIONTIME=0
 Nodes=4, Elements=1, ZONETYPE=FEQuadrilateral
 DATAPACKING=POINT
 DT=(SINGLE SINGLE SINGLE )
 2.073879987E-001 7.862290144E-001 1.000000000E+000
 2.517000139E-001 8.076260090E-001 1.000000000E+000
 2.329609990E-001 8.823879957E-001 1.000000000E+000
 1.741919965E-001 8.631950021E-001 1.000000000E+000
 1 2 3 4
ZONE T="'face66'"
 STRANDID=0, SOLUTIONTIME=0
 Nodes=4, Elements=1, ZONETYPE=FEQuadrilateral
 DATAPACKING=POINT
 DT=(SINGLE SINGLE SINGLE )
 4.904839993E-001 4.333389923E-002 -1.000000000E+000
 5.291320086E-001 5.530489981E-002 -1.000000000E+000
 5.099120140E-001 1.218819991E-001 -1.000000000E+000
 4.678030014E-001 1.043170020E-001 -1.000000000E+000
 1 2 3 4
ZONE T="'face67'"
 STRANDID=0, SOLUTIONTIME=0
 Nodes=4, Elements=1, ZONETYPE=FEQuadrilateral
 DATAPACKING=POINT
 DT=(SINGLE SINGLE SINGLE )
 4.678030014E-001 1.043170020E-001 1.000000000E+000
 5.099120140E-001 1.218819991E-001 1.000000000E+000
 4.946680069E-001 1.842750013E-001 1.000000000E+000
 4.455820024E-001 1.776479930E-001 1.000000000E+000
 1 2 3 4
ZONE T="'face68'"
 STRANDID=0, SOLUTIONTIME=0
 Nodes=4, Elements=1, ZONETYPE=FEQuadrilateral
 DATAPACKING=POINT
 DT=(SINGLE SINGLE SINGLE )
 4.455820024E-001 1.776479930E-001 -1.000000000E+000
 4.946680069E-001 1.842750013E-001 -1.000000000E+000
 4.716340005E-001 2.607519925E-001 -1.000000000E+000
 4.255819917E-001 2.443120033E-001 -1.000000000E+000
 1 2 3 4
ZONE T="'face69'"
 STRANDID=0, SOLUTIONTIME=0
 Nodes=4, Elements=1, ZONETYPE=FEQuadrilateral
 DATAPACKING=POINT
 DT=(SINGLE SINGLE SINGLE )
 4.255819917E-001 2.443120033E-001 1.000000000E+000
 4.716340005E-001 2.607519925E-001 1.000000000E+000
 4.513829947E-001 3.299939930E-001 1.000000000E+000
 4.072499871E-001 3.015330136E-001 1.000000000E+000
 1 2 3 4
ZONE T="'face70'"
 STRANDID=0, SOLUTIONTIME=0
 Nodes=4, Elements=1, ZONETYPE=FEQuadrilateral
 DATAPACKING=POINT
 DT=(SINGLE SINGLE SINGLE )
 4.072499871E-001 3.015330136E-001 -1.000000000E+000
 4.513829947E-001 3.299939930E-001 -1.000000000E+000
 4.380890131E-001 3.754479885E-001 -1.000000000E+000
 3.889169991E-001 3.620859981E-001 -1.000000000E+000
 1 2 3 4
ZONE T="'face71'"
 STRANDID=0, SOLUTIONTIME=0
 Nodes=4, Elements=1, ZONETYPE=FEQuadrilateral
 DATAPACKING=POINT
 DT=(SINGLE SINGLE SINGLE )
 3.889169991E-001 3.620859981E-001 1.000000000E+000
 4.380890131E-001 3.754479885E-001 1.000000000E+000
 4.212740064E-001 4.394620061E-001 1.000000000E+000
 3.700290024E-001 4.254170060E-001 1.000000000E+000
 1 2 3 4
ZONE T="'face72'"
 STRANDID=0, SOLUTIONTIME=0
 Nodes=4, Elements=1, ZONETYPE=FEQuadrilateral
 DATAPACKING=POINT
 DT=(SINGLE SINGLE SINGLE )
 3.700290024E-001 4.254170060E-001 -1.000000000E+000
 4.212740064E-001 4.394620061E-001 -1.000000000E+000
 3.967770040E-001 5.223090053E-001 -1.000000000E+000
 3.455849886E-001 5.037479997E-001 -1.000000000E+000
 1 2 3 4
ZONE T="'face73'"
 STRANDID=0, SOLUTIONTIME=0
 Nodes=4, Elements=1, ZONETYPE=FEQuadrilateral
 DATAPACKING=POINT
 DT=(SINGLE SINGLE SINGLE )
 3.455849886E-001 5.037479997E-001 1.000000000E+000
 3.967770040E-001 5.223090053E-001 1.000000000E+000
 3.811869919E-001 5.753139853E-001 1.000000000E+000
 3.283640146E-001 5.581899881E-001 1.000000000E+000
 1 2 3 4
ZONE T="'face74'"
 STRANDID=0, SOLUTIONTIME=0
 Nodes=4, Elements=1, ZONETYPE=FEQuadrilateral
 DATAPACKING=POINT
 DT=(SINGLE SINGLE SINGLE )
 3.283640146E-001 5.581899881E-001 -1.000000000E+000
 3.811869919E-001 5.753139853E-001 -1.000000000E+000
 3.631699979E-001 6.402469873E-001 -1.000000000E+000
 3.072530031E-001 6.292989850E-001 -1.000000000E+000
 1 2 3 4
ZONE T="'face75'"
 STRANDID=0, SOLUTIONTIME=0
 Nodes=4, Elements=1, ZONETYPE=FEQuadrilateral
 DATAPACKING=POINT
 DT=(SINGLE SINGLE SINGLE )
 3.072530031E-001 6.292989850E-001 1.000000000E+000
 3.631699979E-001 6.402469873E-001 1.000000000E+000
 3.443239927E-001 7.050390244E-001 1.000000000E+000
 2.883650064E-001 6.898519993E-001 1.000000000E+000
 1 2 3 4
ZONE T="'face76'"
 STRANDID=0, SOLUTIONTIME=0
 Nodes=4, Elements=1, ZONETYPE=FEQuadrilateral
 DATAPACKING=POINT
 DT=(SINGLE SINGLE SINGLE )
 2.883650064E-001 6.898519993E-001 -1.000000000E+000
 3.443239927E-001 7.050390244E-001 -1.000000000E+000
 3.248429894E-001 7.720170021E-001 -1.000000000E+000
 2.711429894E-001 7.481840253E-001 -1.000000000E+000
 1 2 3 4
ZONE T="'face77'"
 STRANDID=0, SOLUTIONTIME=0
 Nodes=4, Elements=1, ZONETYPE=FEQuadrilateral
 DATAPACKING=POINT
 DT=(SINGLE SINGLE SINGLE )
 2.711429894E-001 7.481840253E-001 1.000000000E+000
 3.248429894E-001 7.720170021E-001 1.000000000E+000
 3.061929941E-001 8.361340165E-001 1.000000000E+000
 2.517000139E-001 8.076260090E-001 1.000000000E+000
 1 2 3 4
ZONE T="'face78'"
 STRANDID=0, SOLUTIONTIME=0
 Nodes=4, Elements=1, ZONETYPE=FEQuadrilateral
 DATAPACKING=POINT
 DT=(SINGLE SINGLE SINGLE )
 2.517000139E-001 8.076260090E-001 -1.000000000E+000
 3.061929941E-001 8.361340165E-001 -1.000000000E+000
 2.829970121E-001 8.990340233E-001 -1.000000000E+000
 2.329609990E-001 8.823879957E-001 -1.000000000E+000
 1 2 3 4
ZONE T="'face79'"
 STRANDID=0, SOLUTIONTIME=0
 Nodes=4, Elements=1, ZONETYPE=FEQuadrilateral
 DATAPACKING=POINT
 DT=(SINGLE SINGLE SINGLE )
 5.291320086E-001 5.530489981E-002 1.000000000E+000
 5.851519704E-001 7.098449767E-002 1.000000000E+000
 5.672870278E-001 1.383839995E-001 1.000000000E+000
 5.099120140E-001 1.218819991E-001 1.000000000E+000
 1 2 3 4
ZONE T="'face80'"
 STRANDID=0, SOLUTIONTIME=0
 Nodes=4, Elements=1, ZONETYPE=FEQuadrilateral
 DATAPACKING=POINT
 DT=(SINGLE SINGLE SINGLE )
 5.099120140E-001 1.218819991E-001 -1.000000000E+000
 5.672870278E-001 1.383839995E-001 -1.000000000E+000
 5.479930043E-001 2.022610009E-001 -1.000000000E+000
 4.946680069E-001 1.842750013E-001 -1.000000000E+000
 1 2 3 4
ZONE T="'face81'"
 STRANDID=0, SOLUTIONTIME=0
 Nodes=4, Elements=1, ZONETYPE=FEQuadrilateral
 DATAPACKING=POINT
 DT=(SINGLE SINGLE SINGLE )
 4.946680069E-001 1.842750013E-001 1.000000000E+000
 5.479930043E-001 2.022610009E-001 1.000000000E+000
 5.267840028E-001 2.661350071E-001 1.000000000E+000
 4.716340005E-001 2.607519925E-001 1.000000000E+000
 1 2 3 4
ZONE T="'face82'"
 STRANDID=0, SOLUTIONTIME=0
 Nodes=4, Elements=1, ZONETYPE=FEQuadrilateral
 DATAPACKING=POINT
 DT=(SINGLE SINGLE SINGLE )
 4.716340005E-001 2.607519925E-001 -1.000000000E+000
 5.267840028E-001 2.661350071E-001 -1.000000000E+000
 5.091909766E-001 3.307789862E-001 -1.000000000E+000
 4.513829947E-001 3.299939930E-001 -1.000000000E+000
 1 2 3 4
ZONE T="'face83'"
 STRANDID=0, SOLUTIONTIME=0
 Nodes=4, Elements=1, ZONETYPE=FEQuadrilateral
 DATAPACKING=POINT
 DT=(SINGLE SINGLE SINGLE )
 4.513829947E-001 3.299939930E-001 1.000000000E+000
 5.091909766E-001 3.307789862E-001 1.000000000E+000
 4.890750051E-001 3.987379968E-001 1.000000000E+000
 4.380890131E-001 3.754479885E-001 1.000000000E+000
 1 2 3 4
ZONE T="'face84'"
 STRANDID=0, SOLUTIONTIME=0
 Nodes=4, Elements=1, ZONETYPE=FEQuadrilateral
 DATAPACKING=POINT
 DT=(SINGLE SINGLE SINGLE )
 4.380890131E-001 3.754479885E-001 -1.000000000E+000
 4.890750051E-001 3.987379968E-001 -1.000000000E+000
 4.733279943E-001 4.563370049E-001 -1.000000000E+000
 4.212740064E-001 4.394620061E-001 -1.000000000E+000
 1 2 3 4
ZONE T="'face85'"
 STRANDID=0, SOLUTIONTIME=0
 Nodes=4, Elements=1, ZONETYPE=FEQuadrilateral
 DATAPACKING=POINT
 DT=(SINGLE SINGLE SINGLE )
 4.212740064E-001 4.394620061E-001 1.000000000E+000
 4.733279943E-001 4.563370049E-001 1.000000000E+000
 4.484649897E-001 5.412859917E-001 1.000000000E+000
 3.967770040E-001 5.223090053E-001 1.000000000E+000
 1 2 3 4
ZONE T="'face86'"
 STRANDID=0, SOLUTIONTIME=0
 Nodes=4, Elements=1, ZONETYPE=FEQuadrilateral
 DATAPACKING=POINT
 DT=(SINGLE SINGLE SINGLE )
 3.967770040E-001 5.223090053E-001 -1.000000000E+000
 4.484649897E-001 5.412859917E-001 -1.000000000E+000
 4.335469902E-001 5.934979916E-001 -1.000000000E+000
 3.811869919E-001 5.753139853E-001 -1.000000000E+000
 1 2 3 4
ZONE T="'face87'"
 STRANDID=0, SOLUTIONTIME=0
 Nodes=4, Elements=1, ZONETYPE=FEQuadrilateral
 DATAPACKING=POINT
 DT=(SINGLE SINGLE SINGLE )
 3.811869919E-001 5.753139853E-001 1.000000000E+000
 4.335469902E-001 5.934979916E-001 1.000000000E+000
 4.157289863E-001 6.581419706E-001 1.000000000E+000
 3.631699979E-001 6.402469873E-001 1.000000000E+000
 1 2 3 4
ZONE T="'face88'"
 STRANDID=0, SOLUTIONTIME=0
 Nodes=4, Elements=1, ZONETYPE=FEQuadrilateral
 DATAPACKING=POINT
 DT=(SINGLE SINGLE SINGLE )
 3.631699979E-001 6.402469873E-001 -1.000000000E+000
 4.157289863E-001 6.581419706E-001 -1.000000000E+000
 3.966670036E-001 7.232000232E-001 -1.000000000E+000
 3.443239927E-001 7.050390244E-001 -1.000000000E+000
 1 2 3 4
ZONE T="'face89'"
 STRANDID=0, SOLUTIONTIME=0
 Nodes=4, Elements=1, ZONETYPE=FEQuadrilateral
 DATAPACKING=POINT
 DT=(SINGLE SINGLE SINGLE )
 3.443239927E-001 7.050390244E-001 1.000000000E+000
 3.966670036E-001 7.232000232E-001 1.000000000E+000
 3.784340024E-001 7.870150208E-001 1.000000000E+000
 3.248429894E-001 7.720170021E-001 1.000000000E+000
 1 2 3 4
ZONE T="'face90'"
 STRANDID=0, SOLUTIONTIME=0
 Nodes=4, Elements=1, ZONETYPE=FEQuadrilateral
 DATAPACKING=POINT
 DT=(SINGLE SINGLE SINGLE )
 3.248429894E-001 7.720170021E-001 -1.000000000E+000
 3.784340024E-001 7.870150208E-001 -1.000000000E+000
 3.610300124E-001 8.520740271E-001 -1.000000000E+000
 3.061929941E-001 8.361340165E-001 -1.000000000E+000
 1 2 3 4
ZONE T="'face91'"
 STRANDID=0, SOLUTIONTIME=0
 Nodes=4, Elements=1, ZONETYPE=FEQuadrilateral
 DATAPACKING=POINT
 DT=(SINGLE SINGLE SINGLE )
 3.061929941E-001 8.361340165E-001 1.000000000E+000
 3.610300124E-001 8.520740271E-001 1.000000000E+000
 3.376869857E-001 9.168230295E-001 1.000000000E+000
 2.829970121E-001 8.990340233E-001 1.000000000E+000
 1 2 3 4
ZONE T="'face92'"
 STRANDID=0, SOLUTIONTIME=0
 Nodes=4, Elements=1, ZONETYPE=FEQuadrilateral
 DATAPACKING=POINT
 DT=(SINGLE SINGLE SINGLE )
 5.851519704E-001 7.098449767E-002 -1.000000000E+000
 6.406090260E-001 9.271749854E-002 -1.000000000E+000
 6.232820153E-001 1.563449949E-001 -1.000000000E+000
 5.672870278E-001 1.383839995E-001 -1.000000000E+000
 1 2 3 4
ZONE T="'face93'"
 STRANDID=0, SOLUTIONTIME=0
 Nodes=4, Elements=1, ZONETYPE=FEQuadrilateral
 DATAPACKING=POINT
 DT=(SINGLE SINGLE SINGLE )
 5.672870278E-001 1.383839995E-001 1.000000000E+000
 6.232820153E-001 1.563449949E-001 1.000000000E+000
 5.979750156E-001 2.185699940E-001 1.000000000E+000
 5.479930043E-001 2.022610009E-001 1.000000000E+000
 1 2 3 4
ZONE T="'face94'"
 STRANDID=0, SOLUTIONTIME=0
 Nodes=4, Elements=1, ZONETYPE=FEQuadrilateral
 DATAPACKING=POINT
 DT=(SINGLE SINGLE SINGLE )
 5.479930043E-001 2.022610009E-001 -1.000000000E+000
 5.979750156E-001 2.185699940E-001 -1.000000000E+000
 5.800039768E-001 2.812260091E-001 -1.000000000E+000
 5.267840028E-001 2.661350071E-001 -1.000000000E+000
 1 2 3 4
ZONE T="'face95'"
 STRANDID=0, SOLUTIONTIME=0
 Nodes=4, Elements=1, ZONETYPE=FEQuadrilateral
 DATAPACKING=POINT
 DT=(SINGLE SINGLE SINGLE )
 5.267840028E-001 2.661350071E-001 1.000000000E+000
 5.800039768E-001 2.812260091E-001 1.000000000E+000
 5.594689846E-001 3.470790088E-001 1.000000000E+000
 5.091909766E-001 3.307789862E-001 1.000000000E+000
 1 2 3 4
ZONE T="'face96'"
 STRANDID=0, SOLUTIONTIME=0
 Nodes=4, Elements=1, ZONETYPE=FEQuadrilateral
 DATAPACKING=POINT
 DT=(SINGLE SINGLE SINGLE )
 5.091909766E-001 3.307789862E-001 -1.000000000E+000
 5.594689846E-001 3.470790088E-001 -1.000000000E+000
 5.368099809E-001 4.207209945E-001 -1.000000000E+000
 4.890750051E-001 3.987379968E-001 -1.000000000E+000
 1 2 3 4
ZONE T="'face97'"
 STRANDID=0, SOLUTIONTIME=0
 Nodes=4, Elements=1, ZONETYPE=FEQuadrilateral
 DATAPACKING=POINT
 DT=(SINGLE SINGLE SINGLE )
 4.890750051E-001 3.987379968E-001 1.000000000E+000
 5.368099809E-001 4.207209945E-001 1.000000000E+000
 5.240650177E-001 4.731200039E-001 1.000000000E+000
 4.733279943E-001 4.563370049E-001 1.000000000E+000
 1 2 3 4
ZONE T="'face98'"
 STRANDID=0, SOLUTIONTIME=0
 Nodes=4, Elements=1, ZONETYPE=FEQuadrilateral
 DATAPACKING=POINT
 DT=(SINGLE SINGLE SINGLE )
 4.733279943E-001 4.563370049E-001 -1.000000000E+000
 5.240650177E-001 4.731200039E-001 -1.000000000E+000
 4.978649914E-001 5.609239936E-001 -1.000000000E+000
 4.484649897E-001 5.412859917E-001 -1.000000000E+000
 1 2 3 4
ZONE T="'face99'"
 STRANDID=0, SOLUTIONTIME=0
 Nodes=4, Elements=1, ZONETYPE=FEQuadrilateral
 DATAPACKING=POINT
 DT=(SINGLE SINGLE SINGLE )
 4.484649897E-001 5.412859917E-001 1.000000000E+000
 4.978649914E-001 5.609239936E-001 1.000000000E+000
 4.815790057E-001 6.126149893E-001 1.000000000E+000
 4.335469902E-001 5.934979916E-001 1.000000000E+000
 1 2 3 4
ZONE T="'face100'"
 STRANDID=0, SOLUTIONTIME=0
 Nodes=4, Elements=1, ZONETYPE=FEQuadrilateral
 DATAPACKING=POINT
 DT=(SINGLE SINGLE SINGLE )
 4.335469902E-001 5.934979916E-001 -1.000000000E+000
 4.815790057E-001 6.126149893E-001 -1.000000000E+000
 4.638760090E-001 6.735110283E-001 -1.000000000E+000
 4.157289863E-001 6.581419706E-001 -1.000000000E+000
 1 2 3 4
ZONE T="'face101'"
 STRANDID=0, SOLUTIONTIME=0
 Nodes=4, Elements=1, ZONETYPE=FEQuadrilateral
 DATAPACKING=POINT
 DT=(SINGLE SINGLE SINGLE )
 4.157289863E-001 6.581419706E-001 1.000000000E+000
 4.638760090E-001 6.735110283E-001 1.000000000E+000
 4.447579980E-001 7.372400165E-001 1.000000000E+000
 3.966670036E-001 7.232000232E-001 1.000000000E+000
 1 2 3 4
ZONE T="'face102'"
 STRANDID=0, SOLUTIONTIME=0
 Nodes=4, Elements=1, ZONETYPE=FEQuadrilateral
 DATAPACKING=POINT
 DT=(SINGLE SINGLE SINGLE )
 3.966670036E-001 7.232000232E-001 -1.000000000E+000
 4.447579980E-001 7.372400165E-001 -1.000000000E+000
 4.249309897E-001 8.009679914E-001 -1.000000000E+000
 3.784340024E-001 7.870150208E-001 -1.000000000E+000
 1 2 3 4
ZONE T="'face103'"
 STRANDID=0, SOLUTIONTIME=0
 Nodes=4, Elements=1, ZONETYPE=FEQuadrilateral
 DATAPACKING=POINT
 DT=(SINGLE SINGLE SINGLE )
 3.784340024E-001 7.870150208E-001 1.000000000E+000
 4.249309897E-001 8.009679914E-001 1.000000000E+000
 4.086450040E-001 8.611570001E-001 1.000000000E+000
 3.610300124E-001 8.520740271E-001 1.000000000E+000
 1 2 3 4
ZONE T="'face104'"
 STRANDID=0, SOLUTIONTIME=0
 Nodes=4, Elements=1, ZONETYPE=FEQuadrilateral
 DATAPACKING=POINT
 DT=(SINGLE SINGLE SINGLE )
 3.610300124E-001 8.520740271E-001 -1.000000000E+000
 4.086450040E-001 8.611570001E-001 -1.000000000E+000
 3.918569982E-001 9.344429970E-001 -1.000000000E+000
 3.376869857E-001 9.168230295E-001 -1.000000000E+000
 1 2 3 4
ZONE T="'face105'"
 STRANDID=0, SOLUTIONTIME=0
 Nodes=4, Elements=1, ZONETYPE=FEQuadrilateral
 DATAPACKING=POINT
 DT=(SINGLE SINGLE SINGLE )
 6.406090260E-001 9.271749854E-002 1.000000000E+000
 7.155500054E-001 1.181979999E-001 1.000000000E+000
 6.965559721E-001 1.841389984E-001 1.000000000E+000
 6.232820153E-001 1.563449949E-001 1.000000000E+000
 1 2 3 4
ZONE T="'face106'"
 STRANDID=0, SOLUTIONTIME=0
 Nodes=4, Elements=1, ZONETYPE=FEQuadrilateral
 DATAPACKING=POINT
 DT=(SINGLE SINGLE SINGLE )
 6.232820153E-001 1.563449949E-001 -1.000000000E+000
 6.965559721E-001 1.841389984E-001 -1.000000000E+000
 6.755809784E-001 2.438900024E-001 -1.000000000E+000
 5.979750156E-001 2.185699940E-001 -1.000000000E+000
 1 2 3 4
ZONE T="'face107'"
 STRANDID=0, SOLUTIONTIME=0
 Nodes=4, Elements=1, ZONETYPE=FEQuadrilateral
 DATAPACKING=POINT
 DT=(SINGLE SINGLE SINGLE )
 5.979750156E-001 2.185699940E-001 1.000000000E+000
 6.755809784E-001 2.438900024E-001 1.000000000E+000
 6.549749970E-001 3.074429929E-001 1.000000000E+000
 5.800039768E-001 2.812260091E-001 1.000000000E+000
 1 2 3 4
ZONE T="'face108'"
 STRANDID=0, SOLUTIONTIME=0
 Nodes=4, Elements=1, ZONETYPE=FEQuadrilateral
 DATAPACKING=POINT
 DT=(SINGLE SINGLE SINGLE )
 5.800039768E-001 2.812260091E-001 -1.000000000E+000
 6.549749970E-001 3.074429929E-001 -1.000000000E+000
 6.343709826E-001 3.708370030E-001 -1.000000000E+000
 5.594689846E-001 3.470790088E-001 -1.000000000E+000
 1 2 3 4
ZONE T="'face109'"
 STRANDID=0, SOLUTIONTIME=0
 Nodes=4, Elements=1, ZONETYPE=FEQuadrilateral
 DATAPACKING=POINT
 DT=(SINGLE SINGLE SINGLE )
 5.594689846E-001 3.470790088E-001 1.000000000E+000
 6.343709826E-001 3.708370030E-001 1.000000000E+000
 6.058440208E-001 4.516659975E-001 1.000000000E+000
 5.368099809E-001 4.207209945E-001 1.000000000E+000
 1 2 3 4
ZONE T="'face110'"
 STRANDID=0, SOLUTIONTIME=0
 Nodes=4, Elements=1, ZONETYPE=FEQuadrilateral
 DATAPACKING=POINT
 DT=(SINGLE SINGLE SINGLE )
 5.368099809E-001 4.207209945E-001 -1.000000000E+000
 6.058440208E-001 4.516659975E-001 -1.000000000E+000
 5.931649804E-001 4.944570065E-001 -1.000000000E+000
 5.240650177E-001 4.731200039E-001 -1.000000000E+000
 1 2 3 4
ZONE T="'face111'"
 STRANDID=0, SOLUTIONTIME=0
 Nodes=4, Elements=1, ZONETYPE=FEQuadrilateral
 DATAPACKING=POINT
 DT=(SINGLE SINGLE SINGLE )
 5.240650177E-001 4.731200039E-001 1.000000000E+000
 5.931649804E-001 4.944570065E-001 1.000000000E+000
 5.630519986E-001 5.840020180E-001 1.000000000E+000
 4.978649914E-001 5.609239936E-001 1.000000000E+000
 1 2 3 4
ZONE T="'face112'"
 STRANDID=0, SOLUTIONTIME=0
 Nodes=4, Elements=1, ZONETYPE=FEQuadrilateral
 DATAPACKING=POINT
 DT=(SINGLE SINGLE SINGLE )
 4.978649914E-001 5.609239936E-001 -1.000000000E+000
 5.630519986E-001 5.840020180E-001 -1.000000000E+000
 5.487880111E-001 6.331329942E-001 -1.000000000E+000
 4.815790057E-001 6.126149893E-001 -1.000000000E+000
 1 2 3 4
ZONE T="'face113'"
 STRANDID=0, SOLUTIONTIME=0
 Nodes=4, Elements=1, ZONETYPE=FEQuadrilateral
 DATAPACKING=POINT
 DT=(SINGLE SINGLE SINGLE )
 4.815790057E-001 6.126149893E-001 1.000000000E+000
 5.487880111E-001 6.331329942E-001 1.000000000E+000
 5.258079767E-001 6.957359910E-001 1.000000000E+000
 4.638760090E-001 6.735110283E-001 1.000000000E+000
 1 2 3 4
ZONE T="'face114'"
 STRANDID=0, SOLUTIONTIME=0
 Nodes=4, Elements=1, ZONETYPE=FEQuadrilateral
 DATAPACKING=POINT
 DT=(SINGLE SINGLE SINGLE )
 4.638760090E-001 6.735110283E-001 -1.000000000E+000
 5.258079767E-001 6.957359910E-001 -1.000000000E+000
 5.075820088E-001 7.583379745E-001 -1.000000000E+000
 4.447579980E-001 7.372400165E-001 -1.000000000E+000
 1 2 3 4
ZONE T="'face115'"
 STRANDID=0, SOLUTIONTIME=0
 Nodes=4, Elements=1, ZONETYPE=FEQuadrilateral
 DATAPACKING=POINT
 DT=(SINGLE SINGLE SINGLE )
 4.447579980E-001 7.372400165E-001 1.000000000E+000
 5.075820088E-001 7.583379745E-001 1.000000000E+000
 4.877710044E-001 8.201479912E-001 1.000000000E+000
 4.249309897E-001 8.009679914E-001 1.000000000E+000
 1 2 3 4
ZONE T="'face116'"
 STRANDID=0, SOLUTIONTIME=0
 Nodes=4, Elements=1, ZONETYPE=FEQuadrilateral
 DATAPACKING=POINT
 DT=(SINGLE SINGLE SINGLE )
 4.249309897E-001 8.009679914E-001 -1.000000000E+000
 4.877710044E-001 8.201479912E-001 -1.000000000E+000
 4.671680033E-001 8.732410073E-001 -1.000000000E+000
 4.086450040E-001 8.611570001E-001 -1.000000000E+000
 1 2 3 4
ZONE T="'face117'"
 STRANDID=0, SOLUTIONTIME=0
 Nodes=4, Elements=1, ZONETYPE=FEQuadrilateral
 DATAPACKING=POINT
 DT=(SINGLE SINGLE SINGLE )
 4.086450040E-001 8.611570001E-001 1.000000000E+000
 4.671680033E-001 8.732410073E-001 1.000000000E+000
 4.452449977E-001 9.518079758E-001 1.000000000E+000
 3.918569982E-001 9.344429970E-001 1.000000000E+000
 1 2 3 4
ZONE T="'face118'"
 STRANDID=0, SOLUTIONTIME=0
 Nodes=4, Elements=1, ZONETYPE=FEQuadrilateral
 DATAPACKING=POINT
 DT=(SINGLE SINGLE SINGLE )
 7.155500054E-001 1.181979999E-001 -1.000000000E+000
 8.549410105E-001 1.601649970E-001 -1.000000000E+000
 8.355230093E-001 2.254080027E-001 -1.000000000E+000
 6.965559721E-001 1.841389984E-001 -1.000000000E+000
 1 2 3 4
ZONE T="'face119'"
 STRANDID=0, SOLUTIONTIME=0
 Nodes=4, Elements=1, ZONETYPE=FEQuadrilateral
 DATAPACKING=POINT
 DT=(SINGLE SINGLE SINGLE )
 6.965559721E-001 1.841389984E-001 1.000000000E+000
 8.355230093E-001 2.254080027E-001 1.000000000E+000
 8.037139773E-001 2.858999968E-001 1.000000000E+000
 6.755809784E-001 2.438900024E-001 1.000000000E+000
 1 2 3 4
ZONE T="'face120'"
 STRANDID=0, SOLUTIONTIME=0
 Nodes=4, Elements=1, ZONETYPE=FEQuadrilateral
 DATAPACKING=POINT
 DT=(SINGLE SINGLE SINGLE )
 6.755809784E-001 2.438900024E-001 -1.000000000E+000
 8.037139773E-001 2.858999968E-001 -1.000000000E+000
 7.757359743E-001 3.511489928E-001 -1.000000000E+000
 6.549749970E-001 3.074429929E-001 -1.000000000E+000
 1 2 3 4
ZONE T="'face121'"
 STRANDID=0, SOLUTIONTIME=0
 Nodes=4, Elements=1, ZONETYPE=FEQuadrilateral
 DATAPACKING=POINT
 DT=(SINGLE SINGLE SINGLE )
 6.549749970E-001 3.074429929E-001 1.000000000E+000
 7.757359743E-001 3.511489928E-001 1.000000000E+000
 7.493910193E-001 4.096019864E-001 1.000000000E+000
 6.343709826E-001 3.708370030E-001 1.000000000E+000
 1 2 3 4
ZONE T="'face122'"
 STRANDID=0, SOLUTIONTIME=0
 Nodes=4, Elements=1, ZONETYPE=FEQuadrilateral
 DATAPACKING=POINT
 DT=(SINGLE SINGLE SINGLE )
 6.343709826E-001 3.708370030E-001 -1.000000000E+000
 7.493910193E-001 4.096019864E-001 -1.000000000E+000
 7.115200162E-001 4.985159934E-001 -1.000000000E+000
 6.058440208E-001 4.516659975E-001 -1.000000000E+000
 1 2 3 4
ZONE T="'face123'"
 STRANDID=0, SOLUTIONTIME=0
 Nodes=4, Elements=1, ZONETYPE=FEQuadrilateral
 DATAPACKING=POINT
 DT=(SINGLE SINGLE SINGLE )
 6.058440208E-001 4.516659975E-001 1.000000000E+000
 7.115200162E-001 4.985159934E-001 1.000000000E+000
 6.974589825E-001 5.300130248E-001 1.000000000E+000
 5.931649804E-001 4.944570065E-001 1.000000000E+000
 1 2 3 4
ZONE T="'face124'"
 STRANDID=0, SOLUTIONTIME=0
 Nodes=4, Elements=1, ZONETYPE=FEQuadrilateral
 DATAPACKING=POINT
 DT=(SINGLE SINGLE SINGLE )
 5.931649804E-001 4.944570065E-001 -1.000000000E+000
 6.974589825E-001 5.300130248E-001 -1.000000000E+000
 6.558369994E-001 6.200050116E-001 -1.000000000E+000
 5.630519986E-001 5.840020180E-001 -1.000000000E+000
 1 2 3 4
ZONE T="'face125'"
 STRANDID=0, SOLUTIONTIME=0
 Nodes=4, Elements=1, ZONETYPE=FEQuadrilateral
 DATAPACKING=POINT
 DT=(SINGLE SINGLE SINGLE )
 5.630519986E-001 5.840020180E-001 1.000000000E+000
 6.558369994E-001 6.200050116E-001 1.000000000E+000
 6.378390193E-001 6.633139849E-001 1.000000000E+000
 5.487880111E-001 6.331329942E-001 1.000000000E+000
 1 2 3 4
ZONE T="'face126'"
 STRANDID=0, SOLUTIONTIME=0
 Nodes=4, Elements=1, ZONETYPE=FEQuadrilateral
 DATAPACKING=POINT
 DT=(SINGLE SINGLE SINGLE )
 5.487880111E-001 6.331329942E-001 -1.000000000E+000
 6.378390193E-001 6.633139849E-001 -1.000000000E+000
 6.074659824E-001 7.274339795E-001 -1.000000000E+000
 5.258079767E-001 6.957359910E-001 -1.000000000E+000
 1 2 3 4
ZONE T="'face127'"
 STRANDID=0, SOLUTIONTIME=0
 Nodes=4, Elements=1, ZONETYPE=FEQuadrilateral
 DATAPACKING=POINT
 DT=(SINGLE SINGLE SINGLE )
 5.258079767E-001 6.957359910E-001 1.000000000E+000
 6.074659824E-001 7.274339795E-001 1.000000000E+000
 5.827190280E-001 7.831159830E-001 1.000000000E+000
 5.075820088E-001 7.583379745E-001 1.000000000E+000
 1 2 3 4
ZONE T="'face128'"
 STRANDID=0, SOLUTIONTIME=0
 Nodes=4, Elements=1, ZONETYPE=FEQuadrilateral
 DATAPACKING=POINT
 DT=(SINGLE SINGLE SINGLE )
 5.075820088E-001 7.583379745E-001 -1.000000000E+000
 5.827190280E-001 7.831159830E-001 -1.000000000E+000
 5.585330129E-001 8.387989998E-001 -1.000000000E+000
 4.877710044E-001 8.201479912E-001 -1.000000000E+000
 1 2 3 4
ZONE T="'face129'"
 STRANDID=0, SOLUTIONTIME=0
 Nodes=4, Elements=1, ZONETYPE=FEQuadrilateral
 DATAPACKING=POINT
 DT=(SINGLE SINGLE SINGLE )
 4.877710044E-001 8.201479912E-001 1.000000000E+000
 5.585330129E-001 8.387989998E-001 1.000000000E+000
 5.354729891E-001 8.911070228E-001 1.000000000E+000
 4.671680033E-001 8.732410073E-001 1.000000000E+000
 1 2 3 4
ZONE T="'face130'"
 STRANDID=0, SOLUTIONTIME=0
 Nodes=4, Elements=1, ZONETYPE=FEQuadrilateral
 DATAPACKING=POINT
 DT=(SINGLE SINGLE SINGLE )
 4.671680033E-001 8.732410073E-001 -1.000000000E+000
 5.354729891E-001 8.911070228E-001 -1.000000000E+000
 4.980520010E-001 9.689850211E-001 -1.000000000E+000
 4.452449977E-001 9.518079758E-001 -1.000000000E+000
 1 2 3 4
ZONE T="'face131'"
 STRANDID=0, SOLUTIONTIME=0
 Nodes=4, Elements=1, ZONETYPE=FEQuadrilateral
 DATAPACKING=POINT
 DT=(SINGLE SINGLE SINGLE )
 8.549410105E-001 1.601649970E-001 1.000000000E+000
 9.323650002E-001 1.844339967E-001 1.000000000E+000
 9.107159972E-001 2.513130009E-001 1.000000000E+000
 8.355230093E-001 2.254080027E-001 1.000000000E+000
 1 2 3 4
ZONE T="'face132'"
 STRANDID=0, SOLUTIONTIME=0
 Nodes=4, Elements=1, ZONETYPE=FEQuadrilateral
 DATAPACKING=POINT
 DT=(SINGLE SINGLE SINGLE )
 8.355230093E-001 2.254080027E-001 -1.000000000E+000
 9.107159972E-001 2.513130009E-001 -1.000000000E+000
 8.901789784E-001 3.137449920E-001 -1.000000000E+000
 8.037139773E-001 2.858999968E-001 -1.000000000E+000
 1 2 3 4
ZONE T="'face133'"
 STRANDID=0, SOLUTIONTIME=0
 Nodes=4, Elements=1, ZONETYPE=FEQuadrilateral
 DATAPACKING=POINT
 DT=(SINGLE SINGLE SINGLE )
 8.037139773E-001 2.858999968E-001 1.000000000E+000
 8.901789784E-001 3.137449920E-001 1.000000000E+000
 8.736370206E-001 3.640330136E-001 1.000000000E+000
 7.757359743E-001 3.511489928E-001 1.000000000E+000
 1 2 3 4
ZONE T="'face134'"
 STRANDID=0, SOLUTIONTIME=0
 Nodes=4, Elements=1, ZONETYPE=FEQuadrilateral
 DATAPACKING=POINT
 DT=(SINGLE SINGLE SINGLE )
 7.757359743E-001 3.511489928E-001 -1.000000000E+000
 8.736370206E-001 3.640330136E-001 -1.000000000E+000
 8.493850231E-001 4.377599955E-001 -1.000000000E+000
 7.493910193E-001 4.096019864E-001 -1.000000000E+000
 1 2 3 4
ZONE T="'face135'"
 STRANDID=0, SOLUTIONTIME=0
 Nodes=4, Elements=1, ZONETYPE=FEQuadrilateral
 DATAPACKING=POINT
 DT=(SINGLE SINGLE SINGLE )
 7.493910193E-001 4.096019864E-001 1.000000000E+000
 8.493850231E-001 4.377599955E-001 1.000000000E+000
 8.131279945E-001 5.479810238E-001 1.000000000E+000
 7.115200162E-001 4.985159934E-001 1.000000000E+000
 1 2 3 4
ZONE T="'face136'"
 STRANDID=0, SOLUTIONTIME=0
 Nodes=4, Elements=1, ZONETYPE=FEQuadrilateral
 DATAPACKING=POINT
 DT=(SINGLE SINGLE SINGLE )
 7.115200162E-001 4.985159934E-001 -1.000000000E+000
 8.131279945E-001 5.479810238E-001 -1.000000000E+000
 8.094599843E-001 5.591329932E-001 -1.000000000E+000
 6.974589825E-001 5.300130248E-001 -1.000000000E+000
 1 2 3 4
ZONE T="'face137'"
 STRANDID=0, SOLUTIONTIME=0
 Nodes=4, Elements=1, ZONETYPE=FEQuadrilateral
 DATAPACKING=POINT
 DT=(SINGLE SINGLE SINGLE )
 6.974589825E-001 5.300130248E-001 1.000000000E+000
 8.094599843E-001 5.591329932E-001 1.000000000E+000
 7.743430138E-001 6.658890247E-001 1.000000000E+000
 6.558369994E-001 6.200050116E-001 1.000000000E+000
 1 2 3 4
ZONE T="'face138'"
 STRANDID=0, SOLUTIONTIME=0
 Nodes=4, Elements=1, ZONETYPE=FEQuadrilateral
 DATAPACKING=POINT
 DT=(SINGLE SINGLE SINGLE )
 6.558369994E-001 6.200050116E-001 -1.000000000E+000
 7.743430138E-001 6.658890247E-001 -1.000000000E+000
 7.604900002E-001 7.080000043E-001 -1.000000000E+000
 6.378390193E-001 6.633139849E-001 -1.000000000E+000
 1 2 3 4
ZONE T="'face139'"
 STRANDID=0, SOLUTIONTIME=0
 Nodes=4, Elements=1, ZONETYPE=FEQuadrilateral
 DATAPACKING=POINT
 DT=(SINGLE SINGLE SINGLE )
 6.378390193E-001 6.633139849E-001 1.000000000E+000
 7.604900002E-001 7.080000043E-001 1.000000000E+000
 7.390519977E-001 7.731720209E-001 1.000000000E+000
 6.074659824E-001 7.274339795E-001 1.000000000E+000
 1 2 3 4
ZONE T="'face140'"
 STRANDID=0, SOLUTIONTIME=0
 Nodes=4, Elements=1, ZONETYPE=FEQuadrilateral
 DATAPACKING=POINT
 DT=(SINGLE SINGLE SINGLE )
 6.074659824E-001 7.274339795E-001 -1.000000000E+000
 7.390519977E-001 7.731720209E-001 -1.000000000E+000
 7.204719782E-001 8.296570182E-001 -1.000000000E+000
 5.827190280E-001 7.831159830E-001 -1.000000000E+000
 1 2 3 4
ZONE T="'face141'"
 STRANDID=0, SOLUTIONTIME=0
 Nodes=4, Elements=1, ZONETYPE=FEQuadrilateral
 DATAPACKING=POINT
 DT=(SINGLE SINGLE SINGLE )
 5.827190280E-001 7.831159830E-001 1.000000000E+000
 7.204719782E-001 8.296570182E-001 1.000000000E+000
 7.052479982E-001 8.759379983E-001 1.000000000E+000
 5.585330129E-001 8.387989998E-001 1.000000000E+000
 1 2 3 4
ZONE T="'face142'"
 STRANDID=0, SOLUTIONTIME=0
 Nodes=4, Elements=1, ZONETYPE=FEQuadrilateral
 DATAPACKING=POINT
 DT=(SINGLE SINGLE SINGLE )
 5.585330129E-001 8.387989998E-001 -1.000000000E+000
 7.052479982E-001 8.759379983E-001 -1.000000000E+000
 6.883360147E-001 9.273509979E-001 -1.000000000E+000
 5.354729891E-001 8.911070228E-001 -1.000000000E+000
 1 2 3 4
ZONE T="'face143'"
 STRANDID=0, SOLUTIONTIME=0
 Nodes=4, Elements=1, ZONETYPE=FEQuadrilateral
 DATAPACKING=POINT
 DT=(SINGLE SINGLE SINGLE )
 5.354729891E-001 8.911070228E-001 1.000000000E+000
 6.883360147E-001 9.273509979E-001 1.000000000E+000
 6.631019711E-001 1.017740011E+000 1.000000000E+000
 4.980520010E-001 9.689850211E-001 1.000000000E+000
 1 2 3 4
ZONE T="EmbeddedMesh"
 STRANDID=0, SOLUTIONTIME=0
 Nodes=2239, Elements=4118, ZONETYPE=FEQuadrilateral
 DATAPACKING=POINT
 DT=(SINGLE SINGLE SINGLE )
 PASSIVEVARLIST=[3]
 8.688548952E-002 5.046960711E-001
 4.062608480E-001 6.082085371E-001
 5.491914749E-001 2.025557458E-001
 3.431733847E-001 9.134414792E-001
 1.153191403E-001 5.233752728E-001
 1.448209286E-001 4.771773219E-001
 1.312870681E-001 4.794298410E-001
 7.769371867E-001 3.647923768E-001
 4.587634802E-001 4.433433712E-001
 2.956364751E-001 2.533450723E-001
 3.247064054E-001 6.634361148E-001
 3.993414342E-001 6.124108434E-001
 4.033077359E-001 6.434327364E-001
 2.831881046E-001 6.548829675E-001
 1.028059572E-001 4.828781784E-001
 3.111622334E-001 8.474292159E-001
 3.200570941E-001 6.487920284E-001
 5.364600420E-001 5.970064998E-001
 3.458271921E-001 1.793284565E-001
 3.341749310E-001 7.084509134E-001
 8.114130497E-001 3.017558753E-001
 3.965191543E-001 9.039386511E-001
 5.262299180E-001 1.990776509E-001
 6.390151978E-001 5.728462338E-001
 1.575830728E-001 3.502951860E-001
 5.317322910E-002 7.229467034E-001
 3.512923419E-001 6.754660010E-001
 3.813773692E-001 8.609222770E-001
 2.025513798E-001 1.806362569E-001
 6.535674930E-001 7.290397286E-001
 4.703879952E-001 1.772966385E-001
 6.812545657E-001 6.179788113E-001
 4.441362023E-001 8.712522984E-001
 5.337221026E-001 2.854668200E-001
 5.428751111E-001 8.462249637E-001
 5.318366885E-001 2.314486206E-001
 1.973877996E-001 1.660479456E-001
 6.777905226E-001 5.900213718E-001
 1.392147094E-001 4.903617203E-001
 1.376563013E-001 7.119762301E-001
 2.029748708E-001 5.317263007E-001
 2.699953020E-001 5.884132385E-001
 3.031958044E-001 6.037652493E-001
 5.032964945E-001 3.574516177E-001
 2.322313488E-001 2.788252532E-001
 5.397675633E-001 3.974547088E-001
 4.645867944E-001 3.941479921E-001
 5.085774660E-001 3.748945296E-001
 6.459988654E-002 6.052941084E-001
 5.401450396E-001 1.604941785E-001
 1.290796846E-001 3.955978155E-001
 5.992104411E-001 4.891089201E-001
 5.458531380E-001 4.765800834E-001
 3.965198696E-001 5.373998284E-001
 6.307295710E-002 5.776725411E-001
 3.858368993E-001 6.708002687E-001
 4.976638556E-001 4.315144420E-001
 3.793981373E-001 7.605214119E-001
 5.601493120E-001 8.993861675E-001
 4.758256078E-001 4.520390630E-001
 7.217822224E-002 7.027752995E-001
 4.199265242E-001 7.521851659E-001
 5.294154882E-001 2.089460790E-001
 6.490453482E-001 8.286358118E-001
 4.411590397E-001 2.609783411E-001
 5.907983184E-001 2.561070025E-001
 2.898293138E-001 1.684108824E-001
 1.325194687E-001 5.409336090E-001
 6.606206298E-002 7.163657546E-001
 4.497019649E-001 7.218343019E-001
 4.083894789E-001 5.728588700E-001
 4.693236053E-001 7.105393708E-002
 2.281627208E-001 8.454179764E-001
 3.352823853E-001 7.430865169E-001
 4.634041190E-001 4.350454509E-001
 4.072102308E-001 8.132567257E-002
 3.458140492E-001 8.583824039E-001
 8.097506762E-001 3.377395272E-001
 4.603117108E-001 5.392690897E-001
 4.144284427E-001 1.765143722E-001
 3.839740455E-001 6.089381576E-001
 3.644427657E-001 5.474286675E-001
 4.975966811E-001 7.904634476E-001
 4.199033082E-001 2.246662527E-001
 8.021506667E-001 3.010528088E-001
 4.102637172E-001 7.096650004E-001
 4.345330596E-001 3.892505467E-001
 4.855318069E-001 7.146870494E-001
 5.345527530E-001 1.920859665E-001
 4.336088002E-001 4.592695236E-001
 4.672768712E-001 8.130196929E-001
 7.102918625E-001 4.330229461E-001
 2.361617684E-001 3.631956577E-001
 6.716610789E-001 2.752106786E-001
 5.602877215E-002 6.839306951E-001
 7.909091711E-001 3.660932779E-001
 3.075767756E-001 7.741650939E-001
 7.531244159E-001 5.008268952E-001
 4.257445633E-001 4.799536467E-001
 4.450016618E-001 5.001923442E-001
 4.671686888E-001 4.276208878E-001
 1.420880556E-001 7.567573786E-001
 5.336301327E-001 5.700926781E-001
 4.634494781E-001 4.018996656E-001
 5.853855014E-001 7.324101925E-001
 2.411240190E-001 7.869498134E-001
 4.117575586E-001 6.110060215E-001
 5.889851451E-001 9.537459612E-001
 6.886168122E-001 6.851904988E-001
 1.722149551E-001 5.186936855E-001
 3.905198276E-001 3.392900825E-001
 8.488722891E-002 6.104943156E-001
 5.304631591E-001 3.614684045E-001
 6.986758709E-001 6.987119317E-001
 3.748790026E-001 6.610131860E-001
 3.793326616E-001 7.922459841E-001
 5.298073292E-001 4.918818474E-001
 7.926751971E-001 4.353964925E-001
 4.956273139E-001 3.424167931E-001
 3.248788118E-001 5.584115535E-002
 6.445322633E-001 8.893990517E-001
 3.382798135E-001 8.165448308E-001
 3.964616954E-001 1.549785286E-001
 1.984489709E-001 4.162302017E-001
 5.228145123E-001 1.800204515E-001
 1.795509160E-001 2.417691350E-001
 1.714351624E-001 6.314640641E-001
 4.638321996E-001 4.212683439E-001
 4.679370522E-001 4.178107679E-001
 2.318547517E-001 1.069587469E-001
 8.277207017E-001 3.007374108E-001
 2.115953863E-001 5.153770447E-001
 4.637424052E-001 4.145057499E-001
 5.232267976E-001 8.864408731E-001
 1.895152628E-001 2.111832052E-001
 4.775543213E-001 9.876497835E-002
 7.288200855E-001 3.742261231E-001
 1.261667814E-002 7.645887733E-001
 3.408872783E-001 8.681107759E-001
 3.165085912E-001 8.742455840E-001
 5.373211503E-001 9.324181825E-002
 2.655729651E-001 5.379272625E-002
 3.896608651E-001 7.046126723E-001
 7.083234191E-001 6.901397705E-001
 1.074955314E-001 6.154454947E-001
 2.587139904E-001 3.504491448E-001
 3.012581468E-001 6.212061644E-001
 2.058624327E-001 3.347528577E-001
 6.843783259E-001 4.716988206E-001
 2.231400758E-001 1.784150153E-001
 4.361109138E-001 4.706409872E-001
 2.876677215E-001 8.053189516E-002
 5.753663778E-001 6.565092802E-001
 3.740377724E-001 8.811345696E-001
 4.894357324E-001 2.964833379E-001
 3.777853549E-001 5.180761218E-001
 6.002573967E-001 8.456408381E-001
 5.063688755E-001 8.314196020E-002
 2.739000320E-001 8.603422642E-001
 6.220179796E-001 6.202554703E-001
 6.028686762E-001 2.516466081E-001
 6.950848699E-001 2.501613498E-001
 4.560817778E-001 9.502840042E-001
 4.657147229E-001 8.658873439E-001
 2.815309465E-001 6.310489178E-001
 2.073680311E-001 4.826284647E-001
 4.212906957E-001 7.283143997E-001
 5.996087193E-001 6.581974626E-001
 4.124898016E-001 7.630620003E-001
 3.954373300E-001 6.413785219E-001
 6.941211969E-002 5.582454205E-001
 6.015847325E-001 3.760861754E-001
 2.941557765E-001 5.872000456E-001
 5.006459355E-001 1.980686486E-001
 6.884120703E-001 3.853425384E-001
 5.886103511E-001 3.925521672E-001
 1.032715291E-001 4.737424254E-001
 4.059709907E-001 6.090967655E-001
 7.090010643E-001 6.918264627E-001
 8.216514587E-001 3.309687078E-001
 2.382726669E-001 4.347537458E-001
 8.662586659E-002 7.013086677E-001
 4.364815354E-001 6.702301502E-001
 3.092476167E-002 7.014933228E-001
 5.488047004E-001 3.517160714E-001
 7.294258475E-001 4.745731950E-001
 5.244364142E-001 2.541277111E-001
 1.916837394E-001 1.835287809E-001
 3.358929604E-002 7.376114726E-001
 6.927579045E-001 6.944220662E-001
 5.842548609E-001 2.192801982E-001
 5.190061331E-001 1.293875873E-001
 5.671060681E-001 3.409930170E-001
 5.053032637E-001 8.676024675E-001
 4.956821203E-001 2.456478775E-001
 5.140733719E-001 2.557247281E-001
 2.351759821E-001 5.093982220E-001
 5.602338910E-001 6.072239876E-001
 5.495564342E-001 2.088701576E-001
 4.715690017E-001 8.465610743E-001
 4.084322751E-001 6.196089387E-001
 2.399905175E-001 1.999152452E-001
 3.305664957E-001 8.401831985E-001
 2.457528748E-002 6.956534386E-001
 4.295458496E-001 6.051335335E-001
 1.791638285E-001 7.252382040E-001
 6.495165825E-001 6.712921262E-001
 2.617843747E-001 8.258942962E-001
 5.893554688E-001 9.766323566E-001
 2.219958901E-001 3.793386221E-001
 7.698085308E-001 4.666036665E-001
 3.567389548E-001 6.883054972E-001
 5.706835389E-001 2.176741511E-001
 4.588922262E-001 3.041674495E-001
 1.532519162E-001 7.307211757E-001
 4.763512611E-001 8.292792439E-001
 3.073674627E-002 7.809970379E-001
 2.890276015E-001 1.222258527E-002
 3.547163010E-001 7.661731839E-001
 6.550105810E-001 8.572868705E-001
 4.654007256E-001 2.071563601E-001
 4.200823307E-001 6.130420566E-001
 4.577251971E-001 1.668699235E-001
 1.524101794E-001 3.608491421E-001
 3.167177737E-001 8.676643372E-001
 5.898017883E-001 6.375067830E-001
 5.869935751E-001 6.783217788E-001
 2.075662762E-001 3.040160239E-001
 4.846852124E-001 3.103074431E-001
 4.104544520E-001 7.231038213E-001
 2.709837854E-001 8.364401460E-001
 4.392123222E-001 4.081511796E-001
 4.419609308E-001 4.194977582E-001
 6.257272363E-001 7.105105519E-001
 5.642031431E-001 7.744783759E-001
 4.440412521E-001 5.780830383E-001
 4.790351093E-001 9.262540340E-001
 4.765869975E-001 7.929866314E-001
 2.246548533E-001 1.991544962E-001
 3.609549701E-001 2.460729033E-001
 3.915202618E-001 6.847463846E-001
 1.323005259E-001 5.024804473E-001
 4.458237886E-001 3.758684993E-001
 4.220184982E-001 6.282498837E-001
 5.807114244E-001 4.467397332E-001
 2.121436447E-001 1.576631516E-001
 4.870472252E-001 1.589826345E-001
 5.412824750E-001 7.854998112E-001
 4.095562696E-001 3.266424537E-001
 7.562916279E-001 5.468986034E-001
 1.337414384E-001 3.611001670E-001
 2.204541862E-001 2.255943865E-001
 5.789802596E-002 6.744604111E-001
 5.825939775E-001 7.884648442E-001
 4.426041543E-001 2.257666737E-001
 6.424814463E-001 5.496690273E-001
 2.577340007E-001 6.151682138E-001
 4.292725921E-001 9.033694118E-002
 5.519013405E-001 5.282244086E-001
 2.704820782E-002 6.880748868E-001
 3.355217874E-001 8.249971271E-001
 6.132892370E-001 7.949315906E-001
 4.316156507E-001 4.389804602E-001
 3.916633725E-001 8.560145497E-001
 7.732585073E-001 4.949013591E-001
 4.824441671E-001 3.828181326E-001
 1.125973910E-001 4.899513423E-001
 4.747149646E-001 4.065052867E-001
 1.486961395E-001 3.152696192E-001
 6.549018621E-001 3.071244955E-001
 5.537658334E-001 3.411723673E-001
 5.687588453E-001 8.757952452E-001
 5.434884429E-001 3.430446982E-001
 6.199284196E-001 8.727509379E-001
 3.516034186E-001 8.141197562E-001
 6.153942943E-001 9.304941297E-001
 3.054652214E-001 4.004213810E-001
 6.598920226E-001 6.606783271E-001
 4.894731045E-001 4.054049850E-001
 4.447537363E-001 4.611094594E-001
 4.416323602E-001 5.908688307E-001
 3.712962568E-001 4.504829049E-001
 6.522087455E-001 4.765133560E-001
 6.057326794E-001 8.634819388E-001
 7.025135159E-001 5.333452821E-001
 4.769654572E-001 2.124550492E-001
 2.876701355E-001 5.620333925E-002
 3.178727925E-001 2.162750959E-001
 8.089259267E-001 3.543372452E-001
 3.184099197E-001 8.529775143E-001
 3.705633283E-001 7.502446771E-001
 5.308474898E-001 2.344800681E-001
 8.262738585E-001 3.324293494E-001
 2.861660719E-001 2.739996016E-001
 6.977984905E-001 6.863261461E-001
 6.652883291E-001 7.623685002E-001
 6.326298714E-001 8.944872618E-001
 4.456299245E-001 5.639589429E-001
 4.116233885E-001 6.066027284E-001
 2.351895720E-001 7.664038539E-001
 6.328616738E-001 6.394079328E-001
 4.527064562E-001 6.237043738E-001
 3.866840899E-001 8.817914128E-001
 9.589741379E-002 5.411322713E-001
 3.477258682E-001 1.029432714E-001
 3.724229932E-001 5.914620161E-001
 9.770479053E-002 5.541183352E-001
 5.244241357E-001 1.216285154E-001
 4.077446759E-001 7.905631661E-001
 6.848390102E-001 6.566357613E-001
 4.057761431E-001 5.898333192E-001
 3.914824426E-001 6.265186071E-001
 5.511524677E-001 1.368965060E-001
 4.526062310E-002 7.148346901E-001
 2.357606441E-001 4.571550190E-001
 7.983977795E-001 3.777723312E-001
 1.968766302E-001 7.455474734E-001
 2.594880164E-001 8.419119716E-001
 3.816478848E-001 4.717832506E-001
 2.517279088E-001 7.509161234E-001
 5.271785855E-001 6.804352999E-001
 3.528504968E-001 3.942722678E-001
 7.102978826E-001 4.824997783E-001
 4.573729634E-001 3.863738477E-001
 4.337933660E-001 6.958475709E-001
 3.869253695E-001 6.179915071E-001
 4.304211736E-001 6.337599158E-001
 7.164314389E-001 5.808109045E-001
 5.925413370E-001 9.105150700E-001
 5.930756927E-001 2.417053878E-001
 3.062033355E-001 7.415327430E-001
 4.424311221E-001 4.340154529E-001
 4.690440893E-001 1.363318563E-001
 1.917621940E-001 2.232102305E-001
 4.714118838E-001 3.629314899E-001
 1.832579076E-001 2.093507648E-001
 5.110731125E-001 2.950811982E-001
 5.154058337E-001 7.712696791E-001
 4.919430315E-001 3.742272854E-001
 5.601972342E-001 2.535707057E-001
 5.426321626E-001 9.497500658E-001
 7.024738193E-001 6.625921726E-001
 5.344384313E-001 2.015367448E-001
 3.926549852E-001 9.937402606E-002
 7.034223080E-001 6.799713969E-001
 1.830163896E-001 3.526218235E-001
 5.552244782E-001 4.432232976E-001
 5.364385843E-001 4.408872426E-001
 1.474218816E-001 3.736449778E-001
 7.822176069E-002 5.908845663E-001
 3.676644862E-001 1.936467439E-001
 8.149032593E-001 2.944489717E-001
 3.197925985E-001 3.049519956E-001
 5.516132116E-001 1.708410531E-001
 2.224847972E-001 8.913510293E-002
 4.546271861E-001 3.983452022E-001
 4.021337926E-001 6.533901095E-001
 5.598459244E-001 2.274044305E-001
 7.896685600E-001 3.246886730E-001
 3.036410734E-002 7.520613670E-001
 3.593967557E-001 6.239811778E-001
 3.827700317E-001 8.174855709E-001
 6.483533382E-001 8.776889443E-001
 3.424586654E-001 8.037382364E-001
 3.683444560E-001 3.281685412E-001
 4.707072675E-001 3.151473403E-001
 4.754408002E-001 3.756950498E-001
 5.458810925E-001 3.028984368E-001
 3.886925578E-001 7.376810908E-001
 6.857220531E-001 7.004629374E-001
 1.642664820E-001 5.733789206E-001
 1.096165031E-001 6.016265750E-001
 2.944172621E-001 2.966294885E-001
 5.112218261E-001 4.060824811E-001
 3.937834203E-001 6.464470625E-001
 6.892184019E-001 7.524528503E-001
 3.622156084E-001 6.530694366E-001
 5.034835935E-001 3.958739042E-001
 3.813216388E-001 4.896438718E-001
 3.580831289E-001 5.618215203E-001
 3.193059564E-001 8.184669018E-001
 1.478222460E-001 4.212016463E-001
 3.560770154E-001 8.008647561E-001
 2.832192779E-001 8.526197076E-001
 3.801949024E-001 9.255217910E-001
 5.859260559E-001 2.145423889E-001
 7.933011651E-001 4.057083428E-001
 4.264576137E-001 9.406175017E-001
 6.335115433E-001 2.300697267E-001
 3.180013001E-001 8.747326732E-001
 5.508519411E-001 9.765698761E-002
 7.461700439E-001 4.683322310E-001
 4.399254024E-001 4.841952622E-001
 5.184162259E-001 2.471569926E-001
 6.296080351E-001 7.937443852E-001
 1.412703991E-001 4.325227141E-001
 4.452234209E-001 1.535677612E-001
 3.916125894E-001 5.857108831E-001
 1.824421585E-001 2.780120075E-001
 3.913622797E-001 6.241792813E-002
 4.933192432E-001 4.131481051E-001
 4.119143188E-001 6.406958103E-001
 4.214340746E-001 6.194659472E-001
 4.219414890E-001 6.073942780E-001
 4.055335820E-001 5.124388933E-001
 3.723402917E-001 1.441538185E-001
 4.267730117E-001 3.161824942E-001
 3.613428175E-001 6.016240716E-001
 2.965314388E-001 7.104903460E-001
 6.855899096E-001 7.635728121E-001
 3.892631531E-001 6.603000760E-001
 1.615439802E-001 4.212080836E-001
 5.372803807E-001 2.412066758E-001
 4.547021985E-001 7.960414290E-001
 4.116791785E-001 4.748261571E-001
 3.190368116E-001 1.668672711E-001
 2.602976859E-001 6.447913647E-001
 3.934035003E-001 7.476307154E-001
 7.548620105E-001 5.287112594E-001
 6.204256415E-001 8.607252836E-001
 7.532058358E-001 5.453671813E-001
 7.112794518E-001 6.615384221E-001
 6.515196562E-001 8.679854274E-001
 3.466834724E-001 7.907907367E-001
 4.496056139E-001 6.744657159E-001
 1.288124174E-001 5.266743898E-001
 6.298032999E-001 6.928514838E-001
 6.724146008E-001 8.039502501E-001
 3.756662905E-001 7.019693255E-001
 5.356525779E-001 3.732870519E-001
 4.303335249E-001 4.275393784E-001
 3.429014385E-001 2.881311178E-001
 2.142836340E-002 7.332034111E-001
 6.640976071E-001 6.899058223E-001
 1.278751343E-001 4.046838284E-001
 5.582657456E-001 5.115458369E-001
 4.320557415E-001 5.399973989E-001
 4.877796173E-001 4.192841351E-001
 4.072515666E-001 6.267631054E-001
 4.992200732E-001 4.704939127E-001
 6.837351322E-001 6.926451921E-001
 1.879704148E-001 6.972017884E-001
 5.840247869E-001 8.124867678E-001
 1.387852132E-001 4.554682076E-001
 6.319112182E-001 9.280778766E-001
 3.269169927E-001 8.513675928E-001
 7.263500690E-001 6.386582255E-001
 1.184595302E-001 4.079335034E-001
 7.585965991E-001 5.398346782E-001
 1.434015334E-001 3.314956129E-001
 4.965231717E-001 3.881622553E-001
 2.590811625E-002 7.640991807E-001
 2.473320663E-001 2.152188420E-001
 1.185018197E-001 6.258925200E-001
 4.082447588E-001 6.969833374E-001
 6.210436225E-001 9.613829255E-001
 3.198536038E-001 8.730142713E-001
 5.015023351E-001 1.577692777E-001
 4.946633279E-001 3.181457222E-001
 3.125745356E-001 8.387587667E-001
 6.308677793E-001 7.414912581E-001
 1.749850065E-001 8.280658722E-001
 4.382691979E-001 6.092075258E-002
 5.242571831E-001 1.506363302E-001
 7.190427780E-001 6.610522270E-001
 1.060078144E-001 4.460933208E-001
 1.103613451E-001 5.593389273E-001
 7.043497562E-001 6.287422180E-001
 3.722307086E-001 8.270936608E-001
 1.693568826E-001 2.519522011E-001
 4.877754748E-001 3.664797246E-001
 3.803414106E-001 8.035994172E-001
 2.768874168E-001 2.573741674E-001
 6.089856029E-001 2.384758443E-001
 2.935370505E-001 8.571041226E-001
 3.181768656E-001 6.117805243E-001
 7.897658944E-001 2.963846624E-001
 4.770100415E-001 6.089788079E-001
 5.438057780E-001 2.104362845E-001
 1.995391846E-001 2.328276336E-001
 8.031479716E-001 2.854228318E-001
 4.977127016E-001 9.638683200E-001
 4.829918146E-001 7.551392913E-002
 2.465272993E-001 8.514103889E-001
 4.165365398E-001 6.036229134E-001
 9.506147355E-002 7.176533341E-001
 4.530261159E-001 1.373630464E-001
 5.065459013E-001 6.607710719E-001
 6.754164100E-001 6.341238022E-001
 4.097722769E-001 6.484879255E-001
 4.920866489E-001 5.619645715E-001
 4.263906777E-001 9.207454920E-001
 5.173829794E-001 2.757437527E-001
 1.851634830E-001 2.035108954E-001
 7.549049854E-001 5.414150953E-001
 3.673337400E-001 8.121463656E-001
 5.360377431E-001 2.185738683E-001
 1.999626756E-001 1.581569314E-001
 1.687425673E-001 2.958098352E-001
 3.448061943E-001 2.059484869E-001
 3.710401356E-001 8.530417681E-001
 6.485112309E-001 7.789025903E-001
 7.546258569E-001 4.059396684E-001
 5.590191483E-001 8.256573081E-001
 3.499872088E-001 6.131869555E-001
 7.344565392E-001 4.581843317E-001
 3.461211324E-001 8.926526308E-001
 4.187456965E-001 5.459222198E-001
 4.572052658E-001 4.629438818E-001
 4.566074014E-001 1.968849748E-001
 4.164654911E-001 6.872665882E-001
 5.469654202E-001 9.799396992E-001
 8.153418303E-001 2.894017100E-001
 2.190361321E-001 1.877536029E-001
 6.033121347E-001 8.957605362E-001
 4.582455754E-001 8.177036047E-002
 7.192814946E-001 5.345460176E-001
 5.220192671E-002 7.608457804E-001
 3.265858591E-001 8.941467404E-001
 6.398858428E-001 8.354307413E-001
 7.453582883E-001 4.866776764E-001
 6.624099016E-001 6.766661406E-001
 5.556241274E-001 1.136395335E-001
 4.174033999E-001 5.040547252E-001
 4.701793492E-001 4.635675848E-001
 5.213803649E-001 3.717116714E-001
 4.008639157E-001 7.665494680E-001
 1.952631325E-001 3.669767082E-001
 6.233325601E-001 8.085960746E-001
 6.884148121E-001 6.019775271E-001
 5.172401667E-001 2.352096885E-001
 3.383307159E-001 8.491638899E-001
 1.386065781E-001 5.998814702E-001
 1.437391937E-001 6.904789805E-001
 7.969858646E-001 3.546782136E-001
 3.019143641E-001 7.883334756E-001
 1.892864555E-001 2.369393557E-001
 5.439570546E-001 2.481402010E-001
 4.385819137E-001 9.075872302E-001
 7.271828651E-001 4.932842255E-001
 3.320991099E-001 8.061919361E-002
 7.570921183E-001 5.392481089E-001
 7.565138340E-001 5.335043669E-001
 5.680916309E-001 9.645107388E-001
 3.981955945E-001 5.993652344E-001
 3.353758454E-001 7.598314881E-001
 4.631131887E-001 9.652525187E-002
 2.343582362E-001 1.700495780E-001
 4.289200306E-001 4.946444929E-001
 3.797322214E-001 8.922713399E-001
 1.288491786E-001 7.332555056E-001
 4.817293584E-001 3.402158320E-001
 5.217431188E-001 2.199679911E-001
 1.950472295E-001 1.732209325E-001
 5.277971029E-001 2.438283861E-001
 5.011121631E-001 8.941107392E-001
 3.230024278E-001 7.206333280E-001
 3.732181787E-001 4.271056056E-001
 6.345828772E-001 5.982097387E-001
 4.541595876E-001 4.348439872E-001
 3.907654881E-001 1.831718385E-001
 4.678071141E-001 7.176318765E-001
 7.065060139E-001 6.538215876E-001
 1.939463019E-001 2.800513208E-001
 4.627893269E-001 4.748594761E-001
 6.083052158E-001 7.135419846E-001
 4.433893859E-001 7.656233311E-001
 5.547624826E-001 5.621686578E-001
 1.774714142E-001 3.717174828E-001
 6.339537501E-001 6.744363308E-001
 8.125483394E-001 3.284825981E-001
 9.782777727E-002 5.025455356E-001
 4.052213132E-001 6.113942862E-001
 7.079887986E-001 6.949286461E-001
 1.361872405E-001 3.778578043E-001
 4.073575139E-001 5.266250372E-001
 2.446009815E-001 8.330211043E-001
 8.241330385E-001 3.071505129E-001
 3.909765780E-001 6.033576727E-001
 4.036845267E-001 6.851992607E-001
 4.696528912E-001 4.218966961E-001
 7.885131836E-001 4.481515288E-001
 4.915198982E-001 3.550044298E-001
 5.292869732E-002 6.654147506E-001
 4.539691210E-001 5.869935155E-001
 3.446443379E-001 8.743523359E-001
 1.056817099E-001 5.325356126E-001
 4.609594494E-002 7.732347250E-001
 6.375467777E-001 7.692722082E-001
 3.434264287E-002 6.657201648E-001
 3.472644091E-001 7.890104055E-001
 3.915003836E-001 8.081150055E-001
 7.508072257E-001 5.332550406E-001
 5.711789727E-001 4.035391808E-001
 5.899040103E-001 7.158073783E-001
 4.763627350E-001 4.754751027E-001
 2.977278531E-001 8.045881987E-001
 4.391987920E-001 6.024386883E-001
 2.287202626E-001 6.100271344E-001
 3.201392889E-001 8.437384963E-001
 2.817769647E-001 4.134115577E-001
 5.815967321E-001 2.383750975E-001
 4.882301688E-001 4.764234424E-001
 2.119779438E-001 1.966402978E-001
 4.917510748E-001 4.995934069E-001
 7.625566721E-001 4.912589788E-001
 2.181374282E-001 1.484741569E-001
 2.415855974E-001 2.464844584E-001
 4.627036750E-001 9.219371676E-001
 5.561916828E-001 3.618308008E-001
 4.623452127E-001 6.779600382E-001
 3.957983553E-001 8.453708291E-001
 9.064985812E-002 6.319662929E-001
 5.226588845E-001 1.701334268E-001
 4.119727015E-001 7.382097244E-001
 3.956552148E-001 6.185526848E-001
 5.226505399E-001 3.303509653E-001
 1.493768990E-001 6.363753080E-001
 5.656285286E-001 1.278893650E-001
 2.484370172E-001 9.601272643E-003
 4.004355371E-001 7.043609023E-001
 3.281801939E-001 9.085491300E-001
 5.446150303E-001 2.010624260E-001
 2.509860694E-001 2.847374082E-001
 7.473289371E-001 5.248264074E-001
 9.214635938E-002 6.855270267E-001
 7.120586634E-001 6.824560165E-001
 9.771540761E-002 4.715064466E-001
 3.719808459E-001 6.516097486E-002
 4.322578311E-001 2.075036466E-001
 5.504222512E-001 8.641551137E-001
 5.495566726E-001 3.741336465E-001
 4.211585522E-001 3.846297264E-001
 6.120054722E-001 6.794702411E-001
 5.306771994E-001 9.572724998E-002
 5.117238164E-001 8.259338737E-001
 6.032315493E-001 2.687464356E-001
 4.010090232E-001 5.829154253E-001
 3.728336096E-001 6.746175885E-001
 6.893398762E-001 4.418156147E-001
 7.139329314E-001 5.197939873E-001
 4.690900445E-001 4.140070379E-001
 3.769069314E-001 6.163607836E-001
 6.675357819E-001 8.189018965E-001
 3.694242239E-001 7.210988402E-001
 9.710838646E-002 6.064615250E-001
 7.227037847E-002 7.773763537E-001
 4.627225399E-001 1.507939249E-001
 8.379108906E-001 2.967661023E-001
 5.420273542E-001 2.002180517E-001
 3.101754487E-001 9.026741385E-001
 6.084427238E-001 1.000000000E+000
 4.835876226E-001 9.592592716E-001
 7.951009870E-001 2.827970684E-001
 1.192442030E-001 4.446717799E-001
 2.176807076E-001 6.494711637E-001
 4.496726990E-001 2.081234455E-001
 4.583923221E-001 8.316183090E-001
 7.069826126E-001 2.792806923E-001
 6.399763823E-001 5.031669736E-001
 6.648468375E-001 8.022004366E-001
 7.593327761E-002 6.022008061E-001
 1.525689363E-001 3.034009635E-001
 4.761698544E-001 4.020465910E-001
 4.036578834E-001 8.049020767E-001
 6.443426013E-001 7.922613025E-001
 3.354575932E-001 1.237451732E-001
 3.143593073E-001 2.746166587E-001
 2.148858309E-001 4.636872113E-001
 2.660681009E-001 8.745114505E-002
 7.734165788E-001 3.495139480E-001
 5.939465165E-001 9.306191802E-001
 4.747623503E-001 4.258693457E-001
 5.055826306E-001 1.438643783E-001
 3.823076487E-001 8.207505941E-002
 1.999132335E-001 2.439948767E-001
 4.878354669E-001 4.486874938E-001
 1.259742826E-001 4.303398132E-001
 4.295098484E-001 1.221700087E-001
 7.503950000E-001 5.129376650E-001
 5.587977767E-001 3.289547265E-001
 3.150267303E-001 7.081536055E-001
 7.855054736E-001 3.555363417E-001
 4.736432433E-001 4.200069606E-001
 5.136874318E-001 1.215391681E-001
 1.665246934E-001 3.585999012E-001
 6.532959342E-001 8.625416756E-001
 3.507745266E-001 7.782532573E-001
 4.616521597E-001 7.734994888E-001
 8.712079376E-002 5.622290373E-001
 8.176266551E-001 2.901472747E-001
 5.697911382E-001 9.873878360E-001
 3.479582965E-001 6.300588846E-001
 3.208844066E-001 8.323430419E-001
 4.615205824E-001 4.994275272E-001
 5.865129232E-001 2.288327515E-001
 2.472911328E-001 5.291181207E-001
 4.472270310E-001 3.901625276E-001
 4.973071516E-001 4.851415753E-001
 4.271182120E-001 7.300382107E-002
 5.190895200E-001 8.027172685E-001
 3.375959396E-001 8.879110217E-001
 1.631419212E-001 5.029038191E-001
 6.193409562E-001 5.582389832E-001
 1.120387465E-001 5.113618374E-001
 2.141875029E-001 2.106604725E-001
 3.974183798E-001 7.799078226E-001
 5.083230138E-001 2.458154857E-001
 2.250122875E-001 1.572175622E-001
 2.711742818E-001 7.386581302E-001
 7.768027782E-001 3.106119633E-001
 4.278715849E-001 1.907300651E-001
 2.837550044E-001 1.063221544E-001
 1.904185265E-001 3.812203407E-001
 1.038029566E-001 7.676505446E-001
 4.819343388E-001 4.237345159E-001
 2.933456004E-001 8.332502246E-001
 5.378445387E-001 9.034179449E-001
 6.685314178E-001 7.130119801E-001
 5.230860710E-001 1.598511189E-001
 7.269394994E-001 5.464053154E-001
 5.107757449E-001 4.480773807E-001
 2.396128476E-001 1.226494089E-001
 1.925923824E-001 3.396590650E-001
 3.872441649E-001 5.600633621E-001
 4.812314808E-001 4.173516035E-001
 6.654719114E-001 8.252268434E-001
 3.647861481E-001 7.353128791E-001
 2.434510589E-001 8.830878884E-002
 4.775197208E-001 4.205696881E-001
 4.403814971E-001 6.294726133E-001
 9.499915689E-002 5.109666586E-001
 5.965011120E-001 5.145292878E-001
 3.611557782E-001 8.806898594E-001
 8.214700222E-001 3.231043518E-001
 6.313071251E-001 4.512185156E-001
 6.156159639E-001 8.495766521E-001
 5.149862766E-001 1.859019995E-001
 4.681107700E-001 5.124517083E-001
 4.536462128E-001 1.090741530E-001
 6.056487560E-001 4.403773546E-001
 2.132926434E-001 6.990602016E-001
 7.559806108E-001 3.425847292E-001
 4.554810822E-001 5.105240345E-001
 6.739063263E-001 6.991875172E-001
 5.311160684E-001 8.653944731E-001
 2.172943652E-001 2.912711799E-001
 4.697868526E-001 2.209502161E-001
 1.605107039E-001 5.940896273E-001
 4.311434627E-001 6.223961711E-001
 1.876811236E-001 2.506383955E-001
 4.553033710E-001 3.203998208E-001
 5.522685051E-001 9.220493436E-001
 2.453694642E-001 5.472593307E-001
 1.480153501E-001 6.718638539E-001
 3.595972657E-001 7.877679467E-001
 5.393592715E-001 2.680937648E-001
 5.357420444E-001 4.126805961E-001
 5.562649369E-001 2.630043626E-001
 5.412357450E-001 2.573966682E-001
 5.317420363E-001 1.653603911E-001
 3.072238564E-001 5.682545304E-001
 2.242431790E-001 8.002927899E-001
 2.016577721E-001 3.509631753E-001
 4.945755601E-001 8.412440419E-001
 2.823690474E-001 7.932618260E-001
 1.922982931E-001 3.080150187E-001
 4.971037507E-001 1.893904358E-001
 8.488979191E-002 5.366020799E-001
 6.943204999E-001 7.053115964E-001
 5.867233276E-001 2.677174211E-001
 6.206757426E-001 9.033952951E-001
 2.878719270E-001 1.291439980E-001
 3.057529926E-001 7.592162490E-001
 4.705488086E-001 4.165492654E-001
 4.347378016E-001 5.705788732E-001
 5.274866819E-001 9.246072769E-001
 3.999240398E-001 8.824309111E-001
 2.285412252E-001 5.650541186E-001
 5.419281721E-001 4.578969777E-001
 5.216220021E-001 4.151367843E-001
 4.492368996E-001 4.733760655E-001
 4.709341228E-001 4.185577929E-001
 3.965733051E-001 6.949481368E-001
 2.718559802E-001 8.480098248E-001
 5.057750940E-001 2.765924633E-001
 5.465940237E-001 7.315438986E-001
 4.992402494E-001 3.313444555E-001
 7.963662148E-001 4.240849316E-001
 5.429522991E-001 8.076787591E-001
 2.732410729E-001 7.138250470E-001
 3.497725427E-001 4.782048166E-001
 5.279543996E-001 2.433463782E-001
 8.248333335E-001 3.368439972E-001
 1.269983351E-001 5.815935731E-001
 6.241974831E-001 2.755230367E-001
 3.786506951E-001 7.293820977E-001
 1.644552350E-001 6.565212011E-001
 6.612813473E-001 7.748733759E-001
 5.284576416E-001 2.694528699E-001
 5.026925802E-001 1.019633859E-001
 7.396554351E-001 5.445879698E-001
 4.457676709E-001 5.481701493E-001
 5.215266347E-001 7.417820096E-001
 2.684874237E-001 6.903754473E-001
 6.502220631E-001 3.824476302E-001
 5.865105391E-001 7.671422362E-001
 2.894142866E-001 5.173735619E-001
 5.132549405E-001 1.645922363E-001
 3.397705853E-001 5.843728185E-001
 5.783783793E-001 3.113942146E-001
 3.364719823E-002 7.732806206E-001
 6.886737347E-001 3.070723116E-001
 2.826531827E-001 5.658597946E-001
 5.978509784E-001 7.974162698E-001
 1.836508662E-001 6.715977192E-001
 7.816598415E-001 4.374822378E-001
 3.489107788E-001 4.579538107E-001
 5.090636015E-001 2.136100233E-001
 1.191332713E-001 5.015837550E-001
 5.409151912E-001 1.512334347E-001
 3.425609469E-001 8.034247756E-001
 3.239351884E-002 6.716935039E-001
 3.635402024E-001 4.688752592E-001
 3.675129414E-001 8.915913105E-001
 1.924050301E-001 3.256953657E-001
 4.944283664E-001 5.790359974E-001
 1.468669474E-001 3.492492437E-001
 4.138640165E-001 1.082731709E-001
 3.820846081E-001 7.160651088E-001
 1.213986799E-001 5.505045056E-001
 6.492246985E-001 8.409799933E-001
 3.004713058E-001 1.455429494E-001
 6.761310250E-002 5.943408608E-001
 3.486909568E-001 6.457387209E-001
 5.838746428E-001 6.151100993E-001
 6.058051586E-001 5.999640226E-001
 3.019627929E-001 3.473048508E-001
 5.820587277E-001 3.741805553E-001
 4.988341033E-001 4.054173827E-001
 4.975505769E-001 2.682158351E-001
 5.978493690E-001 6.976885200E-001
 3.348287940E-001 3.966569901E-002
 4.848022163E-001 3.755916059E-001
 7.777341008E-001 4.811853766E-001
 3.500637710E-001 8.471442461E-001
 1.212144345E-001 5.962800384E-001
 7.712385803E-002 6.901818514E-001
 5.749866962E-001 2.719863653E-001
 7.378487587E-001 5.271041989E-001
 7.919601202E-001 3.924317062E-001
 4.382735193E-001 1.740301847E-001
 6.620238423E-001 5.460808873E-001
 5.359063148E-001 1.025307626E-001
 4.220581055E-001 7.007983327E-001
 5.279555917E-001 4.702375531E-001
 3.704106212E-001 3.536171913E-001
 1.113317534E-001 5.878695846E-001
 4.243318439E-001 6.655072570E-001
 1.376425475E-001 7.846965790E-001
 5.397637486E-001 2.071551979E-001
 8.337186575E-001 3.096137345E-001
 4.209964275E-001 6.379753947E-001
 5.247319937E-001 1.023152322E-001
 4.268877208E-001 7.683022618E-001
 4.831246138E-001 4.873611331E-001
 7.383921146E-001 5.169808865E-001
 7.470148057E-002 6.470105052E-001
 6.821941137E-001 7.403129339E-001
 1.382838935E-001 3.471792638E-001
 7.571512461E-001 5.442641973E-001
 6.479983330E-001 8.607702851E-001
 4.198310375E-001 5.323069692E-001
 9.351953119E-002 5.288842916E-001
 5.785464644E-001 2.595705092E-001
 4.223122597E-001 8.667136431E-001
 8.007123321E-002 6.788457632E-001
 1.243337318E-001 5.134980679E-001
 1.818617582E-001 7.959852815E-001
 2.171582133E-001 3.996916711E-001
 4.501505196E-001 2.446977049E-001
 1.839098483E-001 2.916741371E-001
 6.947120428E-001 7.356168628E-001
 3.968659043E-001 6.370005012E-001
 2.114591599E-001 6.282408237E-001
 5.155246854E-001 3.823214471E-001
 4.146130979E-001 1.338151097E-001
 4.053550959E-002 6.965104342E-001
 4.933068454E-001 3.972467482E-001
 5.197857618E-001 8.453825116E-001
 4.546218812E-001 4.865227044E-001
 1.235579401E-001 5.647994876E-001
 5.730152130E-001 2.413441539E-001
 4.488833845E-001 4.085584581E-001
 5.957409367E-002 7.038128972E-001
 4.879985452E-001 9.437677860E-001
 7.080227733E-001 6.001975536E-001
 7.489849329E-001 5.404725671E-001
 1.028710082E-001 5.089547634E-001
 3.807823360E-001 8.721885681E-001
 1.075165868E-001 5.012229681E-001
 3.636835515E-002 7.161885500E-001
 5.661364198E-001 2.343950570E-001
 7.152627110E-001 6.186967492E-001
 5.760812759E-001 6.994822621E-001
 4.029514790E-001 6.637662649E-001
 2.034550309E-001 5.764513016E-001
 6.371363997E-001 4.006361663E-001
 4.615108371E-001 7.359154224E-001
 4.678092599E-001 3.478776515E-001
 6.109615564E-001 3.101732731E-001
 1.607749164E-001 5.340102315E-001
 6.226446033E-001 9.175235629E-001
 4.910254478E-001 1.990515441E-001
 3.539272547E-001 8.359965086E-001
 7.337204218E-001 3.367557526E-001
 4.006752670E-001 8.346878886E-001
 4.067522585E-001 6.067025065E-001
 8.752253652E-002 5.027437806E-001
 7.093477845E-001 6.907637715E-001
 3.629542887E-001 7.110256553E-001
 7.844809890E-001 4.264124930E-001
 2.197430432E-001 4.233017266E-001
 3.040376008E-001 3.733193278E-001
 2.909012735E-001 7.298875451E-001
 2.512448728E-001 6.833083034E-001
 1.186678708E-001 5.366229415E-001
 2.793403864E-001 4.392297268E-001
 4.072794020E-001 8.430553079E-001
 2.319160104E-001 1.865954399E-001
 3.859494925E-001 6.939690709E-001
 1.883034408E-001 7.703647017E-001
 5.552151203E-001 2.208928913E-001
 2.439830899E-001 5.889143348E-001
 5.125218630E-001 4.795716703E-001
 3.752910495E-001 6.342962980E-001
 5.811933875E-001 2.481874228E-001
 6.251661181E-001 7.582451701E-001
 2.894983068E-002 7.110105157E-001
 6.229285598E-001 5.287618637E-001
 5.561188459E-001 3.900268674E-001
 9.689272195E-002 6.621485353E-001
 4.227418900E-001 5.999503732E-001
 4.081549644E-001 6.068946719E-001
 4.241432548E-001 1.551158130E-001
 4.718982577E-001 4.151374400E-001
 1.452016234E-001 3.259790242E-001
 4.422275126E-001 6.486818194E-001
 1.889626682E-001 4.352842867E-001
 4.356995821E-001 6.123243570E-001
 2.095069438E-001 6.739561558E-001
 3.394983709E-001 6.883340478E-001
 4.875796735E-001 2.105074376E-001
 6.766151190E-001 7.231608629E-001
 5.137948990E-001 1.756350696E-001
 4.430852532E-001 3.994176984E-001
 3.810409606E-001 6.854979992E-001
 6.800961494E-001 7.804091573E-001
 1.944829375E-001 2.028264403E-001
 5.837607980E-001 3.417834640E-001
 4.219631553E-001 4.360218346E-001
 5.345117450E-001 2.504477501E-001
 5.504655838E-001 2.551371157E-001
 2.199737579E-001 1.373233646E-001
 2.159736902E-001 2.739750147E-001
 5.878524780E-001 2.837107778E-001
 5.019876957E-001 3.493561447E-001
 7.572535276E-001 5.217475891E-001
 7.971170545E-002 5.704337955E-001
 5.581302047E-001 1.508688778E-001
 2.404088527E-001 3.420457616E-002
 3.896339834E-001 3.152402937E-001
 4.183166623E-001 6.475993395E-001
 2.808776200E-001 3.617564738E-001
 4.086300433E-001 6.138620377E-001
 3.774462938E-001 9.135501385E-001
 5.252634883E-001 9.407725185E-002
 2.727500796E-001 6.911165081E-003
 2.043126896E-002 7.776343226E-001
 3.361577988E-001 5.092904568E-001
 2.713175416E-001 2.906990647E-001
 5.235136673E-002 6.946192980E-001
 7.064445615E-001 3.677645326E-001
 5.696080327E-001 7.217737436E-001
 5.423603654E-001 1.991975009E-001
 2.101235837E-001 1.270175725E-001
 5.278451443E-001 3.863217533E-001
 5.065731406E-001 3.407852352E-001
 4.888750017E-001 4.371973276E-001
 3.944264650E-001 5.507184863E-001
 3.207857013E-001 7.509732246E-001
 7.753908038E-001 3.915066421E-001
 7.599918842E-001 4.761573076E-001
 4.491114914E-001 6.379151940E-001
 5.356822610E-001 1.227355897E-001
 6.285597086E-001 8.529360294E-001
 4.443713725E-001 5.168857574E-001
 2.751365900E-001 3.440549225E-002
 2.591825724E-001 4.245373011E-001
 5.124202371E-001 3.516455591E-001
 6.484872103E-001 6.876534820E-001
 5.210382938E-001 4.383701980E-001
 4.907173216E-001 1.005922183E-001
 4.353306890E-001 1.375241429E-001
 2.466290593E-001 8.099638224E-001
 2.505066097E-001 7.267345190E-001
 6.079623699E-001 2.897129357E-001
 8.032217026E-001 3.207436502E-001
 4.050060511E-001 6.053005457E-001
 7.760258317E-001 4.164794087E-001
 4.990712702E-001 4.560299218E-001
 3.046532273E-001 4.288510680E-001
 3.104315400E-001 8.648862243E-001
 4.794805050E-001 9.579191208E-001
 7.565954924E-001 2.702325583E-001
 4.579404891E-001 2.186149210E-001
 5.493981242E-001 2.281325459E-001
 3.072017133E-001 8.280564547E-001
 3.710616529E-001 5.018205047E-001
 4.285891950E-001 3.354863822E-001
 3.840852529E-002 7.075010538E-001
 2.776551805E-002 7.232447863E-001
 7.543728352E-001 5.374183655E-001
 6.636719704E-001 6.206809878E-001
 6.939917803E-002 6.258267760E-001
 4.988253415E-001 3.787102699E-001
 7.575516403E-002 6.687408686E-001
 4.319259226E-001 5.249093771E-001
 4.069161713E-001 6.062001586E-001
 4.157319963E-001 5.969371200E-001
 5.459126234E-001 4.261398315E-001
 4.989765286E-001 2.074329555E-001
 1.360938400E-001 5.687973499E-001
 4.757779241E-001 6.704844832E-001
 6.528288722E-001 5.269823670E-001
 4.082666039E-001 2.446307093E-001
 2.720399201E-001 6.952837110E-002
 3.812284172E-001 5.456065536E-001
 5.639758706E-001 3.155964613E-001
 5.325706005E-001 8.257758617E-001
 4.133753181E-001 6.582896113E-001
 5.470181108E-001 1.564916968E-001
 6.429134607E-001 2.596353292E-001
 5.805406570E-001 4.738073051E-001
 1.003327593E-001 4.634852409E-001
 7.141008973E-001 6.761973500E-001
 7.279979587E-001 5.239164829E-001
 1.545988172E-001 3.386787772E-001
 3.117910922E-001 4.943538010E-001
 6.131083369E-001 7.446095347E-001
 4.535880983E-001 6.886368990E-001
 5.670608878E-001 2.620639801E-001
 2.652320564E-001 2.706378996E-001
 6.731142998E-001 6.506466269E-001
 4.779848158E-001 1.483120024E-001
 8.521281928E-002 5.489202738E-001
 4.224515259E-001 7.160338759E-001
 2.663103044E-001 1.682540625E-001
 4.273772538E-001 6.892694235E-001
 2.341481894E-001 1.360632181E-001
 3.828479350E-001 5.992113352E-001
 4.349764884E-001 8.542927504E-001
 5.208762288E-001 9.714266658E-001
 8.096464872E-001 2.875432968E-001
 3.984655142E-001 5.913352370E-001
 5.038109422E-001 1.710786521E-001
 6.952432990E-001 4.951594472E-001
 4.809861183E-001 4.315860569E-001
 2.387608737E-001 3.386673927E-001
 3.976124227E-001 4.854548573E-001
 1.916571259E-001 5.176477432E-001
 5.430772901E-001 1.428290308E-001
 4.433926642E-001 1.935550421E-001
 7.324059606E-001 5.351907611E-001
 1.704408228E-001 7.509040236E-001
 4.790170491E-001 5.896824002E-001
 4.941314757E-001 1.677154452E-001
 4.826224148E-001 2.220378816E-001
 3.690265119E-001 7.968041301E-001
 2.237867713E-001 7.813597322E-001
 1.944084652E-002 7.549936771E-001
 6.139926314E-001 9.829915166E-001
 3.158881366E-001 8.851668835E-001
 5.200187564E-001 3.597535491E-001
 4.590465724E-001 2.597878277E-001
 2.577052116E-001 3.269626796E-001
 5.024622083E-001 2.565334141E-001
 5.255488157E-001 2.789304256E-001
 2.849764228E-001 8.104875088E-001
 5.937244892E-001 3.234370351E-001
 4.633140266E-001 2.883211374E-001
 5.082756877E-001 4.352646470E-001
 3.999937773E-001 3.907852471E-001
 7.675703764E-001 3.773983419E-001
 2.761095166E-001 3.130271435E-001
 5.183579922E-001 3.403593302E-001
 4.508171976E-001 4.267998934E-001
 6.283799410E-001 2.975336015E-001
 5.446736813E-001 2.054897547E-001
 3.343461752E-001 8.599086404E-001
 6.654521823E-001 2.404921055E-001
 4.415591955E-001 9.455451965E-001
 3.340844512E-001 6.384911537E-001
 3.777502477E-001 6.955827475E-001
 5.678532645E-002 5.969417691E-001
 3.753701448E-001 6.462600827E-001
 3.302249014E-001 8.089595437E-001
 4.897183478E-001 1.229331270E-001
 3.988601267E-001 4.691297412E-001
 2.518921196E-001 4.925183356E-001
 4.480903223E-002 6.590783000E-001
 9.083223343E-002 5.049081445E-001
 1.817568839E-001 5.865731239E-001
 7.608962059E-001 3.614277542E-001
 5.085679293E-001 2.023159266E-001
 3.230462372E-001 3.318946958E-001
 5.024789572E-001 3.214190304E-001
 1.768183410E-001 2.290856242E-001
 1.563489586E-001 8.021512032E-001
 4.275543392E-001 8.159466982E-001
 5.941115022E-001 7.475789189E-001
 4.188487828E-001 5.183638334E-001
 4.959676266E-001 5.995028019E-001
 6.655225158E-001 4.017459452E-001
 6.587341428E-001 7.021088600E-001
 5.097319484E-001 2.661762238E-001
 5.205504298E-001 5.124509335E-001
 6.093450189E-001 2.221840918E-001
 4.054837227E-001 9.337736368E-001
 7.712415457E-001 4.300691485E-001
 7.114951611E-001 5.025380254E-001
 5.454487205E-001 1.897328645E-001
 2.147848010E-001 1.127327010E-001
 1.541750133E-001 5.173560381E-001
 6.957861781E-001 5.144813657E-001
 4.811331332E-001 7.326754332E-001
 3.669976592E-001 7.633145452E-001
 4.690587223E-001 1.103408635E-001
 4.715770483E-001 6.531268954E-001
 1.554112136E-001 6.153361797E-001
 2.057495117E-001 2.814621329E-001
 4.670037627E-001 2.456657141E-001
 2.250387371E-001 1.238738894E-001
 7.323769331E-001 4.378582239E-001
 7.118924260E-001 5.485901237E-001
 1.777340919E-001 3.043180406E-001
 5.092452765E-001 9.329383075E-002
 6.587094665E-001 8.223483562E-001
 1.768871397E-001 4.708029628E-001
 2.356891036E-001 4.866883159E-002
 5.557124615E-001 1.582783163E-001
 3.660466373E-001 9.113518596E-001
 4.871917516E-002 6.760370731E-001
 2.554647923E-001 2.013363391E-001
 5.922371149E-001 4.182009995E-001
 1.387188733E-001 3.955978155E-001
 5.088129640E-001 4.971408844E-001
 4.235697389E-001 4.498850405E-001
 1.221549213E-001 7.699178457E-001
 8.172588795E-002 6.227433085E-001
 4.069479704E-001 8.718391061E-001
 4.724011123E-001 3.930575848E-001
 4.304963350E-001 2.439658940E-001
 1.538631618E-001 3.258967102E-001
 3.283733428E-001 2.506127581E-002
 5.545201525E-002 7.890617251E-001
 4.052754045E-001 6.006379128E-001
 4.018859267E-001 6.216159463E-001
 7.021724582E-001 7.127535343E-001
 4.456830323E-001 9.205577970E-001
 5.431191921E-001 7.587103248E-001
 1.825879961E-001 4.531545937E-001
 7.469490170E-001 5.755301118E-001
 1.248338372E-001 3.883986473E-001
 5.518718362E-001 4.952111244E-001
 1.099879593E-001 6.664496064E-001
 4.687469602E-001 2.730432749E-001
 4.953117669E-001 6.223466396E-001
 3.175626099E-001 3.764433786E-002
 4.203690290E-001 8.478202820E-001
 4.305839837E-001 5.826151371E-001
 4.299786091E-001 3.757908940E-001
 2.002334446E-001 1.925459504E-001
 3.119830489E-001 8.727688789E-001
 5.323311687E-001 9.161356091E-002
 6.299588680E-001 3.200963736E-001
 7.546497583E-001 4.341400862E-001
 7.018862963E-001 6.935536265E-001
 5.381631851E-001 6.255559325E-001
 4.839466810E-001 2.707644999E-001
 4.436296225E-001 7.379791737E-001
 4.591010213E-001 4.273275137E-001
 4.729261100E-001 8.535300940E-002
 5.250466466E-001 7.144600153E-001
 3.956375122E-001 4.192372561E-001
 4.520538151E-001 8.507292867E-001
 5.475702286E-001 2.629492283E-001
 5.754552484E-001 2.318454981E-001
 3.488247097E-001 5.980628133E-001
 8.379533887E-002 6.575659513E-001
 3.357232213E-001 7.269118428E-001
 6.556931138E-001 6.404747963E-001
 3.974253237E-001 7.163795829E-001
 6.434264034E-002 6.674953103E-001
 7.350715995E-001 5.542379618E-001
 2.712391615E-001 1.256957203E-001
 5.405805707E-001 2.234734446E-001
 7.391287684E-001 5.642600060E-001
 5.425946116E-001 2.791241705E-001
 7.587370276E-001 5.394043922E-001
 1.439879090E-001 3.296985924E-001
 4.715436995E-001 4.162239432E-001
 3.934377432E-001 3.634145558E-001
 5.535274148E-001 2.459664196E-001
 4.902468622E-001 3.816002905E-001
 5.062766671E-001 3.855015337E-001
 3.199907541E-001 8.725938797E-001
 6.839292124E-003 7.500076294E-001
 4.148843586E-001 3.696576059E-001
 7.054059505E-001 6.871728301E-001
 4.017777443E-001 6.041262150E-001
 3.031723499E-001 8.409303427E-001
 4.149874300E-002 6.680961847E-001
 6.611290574E-001 7.382633686E-001
 4.220525920E-001 3.982853591E-001
 1.438719779E-001 3.858618438E-001
 4.136881232E-001 6.320270300E-001
 1.518720835E-001 3.974580169E-001
 1.508188099E-001 8.201802969E-001
 4.155419767E-001 5.350476503E-002
 4.732685387E-001 1.623549461E-001
 1.647919416E-001 6.824411154E-001
 3.626020551E-001 6.784369946E-001
 4.651378095E-001 6.361451149E-001
 2.389684618E-001 4.117909372E-001
 6.346922517E-001 8.221346736E-001
 5.627611279E-001 2.188992351E-001
 4.366363585E-001 1.076941118E-001
 6.989864111E-001 7.225176096E-001
 3.995324671E-001 6.288284063E-001
 6.819775105E-001 3.599520028E-001
 4.723927975E-001 4.340456724E-001
 3.385803401E-001 8.996928930E-001
 2.753976583E-001 1.466942728E-001
 1.213776395E-001 4.696195722E-001
 2.820380330E-001 8.403053880E-001
 2.164459527E-001 4.979009926E-001
 2.061129808E-001 2.234542817E-001
 5.538132787E-001 2.826560438E-001
 2.790760100E-001 3.368860185E-001
 5.467252731E-001 2.386852503E-001
 4.869953096E-001 3.900273144E-001
 3.838130534E-001 2.456783503E-001
 6.942501068E-001 5.500590801E-001
 7.293811440E-002 6.138672233E-001
 5.052626729E-001 1.820724905E-001
 4.984507263E-001 9.117319435E-002
 2.192565054E-001 4.437803030E-001
 7.125158906E-001 4.570654333E-001
 1.468834877E-001 5.029603243E-001
 1.436944902E-001 5.300944448E-001
 1.496714354E-002 7.250988483E-001
 3.223089278E-001 8.654896021E-001
 3.737912476E-001 6.053795218E-001
 6.717612147E-001 3.338125944E-001
 2.693308890E-001 5.404584408E-001
 4.940190017E-001 2.818545699E-001
 8.277798891E-001 3.278139532E-001
 5.334132910E-001 2.266168594E-001
 1.231122985E-001 6.957113743E-001
 5.425110459E-002 7.124851942E-001
 2.253617644E-001 8.231351972E-001
 9.043081105E-002 7.824887037E-001
 1.118622199E-001 5.735427737E-001
 2.053350024E-002 7.440057397E-001
 6.018075943E-001 7.302217484E-001
 3.561004996E-001 5.357416272E-001
 5.156653523E-001 6.100156307E-001
 4.815477133E-001 4.058495462E-001
 1.536208987E-001 4.315524995E-001
 3.185162842E-001 7.838340402E-001
 1.658493876E-001 3.300214708E-001
 6.605814695E-001 8.120779991E-001
 6.012808159E-002 5.866975188E-001
 3.816229999E-001 6.837142706E-001
 7.037066817E-001 3.380464315E-001
 3.216458559E-001 7.346225977E-001
 5.430579782E-001 5.471039414E-001
 4.365359545E-001 8.349379897E-001
 4.532521367E-001 7.528465390E-001
 6.084493399E-001 8.794641495E-001
 1.557685137E-001 3.836221993E-001
 3.181744814E-001 6.305464506E-001
 5.155239701E-001 2.814410329E-001
 8.122086525E-001 3.755338192E-001
 4.588978887E-001 4.082500339E-001
 4.771518707E-001 6.258051991E-001
 6.827502847E-001 7.114260793E-001
 7.090020180E-001 6.745963097E-001
 3.177242577E-001 8.721649051E-001
 8.032944202E-001 3.445070386E-001
 7.588196993E-001 4.627034068E-001
 6.546043754E-001 7.165047526E-001
 4.092144370E-001 5.838240981E-001
 5.922150612E-001 8.781455159E-001
 3.576139212E-001 5.176423192E-001
 4.084073901E-001 9.116004705E-001
 1.383642107E-001 5.155106187E-001
 7.594268918E-001 5.372900963E-001
 4.726509452E-001 4.128306806E-001
 4.335175455E-001 4.016121328E-001
 4.788082540E-001 2.013473362E-001
 2.322329432E-001 6.894817948E-001
 5.025580525E-001 4.148079157E-001
 8.887092769E-002 5.863176584E-001
 5.294906497E-001 4.265833199E-001
 4.396992922E-001 4.483118653E-001
 6.306728721E-001 8.651448488E-001
 3.741233349E-001 7.066979408E-001
 5.325183272E-002 6.077706218E-001
 3.076828122E-001 9.361282736E-002
 5.398240089E-001 1.336694956E-001
 1.673223972E-001 4.055384099E-001
 4.151661098E-001 8.300973177E-001
 3.251696527E-001 5.502439141E-001
 4.574450552E-001 5.732616782E-001
 3.482660949E-001 8.823454380E-001
 4.277433753E-001 4.128933847E-001
 4.297606051E-001 6.456799507E-001
 4.921428561E-001 1.462951005E-001
 2.647655308E-001 6.689811349E-001
 2.595190704E-001 3.752071857E-001
 3.917686939E-001 9.167357683E-001
 5.605247021E-001 1.435305476E-001
 2.457316667E-001 1.789217070E-002
 3.234002292E-001 8.621451259E-001
 6.266754866E-001 9.441233277E-001
 4.064919949E-001 4.404004514E-001
 1.884881407E-001 2.662695944E-001
 5.086020231E-001 3.026542068E-001
 8.035465479E-001 4.020798802E-001
 6.564240456E-001 7.514858842E-001
 3.840737641E-001 7.821655273E-001
 4.145516455E-001 6.236656308E-001
 4.642496109E-001 5.964809060E-001
 6.679390669E-001 3.774586022E-001
 6.062573791E-001 8.109263182E-001
 4.031259716E-001 6.178156734E-001
 8.055973053E-002 5.240821838E-001
 7.125713825E-001 6.470463872E-001
 1.716264337E-001 2.824473679E-001
 4.129828215E-001 4.094871879E-001
 5.371342897E-001 3.513656855E-001
 3.915575147E-001 7.578096986E-001
 4.232962132E-001 4.657115936E-001
 5.633192062E-001 2.438543439E-001
 6.003985405E-001 8.278639913E-001
 3.756079674E-001 7.726393938E-001
 3.088333309E-001 7.242460251E-001
 3.047443330E-001 6.900100708E-001
 4.358025193E-001 7.526326776E-001
 6.827371716E-001 7.312758565E-001
 2.853800952E-001 6.774996519E-001
 1.835807115E-001 5.634312630E-001
 4.053289592E-001 4.992550910E-001
 1.037471667E-001 6.996729970E-001
 3.372750580E-001 6.702037454E-001
 3.343142271E-001 8.286978602E-001
 6.416764855E-001 8.981510401E-001
 6.856668591E-001 6.762666702E-001
 5.609921813E-001 4.632755220E-001
 2.619898319E-001 5.127498507E-001
 4.601909816E-001 6.645142436E-001
 4.978892580E-002 6.183831096E-001
 3.715073466E-001 7.147149444E-001
 5.251901746E-001 4.018092155E-001
 4.638757706E-001 4.528160095E-001
 7.233263254E-001 6.479249001E-001
 1.146498993E-001 4.196085632E-001
 4.716642797E-001 4.158545136E-001
 7.590042353E-001 5.385854244E-001
 3.832217753E-001 8.481886983E-001
 5.329177976E-001 2.984248698E-001
 4.684531093E-001 1.921577454E-001
 4.829410315E-001 3.247961998E-001
 5.931103230E-001 3.026675582E-001
 2.299205512E-001 6.634730846E-002
 5.534503460E-001 1.652109027E-001
 5.686118007E-001 2.865590751E-001
 4.789670110E-001 2.850648463E-001
 1.116546318E-001 4.777601957E-001
 9.903438389E-002 5.935229659E-001
 2.542334497E-001 6.965170801E-002
 7.067535520E-001 6.915758848E-001
 4.145681560E-001 4.896760285E-001
 1.355583668E-001 6.211608052E-001
 6.193755269E-001 2.544011474E-001
 5.564997792E-001 2.364236563E-001
 2.054765075E-001 4.338294566E-001
 6.708154678E-001 5.029217005E-001
 3.519656956E-001 4.352542758E-001
 6.765783429E-001 5.554784536E-001
 3.774354756E-001 7.403948307E-001
 3.346209526E-001 6.032345891E-001
 4.383493364E-001 6.390279531E-001
 5.750195384E-001 9.163492918E-001
 7.950510830E-002 7.128069997E-001
 2.857204080E-001 6.963135004E-001
 3.204411864E-001 7.675293684E-001
 3.514930904E-001 3.260534257E-002
 9.410279244E-002 8.016736507E-001
 1.780589670E-001 3.905785978E-001
 6.881601810E-001 7.231119871E-001
 3.754895926E-001 4.042716026E-001
 8.299776912E-001 3.065015078E-001
 2.781710923E-001 4.874536693E-001
 5.427269340E-001 1.124002561E-001
 7.738021016E-002 5.338261724E-001
 4.007003605E-001 6.252492666E-001
 2.610962391E-001 7.916032672E-001
 5.093654394E-001 1.319150925E-001
 4.867293537E-001 7.716153860E-001
 3.412468433E-001 2.596349418E-001
 4.305827320E-001 5.567787886E-001
 2.000133991E-001 2.927603424E-001
 3.702195287E-001 5.326922536E-001
 7.591252923E-001 3.918786347E-001
 3.313507140E-001 7.939736247E-001
 6.210688353E-001 4.219452143E-001
 3.256590366E-001 3.581785262E-001
 7.886980772E-001 4.150976241E-001
 1.999624968E-001 2.124146819E-001
 5.218487978E-001 2.620578110E-001
 8.195934296E-001 3.529022932E-001
 6.115296483E-001 6.394120455E-001
 1.645807773E-001 4.575888515E-001
 4.049860537E-001 6.121152043E-001
 8.476486802E-002 5.111950040E-001
 4.959208369E-001 4.218010604E-001
 7.228468060E-001 3.089698255E-001
 2.929267883E-001 8.459682465E-001
 4.863329232E-001 8.849158138E-002
 6.172496676E-001 8.240330219E-001
 7.614969611E-001 4.182399809E-001
 2.892236710E-001 7.501910925E-001
 5.984364748E-001 2.296744585E-001
 5.107601881E-001 3.638331294E-001
 1.768459976E-001 6.090635061E-001
 1.295693815E-001 6.389575005E-001
 3.465983868E-001 8.263955712E-001
 3.881482184E-001 7.699300647E-001
 4.038213789E-001 6.156845093E-001
 7.055042386E-001 7.025427818E-001
 2.571220994E-001 2.577968314E-002
 4.407503009E-001 7.817095518E-001
 8.734259009E-002 5.983152986E-001
 4.661672413E-001 6.209812164E-001
 2.188078314E-001 1.684024632E-001
 6.546432376E-001 6.064887643E-001
 3.026111126E-001 8.612422347E-001
 7.870611548E-002 7.265189290E-001
 1.770082116E-001 3.185986578E-001
 6.163313985E-001 5.030586720E-001
 6.892621517E-001 5.652140975E-001
 2.310077548E-001 4.818487167E-001
 3.091422617E-001 1.204537377E-001
 8.912676573E-002 5.745263696E-001
 5.331158638E-001 3.226768672E-001
 4.177472591E-001 5.818495154E-001
 3.367443085E-001 4.898184836E-001
 6.125973463E-001 3.281338811E-001
 3.397697210E-001 5.308889151E-001
 5.642559007E-002 6.287897825E-001
 5.838281512E-001 9.919681549E-001
 8.239825368E-001 2.922212183E-001
 3.653916121E-001 6.142815948E-001
 7.152510285E-001 6.545997262E-001
 4.834772944E-001 8.602895737E-001
 2.039902061E-001 2.029287517E-001
 9.131955355E-002 5.188095570E-001
 7.681553364E-001 4.047469497E-001
 3.595337272E-001 9.187799692E-001
 5.662387609E-001 2.081183344E-001
 3.593191803E-001 8.181694150E-002
 5.187404156E-001 2.715837955E-001
 8.161563277E-001 3.634357154E-001
 6.759298444E-001 5.739186406E-001
 6.081430316E-001 9.146407843E-001
 5.249328017E-001 2.526063621E-001
 8.225037456E-001 3.439832330E-001
 2.069014460E-001 3.183528483E-001
 4.217804372E-001 5.911664963E-001
 5.406084061E-001 5.115400553E-001
 1.075423136E-001 7.336661220E-001
 2.562396824E-001 1.238926407E-002
 2.031032145E-001 8.120999932E-001
 3.879297376E-001 4.385373890E-001
 5.482322574E-001 1.244778335E-001
 4.386980236E-001 9.326936603E-001
 1.771088243E-001 2.584213316E-001
 2.131613940E-001 3.646674752E-001
 6.237506866E-001 4.811308682E-001
 6.388628483E-001 7.242767811E-001
 2.357919961E-001 6.351249814E-001
 3.074016869E-001 5.076286942E-002
 2.567625642E-001 5.662172437E-001
 3.419383764E-001 2.324039042E-001
 3.067669272E-001 8.145557642E-001
 8.078069091E-001 3.890234828E-001
 5.121097565E-001 2.919042110E-001
 3.469806910E-001 3.428301215E-001
 8.796234429E-002 6.709042788E-001
 6.470531225E-001 7.399790883E-001
 5.566881299E-001 5.824852586E-001
 4.145349264E-001 8.830713034E-001
 6.594853997E-001 7.895449996E-001
 2.600998580E-001 4.001111090E-001
 4.339240491E-001 6.576892734E-001
 1.399550289E-001 6.552761793E-001
 7.948636413E-001 3.106484711E-001
 6.870141625E-001 6.446716785E-001
 4.987516105E-001 4.427957535E-001
 3.558429182E-001 8.917109966E-001
 1.081425548E-001 8.062548637E-001
 3.759582341E-001 4.058841988E-002
 6.148329377E-001 6.991510391E-001
 1.166912243E-001 7.517094612E-001
 2.250252068E-001 5.357755423E-001
 3.994199932E-001 7.412338853E-001
 5.023215413E-001 1.223482117E-001
 3.307887316E-001 8.703189492E-001
 5.502533913E-001 2.715236545E-001
 7.493036985E-001 4.516959488E-001
 4.691065550E-001 4.872756600E-001
 6.014192700E-001 7.812620401E-001
 3.728654385E-001 9.022948146E-001
 3.153602406E-002 6.936811209E-001
 4.837789536E-001 5.139457583E-001
 5.072371960E-001 1.922570020E-001
 4.833027422E-001 1.870146543E-001
 5.128712654E-001 9.456562996E-001
 6.426623464E-001 7.056282163E-001
 5.317083597E-001 2.599949837E-001
 6.491850019E-001 8.156142235E-001
 5.241805315E-001 1.894825846E-001
 4.675808251E-001 4.080514312E-001
 2.020675391E-001 6.032261252E-001
 5.799691081E-001 5.907778740E-001
 5.788350701E-001 2.974867225E-001
 6.026156545E-001 6.227616072E-001
 7.479561120E-002 5.417470336E-001
 3.978397846E-001 6.340159178E-001
 4.139982760E-001 2.835560739E-001
 4.809473157E-001 3.874054849E-001
 1.624442637E-001 2.731367946E-001
 1.832899749E-001 4.055579901E-001
 5.785073638E-001 2.121216357E-001
 3.691089153E-001 9.219043851E-001
 6.265308261E-001 8.381587267E-001
 4.419000149E-001 8.921350837E-001
 4.239493310E-001 6.549279094E-001
 3.817228973E-001 5.809108019E-001
 5.750548244E-001 4.985347688E-001
 4.852603376E-001 4.631783068E-001
 2.567230463E-001 1.537317038E-001
 9.993099421E-002 5.805295110E-001
 5.563282371E-001 3.064643741E-001
 1.349992901E-001 5.556133986E-001
 6.108231470E-002 6.166403890E-001
 2.949578464E-001 8.193195462E-001
 2.693549693E-001 8.093540668E-001
 6.211789250E-001 7.773975730E-001
 1.460333318E-001 5.801691413E-001
 3.015984595E-001 6.418910623E-001
 8.471640944E-002 7.639020085E-001
 1.210561693E-001 6.545540690E-001
 5.857393742E-001 8.585062027E-001
 9.707246907E-003 7.741349936E-001
 2.642092407E-001 4.124253988E-003
 1.768165827E-001 2.493091673E-001
 2.305386066E-001 2.132647485E-001
 6.776237488E-001 7.617247701E-001
 2.980608940E-001 3.507561237E-002
 5.624257922E-001 7.989466786E-001
 4.448789358E-001 1.228321791E-001
 4.309421182E-001 5.954168439E-001
 4.822775424E-001 8.799800873E-001
 3.280538619E-001 4.447125196E-001
 1.718434691E-001 2.443317622E-001
 4.929991961E-001 3.504709899E-001
 4.160386026E-001 4.241405725E-001
 6.384299695E-002 7.323491573E-001
 6.512539089E-002 5.713826418E-001
 3.913152218E-001 6.540111899E-001
 7.401052117E-001 5.035398006E-001
 1.102009714E-001 4.332428873E-001
 7.207204103E-001 6.559110880E-001
 2.213584781E-001 5.888147950E-001
 1.828378588E-001 5.388178229E-001
 5.695104599E-001 7.479052544E-001
 1.271737665E-001 4.155163467E-001
 5.510395169E-001 7.045655251E-001
 6.646333933E-001 7.257532477E-001
 4.750177860E-001 2.587775290E-001
 3.922538757E-001 8.932188749E-001
 3.962763250E-001 2.240019143E-001
 5.705529451E-001 2.514322400E-001
 6.422263384E-001 6.573114991E-001
 5.486654043E-001 3.171451092E-001
 3.930871785E-001 5.731627345E-001
 5.197852254E-001 3.003746569E-001
 7.494746447E-001 3.763729036E-001
 2.111930102E-001 2.622250617E-001
 1.638123095E-001 3.915897012E-001
 6.034509540E-001 4.639025927E-001
 4.819237292E-001 2.457848638E-001
 3.864897192E-001 6.373280883E-001
 1.599982977E-001 4.741926491E-001
 2.566556036E-001 4.479604661E-001
 2.105065584E-001 2.361647040E-001
 3.500463963E-001 5.685789511E-002
 5.819669962E-001 8.959541917E-001
 5.216274261E-001 5.482178926E-001
 1.122968942E-001 7.887588739E-001
 4.707254767E-001 4.003602266E-001
 2.124331146E-001 7.653705478E-001
 5.373181701E-001 3.101525307E-001
 6.263800859E-001 3.450921476E-001
 1.290244311E-001 8.130686879E-001
 3.962002993E-001 4.719348997E-002
 5.686776638E-001 2.254843861E-001
 2.297797650E-001 7.132303715E-001
 5.020184517E-001 7.257727385E-001
 5.660354495E-001 6.325919628E-001
 2.214166671E-001 3.094958961E-001
 5.610797405E-001 6.787899137E-001
 3.515232205E-001 7.022236586E-001
 4.919410944E-001 8.135191202E-001
 4.552253187E-001 3.596856296E-001
 6.729509830E-001 7.719577551E-001
 3.448013663E-001 3.162862659E-001
 7.577086091E-001 5.369061232E-001
 3.322505057E-001 4.147839248E-001
 1.353298724E-001 4.668975770E-001
 4.005818069E-001 5.608512759E-001
 3.573926091E-001 5.876464248E-001
 5.986360312E-001 5.734066367E-001
 6.044133306E-001 9.641315341E-001
 3.901408315E-001 5.041325092E-001
 7.221373320E-001 4.149427116E-001
 3.865947425E-001 8.332683444E-001
 2.749309242E-001 1.915796399E-001
 1.687795073E-001 4.380870163E-001
 3.694328964E-001 2.714252770E-001
 3.889079094E-001 1.240396872E-001
 5.625976324E-001 4.813254178E-001
 5.079439878E-001 1.120920107E-001
 2.055387795E-001 3.811086714E-001
 6.731491089E-001 7.345045209E-001
 6.719797254E-001 7.488017082E-001
 1.273122281E-001 3.808032870E-001
 7.510468364E-001 5.629718900E-001
 4.791303575E-001 4.410989583E-001
 3.935949802E-001 5.216253400E-001
 2.719219923E-001 7.778035998E-001
 5.018773675E-001 6.432440281E-001
 4.521867931E-001 9.349806309E-001
 4.894297719E-001 2.576169670E-001
 7.159079909E-001 6.355984211E-001
 5.095251799E-001 2.248270810E-001
 6.585910916E-001 5.868556499E-001
 6.479976177E-001 8.518194556E-001
 5.474436283E-001 2.172335982E-001
 5.321180820E-001 1.552705765E-001
 2.684333920E-001 1.625761762E-002
 4.762224257E-001 5.000062585E-001
 4.127085507E-001 8.144667745E-001
 4.226637185E-001 5.706827044E-001
 2.010252774E-001 4.495953619E-001
 4.090955555E-001 5.956696272E-001
 5.287221670E-001 9.043593705E-002
 3.039750755E-001 8.701558709E-001
 1.735783070E-001 2.390151173E-001
 4.984795749E-001 3.336756825E-001
 5.931313634E-001 5.443317890E-001
 4.259138405E-001 6.782533526E-001
 5.144060850E-001 1.529124081E-001
 5.733488202E-001 5.237709880E-001
 3.272204697E-001 8.504376411E-001
 2.182953618E-002 7.040681839E-001
 3.357780278E-001 6.546040773E-001
 2.715437114E-001 7.601753473E-001
 7.146007568E-002 5.743423104E-001
 1.993489265E-001 5.000916123E-001
 2.359159440E-001 2.978353202E-001
 3.687251806E-001 2.217883170E-001
 8.079573512E-001 2.952813208E-001
 1.093977168E-001 6.826075315E-001
 6.069142222E-001 7.626996636E-001
 4.183849096E-001 8.018897772E-001
 2.003131360E-001 2.571746409E-001
 5.886480957E-002 7.474394441E-001
 4.732152447E-002 6.259447932E-001
 3.672309220E-001 7.278205752E-001
 4.688927233E-001 4.430599213E-001
 5.351182222E-001 2.213918865E-001
 8.304901123E-001 3.195081055E-001
 6.414805651E-001 7.542794943E-001
 5.702568293E-001 9.394658804E-001
 2.478443831E-001 5.218855664E-002
 1.217002198E-001 6.102030277E-001
 5.275410041E-002 6.536722183E-001
 5.396888256E-001 2.321307808E-001
 6.979988217E-001 6.163199544E-001
 5.524914265E-001 4.090355635E-001
 4.971274734E-001 1.337502301E-001
 9.427894652E-002 6.193720102E-001
 5.649775863E-001 8.511696458E-001
 6.470310688E-001 3.328282535E-001
 3.501227796E-001 7.186645865E-001
 3.550375253E-002 6.869780421E-001
 4.094726443E-001 4.591659904E-001
 2.984420955E-001 5.444360375E-001
 3.575659394E-001 4.152098298E-001
 2.461683303E-001 2.653070986E-001
 1.628028303E-001 7.768250108E-001
 2.271973938E-001 1.461807191E-001
 3.974678814E-001 6.065038443E-001
 3.584082723E-001 7.548586130E-001
 4.030599073E-002 6.474447846E-001
 4.606037140E-001 2.316252589E-001
 1.954346299E-001 3.956710398E-001
 2.120980173E-001 2.499061823E-001
 5.862283707E-002 7.719512582E-001
 2.131672949E-001 1.785586029E-001
 5.648385882E-001 3.740592003E-001
 3.695470393E-001 6.865440607E-001
 1.489930004E-001 4.630269408E-001
 3.009732962E-001 4.609931111E-001
 1.005506366E-001 4.930702150E-001
 6.943646669E-001 4.133287668E-001
 3.632460535E-001 7.754358053E-001
 3.281386793E-001 8.813229799E-001
 2.990685105E-001 3.217899501E-001
 3.265075982E-001 5.717692971E-001
 3.502428532E-001 9.014648199E-001
 4.083801508E-001 6.096138358E-001
 5.013261437E-001 5.139123797E-001
 5.429593325E-001 3.623026311E-001
 1.475895047E-001 5.460924506E-001
 6.419474483E-001 8.680055737E-001
 4.210172892E-001 2.630609870E-001
 5.451586246E-001 8.825593591E-001
 4.905432463E-002 7.358329296E-001
 3.381468952E-001 8.774628639E-001
 3.639829159E-001 8.346664310E-001
 2.047740072E-001 1.434120089E-001
 5.394510627E-001 2.081134915E-001
 4.990508258E-001 3.673025966E-001
 3.531512618E-001 5.748050809E-001
 7.835145593E-001 3.783316910E-001
 1.489927471E-001 5.628100038E-001
 4.735000730E-001 5.276843309E-001
 9.111002833E-002 7.345104218E-001
 3.395639062E-001 8.126096129E-001
 2.967317961E-002 6.800303459E-001
 2.898939550E-001 2.139566243E-001
 7.640584111E-001 5.230962634E-001
 4.790921807E-001 3.930907547E-001
 1.678877622E-001 3.079102933E-001
 3.282955885E-001 3.849074841E-001
 4.917373657E-001 5.300604701E-001
 1.129674911E-001 6.404715180E-001
 2.391944379E-001 3.883529007E-001
 3.807615936E-001 5.698241591E-001
 4.831792116E-001 1.112845764E-001
 6.094673872E-001 3.592376709E-001
 3.679799139E-001 5.752409101E-001
 4.960962236E-001 1.118694246E-001
 2.218141705E-001 3.275607824E-001
 6.934440732E-001 7.150885463E-001
 5.450191498E-001 3.318383992E-001
 3.418282866E-001 5.652998686E-001
 2.515699565E-001 0.000000000E+000
 0.000000000E+000 7.709674835E-001
 3.191685975E-001 8.751135468E-001
 5.731222630E-001 1.049238741E-001
 3.022906780E-001 8.515339494E-001
 1.678887010E-001 3.441008329E-001
 6.597003341E-002 6.379901171E-001
 1.797303110E-001 3.350323141E-001
 1.746324152E-001 2.699786723E-001
 5.010052919E-001 5.471821427E-001
 1.810462922E-001 2.161285728E-001
 5.050264001E-001 3.136120737E-001
 3.973052800E-001 6.738471389E-001
 5.185860991E-001 2.065711915E-001
 2.846531868E-001 6.077858806E-001
 4.024818838E-001 6.081128120E-001
 1.646457464E-001 5.531327724E-001
 9.935393184E-002 5.673718452E-001
 2.025958896E-001 2.701888680E-001
 4.891946912E-001 2.337156534E-001
 7.041866332E-002 6.581996679E-001
 4.340430498E-001 2.787973881E-001
 6.220291853E-001 6.579852104E-001
 4.963781536E-001 3.073308766E-001
 3.614026606E-001 9.014319777E-001
 6.912322640E-001 6.306532025E-001
 2.898902297E-001 7.717981339E-001
 5.413669348E-001 1.711217910E-001
 9.453469515E-002 6.515818834E-001
 4.970176816E-001 2.209795415E-001
 4.853247702E-001 4.121528268E-001
 2.054363340E-001 7.203798890E-001
 4.767962694E-001 4.001268148E-001
 7.619717717E-001 5.294911265E-001
 4.594426155E-001 6.101197004E-001
 4.054276943E-001 6.347944736E-001
 4.291104376E-001 2.974467278E-001
 3.027690947E-001 1.915255934E-001
 3.186566532E-001 2.449427545E-001
 4.544201791E-001 6.619089097E-002
 2.056297362E-001 8.380653262E-001
 2.055001706E-001 7.876149416E-001
 7.734581083E-002 7.451652884E-001
 1.620235890E-001 3.174636960E-001
 4.034408629E-001 5.953786969E-001
 8.012152314E-001 3.328594863E-001
 1.231087968E-001 3.936852515E-001
 7.384942770E-001 6.014407873E-001
 5.142491460E-001 5.869234800E-001
 4.266866148E-001 6.132385731E-001
 5.027766824E-001 2.344337255E-001
 3.923807144E-001 6.112999320E-001
 7.016773224E-001 6.419972181E-001
 4.777225256E-001 3.972881734E-001
 1.581939608E-001 2.861623764E-001
 3.867205232E-002 7.621328831E-001
 8.967298269E-002 4.961534739E-001
 7.093730569E-001 6.906864047E-001
 7.821165323E-001 4.043698609E-001
 3.558937609E-001 9.102221727E-001
 5.486437678E-001 6.536149979E-001
 3.151542544E-001 8.016130924E-001
 2.542807460E-001 4.711394310E-001
 3.717845082E-001 7.844750881E-001
 3.055888712E-001 6.650803685E-001
 3.654608130E-001 6.983813643E-001
 5.772249103E-001 2.225957513E-001
 5.338714719E-001 2.762369514E-001
 4.080587029E-001 6.044069529E-001
 1.668465286E-001 3.819152415E-001
 4.761063457E-001 4.166293442E-001
 3.338244557E-001 6.212077141E-001
 7.482790947E-001 5.474975705E-001
 2.796416879E-001 8.248888254E-001
 5.725252628E-001 3.867316246E-001
 2.384583652E-001 3.176044524E-001
 3.591957390E-001 8.250606656E-001
 3.926746249E-001 4.548579752E-001
 4.453706443E-001 5.320687294E-001
 4.144794047E-001 6.158850193E-001
 5.416530371E-001 3.841014504E-001
 3.933559060E-001 8.689928651E-001
 5.250972509E-001 3.505120575E-001
 1.333317608E-001 3.873606920E-001
 1.268154979E-001 4.564133286E-001
 4.687940478E-001 3.850505650E-001
 7.051249146E-001 5.648537278E-001
 6.947935820E-001 6.777390838E-001
 6.120629907E-001 8.371106982E-001
 5.920008421E-001 3.585835099E-001
 5.618084073E-001 2.729060948E-001
 3.625459969E-001 6.371613145E-001
 3.850344121E-001 9.036020637E-001
 5.324793458E-001 1.436457336E-001
 3.305455446E-001 8.402475119E-001
 6.375582218E-001 9.107719660E-001
 5.124316216E-001 4.629063606E-001
 6.628704071E-001 4.488692880E-001
 4.117713273E-001 3.486349285E-001
 1.128282472E-001 4.576036632E-001
 3.981060684E-001 2.664667368E-001
 4.429481030E-001 3.090052307E-001
 7.600901723E-001 5.352574587E-001
 4.745925367E-001 4.068804383E-001
 4.524051547E-001 4.519107342E-001
 5.232273340E-001 2.894004583E-001
 4.743291438E-001 2.999074757E-001
 5.320984721E-001 3.385862112E-001
 1.159925088E-001 7.153174877E-001
 7.091611028E-001 6.906975508E-001
 6.792477965E-001 5.325133204E-001
 9.909649193E-002 6.416069269E-001
 6.386587024E-001 8.462098241E-001
 4.756574035E-001 5.701248050E-001
 2.549871206E-001 2.323428839E-001
 6.719998121E-001 4.263175428E-001
 2.183065265E-001 1.019399241E-001
 5.487051606E-001 1.797530353E-001
 4.578511715E-001 5.232009292E-001
 4.434998035E-001 6.964681149E-001
 5.304262042E-001 1.122843027E-001
 4.759311080E-001 1.232034788E-001
 4.543737471E-001 7.049667239E-001
 3.921964765E-001 7.944428325E-001
 8.013929725E-001 2.916137576E-001
 3.389204144E-001 2.850282006E-002
 7.575118542E-002 7.956854105E-001
 4.807605147E-001 3.879779577E-001
 7.684320211E-001 5.096927881E-001
 5.190170407E-001 1.406369507E-001
 4.424560964E-001 7.766622305E-002
 7.265108824E-001 5.099990368E-001
 2.777455449E-001 2.365044355E-001
 2.819595933E-001 3.873672485E-001
 7.695250511E-001 4.491100609E-001
 3.892540634E-001 7.260928154E-001
 4.845335186E-001 3.986366391E-001
 4.838253558E-002 7.049499750E-001
 1.541068852E-001 4.891567826E-001
 4.681685865E-001 9.387453198E-001
 5.312265158E-001 1.753441542E-001
 6.084930897E-001 9.474397302E-001
 3.078188598E-001 6.975124776E-002
 4.953644574E-001 7.955117524E-002
 2.613729239E-001 8.562545776E-001
 4.467551410E-001 2.922114134E-001
 7.093205452E-001 6.908472776E-001
 4.064589441E-001 6.076014042E-001
 2.951104939E-001 8.672633171E-001
 5.232155323E-001 8.863910288E-002
 4.371029139E-001 7.091329694E-001
 3.179775784E-003 7.612226605E-001
 3.195425570E-001 8.739674687E-001
 5.112926364E-001 5.302417874E-001
 5.185297728E-001 9.451877326E-002
 5.725461245E-001 3.575657010E-001
 3.117046058E-001 1.962218806E-002
 3.881109878E-002 7.836317420E-001
 4.337307811E-001 7.254199386E-001
 8.325358629E-001 3.132386804E-001
 5.372972488E-001 2.147140354E-001
 4.609289765E-001 1.231892630E-001
 4.044185281E-001 7.525196075E-001
 3.701820374E-001 6.252678633E-001
 7.080799341E-001 6.679987907E-001
 1.258870512E-001 4.909626544E-001
 3.219682872E-001 1.410452873E-001
 5.315077305E-001 5.296270847E-001
 2.508732080E-001 7.029042840E-001
 4.161133468E-001 6.095433831E-001
 4.410941303E-001 6.197432876E-001
 7.955911756E-002 5.801009536E-001
 7.094938755E-001 6.903162003E-001
 9.308297932E-002 4.857030809E-001
 8.224506378E-001 3.146098256E-001
 1.473745108E-001 3.315673769E-001
 7.528282404E-001 3.182346821E-001
 3.495746553E-001 6.610419750E-001
 1.205525175E-001 4.815874696E-001
 9.920936078E-002 6.733151078E-001
 6.956496239E-001 6.543948650E-001
 3.698948622E-001 1.676893979E-001
 1.097596437E-001 4.686019123E-001
 4.095339403E-002 7.251687050E-001
 8.138605952E-001 3.175995648E-001
 4.464967251E-001 6.112119555E-001
 2.059483230E-001 1.690482050E-001
 4.057944715E-001 5.488355756E-001
 4.472417533E-001 9.384634346E-002
 3.722561598E-001 7.124200463E-001
 6.702896357E-001 8.104622960E-001
 5.284951925E-001 1.319348365E-001
 4.113886952E-001 7.758927941E-001
 8.039273024E-001 3.653070629E-001
 1.365483999E-001 4.216989577E-001
 3.677538335E-001 3.017049432E-001
 2.387312949E-001 6.633524895E-001
 3.732132912E-001 5.599133968E-001
 4.735348523E-001 7.526105642E-001
 5.052807927E-001 4.245367944E-001
 1.032371670E-001 4.545843303E-001
 7.162792087E-001 6.695215702E-001
 6.195430756E-001 5.803460479E-001
 5.561072826E-001 2.131534964E-001
 3.915556669E-001 2.906223834E-001
 6.735254824E-002 7.610919476E-001
 3.171169162E-001 8.610303402E-001
 7.420963645E-001 3.578303456E-001
 4.055471122E-001 8.571751118E-001
 3.603625894E-001 1.243568659E-001
 3.788558841E-001 6.921944022E-001
 6.757715344E-001 7.936623693E-001
 8.164365292E-001 3.086698651E-001
 3.464577496E-001 1.497768909E-001
 3.834861219E-001 7.490928769E-001
 3.530316353E-001 4.968554080E-001
 1.057889983E-001 6.528036594E-001
 5.137004852E-001 1.027376577E-001
 1.662067026E-001 2.616063058E-001
 4.839803874E-001 3.781102598E-001
 4.751495421E-001 6.943442225E-001
 1.335981190E-001 4.442081451E-001
 1.907431334E-001 6.239064336E-001
 4.751978815E-001 2.333012223E-001
 4.466579854E-001 8.151525855E-001
 4.837222695E-001 1.719112247E-001
 4.836585522E-001 1.351394653E-001
 1.780031919E-001 4.203898907E-001
 7.001502067E-002 5.840111971E-001
 4.277788103E-001 7.392081618E-001
 2.550802827E-001 3.051409423E-001
 1.023771688E-001 5.194829702E-001
 1.213413104E-001 3.991019130E-001
 7.298374772E-001 6.279705763E-001
 2.570753396E-001 4.018123820E-002
 1.038230956E-001 6.291190982E-001
 1.279969215E-001 6.739461422E-001
 3.622318208E-001 6.671999097E-001
 7.015990019E-001 6.716460586E-001
 4.144139588E-001 5.593324304E-001
 3.264985681E-001 1.043933034E-001
 7.234154344E-001 3.553265035E-001
 9.589705616E-002 4.770790040E-001
 7.100791335E-001 6.885224581E-001
 4.966754913E-001 7.492216229E-001
 2.094603330E-001 1.871612668E-001
 4.463644624E-001 6.609879732E-001
 5.650050640E-001 5.452888012E-001
 7.580691576E-001 5.414510369E-001
 1.411368251E-001 3.384360671E-001
 3.666307330E-001 4.845871329E-001
 6.482107639E-001 4.250619411E-001
 1.500925571E-001 4.461500347E-001
 6.760469079E-001 6.837918758E-001
 7.235443592E-001 5.622389913E-001
 2.195078731E-001 3.465582132E-001
 5.112730861E-001 4.175103903E-001
 3.103362322E-001 8.565117121E-001
 8.070236444E-001 3.100830317E-001
 1.808902770E-001 5.019527078E-001
 3.731375933E-001 8.402404785E-001
 3.842408359E-001 5.904911757E-001
 8.287290335E-001 3.115625083E-001
 4.890729189E-001 6.574591994E-001
 4.521813989E-001 2.755263150E-001
 6.528524160E-001 8.029436469E-001
 3.477120101E-001 5.486460924E-001
 4.657917619E-001 5.835216641E-001
 4.775181711E-001 9.046854973E-001
 3.496297896E-001 3.688251078E-001
 3.735715449E-001 3.791662455E-001
 5.158017278E-001 8.621993661E-002
 2.850793302E-001 8.639900684E-001
 9.691802412E-002 7.495427132E-001
 1.610435098E-001 7.063886523E-001
 3.167197704E-001 5.245435238E-001
 5.593354106E-001 3.505123258E-001
 5.116539598E-001 3.300199211E-001
 4.888715446E-001 4.275214672E-001
 3.233197033E-001 6.947631836E-001
 8.679329604E-002 6.440291405E-001
 5.441723466E-001 2.906301618E-001
 4.406912029E-001 3.238977492E-001
 7.836240530E-001 4.631348550E-001
 4.875476956E-001 3.671777546E-001
 8.359369636E-001 3.028154373E-001
 5.411886573E-001 2.027883232E-001
 4.120722115E-001 6.732331514E-001
 5.747421980E-001 5.665707588E-001
 3.245071769E-001 8.587527871E-001
 1.853914186E-002 7.141519785E-001
 2.557907999E-001 1.100255996E-001
 4.803044498E-001 3.535074294E-001
 6.389950514E-001 8.058357239E-001
 4.726670384E-001 4.169727862E-001
 6.915636063E-001 6.665512323E-001
 4.352452755E-001 7.995085120E-001
 5.661821365E-001 4.244438410E-001
 3.611362576E-001 7.464983463E-001
 6.622006297E-001 8.352521658E-001
 5.157740116E-001 3.098174036E-001
 4.310525656E-001 5.098603368E-001
 3.893497586E-001 9.285090566E-001
 5.947496295E-001 2.174215615E-001
 6.708184481E-001 6.041699648E-001
 6.799765676E-002 6.795384884E-001
 3.294925690E-001 4.707242250E-001
 4.946313202E-001 1.781821400E-001
 5.670326352E-001 3.021583259E-001
 6.421312690E-002 6.924935579E-001
 6.946543455E-001 5.825515389E-001
 4.954838455E-001 6.775678396E-001
 4.380675405E-002 7.493278384E-001
 6.073530391E-002 6.588472128E-001
 3.261682093E-001 1.920394897E-001
 3.422952592E-001 8.379426003E-001
 5.166286230E-001 1.959283054E-001
 2.043428272E-001 5.520715714E-001
 4.551951587E-001 4.179646373E-001
 4.101032317E-001 3.049504459E-001
 1.400634646E-001 4.089010060E-001
 6.700037122E-001 7.818228006E-001
 1.883746833E-001 4.850524962E-001
 2.259015143E-001 7.411120534E-001
 6.113979816E-001 3.973246217E-001
 2.402511835E-001 1.520525217E-001
 5.302342176E-001 1.837126762E-001
 5.017110705E-001 7.012915611E-001
 3.811953366E-001 6.262431145E-001
 8.136296868E-001 3.451394439E-001
 7.543951273E-001 5.527105927E-001
 1.293504983E-001 3.745567501E-001
 8.197391033E-001 3.008602858E-001
 2.553567886E-001 7.723045945E-001
 3.886041045E-002 6.781535149E-001
 4.497312903E-001 4.424649477E-001
 8.327311873E-001 2.950759530E-001
 5.961321592E-001 9.959830046E-001
 4.508314729E-001 5.996755362E-001
 3.343436122E-001 7.773058414E-001
 3.176626861E-001 5.899950266E-001
 6.027715802E-001 3.427431285E-001
 6.392732859E-001 8.574661016E-001
 1.951809973E-001 4.674882591E-001
 6.591057181E-001 5.641664267E-001
 4.234673977E-001 8.991029859E-001
 4.058215022E-001 8.954501748E-001
 3.995435238E-001 7.303865552E-001
 5.386562943E-001 1.819494814E-001
 5.191522837E-001 1.121003777E-001
 2.534441352E-001 1.352653354E-001
 5.480080247E-001 1.636650115E-001
 5.507327914E-001 1.484386772E-001
 4.559445977E-001 1.834386289E-001
 3.717105389E-001 1.023569629E-001
 2.495688945E-001 1.652592421E-001
 5.262793303E-001 3.102143407E-001
 4.131993353E-001 5.899140835E-001
 8.175100088E-001 3.372690082E-001
 7.729927301E-001 3.312886655E-001
 1.926162690E-001 6.479836702E-001
 6.579237580E-001 8.483591676E-001
 3.584391475E-001 7.547640204E-001
 3.226470053E-001 6.787117720E-001
 2.997911274E-001 2.331848890E-001
 3.838855922E-001 5.310230255E-001
 4.097601175E-001 5.382457376E-001
 7.131010890E-001 3.918990791E-001
 6.438503265E-001 6.211130619E-001
 1.082858369E-001 5.457093716E-001
 6.759076118E-001 6.672712564E-001
 5.161702037E-001 4.262877107E-001
 5.182778835E-001 9.056804180E-001
 1.136611123E-002 7.361346483E-001
 3.207616210E-001 8.702315688E-001
 3.583179712E-001 8.567242622E-001
 2.504196465E-001 1.832625866E-001
 1.705701202E-001 4.873440564E-001
 4.785780609E-001 4.119304121E-001
 4.792415798E-001 5.475610495E-001
 2.602839172E-001 2.514880300E-001
 5.742012262E-001 3.270440996E-001
 7.445669174E-001 5.544897914E-001
 4.681519866E-001 3.313021362E-001
 7.327532172E-001 5.755587816E-001
 2.667786777E-001 2.153528780E-001
 4.095392525E-001 2.017163932E-001
 6.531269550E-001 3.577145040E-001
 4.624097347E-001 3.742454648E-001
 4.234076142E-001 7.863348722E-001
 7.888618708E-001 3.416883647E-001
 5.823982358E-001 8.369703889E-001
 5.394193530E-002 6.418620944E-001
 4.110972285E-001 6.012710929E-001
 3.683889508E-001 8.677012324E-001
 7.438477278E-001 4.180153310E-001
 4.610033035E-001 8.865048885E-001
 1.881835461E-001 1.942555606E-001
 5.211157203E-001 2.643043399E-001
 3.616490662E-001 7.449268699E-001
 4.471601173E-002 6.339297295E-001
 5.558977723E-001 2.952263057E-001
 5.144269466E-001 6.300671697E-001
 4.387445450E-001 6.845251322E-001
 7.820600271E-002 6.349275112E-001
 3.531701565E-001 9.167034626E-001
 5.557954311E-001 2.047106475E-001
 2.246760577E-001 2.410778999E-001
 3.496653438E-001 7.353862524E-001
 5.007661581E-001 9.207574725E-001
 1.471641660E-001 3.199645281E-001
 4.729756117E-001 4.118357003E-001
 3.910695612E-001 5.949230194E-001
 5.148703456E-001 3.930668533E-001
 6.199281216E-001 8.875125647E-001
 2.365890890E-001 2.289913595E-001
 3.536476195E-001 7.694482803E-001
 3.633550927E-002 6.596127748E-001
 6.365383863E-001 7.824048400E-001
 6.310154498E-002 6.495455503E-001
 6.197639108E-001 7.274441719E-001
 4.499021769E-001 3.396390676E-001
 1.529026926E-001 3.172788322E-001
 6.271965504E-001 3.742084503E-001
 4.544849694E-001 9.055635929E-001
 4.557552636E-001 6.502812505E-001
 3.485500813E-001 7.508563399E-001
 5.229057670E-001 6.486458182E-001
 6.338955164E-001 8.793594837E-001
 3.617251813E-001 8.446792364E-001
 7.168206573E-001 2.572538555E-001
 4.716033638E-001 9.553487301E-001
 6.436997056E-001 2.829316854E-001
 4.606095850E-001 5.570323467E-001
 3.866885304E-001 2.047512084E-001
 6.833031774E-001 7.705808282E-001
 3.844697475E-001 6.749900579E-001
 4.337491691E-001 3.574528694E-001
 1.536402702E-001 4.109931886E-001
 4.833573997E-001 6.399007440E-001
 3.989575803E-001 8.204261661E-001
 7.428073287E-001 5.342438817E-001
 2.266579419E-001 2.596631944E-001
 2.733721137E-001 4.610348344E-001
 4.291329086E-001 8.825570345E-001
 1.609230042E-001 3.716546893E-001
 5.250954628E-001 4.530641437E-001
 4.535397142E-002 6.860237122E-001
 5.189818144E-001 3.200067580E-001
 3.529698551E-001 8.695257306E-001
 7.382733822E-001 3.960275650E-001
 7.998980284E-001 4.132612348E-001
 5.040175915E-001 3.167036772E-001
 6.517553329E-001 7.651965022E-001
 5.094996095E-001 5.655630231E-001
 1.334807575E-001 4.007301033E-001
 733 52 1463 1463
 1829 78 1301 1301
 812 217 979 979
 1873 960 2125 2125
 648 397 487 487
 401 279 840 840
 1948 422 1985 1985
 1334 970 2136 2136
 2222 1228 1323 1323
 1183 959 2181 2181
 1604 1142 1616 1616
 1489 793 962 962
 1121 105 1276 1276
 1128 389 474 474
 965 747 1141 1141
 412 382 2222 2222
 1550 836 837 837
 1035 660 1400 1400
 1373 425 2030 2030
 2003 367 471 471
 2119 332 560 560
 2080 414 2008 2008
 1351 499 1838 1838
 2160 202 930 930
 1066 809 955 955
 542 449 2032 2032
 1705 60 1377 1377
 1265 270 813 813
 1089 597 1570 1570
 1700 1120 1677 1677
 1833 205 950 950
 1436 1149 1618 1618
 1636 227 905 905
 1696 351 2218 2218
 1535 262 815 815
 2238 491 1793 1793
 814 42 1506 1506
 1881 283 736 736
 1600 787 984 984
 830 143 1203 1203
 338 83 1422 1422
 1303 30 1503 1503
 1837 1162 1554 1554
 1984 466 1883 1883
 2199 453 1898 1898
 215 206 1075 1075
 1567 368 2185 2185
 200 164 1196 1196
 2129 1515 2228 2228
 1448 749 1113 1113
 2024 305 667 667
 1966 1045 1883 1883
 1432 706 1248 1248
 1335 620 1495 1495
 1907 309 665 665
 1874 759 1052 1052
 894 232 956 956
 818 282 824 824
 861 479 1944 1944
 1942 167 1057 1057
 2007 748 1078 1078
 813 659 1440 1440
 716 438 2062 2062
 2222 382 2104 2104
 555 394 531 531
 1300 140 1184 1184
 1037 670 1393 1393
 2143 359 2174 2174
 1951 1623 1937 1937
 1863 201 975 975
 1215 266 844 844
 957 241 931 931
 1441 717 1222 1222
 657 221 1016 1016
 934 599 1598 1598
 1455 414 2080 2080
 1302 211 993 993
 1032 174 1115 1115
 1551 769 1056 1056
 2028 1136 1633 1633
 1891 617 1468 1468
 1917 601 1517 1517
 1716 674 1330 1330
 1376 374 2197 2197
 1598 599 1547 1547
 1459 559 1671 1671
 1442 136 1193 1193
 1877 464 1913 1913
 666 395 2202 2202
 1803 1078 1813 1813
 1429 741 1155 1155
 1163 255 881 881
 1158 90 1355 1355
 874 304 769 769
 1759 44 1447 1447
 1667 163 1102 1102
 1164 1048 1959 1959
 1081 138 1218 1218
 1590 552 1684 1684
 2010 1108 1716 1716
 1712 1111 1730 1730
 2207 806 908 908
 2007 1078 1803 1803
 708 196 1087 1087
 1257 158 1147 1147
 1494 486 1892 1892
 1503 30 1513 1513
 943 404 485 485
 1966 177 1045 1045
 1655 829 887 887
 594 176 1155 1155
 1220 345 627 627
 1991 743 1114 1114
 1322 1072 1877 1877
 432 353 668 668
 2134 1565 2109 2109
 415 99 1395 1395
 7 6 39 39
 1651 362 2224 2224
 1751 363 2212 2212
 1257 801 1003 1003
 1293 17 1574 1574
 1967 189 1022 1022
 1499 388 492 492
 1461 69 1407 1407
 1676 605 1538 1538
 1404 505 1855 1855
 1358 58 1451 1451
 2033 450 1959 1959
 323 149 1259 1259
 2033 828 870 870
 2075 713 1206 1206
 1449 618 1519 1519
 842 634 1526 1526
 2171 1241 1346 1346
 1406 329 672 672
 1190 1177 1604 1604
 1945 740 1138 1138
 2102 233 894 894
 1903 1051 1906 1906
 1621 629 1484 1484
 1923 237 896 896
 2228 1560 2129 2129
 1571 208 1005 1005
 1982 689 1290 1290
 974 838 924 924
 2034 1019 1999 1999
 1813 1670 1834 1834
 2133 308 685 685
 2180 1587 2052 2052
 1814 401 438 438
 1571 766 1089 1089
 2102 128 1192 1192
 1392 646 1456 1456
 1318 996 2126 2126
 2030 948 2209 2209
 834 350 662 662
 2080 1120 1700 1700
 1157 1127 1748 1748
 1739 1588 2090 2090
 1922 703 1260 1260
 1426 1277 1306 1306
 1968 1008 2042 2042
 1401 282 818 818
 1264 643 1476 1476
 1820 407 2103 2103
 1803 1616 2007 2007
 1384 31 1540 1540
 882 767 1146 1146
 1530 1108 1779 1779
 2056 384 475 475
 1442 483 1927 1927
 1424 298 776 776
 1346 175 1124 1124
 597 536 1845 1845
 445 276 913 913
 1976 309 707 707
 1533 392 506 506
 1492 1181 1586 1586
 1954 302 731 731
 2218 351 561 561
 1038 82 1426 1426
 390 140 1300 1300
 1774 93 1332 1332
 2038 721 1205 1205
 2187 1051 1903 1903
 2109 1565 2139 2139
 1232 442 2058 2058
 1988 1654 1884 1884
 954 719 1298 1298
 1952 791 1006 1006
 731 327 750 750
 1417 391 523 523
 1297 1234 1457 1457
 297 121 1369 1369
 337 155 1267 1267
 1990 1013 2041 2041
 1414 558 1724 1724
 1848 14 1574 1574
 1779 1108 1776 1776
 431 263 961 961
 1983 57 1439 1439
 1601 678 1379 1379
 2094 38 1487 1487
 1249 1209 1532 1532
 840 279 889 889
 1446 330 696 696
 974 146 1250 1250
 1821 416 2098 2098
 2128 256 853 853
 1573 795 1033 1033
 1675 218 998 998
 1781 1239 1413 1413
 1575 715 1273 1273
 1857 717 1246 1246
 1692 320 710 710
 2020 1176 1576 1576
 2179 1144 1650 1650
 2036 444 2005 2005
 1035 256 940 940
 989 57 1522 1522
 955 738 1256 1256
 1571 1089 1857 1857
 1966 1245 1391 1391
 1463 52 1502 1502
 1377 509 1888 1888
 1199 408 505 505
 1125 719 1303 1303
 2056 475 1932 1932
 871 421 495 495
 1632 1006 2107 2107
 505 361 693 693
 1738 444 2036 2036
 1940 1179 1583 1583
 963 759 1197 1197
 104 47 1625 1625
 2176 1712 1730 1730
 1122 405 524 524
 1294 1088 1889 1889
 1605 303 778 778
 901 572 1740 1740
 1942 1057 1934 1934
 1899 1124 1741 1741
 1963 626 1512 1512
 882 399 564 564
 525 60 1564 1564
 1266 697 1372 1372
 1387 1150 1710 1710
 2131 615 1529 1529
 1338 1195 1591 1591
 1304 71 1469 1469
 1922 6 1618 1618
 1204 1027 2089 2089
 453 202 1154 1154
 1502 660 1463 1463
 764 346 724 724
 1405 327 731 731
 2208 1560 2180 2180
 1316 1002 2155 2155
 1087 196 1126 1126
 1431 387 2235 2235
 1224 30 1603 1603
 559 24 1671 1671
 352 21 1697 1697
 1668 195 1087 1087
 1007 796 1098 1098
 1883 1045 1984 1984
 1592 69 1461 1461
 2063 682 1360 1360
 2163 491 1897 1897
 1428 1107 1845 1845
 975 573 1747 1747
 2169 1154 1652 1652
 2014 1086 1859 1859
 593 419 543 543
 1372 197 1110 1110
 1738 6 1644 1644
 1856 421 2114 2114
 2185 1249 1389 1389
 1466 713 1321 1321
 2198 297 772 772
 1451 707 1343 1343
 2115 575 1661 1661
 1281 97 1409 1409
 1698 1270 1366 1366
 587 304 874 874
 1044 52 1563 1563
 962 413 538 538
 1330 1055 2010 2010
 1115 819 1032 1032
 2096 518 1839 1839
 2092 1567 2185 2185
 1499 1170 1667 1667
 493 337 786 786
 2233 2159 2178 2178
 1071 41 1599 1599
 1471 1186 1628 1628
 1601 435 2104 2104
 1416 1110 1846 1846
 1167 545 1828 1828
 1894 1254 1402 1402
 1978 1601 2104 2104
 917 612 1651 1651
 1668 1190 1604 1604
 1670 531 1834 1834
 2027 144 1220 1220
 866 605 1676 1676
 332 233 1097 1097
 1754 26 1592 1592
 1250 838 974 974
 1563 1175 1656 1656
 1740 267 901 901
 477 85 1520 1520
 528 346 764 764
 2023 1645 1971 1971
 2101 41 1528 1528
 2224 362 592 592
 1532 757 1197 1197
 1913 674 1421 1421
 1338 1158 1722 1722
 1546 133 1296 1296
 941 594 1715 1715
 1005 106 1420 1420
 504 443 2175 2175
 348 347 780 780
 1737 1104 1849 1849
 1644 6 7 7
 1278 1123 1832 1832
 1530 685 1421 1421
 2205 1020 2066 2066
 1320 49 1569 1569
 963 340 759 759
 293 180 1268 1268
 1990 225 1013 1013
 804 787 1171 1171
 2045 398 2196 2196
 1475 352 691 691
 2237 296 799 799
 1148 64 1544 1544
 1559 520 1896 1896
 1789 346 686 686
 753 341 777 777
 2216 796 1043 1043
 1906 1051 2004 2004
 1262 433 2157 2157
 2007 1142 1731 1731
 1485 800 1088 1088
 1402 1254 1464 1464
 1749 113 1353 1353
 713 152 1321 1321
 873 437 508 508
 1367 11 1691 1691
 1989 1702 1826 1826
 1392 372 646 646
 1720 20 1637 1637
 2228 33 1560 1560
 1170 609 1667 1667
 871 495 2032 2032
 2220 241 957 957
 1141 564 1802 1802
 983 175 1241 1241
 1972 740 1238 1238
 2095 1034 2047 2047
 1323 412 2222 2222
 2217 298 803 803
 969 690 1467 1467
 2130 22 1605 1605
 1867 1174 1661 1661
 658 200 1196 1196
 1985 422 465 465
 831 68 1568 1568
 2118 1721 1766 1766
 1166 588 1734 1734
 678 655 1596 1596
 908 806 1124 1124
 701 636 1638 1638
 1377 9 1705 1705
 949 124 1399 1399
 1907 116 1343 1343
 1722 1109 1861 1861
 1389 849 966 966
 1515 778 1161 1161
 646 112 1456 1456
 1886 543 1817 1817
 2213 846 915 915
 1871 109 1370 1370
 1781 770 1169 1169
 1640 1582 2219 2219
 1756 469 2044 2044
 999 181 1235 1235
 506 186 1259 1259
 2024 667 1466 1466
 1844 1189 1634 1634
 1691 11 17 17
 1445 331 774 774
 1866 1096 1891 1891
 625 419 593 593
 1582 410 2219 2219
 1959 1048 2033 2033
 1980 656 1504 1504
 709 607 1727 1727
 578 131 1415 1415
 1823 516 1914 1914
 1851 757 1209 1209
 853 256 1035 1035
 441 370 745 745
 1273 647 1575 1575
 1979 1654 1988 1988
 1019 156 1306 1306
 1905 1138 1776 1776
 1574 147 1293 1293
 770 114 1453 1453
 1011 677 1522 1522
 343 23 89 89
 1927 1257 1442 1442
 707 527 1976 1976
 2016 435 448 448
 2059 808 1049 1049
 1835 579 1728 1728
 1928 318 785 785
 2092 811 1039 1039
 1459 1024 2152 2152
 2121 209 1082 1082
 334 135 1432 1432
 632 610 1736 1736
 923 181 1258 1258
 433 189 1275 1275
 2103 249 972 972
 2177 1167 1680 1680
 601 277 1012 1012
 1771 277 924 924
 1525 629 1621 1621
 283 149 1400 1400
 1590 471 2076 2076
 1678 776 1181 1181
 1065 398 638 638
 1520 359 711 711
 1890 214 1091 1091
 1910 1273 1411 1411
 1078 286 953 953
 1880 856 935 935
 1492 1030 2141 2141
 1694 166 1247 1247
 1371 245 1044 1044
 2127 1172 1679 1679
 1506 754 1266 1266
 1470 1049 2090 2090
 1008 571 1829 1829
 2097 584 1712 1712
 1850 1198 1631 1631
 1018 381 694 694
 1131 540 1915 1915
 1452 201 1168 1168
 1664 405 576 576
 1094 8 1761 1761
 2138 1655 1993 1993
 629 400 675 675
 2004 1034 2095 2095
 1443 1236 1559 1559
 576 54 1664 1664
 1709 341 753 753
 551 102 1527 1527
 631 35 1718 1718
 831 467 2153 2153
 1151 1042 2136 2136
 1201 20 1720 1720
 781 758 1316 1316
 1171 338 804 804
 2225 802 1074 1074
 1949 7 39 39
 1095 1086 2014 2014
 1995 661 1516 1516
 1001 427 570 570
 2223 1178 1666 1666
 1350 563 1836 1836
 922 817 1130 1130
 855 455 511 511
 1927 158 1257 1257
 531 394 708 708
 17 11 1848 1848
 2195 642 1546 1546
 2084 1611 2140 2140
 2111 1194 1633 1633
 1618 6 1738 1738
 1206 773 1244 1244
 1330 247 1055 1055
 2048 1091 1929 1929
 1963 1176 1698 1698
 1059 325 855 855
 1009 2 1799 1799
 1479 706 1432 1432
 2133 1657 2001 2001
 2099 532 1878 1878
 773 713 1466 1466
 1776 1108 1905 1905
 867 850 1047 1047
 1502 52 1615 1615
 1815 1632 2107 2107
 747 45 1695 1695
 1632 742 1313 1313
 1198 893 903 903
 402 13 1819 1819
 875 849 1052 1052
 1693 55 1593 1593
 1666 488 2047 2047
 1608 570 1806 1806
 1685 1647 2072 2072
 821 50 1674 1674
 1077 1066 2091 2091
 2237 589 1708 1708
 1642 543 1886 1886
 2049 666 1516 1516
 103 18 1832 1832
 1731 255 1016 1016
 1477 422 563 563
 1882 249 1020 1020
 1021 314 902 902
 1536 1152 1808 1808
 677 60 1663 1663
 539 492 2129 2129
 1306 1277 1472 1472
 1536 550 1876 1876
 1323 1228 1614 1614
 1100 446 532 532
 1525 400 629 629
 1382 501 2044 2044
 1699 807 1121 1121
 1659 1224 1603 1603
 1584 443 504 504
 2192 2183 2210 2210
 964 607 1757 1757
 1393 729 1387 1387
 1761 851 992 992
 1487 38 1671 1671
 1705 9 75 75
 1843 4 1746 1746
 2181 188 1183 1183
 1496 763 1272 1272
 668 10 1822 1822
 238 83 1638 1638
 1780 1069 2039 2039
 1845 1281 1428 1428
 1799 12 1728 1728
 1761 316 851 851
 1539 768 1256 1256
 1406 59 1622 1622
 2123 1281 1409 1409
 1628 1186 1719 1719
 2150 508 1971 1971
 570 427 634 634
 1602 787 1194 1194
 1694 1071 2043 2043
 968 419 625 625
 1175 53 1656 1656
 1246 717 1441 1441
 624 45 1725 1725
 1428 822 1107 1107
 1922 1618 2161 2161
 1914 516 1972 1972
 1076 827 1123 1123
 758 46 1715 1715
 1742 219 1137 1137
 1404 476 2124 2124
 1220 144 1394 1394
 1053 294 981 981
 2068 583 1759 1759
 1187 1130 1918 1918
 2165 811 1090 1090
 273 185 1353 1353
 1051 425 611 611
 1254 1145 1870 1870
 1874 1249 1532 1532
 1368 122 1450 1450
 686 25 1789 1789
 841 786 1267 1267
 1013 225 1184 1184
 1185 635 1681 1681
 2196 1061 2045 2045
 1053 624 1725 1725
 1734 518 1989 1989
 1680 1030 2177 2177
 1400 1135 1894 1894
 1079 472 496 496
 1642 1309 1381 1381
 637 161 1397 1397
 1865 303 900 900
 1540 1312 1384 1384
 1366 626 1698 1698
 1790 1025 2188 2188
 511 455 580 580
 1126 841 1087 1087
 2078 775 1212 1212
 1004 679 1585 1585
 1003 136 1442 1442
 2233 734 1327 1327
 2037 434 522 522
 755 534 2020 2020
 1761 8 96 96
 1692 710 1445 1445
 2136 821 1072 1072
 216 91 1638 1638
 731 302 994 994
 521 98 1595 1595
 1762 1750 1800 1800
 1897 827 1076 1076
 1538 605 1748 1748
 1047 850 1074 1074
 2001 801 1147 1147
 1843 1746 1808 1808
 2012 1693 1955 1955
 1222 16 1788 1788
 741 245 1155 1155
 776 236 1181 1181
 1127 117 1493 1493
 1284 834 1105 1105
 1282 1164 1827 1827
 1500 751 1339 1339
 1733 1620 2191 2191
 1177 1091 2048 2048
 1456 1315 1392 1392
 2039 93 1501 1501
 1342 1224 1660 1660
 1058 67 1652 1652
 1381 449 542 542
 1657 685 1530 1530
 1791 1282 1462 1462
 486 182 1366 1366
 1957 15 1740 1740
 1269 1207 1713 1713
 1797 819 1115 1115
 1465 197 1247 1247
 583 44 1759 1759
 584 253 1153 1153
 1075 317 932 932
 1112 732 1438 1438
 1898 453 2169 2169
 1740 572 1840 1840
 173 43 1798 1798
 1797 23 63 63
 1592 26 69 69
 1021 902 939 939
 39 6 1922 1922
 1714 897 904 904
 1226 1156 1867 1867
 2071 580 1796 1796
 257 42 1798 1798
 1581 453 2199 2199
 356 47 104 104
 1298 370 770 770
 746 631 1753 1753
 941 632 1736 1736
 473 294 1053 1053
 1971 508 2023 2023
 1727 1060 2109 2109
 1710 142 1393 1393
 489 32 1809 1809
 548 150 1458 1458
 1514 18 103 103
 1573 371 749 749
 1437 12 1799 1799
 1882 1020 2221 2221
 2155 1092 1983 1983
 2035 1124 1899 1899
 602 330 937 937
 1897 1076 2051 2051
 1735 514 2029 2029
 1213 1093 2054 2054
 1267 155 1390 1390
 874 769 1349 1349
 2170 1606 2218 2218
 1808 1152 1843 1843
 1645 71 1610 1610
 1697 21 85 85
 1079 383 756 756
 1957 1740 1840 1840
 892 795 1274 1274
 1809 32 1714 1714
 272 59 1753 1753
 945 887 1004 1004
 2134 1244 1565 1565
 1583 287 998 998
 1179 120 1505 1505
 940 733 1463 1463
 1852 299 944 944
 1607 893 937 937
 1039 681 1609 1609
 2221 1020 2205 2205
 1565 1058 2139 2139
 1241 175 1346 1346
 2019 613 1717 1717
 2009 247 1077 1077
 1655 344 829 829
 378 374 840 840
 2077 395 666 666
 1688 1685 2031 2031
 1379 678 1596 1596
 1296 104 1546 1546
 1660 1224 1659 1659
 1625 1162 1837 1837
 1030 485 2177 2177
 1561 859 1041 1041
 1404 810 1199 1199
 2223 1666 2047 2047
 1894 853 1035 1035
 1503 461 2204 2204
 756 424 688 688
 2230 348 780 780
 2047 488 2095 2095
 1359 409 682 682
 1099 3 199 199
 2226 608 1725 1725
 1430 838 1116 1116
 1978 396 678 678
 439 201 1344 1344
 1676 695 1534 1534
 1661 575 1867 1867
 2163 1763 1772 1772
 1748 1127 1937 1937
 1680 1167 1828 1828
 1872 157 1357 1357
 748 286 1078 1078
 1745 762 1325 1325
 2046 1707 1958 1958
 1846 1619 2227 2227
 1147 801 1257 1257
 738 125 1545 1545
 2110 89 1545 1545
 2207 1628 2171 2171
 817 582 1918 1918
 1777 1628 2207 2207
 1141 747 1425 1425
 1451 1343 1358 1358
 1483 213 1237 1237
 665 592 1907 1907
 286 221 1312 1312
 411 357 906 906
 1686 511 2071 2071
 2006 127 1448 1448
 2229 569 1853 1853
 785 231 1246 1246
 2029 29 1735 1735
 1289 1120 2008 2008
 1837 664 1625 1625
 1600 235 1171 1171
 1159 715 1527 1527
 1945 1138 1905 1905
 1944 1207 1706 1706
 1136 88 1633 1633
 1859 1695 2014 2014
 1556 1323 1412 1412
 735 571 1968 1968
 891 393 782 782
 1916 473 2164 2164
 959 494 2181 2181
 1122 524 2085 2085
 784 455 621 621
 497 63 1758 1758
 873 508 2150 2150
 1967 26 1754 1754
 1692 1665 2117 2117
 1554 1162 1869 1869
 1737 212 1233 1233
 895 61 69 69
 554 29 188 188
 984 105 1600 1600
 1233 639 1737 1737
 209 108 1648 1648
 2068 339 844 844
 1564 440 603 603
 1306 156 1426 1426
 1793 1623 2238 2238
 642 133 1546 1546
 1981 1775 1778 1778
 1512 877 1027 1027
 710 320 1006 1006
 1363 14 1848 1848
 1508 597 1845 1845
 1092 722 1522 1522
 1321 541 2024 2024
 1937 1127 1951 1951
 989 677 1663 1663
 2009 1077 2091 2091
 589 502 2202 2202
 897 530 2094 2094
 2004 562 1906 1906
 1359 331 925 925
 1905 1108 2010 2010
 1246 384 785 785
 2192 1201 1720 1720
 912 110 1599 1599
 2109 1060 2134 2134
 1574 14 165 165
 1391 15 177 177
 961 263 1158 1158
 769 304 1056 1056
 697 197 1372 1372
 1236 529 2077 2077
 846 532 2099 2099
 1728 12 1835 1835
 1192 1097 2102 2102
 1495 620 1784 1784
 1140 749 1448 1448
 956 356 894 894
 1733 676 1620 1620
 1765 261 1107 1107
 847 372 858 858
 889 378 840 840
 1469 71 1678 1678
 1438 732 1480 1480
 1921 888 982 982
 603 440 699 699
 2012 350 834 834
 1978 678 1601 1601
 1258 669 1679 1679
 812 588 1941 1941
 2163 1772 1793 1793
 1864 430 632 632
 751 676 1701 1701
 565 509 525 525
 1663 60 1705 1705
 2035 736 1429 1429
 1992 1161 1865 1865
 641 285 1135 1135
 1312 914 953 953
 2094 328 897 897
 2023 71 1645 1645
 1144 92 1650 1650
 2012 55 1693 1693
 856 53 117 117
 1189 18 198 198
 1705 1242 1663 1663
 1919 369 797 797
 1423 432 668 668
 1477 1350 1378 1378
 1801 1274 1566 1566
 1915 867 1047 1047
 774 331 991 991
 1542 1303 1503 1503
 1447 48 1759 1759
 939 902 1022 1022
 1566 1315 1467 1467
 1384 510 2137 2137
 1709 753 1406 1406
 1574 17 1848 1848
 900 28 1865 1865
 1607 875 1052 1052
 1372 808 1266 1266
 2189 4 1843 1843
 2139 1058 2160 2160
 2234 1650 2151 2151
 761 50 1811 1811
 541 120 1621 1621
 1018 717 1570 1570
 2170 84 1606 1606
 638 311 1065 1065
 451 378 889 889
 827 491 2238 2238
 165 147 1574 1574
 1702 518 2096 2096
 1165 843 1179 1179
 2168 1173 1831 1831
 1793 491 2163 2163
 996 420 737 737
 2040 374 781 781
 2031 1685 2072 2072
 2106 1694 2043 2043
 2120 131 1475 1475
 2197 886 987 987
 1550 160 1435 1435
 2100 23 1797 1797
 2154 278 1054 1054
 1170 492 539 539
 883 376 869 869
 1100 139 1531 1531
 473 10 294 294
 726 438 716 716
 1288 103 1623 1623
 379 319 1070 1070
 685 192 1421 1421
 2141 1304 1469 1469
 828 25 224 224
 1896 1672 2126 2126
 1511 365 857 857
 1055 247 1231 1231
 706 252 1248 1248
 952 27 212 212
 1602 905 984 984
 1163 65 1752 1752
 739 695 1676 1676
 1836 563 1964 1964
 1028 873 1122 1122
 1411 1273 1624 1624
 1975 308 995 995
 2049 1283 1544 1544
 2093 895 982 982
 1098 911 1007 1007
 1528 41 132 132
 1995 428 661 661
 772 515 2198 2198
 2001 1147 1938 1938
 1344 244 1227 1227
 351 19 1965 1965
 799 502 2237 2237
 1265 813 1286 1286
 1184 225 1300 1300
 1209 34 1851 1851
 910 552 2076 2076
 1327 734 1523 1523
 551 40 215 215
 698 356 956 956
 1677 665 1700 1700
 2076 335 910 910
 1214 340 963 963
 1629 860 1119 1119
 779 754 1506 1506
 1247 166 1465 1465
 1264 306 1061 1061
 2205 1639 2221 2221
 692 512 544 544
 1943 1707 2046 2046
 2155 781 1316 1316
 600 460 694 694
 1349 769 1418 1418
 1098 270 1186 1186
 2216 270 1098 1098
 1615 736 1502 1502
 1398 358 903 903
 1772 1748 1937 1937
 1546 104 1625 1625
 1406 672 1709 1709
 829 258 1238 1238
 1732 124 1556 1556
 1399 1258 1679 1679
 585 236 1326 1326
 2114 1662 2166 2166
 1711 372 847 847
 1848 1360 1363 1363
 1441 1222 1788 1788
 956 232 1311 1311
 1357 1347 1443 1443
 2221 243 1182 1182
 1718 504 2175 2175
 1919 830 1203 1203
 1989 647 1734 1734
 1780 148 1491 1491
 1723 814 1266 1266
 1668 841 1190 1190
 996 737 1559 1559
 314 26 1967 1967
 1616 1142 2007 2007
 953 914 1032 1032
 798 755 1519 1519
 1605 22 1876 1876
 1363 1360 1408 1408
 1909 843 1165 1165
 2224 665 1677 1677
 1918 211 1302 1302
 1806 168 1435 1435
 1665 766 1420 1420
 210 93 1774 1774
 1308 242 1260 1260
 1480 1349 1438 1438
 1256 738 1539 1539
 1421 674 1716 1716
 782 509 565 565
 1096 617 1891 1891
 1237 358 933 933
 1254 285 1145 1145
 945 397 852 852
 1918 1302 1533 1533
 833 773 1466 1466
 1124 806 1346 1346
 1606 1253 1696 1696
 1245 7 1962 1962
 1875 377 835 835
 1174 51 1830 1830
 941 46 1864 1864
 1146 767 1462 1462
 1594 56 115 115
 1363 805 1331 1331
 1521 310 1054 1054
 1589 126 1580 1580
 2213 501 2159 2159
 950 598 1969 1969
 1169 770 1453 1453
 1754 1702 2096 2096
 1568 68 1750 1750
 2118 823 1223 1223
 826 767 1491 1491
 2119 9 1888 1888
 1341 387 851 851
 1088 34 1889 1889
 366 229 1385 1385
 637 66 161 161
 705 5 2015 2015
 1125 434 745 745
 177 15 2026 2026
 1303 719 1603 1603
 648 333 1055 1055
 2211 1189 1844 1844
 1408 409 791 791
 1231 31 223 223
 1587 164 1478 1478
 537 480 676 676
 1654 240 1253 1253
 1921 314 1021 1021
 2158 225 1263 1263
 672 108 1709 1709
 878 242 1308 1308
 1252 266 1215 1215
 1043 796 1397 1397
 1333 1129 2086 2086
 1798 43 147 147
 1587 556 2052 2052
 756 688 1742 1742
 403 244 1344 1344
 2050 1325 1472 1472
 1996 578 1958 1958
 1322 313 1072 1072
 837 160 1550 1550
 1273 715 1624 1624
 1834 1803 1813 1813
 1085 881 1142 1142
 1242 75 101 101
 458 247 1330 1330
 887 123 1655 1655
 940 704 1685 1685
 63 23 343 343
 1454 1335 1495 1495
 896 482 653 653
 1728 1221 1799 1799
 1054 278 1202 1202
 2159 501 2178 2178
 1517 1235 1774 1774
 1683 126 1589 1589
 299 107 1747 1747
 760 757 1543 1543
 1580 751 1500 1500
 1427 503 2234 2234
 1982 1136 2028 2028
 1797 1115 2100 2100
 2179 1650 2234 2234
 375 13 357 357
 1431 922 1010 1010
 741 736 1615 1615
 1533 1187 1918 1918
 2057 715 1575 1575
 860 102 1726 1726
 326 81 1835 1835
 2211 1666 2186 2186
 1816 1769 1920 1920
 1162 47 1869 1869
 973 402 863 863
 1314 401 840 840
 2133 685 1657 1657
 1392 1315 1566 1566
 2125 1777 1873 1873
 765 194 1478 1478
 2180 33 164 164
 2032 495 542 542
 945 80 123 123
 571 78 1829 1829
 2019 1773 1895 1895
 759 340 1052 1052
 2089 253 1204 1204
 2234 503 2179 2179
 226 153 1634 1634
 2008 1120 2080 2080
 1190 841 1267 1267
 1311 232 1328 1328
 85 21 2042 2042
 1798 42 173 173
 1561 1329 1518 1518
 284 274 1291 1291
 704 24 1986 1986
 1062 876 1180 1180
 1726 879 1119 1119
 1408 805 1363 1363
 2148 10 1916 1916
 1270 40 1892 1892
 1215 339 1026 1026
 1685 704 1647 1647
 1156 51 1867 1867
 1560 539 2129 2129
 1687 458 674 674
 1763 739 1538 1538
 1409 546 2123 2123
 347 245 1371 1371
 560 332 1097 1097
 1230 463 700 700
 1219 1213 1882 1882
 975 201 1452 1452
 1962 7 1949 1949
 2044 501 2213 2213
 1740 15 267 267
 761 720 1674 1674
 1701 676 1733 1733
 1374 1320 1569 1569
 1209 757 1532 1532
 554 37 1970 1970
 2169 1767 1916 1916
 2037 522 2154 2154
 962 760 1543 1543
 1316 348 1002 1002
 500 19 351 351
 1238 740 1585 1585
 930 548 2160 2160
 1758 343 985 985
 1793 1772 1937 1937
 1744 838 1250 1250
 1667 609 1923 1923
 1197 759 1532 1532
 1100 77 139 139
 430 113 1749 1749
 1090 811 1386 1386
 1883 466 655 655
 1070 319 1109 1109
 1301 535 2174 2174
 1312 221 1384 1384
 1951 1288 1623 1623
 1814 438 726 726
 1870 1145 2038 2038
 1827 663 1770 1770
 934 42 257 257
 1110 197 1465 1465
 1785 138 1578 1578
 1416 808 1372 1372
 1611 1340 1510 1510
 1872 1357 1443 1443
 565 525 596 596
 1774 1332 1517 1517
 2164 608 1898 1898
 933 358 1017 1017
 1752 65 1805 1805
 513 352 1064 1064
 1056 171 1551 1551
 2124 43 173 173
 1260 39 1922 1922
 2116 578 1996 1996
 580 455 784 784
 1115 174 1539 1539
 1514 568 2072 2072
 692 209 1474 1474
 2071 906 1041 1041
 1272 73 1824 1824
 2064 613 1895 1895
 934 779 1506 1506
 2072 568 2031 2031
 1351 399 882 882
 2100 738 1545 1545
 2036 1280 1653 1653
 1407 61 182 182
 1049 808 1416 1416
 1775 725 1610 1610
 386 191 1557 1557
 888 184 1537 1537
 1739 928 1012 1012
 165 14 417 417
 747 228 1425 1425
 1186 911 1098 1098
 1160 112 1717 1717
 1736 610 1939 1939
 1650 92 1741 1741
 1118 126 1683 1683
 581 101 128 128
 651 519 622 622
 1015 477 711 711
 1825 763 1496 1496
 1652 67 1821 1821
 393 99 151 151
 687 423 872 872
 1529 615 1946 1946
 1576 1176 2000 2000
 2146 291 1137 1137
 490 13 402 402
 1386 911 1090 1090
 1931 918 1029 1029
 1345 585 2051 2051
 2026 15 1957 1957
 2020 1270 1698 1698
 1815 442 742 742
 906 357 1041 1041
 495 421 898 898
 1938 1147 2055 2055
 884 13 375 375
 1047 641 1915 1915
 1732 714 1658 1658
 1908 477 654 654
 1065 545 2196 2196
 1051 611 2004 2004
 1673 933 1017 1017
 1423 668 1822 1822
 562 70 1906 1906
 1067 323 1131 1131
 1170 539 2208 2208
 1364 907 1113 1113
 774 97 1810 1810
 2011 1323 1556 1556
 1352 1328 1591 1591
 1992 876 1161 1161
 2139 548 2109 2109
 1972 516 547 547
 1271 26 314 314
 2128 24 256 256
 1865 28 264 264
 659 94 162 162
 2054 857 1213 1213
 1804 868 1200 1200
 923 880 1235 1235
 2012 834 1284 1284
 2041 16 290 290
 2163 79 1763 1763
 951 442 816 816
 521 392 993 993
 1610 725 1645 1645
 1911 1252 1769 1769
 1188 295 1220 1220
 880 124 1732 1732
 2037 441 745 745
 315 181 1619 1619
 791 409 925 925
 815 262 1347 1347
 1911 266 1252 1252
 1543 800 1433 1433
 1424 437 803 803
 615 62 1946 1946
 1004 397 945 945
 1958 578 2046 2046
 1412 1323 1614 1614
 1720 1704 2192 2192
 2080 1700 2173 2173
 1158 263 1317 1317
 1687 464 720 720
 1946 62 169 169
 1609 681 1782 1782
 1143 964 986 986
 490 402 973 973
 1000 967 988 988
 454 145 1711 1711
 1385 552 2167 2167
 1166 647 1910 1910
 1223 1153 2118 2118
 2187 325 1059 1059
 1698 1176 2020 2020
 1949 39 242 242
 1541 341 1063 1063
 1719 270 1265 1265
 1730 1111 2201 2201
 1204 584 2097 2097
 416 19 2098 2098
 766 536 597 597
 560 9 2119 2119
 1247 132 1694 1694
 1300 1217 1936 1936
 927 5 426 426
 1901 1132 2132 2132
 730 684 1854 1854
 2237 502 589 589
 979 452 812 812
 1950 416 833 833
 1073 510 657 657
 1899 640 1881 1881
 1327 702 1755 1755
 408 306 1264 1264
 2231 1721 2118 2118
 1735 29 1970 1970
 1010 922 1130 1130
 994 302 1234 1234
 215 40 2058 2058
 1492 943 1030 1030
 239 202 1581 1581
 1429 1155 2108 2108
 2099 1368 1450 1450
 1047 517 641 641
 2234 137 1612 1612
 487 397 1004 1004
 836 198 1548 1548
 1418 769 1551 1551
 2071 511 580 580
 2235 789 1431 1431
 1741 640 1899 1899
 952 20 2063 2063
 129 128 133 133
 1233 27 2021 2021
 1673 1207 1944 1944
 2021 27 1961 1961
 2160 548 2139 2139
 1895 1773 2000 2000
 1355 90 151 151
 612 264 1382 1382
 324 47 356 356
 1951 259 1288 1288
 646 145 1717 1717
 1829 359 1008 1008
 1332 93 146 146
 2085 524 549 549
 1347 443 815 815
 1286 813 1440 1440
 1703 1374 1473 1473
 1839 518 588 588
 1965 19 1997 1997
 1333 385 976 976
 1420 766 1571 1571
 2192 1704 2183 2183
 1886 1309 1642 1642
 1608 301 1202 1202
 1883 655 1868 1868
 1183 29 2029 2029
 830 645 1973 1973
 1066 458 809 809
 1412 714 1732 1732
 1918 582 2067 2067
 1467 690 1801 1801
 2081 347 1031 1031
 1755 702 1743 1743
 990 54 1971 1971
 2221 1219 1882 1882
 1083 519 651 651
 1698 626 1963 1963
 2030 183 1518 1518
 1820 1805 1929 1929
 658 91 216 216
 718 134 1753 1753
 767 228 1491 1491
 199 3 2190 2190
 2206 663 1827 1827
 1308 426 878 878
 1548 198 1514 1514
 2000 1812 1895 1895
 2175 157 1577 1577
 2042 21 1996 1996
 2074 939 1022 1022
 161 66 330 330
 1187 1144 2179 2179
 973 863 1329 1329
 1028 437 873 873
 1433 800 1485 1485
 1838 499 663 663
 1540 31 2009 2009
 2203 1712 2176 2176
 953 286 1312 1312
 1617 170 1594 1594
 829 76 258 258
 1305 284 1291 1291
 1973 429 830 830
 1792 1351 1555 1555
 1815 742 1632 1632
 2124 810 1404 1404
 2209 948 994 994
 530 32 2088 2088
 2213 1756 2044 2044
 2029 514 604 604
 1852 944 1029 1029
 793 413 962 962
 1622 272 1305 1305
 441 109 190 190
 295 109 1871 1871
 336 135 1794 1794
 1788 16 2041 2041
 1389 1249 1874 1874
 1386 966 1007 1007
 650 623 2070 2070
 1498 523 619 619
 1644 1245 1868 1868
 2132 1811 1901 1901
 357 13 490 490
 1476 643 1947 1947
 600 16 460 460
 581 128 129 129
 1557 213 1483 1483
 1826 1764 2057 2057
 2035 908 1124 1124
 698 87 243 243
 907 779 1598 1598
 2161 1149 2106 2106
 2091 768 1540 1540
 1234 1139 2209 2209
 598 205 1586 1586
 1563 733 1688 1688
 1894 285 1254 1254
 2090 792 1470 1470
 1268 735 1707 1707
 151 90 280 280
 278 207 1608 1608
 686 569 2229 2229
 1844 153 1636 1636
 1715 594 2081 2081
 1092 57 1983 1983
 2097 1712 2203 2203
 1796 411 906 906
 1275 360 1081 1081
 1942 1191 2013 2013
 1538 739 1676 1676
 1982 909 1136 1136
 1688 733 1685 1685
 1794 334 1118 1118
 892 467 831 831
 2130 778 1515 1515
 496 383 1079 1079
 642 129 133 133
 2193 556 2156 2156
 924 838 1430 1430
 1552 170 1617 1617
 2180 164 1587 1587
 1220 627 2027 2027
 1920 279 1279 1279
 835 693 1875 1875
 1507 240 1423 1423
 2109 709 1727 1727
 427 234 1526 1526
 1464 1254 1870 1870
 530 38 2094 2094
 1622 59 272 272
 1327 507 702 702
 951 656 1980 1980
 1618 1149 2161 2161
 1664 156 1649 1649
 1902 79 1862 1862
 1276 566 2204 2204
 223 31 2137 2137
 204 184 1690 1690
 1895 613 2019 2019
 2106 1149 2127 2127
 1508 381 1018 1018
 1496 1272 1824 1824
 1813 953 1032 1032
 544 108 209 209
 2123 546 2200 2200
 1487 1402 1464 1464
 1819 884 1240 1240
 826 724 1791 1791
 1203 86 230 230
 968 680 1912 1912
 380 82 1981 1981
 1471 911 1186 1186
 1713 292 1269 1269
 1695 624 2014 2014
 2116 21 352 352
 1577 284 1305 1305
 2142 794 1490 1490
 1868 1245 1883 1883
 749 371 1113 1113
 680 98 1912 1912
 2202 502 666 666
 1652 1154 2160 2160
 1885 1820 1929 1929
 883 869 1362 1362
 569 528 714 714
 975 107 1863 1863
 558 282 1401 1401
 751 537 676 676
 75 9 560 560
 2200 546 2210 2210
 2052 556 2193 2193
 699 440 935 935
 480 334 1248 1248
 984 787 1602 1602
 981 373 1095 1095
 1422 83 238 238
 2193 777 1541 1541
 1654 1253 1884 1884
 1789 1282 1791 1791
 1163 84 255 255
 1855 505 693 693
 1266 814 1506 1506
 1478 194 1587 1587
 2218 561 2170 2170
 2084 1340 1611 1611
 526 430 987 987
 1243 519 702 702
 1354 58 1998 1998
 660 283 1400 1400
 1138 136 1776 1776
 844 339 1215 1215
 1383 34 2065 2065
 1763 79 1902 1902
 1413 1298 1781 1781
 1284 55 2012 2012
 1501 93 210 210
 1075 102 215 215
 1875 936 1106 1106
 1171 787 1600 1600
 2176 1730 2184 2184
 1016 748 1731 1731
 1462 1282 1827 1827
 1473 1374 1569 1569
 842 566 595 595
 1145 517 721 721
 1888 280 1317 1317
 1283 661 1974 1974
 2034 379 1019 1019
 1939 610 2060 2060
 1126 493 786 786
 1956 1841 1893 1893
 436 259 1493 1493
 1339 751 1701 1701
 1397 389 1043 1043
 1466 667 1950 1950
 1252 451 889 889
 1869 47 324 324
 476 43 2124 2124
 1545 23 2100 2100
 1575 647 1989 1989
 2212 274 1318 1318
 1208 1173 2168 2168
 316 96 1977 1977
 147 43 476 476
 1635 747 1695 1695
 229 155 1807 1807
 1925 276 1337 1337
 2018 142 1710 1710
 1621 843 1410 1410
 1744 353 1116 1116
 248 235 1584 1584
 1687 674 1913 1913
 625 593 2225 2225
 1906 70 1934 1934
 742 442 951 951
 1998 58 291 291
 859 183 1686 1686
 643 81 326 326
 1891 273 1353 1353
 1531 139 1755 1755
 575 349 1226 1226
 1031 758 1715 1715
 1307 22 2130 2130
 1697 85 1908 1908
 472 116 1907 1907
 1920 1279 1816 1816
 2210 1729 2200 2200
 1391 1245 1962 1962
 479 199 1673 1673
 1458 150 1735 1735
 675 76 344 344
 998 218 1583 1583
 1188 114 190 190
 2111 321 1194 1194
 2149 156 1664 1664
 2226 1733 2191 2191
 1923 163 1667 1667
 522 434 1001 1001
 1934 70 1942 1942
 1366 1270 1892 1892
 492 388 1129 1129
 501 28 2178 2178
 1343 116 1847 1847
 599 257 1504 1504
 1874 849 1389 1389
 1727 964 1060 1060
 1361 62 2013 2013
 1997 19 416 416
 1378 1350 1669 1669
 2183 1729 2210 2210
 1480 874 1349 1349
 2200 591 2123 2123
 2196 545 579 579
 1483 1237 1987 1987
 1649 379 1070 1070
 2047 1139 2223 2223
 1812 1200 2064 2064
 1223 590 2201 2201
 1189 198 1634 1634
 1969 598 2122 2122
 1134 912 1261 1261
 2113 289 1301 1301
 2122 1818 1969 1969
 1566 858 1392 1392
 1769 1252 1920 1920
 1638 91 238 238
 414 91 2008 2008
 1830 51 2016 2016
 190 109 295 295
 2162 1279 1814 1814
 1213 111 1882 1882
 1470 980 1049 1049
 1353 113 1866 1866
 227 153 168 168
 701 83 338 338
 1386 811 1549 1549
 2238 103 1832 1832
 1477 1378 1597 1597
 786 337 1267 1267
 2188 613 2064 2064
 1356 340 1214 1214
 1822 10 2148 2148
 355 130 1900 1900
 1962 267 1391 1391
 1043 389 1101 1101
 1451 527 707 707
 1318 420 996 996
 573 178 1747 1747
 1848 11 2147 2147
 1593 171 1693 1693
 1435 226 1550 1550
 1099 479 861 861
 2128 1402 1487 1487
 1916 10 473 473
 746 134 194 194
 1857 208 1571 1571
 903 893 1356 1356
 1921 895 1271 1271
 1850 213 1557 1557
 1496 462 879 879
 1671 38 2088 2088
 1817 419 968 968
 1803 195 1616 1616
 1671 24 2128 2128
 2232 617 2061 2061
 2101 1364 1599 1599
 1513 1342 1708 1708
 1981 725 1775 1775
 1970 246 1458 1458
 1121 807 1600 1600
 1852 1167 2177 2177
 1996 21 2116 2116
 1810 766 1665 1665
 1274 467 892 892
 1534 565 596 596
 1191 909 1290 1290
 1916 1767 2148 2148
 765 216 1638 1638
 1660 296 1342 1342
 1572 589 2202 2202
 1591 431 961 961
 952 212 1637 1637
 1060 964 1143 1143
 600 203 1689 1689
 706 239 1581 1581
 832 64 2083 2083
 991 331 1287 1287
 1929 1805 2048 2048
 1327 586 2233 2233
 848 61 2093 2093
 1024 32 489 489
 1509 316 1295 1295
 179 144 1893 1893
 1868 655 2005 2005
 1992 929 1180 1180
 1883 1245 1966 1966
 1325 762 1723 1723
 1950 833 1466 1466
 1802 1339 1701 1701
 1696 240 1507 1507
 815 254 1535 1535
 1439 57 2062 2062
 1413 883 1362 1362
 682 20 557 557
 1503 234 1542 1542
 2092 1389 1549 1549
 290 16 600 600
 1758 63 343 343
 2059 1325 1723 1723
 1599 41 2101 2101
 1614 1292 1853 1853
 1621 1410 1525 1525
 837 836 1548 1548
 1082 209 1648 1648
 1424 776 1678 1678
 1516 502 799 799
 1124 175 1741 1741
 2128 853 1402 1402
 807 235 1600 1600
 576 405 1122 1122
 1000 988 1096 1096
 1827 1164 2206 2206
 2106 166 1694 1694
 1904 854 1417 1417
 1584 504 790 790
 1050 461 938 938
 1804 1204 2097 2097
 1011 722 1880 1880
 1935 138 1785 1785
 2125 960 1090 1090
 1879 445 913 913
 712 630 2170 2170
 1237 213 1631 1631
 1666 1178 2186 2186
 803 298 1424 1424
 1399 923 1258 1258
 634 168 1806 1806
 1570 717 1857 1857
 892 831 1568 1568
 1902 739 1763 1763
 1278 1189 2186 2186
 1498 313 1322 1322
 1444 1187 2179 2179
 1488 515 772 772
 553 36 531 531
 2204 234 1503 1503
 863 327 1329 1329
 1343 707 1907 1907
 1816 1279 1887 1887
 836 226 1634 1634
 1297 1178 2223 2223
 1140 533 749 749
 627 345 1299 1299
 913 276 1488 1488
 2102 894 1296 1296
 406 123 1965 1965
 1542 427 1001 1001
 1160 613 2188 2188
 729 670 2075 2075
 1338 961 1158 1158
 1194 804 1633 1633
 2118 1153 2231 2231
 1834 531 708 708
 1861 1338 1722 1722
 1382 28 501 501
 1653 949 1172 1172
 1678 71 2023 2023
 1725 608 2164 2164
 1109 415 1070 1070
 168 153 226 226
 2212 1318 1751 1751
 2206 1164 2194 2194
 1616 195 1668 1668
 395 262 1572 1572
 1440 916 1286 1286
 1543 1433 1489 1489
 1950 667 1997 1997
 929 917 1324 1324
 1997 667 1993 1993
 1895 1812 2064 2064
 2089 95 253 253
 1889 1383 1611 1611
 1963 942 1176 1176
 962 538 760 760
 790 248 1584 1584
 1516 661 2049 2049
 1808 825 1536 1536
 497 36 553 553
 866 596 603 603
 1959 947 1164 1164
 2174 535 683 683
 1232 534 755 755
 640 149 1881 1881
 1401 818 1588 1588
 1239 883 1413 1413
 1897 491 827 827
 1669 468 904 904
 531 36 555 555
 1208 1205 2166 2166
 2141 311 1304 1304
 1879 297 1369 1369
 238 91 414 414
 1648 108 1925 1925
 1510 1294 1889 1889
 1847 756 1742 1742
 1422 689 1982 1982
 1805 65 2048 2048
 950 750 1833 1833
 2069 862 1415 1415
 1528 132 197 197
 736 283 1502 1502
 2039 148 1780 1780
 1745 1325 1783 1783
 1643 1401 1588 1588
 96 8 683 683
 1082 652 2121 2121
 1812 942 1200 1200
 1394 144 179 179
 1501 528 764 764
 1341 851 1509 1509
 1143 986 1133 1133
 2098 19 500 500
 2085 997 1028 1028
 294 10 668 668
 1479 959 1183 1183
 1919 1203 2131 2131
 1486 289 1434 1434
 978 218 1675 1675
 1015 711 1960 1960
 1802 965 1141 1141
 1277 82 2050 2050
 1501 210 1658 1658
 1023 495 898 898
 2196 398 1065 1065
 1398 903 1356 1356
 876 33 2228 2228
 2216 94 270 270
 1199 810 1646 1646
 377 115 2021 2021
 1146 499 882 882
 1540 914 1312 1312
 1230 76 400 400
 1541 482 896 896
 673 581 684 684
 1544 1236 2077 2077
 553 63 497 497
 1069 93 2039 2039
 694 460 1018 1018
 737 157 1872 1872
 744 739 1902 1902
 2203 1804 2097 2097
 1353 185 1749 1749
 1560 33 2180 2180
 850 625 2225 2225
 1261 68 426 426
 1243 4 622 622
 1882 111 249 249
 2062 989 1068 1068
 885 656 2144 2144
 1505 120 1926 1926
 1998 291 1403 1403
 1275 1218 2157 2157
 1806 570 634 634
 1375 921 1319 1319
 1500 1339 1792 1792
 2014 981 1095 1095
 549 99 393 393
 1447 1000 1084 1084
 800 757 1851 1851
 2140 1383 1627 1627
 894 356 1296 1296
 886 48 526 526
 1520 85 2042 2042
 1898 608 2199 2199
 1647 837 1548 1548
 1226 349 1292 1292
 1631 358 1237 1237
 1536 976 1152 1152
 1718 35 504 504
 1798 147 165 165
 1044 245 1615 1615
 2120 649 2069 2069
 2075 1206 2134 2134
 1761 96 316 316
 1975 1877 1913 1913
 2136 313 1334 1334
 1491 228 1635 1635
 683 8 671 671
 1007 911 1386 1386
 1863 107 1953 1953
 1761 992 1094 1094
 1031 348 1316 1316
 839 172 176 176
 899 705 2015 2015
 2016 51 435 435
 2161 703 1922 1922
 1180 929 1324 1324
 2053 1430 1511 1511
 1298 770 1781 1781
 1572 262 1535 1535
 1450 122 275 275
 1066 955 1256 1256
 1961 1367 1691 1691
 1455 567 689 689
 1662 1208 2166 2166
 1079 756 1847 1847
 2124 762 1745 1745
 2162 726 1854 1854
 2105 799 1640 1640
 275 122 364 364
 549 100 2085 2085
 1779 801 1657 1657
 1811 50 2135 2135
 1216 451 1026 1026
 1080 763 1825 1825
 1634 153 1844 1844
 2199 608 2191 2191
 2111 88 2004 2004
 1559 737 1872 1872
 1947 643 2112 2112
 2077 666 2049 2049
 2015 5 587 587
 396 382 1280 1280
 1970 37 498 498
 1287 331 1359 1359
 2073 1263 1990 1990
 946 642 2195 2195
 2078 1310 1854 1854
 1714 32 530 530
 1234 302 1457 1457
 1821 67 416 416
 795 533 847 847
 1880 440 1011 1011
 2052 609 2208 2208
 997 744 1902 1902
 654 477 1015 1015
 669 315 1465 1465
 891 100 393 393
 2109 548 709 709
 1924 1811 2132 2132
 688 219 1742 1742
 2173 865 1455 1455
 1810 536 766 766
 1524 1411 1624 1624
 1468 617 2232 2232
 1664 54 2149 2149
 745 370 1298 1298
 1573 533 795 795
 1675 1454 1495 1495
 1862 437 1028 1028
 1218 138 1935 1935
 2136 970 1151 1151
 839 176 1858 1858
 1301 78 2113 2113
 317 206 1815 1815
 1647 704 1986 1986
 1953 107 299 299
 1576 1449 1519 1519
 1724 1401 1643 1643
 1393 1387 1710 1710
 2186 1189 2211 2211
 394 187 196 196
 474 330 1446 1446
 1552 312 1419 1419
 780 347 1371 1371
 982 95 2093 2093
 561 80 2170 2170
 224 25 686 686
 972 111 365 365
 1412 569 714 714
 855 86 455 455
 1161 876 1515 1515
 1722 415 1109 1109
 1866 1000 1096 1096
 1625 268 1546 1546
 2038 1208 2168 2168
 494 135 336 336
 1248 252 1620 1620
 1071 110 2043 2043
 2117 106 300 300
 2187 425 1051 1051
 1456 350 1315 1315
 1972 547 740 740
 1112 572 732 732
 2207 172 1777 1777
 1853 1412 1614 1614
 664 268 1625 1625
 878 5 705 705
 1986 24 559 559
 1358 1343 1847 1847
 619 313 1498 1498
 1041 490 973 973
 1038 725 1981 1981
 2050 82 380 380
 1542 1001 1125 1125
 2191 608 2226 2226
 880 210 1774 1774
 1861 282 1497 1497
 708 195 1834 1834
 2110 125 1924 1924
 785 159 1928 1928
 1980 926 1313 1313
 1390 155 1890 1890
 1274 858 1566 1566
 683 671 2174 2174
 1486 1295 1977 1977
 1037 142 287 287
 782 151 280 280
 1193 72 483 483
 967 44 583 583
 1971 54 2150 2150
 1896 520 832 832
 2176 1790 2203 2203
 404 205 1833 1833
 863 402 1227 1227
 1535 807 1699 1699
 1001 434 1125 1125
 1329 327 1405 1405
 256 24 704 704
 896 653 2215 2215
 630 84 2170 2170
 1970 29 554 554
 1835 12 616 616
 2101 907 1364 1364
 746 35 631 631
 546 74 2210 2210
 1305 272 1577 1577
 1370 109 2037 2037
 1423 240 1654 1654
 139 77 2233 2233
 1924 761 1811 1811
 1478 164 200 200
 2162 1310 1887 1887
 1266 808 1723 1723
 1497 1338 1861 1861
 1445 774 1810 1810
 2096 189 1754 1754
 1077 458 1066 1066
 729 130 355 355
 2088 38 530 530
 840 374 1314 1314
 1607 340 1356 1356
 2155 1002 1092 1092
 2015 874 1480 1480
 1236 64 520 520
 1057 167 230 230
 550 154 303 303
 1518 859 1561 1561
 1934 1903 1906 1906
 1977 289 1486 1486
 2145 220 1672 1672
 729 355 1387 1387
 1377 60 525 525
 123 80 561 561
 1441 384 1246 1246
 1636 153 227 227
 1975 1322 1877 1877
 542 495 1023 1023
 1985 1299 1948 1948
 1132 89 2132 2132
 1321 152 1926 1926
 1444 1010 1130 1130
 2058 40 534 534
 231 208 1857 1857
 1679 669 2127 2127
 1265 1241 2171 2171
 1472 1277 2050 2050
 1704 921 1375 1375
 526 113 430 430
 925 331 1445 1445
 1106 115 377 377
 1003 801 1779 1779
 1555 1351 1838 1838
 1413 954 1298 1298
 1822 288 1507 1507
 2199 252 1581 1581
 115 56 639 639
 866 603 699 699
 1724 322 1414 1414
 1872 1443 1559 1559
 1926 287 1505 1505
 1892 40 551 551
 133 128 2102 2102
 2197 378 1216 1216
 1725 45 2226 2226
 1669 1350 1836 1836
 2164 1898 1916 1916
 1355 99 415 415
 1015 659 2214 2214
 1599 1364 1800 1800
 913 772 1879 1879
 943 485 1030 1030
 538 413 1251 1251
 1854 684 2078 2078
 1622 329 1406 1406
 1813 819 1670 1670
 1181 281 1586 1586
 2122 1345 1818 1818
 1532 759 1874 1874
 846 77 532 532
 1253 240 1696 1696
 1633 88 2111 2111
 851 316 1509 1509
 1467 1315 1955 1955
 1556 124 2011 2011
 1405 948 1329 1329
 1484 675 2138 2138
 1286 983 1241 1241
 1632 1313 1952 1952
 1336 446 1100 1100
 672 329 1488 1488
 1446 696 2087 2087
 1087 841 1668 1668
 684 581 783 783
 484 73 577 577
 2212 121 297 297
 1849 212 1737 1737
 2006 1448 1547 1547
 1435 168 226 226
 1585 740 1945 1945
 1103 835 1691 1691
 1248 334 1432 1432
 271 185 273 273
 1202 278 1608 1608
 1890 155 229 229
 1090 911 1471 1471
 1145 721 2038 2038
 803 79 2217 2217
 1877 821 1674 1674
 403 222 1833 1833
 459 229 1807 1807
 916 743 1991 1991
 527 169 1976 1976
 1068 716 2062 2062
 1707 735 1958 1958
 991 74 546 546
 723 130 2075 2075
 998 142 2018 2018
 1749 610 632 632
 909 70 562 562
 1517 1332 1917 1917
 1646 408 1199 1199
 1161 778 1865 1865
 1834 195 1803 1803
 1157 605 699 699
 1159 860 1624 1624
 1777 172 1873 1873
 1773 1449 1576 1576
 2172 243 1639 1639
 993 392 1302 1302
 2141 1469 1492 1492
 474 161 330 330
 2051 1326 1897 1897
 1738 1436 1618 1618
 1439 1314 1983 1983
 1585 487 1004 1004
 937 875 1607 1607
 1612 137 1991 1991
 879 462 1119 1119
 1017 358 1398 1398
 2224 592 665 665
 1067 149 323 323
 1012 277 1643 1643
 1893 144 1956 1956
 550 303 1605 1605
 607 246 1757 1757
 1557 191 1850 1850
 2093 95 2089 2089
 606 521 993 993
 781 374 1376 1376
 606 98 521 521
 1742 1358 1847 1847
 1648 456 1082 1082
 662 350 1456 1456
 765 200 216 216
 1537 184 204 204
 2113 78 2142 2142
 2108 908 1429 1429
 764 148 2039 2039
 1505 287 1583 1583
 318 208 231 231
 1986 837 1647 1647
 1113 371 1364 1364
 1899 1881 2035 2035
 2138 305 1484 1484
 761 614 720 720
 2132 89 2110 2110
 1527 715 2057 2057
 1783 810 1745 1745
 994 948 1405 1405
 968 625 680 680
 1123 478 1076 1076
 1896 832 1672 1672
 1033 892 1568 1568
 1823 72 516 516
 1420 106 2117 2117
 797 369 1403 1403
 564 399 1339 1339
 1958 735 1968 1968
 1881 149 283 283
 1480 732 2015 2015
 1646 810 1760 1760
 858 372 1392 1392
 2174 671 2143 2143
 1797 553 819 819
 790 504 1040 1040
 580 241 1796 1796
 1107 822 1765 1765
 215 102 551 551
 881 255 1731 1731
 2144 127 2006 2006
 1577 157 284 284
 1479 604 706 706
 1192 75 560 560
 366 214 1890 1890
 1714 530 897 897
 1891 1353 1866 1866
 1852 1009 1167 1167
 1167 1009 1221 1221
 1908 85 477 477
 854 141 391 391
 1721 888 1537 1537
 615 167 2013 2013
 393 100 549 549
 1202 489 1054 1054
 1794 135 334 334
 2204 461 1050 1050
 1797 63 553 553
 1556 1412 1732 1732
 794 180 293 293
 1771 924 1430 1430
 1948 1299 2022 2022
 1798 165 257 257
 2233 77 2159 2159
 1591 961 1338 1338
 1344 201 1863 1863
 1960 916 1440 1440
 1088 800 1851 1851
 1517 999 1235 1235
 1860 915 1450 1450
 1624 860 1629 1629
 681 193 271 271
 1435 160 301 301
 1530 1421 1716 1716
 1926 152 287 287
 886 526 987 987
 2022 1871 2079 2079
 2104 1228 2222 2222
 2166 1856 2114 2114
 1563 436 1175 1175
 1695 45 624 624
 799 296 1640 1640
 474 389 1397 1397
 1428 1281 2123 2123
 1682 1013 1184 1184
 760 538 963 963
 2028 338 1422 1422
 2217 79 2163 2163
 1415 131 2069 2069
 771 66 637 637
 1476 408 1264 1264
 1930 179 1893 1893
 1659 954 1362 1362
 2147 1360 1848 1848
 1640 296 1582 1582
 2023 1424 1678 1678
 1472 980 1306 1306
 1116 838 1744 1744
 255 84 630 630
 2063 20 682 682
 1148 727 2083 2083
 1454 971 1335 1335
 2143 743 1960 1960
 782 565 891 891
 1043 94 2216 2216
 1113 907 1547 1547
 1655 123 406 406
 1684 459 1117 1117
 2215 163 1923 1923
 1079 116 472 472
 930 202 239 239
 1964 310 1521 1521
 1760 810 1783 1783
 1255 49 662 662
 1032 819 1813 1813
 2085 1028 1122 1122
 2150 54 576 576
 2210 74 2192 2192
 1276 1050 1121 1121
 816 442 1232 1232
 1717 145 2019 2019
 2164 473 1053 1053
 798 127 2144 2144
 1466 1321 2024 2024
 1561 973 1329 1329
 2065 1249 2185 2185
 1484 629 675 675
 524 405 1365 1365
 1421 192 1913 1913
 1991 137 2025 2025
 1526 566 842 842
 455 86 621 621
 1936 390 1300 1300
 1617 312 1552 1552
 2013 167 1942 1942
 2036 396 1280 1280
 1679 949 1399 1399
 1719 1265 2171 2171
 1747 178 1931 1931
 1178 478 1123 1123
 855 511 1059 1059
 1391 177 1966 1966
 1439 401 1314 1314
 628 177 2026 2026
 2055 1933 1938 1938
 1986 559 837 837
 1073 630 712 712
 631 272 1753 1753
 2209 994 1234 1234
 522 207 278 278
 1362 954 1413 1413
 890 35 746 746
 1362 869 1659 1659
 1296 133 2102 2102
 1186 270 1719 1719
 1637 212 1849 1849
 556 134 2156 2156
 1380 1310 2078 2078
 425 183 2030 2030
 1908 481 1064 1064
 1673 1017 1207 1207
 413 292 1713 1713
 1040 636 701 701
 475 384 1441 1441
 1545 125 2110 2110
 257 165 417 417
 1026 451 1215 1215
 777 341 1541 1541
 1361 567 865 865
 363 121 2212 2212
 931 143 429 429
 1022 433 1262 1262
 1631 213 1850 1850
 732 572 899 899
 400 76 675 675
 2037 109 441 441
 1153 95 2231 2231
 2025 983 1286 1286
 1956 144 2027 2027
 1537 260 1721 1721
 426 5 878 878
 682 409 1360 1360
 2031 259 1688 1688
 1731 748 2007 2007
 1462 826 1791 1791
 1060 723 2134 2134
 1168 439 1240 1240
 1881 736 2035 2035
 1782 1468 1609 1609
 1356 893 1607 1607
 1512 1027 1200 1200
 673 101 581 581
 805 791 1952 1952
 2047 1034 1139 1139
 2045 306 1562 1562
 1711 145 372 372
 1074 517 1047 1047
 721 517 1074 1074
 979 138 452 452
 1609 1468 1627 1627
 1147 158 2055 2055
 1807 155 337 337
 2057 1494 1527 1527
 2188 1025 1160 1160
 1188 190 295 295
 1716 1330 2010 2010
 258 76 700 700
 899 572 901 901
 1549 966 1386 1386
 2065 368 1383 1383
 1534 866 1676 1676
 1475 131 2116 2116
 1258 181 315 315
 854 391 1417 1417
 1282 1048 1164 1164
 1983 1314 2040 2040
 1119 860 1726 1726
 1752 1036 1163 1163
 1659 869 1660 1660
 2167 366 1385 1385
 1084 113 526 526
 2086 385 1333 1333
 925 409 1359 1359
 1806 301 1608 1608
 1123 827 1832 1832
 681 271 1782 1782
 1519 755 2020 2020
 176 172 2108 2108
 1523 825 1808 1808
 515 329 1622 1622
 932 317 1626 1626
 1428 591 822 822
 1395 99 549 549
 404 222 1953 1953
 2134 723 2075 2075
 1246 231 1857 1857
 720 614 809 809
 1135 1067 1131 1131
 1939 839 1736 1736
 2013 62 615 615
 593 543 1023 1023
 1018 460 1222 1222
 1160 1025 1255 1255
 1472 1325 2059 2059
 965 45 747 747
 173 42 814 814
 1577 272 1718 1718
 1194 321 1602 1602
 2169 453 1154 1154
 983 137 2151 2151
 1887 1279 2162 2162
 1835 81 579 579
 1804 1027 1204 1204
 441 190 370 370
 438 401 1439 1439
 1810 97 536 536
 418 369 1529 1529
 828 224 251 251
 959 135 494 494
 1839 588 812 812
 751 126 537 537
 1675 1495 1579 1579
 2142 78 571 571
 1259 186 323 323
 1091 214 1929 1929
 2235 387 1341 1341
 194 134 556 556
 1713 1017 1251 1251
 271 193 2060 2060
 1819 439 1227 1227
 2060 185 271 271
 1307 492 1129 1129
 577 208 318 318
 1783 1325 2050 2050
 1261 426 1308 1308
 1582 296 1660 1660
 2043 703 2161 2161
 1977 96 535 535
 1564 60 677 677
 1200 942 1512 1512
 1960 711 2143 2143
 301 160 2152 2152
 610 185 2060 2060
 2071 859 1686 1686
 1610 71 638 638
 1537 204 260 260
 1008 359 1520 1520
 2058 206 215 215
 1792 399 1351 1351
 2152 1024 1202 1202
 1215 451 1252 1252
 1072 821 1877 1877
 1539 738 2100 2100
 2004 88 562 562
 521 186 392 392
 1119 462 1229 1229
 1198 903 1631 1631
 1400 1067 1135 1135
 2166 802 1856 1856
 1754 189 1967 1967
 730 673 684 684
 2135 1042 1151 1151
 665 309 1700 1700
 1297 478 1178 1178
 1264 81 643 643
 611 425 1373 1373
 1547 907 1598 1598
 1182 87 633 633
 932 879 1726 1726
 699 605 866 866
 718 59 753 753
 1250 1086 1095 1095
 748 221 286 286
 1586 943 1492 1492
 926 805 1952 1952
 555 187 394 394
 1148 644 727 727
 1863 403 1344 1344
 1953 222 1863 1863
 1636 905 1602 1602
 2060 193 1939 1939
 1048 25 828 828
 2125 1471 1628 1628
 1721 260 1766 1766
 1929 214 1885 1885
 609 237 1923 1923
 1959 450 1211 1211
 2167 552 910 910
 669 166 2127 2127
 2036 1436 1738 1738
 587 5 927 927
 2069 131 2120 2120
 1514 103 568 568
 2088 1459 1671 1671
 1975 995 1322 1322
 1501 764 2039 2039
 1623 103 2238 2238
 2116 352 1475 1475
 1932 1460 1682 1682
 1507 1423 1822 1822
 1924 614 761 761
 360 189 2096 2096
 813 94 659 659
 1709 108 544 544
 817 118 582 582
 1289 1062 1180 1180
 2011 412 1323 1323
 1778 306 1646 1646
 1376 46 758 758
 1075 206 317 317
 842 595 905 905
 1329 948 1518 1518
 1432 959 1479 1479
 1846 315 1619 1619
 1276 105 595 595
 535 96 683 683
 1913 192 1975 1975
 1130 817 1918 1918
 1052 340 1607 1607
 1563 52 733 733
 1947 361 1476 1476
 1070 415 1395 1395
 1996 1958 1968 1968
 1142 881 1731 1731
 1293 147 476 476
 1328 232 233 233
 783 775 2078 2078
 1024 489 1202 1202
 1275 189 360 360
 1885 752 2066 2066
 586 139 2233 2233
 2112 312 1617 1617
 2056 159 384 384
 1519 618 798 798
 442 206 2058 2058
 1800 912 1599 1599
 2150 576 873 873
 2005 655 678 678
 910 335 1639 1639
 992 851 1842 1842
 1780 1491 1635 1635
 1112 1 919 919
 944 299 1747 1747
 696 191 2087 2087
 1534 596 866 866
 1094 992 1427 1427
 1975 192 308 308
 999 928 1619 1619
 1606 1036 1253 1253
 2067 211 1918 1918
 2073 290 1689 1689
 251 224 349 349
 1583 218 1940 1940
 1673 199 1987 1987
 2074 1022 1262 1262
 1171 235 248 248
 1751 1318 2126 2126
 1980 417 1331 1331
 1602 321 1636 1636
 1007 637 796 796
 716 673 730 730
 1888 1317 2119 2119
 2157 433 1275 1275
 1499 492 1170 1170
 728 645 797 797
 2129 1307 2130 2130
 1753 59 718 718
 1814 726 2162 2162
 956 87 698 698
 1842 387 1431 1431
 505 408 1476 1476
 2137 510 1073 1073
 1641 365 1511 1511
 1360 409 1408 1408
 1829 1301 2174 2174
 1643 277 1771 1771
 674 458 1330 1330
 900 154 2178 2178
 1743 519 1083 1083
 319 282 1861 1861
 1642 542 1023 1023
 689 414 1455 1455
 662 49 834 834
 867 625 850 850
 1470 792 1999 1999
 571 180 2142 2142
 875 66 771 771
 2182 493 1126 1126
 877 626 848 848
 1155 176 2108 2108
 1638 636 765 765
 1256 768 2091 2091
 1068 673 716 716
 1770 499 1146 1146
 680 625 867 867
 2197 987 1376 1376
 547 516 1193 1193
 2019 145 454 454
 2015 587 874 874
 1533 506 1144 1144
 1227 439 1344 1344
 1198 602 893 893
 1102 388 1499 1499
 1674 50 761 761
 1193 136 547 547
 1854 1310 2162 2162
 1970 1458 1735 1735
 1926 120 541 541
 1912 98 606 606
 431 233 332 332
 1658 880 1732 1732
 744 100 695 695
 1426 156 2149 2149
 182 61 848 848
 1371 53 780 780
 1771 322 1643 1643
 1741 92 640 640
 1916 1898 2169 2169
 1547 599 885 885
 1998 418 1354 1354
 1498 995 1417 1417
 1279 279 1814 1814
 498 246 1970 1970
 752 214 366 366
 1999 1019 1306 1306
 988 788 2061 2061
 1052 849 1874 1874
 1106 936 1617 1617
 1604 1085 1142 1142
 2227 1416 1846 1846
 1397 161 474 474
 508 437 1424 1424
 1042 50 821 821
 1235 880 1774 1774
 999 601 928 928
 606 265 1912 1912
 1828 311 1680 1680
 2018 971 1454 1454
 1736 839 1858 1858
 1181 236 281 281
 1699 938 1572 1572
 1853 1292 2229 2229
 1692 1445 1810 1810
 1584 235 254 254
 893 602 937 937
 1452 573 975 975
 1062 33 876 876
 930 150 548 548
 1955 969 1467 1467
 1022 189 433 433
 1357 443 1347 1347
 797 645 830 830
 465 422 1477 1477
 520 64 832 832
 1263 225 1990 1990
 1393 670 729 729
 169 62 865 865
 1819 13 884 884
 659 162 2214 2214
 1242 101 673 673
 509 280 1888 1888
 864 635 854 854
 416 67 833 833
 196 187 2182 2182
 825 154 550 550
 1638 83 701 701
 1357 157 2175 2175
 1826 1461 1764 1764
 903 358 1631 1631
 845 211 2067 2067
 2128 1487 1671 1671
 469 362 1651 1651
 818 792 2090 2090
 544 341 1709 1709
 690 307 1801 1801
 702 507 1243 1243
 1821 288 1767 1767
 1965 123 561 561
 943 205 404 404
 929 612 917 917
 392 186 506 506
 2236 1340 2084 2084
 1251 1017 1398 1398
 1657 801 2001 2001
 2126 872 1751 1751
 2008 91 658 658
 780 53 856 856
 1620 480 1248 1248
 1257 1003 1442 1442
 2127 166 2106 2106
 1040 35 890 890
 864 854 1904 1904
 345 295 1871 1871
 976 385 1558 1558
 1489 962 1543 1543
 1801 467 1274 1274
 1849 921 1637 1637
 344 76 829 829
 1140 127 618 618
 775 129 642 642
 2205 910 1639 1639
 1880 722 2230 2230
 977 635 864 864
 1326 236 298 298
 1845 381 1508 1508
 905 595 984 984
 698 243 324 324
 1735 150 514 514
 1708 589 938 938
 1116 353 1641 1641
 1571 1005 1420 1420
 1390 1091 1177 1177
 500 351 1696 1696
 1609 368 1567 1567
 1595 98 680 680
 1275 1081 1218 1218
 1389 966 1549 1549
 648 223 397 397
 1629 1524 1624 1624
 740 547 1138 1138
 2225 593 898 898
 1041 973 1561 1561
 2110 1924 2132 2132
 1302 392 1533 1533
 1450 275 1860 1860
 1869 367 1554 1554
 1210 449 1381 1381
 1139 1034 1373 1373
 1999 980 1470 1470
 744 695 739 739
 1410 843 1909 1909
 1789 1048 1282 1282
 765 636 890 890
 1531 457 1336 1336
 1427 992 1481 1481
 1828 545 1065 1065
 2231 888 1721 1721
 2075 670 713 713
 540 186 521 521
 622 519 1243 1243
 372 145 646 646
 1196 1062 1289 1289
 1528 779 2101 2101
 1029 2 1009 1009
 672 276 1925 1925
 2153 587 927 927
 2059 980 1472 1472
 1396 533 1140 1140
 1566 1467 1801 1801
 2087 191 386 386
 1651 1382 2044 2044
 1456 112 662 662
 2041 1460 1788 1788
 323 186 540 540
 863 244 327 327
 2154 1370 2037 2037
 420 274 284 284
 927 68 831 831
 1675 998 1454 1454
 2188 868 1790 1790
 2163 1897 2217 2217
 1999 792 2034 2034
 1152 976 1558 1558
 1457 478 1297 1297
 1402 853 1894 1894
 820 267 1949 1949
 809 614 955 955
 1633 804 2028 2028
 1996 1968 2042 2042
 2170 80 712 712
 1717 112 646 646
 1592 1461 1826 1826
 2209 1373 2030 2030
 1512 626 877 877
 918 2 1029 1029
 1858 594 941 941
 1414 1093 1195 1195
 1322 995 1498 1498
 2117 320 1692 1692
 270 94 813 813
 1891 1468 1782 1782
 1562 306 1778 1778
 1219 1093 1213 1213
 924 277 1917 1917
 1168 201 439 439
 997 100 744 744
 1762 371 1573 1573
 1435 301 1806 1806
 1643 322 1724 1724
 2224 917 1651 1651
 2048 1085 1177 1177
 1481 1010 1444 1444
 898 593 1023 1023
 1496 879 1825 1825
 1407 182 486 486
 1741 175 2151 2151
 1985 1046 1299 1299
 1144 506 1259 1259
 230 167 615 615
 2203 868 1804 1804
 889 279 1920 1920
 845 606 993 993
 960 193 2165 2165
 575 251 349 349
 1057 855 1934 1934
 1654 432 1423 1423
 1216 48 886 886
 190 114 770 770
 1076 478 1345 1345
 1871 1370 2079 2079
 772 297 1879 1879
 1192 560 1097 1097
 2116 131 578 578
 1669 447 1378 1378
 1968 571 1008 1008
 2204 1050 1276 1276
 2187 183 425 425
 2151 137 2234 2234
 1677 1324 2224 2224
 1261 912 1750 1750
 1770 1462 1827 1827
 1660 376 1582 1582
 1924 125 614 614
 778 303 1865 1865
 1627 368 1609 1609
 1755 139 586 586
 1383 368 1627 1627
 904 897 1831 1831
 373 353 1744 1744
 1605 778 2130 2130
 1457 302 1818 1818
 1203 143 621 621
 1630 400 1525 1525
 2175 443 1357 1357
 1050 938 1699 1699
 928 601 1012 1012
 1064 352 1697 1697
 1135 285 1894 1894
 634 427 1526 1526
 2205 752 2167 2167
 638 398 1610 1610
 2021 115 639 639
 1925 108 672 672
 1352 1093 1225 1225
 1720 921 1704 1704
 1048 828 2033 2033
 1691 835 1961 1961
 2143 671 743 743
 1185 141 635 635
 1099 199 479 479
 1449 454 1396 1396
 1065 311 1828 1828
 227 168 634 634
 1876 976 1536 1536
 1637 20 952 952
 2178 734 2233 2233
 1878 1368 2099 2099
 1238 258 1972 1972
 1972 258 1914 1914
 1493 259 1951 1951
 1367 27 952 952
 1897 1326 2217 2217
 1782 273 1891 1891
 712 80 852 852
 2098 288 1821 1821
 1873 839 1939 1939
 2091 1066 1256 1256
 937 66 875 875
 1075 932 1726 1726
 977 864 1938 1938
 1231 247 2009 2009
 909 562 1136 1136
 1637 921 1720 1720
 869 376 1660 1660
 726 716 730 730
 735 180 571 571
 2148 288 1822 1822
 2138 344 1655 1655
 1171 248 338 338
 1221 545 1167 1167
 2178 28 900 900
 1026 339 1759 1759
 1172 949 1679 1679
 2176 1473 1790 1790
 963 538 1214 1214
 1019 379 1649 1649
 689 238 414 414
 616 326 1835 1835
 1723 808 2059 2059
 1516 799 2105 2105
 1085 65 881 881
 1154 202 2160 2160
 2066 752 2205 2205
 1080 106 763 763
 1581 202 453 453
 330 66 937 937
 2155 1983 2040 2040
 1610 398 1562 1562
 1126 196 2182 2182
 1579 1495 1784 1784
 1474 209 2121 2121
 426 68 927 927
 623 3 1099 1099
 1992 612 929 929
 1987 933 1673 1673
 2230 856 1880 1880
 1517 601 999 999
 1727 607 964 964
 1946 169 527 527
 882 499 1351 1351
 1175 436 1493 1493
 852 223 2137 2137
 1409 97 774 774
 750 244 403 403
 873 576 1122 1122
 423 363 1751 1751
 1686 183 2187 2187
 775 642 946 946
 1259 149 640 640
 1890 229 366 366
 955 125 738 738
 771 637 966 966
 1528 697 754 754
 1506 42 934 934
 535 289 1977 1977
 1862 79 803 803
 1000 44 967 967
 2063 1360 2147 2147
 1894 1035 1400 1400
 1815 206 442 442
 407 249 2103 2103
 724 346 1791 1791
 1595 867 1915 1915
 1979 365 1641 1641
 897 328 1831 1831
 2043 110 703 703
 1842 1010 1481 1481
 1603 954 1659 1659
 777 718 753 753
 2028 1422 1982 1982
 1097 233 2102 2102
 1238 679 829 829
 1549 811 2092 2092
 707 309 1907 1907
 2041 1013 1460 1460
 1833 222 404 404
 1443 529 1236 1236
 383 275 364 364
 1863 222 403 403
 766 597 1089 1089
 1708 1342 2237 2237
 1782 271 273 273
 2062 438 1439 1439
 504 35 1040 1040
 1040 701 790 790
 1137 219 2146 2146
 1143 130 723 723
 2152 160 559 559
 2108 172 2207 2207
 2011 949 1653 1653
 1037 152 670 670
 1504 656 885 885
 1057 86 855 855
 2053 322 1771 1771
 529 262 395 395
 1572 1535 1699 1699
 671 8 1114 1114
 1001 207 522 522
 525 509 1377 1377
 421 250 2114 2114
 1425 564 1141 1141
 1611 1383 2140 2140
 1317 263 332 332
 824 282 319 319
 1569 1025 1473 1473
 1394 179 574 574
 1465 315 1846 1846
 2040 781 2155 2155
 1109 319 1861 1861
 1485 1088 1294 1294
 995 308 1904 1904
 1291 515 1305 1305
 2094 1464 1870 1870
 1021 888 1921 1921
 2133 864 1904 1904
 1155 245 2081 2081
 2129 492 1307 1307
 1288 259 2031 2031
 1949 267 1962 1962
 1205 802 2166 2166
 2185 1389 2092 2092
 1588 818 2090 2090
 1444 1130 1187 1187
 670 152 713 713
 1230 400 1630 1630
 1328 233 431 431
 951 816 2144 2144
 581 129 783 783
 132 41 1071 1071
 2202 395 1572 1572
 1114 8 1094 1094
 2177 299 1852 1852
 925 710 791 791
 1020 249 407 407
 829 679 887 887
 1203 230 2131 2131
 1750 912 1800 1800
 1191 70 909 909
 1214 538 1251 1251
 2226 965 1613 1613
 1715 46 941 941
 1946 418 1529 1529
 484 318 1928 1928
 1128 474 1446 1446
 496 275 383 383
 783 129 775 775
 2002 1500 1792 1792
 2213 915 1756 1756
 2079 1370 2154 2154
 448 435 1601 1601
 871 250 421 421
 2078 684 783 783
 1103 693 835 835
 988 119 788 788
 1773 454 1449 1449
 332 263 431 431
 1298 719 745 745
 2219 958 1640 1640
 2088 1024 1459 1459
 365 111 857 857
 1523 507 1327 1327
 284 157 737 737
 618 127 798 798
 2196 579 1061 1061
 1896 996 1559 1559
 826 148 724 724
 1039 811 2165 2165
 1864 632 941 941
 1112 919 1840 1840
 2081 245 347 347
 982 895 1921 1921
 878 705 820 820
 1042 821 2136 2136
 1045 177 628 628
 1252 889 1920 1920
 1206 713 773 773
 1107 261 381 381
 349 224 2229 2229
 1542 234 427 427
 1865 264 1992 1992
 1739 1049 1416 1416
 2046 862 1943 1943
 1287 557 1201 1201
 1840 572 1112 1112
 1385 229 459 459
 324 243 2172 2172
 1892 486 1366 1366
 1098 796 2216 2216
 1636 321 1844 1844
 1745 810 2124 2124
 2042 1008 1520 1520
 1649 1070 1365 1365
 1300 225 2158 2158
 2193 237 2052 2052
 2227 928 1739 1739
 1629 1119 1229 1229
 966 637 1007 1007
 2156 777 2193 2193
 2149 1038 1426 1426
 1038 54 990 990
 1346 806 2171 2171
 1855 476 1404 1404
 1365 1070 1395 1395
 1438 1 1112 1112
 1497 558 1195 1195
 2093 61 895 895
 877 848 2089 2089
 2017 904 1831 1831
 1587 194 556 556
 898 802 2225 2225
 2159 77 846 846
 1011 440 1564 1564
 1193 483 1442 1442
 1807 337 1795 1795
 694 203 600 600
 1580 126 751 751
 1068 989 1663 1663
 1858 941 1736 1736
 922 118 817 817
 1728 545 1221 1221
 695 100 891 891
 1095 373 1744 1744
 1987 199 2190 2190
 1150 971 1710 1710
 2058 534 1232 1232
 981 624 1053 1053
 915 846 2099 2099
 1447 44 1000 1000
 1712 584 1111 1111
 566 234 2204 2204
 452 360 1839 1839
 1858 176 594 594
 1653 1436 2036 2036
 1180 876 1992 1992
 1319 921 1849 1849
 2201 1111 1223 1223
 1384 221 510 510
 2014 624 981 981
 1223 584 1153 1153
 1195 1093 1352 1352
 216 200 658 658
 667 305 1993 1993
 852 80 945 945
 1681 635 977 977
 1743 1531 1755 1755
 621 143 784 784
 1595 680 867 867
 724 148 764 764
 1365 405 1649 1649
 1533 1144 1187 1187
 1005 208 577 577
 657 630 1073 1073
 1159 102 860 860
 2198 515 1291 1291
 1271 314 1921 1921
 1077 247 458 458
 969 171 690 690
 549 524 1395 1395
 393 151 782 782
 1366 182 626 626
 927 831 2153 2153
 2051 1076 1345 1345
 890 636 1040 1040
 1463 660 940 940
 1771 1430 2053 2053
 1597 465 1477 1477
 1178 1123 1278 1278
 308 192 685 685
 1196 33 1062 1062
 1791 346 1789 1789
 1465 166 669 669
 1766 823 2118 2118
 1199 505 1404 1404
 986 964 1757 1757
 950 205 598 598
 1788 475 1441 1441
 1328 431 1591 1591
 711 477 1520 1520
 1657 1530 1779 1779
 1579 978 1675 1675
 1789 25 1048 1048
 1854 726 730 730
 1508 1018 1570 1570
 2075 130 729 729
 2111 2004 2095 2095
 1056 304 307 307
 1394 574 1188 1188
 1041 859 2071 2071
 1931 944 1747 1747
 1772 1538 1748 1748
 1255 1025 1569 1569
 1513 461 1503 1503
 1864 46 987 987
 2004 611 1034 1034
 855 325 1934 1934
 902 314 1967 1967
 1280 412 1653 1653
 1855 1103 1293 1293
 541 305 2024 2024
 896 237 2193 2193
 595 566 1276 1276
 2226 45 965 965
 1324 1120 1289 1289
 930 239 514 514
 1429 736 741 741
 1753 134 746 746
 2156 134 718 718
 1205 721 802 802
 1099 861 2070 2070
 1688 436 1563 1563
 343 89 985 985
 616 312 326 326
 1415 862 2046 2046
 1504 257 417 417
 2020 534 1270 1270
 1938 864 2001 2001
 1746 1523 1808 1808
 1511 857 2053 2053
 1749 185 610 610
 1756 915 1860 1860
 523 391 1787 1787
 1308 1134 1261 1261
 1407 486 1461 1461
 1836 1521 1809 1809
 384 159 785 785
 2145 832 2083 2083
 1665 1420 2117 2117
 1845 536 1281 1281
 429 143 830 830
 2088 32 1024 1024
 281 236 585 585
 1739 1012 1588 1588
 1022 902 1967 1967
 1824 462 1496 1496
 188 29 1183 1183
 1691 17 1103 1103
 500 288 2098 2098
 1818 478 1457 1457
 1763 1538 1772 1772
 1073 712 852 852
 1649 405 1664 1664
 1608 207 570 570
 1078 953 1813 1813
 1220 295 345 345
 1932 475 1460 1460
 1708 461 1513 1513
 1395 524 1365 1365
 689 567 1290 1290
 261 203 694 694
 981 294 373 373
 974 924 1917 1917
 1200 868 2064 2064
 820 705 901 901
 1849 1104 1319 1319
 598 281 2122 2122
 1481 503 1427 1427
 2127 1149 1172 1172
 2061 788 2236 2236
 728 291 2082 2082
 1969 302 1954 1954
 394 196 708 708
 1584 254 443 443
 1743 457 1531 1531
 901 705 899 899
 655 466 1596 1596
 1228 1156 1226 1226
 696 602 1198 1198
 1403 728 797 797
 823 590 1223 1223
 1490 1434 2113 2113
 1818 302 1969 1969
 693 361 1875 1875
 1954 731 750 750
 1668 1604 1616 1616
 460 16 1222 1222
 557 20 1201 1201
 2038 328 1870 1870
 1800 371 1762 1762
 1759 48 1026 1026
 1111 584 1223 1223
 2041 290 1990 1990
 2144 656 951 951
 1287 74 991 991
 1611 1510 1889 1889
 1364 371 1800 1800
 1672 832 2145 2145
 1318 274 420 420
 1534 695 891 891
 164 33 1196 1196
 1547 885 2006 2006
 1359 557 1287 1287
 2156 718 777 777
 1073 852 2137 2137
 940 660 1035 1035
 1295 316 1977 1977
 2062 57 989 989
 1964 1521 1836 1836
 1688 259 436 436
 923 124 880 880
 1311 87 956 956
 1687 720 809 809
 1805 1553 1752 1752
 522 278 2154 2154
 1542 1125 1303 1303
 793 292 413 413
 635 141 854 854
 320 300 2107 2107
 834 49 1105 1105
 1379 448 1601 1601
 666 502 1516 1516
 945 123 887 887
 2053 857 2054 2054
 1934 325 1903 1903
 1054 489 1521 1521
 563 342 1964 1964
 1260 1134 1308 1308
 2002 470 1500 1500
 1621 120 843 843
 249 111 972 972
 510 221 657 657
 1063 482 1541 1541
 1952 1006 1632 1632
 1941 588 1166 1166
 1219 633 1093 1093
 1440 659 1015 1015
 1615 52 1044 1044
 2000 942 1812 1812
 1783 380 1760 1760
 1251 413 1713 1713
 1841 920 1893 1893
 1762 1033 1568 1568
 2171 806 2207 2207
 1005 577 1272 1272
 1134 110 912 912
 1588 1012 1643 1643
 1890 1091 1390 1390
 1027 877 2089 2089
 682 557 1359 1359
 544 209 692 692
 514 239 604 604
 212 27 1233 1233
 2089 848 2093 2093
 1231 648 1055 1055
 2135 354 1811 1811
 1677 1120 1324 1324
 230 86 1057 1057
 1946 527 1354 1354
 887 679 1004 1004
 291 58 1137 1137
 1061 306 2045 2045
 1390 1177 1190 1190
 734 154 825 825
 784 241 580 580
 789 118 922 922
 2223 1139 1234 1234
 1851 34 1088 1088
 1940 1165 1179 1179
 1307 1129 1333 1333
 1764 486 1494 1494
 1197 757 760 760
 1757 246 498 498
 1157 699 935 935
 1337 276 445 445
 2081 594 1155 1155
 2079 310 1964 1964
 824 319 2034 2034
 1278 18 1189 1189
 1867 575 1226 1226
 595 105 984 984
 1290 909 1982 1982
 1926 541 1321 1321
 1814 279 401 401
 1760 380 1778 1778
 1610 1562 1775 1775
 117 53 1175 1175
 1817 968 1768 1768
 370 190 770 770
 2117 300 320 320
 579 81 1061 1061
 1656 1044 1563 1563
 1444 503 1481 1481
 559 160 837 837
 1268 180 735 735
 842 227 634 634
 698 324 356 356
 2178 154 734 734
 1087 195 708 708
 1762 1568 1750 1750
 561 351 1965 1965
 2023 508 1424 1424
 1355 415 1722 1722
 856 117 935 935
 851 387 1842 1842
 1613 965 1802 1802
 1748 605 1157 1157
 2061 617 1096 1096
 2010 333 1905 1905
 1084 526 1447 1447
 2022 345 1871 1871
 69 26 1271 1271
 1612 1094 1427 1427
 1526 234 566 566
 1244 67 1058 1058
 2135 50 1042 1042
 2173 309 1976 1976
 1522 677 989 989
 1244 1058 1565 1565
 1523 734 825 825
 1107 381 1845 1845
 146 93 1069 1069
 1775 1562 1778 1778
 1313 926 1952 1952
 326 312 2112 2112
 1460 1013 1682 1682
 632 430 1749 1749
 1500 470 1580 1580
 2174 359 1829 1829
 1662 1173 1208 1208
 1620 252 2191 2191
 583 119 967 967
 1820 1553 1805 1805
 2179 503 1444 1444
 2149 54 1038 1038
 1893 920 1930 1930
 1947 936 1875 1875
 676 480 1620 1620
 782 280 509 509
 1487 1464 2094 2094
 1754 1592 1702 1702
 872 423 1751 1751
 1372 1110 1416 1416
 2070 623 1099 1099
 2092 1039 1567 1567
 2215 653 1014 1014
 2104 1156 1228 1228
 1639 243 2221 2221
 2050 380 1783 1783
 2190 1483 1987 1987
 709 246 607 607
 1567 1039 1609 1609
 614 125 955 955
 532 77 1100 1100
 991 546 1409 1409
 1339 399 1792 1792
 2054 1093 1414 1414
 1711 533 1396 1396
 1232 755 798 798
 762 173 814 814
 1491 148 826 826
 1528 754 779 779
 1796 241 2220 2220
 307 304 2153 2153
 1029 944 1931 1931
 2175 1577 1718 1718
 1376 758 781 781
 1528 197 697 697
 1979 432 1654 1654
 303 154 900 900
 1717 613 1160 1160
 750 403 1833 1833
 1434 289 2113 2113
 1106 377 1875 1875
 1347 529 1443 1443
 1580 470 1589 1589
 2173 1455 2080 2080
 763 106 1005 1005
 872 220 687 687
 1231 223 648 648
 1522 57 1092 1092
 1905 333 1945 1945
 1055 333 2010 2010
 1207 1017 1713 1713
 488 321 2095 2095
 1354 527 1451 1451
 1850 191 696 696
 1347 262 529 529
 1445 710 925 925
 1990 290 2073 2073
 1739 1416 2227 2227
 1131 641 1135 1135
 720 464 1674 1674
 1564 677 1011 1011
 1746 4 1243 1243
 809 458 1687 1687
 1669 904 2017 2017
 1539 174 768 768
 1331 926 1980 1980
 957 931 1994 1994
 1781 1169 1239 1239
 804 338 2028 2028
 1644 7 1245 1245
 1074 850 2225 2225
 890 194 765 765
 1394 1188 1220 1220
 543 419 1817 1817
 1832 827 2238 2238
 1399 124 923 923
 2029 604 1183 1183
 1868 444 1644 1644
 242 39 1260 1260
 1315 350 1955 1955
 1811 354 1901 1901
 467 307 2153 2153
 162 94 1101 1101
 2031 568 1288 1288
 485 299 2177 2177
 2165 193 681 681
 1227 402 1819 1819
 1477 563 1350 1350
 1429 908 2035 2035
 1672 872 2126 2126
 2103 1553 1820 1820
 709 548 1458 1458
 1204 253 584 584
 1291 274 2198 2198
 471 335 2076 2076
 1543 757 800 800
 417 14 1331 1331
 1546 268 2195 2195
 1286 916 2025 2025
 1242 673 1068 1068
 743 671 1114 1114
 1606 84 1036 1036
 1101 94 1043 1043
 1290 567 1361 1361
 1237 933 1987 1987
 934 257 599 599
 514 150 930 930
 2208 609 1170 1170
 784 143 931 931
 2001 864 2133 2133
 657 255 630 630
 1612 1427 2234 2234
 967 119 988 988
 1742 1137 1358 1358
 2191 252 2199 2199
 791 710 1006 1006
 2022 342 1948 1948
 1646 306 408 408
 1802 564 1339 1339
 1414 322 2054 2054
 1684 552 1385 1385
 1283 644 1148 1148
 1145 285 517 517
 1417 523 1498 1498
 1211 947 1959 1959
 101 75 1192 1192
 1371 1044 1656 1656
 1860 275 496 496
 300 106 1080 1080
 626 182 848 848
 2124 173 762 762
 1733 1613 1701 1701
 1746 507 1523 1523
 2172 367 1869 1869
 1195 558 1414 1414
 2125 1090 1471 1471
 881 65 1163 1163
 938 461 1708 1708
 643 326 2112 2112
 2025 916 1991 1991
 1747 107 975 975
 596 525 1564 1564
 534 40 1270 1270
 616 12 1348 1348
 1103 17 1293 1293
 1625 47 1162 1162
 882 564 1425 1425
 1513 30 1224 1224
 1925 456 1648 1648
 1006 320 2107 2107
 1385 459 1684 1684
 1939 960 1873 1873
 845 265 606 606
 972 365 1979 1979
 2218 1606 1696 1696
 1981 82 1038 1038
 1202 301 2152 2152
 2231 95 982 982
 1512 942 1963 1963
 1031 347 348 348
 1764 1494 2057 2057
 1767 288 2148 2148
 1333 976 1876 1876
 604 239 706 706
 2048 65 1085 1085
 287 142 998 998
 835 377 1961 1961
 2017 447 1669 1669
 338 248 701 701
 1507 288 500 500
 2131 230 615 615
 1627 1468 2140 2140
 1026 48 1216 1216
 2221 1182 1219 1219
 1752 1553 1884 1884
 1915 641 1131 1131
 562 88 1136 1136
 577 318 484 484
 2106 2043 2161 2161
 540 521 1595 1595
 1072 313 2136 2136
 1221 1009 1799 1799
 1299 345 2022 2022
 1093 633 1225 1225
 2112 936 1947 1947
 1182 633 1219 1219
 1945 487 1585 1585
 904 468 1714 1714
 1176 942 2000 2000
 1396 454 1711 1711
 1390 1190 1267 1267
 516 72 1193 1193
 2052 237 609 609
 875 771 849 849
 1723 762 814 814
 668 353 373 373
 2159 846 2213 2213
 1667 1102 1499 1499
 1776 1003 1779 1779
 267 15 1391 1391
 1054 310 2154 2154
 1724 558 1401 1401
 1481 992 1842 1842
 1846 1110 1465 1465
 2085 100 997 997
 1603 719 954 954
 1976 865 2173 2173
 1478 200 765 765
 1336 1100 1531 1531
 1028 997 1862 1862
 253 95 1153 1153
 1462 767 826 826
 1016 221 748 748
 1658 528 1501 1501
 1236 520 1559 1559
 2115 251 575 575
 1576 1519 2020 2020
 1796 906 2071 2071
 2034 319 379 379
 243 87 1182 1182
 1121 1050 1699 1699
 2154 310 2079 2079
 1875 361 1947 1947
 2141 1030 1680 1680
 1313 951 1980 1980
 1083 457 1743 1743
 1301 289 535 535
 1016 255 657 657
 1755 586 1327 1327
 898 421 1856 1856
 2194 269 2206 2206
 2015 732 899 899
 2054 322 2053 2053
 367 335 471 471
 2057 1575 1826 1826
 1885 407 1820 1820
 2082 291 2146 2146
 1244 773 833 833
 865 567 1455 1455
 381 261 694 694
 1432 135 959 959
 1289 1180 1324 1324
 2011 124 949 949
 1177 1085 1604 1604
 1332 974 1917 1917
 1867 51 1174 1174
 1361 1191 1290 1290
 2209 1139 1373 1373
 1722 1158 1355 1355
 2165 681 1039 1039
 1644 444 1738 1738
 2065 34 1209 1209
 1832 18 1278 1278
 375 357 411 411
 985 89 1132 1132
 1084 1000 1866 1866
 1836 468 1669 1669
 824 792 818 818
 318 231 785 785
 2044 469 1651 1651
 749 533 1573 1573
 2220 411 1796 1796
 1194 787 804 804
 2142 180 794 794
 1790 868 2203 2203
 1333 22 1307 1307
 2168 328 2038 2038
 1216 886 2197 2197
 485 404 1953 1953
 1734 647 1166 1166
 2131 369 1919 1919
 327 244 750 750
 298 236 776 776
 2009 31 1231 1231
 1422 238 689 689
 1497 282 558 558
 768 174 914 914
 1768 968 1912 1912
 1029 1009 1852 1852
 1873 172 839 839
 2006 885 2144 2144
 1222 717 1018 1018
 264 28 1382 1382
 2051 585 1326 1326
 2064 868 2188 2188
 1172 1149 1436 1436
 2186 1178 1278 1278
 1430 1116 1511 1511
 2038 1205 1208 1208
 537 334 480 480
 1702 1592 1826 1826
 1242 1068 1663 1663
 1801 307 467 467
 1685 733 940 940
 1450 915 2099 2099
 2198 274 2212 2212
 1913 464 1687 1687
 1953 299 485 485
 1904 308 2133 2133
 1680 311 2141 2141
 1548 1514 2072 2072
 1859 1635 1695 1695
 1993 305 2138 2138
 2081 1031 1715 1715
 2226 1613 1733 1733
 1289 658 1196 1196
 1036 84 1163 1163
 2079 342 2022 2022
 2229 224 686 686
 1313 742 951 951
 1954 950 1969 1969
 1403 369 1998 1998
 825 550 1536 1536
 1326 298 2217 2217
 517 285 641 641
 982 888 2231 2231
 639 56 1285 1285
 1398 1214 1251 1251
 2083 64 1148 1148
 1021 184 888 888
 1046 627 1299 1299
 1857 1089 1570 1570
 1114 1094 1612 1612
 1955 350 2012 2012
 1200 1027 1804 1804
 1473 1025 1790 1790
 1716 1108 1530 1530
 1515 876 2228 2228
 1408 791 805 805
 987 430 1864 1864
 128 101 1192 1192
 254 235 807 807
 1703 1473 2184 2184
 2087 1128 1446 1446
 1317 332 2119 2119
 1431 1010 1842 1842
 383 364 424 424
 1240 439 1819 1819
 2122 585 1345 1345
 1331 14 1363 1363
 1554 367 2003 2003
 2172 335 367 367
 1126 786 841 841
 2142 1490 2113 2113
 1518 183 859 859
 700 76 1230 1230
 621 86 1203 1203
 833 67 1244 1244
 1332 146 974 974
 1759 339 2068 2068
 1853 569 1412 1412
 803 437 1862 1862
 675 344 2138 2138
 1578 138 979 979
 746 194 890 890
 1870 328 2094 2094
 1573 1033 1762 1762
 1188 574 1453 1453
 940 256 704 704
 287 152 1037 1037
 1976 169 865 865
 1645 725 990 990
 990 725 1038 1038
 1342 296 2237 2237
 1425 767 882 882
 1305 515 1622 1622
 1405 731 994 994
 2135 1151 1388 1388
 858 795 847 847
 1885 214 752 752
 1960 743 916 916
 1522 722 1011 1011
 1726 102 1075 1075
 1448 1113 1547 1547
 1259 92 1144 1144
 1518 948 2030 2030
 2160 1058 1652 1652
 1603 30 1303 1303
 1944 479 1673 1673
 703 110 1134 1134
 678 396 2005 2005
 1700 309 2173 2173
 1693 969 1955 1955
 1681 977 1933 1933
 1232 798 816 816
 1701 1613 1802 1802
 1117 459 1795 1795
 1786 390 1936 1936
 2171 1628 1719 1719
 802 721 1074 1074
 2180 2052 2208 2208
 812 452 1839 1839
 1417 995 1904 1904
 2095 321 2111 2111
 1569 49 1255 1255
 1992 264 612 612
 1586 281 598 598
 397 223 852 852
 1599 110 1071 1071
 1706 1207 1269 1269
 1635 228 747 747
 1458 246 709 709
 452 138 1081 1081
 532 446 1878 1878
 1317 90 1158 1158
 1034 611 1373 1373
 1541 896 2193 2193
 2134 1206 1244 1244
 1484 305 541 541
 577 73 1272 1272
 1425 228 767 767
 633 87 1225 1225
 993 211 845 845
 2207 908 2108 2108
 1884 1036 1752 1752
 537 126 1118 1118
 2184 1473 2176 2176
 373 294 668 668
 1634 198 836 836
 1951 1127 1493 1493
 1892 551 1494 1494
 2065 1209 1249 1249
 1718 272 631 631
 1143 723 1060 1060
 1497 1195 1338 1338
 1917 277 601 601
 1778 380 1981 1981
 1964 342 2079 2079
 1494 551 1527 1527
 1933 977 1938 1938
 2021 639 1233 1233
 2232 2084 2140 2140
 1776 136 1003 1003
 2212 297 2198 2198
 1235 181 923 923
 891 565 1534 1534
 2025 137 983 983
 714 528 1658 1658
 1876 22 1333 1333
 1843 1482 2189 2189
 1544 64 1236 1236
 1855 693 1103 1103
 2066 407 1885 1885
 895 69 1271 1271
 935 440 1880 1880
 2152 559 1459 1459
 1888 9 1377 1377
 1314 374 2040 2040
 1770 1146 1462 1462
 2091 1540 2009 2009
 1690 939 2074 2074
 1419 616 1348 1348
 1581 252 706 706
 1059 511 1686 1686
 1942 70 1191 1191
 1884 1553 1988 1988
 2046 578 1415 1415
 931 241 784 784
 1105 49 1320 1320
 2122 281 585 585
 496 362 469 469
 2211 488 1666 1666
 553 531 1670 1670
 2105 958 1995 1995
 1197 760 963 963
 2187 1059 1686 1686
 1274 795 858 858
 2019 454 1773 1773
 1540 768 914 914
 1131 323 540 540
 1908 1064 1697 1697
 1002 722 1092 1092
 2230 722 1002 1002
 1507 500 1696 1696
 1792 1555 2002 2002
 1600 105 1121 1121
 711 359 2143 2143
 1260 703 1134 1134
 1862 997 1902 1902
 701 248 790 790
 1306 980 1999 1999
 1591 1195 1352 1352
 1937 1623 1793 1793
 592 362 472 472
 745 719 1125 1125
 1228 1226 1292 1292
 496 469 1860 1860
 1689 290 600 600
 1948 342 422 422
 2100 1115 1539 1539
 2147 11 1367 1367
 663 499 1770 1770
 1995 1516 2105 2105
 1393 142 1037 1037
 1488 772 913 913
 638 71 1304 1304
 849 771 966 966
 905 227 842 842
 512 341 544 544
 1860 469 1756 1756
 2104 382 1978 1978
 1866 113 1084 1084
 2140 1468 2232 2232
 569 346 528 528
 1954 750 950 950
 1157 117 1127 1127
 1615 245 741 741
 2090 1049 1739 1739
 1988 972 1979 1979
 2126 996 1896 1896
 1847 116 1079 1079
 1488 276 672 672
 1033 795 892 892
 1617 936 2112 2112
 2034 792 824 824
 1348 12 1437 1437
 1737 639 1285 1285
 1594 1106 1617 1617
 529 395 2077 2077
 1594 115 1106 1106
 1810 1665 1692 1692
 2164 1053 1725 1725
 472 362 496 496
 1063 341 512 512
 1488 329 515 515
 2125 1628 1777 1777
 1081 360 452 452
 1869 324 2172 2172
 2232 2061 2236 2236
 1354 418 1946 1946
 588 518 1734 1734
 198 18 1514 1514
 661 428 1974 1974
 1923 896 2215 2215
 1140 618 1396 1396
 1286 1241 1265 1265
 1799 2 1437 1437
 691 352 513 513
 2211 321 488 488
 1460 475 1788 1788
 1831 328 2168 2168
 233 232 894 894
 935 117 1157 1157
 420 284 737 737
 1641 353 432 432
 422 342 563 563
 640 92 1259 1259
 1502 283 660 660
 443 254 815 815
 1527 102 1159 1159
 1919 797 830 830
 1653 1172 1436 1436
 1961 377 2021 2021
 547 136 1138 1138
 1710 971 2018 2018
 1328 1225 1311 1311
 1795 459 1807 1807
 1061 81 1264 1264
 1651 612 1382 1382
 1086 146 1069 1069
 1914 258 700 700
 1778 1646 1760 1760
 1212 775 946 946
 1645 990 1971 1971
 2230 780 856 856
 987 46 1376 1376
 1118 334 537 537
 1461 486 1764 1764
 2192 74 1201 1201
 2103 972 1988 1988
 1843 1152 1482 1482
 1941 217 812 812
 756 383 424 424
 2013 1191 1361 1361
 69 61 1407 1407
 1388 354 2135 2135
 2208 539 1560 1560
 1639 335 2172 2172
 1705 75 1242 1242
 1255 112 1160 1160
 1694 132 1071 1071
 2130 1515 2129 2129
 1910 647 1273 1273
 2206 269 663 663
 1945 333 487 487
 1903 325 2187 2187
 1023 543 1642 1642
 1614 1228 1292 1292
 1201 74 1287 1287
 1693 171 969 969
 1961 27 1367 1367
 1041 357 490 490
 1283 1148 1544 1544
 1750 68 1261 1261
 702 519 1743 1743
 1049 980 2059 2059
 1839 360 2096 2096
 1647 1548 2072 2072
 843 120 1179 1179
 1844 321 2211 2211
 796 637 1397 1397
 1714 468 1809 1809
 2123 591 1428 1428
 1352 1225 1328 1328
 1690 184 939 939
 1484 541 1621 1621
 1974 644 1283 1283
 752 366 2167 2167
 1550 226 836 836
 280 90 1317 1317
 1324 917 2224 2224
 2151 1650 1741 1741
 1915 540 1595 1595
 1826 1575 1989 1989
 1649 156 1019 1019
 696 330 602 602
 885 599 1504 1504
 690 171 1056 1056
 865 62 1361 1361
 2147 952 2063 2063
 1243 507 1746 1746
 857 111 1213 1213
 536 97 1281 1281
 1345 478 1818 1818
 1997 406 1965 1965
 914 174 1032 1032
 1272 763 1005 1005
 1253 1036 1884 1884
 1655 406 1993 1993
 1280 382 412 412
 1598 779 934 934
 700 463 1914 1914
 2158 1217 1300 1300
 1658 210 880 880
 1250 146 1086 1086
 1137 58 1358 1358
 1400 149 1067 1067
 1133 130 1143 1143
 1431 789 922 922
 1773 1576 2000 2000
 89 23 1545 1545
 1582 376 410 410
 1585 679 1238 1238
 1914 463 1823 1823
 1504 417 1980 1980
 2185 368 2065 2065
 686 346 569 569
 847 533 1711 1711
 931 429 1994 1994
 1381 542 1642 1642
 1991 1114 1612 1612
 1511 1116 1641 1641
 1183 604 1479 1479
 592 472 1907 1907
 2049 1544 2077 2077
 1419 312 616 616
 1334 313 619 619
 1997 416 1950 1950
 2153 304 587 587
 1513 1224 1342 1342
 2101 779 907 907
 526 48 1447 1447
 1316 758 1031 1031
 2005 444 1868 1868
 1889 34 1383 1383
 1096 988 2061 2061
 1640 958 2105 2105
 1448 127 1140 1140
 1426 82 1277 1277
 939 184 1021 1021
 2197 374 378 378
 2167 910 2205 2205
 1304 311 638 638
 2236 2084 2232 2232
 1672 220 872 872
 1562 398 2045 2045
 754 697 1266 1266
 1440 1015 1960 1960
 356 104 1296 1296
 1367 952 2147 2147
 1482 1152 1558 1558
 1216 378 451 451
 1451 58 1354 1354
 753 59 1406 1406
 1809 468 1836 1836
 603 596 1564 1564
 1002 348 2230 2230
 1293 476 1855 1855
 1529 369 2131 2131
 2137 31 1384 1384
 568 103 1288 1288
 1998 369 418 418
 1356 1214 1398 1398
 1493 117 1175 1175
 2169 1652 1767 1767
 2008 658 1289 1289
 1020 407 2066 2066
 662 112 1255 1255
 1453 114 1188 1188
 820 242 878 878
 819 553 1670 1670
 1409 774 991 991
 1454 998 2018 2018
 1993 406 1997 1997
 1678 1181 1469 1469
 1521 489 1809 1809
 570 207 1001 1001
 1876 550 1605 1605
 1653 412 2011 2011
 487 333 648 648
 1850 696 1198 1198
 619 523 1787 1787
 1469 1181 1492 1492
 2049 661 1283 1283
 1780 1635 1859 1859
 1250 1095 1744 1744
 1619 181 999 999
 1056 307 690 690
 1164 947 2194 2194
 2005 396 2036 2036
 1624 715 1159 1159
 1978 382 396 396
 1396 618 1449 1449
 2076 552 1590 1590
 197 132 1247 1247
 938 589 1572 1572
 1090 960 2165 2165
 1859 1069 1780 1780
 1989 518 1702 1702
 579 545 1728 1728
 1656 53 1371 1371
 654 481 1908 1908
 901 267 820 820
 1535 254 807 807
 1476 361 505 505
 2151 175 983 983
 1570 597 1508 1508
 828 251 870 870
 1674 464 1877 1877
 1586 205 943 943
 151 99 1355 1355
 1619 928 2227 2227
 1331 805 926 926
 1292 349 2229 2229
 1337 456 1925 1925
 1767 1652 1821 1821
 1856 802 898 898
 745 434 2037 2037
 1225 87 1311 1311
 2223 1234 1297 1297
 1227 244 863 863
 1583 1179 1505 1505
 1900 130 1133 1133
 1285 1104 1737 1737
 1258 315 669 669
 1939 193 960 960
 1403 291 728 728
 1949 242 820 820
 1988 1553 2103 2103
 1641 432 1979 1979
 1086 1069 1859 1859
 2078 1212 1380 1380
 798 2144 816 816
 1626 2107 300 300
 1626 300 1080 1080
 1626 1080 1825 1825
 1825 879 932 932
 932 1626 1825 1825
 2107 1626 317 317
 317 1815 2107 2107
 2104 2239 1156 1156
 435 2239 2104 2104
 51 2239 435 435
 1156 2239 51 51
