# Supplementary material for: High genus surface parameterization using the Euclidean Ricci flow method
Source: Sci Rep. 2025 May 22;15:17784. doi: 10.1038/s41598-025-97421-5 (PMC12098817; doi:10.1038/s41598-025-97421-5)
Supplement: Supplementary file 1 — Supplementary Information. [file 41598_2025_97421_MOESM1_ESM.zip › Supplementary_materials_2025_3_13/Notes.txt]

We recommend and encourage interested readers to maneuver, operate and view the real model in the environment of Tecplot software, enabling the readers to have a global view of the octagons in an interactive environment. 

Here is a brief introduction of Tecplot software.

Tecplot, Inc. is the leading post-processing software developer in CFD data visualization. Since visual analysis is the key to unlocking information hidden in complex data, leading to world-changing discoveries and innovation, Tecplot software is a concrete tool to visualize, analyze, and understand information in simulation and test data results. Tecplot – A suite of visualization and analysis tools that can handle large data sets, automate workflows, and visualize parametric results. Tecplot is a powerful tool for visualizing a wide range of technical data. It offers line plotting, 2D and 3D surface plots in a variety of formats, and 3D volumetric visualization.

More than 60,000 technical professionals around the world use Tecplot visualization software. Customer applications span many industries including aerospace, automotive, geoscience, biomedical, chemical, energy, environmental, industrial/machinery, marine, oil & gas, semiconductor/electronics (and more).

Tecplot software differs from other visualization tools in that it is easy to learn and use, offers broader capabilities, and produces better-quality images and output.

If readers are inconvenient to install and use Tecplot, they can also view the data in any text editing softwares, since all the data are stored in ASCII format. Furthermore, I have exported the corresponding figures with wmf format, which could be easily opened outside the scope of Tecplot environment.
