# Supplementary material for: High genus surface parameterization using the Euclidean Ricci flow method
Source: Sci Rep. 2025 May 22;15:17784. doi: 10.1038/s41598-025-97421-5 (PMC12098817; doi:10.1038/s41598-025-97421-5)
Supplement: Supplementary file 1 — Supplementary Information. [file 41598_2025_97421_MOESM1_ESM.zip › Supplementary_materials_2025_3_13/Streamline_division_2024_5_27_1.dat]

TITLE     = "'genus_2_Embed'"
VARIABLES = "u"
"v"
ZONE T="'sreamline1-1'"
 STRANDID=0, SOLUTIONTIME=0
 Nodes=4, Elements=1, ZONETYPE=FEQuadrilateral
 DATAPACKING=POINT
 DT=(SINGLE SINGLE )
 1.012929976E-001 3.992829919E-001
1.687970012E-001 4.338589907E-001
1.687970012E-001 4.338589907E-001
1.687970012E-001 4.338589907E-001
 1 2 3 4

ZONE T="'sreamline1-2'"
 STRANDID=0, SOLUTIONTIME=0
 Nodes=4, Elements=1, ZONETYPE=FEQuadrilateral
 DATAPACKING=POINT
 DT=(SINGLE SINGLE )
 1.687970012E-001 4.338589907E-001
1.764609963E-001 4.377839863E-001
1.764609963E-001 4.377839863E-001
1.764609963E-001 4.377839863E-001
 1 2 3 4

ZONE T="'sreamline1-3'"
 STRANDID=0, SOLUTIONTIME=0
 Nodes=4, Elements=1, ZONETYPE=FEQuadrilateral
 DATAPACKING=POINT
 DT=(SINGLE SINGLE )
1.764609963E-001 4.377839863E-001
1.844760031E-001 4.418900013E-001
1.844760031E-001 4.418900013E-001
1.844760031E-001 4.418900013E-001
 1 2 3 4

ZONE T="'sreamline1-4'"
STRANDID=0, SOLUTIONTIME=0
 Nodes=4, Elements=1, ZONETYPE=FEQuadrilateral
 DATAPACKING=POINT
 DT=(SINGLE SINGLE )
1.844760031E-001 4.418900013E-001
1.895840019E-001 4.445059896E-001
1.895840019E-001 4.445059896E-001
1.895840019E-001 4.445059896E-001
 1 2 3 4

ZONE T="'sreamline1-5'"
STRANDID=0, SOLUTIONTIME=0
 Nodes=4, Elements=1, ZONETYPE=FEQuadrilateral
 DATAPACKING=POINT
 DT=(SINGLE SINGLE )
1.895840019E-001 4.445059896E-001
2.419310063E-001 4.707880020E-001
2.419310063E-001 4.707880020E-001
2.419310063E-001 4.707880020E-001
 1 2 3 4

ZONE T="'sreamline1-6'"
STRANDID=0, SOLUTIONTIME=0
 Nodes=4, Elements=1, ZONETYPE=FEQuadrilateral
 DATAPACKING=POINT
 DT=(SINGLE SINGLE )
2.419310063E-001 4.707880020E-001
2.807939947E-001 4.897060096E-001
2.807939947E-001 4.897060096E-001
2.807939947E-001 4.897060096E-001
 1 2 3 4

ZONE T="'sreamline1-7'"
STRANDID=0, SOLUTIONTIME=0
 Nodes=4, Elements=1, ZONETYPE=FEQuadrilateral
 DATAPACKING=POINT
 DT=(SINGLE SINGLE )
2.807939947E-001 4.897060096E-001
4.127629995E-001 5.205649734E-001
4.127629995E-001 5.205649734E-001
4.127629995E-001 5.205649734E-001
 1 2 3 4

ZONE T="'sreamline1-8'"
STRANDID=0, SOLUTIONTIME=0
 Nodes=4, Elements=1, ZONETYPE=FEQuadrilateral
 DATAPACKING=POINT
 DT=(SINGLE SINGLE )
4.127629995E-001 5.205649734E-001
4.581069946E-001 5.241360068E-001
4.581069946E-001 5.241360068E-001
4.581069946E-001 5.241360068E-001
 1 2 3 4

ZONE T="'sreamline1-9'"
STRANDID=0, SOLUTIONTIME=0
 Nodes=4, Elements=1, ZONETYPE=FEQuadrilateral
 DATAPACKING=POINT
 DT=(SINGLE SINGLE )
4.581069946E-001 5.241360068E-001
5.184209943E-001 5.239830017E-001
5.184209943E-001 5.239830017E-001
5.184209943E-001 5.239830017E-001
 1 2 3 4

ZONE T="'sreamline1-10'"
STRANDID=0, SOLUTIONTIME=0
 Nodes=4, Elements=1, ZONETYPE=FEQuadrilateral
 DATAPACKING=POINT
 DT=(SINGLE SINGLE )
5.184209943E-001 5.239830017E-001
5.845040083E-001 5.153840184E-001
5.845040083E-001 5.153840184E-001
5.845040083E-001 5.153840184E-001
 1 2 3 4

 ZONE T="'sreamline2-1'"
STRANDID=0, SOLUTIONTIME=0
 Nodes=4, Elements=1, ZONETYPE=FEQuadrilateral
 DATAPACKING=POINT
 DT=(SINGLE SINGLE )
5.845040083E-001 5.153840184E-001
6.246209741E-001 5.293189883E-001
6.246209741E-001 5.293189883E-001
6.246209741E-001 5.293189883E-001
 1 2 3 4

 ZONE T="'sreamline2-2'"
STRANDID=0, SOLUTIONTIME=0
 Nodes=4, Elements=1, ZONETYPE=FEQuadrilateral
 DATAPACKING=POINT
 DT=(SINGLE SINGLE )
6.246209741E-001 5.293189883E-001
6.586059928E-001 5.411239862E-001
6.586059928E-001 5.411239862E-001
6.586059928E-001 5.411239862E-001
 1 2 3 4

 ZONE T="'sreamline2-3'"
STRANDID=0, SOLUTIONTIME=0
 Nodes=4, Elements=1, ZONETYPE=FEQuadrilateral
 DATAPACKING=POINT
 DT=(SINGLE SINGLE )
6.586059928E-001 5.411239862E-001
7.648149729E-001 5.926300287E-001
7.648149729E-001 5.926300287E-001
7.648149729E-001 5.926300287E-001
 1 2 3 4

 ZONE T="'sreamline2-4'"
STRANDID=0, SOLUTIONTIME=0
 Nodes=4, Elements=1, ZONETYPE=FEQuadrilateral
 DATAPACKING=POINT
 DT=(SINGLE SINGLE )
 7.648149729E-001 5.926300287E-001
8.669700027E-001 6.429889798E-001
8.669700027E-001 6.429889798E-001
8.669700027E-001 6.429889798E-001
 1 2 3 4

 ZONE T="'sreamline3-1'"
STRANDID=0, SOLUTIONTIME=0
 Nodes=4, Elements=1, ZONETYPE=FEQuadrilateral
 DATAPACKING=POINT
 DT=(SINGLE SINGLE )
 0.208419046	0.191720626
0.27352768	0.224404085
0.27352768	0.224404085
0.27352768	0.224404085
 1 2 3 4

 ZONE T="'sreamline3-2'"
STRANDID=0, SOLUTIONTIME=0
 Nodes=4, Elements=1, ZONETYPE=FEQuadrilateral
 DATAPACKING=POINT
 DT=(SINGLE SINGLE )
 0.27352768	0.224404085
0.326701431	0.251095216
0.326701431	0.251095216
0.326701431	0.251095216
 1 2 3 4

 ZONE T="'sreamline3-3'"
STRANDID=0, SOLUTIONTIME=0
 Nodes=4, Elements=1, ZONETYPE=FEQuadrilateral
 DATAPACKING=POINT
 DT=(SINGLE SINGLE )
 0.326701431	0.251095216
0.3472990096 0.261281997
0.3472990096 0.261281997
0.3472990096 0.261281997
 1 2 3 4

 ZONE T="'sreamline3-4'"
STRANDID=0, SOLUTIONTIME=0
 Nodes=4, Elements=1, ZONETYPE=FEQuadrilateral
 DATAPACKING=POINT
 DT=(SINGLE SINGLE )
0.3472990096 0.261281997
0.3585680127 0.2673510015
0.3585680127 0.2673510015
0.3585680127 0.2673510015
 1 2 3 4

ZONE T="'sreamline3-5'"
STRANDID=0, SOLUTIONTIME=0
 Nodes=4, Elements=1, ZONETYPE=FEQuadrilateral
 DATAPACKING=POINT
 DT=(SINGLE SINGLE )
0.3585680127 0.2673510015
0.3790540099 0.2839379907
0.3790540099 0.2839379907
0.3790540099 0.2839379907
 1 2 3 4

ZONE T="'sreamline3-6'"
STRANDID=0, SOLUTIONTIME=0
 Nodes=4, Elements=1, ZONETYPE=FEQuadrilateral
 DATAPACKING=POINT
 DT=(SINGLE SINGLE )
0.3790540099 0.2839379907
0.3894059956 0.292355001
0.3894059956 0.292355001
0.3894059956 0.292355001
 1 2 3 4

ZONE T="'sreamline3-7'"
STRANDID=0, SOLUTIONTIME=0
 Nodes=4, Elements=1, ZONETYPE=FEQuadrilateral
 DATAPACKING=POINT
 DT=(SINGLE SINGLE )
0.3894059956 0.292355001
0.488915179	0.383127385
0.488915179	0.383127385
0.488915179	0.383127385
 1 2 3 4

ZONE T="'sreamline3-8'"
STRANDID=0, SOLUTIONTIME=0
 Nodes=4, Elements=1, ZONETYPE=FEQuadrilateral
 DATAPACKING=POINT
 DT=(SINGLE SINGLE )
0.488915179	0.383127385
0.516194998	0.41306217
0.516194998	0.41306217
0.516194998	0.41306217
 1 2 3 4

ZONE T="'sreamline3-9'"
STRANDID=0, SOLUTIONTIME=0
 Nodes=4, Elements=1, ZONETYPE=FEQuadrilateral
 DATAPACKING=POINT
 DT=(SINGLE SINGLE )
 0.516194998	0.41306217
0.543032943	0.446159875
0.543032943	0.446159875
0.543032943	0.446159875
 1 2 3 4

 ZONE T="'sreamline3-10'"
STRANDID=0, SOLUTIONTIME=0
 Nodes=4, Elements=1, ZONETYPE=FEQuadrilateral
 DATAPACKING=POINT
 DT=(SINGLE SINGLE )
 0.543032943	0.446159875
0.5845040083 0.5153840184
0.5845040083 0.5153840184
0.5845040083 0.5153840184
 1 2 3 4


 ZONE T="'boundary-2'"
STRANDID=0, SOLUTIONTIME=0
 Nodes=4, Elements=1, ZONETYPE=FEQuadrilateral
 DATAPACKING=POINT
 DT=(SINGLE SINGLE )
 0.344688	-0.0723069
1.05683	0.269679
1.05683	0.269679
1.05683	0.269679
 1 2 3 4

  ZONE T="'boundary-3'"
STRANDID=0, SOLUTIONTIME=0
 Nodes=4, Elements=1, ZONETYPE=FEQuadrilateral
 DATAPACKING=POINT
 DT=(SINGLE SINGLE )
 -0.050652	0.693683
0.662437	1.04515
0.662437	1.04515
0.662437	1.04515
 1 2 3 4

ZONE T="'boundary-1'"
STRANDID=0, SOLUTIONTIME=0
 Nodes=4, Elements=1, ZONETYPE=FEQuadrilateral
 DATAPACKING=POINT
 DT=(SINGLE SINGLE )
 -0.050652	0.693683
 1.012929976E-001 3.992829919E-001	
1.012929976E-001 3.992829919E-001	
1.012929976E-001 3.992829919E-001	
 1 2 3 4 

ZONE T="'boundary-5'"
STRANDID=0, SOLUTIONTIME=0
 Nodes=4, Elements=1, ZONETYPE=FEQuadrilateral
 DATAPACKING=POINT
 DT=(SINGLE SINGLE )
 1.012929976E-001 3.992829919E-001	
 0.208419046	0.191720626
0.208419046	0.191720626
0.208419046	0.191720626
 1 2 3 4 

 ZONE T="'boundary-6'"
STRANDID=0, SOLUTIONTIME=0
 Nodes=4, Elements=1, ZONETYPE=FEQuadrilateral
 DATAPACKING=POINT
 DT=(SINGLE SINGLE )
 0.208419046	0.191720626
 0.344688	-0.0723069
 0.344688	-0.0723069
 0.344688	-0.0723069
 1 2 3 4 

 ZONE T="'boundary-7'"
STRANDID=0, SOLUTIONTIME=0
 Nodes=4, Elements=1, ZONETYPE=FEQuadrilateral
 DATAPACKING=POINT
 DT=(SINGLE SINGLE )
 1.05683	0.269679
 8.669700027E-001 6.429889798E-001	
8.669700027E-001 6.429889798E-001	
8.669700027E-001 6.429889798E-001	
 1 2 3 4 

 ZONE T="'boundary-8'"
STRANDID=0, SOLUTIONTIME=0
 Nodes=4, Elements=1, ZONETYPE=FEQuadrilateral
 DATAPACKING=POINT
 DT=(SINGLE SINGLE )
8.669700027E-001 6.429889798E-001	
0.662437	1.04515
0.662437	1.04515
0.662437	1.04515
 1 2 3 4 
