# Supplementary material for: High genus surface parameterization using the Euclidean Ricci flow method
Source: Sci Rep. 2025 May 22;15:17784. doi: 10.1038/s41598-025-97421-5 (PMC12098817; doi:10.1038/s41598-025-97421-5)
Supplement: Supplementary file 1 — Supplementary Information. [file 41598_2025_97421_MOESM1_ESM.zip › Supplementary_materials_2025_3_13/Streamline_division_2024_5_28_1.dat]

TITLE     = "'genus_2_Embed'"
VARIABLES = "u"
"v"
ZONE T="'streamline'"
 STRANDID=0, SOLUTIONTIME=0
 Nodes=4, Elements=1, ZONETYPE=FEQuadrilateral
 DATAPACKING=POINT
 DT=(SINGLE SINGLE )
 0.389539838 0.42927001
 0.27491158999999998347  0.38116019400000000772
 0.27491158999999998347  0.38116019400000000772
 0.27491158999999998347  0.38116019400000000772
 1 2 3 4

ZONE T="'vertical'"
 STRANDID=0, SOLUTIONTIME=0
 Nodes=4, Elements=1, ZONETYPE=FEQuadrilateral
 DATAPACKING=POINT
 DT=(SINGLE SINGLE )
 0.74012674803754374686  0.17208464293293435077
0.41494842860607261681  0.88941881895683727599
0.41494842860607261681  0.88941881895683727599
0.41494842860607261681  0.88941881895683727599
 1 2 3 4


ZONE T="'forward-1'"
 STRANDID=0, SOLUTIONTIME=0
 Nodes=4, Elements=1, ZONETYPE=FEQuadrilateral
 DATAPACKING=POINT
 DT=(SINGLE SINGLE )
0.389539838	0.42927001
0.27491158999999998347  0.38116019400000000772
0.27491158999999998347  0.38116019400000000772
0.27491158999999998347  0.38116019400000000772
 1 2 3 4

ZONE T="'forward-2'"
 STRANDID=0, SOLUTIONTIME=0
 Nodes=4, Elements=1, ZONETYPE=FEQuadrilateral
 DATAPACKING=POINT
 DT=(SINGLE SINGLE )
0.27491158999999998347  0.38116019400000000772
0.26701708000000001775  0.37726287099999999963
0.26701708000000001775  0.37726287099999999963
0.26701708000000001775  0.37726287099999999963
 1 2 3 4

ZONE T="'forward-3'"
 STRANDID=0, SOLUTIONTIME=0
 Nodes=4, Elements=1, ZONETYPE=FEQuadrilateral
 DATAPACKING=POINT
 DT=(SINGLE SINGLE )
0.26701708000000001775  0.37726287099999999963
0.25544642251870491867  0.3715507260811621304
0.25544642251870491867  0.3715507260811621304
0.25544642251870491867  0.3715507260811621304
 1 2 3 4

 ZONE T="'up-1'"
 STRANDID=0, SOLUTIONTIME=0
 Nodes=4, Elements=1, ZONETYPE=FEQuadrilateral
 DATAPACKING=POINT
 DT=(SINGLE SINGLE )
0.389539838	0.42927001
0.39954317400000000093  0.45434469799999999129
0.39954317400000000093  0.45434469799999999129
0.39954317400000000093  0.45434469799999999129
 1 2 3 4

  ZONE T="'up-2'"
 STRANDID=0, SOLUTIONTIME=0
 Nodes=4, Elements=1, ZONETYPE=FEQuadrilateral
 DATAPACKING=POINT
 DT=(SINGLE SINGLE )
0.39954317400000000093  0.45434469799999999129
0.4099050699999999825  0.49620657899999998097
0.4099050699999999825  0.49620657899999998097
0.4099050699999999825  0.49620657899999998097
 1 2 3 4

   ZONE T="'up-3'"
 STRANDID=0, SOLUTIONTIME=0
 Nodes=4, Elements=1, ZONETYPE=FEQuadrilateral
 DATAPACKING=POINT
 DT=(SINGLE SINGLE )
0.4099050699999999825  0.49620657899999998097
0.41276304099999999719  0.52056478100000003195
0.41276304099999999719  0.52056478100000003195
0.41276304099999999719  0.52056478100000003195
 1 2 3 4

  ZONE T="'up-4'"
 STRANDID=0, SOLUTIONTIME=0
 Nodes=4, Elements=1, ZONETYPE=FEQuadrilateral
 DATAPACKING=POINT
 DT=(SINGLE SINGLE )
0.41276304099999999719  0.52056478100000003195
0.39984850999999999033  0.64470740800000003734
0.39984850999999999033  0.64470740800000003734
0.39984850999999999033  0.64470740800000003734
 1 2 3 4

   ZONE T="'up-5'"
 STRANDID=0, SOLUTIONTIME=0
 Nodes=4, Elements=1, ZONETYPE=FEQuadrilateral
 DATAPACKING=POINT
 DT=(SINGLE SINGLE )
0.39984850999999999033  0.64470740800000003734
0.35858929400000000287  0.76732426899999994774
0.35858929400000000287  0.76732426899999994774
0.35858929400000000287  0.76732426899999994774
 1 2 3 4

    ZONE T="'up-6'"
 STRANDID=0, SOLUTIONTIME=0
 Nodes=4, Elements=1, ZONETYPE=FEQuadrilateral
 DATAPACKING=POINT
 DT=(SINGLE SINGLE )
0.35858929400000000287  0.76732426899999994774
0.32715948629913893519  0.84609257606791654638
0.32715948629913893519  0.84609257606791654638
0.32715948629913893519  0.84609257606791654638
 1 2 3 4

    ZONE T="'down-1'"
 STRANDID=0, SOLUTIONTIME=0
 Nodes=4, Elements=1, ZONETYPE=FEQuadrilateral
 DATAPACKING=POINT
 DT=(SINGLE SINGLE )
 0.389539838	 0.42927001
0.43489253107999997772  0.41543294670999997287
0.43489253107999997772  0.41543294670999997287
0.43489253107999997772  0.41543294670999997287
 1 2 3 4

     ZONE T="'down-2'"
 STRANDID=0, SOLUTIONTIME=0
 Nodes=4, Elements=1, ZONETYPE=FEQuadrilateral
 DATAPACKING=POINT
 DT=(SINGLE SINGLE )
 0.43489253107999997772  0.41543294670999997287
0.4678365564399999954  0.39808573015999998423
0.4678365564399999954  0.39808573015999998423
0.4678365564399999954  0.39808573015999998423
 1 2 3 4

ZONE T="'down-3'"
 STRANDID=0, SOLUTIONTIME=0
 Nodes=4, Elements=1, ZONETYPE=FEQuadrilateral
 DATAPACKING=POINT
 DT=(SINGLE SINGLE )
0.4678365564399999954  0.39808573015999998423
0.48891517910999998664  0.38312738524000000684
0.48891517910999998664  0.38312738524000000684
0.48891517910999998664  0.38312738524000000684
 1 2 3 4

 ZONE T="'down-4'"
 STRANDID=0, SOLUTIONTIME=0
 Nodes=4, Elements=1, ZONETYPE=FEQuadrilateral
 DATAPACKING=POINT
 DT=(SINGLE SINGLE )
0.48891517910999998664  0.38312738524000000684
0.52886623600000004508  0.34538448700000001779
0.52886623600000004508  0.34538448700000001779
0.52886623600000004508  0.34538448700000001779
 1 2 3 4

 ZONE T="'down-5'"
 STRANDID=0, SOLUTIONTIME=0
 Nodes=4, Elements=1, ZONETYPE=FEQuadrilateral
 DATAPACKING=POINT
 DT=(SINGLE SINGLE )
0.52886623600000004508  0.34538448700000001779
0.60704312599999998845  0.23388427400000000311
0.60704312599999998845  0.23388427400000000311
0.60704312599999998845  0.23388427400000000311
 1 2 3 4

ZONE T="'down-6'"
 STRANDID=0, SOLUTIONTIME=0
 Nodes=4, Elements=1, ZONETYPE=FEQuadrilateral
 DATAPACKING=POINT
 DT=(SINGLE SINGLE )
0.60704312599999998845  0.23388427400000000311
0.66556540550864973227  0.13528658213548180878
0.66556540550864973227  0.13528658213548180878
0.66556540550864973227  0.13528658213548180878
 1 2 3 4

 ZONE T="'vertical-1'"
 STRANDID=0, SOLUTIONTIME=0
 Nodes=4, Elements=1, ZONETYPE=FEQuadrilateral
 DATAPACKING=POINT
 DT=(SINGLE SINGLE )
0.74012674803754374686  0.17208464293293435077
7.604129910E-001 1.273330003E-001
7.604129910E-001 1.273330003E-001
7.604129910E-001 1.273330003E-001
 1 2 3 4

 ZONE T="'vertical-2'"
 STRANDID=0, SOLUTIONTIME=0
 Nodes=4, Elements=1, ZONETYPE=FEQuadrilateral
 DATAPACKING=POINT
 DT=(SINGLE SINGLE )
0.41494842860607261681  0.88941881895683727599
4.024429917E-001 9.170039892E-001
4.024429917E-001 9.170039892E-001
4.024429917E-001 9.170039892E-001
 1 2 3 4

 ZONE T="'forward'"
 STRANDID=0, SOLUTIONTIME=0
 Nodes=4, Elements=1, ZONETYPE=FEQuadrilateral
 DATAPACKING=POINT
 DT=(SINGLE SINGLE )
 1.440010071E-001 3.165329993E-001
0.25544642251870491867  0.3715507260811621304
0.25544642251870491867  0.3715507260811621304
0.25544642251870491867  0.3715507260811621304
 1 2 3 4

 ZONE T="'new-1'"
 STRANDID=0, SOLUTIONTIME=0
 Nodes=4, Elements=1, ZONETYPE=FEQuadrilateral
 DATAPACKING=POINT
 DT=(SINGLE SINGLE )
 3.158870041E-001 8.743429780E-001
0.32715948629913893519  0.84609257606791654638
0.32715948629913893519  0.84609257606791654638
0.32715948629913893519  0.84609257606791654638
 1 2 3 4

  ZONE T="'new-2'"
 STRANDID=0, SOLUTIONTIME=0
 Nodes=4, Elements=1, ZONETYPE=FEQuadrilateral
 DATAPACKING=POINT
 DT=(SINGLE SINGLE )
 6.902769804E-001 9.365250170E-002
0.66556540550864973227  0.13528658213548180878
0.66556540550864973227  0.13528658213548180878
0.66556540550864973227  0.13528658213548180878
 1 2 3 4

   ZONE T="'new-3'"
 STRANDID=0, SOLUTIONTIME=0
 Nodes=4, Elements=1, ZONETYPE=FEQuadrilateral
 DATAPACKING=POINT
 DT=(SINGLE SINGLE )
0.41494842860607261681  0.88941881895683727599
4.024429917E-001 9.170039892E-001
4.024429917E-001 9.170039892E-001
4.024429917E-001 9.170039892E-001
 1 2 3 4

   ZONE T="'new-4'"
 STRANDID=0, SOLUTIONTIME=0
 Nodes=4, Elements=1, ZONETYPE=FEQuadrilateral
 DATAPACKING=POINT
 DT=(SINGLE SINGLE )
0.74012674803754374686  0.17208464293293435077
7.604129910E-001 1.273330003E-001
7.604129910E-001 1.273330003E-001
7.604129910E-001 1.273330003E-001
 1 2 3 4
