# Supplementary material for: High genus surface parameterization using the Euclidean Ricci flow method
Source: Sci Rep. 2025 May 22;15:17784. doi: 10.1038/s41598-025-97421-5 (PMC12098817; doi:10.1038/s41598-025-97421-5)
Supplement: Supplementary file 1 — Supplementary Information. [file 41598_2025_97421_MOESM1_ESM.zip › Supplementary_materials_2025_3_13/genus3_embed_in_Tecplot.dat]

TITLE     = '3D FE DATASET'
VARIABLES = 'u'
'v'
ZONE T="Embed"
STRANDID=0, SOLUTIONTIME=0
Nodes= 1951, Elements= 3516, ZONETYPE=FEQuadrilateral
DATAPACKING=POINT
DT=(SINGLE SINGLE)
0.66867555	0.384790054
0.455743623	0.190256014
0.360303752	0.11743688
0.851130978	0.465013594
0.674816614	0.418907949
0.597717646	0.362712314
0.524066695	0.320870977
0.45905142	0.294175085
0.484867082	0.328749841
0.832825495	0.491689925
0.709797609	0.480641949
0.679455745	0.480665582
0.612861642	0.449707113
0.569871989	0.431187868
0.429062759	0.289069854
0.331369353	0.180771309
0.830768363	0.520682481
0.811976836	0.511539601
0.716803756	0.506395986
0.579212455	0.471377682
0.306564098	0.193140637
0.827400898	0.538712705
0.743171985	0.524947217
0.706650237	0.524742248
0.500389545	0.489912604
0.400778879	0.395451846
0.381427295	0.27011935
0.377265065	0.244953431
0.320826484	0.199683099
0.8226753	0.553721395
0.732965571	0.537461205
0.379560758	0.306816446
0.372734866	0.255840735
0.361907013	0.234211753
0.348216799	0.22467761
0.336462707	0.217149808
0.318005743	0.207414913
0.303940057	0.201747865
0.766614629	0.536832717
0.368000861	0.275093394
0.358796648	0.24228876
0.332688523	0.221472156
0.319673942	0.21621226
0.812935715	0.567091126
0.785056243	0.553730309
0.758771938	0.547459776
0.735094062	0.558753706
0.706793172	0.551113343
0.360128238	0.275259469
0.359452658	0.258427429
0.353867174	0.246900986
0.345179096	0.237696948
0.315059503	0.223624
0.300938004	0.21647452
0.809856671	0.580504918
0.784377789	0.565724146
0.75803405	0.559269927
0.706970522	0.558937926
0.356931431	0.260612126
0.348400708	0.252932704
0.324134346	0.240243809
0.312396639	0.234156324
0.295572693	0.22673856
0.79937927	0.599600852
0.352259299	0.261394839
0.322420327	0.245347227
0.890697188	0.246395271
0.742360924	0.582886804
0.856531332	0.243356253
0.821797415	0.225736266
0.798182047	0.213479698
0.803640858	0.207574876
0.543251472	0.083968184
0.516963073	0.061947269
0.350409677	0.264128096
0.493102699	0.050171522
0.341961012	0.259958449
0.448849275	0.028331247
0.320500038	0.249366871
0.394518608	0.009178194
0.941591524	0.293178403
0.914065281	0.27326712
0.88529417	0.257256615
0.856222905	0.259035003
0.816877447	0.239285728
0.534276933	0.088997869
0.509756929	0.077803139
0.488881834	0.066109582
0.463598105	0.046348549
0.435565686	0.034573991
0.411347434	0.025445008
0.392044003	0.016972808
0.940590335	0.307995256
0.914385708	0.28941677
0.885928009	0.274530787
0.842458313	0.267110256
0.814526629	0.254382591
0.789189851	0.234047164
0.654110247	0.141812773
0.634618928	0.130984575
0.565865115	0.09891446
0.530283385	0.099293878
0.510132076	0.09092151
0.434614734	0.052588741
0.41445633	0.039007375
0.926427461	0.314482745
0.901472854	0.295859433
0.871718596	0.284144426
0.785134423	0.251553303
0.652422177	0.154221526
0.525615332	0.1111561
0.501319737	0.100466599
0.479976154	0.076587744
0.451796903	0.080004628
0.406295204	0.046687942
0.379649639	0.023897372
0.946779302	0.327162101
0.927138896	0.328377216
0.874206919	0.300149488
0.691640185	0.221295011
0.582186088	0.149008786
0.529615623	0.126052401
0.44951886	0.09524944
0.918625634	0.342426593
0.866229821	0.316662498
0.492975888	0.138354376
0.905560701	0.361284324
0.897238825	0.338502287
0.551160233	0.183083687
0.753419731	0.335055213
0.834776263	0.361574434
0.293326543	0.359372131
0.285337899	0.350774383
0.278052127	0.346516013
0.229537685	0.305413789
0.225350799	0.291505369
0.246410279	0.389860033
0.280327215	0.372979535
0.242180507	0.325349623
0.218583776	0.315723314
0.251939277	0.38442278
0.259784717	0.386491104
0.270928388	0.388525667
0.282913798	0.385665327
0.263806844	0.358023611
0.26201205	0.350183137
0.239818913	0.332038584
0.261068704	0.384316459
0.28089513	0.385418299
0.28149457	0.382935087
0.261326858	0.368908127
0.257053962	0.35700177
0.254823976	0.351356558
0.248666947	0.346628566
0.231232638	0.332654126
0.211873796	0.318812879
0.252623633	0.377270347
0.256064583	0.381364442
0.265963026	0.386280955
0.273488551	0.386560708
0.278571148	0.385232252
0.280978172	0.382810726
0.638642935	0.121999607
0.610109282	0.133808281
0.256590623	0.362287923
0.25085896	0.353001824
0.244189941	0.346752132
0.235902812	0.340256215
0.22220944	0.330246518
0.209422869	0.323779022
0.253440225	0.375615745
0.255861691	0.377667638
0.258395207	0.380507539
0.261995771	0.381962291
0.265722971	0.383620933
0.278275144	0.383063496
0.247799358	0.355308582
0.242909318	0.350693126
0.236258393	0.344795813
0.227206801	0.341868704
0.216672943	0.331508658
0.207662843	0.32734524
0.253912899	0.374657997
0.25610274	0.376250197
0.258697199	0.378459308
0.266547792	0.381587631
0.24486387	0.357885065
0.239989899	0.353196392
0.233958097	0.348571354
0.224759414	0.344729926
0.213993198	0.337412394
0.205292957	0.332147174
0.254349478	0.373773389
0.257615883	0.375579883
0.260528257	0.377548094
0.264192125	0.378926695
0.266966857	0.37990134
0.270462474	0.38129754
0.247506322	0.364450048
0.236558762	0.354831232
0.230802459	0.350773935
0.223211284	0.347125248
0.21403973	0.343117903
0.202327873	0.338155117
0.255013994	0.372426927
0.264364518	0.377553725
0.2739699	0.380196102
0.246739768	0.365913138
0.351300774	0.264567877
0.234027086	0.35672894
0.223359582	0.349601065
0.212884941	0.457790085
0.260710252	0.219858978
0.200010374	0.342850905
0.255978464	0.370472687
0.264721655	0.3766347
0.351614263	0.268779776
0.320459651	0.254950863
0.305353704	0.246491232
0.222602434	0.354000704
0.293627959	0.236104766
0.273751164	0.233443542
0.261530338	0.230524289
0.215847716	0.457862307
0.224474041	0.463509622
0.262567165	0.373724391
0.265420768	0.375132722
0.232379162	0.467411016
0.26805035	0.376430493
0.241546086	0.471935143
0.33390744	0.273100431
0.315827058	0.260303883
0.303412825	0.251934306
0.28983971	0.246195158
0.274028971	0.241393364
0.21706446	0.45587283
0.226039995	0.459670547
0.234498749	0.462475862
0.24393527	0.466897571
0.328743264	0.278229673
0.313049156	0.265768174
0.302434566	0.259184751
0.286699491	0.253451193
0.267337905	0.247539833
0.254989524	0.243355066
0.219201731	0.453608466
0.235645682	0.458992986
0.372517272	0.411112029
0.397662383	0.363972883
0.381869621	0.323523267
0.340274171	0.289539882
0.256458056	0.249271939
0.219746461	0.450837758
0.226739778	0.45248266
0.24876949	0.459625067
0.260711473	0.457767586
0.359288981	0.335836879
0.332427394	0.295856747
0.292678744	0.270994908
0.278768898	0.25775765
0.229672604	0.447890176
0.348789058	0.344532317
0.338066547	0.316103588
0.302168133	0.456253699
0.330236046	0.395304012
0.328759741	0.376576027
0.305662653	0.31114747
0.314126135	0.363855658
0.630416823	0.750651459
0.587831667	0.739655061
0.505158566	0.810980849
0.445170104	0.711843344
0.257956231	0.657375541
0.689288929	0.86723357
0.361938037	0.772986892
0.324987119	0.767896454
0.245110605	0.731784467
0.194596042	0.694527293
0.481561624	0.870560405
0.437110741	0.84285847
0.33827727	0.802775628
0.253520448	0.76288198
0.21361109	0.734856682
0.183691266	0.714543133
0.155645183	0.684315535
0.121369101	0.675624273
0.110906004	0.663535294
0.043900118	0.654871546
0.628328513	0.928286702
0.581766251	0.906802652
0.421882863	0.868105935
0.316260817	0.822218098
0.270297469	0.784253985
0.229310666	0.775433333
0.167622528	0.718191534
0.147671537	0.699982177
0.120319877	0.688688528
0.094734999	0.672554434
0.075644298	0.66697795
0.015613665	0.652993546
0.671046892	0.935088634
0.617714924	0.943026782
0.584089262	0.920903246
0.4535458	0.908467677
0.777487196	0.190523045
0.311583916	0.838405606
0.28116916	0.382904985
0.161416878	0.730952957
0.137755352	0.710239732
0.117374318	0.69966954
0.096675135	0.68812717
0.07090526	0.682635668
0.046052877	0.672832673
0.021786539	0.665475213
0.649480498	0.939778725
0.602371314	0.952145455
0.568560186	0.931605658
0.538848856	0.927223653
0.517925195	0.912075724
0.274980126	0.380844647
0.153211101	0.7392284
0.135501359	0.721563878
0.109240524	0.705744553
0.086546507	0.696866354
0.062203074	0.690151626
0.036202319	0.681006094
0.639787497	0.960080077
0.594554094	0.966756334
0.532548281	0.935963374
0.507195247	0.930350055
0.143725308	0.740023467
0.127017443	0.729770253
0.111017007	0.718044734
0.088976088	0.709670763
0.064924684	0.703366198
0.036735592	0.692610919
0.017446074	0.684147316
0.627996202	0.97736321
0.595172984	0.978364564
0.780380741	0.601650623
0.750914795	0.587108373
0.570338174	0.966107906
0.506363789	0.934534798
0.698870651	0.561423165
0.104817558	0.725768502
0.063236676	0.715839455
0.180064251	0.441592177
0.622631855	0.991916267
0.815228654	0.618849021
0.771699528	0.619854812
0.742297027	0.591504587
0.702196569	0.57155179
0.102155786	0.730872038
0.139594824	0.429885775
0.809275855	0.631648467
0.763772516	0.632975649
0.734105038	0.612767708
0.705504065	0.595516074
0.25665816	0.486492222
0.235144531	0.478816567
0.216190355	0.471163566
0.190971863	0.465902422
0.167603754	0.457851412
0.133501584	0.440514678
0.798430473	0.650295076
0.732421128	0.625144506
0.700969894	0.606273638
0.231273285	0.487426408
0.211845085	0.47958146
0.186296997	0.474054223
0.16705092	0.468058594
0.14551652	0.453837077
0.788882358	0.662021781
0.720596716	0.638026491
0.696013172	0.617204651
0.208035116	0.486647921
0.163358419	0.480023598
0.142942995	0.464298116
0.627335386	0.570691235
0.272962928	0.515366254
0.250308232	0.513328942
0.227546696	0.502933988
0.178081007	0.493277528
0.645961562	0.606239206
0.606098709	0.580742985
0.76925691	0.704763085
0.34173104	0.55759784
0.275065104	0.535930611
0.240219287	0.547111621
0.221999634	0.53645119
0.203661807	0.523531911
0.15514622	0.502367932
0.750909881	0.720907373
0.631153572	0.666048926
0.310383856	0.571037577
0.172992175	0.546182662
0.508431615	0.666645242
0.212294068	0.579288809
0.680706987	0.601993198
0.76551086	0.657259541
0.126992749	0.439657992
0.223117921	0.480457449
0.261205796	0.486303195
0.770664902	0.645691783
0.130138612	0.43419248
0.161711504	0.450735387
0.22925056	0.474070163
0.13382649	0.42707469
0.184637532	0.453566634
0.208163067	0.455459711
0.088947367	0.728528383
0.233810703	0.46811752
0.112224096	0.740016085
0.249819988	0.47601854
0.126064451	0.746846679
0.708484369	0.578304262
0.720313106	0.5942323
0.787453616	0.620606897
0.005546214	0.687367635
0.135526339	0.4196115
0.018693679	0.693856268
0.152259115	0.427869582
0.042324782	0.705518863
0.171520905	0.437375802
0.071523879	0.71209249
0.094066428	0.71943859
0.116601864	0.7290081
0.134905957	0.74314907
0.538770582	0.950528436
0.733181626	0.57835657
0.583674641	0.972689817
0.762594759	0.592872755
0.603407927	0.982428733
0.797300856	0.610001162
0.044958585	0.698949174
0.527493866	0.924624578
0.621240354	0.958412629
0.009752526	0.664869564
0.664954408	0.94743341
0.166699034	0.748962028
0.278875475	0.381772988
0.228373082	0.797338785
0.276136716	0.381356354
0.29382351	0.82964036
0.281088889	0.382865369
0.403261683	0.883651091
0.726286742	0.165254222
0.685624137	0.145186115
0.358646186	0.861632123
0.426635175	0.895186548
0.753966754	0.178915064
0.764678604	0.204869378
0.781763792	0.205149109
0.539588147	0.909563074
0.630995513	0.946142855
0.157276294	0.711233971
0.400763984	0.86365252
0.579125115	0.890908543
0.637102537	0.884902878
0.452180713	0.802206093
0.667775195	0.877764613
0.161332202	0.656041987
0.224526781	0.704040798
0.273142051	0.686596023
0.307454275	0.694550216
0.640891037	0.851465978
0.088794934	0.504711448
0.73750308	0.800433098
0.139504685	0.585006604
0.193794397	0.603833398
0.209162997	0.625120928
0.2755367	0.630567553
0.479313129	0.687521086
0.614236618	0.699533844
0.309359269	0.411311949
0.256120999	0.436549913
0.26502657	0.294326516
0.282145261	0.292373539
0.317633366	0.313822111
0.32529456	0.35821606
0.344137108	0.439574006
0.223451235	0.448001229
0.251046751	0.252887344
0.316810479	0.477546901
0.376028204	0.375630446
0.321844686	0.493003109
0.366848345	0.510018435
0.32506219	0.509467803
0.252746158	0.454239298
0.330248717	0.286799948
0.289080681	0.480478457
0.254091201	0.461902812
0.243329387	0.461389757
0.229219654	0.456852711
0.222425975	0.453017672
0.29510975	0.254224164
0.279531865	0.486699298
0.238616924	0.465994783
0.229575263	0.462207995
0.352984142	0.274382793
0.26387771	0.481015317
0.237673078	0.470023708
0.267246941	0.376033989
0.227425693	0.464966343
0.263493367	0.374181497
0.342581811	0.267668455
0.269139384	0.377672204
0.266754659	0.377138245
0.262879033	0.375362987
0.2605015	0.373651145
0.257931326	0.371436478
0.213608853	0.458147355
0.277512987	0.228151587
0.21746309	0.351464298
0.226303149	0.353338509
0.344364935	0.26114485
0.243168838	0.364150787
0.142244367	0.751531959
0.269859905	0.379519018
0.265893362	0.378646849
0.262322127	0.377038278
0.259007725	0.37542748
0.208659514	0.341868959
0.233250216	0.353154316
0.239407817	0.358445309
0.245457478	0.361865472
0.14923523	0.748785423
0.208262595	0.336209869
0.236579356	0.351687408
0.241539797	0.356688228
0.275039442	0.382537211
0.273176604	0.382925413
0.272177329	0.381548048
0.244030956	0.354118511
0.281213808	0.383255977
0.247078766	0.350846622
0.261631688	0.373262708
0.58024228	0.093177287
0.600057246	0.121287129
0.281148878	0.382894975
0.645317812	0.125293841
0.279841358	0.38384553
0.263838633	0.385004944
0.258265703	0.382949229
0.260119899	0.361580302
0.250228272	0.382123899
0.216500066	0.309438992
0.277155443	0.363048781
0.252283742	0.388703905
0.239931779	0.304636196
0.234044502	0.321647627
0.294686589	0.37192214
0.287260405	0.385922465
0.298510721	0.400627944
0.296642872	0.412482091
0.230596948	0.421901483
0.231732987	0.278573588
0.255226175	0.295092439
0.27366916	0.329038184
0.284990005	0.338568632
0.316021383	0.352311355
0.296941662	0.380784913
0.551563792	0.22362985
0.601385242	0.266919028
0.859832457	0.336639453
0.378509692	0.095312636
0.403204495	0.107262659
0.502762588	0.162143248
0.709730985	0.304260782
0.787643002	0.356850835
0.607575929	0.205706346
0.839167721	0.320148
0.596849626	0.136632565
0.812637368	0.301639364
0.835549923	0.296554346
0.575170255	0.119282607
0.541536469	0.111190539
0.625962221	0.156528004
0.666094101	0.150201329
0.744335698	0.204505613
0.801905283	0.24435278
0.828325146	0.261181434
0.547400451	0.076968947
0.249562431	0.3673062
0.504490196	0.933610129
0.802455619	0.202845645
0.814994293	0.217174718
0.756007638	0.58962183
0.913074471	0.257439072
0.53604379	0.071364124
0.354479198	0.266136516
0.701316994	0.562630503
0.81514331	0.209107367
0.714721888	0.569246184
0.849078989	0.225855552
0.734878565	0.579194055
0.881660322	0.241935331
0.765702569	0.575921251
0.784374705	0.586326338
0.284847596	0.215988135
0.814391929	0.595409396
0.308869655	0.228069687
0.3216728	0.235354196
0.333552669	0.239748914
0.344211884	0.246110603
0.358555939	0.264772779
0.353665903	0.252587038
0.700533609	0.55588122
0.698337933	0.547789502
0.739058558	0.566285345
0.790594706	0.575226375
0.324462971	0.229395084
0.363942903	0.283910965
0.355405675	0.280776556
0.675431228	0.549923906
0.648697351	0.578379475
0.694815367	0.536988243
0.366916196	0.240495559
0.373854349	0.28144022
0.689686923	0.524981389
0.756509306	0.532529525
0.329428099	0.200740359
0.344728484	0.215864186
0.436541443	0.396824962
0.413884842	0.350122703
0.469824296	0.432180008
0.581249051	0.504503279
0.521806141	0.507040146
0.735540879	0.509341196
0.7568313	0.520692878
0.768458062	0.505985267
0.401179794	0.2756582
0.718691219	0.772363415
0.448270764	0.37007915
0.653904484	0.48878236
0.720349166	0.738863821
0.168082609	0.523390243
0.185942334	0.515840554
0.409869768	0.563837995
0.350674492	0.183977788
0.376042188	0.197107554
0.720124372	0.700080753
0.152526586	0.48902484
0.183345223	0.502699125
0.310765125	0.163473257
0.866527104	0.489771528
0.688636643	0.64281271
0.519870947	0.364405744
0.720065955	0.455452499
0.840882274	0.407152637
0.388299782	0.136002303
0.165848734	0.493921902
0.405777017	0.193035085
0.439768825	0.172580437
0.42772445	0.246877488
0.414877708	0.472641166
0.484071919	0.518023262
0.536547635	0.26012905
0.569939215	0.26220327
0.610994334	0.327661263
0.682076442	0.353051691
0.17319849	0.485343752
0.222944465	0.493408963
0.753654244	0.420740145
0.666374022	0.593313243
0.682887521	0.587036418
0.690857771	0.60766379
0.708732569	0.615654396
0.71766369	0.624076726
0.740874363	0.656274409
0.754140127	0.647067831
0.736962247	0.641898597
0.784739288	0.647179006
0.123374995	0.434644283
0.805031116	0.663605752
0.138417337	0.447189306
0.153561504	0.450340237
0.175315676	0.475671631
0.196615357	0.472933849
0.206439365	0.47178645
0.240710433	0.488160858
0.256355619	0.492521352
0.250570881	0.484791219
0.747329835	0.548597276
0.265855206	0.492837606
0.271555906	0.485224692
0.687944856	0.570791327
0.265830858	0.319491711
0.711365766	0.60462794
0.274201258	0.340455201
0.722621582	0.611077798
0.748549571	0.630429491
0.794980401	0.635256926
0.12626103	0.428796512
0.81117155	0.651163819
0.140182017	0.439810184
0.147670346	0.443550886
0.157072126	0.443526852
0.169970926	0.449691177
0.179414732	0.462565946
0.191045867	0.457005811
0.200502429	0.462554442
0.035200053	0.613307015
0.69650429	0.883506086
0.210830412	0.463703048
0.224829468	0.470053586
0.264164756	0.339254762
0.243827767	0.479950234
0.709905736	0.58633023
0.735459082	0.601461512
0.746097563	0.614067959
0.778875353	0.633585913
0.75835101	0.621126007
0.806242884	0.641954468
0.128321226	0.424622081
0.81618665	0.641002071
0.801483992	0.622033162
0.130089015	0.421040133
0.82108595	0.631074961
0.136933648	0.434350041
0.153584835	0.436231129
0.160237618	0.437540659
0.564533829	0.335712607
0.173457811	0.454417364
0.178534362	0.4498115
0.17347265	0.443540788
0.140834852	0.754136275
0.262939812	0.482493532
0.079680258	0.723954812
0.199451062	0.451160098
0.100491911	0.734225931
0.220564243	0.46158003
0.227321507	0.464914925
0.104036999	0.735975529
0.096909668	0.732457996
0.213781438	0.458232531
0.098183142	0.726212605
0.108063398	0.731345435
0.242497347	0.472404616
0.121434985	0.744561911
0.257164445	0.483416501
0.129777813	0.748679324
0.255827717	0.478983519
0.717219755	0.580624643
0.74989875	0.599266981
0.340691013	0.273676497
0.131720958	0.417733441
0	0.684630426
0.639011358	1
0.824790753	0.623568178
0.612506562	0.986919158
0.805650384	0.614121883
0.250473646	0.30285617
0.145080176	0.433695484
0.143296657	0.423446364
0.010721926	0.68992199
0.365376978	0.249532958
0.165581249	0.43444442
0.036350249	0.702570268
0.051359475	0.709977731
0.175610075	0.43939392
0.08609835	0.719399608
0.079236423	0.715093583
0.109702198	0.726504901
0.101488111	0.720512892
0.125190378	0.740753087
0.128955507	0.737827939
0.121823158	0.736781992
0.260226185	0.481154283
0.136159537	0.75182888
0.705807635	0.564846756
0.512222201	0.937426085
0.247505518	0.287509623
0.72591472	0.58277965
0.555447268	0.958758837
0.741656171	0.582538989
0.761352861	0.608127426
0.314940554	0.252748529
0.027721838	0.698311911
0.159357535	0.431372847
0.077662935	0.705033736
0.136286399	0.733544649
0.123151151	0.720070776
0.141109951	0.747031745
0.237171049	0.283129812
0.724719045	0.574180054
0.525286464	0.943873656
0.54330637	0.936168939
0.569812881	0.949448734
0.554848043	0.942206149
0.584202522	0.957837901
0.002746593	0.679065196
0.649948315	0.977839208
0.41085268	0.819896728
0.025158704	0.676994552
0.048631655	0.686954418
0.054424174	0.697829686
0.09839079	0.701094392
0.100512618	0.712261994
0.119875424	0.709433017
0.129191031	0.712435701
0.147556623	0.728759518
0.275970751	0.380339428
0.161913913	0.764539368
0.515318159	0.926685736
0.504121612	0.920552085
0.797046792	0.56254781
0.585550291	0.940116822
0.005392452	0.673704077
0.658838342	0.959825966
0.014667251	0.674516393
0.222626681	0.459596643
0.03380441	0.668977995
0.074257813	0.693629764
0.059711717	0.67661776
0.713195343	0.670068077
0.083277021	0.683638221
0.156115109	0.720850779
0.276590193	0.380645139
0.181337487	0.774125433
0.276708174	0.382458743
0.208047299	0.787307456
0.277669207	0.381177662
0.323624232	0.836451566
0.677206993	0.141032024
0.338793389	0.851834225
0.705099602	0.179137331
0.672730925	0.160008293
0.789988818	0.196692937
0.481408085	0.922218476
0.499947442	0.902956141
0.551955979	0.926296048
0.564803961	0.910084891
0.604608578	0.928841125
0.247454757	0.470306925
0.293146686	0.391971982
0.658931632	0.621032452
0.031847359	0.654233089
0.687932284	0.54705157
0.056040502	0.659780572
0.042119318	0.662438607
0.725434443	0.550535323
0.108721038	0.680484082
0.10839824	0.693957619
0.129951293	0.700163713
0.287944072	0.389959856
0.189987674	0.746693552
0.208755822	0.762047067
0.2479093	0.788906653
0.280863847	0.382754304
0.264258743	0.81504934
0.333991644	0.839280451
0.285677936	0.376363741
0.291375877	0.379652205
0.701394082	0.152969013
0.38200492	0.873160297
0.47777192	0.893748188
0.356830917	0.269440786
0.521733592	0.887604649
0.497226139	0.882765096
0.598945121	0.90443838
0.617049781	0.913238994
0.645049339	0.920208549
0.654114999	0.903679729
0.633366153	0.907992144
0.659980659	0.922109051
0.023679683	0.636649936
0.683269783	0.910322242
0.358964729	0.252848531
0.363662437	0.268222921
0.136940816	0.682574157
0.169315251	0.698921735
0.177024027	0.731150631
0.192601095	0.728214946
0.229829967	0.753682073
0.299588212	0.796720507
0.332300916	0.827723707
0.353178255	0.833387003
0.384044931	0.843477193
0.375716425	0.808189585
0.338776972	0.234442253
0.552856364	0.884549296
0.618764229	0.897393709
0.240940401	0.316078254
0.232266571	0.313061649
0.396601838	0.521474823
0.131145513	0.662014647
0.281184252	0.24807847
0.150735312	0.667295834
0.175864922	0.671869369
0.201094919	0.715393292
0.253497788	0.705124458
0.265936985	0.743807546
0.288282289	0.758688631
0.279374596	0.721009866
0.315805563	0.731900311
0.250556183	0.394795322
0.380305686	0.738375782
0.255571675	0.392529298
0.472434579	0.842834926
0.535217878	0.865037126
0.50715098	0.856576808
0.574019122	0.870245085
0.605006352	0.871270736
0.258133242	0.40001931
0.055602688	0.57196658
0.707040733	0.862156827
0.047148302	0.63893734
0.066155552	0.617344725
0.071197759	0.644505515
0.089023286	0.630830187
0.28031075	0.398742552
0.406639493	0.776059579
0.737121749	0.57374918
0.720846907	0.562904501
0.556465197	0.857132476
0.536093069	0.839382215
0.56053178	0.835819735
0.680906924	0.840761128
0.078248758	0.526080429
0.720823639	0.834229485
0.411052596	0.84806951
0.126522887	0.611099766
0.167321117	0.60391853
0.177943412	0.575550772
0.155986854	0.558787328
0.716471821	0.424015619
0.177911955	0.635244377
0.146455476	0.619892425
0.26424808	0.476892927
0.284786092	0.367320287
0.354046774	0.257706689
0.245772632	0.683534804
0.21573492	0.66182147
0.241142487	0.624234517
0.29381855	0.658882662
0.345305772	0.250788807
0.332719624	0.663735775
0.368337675	0.669372626
0.360457237	0.635502643
0.400201328	0.696479766
0.210866533	0.508253015
0.448431447	0.754335891
0.416318327	0.735440728
0.550929605	0.808967669
0.484870447	0.73018129
0.484363516	0.770827448
0.519218423	0.702172099
0.609160484	0.402357021
0.536085662	0.756873164
0.591894569	0.786546268
0.563384789	0.705968978
0.577704937	0.82332421
0.329429143	0.244080622
0.607537218	0.830994887
0.647120807	0.802391348
0.316493108	0.23609406
0.289216822	0.418763026
0.286078628	0.432169675
0.394908064	0.338918128
0.289211523	0.225125491
0.300822275	0.231402776
0.790166467	0.595893991
0.342706693	0.302802631
0.353209992	0.291515228
0.223927434	0.310690987
0.305219828	0.35490522
0.307787276	0.377241028
0.260939084	0.421997355
0.27601663	0.418384482
0.270436007	0.432394752
0.31573481	0.277161972
0.754387762	0.57964287
0.092881754	0.652536315
0.239089001	0.293215356
0.247186065	0.274180611
0.301990156	0.267070886
0.259713543	0.392333903
0.845429969	0.234689175
0.12904693	0.477198958
0.272017111	0.275579782
0.277452159	0.313488053
0.274344319	0.299415834
0.315884328	0.304526264
0.288434231	0.261267509
0.339834875	0.358243486
0.276511655	0.393707509
0.270768007	0.393479407
0.302034442	0.44167238
0.266747239	0.442893917
0.276702607	0.443198891
0.234722069	0.432211084
0.228841508	0.43694653
0.261011748	0.24501743
0.234550882	0.272863883
0.226119301	0.430974225
0.807823603	0.213073224
0.286062037	0.302035758
0.307028359	0.296350788
0.296747403	0.302759432
0.328836116	0.339909747
0.34682561	0.328175205
0.325223608	0.40850254
0.33801527	0.40380101
0.294606302	0.460140193
0.287463055	0.446518018
0.294379304	0.452754482
0.279871208	0.452203245
0.259917055	0.448741718
0.231055965	0.452678789
0.24310152	0.437299212
0.247751578	0.44359835
0.247030933	0.449500617
0.241748279	0.44562518
0.234502285	0.441779763
0.239233008	0.263376817
0.223047847	0.437197699
0.243582612	0.25456352
0.220350371	0.442663407
0.226574918	0.442429442
0.260932535	0.267700609
0.249924413	0.261492492
0.352500602	0.265160024
0.529692539	0.068229608
0.267666855	0.256658794
0.284173844	0.280964505
0.272299416	0.26520042
0.245485552	0.455389858
0.2953153	0.280644051
0.293543048	0.291490259
0.303256268	0.284689268
0.321141336	0.294189543
0.477050053	0.042249102
0.336755417	0.257389345
0.327847596	0.306973014
0.391145023	0.202979885
0.326369322	0.320872936
0.335158181	0.325144925
0.363084166	0.348173253
0.352570725	0.373490407
0.36468853	0.361151977
0.344098145	0.391241257
0.351727445	0.406274637
0.339177664	0.418080822
0.355097934	0.421891505
0.325909293	0.252036487
0.460142891	0.033904955
0.321691393	0.456218166
0.334619602	0.478000157
0.302474141	0.470064839
0.287063787	0.456716841
0.277853658	0.461782226
0.452696419	0.874494393
0.26768379	0.462977571
0.360388931	0.168709445
0.252492234	0.446956215
0.241992309	0.451392089
0.23609637	0.450096131
0.680448342	0.153363066
0.315483433	0.24689104
0.439992929	0.023960398
0.246720123	0.2482062
0.21799186	0.447442292
0.726497018	0.191095183
0.257911675	0.256418282
0.300240407	0.23936819
0.402531873	0.005472343
0.301952695	0.27554333
0.3495333	0.314266392
0.364399335	0.320188062
0.373600907	0.336834452
0.378423578	0.354030217
0.389475945	0.003987014
0.959876579	0.300624002
0.361748541	0.39176195
0.376191174	0.393257393
0.368785058	0.43549241
0.344411813	0.461431791
0.361084268	0.479357556
0.93008281	0.281085047
0.272259454	0.468903882
0.471201609	0.579969932
0.23935391	0.456191946
0.23395548	0.455681863
0.249212405	0.243156263
0.215860352	0.451761219
0.146972626	0.715611125
0.251673139	0.247332412
0.261960436	0.25080251
0.273792025	0.250230323
0.325119379	0.165978582
0.296225152	0.262471719
0.438807702	0.614168454
0.308740758	0.278780818
0.388457013	0.607290635
0.321891091	0.282896985
0.322475749	0.275601618
0.366552077	0.306420456
0.356873668	0.30495642
0.393490428	0.428085601
0.841110569	0.250068486
0.412317697	0.445884607
0.360587515	0.454517173
0.285233409	0.492796407
0.292727832	0.490682041
0.279363296	0.472301837
0.271287326	0.476264442
0.277787352	0.480189136
0.260107183	0.465898061
0.265741995	0.470673608
0.253453524	0.468775054
0.248518265	0.464826403
0.805267756	0.226720312
0.238195187	0.461011062
0.232644839	0.459233451
0.224602036	0.456336473
0.220698953	0.456452594
0.251932033	0.237645671
0.214247229	0.455029778
0.259631083	0.237676101
0.265739461	0.241298915
0.798987708	0.205800074
0.309090939	0.256159989
0.30967627	0.271107815
0.308508976	0.263153755
0.318714435	0.268942244
0.327097156	0.270695309
0.336690162	0.280305781
0.258977124	0.473223747
0.251327077	0.47676233
0.269769608	0.377278994
0.260387145	0.372648492
0.218084354	0.460356137
0.214633933	0.45705796
0.254988644	0.231452272
0.213587449	0.456366642
0.267357254	0.234650684
0.278781503	0.234742838
0.50139087	0.065480321
0.283703265	0.239787001
0.298769287	0.245458112
0.309537164	0.24964001
0.325744928	0.261362617
0.332803774	0.266607254
0.337660405	0.268950642
0.34649084	0.280407634
0.265717722	0.486691715
0.265350264	0.483683156
0.267002918	0.48058295
0.270220931	0.377501734
0.258907326	0.48050339
0.245809382	0.474039196
0.268986598	0.376892557
0.236038764	0.46921713
0.266301127	0.375567204
0.26450503	0.374680781
0.228820326	0.465654633
0.221403953	0.46199445
0.261421073	0.373158763
0.214848513	0.458759161
0.259280758	0.37210246
0.257852825	0.225648783
0.213210821	0.457129778
0.263297036	0.225213447
0.449353255	0.042705472
0.27102951	0.229190424
0.221077293	0.353248006
0.284565717	0.231632302
0.223477598	0.35231022
0.304753488	0.241595519
0.225507599	0.355434482
0.309565434	0.243970345
0.227837618	0.356584411
0.231864421	0.358571748
0.320137654	0.249188025
0.326133425	0.252147102
0.234435043	0.35984042
0.333772295	0.261068903
0.338226789	0.26392235
0.692459465	0.45264767
0.346980217	0.271800223
0.347597093	0.26639675
0.270112776	0.377690777
0.269758524	0.37812419
0.268189028	0.377623641
0.265111791	0.375768774
0.264211062	0.375864718
0.265611372	0.376496106
0.265368844	0.377395198
0.263655139	0.376727823
0.261353809	0.374513156
0.259464141	0.373385009
0.401626186	0.015743852
0.221374142	0.350983047
0.499532539	0.93116339
0.797578119	0.200438465
0.792474441	0.205792259
0.23683372	0.357918521
0.241088467	0.363124067
0.338258419	0.258131118
0.386106391	0.010814507
0.951192979	0.318218976
0.245242757	0.365174323
0.348745808	0.263306931
0.141768743	0.754597226
0.263823344	0.482929605
0.274226934	0.379478806
0.274811527	0.379767319
0.144457849	0.755924324
0.275381465	0.380048599
0.15254763	0.759916852
0.271291753	0.378030214
0.262613762	0.482332618
0.268200859	0.378481913
0.267347115	0.378528158
0.268283377	0.379339488
0.263376368	0.377793343
0.264949067	0.37805842
0.927579303	0.298726715
0.260633512	0.375273337
0.260015388	0.375928431
0.261319081	0.375963459
0.256681041	0.372542893
0.211478095	0.348510539
0.27280885	0.225829966
0.217244783	0.346269696
0.229538541	0.353419676
0.227985398	0.350708391
0.899799165	0.265867407
0.238843535	0.356282862
0.242785745	0.362459691
0.241863485	0.360159882
0.354230506	0.266013779
0.248076937	0.366573068
0.271628503	0.379961882
0.265325875	0.380264655
0.268482579	0.38103406
0.258852556	0.376715643
0.258561325	0.374323874
0.257188285	0.374021967
0.255749143	0.373805917
0.21839863	0.341565366
0.221214803	0.344869746
0.226061309	0.347994863
0.229679929	0.347871346
0.248467234	0.359171788
0.151651554	0.538844204
0.250446084	0.365018521
0.78873839	0.21313811
0.264909151	0.381805497
0.267829347	0.382953684
0.262222387	0.378905805
0.261620269	0.38057622
0.263407191	0.380755479
0.260272715	0.37959473
0.530534984	0.410479122
0.256317941	0.374953583
0.254950835	0.375147515
0.220835972	0.33623015
0.223026262	0.34130236
0.227799669	0.345286295
0.225635373	0.33828385
0.231697681	0.343743654
0.239216656	0.348336201
0.24698081	0.340753858
0.24883183	0.362363763
0.254400514	0.365470409
0.252487757	0.361149323
0.550514407	0.090529091
0.477010201	0.367149888
0.280999406	0.382994452
0.279963378	0.382309898
0.24203136	0.804079519
0.274301119	0.384318874
0.269434226	0.382553952
0.271165669	0.383241211
0.271004456	0.385582269
0.26751258	0.384686823
0.098011861	0.486035833
0.770229288	0.734122266
0.256807694	0.379080507
0.257327353	0.377287105
0.254552457	0.376818167
0.213479908	0.326140557
0.218705516	0.3270573
0.251491515	0.356740387
0.253275638	0.354417397
0.566963267	0.086623732
0.256364311	0.370663113
0.584277983	0.104695474
0.586098114	0.114283907
0.623189846	0.141125366
0.318875016	0.842003964
0.281190131	0.382915336
0.649674579	0.127443867
0.281249458	0.382944614
0.281137135	0.382969866
0.280655271	0.383206834
0.276409564	0.384285198
0.276523236	0.387087047
0.275155605	0.385462845
0.269270322	0.38424945
0.263522548	0.382908402
0.260237897	0.381616968
0.693644581	0.721089732
0.218380592	0.322012877
0.228229899	0.327349753
0.226440874	0.333768586
0.230595135	0.337921759
0.235589031	0.334880659
0.251092246	0.349446952
0.258847834	0.365566892
0.265171563	0.370215154
0.264487317	0.364641807
0.597731045	0.101808471
0.268035409	0.376423119
0.612201786	0.123751587
0.621546398	0.126703103
0.262543645	0.38854155
0.494750785	0.077309772
0.281247059	0.382746341
0.280960584	0.383849553
0.274340292	0.389829612
0.686185651	0.69440802
0.258428934	0.385325104
0.255360945	0.384745128
0.254339965	0.379137174
0.214356507	0.313782337
0.251517283	0.379512068
0.22247924	0.325310336
0.240744854	0.337328038
0.312998461	0.285636667
0.271166779	0.368206808
0.270209218	0.360487616
0.274695325	0.37970997
0.616251362	0.110948754
0.279015535	0.381842112
0.630827511	0.118142481
0.281070654	0.382552324
0.281797199	0.380065528
0.281792873	0.382063713
0.282001262	0.387326413
0.279531204	0.387669657
0.277680169	0.389901089
0.396374208	0.027071922
0.281419059	0.268616797
0.268667711	0.38646845
0.267222935	0.389543369
0.264538476	0.393916303
0.257534056	0.38856417
0.253228767	0.381866035
0.225549105	0.31926388
0.235154959	0.328984197
0.245874765	0.332961117
0.251154123	0.326790698
0.254725961	0.344442108
0.253910878	0.335379044
0.270580881	0.347523686
0.268536926	0.354218194
0.276202556	0.35451569
0.275250765	0.3740082
0.277639756	0.369204104
0.608580087	0.971275143
0.27930292	0.377447562
0.287600377	0.382317332
0.282444381	0.383773321
0.284004244	0.381712085
0.284808293	0.384471941
0.284606631	0.38741574
0.282171077	0.391789539
0.584740482	0.128658879
0.900507448	0.281665773
0.856311046	0.275938825
0.522088367	0.93467671
0.287896523	0.396679433
0.286276179	0.407419251
0.274889137	0.405377777
0.267910517	0.400060796
0.274079679	0.398121834
0.265009865	0.409492479
0.2527825	0.411018911
0.240522986	0.343040518
0.269912033	0.452791191
0.777243709	0.22083028
0.367022787	0.57656883
0.228508763	0.285106608
0.243288373	0.396185733
0.232127007	0.290165304
0.220813589	0.300698802
0.248660751	0.385300058
0.231134824	0.297546231
0.288198192	0.466895434
0.24653089	0.296584366
0.247973212	0.319791901
0.24947638	0.311629878
0.262015632	0.306944242
0.256187579	0.318948651
0.260748649	0.328137253
0.292024833	0.312669413
0.287463393	0.324851083
0.296007002	0.346530499
0.308976647	0.342183529
0.283170849	0.359019946
0.302967535	0.365330068
0.026991889	0.687827592
0.353938286	0.35677472
0.292229525	0.385572664
0.30042654	0.388390599
0.008397732	0.681798854
0.865017311	0.384294755
0.382608058	0.113308297
0.440061907	0.149703284
0.514976803	0.195185145
0.560783533	0.114331167
0.65553429	0.455838852
0.65393741	0.31929752
0.733290161	0.588358465
0.753819664	0.366680123
0.805012697	0.392873106
0.770317709	0.391672852
0.876471239	0.357488724
0.516580851	0.101272966
0.891619827	0.384159349
0.518980739	0.940761608
0.714160002	0.568968878
0.419479206	0.131888909
0.432223067	0.106848835
0.465334856	0.137392035
0.52948732	0.162835271
0.4535781	0.060887989
0.878038359	0.332268684
0.127825852	0.743600287
0.360551277	0.06259505
0.918941831	0.383567226
0.36706967	0.049387286
0.929994485	0.361172005
0.396551752	0.083744259
0.516450322	0.141811379
0.509015414	0.119376775
0.108740951	0.526083263
0.573008313	0.169288183
0.188963752	0.445984324
0.071929185	0.720129445
0.403912334	0.03641537
0.102134338	0.506997967
0.327164961	0.846095278
0.665576379	0.135291998
0.321689805	0.843393139
0.654603249	0.129876458
0.091670824	0.498884233
0.756585466	0.761767791
0.855074186	0.296616992
0.891097314	0.313572059
0.41872697	0.083746621
0.438273877	0.087080572
0.403765053	0.063871532
0.436778417	0.071315568
0.456877143	0.112164131
0.165652737	0.442491213
0.482796031	0.11335134
0.555486169	0.152838765
0.548459938	0.12960549
0.535738164	0.142246794
0.56769288	0.132296843
0.592240944	0.168777789
0.606631944	0.152559828
0.419025783	0.271508184
0.633174616	0.215594912
0.641063563	0.165504464
0.665235323	0.207052405
0.647956026	0.187058536
0.686812625	0.193929806
0.709152267	0.236719331
0.723477419	0.219090648
0.762210395	0.255300496
0.750112046	0.278551782
0.800329556	0.260110913
0.782898179	0.281396697
0.813768903	0.273926317
0.84130449	0.282499531
0.827680906	0.285320009
0.887373039	0.291294298
0.912532441	0.305962254
0.912209603	0.32392508
0.938389932	0.322286188
0.388384462	0.044824074
0.373165208	0.037036322
0.940286974	0.340317052
0.32048774	0.428808961
0.422573622	0.064276182
0.417821078	0.051269974
0.46556377	0.073716891
0.487865325	0.09095293
0.467847017	0.09192264
0.500822565	0.08745592
0.785674922	0.419911895
0.661244672	0.168152604
0.639362833	0.146591428
0.668923595	0.185277676
0.682958881	0.171220947
0.706689435	0.200489288
0.311982526	0.32629688
0.773980706	0.237955306
0.83109676	0.274038463
0.870897547	0.266942269
0.722527501	0.35724465
0.298828481	0.321642577
0.422672968	0.032093758
0.424705704	0.041695857
0.474452071	0.059386207
0.522269448	0.087499516
0.272992902	0.287579862
0.558408666	0.091497604
0.553232067	0.100303966
0.575243867	0.107550972
0.260100027	0.282940117
0.617384969	0.181151866
0.64580639	0.134653379
0.245263602	0.423963432
0.753165588	0.228087557
0.791818412	0.22146027
0.826341524	0.248216169
0.638205125	0.363332489
0.272631805	0.384484796
0.300574135	0.424297461
0.273710013	0.381415209
0.4128682	0.010573603
0.306487643	0.242451372
0.427975287	0.018029364
0.31049512	0.244429171
0.314364711	0.394117127
0.522504799	0.074952122
0.624140962	0.289994402
0.542154642	0.095595162
0.53267829	0.07872122
0.297977792	0.33344456
0.23051708	0.281037295
0.237443021	0.408029762
0.248732343	0.401695154
0.586516103	0.532369615
0.611210214	0.549329529
0.68043867	0.758152512
0.551331999	0.462205189
0.831484614	0.236329245
0.869919566	0.250709432
0.899856816	0.250915798
0.750236629	0.58677368
0.491533086	0.468661394
0.95189473	0.276597931
0.790587798	0.606688085
0.395451479	0.001977976
0.291061909	0.23483835
0.503670512	0.439356556
0.312455465	0.239965319
0.547713348	0.293033071
0.468081594	0.037822923
0.331432418	0.2547623
0.344166119	0.2557973
0.50567874	0.056378142
0.346426457	0.262162268
0.676307058	0.562421784
0.355354575	0.266568538
0.541651009	0.07413144
0.693233668	0.597029435
0.698272962	0.583902761
0.251731008	0.368376452
0.555593229	0.081012307
0.505413375	0.934065772
0.805409971	0.204303698
0.693631239	0.558837372
0.823798343	0.213378862
0.706731553	0.565302736
0.837625785	0.220203083
0.710439699	0.567132807
0.66013771	0.716849524
0.869056913	0.235715204
0.729699195	0.576637895
0.722005023	0.57284061
0.857153079	0.229840336
0.242520673	0.497153784
0.210892898	0.331772875
0.926754112	0.264190349
0.764309732	0.593719141
0.937060527	0.269276846
0.777013403	0.59998875
0.7624499	0.585056764
0.967848303	0.284471455
0.391443646	0
0.278583787	0.228680056
0.805253479	0.613925999
0.30682399	0.235950171
0.318802077	0.240647659
0.333670204	0.250302786
0.340229959	0.250720689
0.349806107	0.257126396
0.355094626	0.263962953
0.414569395	0.303537637
0.730296455	0.567550682
0.746305992	0.571695638
0.756894581	0.568159316
0.772039437	0.585907449
0.79853887	0.58671233
0.440292241	0.667580062
0.301632833	0.223493855
0.294641143	0.219840609
0.31713699	0.230115065
0.328995569	0.235696513
0.337598255	0.244005521
0.349215619	0.248501033
0.159311773	0.471096148
0.155814414	0.461321736
0.357437182	0.256352394
0.355618083	0.266698586
0.545346078	0.075954966
0.248990602	0.367024011
0.355990966	0.265944056
0.3994548	0.648362846
0.369459702	0.219135065
0.808932666	0.206042244
0.69623734	0.560123555
0.69333353	0.554680053
0.714256254	0.555652437
0.712308315	0.563040919
0.478805411	0.2123364
0.728099944	0.560360695
0.350153373	0.705265419
0.747401082	0.558901698
0.770511767	0.561274922
0.777982877	0.575218388
0.288688915	0.20820474
0.822118375	0.579753838
0.355092915	0.603871268
0.295088672	0.211017151
0.482001467	0.180185177
0.308995783	0.218300044
0.331758986	0.22799813
0.343171028	0.241009282
0.357884144	0.248893742
0.316634308	0.618011136
0.362301137	0.261250794
0.685095974	0.557189184
0.691441782	0.56021715
0.725401297	0.654813124
0.774129245	0.545379141
0.801724402	0.574524414
0.304603681	0.209415339
0.298902562	0.204393858
0.320595434	0.2245929
0.703932477	0.631020451
0.326525644	0.2225994
0.348402266	0.232987815
0.343909538	0.228969594
0.235669387	0.593670888
0.583436937	0.195243485
0.23855173	0.507903199
0.349911724	0.241441736
0.814500584	0.529672874
0.361568957	0.256040558
0.370576316	0.268661953
0.668293298	0.611243036
0.791930801	0.507360323
0.218042946	0.605067318
0.420282669	0.42186553
0.66178383	0.559505986
0.444701982	0.218691075
0.428450255	0.193217641
0.714084887	0.547224679
0.725705164	0.523335964
0.738842656	0.54894814
0.796362502	0.549416135
0.78795626	0.538458167
0.294512064	0.196405699
0.832567327	0.558581855
0.291739362	0.202023832
0.828237175	0.567355741
0.312524512	0.210744118
0.325644812	0.207891185
0.32950088	0.215523209
0.339427938	0.224241016
0.35491489	0.235903101
0.366069499	0.257265369
0.368696077	0.262588899
0.366889332	0.296131702
0.378984112	0.290947464
0.137324132	0.553806351
0.129434426	0.533539018
0.634500224	0.5287337
0.150086866	0.474953813
0.106062135	0.557723284
0.640735947	0.553832388
0.659783788	0.537043343
0.13224922	0.466263541
0.706510795	0.541021875
0.71874655	0.537311812
0.746166322	0.53969348
0.781951431	0.522758476
0.775407556	0.533886755
0.767583222	0.525820735
0.803429173	0.539626975
0.697721258	0.801663164
0.296834432	0.191700046
0.836931447	0.549739143
0.298832289	0.198368894
0.314308952	0.19634236
0.311525886	0.202811341
0.336414562	0.207781144
0.356852219	0.217640157
0.35556033	0.228724294
0.363195216	0.22632827
0.381423154	0.255928999
0.37580878	0.273099388
0.385616206	0.278987783
0.377054461	0.264175084
0.397774158	0.315574871
0.57990343	0.84794256
0.444777875	0.423039605
0.553239813	0.528707232
0.551544866	0.490997308
0.608859643	0.517360782
0.674408555	0.519573571
0.654131137	0.513034052
0.69270916	0.505082766
0.271260119	0.591200168
0.359768945	0.147466325
0.81154639	0.330837074
0.798597893	0.524906891
0.844020643	0.5353748
0.300577853	0.184115014
0.784353809	0.318136793
0.478777872	0.64602418
0.521487811	0.628188414
0.372644471	0.231382359
0.389633682	0.264522767
0.237930963	0.361565752
0.33250516	0.255291727
0.395771271	0.294232665
0.758016011	0.303570718
0.422225489	0.370845714
0.435057043	0.348947549
0.729538718	0.253622251
0.692866552	0.25481817
0.460030721	0.408653541
0.461860181	0.388639105
0.490088523	0.401789669
0.522407973	0.471627969
0.662409218	0.238115993
0.346505245	0.743751271
0.231161981	0.355973461
0.661477451	0.276347006
0.60756469	0.487502586
0.63193747	0.50222148
0.22325552	0.556299316
0.199687468	0.55014022
0.670776835	0.501659807
0.260625575	0.556077725
0.730315675	0.493627839
0.240147767	0.570225664
0.749886476	0.511583838
0.596253813	0.232640581
0.784717496	0.485761365
0.807456909	0.467740547
0.338996009	0.584481035
0.815104392	0.542890794
0.805193847	0.49324897
0.305026223	0.175101592
0.853928237	0.515299733
0.309279429	0.183404387
0.327365362	0.193341232
0.318125237	0.188671351
0.31662544	0.176148178
0.337813063	0.195035836
0.510529229	0.581598295
0.484625705	0.609786991
0.365755484	0.20717024
0.350741553	0.203168661
0.362771082	0.194889639
0.543905587	0.667971292
0.579658497	0.671541472
0.570951777	0.63257772
0.379522358	0.221993929
0.378407031	0.210918928
0.38886978	0.217187908
0.220677277	0.348328868
0.391308812	0.249657503
0.389220783	0.232683604
0.404229045	0.241687107
0.225417976	0.350807721
0.405196836	0.258550598
0.879945835	0.462582092
0.324582445	0.135476185
0.411912666	0.286710686
0.419661571	0.32743377
0.433346297	0.308226469
0.480790682	0.156542052
0.457749351	0.348718373
0.447906254	0.326274988
0.113586981	0.494756829
0.206846559	0.346224749
0.268818415	0.223860578
0.535170492	0.443325253
0.146052326	0.51751459
0.632516536	0.477709189
0.640191302	0.425278947
0.146860752	0.645941963
0.460538981	0.164493111
0.442791574	0.127525091
0.747789728	0.49611469
0.117919024	0.63599213
0.099408408	0.600379953
0.264881749	0.221917725
0.203404303	0.344525902
0.258184414	0.372970234
0.411352858	0.218235682
0.680560008	0.535900921
0.10643641	0.468965756
0.777311207	0.719772668
0.115960497	0.480885951
0.127251567	0.49082391
0.259902378	0.374624201
0.124068323	0.510184156
0.349942678	0.084090514
0.906636779	0.408500094
0.670768602	0.575406933
0.159154913	0.511361407
0.14084319	0.498876919
0.166352597	0.506426208
0.378630602	0.069306602
0.565136704	0.38466998
0.185880414	0.531472566
0.223408074	0.516143424
0.240935029	0.526175955
0.255000988	0.537507193
0.283314559	0.557920125
0.29252676	0.518524639
0.740221059	0.472407472
0.321232564	0.54384819
0.299297582	0.541578483
0.314338966	0.52441631
0.33839086	0.107497157
0.893402728	0.435315327
0.762521335	0.483733666
0.772130116	0.45411606
0.340735482	0.52702461
0.370051167	0.542518446
0.433806559	0.441194771
0.445367393	0.575098346
0.428067374	0.524940398
0.454444173	0.547529594
0.268910174	0.378442478
0.487232441	0.553840523
0.541360976	0.561851553
0.550441054	0.594084998
0.369692611	0.182125185
0.607820617	0.653178239
0.65718131	0.677128612
0.643253419	0.640355866
0.370978882	0.28776986
0.688978675	0.666455115
0.272937554	0.380431511
0.701615675	0.68167692
0.439309425	0.270947385
0.466810829	0.251721739
0.120651872	0.467801433
0.139759524	0.484111779
0.62999676	0.253197752
0.175731392	0.509274791
0.173977732	0.501239246
0.862057882	0.437170642
0.197519095	0.504303711
0.218948928	0.503120418
0.273148055	0.37894635
0.263434264	0.482737557
0.259149667	0.522897449
0.740299146	0.445576671
0.308859653	0.505531067
0.341821259	0.49933194
0.87681071	0.409520052
0.801833301	0.440821557
0.390246475	0.490287638
0.829691113	0.443000193
0.830576112	0.466574903
0.452059376	0.518179737
0.516472621	0.541653565
0.575931916	0.563498067
0.583282142	0.596768544
0.612088377	0.614976462
0.672228127	0.630202661
0.670856015	0.651015011
0.70686132	0.650461355
0.342601747	0.164534384
0.411202348	0.164810902
0.379503949	0.163862481
0.388503055	0.184298234
0.753284048	0.689540715
0.772573579	0.672548302
0.775264091	0.691006274
0.78531985	0.703545314
0.113898904	0.453845025
0.138718354	0.473270385
0.230159709	0.357730426
0.314675088	0.246492099
0.188966242	0.4927567
0.81218395	0.421081602
0.199965619	0.490432528
0.210467397	0.496364311
0.26060671	0.509319563
0.269563003	0.502426858
0.281530293	0.50368295
0.30078276	0.239635856
0.224005132	0.354692974
0.294236997	0.50006185
0.304377183	0.488039397
0.386276082	0.458273296
0.508490894	0.237569384
0.458671422	0.501521389
0.454288486	0.46917853
0.503457549	0.283766315
0.628392538	0.589581698
0.586445472	0.295930067
0.688875904	0.627168775
0.682866536	0.615826939
0.734471099	0.672470278
0.753375315	0.665822889
0.266394732	0.228596587
0.776479382	0.656535917
0.119903574	0.441678182
0.795309309	0.68330437
0.126401058	0.4586605
0.127930152	0.448445831
0.135599935	0.456462328
0.64670774	0.399244841
0.736157167	0.391532617
0.700384542	0.388268494
0.182473102	0.483920928
0.192813275	0.482444312
0.202593503	0.480586388
0.215162936	0.487199717
0.233867336	0.496059708
0.251116023	0.502000598
0.260751121	0.499726518
0.248245691	0.492863945
0.275491988	0.49395125
0.807932872	0.552561737
0.429804184	0.487541489
0.439579562	0.501521389
0.470000423	0.494476005
0.481771973	0.487453263
0.480841686	0.452000067
0.449620893	0.439201769
0.427058198	0.455690224
0.416183172	0.500082852
1369	1370	1342	1342
1342	144	1369	1369
1370	1369	846	846
1369	553	846	846
1722	1720	1754	1754
992	556	1519	1519
144	1368	1369	1369
553	1369	1368	1368
1381	1519	1538	1538
1538	1519	556	556
969	1519	1381	1381
1381	1380	969	969
1519	969	476	476
1723	1639	472	472
1639	1723	395	395
472	1639	936	936
938	936	1639	1639
1722	19	24	24
959	971	970	970
970	958	959	959
971	959	991	991
1366	1341	1367	1367
1367	1368	1366	1366
1525	959	958	958
958	555	1525	1525
1802	635	1751	1751
1721	1751	635	635
853	1340	1364	1364
1340	853	1367	1367
1653	1723	935	935
472	935	1723	1723
555	475	1525	1525
1340	1367	1341	1341
1754	1721	635	635
1721	1754	1720	1720
1003	475	1531	1531
1531	265	1003	1003
627	1540	1717	1717
968	1531	1408	1408
627	1719	1540	1540
627	1717	1718	1718
627	1718	20	20
1364	1361	138	138
20	1750	627	627
1653	1662	398	398
967	268	1404	1404
1404	268	968	968
1662	1653	935	935
935	471	1662	1662
1401	1402	967	967
1402	561	967	967
268	967	561	561
1751	1719	1750	1750
627	1750	1719	1719
1750	1802	1751	1751
1362	1333	548	548
1333	1362	1361	1361
1536	1402	1401	1401
1401	560	1536	1536
25	1745	628	628
1745	1718	628	628
1718	1717	628	628
1399	1507	1400	1400
1536	1400	1507	1507
560	1400	1536	1536
1334	548	1333	1333
1333	1314	1334	1334
1745	1543	1718	1718
1718	1543	20	20
1800	1543	1745	1745
1400	982	1399	1399
1399	982	998	998
982	983	998	998
983	982	1396	1396
1334	145	1359	1359
470	1662	471	471
398	470	925	925
470	398	1662	1662
753	558	1396	1396
477	1396	558	558
145	146	1359	1359
753	1393	558	558
1742	1744	626	626
1553	626	1744	1744
1393	773	558	558
1393	975	773	773
1745	1548	1553	1553
1553	1800	1745	1745
1548	1745	25	25
624	1663	26	26
975	785	773	773
469	925	924	924
924	925	470	470
785	975	1388	1388
624	1738	634	634
624	26	1738	1738
1386	1537	785	785
557	785	1537	1537
785	1388	1386	1386
624	634	1743	1743
1387	1539	1538	1538
1539	1381	1538	1538
1742	624	1743	1743
1743	1744	1742	1742
1357	1265	1354	1354
1265	1357	1356	1356
625	960	1792	1792
1685	1689	1686	1686
1689	1685	469	469
625	1739	1738	1738
1738	1739	634	634
625	1792	1739	1739
147	139	1354	1354
969	1380	970	970
970	971	969	969
625	1738	249	249
249	1738	26	26
958	1376	555	555
1376	958	970	970
1714	32	1736	1736
250	32	1714	1714
1714	960	250	250
147	1353	139	139
475	555	554	554
554	555	1376	1376
1307	1352	551	551
1714	1597	1792	1792
1714	1736	1597	1597
1736	1791	1597	1597
554	1531	475	475
1353	1307	551	551
551	139	1353	1353
920	1440	1689	1689
1408	1531	554	554
920	1445	1440	1440
1714	1792	960	960
951	956	955	955
956	951	269	269
1733	632	1712	1712
1712	27	1733	1733
1791	1736	632	632
1712	632	1736	1736
945	271	950	950
950	270	951	951
950	951	945	945
1328	547	140	140
271	947	950	950
947	946	950	950
948	950	946	946
943	946	947	947
946	943	272	272
467	1445	920	920
946	272	473	473
1351	546	1329	1329
546	1351	141	141
1710	28	1784	1784
1710	1784	1733	1733
944	941	272	272
1326	141	1351	1351
1710	1733	1713	1713
1713	1733	27	27
941	1626	939	939
1700	468	921	921
1350	1326	1325	1325
1325	142	1350	1350
939	938	940	940
938	465	936	936
465	938	1626	1626
939	1626	938	938
28	1732	1785	1785
1325	148	142	142
472	936	273	273
472	273	935	935
1709	1707	1618	1618
1319	159	1348	1348
471	935	934	934
273	934	935	935
1732	1709	1618	1618
928	471	934	934
928	470	471	471
1706	1775	623	623
623	1775	1707	1707
924	470	928	928
143	1323	988	988
1809	1689	469	469
622	29	1768	1768
923	1809	469	469
906	1689	1809	1809
622	1768	1771	1771
906	920	1689	1689
622	1771	1706	1706
1771	1775	1706	1706
919	921	907	907
1704	21	1769	1769
956	1700	919	919
1700	921	919	919
1343	1344	1300	1300
1323	1300	1344	1344
1704	1769	29	29
1769	1768	29	29
1370	1343	1342	1342
149	1342	1343	1343
1343	1370	1344	1344
149	144	1342	1342
1702	30	22	22
953	945	951	951
1701	1728	21	21
1715	953	955	955
1702	22	1727	1727
951	955	953	953
945	953	918	918
918	917	945	945
1726	1657	1699	1699
1763	1699	1657	1657
1763	1657	22	22
947	271	460	460
149	1366	144	144
144	1366	1368	1368
460	794	913	913
1763	22	30	30
913	943	460	460
943	947	460	460
913	944	943	943
943	944	272	272
150	1321	1341	1341
1341	1366	150	150
1696	1698	631	631
941	944	898	898
913	898	944	944
898	1626	941	941
1696	1661	1726	1726
1696	631	1661	1661
1321	1339	1341	1341
1696	1726	1671	1671
1671	1726	1699	1699
1337	1364	1340	1340
1337	1340	1341	1341
1747	1626	898	898
1626	1747	896	896
1337	1341	1339	1339
630	23	1758	1758
896	465	1626	1626
631	1698	630	630
630	1758	631	631
1336	1338	1318	1318
1337	1335	1364	1364
464	936	465	465
895	464	465	465
1335	1361	1364	1364
464	273	936	936
892	933	464	464
273	464	933	933
1668	629	23	23
19	1668	24	24
1668	19	629	629
1335	1316	1361	1361
934	273	933	933
1668	23	31	31
1313	1333	1316	1316
1316	1333	1361	1361
1313	1314	1333	1333
890	928	934	934
890	934	278	278
890	462	928	928
620	1722	24	24
620	1720	1722	1722
929	469	924	924
1313	151	1314	1314
1808	923	929	929
469	929	923	923
929	1804	1808	1808
1334	1314	145	145
545	145	1314	1314
928	1804	929	929
929	924	928	928
1804	928	462	462
1687	1541	1719	1719
1687	1719	1751	1751
1687	1751	1721	1721
909	906	1809	1809
545	152	145	145
1721	1691	1687	1687
1809	923	1808	1808
911	910	909	909
909	1809	911	911
1720	1691	1721	1721
1808	911	1809	1809
152	146	145	145
274	919	907	907
907	704	274	274
1540	1719	1541	1541
466	956	919	919
461	919	274	274
919	461	466	466
152	153	146	146
626	1716	1742	1742
956	466	955	955
153	1311	1356	1356
1356	146	153	153
1663	624	1716	1716
624	1742	1716	1716
904	955	466	466
955	904	1715	1715
1311	154	1356	1356
904	466	459	459
1072	960	249	249
625	249	960	960
960	1072	1071	1071
1354	1265	1331	1331
1331	147	1354	1354
1265	1356	154	154
916	918	1715	1715
918	953	1715	1715
916	917	918	918
1711	1712	619	619
1712	1711	27	27
903	1715	904	904
1715	903	916	916
1684	1712	1736	1736
1310	1353	147	147
1712	1684	619	619
1310	147	1331	1331
1684	1736	32	32
945	917	271	271
1310	155	1353	1353
271	917	902	902
1710	1713	33	33
33	28	1710	1710
271	902	900	900
1307	1353	155	155
1713	27	1711	1711
460	271	900	900
280	794	460	460
618	34	1732	1732
1352	1330	1306	1306
1306	140	1352	1352
1330	1352	1307	1307
618	1732	28	28
33	757	28	28
618	28	757	757
1306	156	140	140
1708	35	1707	1707
156	1328	140	140
157	1327	1329	1329
1327	1351	1329	1329
1707	1709	1708	1708
880	913	794	794
913	880	275	275
1708	1709	34	34
1709	1732	34	34
913	275	898	898
275	1747	898	898
1747	275	276	276
1351	1327	158	158
158	1326	1351	1351
1679	623	35	35
35	623	1707	1707
1747	276	896	896
1679	36	623	623
36	1706	623	623
465	896	895	895
896	894	895	895
894	896	276	276
1677	37	29	29
1326	158	544	544
544	1325	1326	1326
1677	622	1706	1706
1325	544	148	148
1677	29	622	622
277	892	895	895
892	464	895	895
36	1678	1706	1706
1677	1706	1678	1678
277	895	893	893
893	895	894	894
1705	38	21	21
142	148	1319	1319
543	1319	148	148
1705	1704	29	29
543	159	1319	1319
1705	21	1704	1704
933	892	463	463
1705	29	37	37
463	892	277	277
1348	159	1347	1347
1347	143	1348	1348
1703	1701	21	21
1701	1703	1672	1672
1673	30	1702	1702
1703	21	38	38
463	278	934	934
934	933	463	463
278	463	891	891
1943	1670	1699	1699
1323	143	160	160
1277	160	143	143
1943	1763	30	30
1943	1699	1763	1763
1347	1277	143	143
462	890	889	889
889	1804	462	462
1804	889	887	887
1697	39	1698	1698
1697	1696	1671	1671
887	1808	1804	1804
1697	1698	1696	1696
160	1301	1300	1300
1300	1323	160	160
1671	1699	1670	1670
974	910	911	911
911	1808	974	974
1300	161	1343	1343
621	1695	23	23
1695	31	23	23
1343	161	149	149
542	149	161	161
621	630	1698	1698
621	23	630	630
909	908	703	703
703	906	909	909
621	1698	39	39
1322	149	542	542
1694	1693	24	24
1668	31	1694	1694
1694	24	1668	1668
1366	149	1322	1322
461	704	868	868
908	867	703	703
704	461	274	274
461	864	459	459
459	466	461	461
1814	615	1691	1691
1814	1691	1720	1720
459	864	865	865
865	864	863	863
1339	1321	162	162
617	620	24	24
1814	1720	620	620
620	617	1814	1814
1321	150	1296	1296
617	24	1693	1693
1321	540	162	162
1294	540	1296	1296
1321	1296	540	540
1690	1541	1687	1687
1690	1687	1691	1691
1664	1690	1691	1691
459	883	904	904
861	904	883	883
1664	1691	615	615
883	459	865	865
1845	1663	1716	1716
1663	1845	1102	1102
163	100	1338	1338
1318	1338	100	100
1337	1339	162	162
40	619	613	613
619	40	1711	1711
1318	1292	164	164
1318	100	1292	1292
1684	1683	1857	1857
1857	619	1684	1684
1683	1684	32	32
613	619	1857	1857
613	1857	1683	1683
1317	1318	164	164
1318	1317	1336	1336
539	1315	1336	1336
904	458	903	903
458	904	861	861
1682	1681	33	33
164	539	1317	1317
539	1336	1317	1317
1659	1713	1711	1711
1682	33	1713	1713
916	903	882	882
1713	1659	1682	1682
1659	1711	40	40
1290	1315	1291	1291
539	1291	1315	1315
917	916	901	901
882	901	916	916
901	902	917	917
1315	1290	538	538
537	1313	1316	1316
537	151	1313	1313
618	757	41	41
41	34	618	618
757	33	1681	1681
279	900	902	902
537	1289	151	151
1314	1312	545	545
1312	1314	151	151
1312	165	545	545
165	152	545	545
1680	1708	34	34
1312	151	1289	1289
1708	1680	1651	1651
1651	35	1708	1708
1680	34	41	41
280	460	900	900
1679	42	36	36
153	152	1287	1287
35	1652	1679	1679
1652	35	1651	1651
280	922	794	794
1287	166	153	153
536	1311	166	166
166	1311	153	153
154	1311	536	536
1677	1678	43	43
1650	43	1678	1678
43	37	1677	1677
880	794	879	879
922	879	794	794
42	1650	1678	1678
1678	36	42	42
536	167	154	154
1265	167	1382	1382
167	1265	154	154
1382	1331	1265	1265
1676	1705	37	37
1705	1676	1646	1646
1646	38	1705	1705
880	281	275	275
1676	37	43	43
1382	168	1331	1331
281	276	275	275
1310	168	1309	1309
168	1310	1331	1331
1309	155	1310	1310
1675	44	30	30
1703	1647	1674	1674
1647	1703	38	38
1675	30	1673	1673
1674	1672	1703	1703
281	876	276	276
1647	38	1646	1646
876	894	276	276
1308	1307	155	155
45	1670	807	807
1307	1308	169	169
169	1330	1307	1307
30	44	1943	1943
807	1943	44	44
1308	155	1309	1309
807	1670	1943	1943
282	277	893	893
894	282	893	893
1644	46	39	39
1306	1285	1284	1284
1284	156	1306	1306
1285	1306	1330	1330
1671	45	1644	1644
1644	1697	1671	1671
45	1671	1670	1670
1285	1330	169	169
1644	39	1697	1697
283	463	277	277
1284	170	156	156
283	891	463	463
157	171	1283	1283
283	277	875	875
875	277	282	282
1283	1327	157	157
31	1695	1669	1669
684	1669	1695	1695
621	46	1695	1695
684	1695	46	46
46	621	39	39
1283	172	1327	1327
278	891	284	284
1327	172	1281	1281
1281	158	1327	1327
284	891	874	874
874	891	283	283
1667	48	1693	1693
842	1694	31	31
842	31	1669	1669
1694	842	1667	1667
1667	1693	1694	1694
842	1669	47	47
1281	173	158	158
890	872	285	285
285	889	890	890
872	890	278	278
48	609	1693	1693
617	1693	609	609
544	173	1304	1304
173	544	158	158
609	839	617	617
1304	148	544	544
872	278	284	284
839	1641	615	615
839	615	1814	1814
839	1814	617	617
1304	174	148	148
1303	543	148	148
543	1303	175	175
175	159	543	543
40	613	49	49
1303	148	174	174
887	889	871	871
285	871	889	889
871	286	887	887
606	1640	870	870
1640	1682	870	870
1658	1681	1640	1640
1682	1640	1681	1681
1640	50	1658	1658
870	1682	1659	1659
870	1659	40	40
1278	1347	159	159
1347	1278	1302	1302
870	40	49	49
1278	159	175	175
286	287	887	887
887	287	1808	1808
1638	51	41	41
869	757	1658	1658
1658	757	1681	1681
41	757	1638	1638
869	1638	757	757
974	1808	287	287
160	1277	1524	1524
1277	1347	1302	1302
1524	1274	160	160
908	910	840	840
840	288	908	908
910	908	909	909
1656	1680	41	41
1651	1656	52	52
1656	1651	1680	1680
1301	1274	1299	1299
1299	1300	1301	1301
1274	1301	160	160
1299	161	1300	1300
1656	41	51	51
1299	176	161	161
881	1679	1652	1652
881	1652	1651	1651
1679	881	1636	1636
1636	42	1679	1679
881	1651	52	52
542	176	1272	1272
867	908	838	838
288	838	908	908
542	161	176	176
1648	53	43	43
542	1298	1322	1322
542	1272	1298	1298
1272	850	1298	1298
864	868	866	866
866	863	864	864
868	864	461	461
43	1650	1648	1648
612	1648	1650	1650
1322	1298	535	535
535	1366	1322	1322
535	150	1366	1366
1636	612	1650	1650
1650	42	1636	1636
535	1298	1271	1271
1271	1298	850	850
535	1271	1297	1297
535	1296	150	150
1635	1676	43	43
1296	535	1297	1297
1646	1635	54	54
1635	1646	1676	1676
541	100	163	163
1635	43	53	53
1631	55	44	44
883	862	861	861
862	883	865	865
1633	1674	1647	1647
1633	1647	1646	1646
1674	1633	1630	1630
1631	44	1675	1675
1518	541	1449	1449
541	1518	100	100
862	865	289	289
541	1295	1449	1449
1633	1646	54	54
56	807	611	611
807	56	45	45
458	882	903	903
44	1645	807	807
611	807	1645	1645
1288	101	1513	1513
861	290	458	458
1645	44	55	55
1515	538	1290	1290
1515	1290	1291	1291
101	1288	538	538
538	1515	101	101
1267	1312	1289	1289
165	1312	1267	1267
1628	57	46	46
45	56	1628	1628
1628	1644	45	45
1628	46	1644	1644
1267	1268	165	165
152	1268	1286	1286
1268	152	165	165
902	901	859	859
882	859	901	901
1286	166	1287	1287
1286	1287	152	152
1627	47	1669	1669
860	279	902	902
46	1627	684	684
1627	1669	684	684
860	902	859	859
1627	46	57	57
1286	177	166	166
166	177	536	536
534	536	177	177
534	178	536	536
178	167	536	536
1622	58	48	48
1053	280	900	900
1053	900	279	279
915	842	1625	1625
1625	842	47	47
1667	842	1622	1622
915	1622	842	842
1622	48	1667	1667
1053	279	857	857
1625	47	1598	1598
1621	608	1620	1620
1621	1620	1570	1570
58	608	48	48
609	48	608	608
1053	291	280	280
608	1621	609	609
1264	1382	167	167
1382	1264	179	179
179	168	1382	1382
1621	1570	1642	1642
1621	1642	1641	1641
457	922	291	291
291	922	280	280
457	879	922	922
1264	167	178	178
1621	1641	839	839
1621	839	609	609
606	1596	59	59
1616	606	858	858
858	1613	1616	1616
606	1616	1596	1596
1263	1309	168	168
1309	1263	180	180
50	1640	59	59
606	59	1640	1640
878	281	880	880
878	880	879	879
1263	168	179	179
879	449	878	878
606	870	858	858
870	49	858	858
1308	1262	1259	1259
1262	1308	1309	1309
878	877	281	281
1259	169	1308	1308
607	60	1609	1609
607	1609	51	51
1262	1309	180	180
292	876	281	281
1658	1612	869	869
607	869	1612	1612
1612	1658	50	50
1638	869	607	607
607	51	1638	1638
292	281	877	877
1612	50	59	59
1259	181	169	169
1285	181	1284	1284
1581	1284	181	181
181	1285	169	169
605	1608	1637	1637
894	876	293	293
605	1656	1609	1609
1609	1656	51	51
52	1656	1637	1637
605	1637	1656	1656
182	1284	1581	1581
1284	182	170	170
1258	1283	171	171
1283	1258	184	184
184	172	1283	1283
1258	171	183	183
1636	881	1607	1607
604	1607	881	881
293	849	282	282
294	282	849	849
282	894	293	293
1637	1608	881	881
604	881	1608	1608
881	52	1637	1637
1282	1281	172	172
1281	1282	185	185
185	173	1281	1281
848	283	875	875
1282	172	184	184
1648	612	1606	1606
603	1606	612	612
1606	53	1648	1648
294	848	875	875
875	282	294	294
1607	603	612	612
612	1636	1607	1607
603	1607	61	61
848	847	283	283
1255	1304	173	173
1304	1255	1253	1253
1253	174	1304	1304
873	284	874	874
602	1635	53	53
1255	173	185	185
54	1635	1604	1604
602	1604	1635	1635
283	847	874	874
873	874	847	847
602	53	1606	1606
602	1606	62	62
1253	1254	174	174
873	295	284	284
1303	1254	1250	1250
1254	1303	174	174
1250	175	1303	1303
601	64	1602	1602
601	1602	55	55
285	872	296	296
456	296	872	872
600	1633	1605	1605
1605	1633	54	54
1630	1633	600	600
601	55	1631	1631
295	456	872	872
872	284	295	295
1605	54	1604	1604
1605	1604	63	63
1250	186	175	175
1251	1278	175	175
1302	1251	1275	1275
1251	1302	1278	1278
1629	611	599	599
599	1601	1629	1629
611	1629	56	56
1251	175	186	186
296	871	285	285
1645	1602	611	611
599	611	1602	1602
1602	1645	55	55
1277	1276	1524	1524
1276	1277	1302	1302
297	871	845	845
296	845	871	871
871	297	286	286
532	1274	1524	1524
1524	1276	532	532
1276	1302	1275	1275
843	287	286	286
56	1629	1628	1628
598	1628	1629	1629
598	1600	1628	1628
1600	57	1628	1628
532	533	1526	1526
532	1526	531	531
843	286	297	297
598	1629	1601	1601
533	532	1276	1276
532	531	1274	1274
843	298	287	287
610	1598	47	47
299	974	298	298
298	974	287	287
299	910	974	974
821	176	1299	1299
610	47	1627	1627
1299	1274	531	531
1600	1599	1627	1627
610	1627	1599	1599
1627	57	1600	1600
821	1299	531	531
1623	594	1574	1574
1623	1574	1572	1572
1578	915	1598	1598
915	1578	594	594
594	1623	915	915
1623	1572	58	58
1625	1598	915	915
1622	915	1623	1623
1623	58	1622	1622
840	910	299	299
1619	593	997	997
1619	997	72	72
1572	592	58	58
608	58	592	592
840	841	288	288
592	1620	608	608
1619	72	1569	1569
1567	73	583	583
838	288	841	841
584	1248	1566	1566
1248	1266	1268	1268
1616	1613	1562	1562
1616	1562	591	591
1566	1267	1289	1289
1567	1288	1513	1513
838	300	867	867
591	1596	1616	1616
1248	1268	1267	1267
1596	65	59	59
1267	1566	1248	1248
1567	1513	1269	1269
1567	1269	73	73
1268	1266	1246	1246
1246	1286	1268	1268
1246	177	1286	1286
315	866	301	301
866	868	301	301
932	65	1595	1595
863	866	315	315
60	607	1595	1595
1595	1558	60	60
1246	187	177	177
865	863	289	289
932	607	1612	1612
932	1612	59	59
177	187	534	534
530	534	187	187
607	932	1595	1595
178	534	188	188
530	188	534	534
289	863	315	315
932	59	65	65
1558	937	60	60
937	1558	1594	1594
1608	605	1594	1594
1594	1593	1608	1608
834	862	289	289
861	834	303	303
303	290	861	861
834	861	862	862
1609	60	937	937
937	605	1609	1609
605	937	1594	1594
834	289	302	302
179	1264	189	189
529	189	1264	1264
66	61	954	954
188	529	1264	1264
1264	178	188	188
833	458	290	290
833	882	458	458
954	604	1608	1608
1607	954	61	61
954	1607	604	604
833	290	303	303
954	1608	1593	1593
180	1263	1261	1261
1245	1261	1263	1263
1554	62	957	957
957	1592	1554	1554
189	1245	1263	1263
1263	179	189	189
833	454	882	882
1261	190	180	180
454	859	882	882
1606	957	62	62
957	1606	603	603
1262	1260	1259	1259
1242	1259	1260	1260
1260	1262	180	180
603	1592	957	957
61	1592	603	603
1592	61	66	66
1260	180	190	190
962	1591	1066	1066
962	1066	1552	1552
962	1552	63	63
191	1259	1242	1242
1259	191	181	181
279	860	857	857
831	857	860	860
962	63	1604	1604
962	1604	602	602
181	191	1581	1581
528	1581	191	191
602	1591	962	962
859	831	860	860
62	1591	602	602
1591	62	1554	1554
1552	961	63	63
961	1552	1589	1589
64	601	1590	1590
1590	1550	64	64
528	192	1581	1581
1581	192	182	182
450	1053	304	304
304	1053	857	857
450	291	1053	1053
1605	63	961	961
961	600	1605	1605
600	961	1589	1589
184	1258	1257	1257
1241	1257	1258	1258
193	1241	1258	1258
1258	183	193	193
451	305	452	452
1550	963	64	64
963	1550	1585	1585
450	446	291	291
1601	599	1585	1585
1585	1583	1601	1601
291	446	457	457
1257	194	184	184
446	856	457	457
856	879	457	457
1602	64	963	963
963	599	1602	1602
599	963	1585	1585
1282	194	1238	1238
194	1282	184	184
1238	185	1282	1282
973	588	1547	1547
973	1547	68	68
588	973	1586	1586
447	827	855	855
827	1500	855	855
973	68	1599	1599
1238	195	185	185
1586	598	1601	1601
973	1599	1600	1600
973	1600	598	598
448	855	1059	1059
1059	855	1500	1500
598	1586	973	973
1255	195	1252	1252
195	1255	185	185
449	879	856	856
1586	1601	1583	1583
1252	1254	1253	1253
1252	1253	1255	1255
448	1059	825	825
1577	1598	914	914
914	596	1577	1577
1598	1577	1578	1578
914	68	596	596
852	878	826	826
449	826	878	878
878	852	877	877
824	292	877	877
1252	196	1254	1254
914	610	1599	1599
914	1598	610	610
1254	196	1236	1236
1236	1250	1254	1254
824	877	852	852
1236	186	1250	1250
914	1599	68	68
1544	1573	979	979
595	979	1573	1573
1573	1544	70	70
69	979	1579	1579
595	1579	979	979
824	306	292	292
1573	70	1571	1571
1236	197	186	186
444	876	292	292
293	876	851	851
444	851	876	876
1237	1251	186	186
1275	1237	198	198
1237	1275	1251	1251
444	292	306	306
1271	850	445	445
445	1297	1271	1271
1237	186	197	197
445	307	1297	1297
70	587	1571	1571
593	1571	587	587
587	997	593	593
997	71	72	72
442	294	849	849
851	1273	849	849
442	849	1273	1273
849	293	851	851
198	533	1276	1276
1276	1275	198	198
441	1272	176	176
1526	1859	207	207
1526	207	320	320
1859	1526	533	533
822	848	294	294
1526	320	531	531
1024	1535	1532	1532
1024	1532	74	74
1535	590	1563	1563
1563	73	1535	1535
823	441	176	176
1535	1024	590	590
822	294	442	442
1023	75	65	65
823	443	819	819
1563	1614	583	583
583	73	1563	1563
1023	65	1596	1596
1023	1596	591	591
822	820	848	848
848	820	847	847
584	1615	1234	1234
440	873	847	847
199	1248	1234	1234
584	1234	1248	1248
1248	199	1266	1266
440	308	873	873
308	295	873	873
75	1560	65	65
1595	65	1560	1560
820	440	847	847
1558	1595	1560	1560
1560	77	1558	1558
1266	199	526	526
526	1246	1266	1266
526	187	1246	1246
456	818	1087	1087
818	456	295	295
1087	296	456	456
77	1034	1558	1558
1594	1558	1034	1034
1232	526	1231	1231
526	1232	187	187
818	295	308	308
1593	1594	1034	1034
1034	1557	1593	1593
187	1232	530	530
525	530	1232	1232
188	530	1230	1230
525	1230	530	530
1087	309	296	296
296	309	845	845
79	66	1046	1046
954	1046	66	66
954	1593	1046	1046
1593	1557	1046	1046
1230	200	188	188
524	529	200	200
200	529	188	188
189	529	524	524
845	310	297	297
844	843	297	297
843	844	311	311
311	298	843	843
1530	1554	1060	1060
1592	1060	1554	1554
1554	1530	1528	1528
524	201	189	189
844	297	310	310
1261	1245	1244	1244
1228	1244	1245	1245
1244	190	1261	1261
201	1228	1245	1245
1245	189	201	201
66	1060	1592	1592
1060	66	79	79
817	299	298	298
299	817	312	312
1591	1528	1066	1066
1244	202	190	190
817	298	311	311
1067	80	1551	1551
1260	1243	1242	1242
1226	1242	1243	1243
1243	1260	190	190
1554	1528	1591	1591
1243	190	202	202
815	840	299	299
840	815	313	313
313	841	840	840
80	1073	1551	1551
1588	1551	1073	1073
203	1242	1226	1226
1242	203	191	191
815	299	312	312
1549	1587	1074	1074
1074	81	1549	1549
191	523	528	528
192	528	204	204
523	204	528	528
523	191	203	203
813	838	841	841
838	813	314	314
314	300	838	838
81	1080	1549	1549
1584	1549	1080	1080
813	841	313	313
1582	1584	1080	1080
1080	82	1582	1582
1257	1241	1240	1240
1223	1240	1241	1241
1240	194	1257	1257
205	1223	1241	1241
1241	193	205	205
301	439	315	315
1229	1546	589	589
1546	1229	83	83
589	82	1229	1229
1240	1239	194	194
438	300	314	314
1546	83	67	67
522	1238	194	194
1238	522	1221	1221
1221	195	1238	1238
522	194	1239	1239
1583	588	1586	1586
589	1582	82	82
455	289	315	315
455	302	289	289
1545	1576	597	597
1576	1545	69	69
597	83	1545	1545
1221	1222	195	195
1576	69	1579	1579
521	1252	195	195
1252	521	1217	1217
1217	196	1252	1252
521	195	1222	1222
597	67	83	83
808	834	316	316
316	834	302	302
303	834	808	808
1522	1544	1101	1101
979	1101	1544	1544
1544	1522	85	85
979	69	1101	1101
69	84	1101	1101
1217	206	196	196
1544	85	70	70
196	1218	520	520
520	1236	196	196
520	197	1236	1236
808	317	303	303
1218	196	206	206
832	833	317	317
317	833	303	303
832	454	833	833
85	1113	70	70
587	70	1113	1113
520	1215	197	197
71	997	1113	1113
587	1113	997	997
1113	1521	71	71
1237	1216	519	519
1216	1237	197	197
519	198	1237	1237
832	318	454	454
1216	197	1215	1215
436	454	318	318
859	454	319	319
436	319	454	454
519	1235	198	198
533	1235	1859	1859
1871	1859	1235	1235
1235	533	198	198
857	831	830	830
830	304	857	857
1535	1511	1532	1532
1532	1511	87	87
86	1511	1535	1535
1859	1871	207	207
319	806	831	831
830	831	806	806
831	859	319	319
1532	87	74	74
829	1196	1197	1197
829	1197	453	453
830	806	1195	1195
829	453	305	305
1233	217	209	209
858	1233	1613	1613
1233	858	217	217
1535	73	86	86
1234	208	199	199
87	1139	74	74
1559	74	1139	1139
452	305	453	453
76	1559	1139	1139
1139	88	76	76
1203	526	199	199
517	1231	526	526
526	1203	517	517
1447	825	579	579
1059	579	825	825
826	1446	852	852
1203	199	208	208
1182	516	1204	1204
1204	209	1182	1182
1033	1510	89	89
88	1510	76	76
1033	76	1510	1510
517	1199	1231	1231
1231	1199	1232	1232
1294	1296	307	307
1033	89	1556	1556
1232	1199	1734	1734
1734	525	1232	1232
1198	200	1230	1230
1198	1230	525	525
1293	306	824	824
525	1734	1198	1198
824	852	1446	1446
1293	824	1448	1448
1446	1448	824	824
1177	1198	1734	1734
1198	1177	210	210
1178	1735	1200	1200
89	1165	1047	1047
1198	210	200	200
1297	307	1296	1296
1047	1165	78	78
1165	90	78	78
210	524	200	200
1748	1227	524	524
1227	201	524	524
1748	524	210	210
1047	1556	89	89
1173	1227	1748	1748
1748	1900	1173	1173
1529	1508	91	91
1174	1748	210	210
1748	1174	1900	1900
1061	90	1529	1529
1529	90	1508	1508
1913	1879	1079	1079
487	1079	1879	1879
1529	91	1527	1527
487	1879	886	886
443	531	320	320
443	821	531	531
1244	1787	211	211
211	202	1244	1244
1787	1244	1228	1228
443	803	819	819
443	320	803	803
78	90	1061	1061
1227	515	1228	1228
1228	201	1227	1227
487	1876	1079	1079
1079	1876	1049	1049
487	1843	1876	1876
1169	211	1787	1787
1787	515	1169	1169
91	1193	1527	1527
1067	1527	1193	1193
1912	486	1875	1875
488	1875	486	486
1875	1911	1912	1912
515	1787	1228	1228
80	1067	1193	1193
1193	92	80	80
664	1496	1842	1842
443	823	821	821
176	821	823	823
1420	1932	1418	1418
1932	1420	664	664
1783	1226	1243	1243
1783	1243	202	202
1496	664	1420	1420
488	1876	1843	1843
488	486	1876	1876
486	1049	1876	1876
308	440	321	321
1783	202	211	211
488	1838	1875	1875
488	1843	1838	1838
440	820	804	804
1783	211	1194	1194
1783	1194	514	514
93	1074	1202	1202
927	5	1933	1933
514	1226	1783	1783
1224	1226	514	514
1226	1224	203	203
1933	1932	927	927
1074	93	81	81
1798	523	1224	1224
1224	523	203	203
1811	204	523	523
1834	1908	1911	1911
1798	1811	523	523
802	1087	818	818
802	818	308	308
1087	802	322	322
322	309	1087	1087
1073	80	1201	1201
1201	80	92	92
1875	1834	1911	1911
1164	1810	1799	1799
1799	1924	1164	1164
1810	1164	213	213
1166	1799	1225	1225
1799	1166	1924	1924
802	308	321	321
94	1080	1219	1219
1933	5	1	1
1811	214	204	204
1080	94	82	82
1812	1239	1240	1240
1812	1240	1223	1223
1933	1	661	661
801	845	309	309
1223	205	215	215
845	801	800	800
800	310	845	845
1080	81	1219	1219
1219	81	93	93
380	1908	1834	1834
1812	511	1161	1161
1812	1161	1192	1192
1223	215	511	511
801	309	322	322
1229	1372	95	95
1372	1229	82	82
82	94	1372	1372
511	1812	1223	1223
1812	1192	1239	1239
1229	95	83	83
1819	522	1239	1239
800	323	310	310
1221	1819	1220	1220
1220	1222	1221	1221
1819	1221	522	522
661	1	1523	1523
844	323	798	798
323	844	310	310
798	311	844	844
1819	1239	1192	1192
1191	1220	1819	1819
1819	510	1191	1191
1545	1505	84	84
1819	1192	510	510
1505	1545	83	83
83	95	1505	1505
660	1416	1523	1523
661	1523	1416	1416
1545	84	69	69
381	1906	1873	1873
1873	1831	381	381
798	324	311	311
509	521	1222	1222
1190	206	1217	1217
1190	1217	521	521
521	509	1190	1190
817	324	814	814
324	817	311	311
814	312	817	817
1220	1191	1222	1222
509	1222	1191	1191
1187	1190	509	509
1190	1187	216	216
1101	582	1522	1522
1522	582	97	97
1101	96	582	582
660	1523	6	6
1190	216	206	206
1522	97	85	85
1655	1831	1830	1830
1655	381	1831	1831
814	325	312	312
1189	520	1218	1218
1189	1218	206	206
508	1215	520	520
1655	1830	382	382
520	1189	508	508
815	325	796	796
325	815	312	312
796	313	815	815
84	96	1101	1101
1189	206	216	216
1188	508	1189	1189
1189	216	1188	1188
1113	581	98	98
1870	382	1830	1830
97	581	85	85
1113	85	581	581
1214	1215	1185	1185
508	1185	1215	1215
1113	98	1521	1521
1830	942	1870	1870
796	326	313	313
1216	1214	1849	1849
1849	519	1216	1216
1214	1216	1215	1215
1870	942	1905	1905
942	1869	1905	1905
813	326	795	795
326	813	313	313
795	314	813	813
1849	507	1184	1184
1185	1849	1214	1214
1849	1185	507	507
71	1521	1249	1249
1249	1197	71	71
1249	453	1197	1197
1212	519	1184	1184
1849	1184	519	519
519	1212	1235	1235
1905	1869	1904	1904
1902	1904	1869	1869
1871	1207	207	207
795	811	314	314
1902	1869	644	644
809	438	811	811
811	438	314	314
315	439	810	810
453	1249	1384	1384
1384	452	453	453
1917	1555	7	7
1555	1917	658	658
1919	1555	659	659
658	659	1555	1555
1871	1235	1212	1212
383	1902	644	644
644	1867	383	383
1148	1206	1872	1872
1872	501	1148	1148
1872	1213	501	501
1447	99	1449	1449
810	327	315	315
1518	1449	99	99
652	383	1867	1867
500	217	858	858
437	455	327	327
327	455	315	315
858	49	500	500
302	455	437	437
652	1867	1826	1826
1534	102	86	86
658	1917	1914	1914
437	316	302	302
73	1269	1534	1534
1534	86	73	73
791	808	316	316
808	791	789	789
789	317	808	808
1182	209	217	217
1513	1514	1269	1269
1534	1269	1514	1514
1514	1513	101	101
1145	1179	506	506
516	506	1179	1179
1179	1145	1144	1144
791	316	328	328
1511	1422	103	103
516	1182	506	506
102	1511	86	86
1511	102	1422	1422
652	643	377	377
1688	377	643	643
1178	1200	1179	1179
516	1179	1200	1200
1179	1144	1178	1178
1511	103	87	87
1914	1917	1862	1862
1688	643	1864	1864
790	832	317	317
832	790	788	788
788	318	832	832
1914	1862	1624	1624
1735	1143	1176	1176
1176	1143	218	218
790	317	789	789
1144	1143	1178	1178
1735	1178	1143	1143
1495	1320	87	87
1139	87	1320	1320
87	103	1495	1495
1899	1688	1864	1864
1176	218	1175	1175
1177	1174	210	210
88	1139	1320	1320
1320	113	88	88
788	329	318	318
318	329	436	436
1374	436	329	329
319	436	805	805
1374	805	436	436
1142	1172	1901	1901
1901	778	1142	1142
1172	1142	219	219
778	1901	1175	1175
1175	218	778	778
1510	1492	1430	1430
113	1510	88	88
1510	113	1492	1492
1692	1899	980	980
1899	1864	980	980
1510	1430	89	89
1863	1692	980	980
1692	1863	1928	1928
1173	1171	515	515
515	1227	1173	1173
1170	1172	219	219
1898	1928	1863	1863
220	1169	1910	1910
515	1910	1169	1169
515	1171	1910	1910
1165	1430	104	104
1430	1165	89	89
1665	2	1624	1624
2	1665	1666	1666
805	330	806	806
1195	806	330	330
806	319	805	805
1897	1816	386	386
1165	104	90	90
1898	1863	1815	1815
1122	1197	1196	1196
1196	586	1122	1122
1195	330	585	585
1897	386	1896	1896
1169	1167	1194	1194
514	1194	1167	1167
1194	211	1169	1169
1167	1169	220	220
1138	513	1168	1168
513	1138	222	222
1508	1509	105	105
1509	1508	90	90
90	104	1509	1509
1211	440	804	804
1210	803	320	320
527	321	440	440
513	222	1166	1166
513	1166	1225	1225
1508	105	91	91
1894	1896	386	386
440	1211	527	527
1210	320	1208	1208
1211	1209	527	527
1666	654	2	2
654	1666	1891	1891
653	1891	1666	1666
527	331	321	321
223	1164	1924	1924
1924	1137	223	223
1137	1924	1166	1166
1166	222	1137	1137
1444	1345	91	91
1193	91	1345	1345
91	105	1444	1444
1894	1922	1923	1923
1923	1922	670	670
802	331	782	782
331	802	321	321
782	322	802	802
92	1193	1345	1345
1345	116	92	92
1164	1162	213	213
512	212	1163	1163
1162	1164	223	223
1891	653	1893	1893
782	332	322	322
512	1134	1160	1160
1160	1134	224	224
1485	93	1202	1202
93	1485	106	106
1136	1134	1163	1163
512	1163	1134	1134
1162	223	1135	1135
1202	117	1485	1485
642	1860	816	816
816	1922	642	642
783	801	322	322
800	783	333	333
333	323	800	800
783	800	801	801
783	322	332	332
1858	816	1860	1860
816	1858	1889	1889
1161	1132	1192	1192
510	1192	1132	1132
1133	1160	224	224
1201	92	116	116
510	1132	1159	1159
1483	94	1219	1219
94	1483	107	107
1891	1893	1892	1892
1219	106	1483	1483
799	798	323	323
510	1159	1191	1191
1159	226	1191	1191
798	799	334	334
334	324	798	798
647	1889	1858	1858
799	323	333	333
647	1858	1888	1888
509	1191	226	226
1219	93	106	106
647	1888	1887	1887
509	505	1156	1156
509	226	505	505
1482	95	1372	1372
95	1482	108	108
1372	107	1482	1482
781	814	324	324
1186	1187	1156	1156
509	1156	1187	1187
1156	227	1186	1186
1187	1186	216	216
814	781	335	335
335	325	814	814
781	324	334	334
1724	1055	1890	1890
1186	1155	1188	1188
508	1188	1155	1155
1188	216	1186	1186
1155	1186	227	227
1372	94	107	107
1888	1856	1887	1887
837	1887	1856	1856
508	503	229	229
508	1155	503	503
1373	84	1505	1505
84	1373	96	96
1505	108	1373	1373
325	797	796	796
435	796	797	797
508	229	1185	1185
837	1856	384	384
797	325	335	335
1892	1724	651	651
3	651	1724	1724
651	1891	1892	1892
1724	1892	1055	1055
507	1185	1153	1153
1153	1185	229	229
1505	95	108	108
435	336	796	796
796	336	326	326
507	1153	1131	1131
1479	582	1504	1504
1724	1890	1790	1790
326	1405	795	795
3	1724	1790	1790
1183	1184	1131	1131
507	1131	1184	1184
1131	1150	1183	1183
1184	1183	1212	1212
582	1479	97	97
1886	384	1856	1856
1405	326	336	336
1886	1856	1854	1854
1886	1854	1779	1779
582	96	1504	1504
1504	96	1480	1480
1886	1779	1885	1885
1886	1885	385	385
1405	337	795	795
795	337	811	811
1183	1150	1212	1212
501	1213	1151	1151
109	581	1477	1477
581	97	1477	1477
97	1479	1477	1477
811	1409	809	809
1409	792	809	809
793	327	810	810
581	109	98	98
1409	811	337	337
646	4	1789	1789
1868	1789	4	4
613	614	49	49
49	614	500	500
500	614	1146	1146
793	338	327	327
500	1181	217	217
500	1146	1181	1181
1384	1503	1520	1520
1384	98	1503	1503
98	109	1503	1503
1885	1779	1852	1852
327	338	437	437
1363	437	338	338
1363	316	437	437
1384	1520	452	452
1851	1884	1852	1852
1885	1852	1884	1884
1521	98	1384	1384
1384	1249	1521	1521
1839	3	1790	1790
1789	1868	1840	1840
506	1182	1181	1181
1182	217	1181	1181
231	1145	746	746
506	746	1145	1145
1363	328	316	316
506	1181	746	746
1181	1146	746	746
580	451	452	452
431	791	328	328
1145	231	1144	1144
789	791	342	342
431	342	791	791
580	452	1520	1520
1082	1850	1772	1772
1883	1772	1850	1850
1883	1851	1772	1772
1851	1852	1772	1772
431	328	339	339
580	1520	1474	1474
1880	1868	4	4
1474	1501	1064	1064
580	1474	1064	1064
1143	1126	232	232
1127	1143	1144	1144
1144	231	1127	1127
1143	1127	1126	1126
447	451	1064	1064
580	1064	451	451
790	775	429	429
775	790	789	789
1143	232	218	218
429	329	788	788
429	788	790	790
1903	1880	1878	1878
775	789	342	342
827	447	1064	1064
827	1064	1501	1501
1850	1848	657	657
657	1883	1850	1850
1848	1850	1082	1082
778	218	232	232
827	1501	1472	1472
786	430	774	774
429	787	329	329
1472	1500	827	827
1123	1142	778	778
1142	1123	233	233
778	232	1123	1123
657	1848	1882	1882
329	787	1374	1374
1424	1374	787	787
805	1374	772	772
1424	772	1374	1374
772	330	805	805
1142	233	219	219
579	1497	110	110
579	828	1497	1497
828	1500	1497	1497
1496	1878	1842	1842
219	1141	1170	1170
1909	1170	1141	1141
1141	219	233	233
1847	1882	1848	1848
234	221	1141	1141
1909	1141	221	221
772	343	330	330
99	579	110	110
579	99	1447	1447
639	886	1847	1847
1847	1848	639	639
1122	71	1197	1197
72	1122	586	586
1122	72	71	71
1059	828	579	579
828	1059	1500	1500
1469	578	1498	1498
1498	110	1469	1469
1496	1903	1878	1878
585	330	343	343
221	1140	1168	1168
1140	221	234	234
1466	1292	578	578
1498	578	1292	1292
1292	1466	164	164
585	343	1568	1568
586	1569	72	72
235	1138	1140	1140
1168	1140	1138	1138
1498	100	1518	1518
1498	1518	99	99
100	1498	1292	1292
886	1844	487	487
1844	886	639	639
1138	235	222	222
1498	99	110	110
1842	1874	664	664
1137	222	235	235
527	518	784	784
784	331	527	527
1843	487	1844	1844
1844	387	1843	1843
527	1209	518	518
1120	223	1137	1137
1137	1121	1120	1120
1137	235	1121	1121
1208	320	207	207
164	1466	573	573
428	782	331	331
782	428	767	767
767	332	782	782
1371	573	121	121
573	1371	539	539
164	573	539	539
428	331	784	784
1838	1836	1837	1837
1836	1838	1843	1843
1843	387	1836	1836
1135	223	1120	1120
1834	1875	1838	1838
1838	1837	1834	1834
1134	1119	236	236
767	768	332	332
1119	1134	1136	1136
1135	1120	1118	1118
427	783	332	332
1134	236	224	224
333	427	764	764
427	333	783	783
576	1414	1515	1515
1515	1414	101	101
927	664	1874	1874
576	1464	1414	1414
1464	1462	1414	1414
927	1932	664	664
427	332	768	768
576	1515	1291	1291
1133	224	236	236
576	1291	1371	1371
1371	1291	539	539
1834	1837	388	388
764	345	333	333
1117	812	1133	1133
1158	1133	812	812
1133	236	1117	1117
1931	1	5	5
799	765	426	426
765	799	333	333
426	334	799	799
225	1158	812	812
812	237	225	225
577	111	102	102
1834	388	380	380
765	333	345	345
577	1534	1514	1514
577	102	1534	1534
577	1414	1462	1462
577	1514	1414	1414
1514	101	1414	1414
1873	380	388	388
426	762	334	334
1422	1439	112	112
237	499	225	225
504	225	499	499
111	1422	102	102
1422	111	1439	1439
781	763	425	425
763	781	334	334
425	335	781	781
228	1157	499	499
504	499	1157	1157
499	238	228	228
1422	112	103	103
1873	388	1832	1832
763	334	762	762
1	1931	1523	1523
228	498	1154	1154
502	1154	498	498
498	228	238	238
1831	1873	1832	1832
1832	389	1831	1831
425	346	335	335
239	230	498	498
502	498	230	230
1493	1320	1495	1495
1320	1493	113	113
1495	112	1493	1493
797	760	435	435
423	435	760	760
760	797	335	335
336	435	759	759
423	759	435	435
760	335	346	346
1831	389	390	390
230	835	1152	1152
835	230	239	239
1495	103	112	112
1831	390	1830	1830
1111	1130	835	835
1152	835	1130	1130
1130	1111	1129	1129
1494	1492	113	113
421	1405	779	779
779	1405	336	336
1130	1129	1151	1151
337	1405	421	421
6	1523	949	949
1492	114	1430	1430
930	501	1151	1151
1148	501	1149	1149
930	1149	501	501
779	336	759	759
930	1151	1129	1129
390	391	1830	1830
942	1830	391	391
421	756	337	337
1457	104	1430	1430
660	723	1919	1919
723	1555	1919	1919
1430	114	1457	1457
723	7	1555	1555
6	723	660	660
1149	686	1148	1148
419	1409	756	756
756	1409	337	337
792	1409	748	748
419	748	1409	1409
749	338	793	793
1869	942	391	391
644	1869	638	638
638	1869	391	391
749	348	338	338
1509	1491	105	105
105	1491	115	115
1509	104	1491	1491
644	638	1866	1866
338	751	1363	1363
433	1363	751	751
433	339	1363	1363
339	328	1363	1363
644	1866	1867	1867
751	338	348	348
1146	1128	746	746
1128	1146	251	251
1486	1345	1444	1444
1345	1486	116	116
1444	115	1486	1486
1866	1826	1867	1867
777	432	340	340
240	231	1128	1128
746	1128	231	231
745	341	432	432
1826	1824	392	392
432	777	745	745
777	340	350	350
1444	105	115	115
392	652	1826	1826
351	341	745	745
1127	231	240	240
1485	1488	118	118
1488	1485	117	117
776	351	1417	1417
1417	430	776	776
351	776	341	341
1097	1126	1127	1127
1127	240	1097	1097
1485	118	106	106
643	652	392	392
430	1417	774	774
1126	241	232	232
1917	8	1862	1862
710	1417	351	351
1417	710	417	417
643	1825	1864	1864
1864	1825	1818	1818
417	774	1417	1417
643	392	1825	1825
744	774	417	417
774	744	786	786
1123	232	1125	1125
1125	232	241	241
1483	1484	1453	1453
1484	1483	106	106
106	118	1484	1484
242	1123	1125	1125
771	1425	352	352
352	344	771	771
1483	1453	107	107
1123	242	233	233
1425	786	744	744
1425	744	416	416
1864	1818	980	980
1425	416	352	352
233	496	1141	1141
496	233	242	242
1482	1453	119	119
1453	1482	107	107
243	234	496	496
1141	496	234	234
1861	655	1862	1862
1482	119	108	108
1665	1624	1862	1862
1862	655	1665	1665
1817	980	1818	1818
980	1817	1863	1863
234	888	1140	1140
888	234	243	243
1642	1570	344	344
1373	1452	1480	1480
1452	1373	108	108
108	119	1452	1452
1090	235	888	888
1140	888	235	235
235	1090	244	244
518	727	770	770
1148	728	1206	1206
1373	1480	96	96
1815	1863	1817	1817
518	770	784	784
1209	1205	727	727
727	518	1209	1209
1207	1208	207	207
1121	235	244	244
1504	1481	1479	1479
1481	574	1479	1479
393	386	1816	1816
1121	994	1120	1120
1120	994	245	245
767	1432	766	766
766	768	767	767
1432	767	428	428
244	994	1121	1121
770	742	428	428
1432	428	742	742
428	784	770	770
740	766	1432	1432
1432	415	740	740
1432	742	415	415
1480	1481	1504	1504
1481	1480	575	575
1666	1665	1813	1813
655	1813	1665	1665
1894	386	393	393
1118	1120	245	245
1478	109	1477	1477
1477	1479	1478	1478
109	1478	1475	1475
1894	393	642	642
413	427	768	768
1086	236	1119	1119
236	1086	246	246
738	345	764	764
738	764	427	427
427	413	738	738
1894	642	1922	1922
766	740	768	768
413	768	740	740
734	738	413	413
738	734	353	353
1666	1813	653	653
738	353	345	345
1117	236	246	246
737	426	765	765
737	765	345	345
812	1117	1116	1116
1117	495	1116	1116
411	762	426	426
1117	246	495	495
426	737	411	411
1520	1503	1475	1475
1475	1740	1520	1520
737	345	353	353
1860	642	1324	1324
1324	1858	1860	1860
237	812	1116	1116
735	411	737	737
737	353	735	735
109	1475	1503	1503
411	729	762	762
1474	1740	1473	1473
1474	1473	120	120
499	494	1115	1115
763	729	1443	1443
1443	425	763	763
729	763	762	762
499	237	494	494
237	1116	494	494
1443	346	425	425
1474	120	1501	1501
238	499	1115	1115
1115	247	238	238
1055	1892	1853	1853
1893	1853	1892	1892
1853	640	1055	1055
1442	409	725	725
701	1442	730	730
1442	701	409	409
1474	1520	1740	1740
238	1114	498	498
1114	238	247	247
1442	725	347	347
1324	1855	1858	1858
1855	1888	1858	1858
1472	120	1470	1470
498	493	239	239
239	493	1112	1112
726	424	761	761
726	761	347	347
498	1114	493	493
758	1459	722	722
1459	758	424	424
1499	1500	1472	1472
1472	1470	1499	1499
424	726	1459	1459
726	347	725	725
698	722	1459	1459
699	1459	726	726
726	725	699	699
1472	1501	120	120
1855	394	1856	1856
1856	1888	1855	1855
239	1112	835	835
1055	640	1890	1890
721	422	780	780
1111	492	1109	1109
754	755	422	422
835	1112	1111	1111
1111	1112	492	492
1469	1497	1471	1471
1497	1469	110	110
422	721	754	754
722	721	780	780
780	758	722	722
1856	394	1854	1854
1111	1109	1129	1129
1110	930	1129	1129
1499	1471	1497	1497
1497	1500	1499	1499
1471	1499	1470	1470
1149	930	1107	1107
1107	686	1149	1149
754	354	755	755
1110	1129	1109	1109
578	1517	1466	1466
578	1469	1517	1517
1469	1471	1517	1517
755	354	408	408
408	420	755	755
719	349	750	750
718	747	420	420
420	408	718	718
930	1110	1107	1107
1107	1108	686	686
715	718	408	408
719	716	355	355
497	686	1108	1108
720	408	354	354
645	1790	1091	1091
1091	1790	1890	1890
1778	1779	1854	1854
719	355	349	349
491	1104	497	497
1104	491	1105	1105
573	1466	121	121
497	1108	491	491
717	434	752	752
717	752	349	349
1100	1102	1913	1913
418	340	434	434
1100	1663	1102	1102
434	717	418	418
717	349	355	355
693	418	717	717
717	355	693	693
418	350	340	340
26	1663	1100	1100
1100	248	26	26
1464	121	1461	1461
1779	1731	1852	1852
1464	1461	1462	1462
350	713	777	777
713	350	356	356
1464	576	1371	1371
1464	1371	121	121
1071	250	960	960
777	713	711	711
710	745	711	711
777	711	745	745
711	357	710	710
745	710	351	351
1463	122	1462	1462
577	1462	122	122
1462	1461	1463	1463
4	10	1881	1881
4	1881	1880	1880
32	1098	1683	1683
1098	1099	1683	1683
1773	1082	1772	1772
111	577	122	122
1772	1852	1731	1731
1772	1731	1773	1773
965	614	613	613
1146	965	251	251
965	1146	614	614
1683	1099	965	965
689	417	691	691
417	689	358	358
965	613	1683	1683
417	710	691	691
710	357	691	691
965	964	251	251
965	1099	964	964
417	358	709	709
417	709	744	744
111	122	1439	1439
1878	1761	1842	1842
1439	1460	112	112
416	744	709	709
416	1565	352	352
352	1565	687	687
251	490	1128	1128
358	1565	709	709
416	709	1565	1565
1848	1082	1846	1846
1128	490	240	240
240	490	1096	1096
1493	1460	1494	1494
1881	1761	1880	1880
1878	1880	1761	1761
1493	1494	113	113
639	1848	1846	1846
1097	240	1096	1096
352	687	344	344
1642	344	687	687
1493	112	1460	1460
1641	1642	687	687
1096	972	1097	1097
1124	1126	972	972
1097	972	1126	1126
1126	1124	241	241
114	1492	1494	1494
1494	123	114	114
741	769	403	403
728	403	769	769
403	359	741	741
1125	241	1124	1124
1125	977	242	242
242	977	1092	1092
1125	1124	977	977
1457	1455	1454	1454
639	1385	1844	1844
387	1844	1385	1385
1455	1457	114	114
114	123	1455	1455
1457	1454	1490	1490
1457	1490	104	104
741	683	743	743
414	743	683	683
743	769	741	741
683	741	359	359
242	1092	496	496
414	683	708	708
1842	1835	1874	1874
649	1874	1835	1835
496	985	243	243
243	985	260	260
496	1092	985	985
414	708	739	739
708	360	739	739
1491	1490	1456	1456
1490	1454	1456	1456
115	1491	1456	1456
412	739	360	360
243	260	888	888
412	407	706	706
412	360	407	407
1491	104	1490	1490
1090	1025	244	244
888	260	1090	1090
1090	260	1025	1025
732	733	706	706
412	706	733	733
706	361	732	732
734	731	353	353
1836	395	1837	1837
1456	1486	115	115
1836	387	395	395
1486	1487	116	116
1180	927	649	649
649	927	1874	1874
1180	5	927	927
732	705	736	736
410	736	705	705
735	353	731	731
705	732	361	361
410	705	702	702
994	1089	252	252
701	730	702	702
410	702	730	730
702	362	701	701
124	118	1488	1488
1089	994	244	244
994	252	245	245
362	700	701	701
409	701	700	700
724	725	700	700
409	700	725	725
700	363	724	724
1833	388	1837	1837
1088	1085	245	245
1118	245	1085	1085
245	252	1088	1088
1484	124	128	128
1086	253	246	246
1484	128	1453	1453
699	725	724	724
699	724	363	363
677	698	406	406
1459	406	698	698
495	246	253	253
363	406	699	699
1459	699	406	406
1484	118	124	124
495	482	254	254
495	253	482	482
1431	125	1453	1453
1453	128	1431	1431
495	254	1116	1116
1453	125	119	119
1833	1755	388	388
1832	388	1755	1755
698	697	721	721
754	721	697	697
721	722	698	698
697	698	677	677
494	1116	254	254
754	697	696	696
389	1832	1755	1755
494	1010	1084	1084
494	254	1010	1010
720	754	696	696
696	364	720	720
754	720	354	354
575	1480	1452	1452
1931	1803	949	949
1803	1931	5	5
949	1523	1931	1931
247	1115	1084	1084
494	1084	1115	1115
1084	1083	247	247
408	720	405	405
405	720	364	364
247	1083	1114	1114
493	1114	1083	1083
408	405	694	694
1452	119	125	125
493	1028	255	255
493	1083	1028	1028
714	716	695	695
408	694	715	715
695	365	714	714
716	714	355	355
493	255	1112	1112
1478	1479	574	574
693	355	714	714
693	714	365	365
949	1828	6	6
492	1112	255	255
673	712	693	693
418	693	712	712
693	365	673	673
575	574	1481	1481
492	489	256	256
492	255	489	489
418	712	350	350
712	356	350	350
492	256	1109	1109
356	692	713	713
692	356	671	671
366	711	692	692
713	692	711	711
1109	1054	1110	1110
1054	1109	256	256
391	1753	1829	1829
1110	1054	1081	1081
711	366	357	357
1740	1475	1476	1476
1753	391	390	390
1106	1107	1081	1081
1110	1081	1107	1107
1107	1106	1108	1108
691	357	366	366
648	7	723	723
668	689	691	691
689	668	367	367
491	1108	1106	1106
691	366	669	669
691	669	668	668
1829	638	391	391
689	367	358	358
648	723	1828	1828
723	6	1828	1828
666	1565	1564	1564
1565	358	1564	1564
358	367	1564	1564
1912	1105	491	491
638	1829	637	637
1829	396	637	637
1565	666	687	687
120	1746	1470	1470
687	1561	1641	1641
1561	615	1641	1641
9	7	648	648
1561	1664	615	615
638	637	1866	1866
248	1100	1077	1077
1077	1100	1913	1913
1823	1561	687	687
687	666	1823	1823
248	1077	1045	1045
1824	637	1801	1801
1826	637	1824	1824
637	1826	1866	1866
1147	1148	686	686
9	1796	8	8
1796	1793	8	8
1824	1801	392	392
26	1076	485	485
1076	26	248	248
485	249	26	26
359	403	682	682
1517	571	1654	1654
1517	1654	1465	1465
1517	1471	1468	1468
1517	1468	571	571
9	1917	7	7
9	8	1917	1917
1076	248	1075	1075
1148	1147	403	403
403	728	1148	1148
1517	1465	1466	1466
1075	485	1076	1076
683	359	682	682
485	1072	249	249
1941	681	683	683
708	683	681	681
683	682	1941	1941
360	708	681	681
681	368	360	360
1466	1465	121	121
1465	1441	121	121
392	1801	1825	1825
1825	1801	1820	1820
1071	1039	257	257
1071	1072	1039	1039
8	15	1861	1861
1861	1862	8	8
1825	1820	1818	1818
32	1070	1098	1098
1070	32	250	250
368	402	360	360
407	360	402	402
1070	250	1071	1071
1070	1071	257	257
361	706	402	402
407	402	706	706
402	369	361	361
361	680	705	705
702	705	680	680
680	361	369	369
1461	121	1441	1441
1099	1098	1070	1070
1070	1069	1099	1099
702	680	679	679
1818	1820	1797	1797
1797	1817	1818	1818
1429	1438	1463	1463
122	1463	1438	1438
1463	1461	1429	1429
964	1099	1069	1069
362	702	679	679
679	370	362	362
964	258	251	251
1797	1279	1817	1817
1815	1817	1279	1279
700	678	371	371
370	700	362	362
700	370	678	678
1439	126	1460	1460
490	251	258	258
700	371	363	363
1280	393	1816	1816
490	258	1032	1032
490	1032	1096	1096
1439	122	1438	1438
1439	1438	126	126
406	1611	677	677
677	1611	372	372
371	1611	363	363
406	363	1611	1611
972	1332	1094	1094
972	1096	1332	1332
1096	1032	1332	1332
697	677	372	372
972	1094	1124	1124
636	642	393	393
372	676	697	697
696	697	676	676
123	1494	1458	1458
1094	1068	1124	1124
977	1124	1068	1068
364	696	676	676
676	1929	364	364
1305	1324	642	642
977	1068	259	259
364	401	405	405
401	364	1929	1929
636	1305	642	642
977	259	1092	1092
405	401	674	674
1455	1427	1454	1454
1455	123	1427	1427
985	1092	259	259
365	695	675	675
405	674	694	694
675	373	365	365
1036	653	1813	1813
641	1893	1036	1036
1036	1893	653	653
985	1346	260	260
985	259	1346	1346
673	365	373	373
1925	404	673	673
712	673	404	404
673	373	1925	1925
356	712	404	404
404	671	356	356
1027	1025	260	260
1324	1305	1575	1575
671	672	692	692
474	1855	1575	1575
1324	1575	1855	1855
1855	474	394	394
374	366	672	672
692	672	366	366
1486	1827	1435	1435
1486	1456	1827	1827
1089	244	1025	1025
1486	1435	1487	1487
1089	1065	252	252
641	1853	1893	1893
1089	1025	1065	1065
669	366	374	374
394	474	1854	1854
1649	668	669	669
669	374	1649	1649
668	375	367	367
1488	1436	124	124
1436	127	124	124
1088	483	1062	1062
1088	252	483	483
367	667	1564	1564
667	367	375	375
253	1086	1063	1063
1088	1062	1085	1085
1063	482	253	253
1778	1854	474	474
1564	399	666	666
666	399	665	665
1564	667	399	399
1890	16	1091	1091
16	1890	640	640
1823	666	665	665
128	124	127	127
482	261	254	254
125	1431	565	565
1010	254	261	261
497	1104	1942	1942
1010	261	1058	1058
646	10	4	4
497	1942	686	686
1083	1084	1058	1058
1010	1058	1084	1084
1058	1057	1083	1083
1777	1731	1779	1779
1779	1778	1777	1777
1731	1777	397	397
685	403	1147	1147
685	1147	686	686
685	682	403	403
575	572	574	574
575	1452	572	572
1452	125	572	572
685	686	1942	1942
1028	1083	1057	1057
1028	1013	489	489
685	1942	1907	1907
685	1907	1940	1940
1028	1057	1013	1013
685	1940	682	682
1940	1939	682	682
1028	489	255	255
1941	682	1939	1939
570	1729	1725	1725
1725	1729	574	574
574	1729	1478	1478
681	1580	1938	1938
1939	1580	1941	1941
681	1941	1580	1580
368	681	1938	1938
1761	1760	1842	1842
1761	1881	10	10
1082	1093	1846	1846
1054	1383	1052	1052
402	663	1937	1937
1054	256	1383	1383
402	368	663	663
368	1938	663	663
1737	1476	1478	1478
1476	1475	1478	1478
1054	1052	1081	1081
1081	1052	1106	1106
369	402	1937	1937
1937	376	369	369
1392	491	1106	1106
1729	1737	1478	1478
1052	1051	1392	1392
1392	1106	1052	1052
369	1936	680	680
679	680	1936	1936
1936	369	376	376
1093	1095	639	639
639	1846	1093	1093
679	1936	1935	1935
120	1473	1741	1741
1740	1741	1473	1473
1741	1746	120	120
370	679	1935	1935
1935	1934	370	370
1050	1392	1005	1005
1005	264	1050	1050
1392	1050	491	491
1912	1050	484	484
484	486	1912	1912
1050	1912	491	491
486	484	1049	1049
1385	639	1095	1095
678	662	377	377
484	1048	1049	1049
1934	678	370	370
678	1934	662	662
264	1048	1050	1050
484	1050	1048	1048
678	377	371	371
1762	387	1385	1385
1385	1632	1762	1762
387	1762	395	395
1385	1095	1632	1632
1078	1079	1049	1049
1471	1470	1468	1468
1913	1079	1103	1103
1078	1103	1079	1079
1078	1049	1048	1048
649	1835	11	11
1468	1470	1746	1746
1688	1611	1610	1610
1611	1688	378	378
377	1610	371	371
1611	371	1610	1610
1078	1048	481	481
1103	1077	1913	1913
1611	378	372	372
1077	1103	481	481
1078	481	1103	1103
481	1045	1077	1077
1465	1654	1441	1441
1044	1043	1045	1045
248	1045	1043	1043
378	1930	372	372
676	372	1930	1930
129	1441	1654	1654
11	1180	649	649
1441	129	1461	1461
1180	11	12	12
1075	248	1043	1043
1043	1042	1075	1075
1929	676	1930	1930
1429	1413	568	568
126	1438	568	568
1429	568	1438	1438
485	1075	1040	1040
1075	1042	1040	1040
401	1929	1926	1926
1429	1461	129	129
1041	485	1040	1040
485	1041	1072	1072
373	675	1927	1927
401	1926	674	674
1927	1895	373	373
1833	1837	395	395
1794	126	568	568
1039	1072	1041	1041
1925	373	1895	1895
1833	1723	1755	1755
1833	395	1723	1723
1039	1406	262	262
404	400	671	671
1406	1039	1041	1041
1041	1040	1406	1406
1895	400	1925	1925
404	1925	400	400
1428	1460	126	126
1415	5	1180	1180
1415	13	1803	1803
1415	1803	5	5
1039	262	257	257
1426	1427	1806	1806
1458	1806	1427	1427
1458	1428	1806	1806
1458	1427	123	123
1415	1180	12	12
670	1643	672	672
672	671	670	670
1889	374	1643	1643
672	1643	374	374
1070	257	1002	1002
257	262	1002	1002
1458	1494	1460	1460
1458	1460	1428	1428
1069	1070	1002	1002
1002	263	1069	1069
14	949	13	13
13	949	1803	1803
1649	374	1889	1889
964	1069	263	263
1920	375	1649	1649
668	1649	375	375
375	1920	1921	1921
1456	1454	1437	1437
567	1437	1454	1454
389	1755	1757	1757
1035	964	263	263
964	1035	258	258
567	1454	1427	1427
375	1921	667	667
399	667	1921	1921
1032	258	1035	1035
1827	1433	1435	1435
399	1660	665	665
1032	984	999	999
399	1921	1660	1660
1032	1035	984	984
390	389	1752	1752
1752	1753	390	390
1827	1456	1437	1437
1827	1437	566	566
1256	1828	14	14
14	1828	949	949
616	1823	665	665
1664	1823	616	616
1823	1664	1561	1561
1423	127	1434	1434
1434	1822	1423	1423
1332	1032	999	999
1332	999	1031	1031
616	1918	379	379
384	616	665	665
616	384	1918	1918
616	1690	1664	1664
1332	1031	1094	1094
616	379	1690	1690
127	1436	1434	1434
1541	1690	379	379
1753	396	1829	1829
1421	1423	1410	1410
1031	1029	1068	1068
1068	1094	1031	1031
1256	648	1828	1828
1744	648	1256	1256
259	1068	1029	1029
1029	1026	259	259
25	628	657	657
127	1421	128	128
1421	127	1423	1423
565	131	572	572
565	1421	131	131
565	572	125	125
1026	1346	259	259
1346	1026	981	981
1247	637	396	396
1346	981	1027	1027
1346	1027	260	260
565	1431	1421	1421
1431	128	1421	1421
1913	1102	656	656
656	1879	1913	1913
574	572	1725	1725
648	1270	9	9
9	1270	1795	1795
1270	648	1744	1744
1025	1027	1021	1021
570	1420	1418	1418
570	1418	130	130
570	130	1729	1729
637	1247	1801	1801
1247	1686	1801	1801
1065	1025	1021	1021
1737	569	1476	1476
1729	130	1737	1737
1912	1911	1105	1105
569	1737	130	130
1065	1021	1022	1022
483	252	1065	1065
1065	1022	483	483
569	1740	1476	1476
1796	9	1795	1795
1416	1749	569	569
1105	1911	1104	1104
1908	1104	1911	1911
569	1741	1740	1740
1741	569	1749	1749
1865	1533	564	564
1749	1416	1533	1533
1820	1801	1686	1686
1749	1746	1741	1741
1746	1749	1865	1865
1533	1865	1749	1749
1865	1468	1746	1746
1468	1865	1759	1759
564	1759	1865	1865
1759	571	1468	1468
1022	1018	483	483
1907	1942	1908	1908
1908	380	1907	1907
1759	564	659	659
483	1018	1062	1062
1063	1019	482	482
1908	1942	1104	1104
129	563	1413	1413
8	1793	15	15
563	129	1654	1654
1654	1759	563	563
563	1759	659	659
1654	571	1759	1759
482	1020	261	261
261	1020	1015	1015
482	1019	1020	1020
380	1906	1907	1907
1940	1907	1906	1906
1906	380	1873	1873
129	1413	1429	1429
1939	1940	1906	1906
1906	381	1939	1939
1805	1794	1634	1634
1794	568	1634	1634
1820	1440	1445	1445
1428	1805	1412	1412
1058	261	1015	1015
1467	1788	655	655
1794	1428	126	126
1428	1794	1805	1805
1058	1015	1014	1014
381	1655	1939	1939
1580	1939	1655	1655
1820	1445	1797	1797
382	1938	1655	1655
1580	1655	1938	1938
1057	1058	1014	1014
1806	1428	1412	1412
1806	1412	1426	1426
1467	655	1861	1861
567	1426	651	651
1861	15	1467	1467
1427	1426	567	567
663	1938	382	382
1013	1057	1014	1014
663	1870	1905	1905
1013	1014	1012	1012
1013	1012	1056	1056
663	382	1870	1870
1411	567	651	651
567	566	1437	1437
566	567	1411	1411
1445	1450	1279	1279
1279	1797	1445	1445
376	1937	1905	1905
663	1905	1937	1937
1013	1056	489	489
1821	1433	1827	1827
1827	566	1821	1821
3	1821	566	566
376	1904	1936	1936
1935	1936	1904	1904
1904	376	1905	1905
1786	1813	655	655
1935	1904	1902	1902
1410	1877	650	650
655	1788	1786	1786
489	1056	1009	1009
1877	1410	1423	1423
1877	1423	1822	1822
1934	1935	1902	1902
1902	383	1934	1934
1383	256	1009	1009
489	1009	256	256
1280	1451	393	393
636	393	1451	1451
662	1934	383	383
1421	1410	131	131
650	131	1410	1410
1451	633	636	636
1813	1786	1785	1785
1813	1785	1782	1782
662	652	377	377
662	383	652	652
570	1419	1420	1420
1782	1781	1036	1036
1419	570	131	131
1051	1052	1008	1008
1383	1008	1052	1052
1008	1006	1051	1051
1782	1036	1813	1813
572	131	1725	1725
131	570	1725	1725
1007	1005	1051	1051
1392	1051	1005	1005
1051	1006	1007	1007
1005	1007	264	264
1610	377	1688	1688
1688	1899	378	378
1932	1933	1506	1506
1418	1506	130	130
569	130	1506	1506
1506	1418	1932	1932
569	1506	661	661
1506	1933	661	661
1542	269	1575	1575
1575	1305	1542	1542
1416	569	661	661
1781	641	1036	1036
1899	1692	378	378
1930	378	1692	1692
641	1781	1774	1774
1928	1930	1692	1692
1930	1928	1929	1929
564	1533	1919	1919
1533	660	1919	1919
660	1533	1416	1416
1928	1898	1929	1929
1926	1929	1898	1898
481	1048	1489	1489
640	1776	1775	1775
1927	1897	1896	1896
481	1489	1044	1044
659	564	1919	1919
1776	640	1853	1853
1776	1853	641	641
1895	1927	1896	1896
563	658	1914	1914
481	1044	1045	1045
1776	641	1774	1774
658	563	659	659
1004	1043	1044	1044
1413	563	1914	1914
1413	1914	1624	1624
1894	1923	1895	1895
400	1895	1923	1923
1895	1896	1894	1894
568	1413	1634	1634
952	474	270	270
1413	1624	1634	1634
670	671	1923	1923
400	1923	671	671
1042	1043	1004	1004
1004	265	1042	1042
1634	1624	2	2
1805	1634	2	2
1771	16	640	640
1922	816	1643	1643
1643	670	1922	1922
952	1777	1778	1778
1778	474	952	952
1412	654	1891	1891
1771	640	1775	1775
1643	816	1889	1889
1040	266	986	986
1042	265	266	266
266	1040	1042	1042
1412	1805	654	654
2	654	1805	1805
1891	1426	1412	1412
1406	1040	986	986
1891	651	1426	1426
1091	16	1770	1770
1770	645	1091	1091
1406	986	262	262
1649	1889	647	647
1887	1920	647	647
1649	647	1920	1920
1920	1887	1921	1921
651	3	1411	1411
1660	1921	1887	1887
1411	3	566	566
1660	837	384	384
1660	1887	837	837
1766	17	10	10
1002	1001	1038	1038
1001	1002	262	262
1840	1877	1822	1822
1821	3	1839	1839
1002	1038	263	263
1660	384	665	665
650	1868	1880	1880
1766	10	646	646
1868	650	1877	1877
1840	1868	1877	1877
1767	1765	1770	1770
645	1770	1765	1765
650	1880	1903	1903
1918	1886	385	385
1886	1918	384	384
263	1038	1037	1037
1038	1001	1037	1037
263	1037	1035	1035
479	1035	1037	1037
1918	385	379	379
1419	1903	1496	1496
1731	1730	1773	1773
1730	1731	397	397
379	385	1541	1541
1884	1541	385	385
1496	1420	1419	1419
1419	131	650	650
1419	650	1903	1903
984	1035	479	479
562	968	1408	1408
1407	1408	836	836
1408	1407	562	562
984	267	999	999
1885	1884	385	385
10	17	18	18
984	479	267	267
552	1404	968	968
552	968	562	562
1540	1541	1884	1884
132	967	1404	1404
1093	1082	1773	1773
1093	1773	1730	1730
1884	1717	1540	1540
1717	1884	1851	1851
1730	1603	1093	1093
132	1404	552	552
1717	1851	1883	1883
1760	1761	1764	1764
1764	1761	10	10
628	1717	1883	1883
967	132	1401	1401
133	1401	132	132
1030	1031	999	999
999	1000	1030	1030
1031	1030	1029	1029
1764	10	18	18
133	560	1401	1401
657	628	1883	1883
1835	1841	1807	1807
133	134	560	560
1841	1842	1760	1760
1841	1835	1842	1842
1029	1030	1026	1026
478	1026	1030	1030
560	559	1400	1400
657	1882	1915	1915
134	690	560	560
559	560	690	690
982	559	688	688
559	982	1400	1400
559	1398	688	688
1398	1397	688	688
1639	1762	1632	1632
1512	981	1026	1026
1026	478	1512	1512
1397	1396	688	688
688	1396	982	982
1639	1632	940	940
1632	1095	940	940
1756	19	11	11
1396	1397	1395	1395
1394	1395	1397	1397
1756	11	1835	1835
1021	1027	981	981
981	1516	1021	1021
550	753	1395	1395
1807	629	1756	1756
1756	1835	1807	1807
629	1807	1758	1758
1396	1395	753	753
975	550	1391	1391
135	1391	550	550
550	975	1393	1393
1762	1639	395	395
753	550	1393	1393
1722	1754	12	12
1388	975	1391	1391
1388	1391	136	136
976	1022	1021	1021
1722	12	11	11
1722	11	19	19
136	1386	1388	1388
1539	1387	897	897
137	897	1387	1387
1381	1539	905	905
897	905	1539	1539
905	1380	1381	1381
635	1415	12	12
635	1802	1415	1415
1802	13	1415	1415
1018	1022	1016	1016
976	1016	1022	1022
905	1378	1380	1380
635	12	1754	1754
1380	1378	1377	1377
1017	993	1020	1020
1020	1019	1017	1017
993	1017	996	996
1757	1723	1653	1653
1723	1757	1755	1755
1377	970	1380	1380
1377	1376	970	970
1015	1020	993	993
1377	912	1376	1376
912	1375	1376	1376
1750	20	13	13
20	14	13	13
554	1376	1375	1375
1757	398	1752	1752
1757	1752	389	389
1653	398	1757	1757
1015	993	992	992
1802	1750	13	13
1014	1015	1011	1011
992	1011	1015	1015
836	1408	554	554
836	1375	846	846
1375	836	554	554
1407	553	1365	1365
1365	854	1407	1407
854	562	1407	1407
1014	1011	1012	1012
14	1543	1800	1800
1800	1256	14	14
562	854	552	552
1753	1752	398	398
931	132	552	552
1543	14	20	20
1012	476	1056	1056
1009	1056	476	476
931	548	1403	1403
931	1403	132	132
1009	476	990	990
132	1403	133	133
1360	133	1403	1403
1360	134	133	133
1009	990	1383	1383
1358	134	1360	1360
396	1753	925	925
398	925	1753	1753
1358	690	134	134
1553	1744	1256	1256
1383	990	991	991
991	1006	1008	1008
991	1008	1383	1383
925	926	396	396
926	1247	396	396
1800	1553	1256	1256
707	1398	559	559
559	690	707	707
1398	707	1357	1357
989	264	1007	1007
1355	1397	1398	1398
1398	1357	1355	1355
925	469	926	926
1007	1006	989	989
959	989	1006	1006
1397	1355	1394	1394
634	1795	1270	1270
1355	139	1394	1394
139	884	1394	1394
1744	1743	1270	1270
634	1270	1743	1743
1395	1394	884	884
884	550	1395	1395
1685	1247	926	926
1685	926	469	469
1686	1247	1685	1685
885	135	550	550
1048	989	1489	1489
1525	1489	989	989
989	1048	264	264
966	547	1389	1389
966	1389	135	135
885	966	135	135
1739	1796	1795	1795
1391	1389	136	136
1389	1391	135	135
1796	1739	1792	1792
1792	1793	1796	1796
137	1390	549	549
1003	1044	1489	1489
1739	1795	634	634
549	897	137	137
899	897	549	549
1597	1791	15	15
265	1004	1003	1003
1004	1044	1003	1003
1597	15	1793	1793
899	978	905	905
1349	905	978	978
905	897	899	899
1792	1597	1793	1793
905	1349	1378	1378
1440	1820	1686	1686
1440	1686	1689	1689
1378	988	1379	1379
1379	1377	1378	1378
988	1378	1349	1349
262	986	1001	1001
480	1001	986	986
632	1733	1788	1788
480	986	266	266
988	987	1379	1379
987	912	1379	1379
912	1377	1379	1379
632	1467	1791	1791
1791	1467	15	15
632	1788	1467	1467
1370	1375	912	912
912	987	1370	1370
1375	1370	846	846
553	1407	846	846
846	1407	836	836
1502	1037	1001	1001
1001	1402	1502	1502
1037	1502	479	479
468	633	1451	1451
1450	1445	467	467
1786	1788	1784	1784
1367	1365	1368	1368
553	1368	1365	1365
479	1502	267	267
853	552	854	854
853	854	1365	1365
1784	1788	1733	1733
552	853	931	931
1399	998	1000	1000
853	1365	1367	1367
267	1000	999	999
1000	267	1399	1399
1785	1732	1780	1780
138	853	1364	1364
853	138	931	931
468	1700	633	633
1700	1542	633	633
633	1542	636	636
1305	636	1542	1542
1782	1785	1780	1780
1780	1781	1782	1782
478	1030	998	998
1000	998	1030	1030
998	983	478	478
1784	28	1785	1785
1785	1786	1784	1784
1512	478	983	983
931	138	1362	1362
1362	138	1361	1361
1700	956	1542	1542
269	1542	956	956
1516	981	1512	1512
1512	477	1516	1516
1512	983	477	477
931	1362	548	548
1618	1707	1774	1774
1403	548	1360	1360
1334	1360	548	548
1618	1774	1781	1781
1516	976	1021	1021
1575	269	474	474
1780	1618	1781	1781
1618	1780	1732	1732
1358	1360	1359	1359
1334	1359	1360	1360
146	707	1358	1358
690	1358	707	707
1358	1359	146	146
1775	1776	1774	1774
976	995	1016	1016
995	976	785	785
1774	1707	1775	1775
1356	707	146	146
269	951	270	270
270	474	269	269
995	785	557	557
993	996	992	992
556	992	996	996
1357	707	1356	1356
16	1771	1768	1768
1357	1354	1355	1355
1011	1519	476	476
476	1012	1011	1011
1354	139	1355	1355
992	1519	1011	1011
1769	21	1767	1767
948	952	950	950
270	950	952	952
952	948	1777	1777
550	884	885	885
884	551	885	885
969	971	476	476
551	884	139	139
1769	1767	1770	1770
1769	1770	16	16
476	971	990	990
946	473	948	948
1777	948	397	397
397	948	473	473
551	1352	885	885
1769	16	1768	1768
991	990	971	971
1727	22	17	17
885	1352	966	966
966	1352	140	140
991	959	1006	1006
966	140	547	547
1728	1765	1767	1767
1727	17	1766	1766
1525	989	959	959
473	1730	397	397
141	1390	546	546
141	549	1390	1390
1728	1767	21	21
475	1489	1525	1525
1489	475	1003	1003
1657	1726	18	18
1531	968	266	266
1657	18	17	17
549	141	1326	1326
266	265	1531	1531
1350	899	549	549
473	1603	1730	1730
968	268	266	266
473	272	1603	1603
272	941	1603	1603
1350	549	1326	1326
1657	17	22	22
268	480	266	266
561	480	268	268
1661	631	1760	1760
1001	480	561	561
1350	1319	978	978
978	899	1350	1350
1319	1350	142	142
1661	1760	1764	1764
1661	1764	18	18
1603	1617	1093	1093
1617	1603	941	941
1402	1001	561	561
1349	978	1319	1319
1319	1348	1349	1349
18	1726	1661	1661
1502	1507	267	267
1399	267	1507	1507
1617	1095	1093	1093
941	939	1617	1617
939	940	1617	1617
1095	1617	940	940
1348	988	1349	1349
988	1348	143	143
1507	1502	1536	1536
1402	1536	1502	1502
631	1758	1807	1807
631	1841	1760	1760
631	1807	1841	1841
477	983	1396	1396
1323	1344	987	987
987	988	1323	1323
558	1516	477	477
1756	629	19	19
940	938	1639	1639
1370	987	1344	1344
1516	773	976	976
629	1758	23	23
1516	558	773	773
785	976	773	773
1944	656	1916	1916
1945	1944	1916	1916
1945	1916	1915	1915
1946	1915	1916	1916
1946	657	1915	1915
1947	1946	1916	1916
1947	1916	1548	1548
1947	657	1946	1946
1948	1548	1916	1916
1948	1916	626	626
1948	626	1553	1553
1948	1553	1548	1548
1949	1845	1716	1716
1949	1716	626	626
1949	626	1916	1916
1949	1916	1845	1845
1950	1845	1916	1916
1950	1916	656	656
1950	656	1102	1102
1950	1102	1845	1845
657	1947	25	25
1548	25	1947	1947
1951	1847	886	886
1951	886	1879	1879
1847	1951	1945	1945
1944	1945	1951	1951
1879	656	1951	1951
1944	1951	656	656
1847	1945	1882	1882
1915	1882	1945	1945
