# Supplementary material for: High genus surface parameterization using the Euclidean Ricci flow method
Source: Sci Rep. 2025 May 22;15:17784. doi: 10.1038/s41598-025-97421-5 (PMC12098817; doi:10.1038/s41598-025-97421-5)
Supplement: Supplementary file 1 — Supplementary Information. [file 41598_2025_97421_MOESM1_ESM.zip › Supplementary_materials_2025_3_13/genus3_embed_in_Tecplot_with_points.lay]

#!MC 1400
# Created by Tecplot 360 build 14.0.2.33360
$!VarSet |LFDSFN1| = '"genus3_embed_in_Tecplot.dat"'
$!VarSet |LFDSVL1| = '"'u'" "'v'"'
$!SETSTYLEBASE FACTORY
$!GLOBALLINKING 
  LINKCOLORMAPS = YES
$!GLOBALCOLORMAP  1
  CONTOURCOLORMAP = SMRAINBOW
$!COLORMAPCONTROL 1 RESETTOFACTORY
$!GLOBALCOLORMAP  1
  SMRAINBOW
    {
    CONTROLPOINT 1
      {
      COLORMAPFRACTION = 0
      LEADRGB
        {
        R = 0
        G = 0
        B = 255
        }
      TRAILRGB
        {
        R = 0
        G = 0
        B = 255
        }
      }
    CONTROLPOINT 2
      {
      COLORMAPFRACTION = 0.25
      LEADRGB
        {
        R = 0
        G = 255
        B = 255
        }
      TRAILRGB
        {
        R = 0
        G = 255
        B = 255
        }
      }
    CONTROLPOINT 3
      {
      COLORMAPFRACTION = 0.5
      LEADRGB
        {
        R = 0
        G = 255
        B = 0
        }
      TRAILRGB
        {
        R = 0
        G = 255
        B = 0
        }
      }
    CONTROLPOINT 4
      {
      COLORMAPFRACTION = 0.75
      LEADRGB
        {
        R = 255
        G = 255
        B = 0
        }
      TRAILRGB
        {
        R = 255
        G = 255
        B = 0
        }
      }
    CONTROLPOINT 5
      {
      COLORMAPFRACTION = 1
      LEADRGB
        {
        R = 255
        G = 0
        B = 0
        }
      TRAILRGB
        {
        R = 255
        G = 0
        B = 0
        }
      }
    }
$!GLOBALCOLORMAP  2
  CONTOURCOLORMAP = LGRAINBOW
$!COLORMAPCONTROL 2 RESETTOFACTORY
$!GLOBALCOLORMAP  2
  LGRAINBOW
    {
    CONTROLPOINT 1
      {
      COLORMAPFRACTION = 0
      LEADRGB
        {
        R = 0
        G = 0
        B = 255
        }
      TRAILRGB
        {
        R = 0
        G = 0
        B = 255
        }
      }
    CONTROLPOINT 2
      {
      COLORMAPFRACTION = 0.1667
      LEADRGB
        {
        R = 0
        G = 255
        B = 255
        }
      TRAILRGB
        {
        R = 0
        G = 255
        B = 255
        }
      }
    CONTROLPOINT 3
      {
      COLORMAPFRACTION = 0.3333
      LEADRGB
        {
        R = 0
        G = 255
        B = 0
        }
      TRAILRGB
        {
        R = 0
        G = 255
        B = 0
        }
      }
    CONTROLPOINT 4
      {
      COLORMAPFRACTION = 0.5
      LEADRGB
        {
        R = 255
        G = 255
        B = 0
        }
      TRAILRGB
        {
        R = 255
        G = 255
        B = 0
        }
      }
    CONTROLPOINT 5
      {
      COLORMAPFRACTION = 0.6667
      LEADRGB
        {
        R = 255
        G = 0
        B = 0
        }
      TRAILRGB
        {
        R = 255
        G = 0
        B = 0
        }
      }
    CONTROLPOINT 6
      {
      COLORMAPFRACTION = 0.8333
      LEADRGB
        {
        R = 255
        G = 0
        B = 255
        }
      TRAILRGB
        {
        R = 255
        G = 0
        B = 255
        }
      }
    CONTROLPOINT 7
      {
      COLORMAPFRACTION = 1
      LEADRGB
        {
        R = 255
        G = 255
        B = 255
        }
      TRAILRGB
        {
        R = 255
        G = 255
        B = 255
        }
      }
    }
$!GLOBALCOLORMAP  3
  CONTOURCOLORMAP = MODERN
$!COLORMAPCONTROL 3 RESETTOFACTORY
$!GLOBALCOLORMAP  3
  MODERN
    {
    CONTROLPOINT 1
      {
      COLORMAPFRACTION = 0
      LEADRGB
        {
        R = 100
        G = 35
        B = 100
        }
      TRAILRGB
        {
        R = 100
        G = 35
        B = 100
        }
      }
    CONTROLPOINT 2
      {
      COLORMAPFRACTION = 0.1429
      LEADRGB
        {
        R = 35
        G = 35
        B = 100
        }
      TRAILRGB
        {
        R = 255
        G = 0
        B = 255
        }
      }
    CONTROLPOINT 3
      {
      COLORMAPFRACTION = 0.2857
      LEADRGB
        {
        R = 35
        G = 100
        B = 100
        }
      TRAILRGB
        {
        R = 0
        G = 0
        B = 255
        }
      }
    CONTROLPOINT 4
      {
      COLORMAPFRACTION = 0.4286
      LEADRGB
        {
        R = 35
        G = 100
        B = 35
        }
      TRAILRGB
        {
        R = 0
        G = 255
        B = 255
        }
      }
    CONTROLPOINT 5
      {
      COLORMAPFRACTION = 0.5714
      LEADRGB
        {
        R = 100
        G = 100
        B = 35
        }
      TRAILRGB
        {
        R = 0
        G = 255
        B = 0
        }
      }
    CONTROLPOINT 6
      {
      COLORMAPFRACTION = 0.7143
      LEADRGB
        {
        R = 85
        G = 46
        B = 10
        }
      TRAILRGB
        {
        R = 255
        G = 255
        B = 0
        }
      }
    CONTROLPOINT 7
      {
      COLORMAPFRACTION = 0.8571
      LEADRGB
        {
        R = 100
        G = 35
        B = 35
        }
      TRAILRGB
        {
        R = 217
        G = 117
        B = 26
        }
      }
    CONTROLPOINT 8
      {
      COLORMAPFRACTION = 1
      LEADRGB
        {
        R = 255
        G = 0
        B = 0
        }
      TRAILRGB
        {
        R = 255
        G = 0
        B = 0
        }
      }
    }
$!GLOBALCOLORMAP  4
  CONTOURCOLORMAP = GRAYSCALE
$!COLORMAPCONTROL 4 RESETTOFACTORY
$!GLOBALCOLORMAP  4
  GRAYSCALE
    {
    CONTROLPOINT 1
      {
      COLORMAPFRACTION = 0
      LEADRGB
        {
        R = 0
        G = 0
        B = 0
        }
      TRAILRGB
        {
        R = 0
        G = 0
        B = 0
        }
      }
    CONTROLPOINT 2
      {
      COLORMAPFRACTION = 0.125
      LEADRGB
        {
        R = 32
        G = 32
        B = 32
        }
      TRAILRGB
        {
        R = 32
        G = 32
        B = 32
        }
      }
    CONTROLPOINT 3
      {
      COLORMAPFRACTION = 0.25
      LEADRGB
        {
        R = 64
        G = 64
        B = 64
        }
      TRAILRGB
        {
        R = 64
        G = 64
        B = 64
        }
      }
    CONTROLPOINT 4
      {
      COLORMAPFRACTION = 0.375
      LEADRGB
        {
        R = 96
        G = 96
        B = 96
        }
      TRAILRGB
        {
        R = 96
        G = 96
        B = 96
        }
      }
    CONTROLPOINT 5
      {
      COLORMAPFRACTION = 0.5
      LEADRGB
        {
        R = 128
        G = 128
        B = 128
        }
      TRAILRGB
        {
        R = 128
        G = 128
        B = 128
        }
      }
    CONTROLPOINT 6
      {
      COLORMAPFRACTION = 0.625
      LEADRGB
        {
        R = 160
        G = 160
        B = 160
        }
      TRAILRGB
        {
        R = 160
        G = 160
        B = 160
        }
      }
    CONTROLPOINT 7
      {
      COLORMAPFRACTION = 0.75
      LEADRGB
        {
        R = 192
        G = 192
        B = 192
        }
      TRAILRGB
        {
        R = 192
        G = 192
        B = 192
        }
      }
    CONTROLPOINT 8
      {
      COLORMAPFRACTION = 0.875
      LEADRGB
        {
        R = 224
        G = 224
        B = 224
        }
      TRAILRGB
        {
        R = 224
        G = 224
        B = 224
        }
      }
    CONTROLPOINT 9
      {
      COLORMAPFRACTION = 1
      LEADRGB
        {
        R = 255
        G = 255
        B = 255
        }
      TRAILRGB
        {
        R = 255
        G = 255
        B = 255
        }
      }
    }
$!GLOBALCOLORMAP  5
  CONTOURCOLORMAP = SMRAINBOW
$!COLORMAPCONTROL 5 RESETTOFACTORY
$!GLOBALCOLORMAP  5
  SMRAINBOW
    {
    CONTROLPOINT 1
      {
      COLORMAPFRACTION = 0
      LEADRGB
        {
        R = 0
        G = 0
        B = 255
        }
      TRAILRGB
        {
        R = 0
        G = 0
        B = 255
        }
      }
    CONTROLPOINT 2
      {
      COLORMAPFRACTION = 0.25
      LEADRGB
        {
        R = 0
        G = 255
        B = 255
        }
      TRAILRGB
        {
        R = 0
        G = 255
        B = 255
        }
      }
    CONTROLPOINT 3
      {
      COLORMAPFRACTION = 0.5
      LEADRGB
        {
        R = 0
        G = 255
        B = 0
        }
      TRAILRGB
        {
        R = 0
        G = 255
        B = 0
        }
      }
    CONTROLPOINT 4
      {
      COLORMAPFRACTION = 0.75
      LEADRGB
        {
        R = 255
        G = 255
        B = 0
        }
      TRAILRGB
        {
        R = 255
        G = 255
        B = 0
        }
      }
    CONTROLPOINT 5
      {
      COLORMAPFRACTION = 1
      LEADRGB
        {
        R = 255
        G = 0
        B = 0
        }
      TRAILRGB
        {
        R = 255
        G = 0
        B = 0
        }
      }
    }
$!GLOBALCOLORMAP  6
  CONTOURCOLORMAP = SMRAINBOW
$!COLORMAPCONTROL 6 RESETTOFACTORY
$!GLOBALCOLORMAP  6
  SMRAINBOW
    {
    CONTROLPOINT 1
      {
      COLORMAPFRACTION = 0
      LEADRGB
        {
        R = 0
        G = 0
        B = 255
        }
      TRAILRGB
        {
        R = 0
        G = 0
        B = 255
        }
      }
    CONTROLPOINT 2
      {
      COLORMAPFRACTION = 0.25
      LEADRGB
        {
        R = 0
        G = 255
        B = 255
        }
      TRAILRGB
        {
        R = 0
        G = 255
        B = 255
        }
      }
    CONTROLPOINT 3
      {
      COLORMAPFRACTION = 0.5
      LEADRGB
        {
        R = 0
        G = 255
        B = 0
        }
      TRAILRGB
        {
        R = 0
        G = 255
        B = 0
        }
      }
    CONTROLPOINT 4
      {
      COLORMAPFRACTION = 0.75
      LEADRGB
        {
        R = 255
        G = 255
        B = 0
        }
      TRAILRGB
        {
        R = 255
        G = 255
        B = 0
        }
      }
    CONTROLPOINT 5
      {
      COLORMAPFRACTION = 1
      LEADRGB
        {
        R = 255
        G = 0
        B = 0
        }
      TRAILRGB
        {
        R = 255
        G = 0
        B = 0
        }
      }
    }
$!GLOBALCOLORMAP  7
  CONTOURCOLORMAP = SMRAINBOW
$!COLORMAPCONTROL 7 RESETTOFACTORY
$!GLOBALCOLORMAP  7
  SMRAINBOW
    {
    CONTROLPOINT 1
      {
      COLORMAPFRACTION = 0
      LEADRGB
        {
        R = 0
        G = 0
        B = 255
        }
      TRAILRGB
        {
        R = 0
        G = 0
        B = 255
        }
      }
    CONTROLPOINT 2
      {
      COLORMAPFRACTION = 0.25
      LEADRGB
        {
        R = 0
        G = 255
        B = 255
        }
      TRAILRGB
        {
        R = 0
        G = 255
        B = 255
        }
      }
    CONTROLPOINT 3
      {
      COLORMAPFRACTION = 0.5
      LEADRGB
        {
        R = 0
        G = 255
        B = 0
        }
      TRAILRGB
        {
        R = 0
        G = 255
        B = 0
        }
      }
    CONTROLPOINT 4
      {
      COLORMAPFRACTION = 0.75
      LEADRGB
        {
        R = 255
        G = 255
        B = 0
        }
      TRAILRGB
        {
        R = 255
        G = 255
        B = 0
        }
      }
    CONTROLPOINT 5
      {
      COLORMAPFRACTION = 1
      LEADRGB
        {
        R = 255
        G = 0
        B = 0
        }
      TRAILRGB
        {
        R = 255
        G = 0
        B = 0
        }
      }
    }
$!GLOBALCOLORMAP  8
  CONTOURCOLORMAP = SMRAINBOW
$!COLORMAPCONTROL 8 RESETTOFACTORY
$!GLOBALCOLORMAP  8
  SMRAINBOW
    {
    CONTROLPOINT 1
      {
      COLORMAPFRACTION = 0
      LEADRGB
        {
        R = 0
        G = 0
        B = 255
        }
      TRAILRGB
        {
        R = 0
        G = 0
        B = 255
        }
      }
    CONTROLPOINT 2
      {
      COLORMAPFRACTION = 0.25
      LEADRGB
        {
        R = 0
        G = 255
        B = 255
        }
      TRAILRGB
        {
        R = 0
        G = 255
        B = 255
        }
      }
    CONTROLPOINT 3
      {
      COLORMAPFRACTION = 0.5
      LEADRGB
        {
        R = 0
        G = 255
        B = 0
        }
      TRAILRGB
        {
        R = 0
        G = 255
        B = 0
        }
      }
    CONTROLPOINT 4
      {
      COLORMAPFRACTION = 0.75
      LEADRGB
        {
        R = 255
        G = 255
        B = 0
        }
      TRAILRGB
        {
        R = 255
        G = 255
        B = 0
        }
      }
    CONTROLPOINT 5
      {
      COLORMAPFRACTION = 1
      LEADRGB
        {
        R = 255
        G = 0
        B = 0
        }
      TRAILRGB
        {
        R = 255
        G = 0
        B = 0
        }
      }
    }
$!PLOTOPTIONS 
  SUBDIVIDEALLCELLS = NO
$!GLOBALPAPER 
  PAPERSIZEINFO
    {
    LETTER
      {
      WIDTH = 8.5
      HEIGHT = 11
      LEFTHARDCLIPOFFSET = 0.125
      RIGHTHARDCLIPOFFSET = 0.125
      TOPHARDCLIPOFFSET = 0.125
      BOTTOMHARDCLIPOFFSET = 0.125
      }
    }
$!PAGE 
  NAME = ''
  PAPERATTRIBUTES
    {
    BACKGROUNDCOLOR = WHITE
    ISTRANSPARENT = YES
    ORIENTPORTRAIT = NO
    SHOWGRID = YES
    SHOWRULER = NO
    SHOWPAPER = NO
    PAPERSIZE = LETTER
    RULERSPACING = ONEINCH
    PAPERGRIDSPACING = HALFINCH
    REGIONINWORKAREA
      {
      X1 = 1
      Y1 = 0.25
      X2 = 10
      Y2 = 8.25
      }
    }
### Frame Number 1 ###
$!READDATASET  '|LFDSFN1|'
  INITIALPLOTTYPE = CARTESIAN2D
  INCLUDETEXT = NO
  INCLUDEGEOM = NO
  ASSIGNSTRANDIDS = YES
  VARLOADMODE = BYNAME
  VARNAMELIST = '|LFDSVL1|'
$!REMOVEVAR |LFDSVL1|
$!REMOVEVAR |LFDSFN1|
$!FRAMELAYOUT 
  SHOWHEADER = NO
  HEADERCOLOR = RED
  XYPOS
    {
    X = 1
    Y = 0.25
    }
  WIDTH = 9
  HEIGHT = 8
$!THREEDAXIS 
  ASPECTRATIOLIMIT = 25
  BOXASPECTRATIOLIMIT = 25
$!PLOTTYPE  = CARTESIAN2D
$!FRAMENAME  = 'Frame 001'
$!GLOBALTIME 
  SOLUTIONTIME = 0
$!ACTIVEFIELDMAPS  =  [1]
$!GLOBALRGB 
  RANGEMIN = 0
  RANGEMAX = 1
$!GLOBALCONTOUR  1
  LEGEND
    {
    SHOW = YES
    XYPOS
      {
      X = 95
      }
    }
  COLORMAPFILTER
    {
    CONTINUOUSCOLOR
      {
      CMIN = 0
      CMAX = 1
      }
    }
$!GLOBALCONTOUR  2
  LEGEND
    {
    SHOW = YES
    XYPOS
      {
      X = 95
      }
    }
  COLORMAPFILTER
    {
    CONTINUOUSCOLOR
      {
      CMIN = 0
      CMAX = 1
      }
    }
$!GLOBALCONTOUR  3
  LEGEND
    {
    SHOW = YES
    XYPOS
      {
      X = 95
      }
    }
  COLORMAPFILTER
    {
    CONTINUOUSCOLOR
      {
      CMIN = 0
      CMAX = 1
      }
    }
$!GLOBALCONTOUR  4
  LEGEND
    {
    SHOW = YES
    XYPOS
      {
      X = 95
      }
    }
  COLORMAPFILTER
    {
    CONTINUOUSCOLOR
      {
      CMIN = 0
      CMAX = 1
      }
    }
$!GLOBALCONTOUR  5
  LEGEND
    {
    SHOW = YES
    XYPOS
      {
      X = 95
      }
    }
  COLORMAPFILTER
    {
    CONTINUOUSCOLOR
      {
      CMIN = 0
      CMAX = 1
      }
    }
$!GLOBALCONTOUR  6
  LEGEND
    {
    SHOW = YES
    XYPOS
      {
      X = 95
      }
    }
  COLORMAPFILTER
    {
    CONTINUOUSCOLOR
      {
      CMIN = 0
      CMAX = 1
      }
    }
$!GLOBALCONTOUR  7
  LEGEND
    {
    SHOW = YES
    XYPOS
      {
      X = 95
      }
    }
  COLORMAPFILTER
    {
    CONTINUOUSCOLOR
      {
      CMIN = 0
      CMAX = 1
      }
    }
$!GLOBALCONTOUR  8
  LEGEND
    {
    SHOW = YES
    XYPOS
      {
      X = 95
      }
    }
  COLORMAPFILTER
    {
    CONTINUOUSCOLOR
      {
      CMIN = 0
      CMAX = 1
      }
    }
$!GLOBALSCATTER 
  LEGEND
    {
    XYPOS
      {
      X = 95
      }
    }
  REFSCATSYMBOL
    {
    COLOR = RED
    FILLCOLOR = RED
    }
$!FIELDMAP  [1]
  MESH
    {
    COLOR = BLACK
    }
  CONTOUR
    {
    CONTOURTYPE = FLOOD
    COLOR = BLACK
    USELIGHTINGEFFECT = YES
    }
  VECTOR
    {
    COLOR = BLACK
    }
  SCATTER
    {
    COLOR = BLACK
    }
  SHADE
    {
    COLOR = WHITE
    }
  EDGELAYER
    {
    SHOW = YES
    EDGETYPE = BORDERSANDCREASES
    COLOR = BLACK
    LINETHICKNESS = 0.3
    }
  POINTS
    {
    POINTSTOPLOT = SURFACENODES
    }
  SURFACES
    {
    SURFACESTOPLOT = KPLANES
    }
  VOLUMEMODE
    {
    VOLUMEOBJECTSTOPLOT
      {
      SHOWISOSURFACES = NO
      SHOWSLICES = NO
      SHOWSTREAMTRACES = NO
      }
    }
  EFFECTS
    {
    LIGHTINGEFFECT = GOURAUD
    }
$!TWODAXIS 
  XDETAIL
    {
    VARNUM = 1
    }
  YDETAIL
    {
    VARNUM = 2
    }
$!VIEW FIT
$!TWODAXIS 
  DEPXTOYRATIO = 1
$!TWODAXIS 
  XDETAIL
    {
    RANGEMIN = -0.028833766379652355
    RANGEMAX = 1.1249647279481527
    GRSPACING = 0.2
    TITLE
      {
      TITLEMODE = USETEXT
      TEXT = 'u'
      TEXTSHAPE
        {
        HEIGHT = 6
        }
      }
    }
$!TWODAXIS 
  YDETAIL
    {
    RANGEMIN = -0.04333213696888509
    RANGEMAX = 1.0096158222991563
    GRSPACING = 0.2
    TITLE
      {
      TITLEMODE = USETEXT
      TEXT = 'v'
      TEXTSHAPE
        {
        HEIGHT = 6
        }
      }
    }
$!ISOSURFACEATTRIBUTES  1
  OBEYSOURCEZONEBLANKING = NO
  ISOSURFACESELECTION = ONESPECIFICVALUE
  MARCHINGCUBEALGORITHM = CLASSICPLUS
  EFFECTS
    {
    LIGHTINGEFFECT = GOURAUD
    }
$!ISOSURFACEATTRIBUTES  2
  OBEYSOURCEZONEBLANKING = NO
  DEFINITIONCONTOURGROUP = 2
  ISOSURFACESELECTION = ONESPECIFICVALUE
  MARCHINGCUBEALGORITHM = CLASSICPLUS
  CONTOUR
    {
    LINECONTOURGROUP = 2
    FLOODCOLORING = GROUP2
    }
  EFFECTS
    {
    LIGHTINGEFFECT = GOURAUD
    }
$!ISOSURFACEATTRIBUTES  3
  OBEYSOURCEZONEBLANKING = NO
  DEFINITIONCONTOURGROUP = 3
  ISOSURFACESELECTION = ONESPECIFICVALUE
  MARCHINGCUBEALGORITHM = CLASSICPLUS
  CONTOUR
    {
    LINECONTOURGROUP = 3
    FLOODCOLORING = GROUP3
    }
  EFFECTS
    {
    LIGHTINGEFFECT = GOURAUD
    }
$!ISOSURFACEATTRIBUTES  4
  OBEYSOURCEZONEBLANKING = NO
  DEFINITIONCONTOURGROUP = 4
  ISOSURFACESELECTION = ONESPECIFICVALUE
  MARCHINGCUBEALGORITHM = CLASSICPLUS
  CONTOUR
    {
    LINECONTOURGROUP = 4
    FLOODCOLORING = GROUP4
    }
  EFFECTS
    {
    LIGHTINGEFFECT = GOURAUD
    }
$!ISOSURFACEATTRIBUTES  5
  OBEYSOURCEZONEBLANKING = NO
  DEFINITIONCONTOURGROUP = 5
  ISOSURFACESELECTION = ONESPECIFICVALUE
  MARCHINGCUBEALGORITHM = CLASSICPLUS
  CONTOUR
    {
    LINECONTOURGROUP = 5
    FLOODCOLORING = GROUP5
    }
  EFFECTS
    {
    LIGHTINGEFFECT = GOURAUD
    }
$!ISOSURFACEATTRIBUTES  6
  OBEYSOURCEZONEBLANKING = NO
  DEFINITIONCONTOURGROUP = 6
  ISOSURFACESELECTION = ONESPECIFICVALUE
  MARCHINGCUBEALGORITHM = CLASSICPLUS
  CONTOUR
    {
    LINECONTOURGROUP = 6
    FLOODCOLORING = GROUP6
    }
  EFFECTS
    {
    LIGHTINGEFFECT = GOURAUD
    }
$!ISOSURFACEATTRIBUTES  7
  OBEYSOURCEZONEBLANKING = NO
  DEFINITIONCONTOURGROUP = 7
  ISOSURFACESELECTION = ONESPECIFICVALUE
  MARCHINGCUBEALGORITHM = CLASSICPLUS
  CONTOUR
    {
    LINECONTOURGROUP = 7
    FLOODCOLORING = GROUP7
    }
  EFFECTS
    {
    LIGHTINGEFFECT = GOURAUD
    }
$!ISOSURFACEATTRIBUTES  8
  OBEYSOURCEZONEBLANKING = NO
  DEFINITIONCONTOURGROUP = 8
  ISOSURFACESELECTION = ONESPECIFICVALUE
  MARCHINGCUBEALGORITHM = CLASSICPLUS
  CONTOUR
    {
    LINECONTOURGROUP = 8
    FLOODCOLORING = GROUP8
    }
  EFFECTS
    {
    LIGHTINGEFFECT = GOURAUD
    }
$!SLICEATTRIBUTES  1
  OBEYSOURCEZONEBLANKING = NO
  PRIMARYPOSITION
    {
    X = 0
    Y = 0
    Z = 0
    I = 1
    J = 1
    K = 1
    }
  EDGELAYER
    {
    SHOW = NO
    }
  EFFECTS
    {
    LIGHTINGEFFECT = GOURAUD
    SURFACETRANSLUCENCY = 10
    }
  SLICECONSTRAINT
    {
    INCLUDE = NO
    ORIGIN
      {
      X = 0
      Y = 0
      Z = 0
      }
    BOXDIMENSION
      {
      X = 0
      Y = 0
      Z = 0
      }
    }
$!SLICEATTRIBUTES  2
  OBEYSOURCEZONEBLANKING = NO
  SLICESURFACE = YPLANES
  EDGELAYER
    {
    SHOW = NO
    }
  EFFECTS
    {
    LIGHTINGEFFECT = GOURAUD
    SURFACETRANSLUCENCY = 10
    }
$!SLICEATTRIBUTES  3
  OBEYSOURCEZONEBLANKING = NO
  SLICESURFACE = ZPLANES
  EDGELAYER
    {
    SHOW = NO
    }
  EFFECTS
    {
    LIGHTINGEFFECT = GOURAUD
    SURFACETRANSLUCENCY = 10
    }
$!SLICEATTRIBUTES  4
  OBEYSOURCEZONEBLANKING = NO
  EDGELAYER
    {
    SHOW = NO
    }
  EFFECTS
    {
    LIGHTINGEFFECT = GOURAUD
    SURFACETRANSLUCENCY = 10
    }
$!SLICEATTRIBUTES  5
  OBEYSOURCEZONEBLANKING = NO
  SLICESURFACE = YPLANES
  EDGELAYER
    {
    SHOW = NO
    }
  EFFECTS
    {
    LIGHTINGEFFECT = GOURAUD
    SURFACETRANSLUCENCY = 10
    }
$!SLICEATTRIBUTES  6
  OBEYSOURCEZONEBLANKING = NO
  SLICESURFACE = ZPLANES
  EDGELAYER
    {
    SHOW = NO
    }
  EFFECTS
    {
    LIGHTINGEFFECT = GOURAUD
    SURFACETRANSLUCENCY = 10
    }
$!SLICEATTRIBUTES  7
  OBEYSOURCEZONEBLANKING = NO
  EDGELAYER
    {
    SHOW = NO
    }
  EFFECTS
    {
    LIGHTINGEFFECT = GOURAUD
    SURFACETRANSLUCENCY = 10
    }
$!SLICEATTRIBUTES  8
  OBEYSOURCEZONEBLANKING = NO
  SLICESURFACE = YPLANES
  EDGELAYER
    {
    SHOW = NO
    }
  EFFECTS
    {
    LIGHTINGEFFECT = GOURAUD
    SURFACETRANSLUCENCY = 10
    }
$!STREAMATTRIBUTES 
  OBEYSOURCEZONEBLANKING = NO
  STREAMTIMING
    {
    MARKSIZE = 1
    MARKSYMBOL
      {
      GEOMSHAPE = SPHERE
      }
    }
  RODRIBBON
    {
    EFFECTS
      {
      LIGHTINGEFFECT = GOURAUD
      }
    }
  MAXSTEPS = 10000
$!FIELDLAYERS 
  SHOWMESH = NO
  SHOWSHADE = YES
  USETRANSLUCENCY = YES
$!STREAMTRACELAYERS 
  SHOW = NO
$!ATTACHTEXT 
  ANCHORPOS
    {
    X = 34.12046543463374
    Y = 41.6837782340862
    }
  TEXT = 'C'
$!ATTACHTEXT 
  ANCHORPOS
    {
    X = 31.5651380333105
    Y = 38.60369609856262
    }
  TEXT = 'A'
$!ATTACHTEXT 
  ANCHORPOS
    {
    X = 32.29523157654566
    Y = 32.03285420944555
    }
  TEXT = 'H'
$!ATTACHTEXT 
  ANCHORPOS
    {
    X = 33.02532511978092
    Y = 39.42505133470225
    }
  TEXT = 'B'
$!ATTACHTEXT 
  ANCHORPOS
    {
    X = 29.00981063198714
    Y = 41.06776180698149
    }
  TEXT = 'D'
$!ATTACHTEXT 
  ANCHORPOS
    {
    X = 30.10495094683997
    Y = 27.92607802874739
    }
  TEXT = 'F'
$!ATTACHTEXT 
  ANCHORPOS
    {
    X = 38.31850330823627
    Y = 31.41683778234082
    }
  TEXT = 'G'
$!ATTACHTEXT 
  ANCHORPOS
    {
    X = 25.90691307323741
    Y = 39.21971252566732
    }
  TEXT = 'E'
$!ATTACHTEXT 
  ANCHORPOS
    {
    X = 57.30093543235213
    Y = 85.83162217659137
    }
  TEXT = 'S'
$!ATTACHTEXT 
  ANCHORPOS
    {
    X = 69.3474788957334
    Y = 58.11088295687883
    }
  TEXT = 'R'
$!ATTACHTEXT 
  ANCHORPOS
    {
    X = 59.49121606205785
    Y = 52.15605749486652
    }
  TEXT = 'Q'
$!ATTACHTEXT 
  ANCHORPOS
    {
    X = 67.52224503764532
    Y = 26.69404517453797
    }
  TEXT = 'M'
$!ATTACHTEXT 
  ANCHORPOS
    {
    X = 57.30093543235218
    Y = 20.73921971252564
    }
  TEXT = 'L'
$!ATTACHTEXT 
  ANCHORPOS
    {
    X = 50.54757015742632
    Y = 17.0431211498973
    }
  TEXT = 'K'
$!ATTACHTEXT 
  ANCHORPOS
    {
    X = 65.51448779374852
    Y = 59.54825462012319
    }
  TEXT = 'P'
$!ATTACHTEXT 
  ANCHORPOS
    {
    X = 78.29112480036497
    Y = 32.23819301848047
    }
  TEXT = 'N'
$!ATTACHTEXT 
  ANCHORPOS
    {
    X = 38.31850330823631
    Y = 13.55236139630388
    }
  TEXT = 'J'
$!ATTACHTEXT 
  ANCHORPOS
    {
    X = 47.99224275610304
    Y = 79.46611909650923
    }
  TEXT = 'T'
$!ATTACHTEXT 
  ANCHORPOS
    {
    X = 31.56513803331039
    Y = 50.71868583162218
    }
  TEXT = 'Y'
$!ATTACHTEXT 
  ANCHORPOS
    {
    X = 23.89915582934052
    Y = 66.32443531827515
    }
  TEXT = 'V'
$!ATTACHTEXT 
  ANCHORPOS
    {
    X = 36.31074606433938
    Y = 72.89527720739218
    }
  TEXT = 'U'
$!ATTACHTEXT 
  ANCHORPOS
    {
    X = 23.35158567191409
    Y = 45.99589322381929
    }
  TEXT = 'X'
$!ATTACHTEXT 
  ANCHORPOS
    {
    X = 16.23317362537064
    Y = 62.4229979466119
    }
  TEXT = 'W'
$!ATTACHTEXT 
  ANCHORPOS
    {
    X = 27.36710015970784
    Y = 48.66529774127309
    }
  TEXT = 'Z'
$!ATTACHTEXT 
  ANCHORPOS
    {
    X = 70.3921568627451
    Y = 75.52941176470588
    }
  TEXTSHAPE
    {
    HEIGHT = 44
    }
  TEXT = '(a)'
$!ATTACHGEOM 
  GEOMTYPE = CIRCLE
  ANCHORPOS
    {
    X = 0.255978464
    Y = 0.370472687
    }
  COLOR = RED
  ISFILLED = YES
  FILLCOLOR = RED
  RAWDATA
0.00949999969453 
$!ATTACHGEOM 
  GEOMTYPE = CIRCLE
  ANCHORPOS
    {
    X = 0.274226934
    Y = 0.379478806
    }
  COLOR = CYAN
  ISFILLED = YES
  FILLCOLOR = CYAN
  RAWDATA
0.00949999969453 
$!ATTACHGEOM 
  GEOMTYPE = CIRCLE
  ANCHORPOS
    {
    X = 0.281190131
    Y = 0.382915336
    }
  COLOR = PURPLE
  ISFILLED = YES
  FILLCOLOR = PURPLE
  RAWDATA
0.00949999969453 
$!ATTACHGEOM 
  GEOMTYPE = CIRCLE
  ANCHORPOS
    {
    X = 0.649674579
    Y = 0.127443867
    }
  COLOR = PURPLE
  ISFILLED = YES
  FILLCOLOR = PURPLE
  RAWDATA
0.00949999969453 
$!ATTACHGEOM 
  GEOMTYPE = CIRCLE
  ANCHORPOS
    {
    X = 0.545346078
    Y = 0.075954966
    }
  COLOR = GREEN
  ISFILLED = YES
  FILLCOLOR = GREEN
  RAWDATA
0.00949999969453 
$!ATTACHGEOM 
  GEOMTYPE = CIRCLE
  ANCHORPOS
    {
    X = 0.805253479
    Y = 0.613925999
    }
  COLOR = CUSTOM7
  ISFILLED = YES
  FILLCOLOR = CUSTOM7
  RAWDATA
0.00949999969453 
$!ATTACHGEOM 
  GEOMTYPE = CIRCLE
  ANCHORPOS
    {
    X = 0.967848303
    Y = 0.284471455
    }
  COLOR = CUSTOM7
  ISFILLED = YES
  FILLCOLOR = CUSTOM7
  RAWDATA
0.00949999969453 
$!ATTACHGEOM 
  GEOMTYPE = CIRCLE
  ANCHORPOS
    {
    X = 0.391443646
    }
  COLOR = CUSTOM7
  ISFILLED = YES
  FILLCOLOR = CUSTOM7
  RAWDATA
0.00949999969453 
$!ATTACHGEOM 
  GEOMTYPE = CIRCLE
  ANCHORPOS
    {
    X = 0.278583787
    Y = 0.228680056
    }
  COLOR = CUSTOM7
  ISFILLED = YES
  FILLCOLOR = CUSTOM7
  RAWDATA
0.00949999969453 
$!ATTACHGEOM 
  GEOMTYPE = CIRCLE
  ANCHORPOS
    {
    X = 0.355618083
    Y = 0.266698586
    }
  COLOR = GREEN
  ISFILLED = YES
  FILLCOLOR = GREEN
  RAWDATA
0.00949999969453 
$!ATTACHGEOM 
  GEOMTYPE = CIRCLE
  ANCHORPOS
    {
    X = 0.260710252
    Y = 0.219858978
    }
  COLOR = RED
  ISFILLED = YES
  FILLCOLOR = RED
  RAWDATA
0.00949999969453 
$!ATTACHGEOM 
  GEOMTYPE = CIRCLE
  ANCHORPOS
    {
    X = 0.200010374
    Y = 0.342850905
    }
  COLOR = RED
  ISFILLED = YES
  FILLCOLOR = RED
  RAWDATA
0.00949999969453 
$!ATTACHGEOM 
  GEOMTYPE = CIRCLE
  ANCHORPOS
    {
    X = 0.248990602
    Y = 0.367024011
    }
  COLOR = GREEN
  ISFILLED = YES
  FILLCOLOR = GREEN
  RAWDATA
0.00949999969453 
$!ATTACHGEOM 
  GEOMTYPE = CIRCLE
  ANCHORPOS
    {
    X = 0.263823344
    Y = 0.482929605
    }
  COLOR = CYAN
  ISFILLED = YES
  FILLCOLOR = CYAN
  RAWDATA
0.00949999969453 
$!ATTACHGEOM 
  GEOMTYPE = CIRCLE
  ANCHORPOS
    {
    X = 0.141768743
    Y = 0.754597226
    }
  COLOR = CYAN
  ISFILLED = YES
  FILLCOLOR = CYAN
  RAWDATA
0.00949999969453 
$!ATTACHGEOM 
  GEOMTYPE = CIRCLE
  ANCHORPOS
    {
    X = 0.318875016
    Y = 0.842003964
    }
  COLOR = PURPLE
  ISFILLED = YES
  FILLCOLOR = PURPLE
  RAWDATA
0.00949999969453 
$!ATTACHGEOM 
  GEOMTYPE = CIRCLE
  ANCHORPOS
    {
    X = 0.131720958
    Y = 0.417733441
    }
  COLOR = CUSTOM9
  ISFILLED = YES
  FILLCOLOR = CUSTOM9
  RAWDATA
0.00949999969453 
$!ATTACHGEOM 
  GEOMTYPE = CIRCLE
  ANCHORPOS
    {
    Y = 0.684630426
    }
  COLOR = CUSTOM9
  ISFILLED = YES
  FILLCOLOR = CUSTOM9
  RAWDATA
0.00949999969453 
$!ATTACHGEOM 
  GEOMTYPE = CIRCLE
  ANCHORPOS
    {
    X = 0.639011358
    Y = 1
    }
  COLOR = CUSTOM9
  ISFILLED = YES
  FILLCOLOR = CUSTOM9
  RAWDATA
0.00949999969453 
$!ATTACHGEOM 
  GEOMTYPE = CIRCLE
  ANCHORPOS
    {
    X = 0.824790753
    Y = 0.623568178
    }
  COLOR = CUSTOM9
  ISFILLED = YES
  FILLCOLOR = CUSTOM9
  RAWDATA
0.00949999969453 
$!ATTACHGEOM 
  GEOMTYPE = CIRCLE
  ANCHORPOS
    {
    X = 0.5054133750000001
    Y = 0.934065772
    }
  COLOR = YELLOW
  ISFILLED = YES
  FILLCOLOR = YELLOW
  RAWDATA
0.00949999969453 
$!ATTACHGEOM 
  GEOMTYPE = CIRCLE
  ANCHORPOS
    {
    X = 0.693631239
    Y = 0.5588373720000001
    }
  COLOR = YELLOW
  ISFILLED = YES
  FILLCOLOR = YELLOW
  RAWDATA
0.00949999969453 
$!ATTACHGEOM 
  GEOMTYPE = CIRCLE
  ANCHORPOS
    {
    X = 0.805409971
    Y = 0.204303698
    }
  COLOR = YELLOW
  ISFILLED = YES
  FILLCOLOR = YELLOW
  RAWDATA
0.00949999969453 
$!ATTACHGEOM 
  GEOMTYPE = CIRCLE
  ANCHORPOS
    {
    X = 0.212884941
    Y = 0.457790085
    }
  COLOR = RED
  ISFILLED = YES
  FILLCOLOR = RED
  RAWDATA
0.00949999969453 
$!ATTACHGEOM 
  GEOMTYPE = RECTANGLE
  ANCHORPOS
    {
    X = 0.1043935107431661
    Y = 0.5462865445769316
    }
  COLOR = BLUE
  LINEPATTERN = DASHED
  LINETHICKNESS = 0.4
  RAWDATA
0.289580792189 -0.37001991272 
$!FRAMECONTROL ACTIVATEBYNUMBER
  FRAME = 1
$!SETSTYLEBASE CONFIG
