# Supplementary material for: High genus surface parameterization using the Euclidean Ricci flow method
Source: Sci Rep. 2025 May 22;15:17784. doi: 10.1038/s41598-025-97421-5 (PMC12098817; doi:10.1038/s41598-025-97421-5)
Supplement: Supplementary file 1 — Supplementary Information. [file 41598_2025_97421_MOESM1_ESM.zip › Supplementary_materials_2025_3_13/image_of_octagon_for_genus_3_1.dat]

TITLE     = "'genus_2_Embed'"
VARIABLES = "u"
"v"
ZONE T="'octagon-1-1'"
 STRANDID=0, SOLUTIONTIME=0
 Nodes=4, Elements=1, ZONETYPE=FEQuadrilateral
 DATAPACKING=POINT
 DT=(SINGLE SINGLE )
 0.4995144147889584163  0.93115444489349952217
0.53575792799999999438  0.84229919600000002777
0.62684200400000000819  0.88432012900000001032
0.58478334239853690946  0.97323699163986265859
 1 2 3 4

ZONE T="'octagon-1-2'"
 STRANDID=0, SOLUTIONTIME=0
 Nodes=4, Elements=1, ZONETYPE=FEQuadrilateral
 DATAPACKING=POINT
 DT=(SINGLE SINGLE )
 0.60031283899999998699  0.6840352170000000287
0.68885336500000005078  0.46696767300000002754
0.80215083399999997926  0.51689820799999997014
0.69846993400000001451  0.73289042199999998584
 1 2 3 4

ZONE T="'octagon-1-3'"
 STRANDID=0, SOLUTIONTIME=0
 Nodes=4, Elements=1, ZONETYPE=FEQuadrilateral
 DATAPACKING=POINT
 DT=(SINGLE SINGLE )
 0.749956905 0.317165139
0.79757053019963519702  0.20043471975223065007
0.92674043247188286898  0.26418359760003240488
0.8669959539999999576  0.3853678930000000169
 1 2 3 4

ZONE T="'octagon-2-1'"
 STRANDID=0, SOLUTIONTIME=0
 Nodes=4, Elements=1, ZONETYPE=FEQuadrilateral
 DATAPACKING=POINT
 DT=(SINGLE SINGLE )
0.12031720932099401744  0.74401025799286024665
0.14672869999999998969  0.68467327399999999837
0.18927242199999999572  0.7012704189999999782
0.16190454690212846556  0.76453474595005677106
 1 2 3 4

ZONE T="'octagon-2-2-1'"
 STRANDID=0, SOLUTIONTIME=0
 Nodes=4, Elements=1, ZONETYPE=FEQuadrilateral
 DATAPACKING=POINT
 DT=(SINGLE SINGLE )
0.19224832899999999558  0.58240727100000000416
0.24193116600000000305  0.47078805899999998097
0.2807942420000000272  0.48970607999999998805
0.23140706399999999565  0.60387084800000001561
 1 2 3 4

ZONE T="'octagon-2-2-2'"
 STRANDID=0, SOLUTIONTIME=0
 Nodes=4, Elements=1, ZONETYPE=FEQuadrilateral
 DATAPACKING=POINT
 DT=(SINGLE SINGLE )
0.24193116600000000305  0.47078805899999998097
0.24705283899999999631  0.45169346199999999003
0.27936485700000002197  0.46333108899999997377
0.2807942420000000272  0.48970607999999998805
 1 2 3 4

ZONE T="'octagon-2-3-1'"
 STRANDID=0, SOLUTIONTIME=0
 Nodes=4, Elements=1, ZONETYPE=FEQuadrilateral
 DATAPACKING=POINT
 DT=(SINGLE SINGLE )
0.25702727199999997332  0.41450683199999999173
0.26701708000000001775  0.37726287099999999963
0.27491158999999998347  0.38116019400000000772
0.27710111599999998067  0.42156106900000001048
 1 2 3 4

ZONE T="'octagon-2-3-2'"
 STRANDID=0, SOLUTIONTIME=0
 Nodes=4, Elements=1, ZONETYPE=FEQuadrilateral
 DATAPACKING=POINT
 DT=(SINGLE SINGLE )
0.26701708000000001775  0.37726287099999999963
0.327132385 0.327188131
0.33654286199999999818  0.33335728500000000318
0.27491158999999998347  0.38116019400000000772
 1 2 3 4

ZONE T="'octagon-3-1'"
 STRANDID=0, SOLUTIONTIME=0
 Nodes=4, Elements=1, ZONETYPE=FEQuadrilateral
 DATAPACKING=POINT
 DT=(SINGLE SINGLE )
0.16190454690212846556  0.76453474595005677106
0.18927242199999999572  0.7012704189999999782
0.35858929400000000287  0.76732426899999994774
0.32715948629913893519  0.84609257606791654638
 1 2 3 4

ZONE T="'octagon-3-2-1'"
 STRANDID=0, SOLUTIONTIME=0
 Nodes=4, Elements=1, ZONETYPE=FEQuadrilateral
 DATAPACKING=POINT
 DT=(SINGLE SINGLE )
 0.62055259213363944681  0.11307152823403142372
 0.66556540550864973227  0.13528658213548180878
 0.60704312599999998845  0.23388427400000000311
 0.5258170690000000258  0.18655100499999999197
 1 2 3 4

ZONE T="'octagon-3-2-2'"
 STRANDID=0, SOLUTIONTIME=0
 Nodes=4, Elements=1, ZONETYPE=FEQuadrilateral
 DATAPACKING=POINT
 DT=(SINGLE SINGLE )
0.2807942420000000272  0.48970607999999998805
0.27936485700000002197  0.46333108899999997377
0.4099050699999999825  0.49620657899999998097
0.41276304099999999719  0.52056478100000003195
 1 2 3 4

ZONE T="'octagon-3-3-1'"
 STRANDID=0, SOLUTIONTIME=0
 Nodes=4, Elements=1, ZONETYPE=FEQuadrilateral
 DATAPACKING=POINT
 DT=(SINGLE SINGLE )
0.27710111599999998067  0.42156106900000001048
0.27491158999999998347  0.38116019400000000772
0.38942683 0.428986739
0.39954317400000000093  0.45434469799999999129
 1 2 3 4

 ZONE T="'octagon-3-3-2'"
 STRANDID=0, SOLUTIONTIME=0
 Nodes=4, Elements=1, ZONETYPE=FEQuadrilateral
 DATAPACKING=POINT
 DT=(SINGLE SINGLE )
0.27491158999999998347  0.38116019400000000772
0.33654286199999999818  0.33335728500000000318
0.43489253107999997772  0.41543294670999997287
0.38942683 0.428986739
 1 2 3 4

 ZONE T="'octagon-4-1'"
 STRANDID=0, SOLUTIONTIME=0
 Nodes=4, Elements=1, ZONETYPE=FEQuadrilateral
 DATAPACKING=POINT
 DT=(SINGLE SINGLE )
0.24414265461658241074  0.36463139182576825847
0.29896300799999997455  0.3097081340000000238
0.30804038000000000252  0.31513285299999999056
0.25173564187942087944  0.36837873860693992611
 1 2 3 4

ZONE T="'octagon-4-2-1'"
 STRANDID=0, SOLUTIONTIME=0
 Nodes=4, Elements=1, ZONETYPE=FEQuadrilateral
 DATAPACKING=POINT
 DT=(SINGLE SINGLE )
0.31773358600000001228  0.29090231799999999307
0.34729890000000002148  0.26128150799999999565
0.35856757799999999792  0.26735061100000001577
0.32804981100000002447  0.29621044000000001928
 1 2 3 4

ZONE T="'octagon-4-2-2'"
 STRANDID=0, SOLUTIONTIME=0
 Nodes=4, Elements=1, ZONETYPE=FEQuadrilateral
 DATAPACKING=POINT
 DT=(SINGLE SINGLE )
0.34729890000000002148  0.26128150799999999565
0.37896178000000002584  0.22031326900000000601
0.39604953999999997771  0.23190490899999999241
0.35856757799999999792  0.26735061100000001577
 1 2 3 4

 ZONE T="'octagon-4-3'"
 STRANDID=0, SOLUTIONTIME=0
 Nodes=4, Elements=1, ZONETYPE=FEQuadrilateral
 DATAPACKING=POINT
 DT=(SINGLE SINGLE )
 0.44255471200000001675  0.13803111300000001083
0.50566616341527359513  0.056371935048755011932
0.55560459885727042639  0.081017918089845847307
0.47519983700000001381  0.15705457100000000392
 1 2 3 4
