# Supplementary material for: High genus surface parameterization using the Euclidean Ricci flow method
Source: Sci Rep. 2025 May 22;15:17784. doi: 10.1038/s41598-025-97421-5 (PMC12098817; doi:10.1038/s41598-025-97421-5)
Supplement: Supplementary file 1 — Supplementary Information. [file 41598_2025_97421_MOESM1_ESM.zip › Supplementary_materials_2025_3_13/lattice_cell_genus_2_uniformly_database.dat]

TITLE     = "'genus_2_Embed'"
VARIABLES = "u"
"v"
"'Value'"
ZONE T="'face1'"
 STRANDID=0, SOLUTIONTIME=0
 Nodes=4, Elements=1, ZONETYPE=FEQuadrilateral
 DATAPACKING=POINT
 DT=(SINGLE SINGLE SINGLE )
 2.352560014E-001 -4.086729884E-002 1.000000000E+000
 2.888480127E-001 -2.338000014E-002 1.000000000E+000
 2.678839862E-001 4.086729884E-002 1.000000000E+000
 2.142920047E-001 2.338000014E-002 1.000000000E+000
 1 2 3 4
ZONE T="'face2'"
 STRANDID=0, SOLUTIONTIME=0
 Nodes=4, Elements=1, ZONETYPE=FEQuadrilateral
 DATAPACKING=POINT
 DT=(SINGLE SINGLE SINGLE )
 2.142920047E-001 2.338000014E-002 -1.000000000E+000
 2.678839862E-001 4.086729884E-002 -1.000000000E+000
 2.469200045E-001 1.051149964E-001 -1.000000000E+000
 1.933279932E-001 8.762729913E-002 -1.000000000E+000
 1 2 3 4
ZONE T="'face3'"
 STRANDID=0, SOLUTIONTIME=0
 Nodes=4, Elements=1, ZONETYPE=FEQuadrilateral
 DATAPACKING=POINT
 DT=(SINGLE SINGLE SINGLE )
 1.933279932E-001 8.762729913E-002 1.000000000E+000
 2.469200045E-001 1.051149964E-001 1.000000000E+000
 2.259559929E-001 1.693619937E-001 1.000000000E+000
 1.723639965E-001 1.518750042E-001 1.000000000E+000
 1 2 3 4
ZONE T="'face4'"
 STRANDID=0, SOLUTIONTIME=0
 Nodes=4, Elements=1, ZONETYPE=FEQuadrilateral
 DATAPACKING=POINT
 DT=(SINGLE SINGLE SINGLE )
 1.723639965E-001 1.518750042E-001 -1.000000000E+000
 2.259559929E-001 1.693619937E-001 -1.000000000E+000
 2.049909979E-001 2.336090058E-001 -1.000000000E+000
 1.513990015E-001 2.161220014E-001 -1.000000000E+000
 1 2 3 4
ZONE T="'face5'"
 STRANDID=0, SOLUTIONTIME=0
 Nodes=4, Elements=1, ZONETYPE=FEQuadrilateral
 DATAPACKING=POINT
 DT=(SINGLE SINGLE SINGLE )
 1.513990015E-001 2.161220014E-001 1.000000000E+000
 2.049909979E-001 2.336090058E-001 1.000000000E+000
 1.840270013E-001 2.978560030E-001 1.000000000E+000
 1.304350048E-001 2.803690135E-001 1.000000000E+000
 1 2 3 4
ZONE T="'face6'"
 STRANDID=0, SOLUTIONTIME=0
 Nodes=4, Elements=1, ZONETYPE=FEQuadrilateral
 DATAPACKING=POINT
 DT=(SINGLE SINGLE SINGLE )
 1.304350048E-001 2.803690135E-001 -1.000000000E+000
 1.840270013E-001 2.978560030E-001 -1.000000000E+000
 1.630630046E-001 3.621039987E-001 -1.000000000E+000
 1.094710007E-001 3.446159959E-001 -1.000000000E+000
 1 2 3 4
ZONE T="'face7'"
 STRANDID=0, SOLUTIONTIME=0
 Nodes=4, Elements=1, ZONETYPE=FEQuadrilateral
 DATAPACKING=POINT
 DT=(SINGLE SINGLE SINGLE )
 1.094710007E-001 3.446159959E-001 1.000000000E+000
 1.630630046E-001 3.621039987E-001 1.000000000E+000
 1.420989931E-001 4.263510108E-001 1.000000000E+000
 8.850689977E-002 4.088639915E-001 1.000000000E+000
 1 2 3 4
ZONE T="'face8'"
 STRANDID=0, SOLUTIONTIME=0
 Nodes=4, Elements=1, ZONETYPE=FEQuadrilateral
 DATAPACKING=POINT
 DT=(SINGLE SINGLE SINGLE )
 8.850689977E-002 4.088639915E-001 -1.000000000E+000
 1.420989931E-001 4.263510108E-001 -1.000000000E+000
 1.211349964E-001 4.905979931E-001 -1.000000000E+000
 6.754270196E-002 4.731110036E-001 -1.000000000E+000
 1 2 3 4
ZONE T="'face9'"
 STRANDID=0, SOLUTIONTIME=0
 Nodes=4, Elements=1, ZONETYPE=FEQuadrilateral
 DATAPACKING=POINT
 DT=(SINGLE SINGLE SINGLE )
 6.754270196E-002 4.731110036E-001 1.000000000E+000
 1.211349964E-001 4.905979931E-001 1.000000000E+000
 1.001709998E-001 5.548459888E-001 1.000000000E+000
 4.657850042E-002 5.373579860E-001 1.000000000E+000
 1 2 3 4
ZONE T="'face10'"
 STRANDID=0, SOLUTIONTIME=0
 Nodes=4, Elements=1, ZONETYPE=FEQuadrilateral
 DATAPACKING=POINT
 DT=(SINGLE SINGLE SINGLE )
 4.657850042E-002 5.373579860E-001 -1.000000000E+000
 1.001709998E-001 5.548459888E-001 -1.000000000E+000
 7.920639962E-002 6.190930009E-001 -1.000000000E+000
 2.561439946E-002 6.016060114E-001 -1.000000000E+000
 1 2 3 4
ZONE T="'face11'"
 STRANDID=0, SOLUTIONTIME=0
 Nodes=4, Elements=1, ZONETYPE=FEQuadrilateral
 DATAPACKING=POINT
 DT=(SINGLE SINGLE SINGLE )
 2.561439946E-002 6.016060114E-001 1.000000000E+000
 7.920639962E-002 6.190930009E-001 1.000000000E+000
 5.824229866E-002 6.833400130E-001 1.000000000E+000
 4.650219809E-003 6.658530235E-001 1.000000000E+000
 1 2 3 4
ZONE T="'face12'"
 STRANDID=0, SOLUTIONTIME=0
 Nodes=4, Elements=1, ZONETYPE=FEQuadrilateral
 DATAPACKING=POINT
 DT=(SINGLE SINGLE SINGLE )
 4.650219809E-003 6.658530235E-001 -1.000000000E+000
 5.824229866E-002 6.833400130E-001 -1.000000000E+000
 3.727810085E-002 7.475879788E-001 -1.000000000E+000
 -1.631389931E-002 7.300999761E-001 -1.000000000E+000
 1 2 3 4
ZONE T="'face13'"
 STRANDID=0, SOLUTIONTIME=0
 Nodes=4, Elements=1, ZONETYPE=FEQuadrilateral
 DATAPACKING=POINT
 DT=(SINGLE SINGLE SINGLE )
 -1.631389931E-002 7.300999761E-001 1.000000000E+000
 3.727810085E-002 7.475879788E-001 1.000000000E+000
 1.631389931E-002 8.118349910E-001 1.000000000E+000
 -3.727810085E-002 7.943469882E-001 1.000000000E+000
 1 2 3 4
ZONE T="'face14'"
 STRANDID=0, SOLUTIONTIME=0
 Nodes=4, Elements=1, ZONETYPE=FEQuadrilateral
 DATAPACKING=POINT
 DT=(SINGLE SINGLE SINGLE )
 -3.727810085E-002 7.943469882E-001 -1.000000000E+000
 1.631389931E-002 8.118349910E-001 -1.000000000E+000
 -4.650219809E-003 8.760820031E-001 -1.000000000E+000
 -5.824229866E-002 8.585950136E-001 -1.000000000E+000
 1 2 3 4
ZONE T="'face15'"
 STRANDID=0, SOLUTIONTIME=0
 Nodes=4, Elements=1, ZONETYPE=FEQuadrilateral
 DATAPACKING=POINT
 DT=(SINGLE SINGLE SINGLE )
 2.888480127E-001 -2.338000014E-002 -1.000000000E+000
 3.424400091E-001 -5.892680027E-003 -1.000000000E+000
 3.214760125E-001 5.835460126E-002 -1.000000000E+000
 2.678839862E-001 4.086729884E-002 -1.000000000E+000
 1 2 3 4
ZONE T="'face16'"
 STRANDID=0, SOLUTIONTIME=0
 Nodes=4, Elements=1, ZONETYPE=FEQuadrilateral
 DATAPACKING=POINT
 DT=(SINGLE SINGLE SINGLE )
 2.678839862E-001 4.086729884E-002 1.000000000E+000
 3.214760125E-001 5.835460126E-002 1.000000000E+000
 3.005119860E-001 1.226020008E-001 1.000000000E+000
 2.469200045E-001 1.051149964E-001 1.000000000E+000
 1 2 3 4
ZONE T="'face17'"
 STRANDID=0, SOLUTIONTIME=0
 Nodes=4, Elements=1, ZONETYPE=FEQuadrilateral
 DATAPACKING=POINT
 DT=(SINGLE SINGLE SINGLE )
 2.469200045E-001 1.051149964E-001 -1.000000000E+000
 3.005119860E-001 1.226020008E-001 -1.000000000E+000
 2.795479894E-001 1.868489981E-001 -1.000000000E+000
 2.259559929E-001 1.693619937E-001 -1.000000000E+000
 1 2 3 4
ZONE T="'face18'"
 STRANDID=0, SOLUTIONTIME=0
 Nodes=4, Elements=1, ZONETYPE=FEQuadrilateral
 DATAPACKING=POINT
 DT=(SINGLE SINGLE SINGLE )
 2.259559929E-001 1.693619937E-001 1.000000000E+000
 2.795479894E-001 1.868489981E-001 1.000000000E+000
 2.585830092E-001 2.510960102E-001 1.000000000E+000
 2.049909979E-001 2.336090058E-001 1.000000000E+000
 1 2 3 4
ZONE T="'face19'"
 STRANDID=0, SOLUTIONTIME=0
 Nodes=4, Elements=1, ZONETYPE=FEQuadrilateral
 DATAPACKING=POINT
 DT=(SINGLE SINGLE SINGLE )
 2.049909979E-001 2.336090058E-001 -1.000000000E+000
 2.585830092E-001 2.510960102E-001 -1.000000000E+000
 2.376189977E-001 3.153440058E-001 -1.000000000E+000
 1.840270013E-001 2.978560030E-001 -1.000000000E+000
 1 2 3 4
ZONE T="'face20'"
 STRANDID=0, SOLUTIONTIME=0
 Nodes=4, Elements=1, ZONETYPE=FEQuadrilateral
 DATAPACKING=POINT
 DT=(SINGLE SINGLE SINGLE )
 1.840270013E-001 2.978560030E-001 1.000000000E+000
 2.376189977E-001 3.153440058E-001 1.000000000E+000
 2.166550010E-001 3.795909882E-001 1.000000000E+000
 1.630630046E-001 3.621039987E-001 1.000000000E+000
 1 2 3 4
ZONE T="'face21'"
 STRANDID=0, SOLUTIONTIME=0
 Nodes=4, Elements=1, ZONETYPE=FEQuadrilateral
 DATAPACKING=POINT
 DT=(SINGLE SINGLE SINGLE )
 1.630630046E-001 3.621039987E-001 -1.000000000E+000
 2.166550010E-001 3.795909882E-001 -1.000000000E+000
 1.956910044E-001 4.438380003E-001 -1.000000000E+000
 1.420989931E-001 4.263510108E-001 -1.000000000E+000
 1 2 3 4
ZONE T="'face22'"
 STRANDID=0, SOLUTIONTIME=0
 Nodes=4, Elements=1, ZONETYPE=FEQuadrilateral
 DATAPACKING=POINT
 DT=(SINGLE SINGLE SINGLE )
 1.420989931E-001 4.263510108E-001 1.000000000E+000
 1.956910044E-001 4.438380003E-001 1.000000000E+000
 1.747269928E-001 5.080860257E-001 1.000000000E+000
 1.211349964E-001 4.905979931E-001 1.000000000E+000
 1 2 3 4
ZONE T="'face23'"
 STRANDID=0, SOLUTIONTIME=0
 Nodes=4, Elements=1, ZONETYPE=FEQuadrilateral
 DATAPACKING=POINT
 DT=(SINGLE SINGLE SINGLE )
 1.211349964E-001 4.905979931E-001 -1.000000000E+000
 1.747269928E-001 5.080860257E-001 -1.000000000E+000
 1.537629962E-001 5.723329782E-001 -1.000000000E+000
 1.001709998E-001 5.548459888E-001 -1.000000000E+000
 1 2 3 4
ZONE T="'face24'"
 STRANDID=0, SOLUTIONTIME=0
 Nodes=4, Elements=1, ZONETYPE=FEQuadrilateral
 DATAPACKING=POINT
 DT=(SINGLE SINGLE SINGLE )
 1.001709998E-001 5.548459888E-001 1.000000000E+000
 1.537629962E-001 5.723329782E-001 1.000000000E+000
 1.327980012E-001 6.365799904E-001 1.000000000E+000
 7.920639962E-002 6.190930009E-001 1.000000000E+000
 1 2 3 4
ZONE T="'face25'"
 STRANDID=0, SOLUTIONTIME=0
 Nodes=4, Elements=1, ZONETYPE=FEQuadrilateral
 DATAPACKING=POINT
 DT=(SINGLE SINGLE SINGLE )
 7.920639962E-002 6.190930009E-001 -1.000000000E+000
 1.327980012E-001 6.365799904E-001 -1.000000000E+000
 1.118339971E-001 7.008280158E-001 -1.000000000E+000
 5.824229866E-002 6.833400130E-001 -1.000000000E+000
 1 2 3 4
ZONE T="'face26'"
 STRANDID=0, SOLUTIONTIME=0
 Nodes=4, Elements=1, ZONETYPE=FEQuadrilateral
 DATAPACKING=POINT
 DT=(SINGLE SINGLE SINGLE )
 5.824229866E-002 6.833400130E-001 1.000000000E+000
 1.118339971E-001 7.008280158E-001 1.000000000E+000
 9.087020159E-002 7.650750279E-001 1.000000000E+000
 3.727810085E-002 7.475879788E-001 1.000000000E+000
 1 2 3 4
ZONE T="'face27'"
 STRANDID=0, SOLUTIONTIME=0
 Nodes=4, Elements=1, ZONETYPE=FEQuadrilateral
 DATAPACKING=POINT
 DT=(SINGLE SINGLE SINGLE )
 3.727810085E-002 7.475879788E-001 -1.000000000E+000
 9.087020159E-002 7.650750279E-001 -1.000000000E+000
 6.990599632E-002 8.293219805E-001 -1.000000000E+000
 1.631389931E-002 8.118349910E-001 -1.000000000E+000
 1 2 3 4
ZONE T="'face28'"
 STRANDID=0, SOLUTIONTIME=0
 Nodes=4, Elements=1, ZONETYPE=FEQuadrilateral
 DATAPACKING=POINT
 DT=(SINGLE SINGLE SINGLE )
 1.631389931E-002 8.118349910E-001 1.000000000E+000
 6.990599632E-002 8.293219805E-001 1.000000000E+000
 4.894179851E-002 8.935689926E-001 1.000000000E+000
 -4.650219809E-003 8.760820031E-001 1.000000000E+000
 1 2 3 4
ZONE T="'face29'"
 STRANDID=0, SOLUTIONTIME=0
 Nodes=4, Elements=1, ZONETYPE=FEQuadrilateral
 DATAPACKING=POINT
 DT=(SINGLE SINGLE SINGLE )
 3.424400091E-001 -5.892680027E-003 1.000000000E+000
 3.960320055E-001 1.159460004E-002 1.000000000E+000
 3.750680089E-001 7.584190369E-002 1.000000000E+000
 3.214760125E-001 5.835460126E-002 1.000000000E+000
 1 2 3 4
ZONE T="'face30'"
 STRANDID=0, SOLUTIONTIME=0
 Nodes=4, Elements=1, ZONETYPE=FEQuadrilateral
 DATAPACKING=POINT
 DT=(SINGLE SINGLE SINGLE )
 3.214760125E-001 5.835460126E-002 -1.000000000E+000
 3.750680089E-001 7.584190369E-002 -1.000000000E+000
 3.541040123E-001 1.400890052E-001 -1.000000000E+000
 3.005119860E-001 1.226020008E-001 -1.000000000E+000
 1 2 3 4
ZONE T="'face31'"
 STRANDID=0, SOLUTIONTIME=0
 Nodes=4, Elements=1, ZONETYPE=FEQuadrilateral
 DATAPACKING=POINT
 DT=(SINGLE SINGLE SINGLE )
 3.005119860E-001 1.226020008E-001 1.000000000E+000
 3.541040123E-001 1.400890052E-001 1.000000000E+000
 3.331399858E-001 2.043370008E-001 1.000000000E+000
 2.795479894E-001 1.868489981E-001 1.000000000E+000
 1 2 3 4
ZONE T="'face32'"
 STRANDID=0, SOLUTIONTIME=0
 Nodes=4, Elements=1, ZONETYPE=FEQuadrilateral
 DATAPACKING=POINT
 DT=(SINGLE SINGLE SINGLE )
 2.795479894E-001 1.868489981E-001 -1.000000000E+000
 3.331399858E-001 2.043370008E-001 -1.000000000E+000
 3.121759892E-001 2.685840130E-001 -1.000000000E+000
 2.585830092E-001 2.510960102E-001 -1.000000000E+000
 1 2 3 4
ZONE T="'face33'"
 STRANDID=0, SOLUTIONTIME=0
 Nodes=4, Elements=1, ZONETYPE=FEQuadrilateral
 DATAPACKING=POINT
 DT=(SINGLE SINGLE SINGLE )
 2.585830092E-001 2.510960102E-001 1.000000000E+000
 3.121759892E-001 2.685840130E-001 1.000000000E+000
 2.912110090E-001 3.328309953E-001 1.000000000E+000
 2.376189977E-001 3.153440058E-001 1.000000000E+000
 1 2 3 4
ZONE T="'face34'"
 STRANDID=0, SOLUTIONTIME=0
 Nodes=4, Elements=1, ZONETYPE=FEQuadrilateral
 DATAPACKING=POINT
 DT=(SINGLE SINGLE SINGLE )
 2.376189977E-001 3.153440058E-001 -1.000000000E+000
 2.912110090E-001 3.328309953E-001 -1.000000000E+000
 2.702470124E-001 3.970780075E-001 -1.000000000E+000
 2.166550010E-001 3.795909882E-001 -1.000000000E+000
 1 2 3 4
ZONE T="'face35'"
 STRANDID=0, SOLUTIONTIME=0
 Nodes=4, Elements=1, ZONETYPE=FEQuadrilateral
 DATAPACKING=POINT
 DT=(SINGLE SINGLE SINGLE )
 2.166550010E-001 3.795909882E-001 1.000000000E+000
 2.702470124E-001 3.970780075E-001 1.000000000E+000
 2.492830008E-001 4.613260031E-001 1.000000000E+000
 1.956910044E-001 4.438380003E-001 1.000000000E+000
 1 2 3 4
ZONE T="'face36'"
 STRANDID=0, SOLUTIONTIME=0
 Nodes=4, Elements=1, ZONETYPE=FEQuadrilateral
 DATAPACKING=POINT
 DT=(SINGLE SINGLE SINGLE )
 1.956910044E-001 4.438380003E-001 -1.000000000E+000
 2.492830008E-001 4.613260031E-001 -1.000000000E+000
 2.283190042E-001 5.255730152E-001 -1.000000000E+000
 1.747269928E-001 5.080860257E-001 -1.000000000E+000
 1 2 3 4
ZONE T="'face37'"
 STRANDID=0, SOLUTIONTIME=0
 Nodes=4, Elements=1, ZONETYPE=FEQuadrilateral
 DATAPACKING=POINT
 DT=(SINGLE SINGLE SINGLE )
 1.747269928E-001 5.080860257E-001 1.000000000E+000
 2.283190042E-001 5.255730152E-001 1.000000000E+000
 2.073549926E-001 5.898200274E-001 1.000000000E+000
 1.537629962E-001 5.723329782E-001 1.000000000E+000
 1 2 3 4
ZONE T="'face38'"
 STRANDID=0, SOLUTIONTIME=0
 Nodes=4, Elements=1, ZONETYPE=FEQuadrilateral
 DATAPACKING=POINT
 DT=(SINGLE SINGLE SINGLE )
 1.537629962E-001 5.723329782E-001 -1.000000000E+000
 2.073549926E-001 5.898200274E-001 -1.000000000E+000
 1.863909960E-001 6.540679932E-001 -1.000000000E+000
 1.327980012E-001 6.365799904E-001 -1.000000000E+000
 1 2 3 4
ZONE T="'face39'"
 STRANDID=0, SOLUTIONTIME=0
 Nodes=4, Elements=1, ZONETYPE=FEQuadrilateral
 DATAPACKING=POINT
 DT=(SINGLE SINGLE SINGLE )
 1.327980012E-001 6.365799904E-001 1.000000000E+000
 1.863909960E-001 6.540679932E-001 1.000000000E+000
 1.654260010E-001 7.183150053E-001 1.000000000E+000
 1.118339971E-001 7.008280158E-001 1.000000000E+000
 1 2 3 4
ZONE T="'face40'"
 STRANDID=0, SOLUTIONTIME=0
 Nodes=4, Elements=1, ZONETYPE=FEQuadrilateral
 DATAPACKING=POINT
 DT=(SINGLE SINGLE SINGLE )
 1.118339971E-001 7.008280158E-001 -1.000000000E+000
 1.654260010E-001 7.183150053E-001 -1.000000000E+000
 1.444620043E-001 7.825620174E-001 -1.000000000E+000
 9.087020159E-002 7.650750279E-001 -1.000000000E+000
 1 2 3 4
ZONE T="'face41'"
 STRANDID=0, SOLUTIONTIME=0
 Nodes=4, Elements=1, ZONETYPE=FEQuadrilateral
 DATAPACKING=POINT
 DT=(SINGLE SINGLE SINGLE )
 9.087020159E-002 7.650750279E-001 1.000000000E+000
 1.444620043E-001 7.825620174E-001 1.000000000E+000
 1.234980002E-001 8.468090296E-001 1.000000000E+000
 6.990599632E-002 8.293219805E-001 1.000000000E+000
 1 2 3 4
ZONE T="'face42'"
 STRANDID=0, SOLUTIONTIME=0
 Nodes=4, Elements=1, ZONETYPE=FEQuadrilateral
 DATAPACKING=POINT
 DT=(SINGLE SINGLE SINGLE )
 6.990599632E-002 8.293219805E-001 -1.000000000E+000
 1.234980002E-001 8.468090296E-001 -1.000000000E+000
 1.025340036E-001 9.110569954E-001 -1.000000000E+000
 4.894179851E-002 8.935689926E-001 -1.000000000E+000
 1 2 3 4
ZONE T="'face43'"
 STRANDID=0, SOLUTIONTIME=0
 Nodes=4, Elements=1, ZONETYPE=FEQuadrilateral
 DATAPACKING=POINT
 DT=(SINGLE SINGLE SINGLE )
 3.960320055E-001 1.159460004E-002 -1.000000000E+000
 4.496240020E-001 2.908189967E-002 -1.000000000E+000
 4.286600053E-001 9.332919866E-002 -1.000000000E+000
 3.750680089E-001 7.584190369E-002 -1.000000000E+000
 1 2 3 4
ZONE T="'face44'"
 STRANDID=0, SOLUTIONTIME=0
 Nodes=4, Elements=1, ZONETYPE=FEQuadrilateral
 DATAPACKING=POINT
 DT=(SINGLE SINGLE SINGLE )
 3.750680089E-001 7.584190369E-002 1.000000000E+000
 4.286600053E-001 9.332919866E-002 1.000000000E+000
 4.076960087E-001 1.575769931E-001 1.000000000E+000
 3.541040123E-001 1.400890052E-001 1.000000000E+000
 1 2 3 4
ZONE T="'face45'"
 STRANDID=0, SOLUTIONTIME=0
 Nodes=4, Elements=1, ZONETYPE=FEQuadrilateral
 DATAPACKING=POINT
 DT=(SINGLE SINGLE SINGLE )
 3.541040123E-001 1.400890052E-001 -1.000000000E+000
 4.076960087E-001 1.575769931E-001 -1.000000000E+000
 3.867320120E-001 2.218240052E-001 -1.000000000E+000
 3.331399858E-001 2.043370008E-001 -1.000000000E+000
 1 2 3 4
ZONE T="'face46'"
 STRANDID=0, SOLUTIONTIME=0
 Nodes=4, Elements=1, ZONETYPE=FEQuadrilateral
 DATAPACKING=POINT
 DT=(SINGLE SINGLE SINGLE )
 3.331399858E-001 2.043370008E-001 1.000000000E+000
 3.867320120E-001 2.218240052E-001 1.000000000E+000
 3.657679856E-001 2.860710025E-001 1.000000000E+000
 3.121759892E-001 2.685840130E-001 1.000000000E+000
 1 2 3 4
ZONE T="'face47'"
 STRANDID=0, SOLUTIONTIME=0
 Nodes=4, Elements=1, ZONETYPE=FEQuadrilateral
 DATAPACKING=POINT
 DT=(SINGLE SINGLE SINGLE )
 3.121759892E-001 2.685840130E-001 -1.000000000E+000
 3.657679856E-001 2.860710025E-001 -1.000000000E+000
 3.448030055E-001 3.503180146E-001 -1.000000000E+000
 2.912110090E-001 3.328309953E-001 -1.000000000E+000
 1 2 3 4
ZONE T="'face48'"
 STRANDID=0, SOLUTIONTIME=0
 Nodes=4, Elements=1, ZONETYPE=FEQuadrilateral
 DATAPACKING=POINT
 DT=(SINGLE SINGLE SINGLE )
 2.912110090E-001 3.328309953E-001 1.000000000E+000
 3.448030055E-001 3.503180146E-001 1.000000000E+000
 3.238390088E-001 4.145660102E-001 1.000000000E+000
 2.702470124E-001 3.970780075E-001 1.000000000E+000
 1 2 3 4
ZONE T="'face49'"
 STRANDID=0, SOLUTIONTIME=0
 Nodes=4, Elements=1, ZONETYPE=FEQuadrilateral
 DATAPACKING=POINT
 DT=(SINGLE SINGLE SINGLE )
 2.702470124E-001 3.970780075E-001 -1.000000000E+000
 3.238390088E-001 4.145660102E-001 -1.000000000E+000
 3.028750122E-001 4.788129926E-001 -1.000000000E+000
 2.492830008E-001 4.613260031E-001 -1.000000000E+000
 1 2 3 4
ZONE T="'face50'"
 STRANDID=0, SOLUTIONTIME=0
 Nodes=4, Elements=1, ZONETYPE=FEQuadrilateral
 DATAPACKING=POINT
 DT=(SINGLE SINGLE SINGLE )
 2.492830008E-001 4.613260031E-001 1.000000000E+000
 3.028750122E-001 4.788129926E-001 1.000000000E+000
 2.819109857E-001 5.430600047E-001 1.000000000E+000
 2.283190042E-001 5.255730152E-001 1.000000000E+000
 1 2 3 4
ZONE T="'face51'"
 STRANDID=0, SOLUTIONTIME=0
 Nodes=4, Elements=1, ZONETYPE=FEQuadrilateral
 DATAPACKING=POINT
 DT=(SINGLE SINGLE SINGLE )
 2.283190042E-001 5.255730152E-001 -1.000000000E+000
 2.819109857E-001 5.430600047E-001 -1.000000000E+000
 2.609469891E-001 6.073079705E-001 -1.000000000E+000
 2.073549926E-001 5.898200274E-001 -1.000000000E+000
 1 2 3 4
ZONE T="'face52'"
 STRANDID=0, SOLUTIONTIME=0
 Nodes=4, Elements=1, ZONETYPE=FEQuadrilateral
 DATAPACKING=POINT
 DT=(SINGLE SINGLE SINGLE )
 2.073549926E-001 5.898200274E-001 1.000000000E+000
 2.609469891E-001 6.073079705E-001 1.000000000E+000
 2.399830073E-001 6.715549827E-001 1.000000000E+000
 1.863909960E-001 6.540679932E-001 1.000000000E+000
 1 2 3 4
ZONE T="'face53'"
 STRANDID=0, SOLUTIONTIME=0
 Nodes=4, Elements=1, ZONETYPE=FEQuadrilateral
 DATAPACKING=POINT
 DT=(SINGLE SINGLE SINGLE )
 1.863909960E-001 6.540679932E-001 -1.000000000E+000
 2.399830073E-001 6.715549827E-001 -1.000000000E+000
 2.190179974E-001 7.358019948E-001 -1.000000000E+000
 1.654260010E-001 7.183150053E-001 -1.000000000E+000
 1 2 3 4
ZONE T="'face54'"
 STRANDID=0, SOLUTIONTIME=0
 Nodes=4, Elements=1, ZONETYPE=FEQuadrilateral
 DATAPACKING=POINT
 DT=(SINGLE SINGLE SINGLE )
 1.654260010E-001 7.183150053E-001 1.000000000E+000
 2.190179974E-001 7.358019948E-001 1.000000000E+000
 1.980540007E-001 8.000490069E-001 1.000000000E+000
 1.444620043E-001 7.825620174E-001 1.000000000E+000
 1 2 3 4
ZONE T="'face55'"
 STRANDID=0, SOLUTIONTIME=0
 Nodes=4, Elements=1, ZONETYPE=FEQuadrilateral
 DATAPACKING=POINT
 DT=(SINGLE SINGLE SINGLE )
 1.444620043E-001 7.825620174E-001 -1.000000000E+000
 1.980540007E-001 8.000490069E-001 -1.000000000E+000
 1.770900041E-001 8.642969728E-001 -1.000000000E+000
 1.234980002E-001 8.468090296E-001 -1.000000000E+000
 1 2 3 4
ZONE T="'face56'"
 STRANDID=0, SOLUTIONTIME=0
 Nodes=4, Elements=1, ZONETYPE=FEQuadrilateral
 DATAPACKING=POINT
 DT=(SINGLE SINGLE SINGLE )
 1.234980002E-001 8.468090296E-001 1.000000000E+000
 1.770900041E-001 8.642969728E-001 1.000000000E+000
 1.561260074E-001 9.285439849E-001 1.000000000E+000
 1.025340036E-001 9.110569954E-001 1.000000000E+000
 1 2 3 4
ZONE T="'face57'"
 STRANDID=0, SOLUTIONTIME=0
 Nodes=4, Elements=1, ZONETYPE=FEQuadrilateral
 DATAPACKING=POINT
 DT=(SINGLE SINGLE SINGLE )
 4.496240020E-001 2.908189967E-002 1.000000000E+000
 5.032160282E-001 4.656929895E-002 1.000000000E+000
 4.822520018E-001 1.108170003E-001 1.000000000E+000
 4.286600053E-001 9.332919866E-002 1.000000000E+000
 1 2 3 4
ZONE T="'face58'"
 STRANDID=0, SOLUTIONTIME=0
 Nodes=4, Elements=1, ZONETYPE=FEQuadrilateral
 DATAPACKING=POINT
 DT=(SINGLE SINGLE SINGLE )
 4.286600053E-001 9.332919866E-002 -1.000000000E+000
 4.822520018E-001 1.108170003E-001 -1.000000000E+000
 4.612880051E-001 1.750639975E-001 -1.000000000E+000
 4.076960087E-001 1.575769931E-001 -1.000000000E+000
 1 2 3 4
ZONE T="'face59'"
 STRANDID=0, SOLUTIONTIME=0
 Nodes=4, Elements=1, ZONETYPE=FEQuadrilateral
 DATAPACKING=POINT
 DT=(SINGLE SINGLE SINGLE )
 4.076960087E-001 1.575769931E-001 1.000000000E+000
 4.612880051E-001 1.750639975E-001 1.000000000E+000
 4.403240085E-001 2.393109947E-001 1.000000000E+000
 3.867320120E-001 2.218240052E-001 1.000000000E+000
 1 2 3 4
ZONE T="'face60'"
 STRANDID=0, SOLUTIONTIME=0
 Nodes=4, Elements=1, ZONETYPE=FEQuadrilateral
 DATAPACKING=POINT
 DT=(SINGLE SINGLE SINGLE )
 3.867320120E-001 2.218240052E-001 -1.000000000E+000
 4.403240085E-001 2.393109947E-001 -1.000000000E+000
 4.193600118E-001 3.035579920E-001 -1.000000000E+000
 3.657679856E-001 2.860710025E-001 -1.000000000E+000
 1 2 3 4
ZONE T="'face61'"
 STRANDID=0, SOLUTIONTIME=0
 Nodes=4, Elements=1, ZONETYPE=FEQuadrilateral
 DATAPACKING=POINT
 DT=(SINGLE SINGLE SINGLE )
 3.657679856E-001 2.860710025E-001 1.000000000E+000
 4.193600118E-001 3.035579920E-001 1.000000000E+000
 3.983950019E-001 3.678059876E-001 1.000000000E+000
 3.448030055E-001 3.503180146E-001 1.000000000E+000
 1 2 3 4
ZONE T="'face62'"
 STRANDID=0, SOLUTIONTIME=0
 Nodes=4, Elements=1, ZONETYPE=FEQuadrilateral
 DATAPACKING=POINT
 DT=(SINGLE SINGLE SINGLE )
 3.448030055E-001 3.503180146E-001 -1.000000000E+000
 3.983950019E-001 3.678059876E-001 -1.000000000E+000
 3.774310052E-001 4.320529997E-001 -1.000000000E+000
 3.238390088E-001 4.145660102E-001 -1.000000000E+000
 1 2 3 4
ZONE T="'face63'"
 STRANDID=0, SOLUTIONTIME=0
 Nodes=4, Elements=1, ZONETYPE=FEQuadrilateral
 DATAPACKING=POINT
 DT=(SINGLE SINGLE SINGLE )
 3.238390088E-001 4.145660102E-001 1.000000000E+000
 3.774310052E-001 4.320529997E-001 1.000000000E+000
 3.564670086E-001 4.963000119E-001 1.000000000E+000
 3.028750122E-001 4.788129926E-001 1.000000000E+000
 1 2 3 4
ZONE T="'face64'"
 STRANDID=0, SOLUTIONTIME=0
 Nodes=4, Elements=1, ZONETYPE=FEQuadrilateral
 DATAPACKING=POINT
 DT=(SINGLE SINGLE SINGLE )
 3.028750122E-001 4.788129926E-001 -1.000000000E+000
 3.564670086E-001 4.963000119E-001 -1.000000000E+000
 3.355030119E-001 5.605480075E-001 -1.000000000E+000
 2.819109857E-001 5.430600047E-001 -1.000000000E+000
 1 2 3 4
ZONE T="'face65'"
 STRANDID=0, SOLUTIONTIME=0
 Nodes=4, Elements=1, ZONETYPE=FEQuadrilateral
 DATAPACKING=POINT
 DT=(SINGLE SINGLE SINGLE )
 2.819109857E-001 5.430600047E-001 1.000000000E+000
 3.355030119E-001 5.605480075E-001 1.000000000E+000
 3.145389855E-001 6.247950196E-001 1.000000000E+000
 2.609469891E-001 6.073079705E-001 1.000000000E+000
 1 2 3 4
ZONE T="'face66'"
 STRANDID=0, SOLUTIONTIME=0
 Nodes=4, Elements=1, ZONETYPE=FEQuadrilateral
 DATAPACKING=POINT
 DT=(SINGLE SINGLE SINGLE )
 2.609469891E-001 6.073079705E-001 -1.000000000E+000
 3.145389855E-001 6.247950196E-001 -1.000000000E+000
 2.935749888E-001 6.890419722E-001 -1.000000000E+000
 2.399830073E-001 6.715549827E-001 -1.000000000E+000
 1 2 3 4
ZONE T="'face67'"
 STRANDID=0, SOLUTIONTIME=0
 Nodes=4, Elements=1, ZONETYPE=FEQuadrilateral
 DATAPACKING=POINT
 DT=(SINGLE SINGLE SINGLE )
 2.399830073E-001 6.715549827E-001 1.000000000E+000
 2.935749888E-001 6.890419722E-001 1.000000000E+000
 2.726100087E-001 7.532889843E-001 1.000000000E+000
 2.190179974E-001 7.358019948E-001 1.000000000E+000
 1 2 3 4
ZONE T="'face68'"
 STRANDID=0, SOLUTIONTIME=0
 Nodes=4, Elements=1, ZONETYPE=FEQuadrilateral
 DATAPACKING=POINT
 DT=(SINGLE SINGLE SINGLE )
 2.190179974E-001 7.358019948E-001 -1.000000000E+000
 2.726100087E-001 7.532889843E-001 -1.000000000E+000
 2.516460121E-001 8.175370097E-001 -1.000000000E+000
 1.980540007E-001 8.000490069E-001 -1.000000000E+000
 1 2 3 4
ZONE T="'face69'"
 STRANDID=0, SOLUTIONTIME=0
 Nodes=4, Elements=1, ZONETYPE=FEQuadrilateral
 DATAPACKING=POINT
 DT=(SINGLE SINGLE SINGLE )
 1.980540007E-001 8.000490069E-001 1.000000000E+000
 2.516460121E-001 8.175370097E-001 1.000000000E+000
 2.306820005E-001 8.817840219E-001 1.000000000E+000
 1.770900041E-001 8.642969728E-001 1.000000000E+000
 1 2 3 4
ZONE T="'face70'"
 STRANDID=0, SOLUTIONTIME=0
 Nodes=4, Elements=1, ZONETYPE=FEQuadrilateral
 DATAPACKING=POINT
 DT=(SINGLE SINGLE SINGLE )
 1.770900041E-001 8.642969728E-001 -1.000000000E+000
 2.306820005E-001 8.817840219E-001 -1.000000000E+000
 2.097180039E-001 9.460309744E-001 -1.000000000E+000
 1.561260074E-001 9.285439849E-001 -1.000000000E+000
 1 2 3 4
ZONE T="'face71'"
 STRANDID=0, SOLUTIONTIME=0
 Nodes=4, Elements=1, ZONETYPE=FEQuadrilateral
 DATAPACKING=POINT
 DT=(SINGLE SINGLE SINGLE )
 5.032160282E-001 4.656929895E-002 -1.000000000E+000
 5.568079948E-001 6.405659765E-002 -1.000000000E+000
 5.358440280E-001 1.283040047E-001 -1.000000000E+000
 4.822520018E-001 1.108170003E-001 -1.000000000E+000
 1 2 3 4
ZONE T="'face72'"
 STRANDID=0, SOLUTIONTIME=0
 Nodes=4, Elements=1, ZONETYPE=FEQuadrilateral
 DATAPACKING=POINT
 DT=(SINGLE SINGLE SINGLE )
 4.822520018E-001 1.108170003E-001 1.000000000E+000
 5.358440280E-001 1.283040047E-001 1.000000000E+000
 5.148800015E-001 1.925510019E-001 1.000000000E+000
 4.612880051E-001 1.750639975E-001 1.000000000E+000
 1 2 3 4
ZONE T="'face73'"
 STRANDID=0, SOLUTIONTIME=0
 Nodes=4, Elements=1, ZONETYPE=FEQuadrilateral
 DATAPACKING=POINT
 DT=(SINGLE SINGLE SINGLE )
 4.612880051E-001 1.750639975E-001 -1.000000000E+000
 5.148800015E-001 1.925510019E-001 -1.000000000E+000
 4.939160049E-001 2.567979991E-001 -1.000000000E+000
 4.403240085E-001 2.393109947E-001 -1.000000000E+000
 1 2 3 4
ZONE T="'face74'"
 STRANDID=0, SOLUTIONTIME=0
 Nodes=4, Elements=1, ZONETYPE=FEQuadrilateral
 DATAPACKING=POINT
 DT=(SINGLE SINGLE SINGLE )
 4.403240085E-001 2.393109947E-001 1.000000000E+000
 4.939160049E-001 2.567979991E-001 1.000000000E+000
 4.729520082E-001 3.210459948E-001 1.000000000E+000
 4.193600118E-001 3.035579920E-001 1.000000000E+000
 1 2 3 4
ZONE T="'face75'"
 STRANDID=0, SOLUTIONTIME=0
 Nodes=4, Elements=1, ZONETYPE=FEQuadrilateral
 DATAPACKING=POINT
 DT=(SINGLE SINGLE SINGLE )
 4.193600118E-001 3.035579920E-001 -1.000000000E+000
 4.729520082E-001 3.210459948E-001 -1.000000000E+000
 4.519869983E-001 3.852930069E-001 -1.000000000E+000
 3.983950019E-001 3.678059876E-001 -1.000000000E+000
 1 2 3 4
ZONE T="'face76'"
 STRANDID=0, SOLUTIONTIME=0
 Nodes=4, Elements=1, ZONETYPE=FEQuadrilateral
 DATAPACKING=POINT
 DT=(SINGLE SINGLE SINGLE )
 3.983950019E-001 3.678059876E-001 1.000000000E+000
 4.519869983E-001 3.852930069E-001 1.000000000E+000
 4.310230017E-001 4.495399892E-001 1.000000000E+000
 3.774310052E-001 4.320529997E-001 1.000000000E+000
 1 2 3 4
ZONE T="'face77'"
 STRANDID=0, SOLUTIONTIME=0
 Nodes=4, Elements=1, ZONETYPE=FEQuadrilateral
 DATAPACKING=POINT
 DT=(SINGLE SINGLE SINGLE )
 3.774310052E-001 4.320529997E-001 -1.000000000E+000
 4.310230017E-001 4.495399892E-001 -1.000000000E+000
 4.100590050E-001 5.137879848E-001 -1.000000000E+000
 3.564670086E-001 4.963000119E-001 -1.000000000E+000
 1 2 3 4
ZONE T="'face78'"
 STRANDID=0, SOLUTIONTIME=0
 Nodes=4, Elements=1, ZONETYPE=FEQuadrilateral
 DATAPACKING=POINT
 DT=(SINGLE SINGLE SINGLE )
 3.564670086E-001 4.963000119E-001 1.000000000E+000
 4.100590050E-001 5.137879848E-001 1.000000000E+000
 3.890950084E-001 5.780349970E-001 1.000000000E+000
 3.355030119E-001 5.605480075E-001 1.000000000E+000
 1 2 3 4
ZONE T="'face79'"
 STRANDID=0, SOLUTIONTIME=0
 Nodes=4, Elements=1, ZONETYPE=FEQuadrilateral
 DATAPACKING=POINT
 DT=(SINGLE SINGLE SINGLE )
 3.355030119E-001 5.605480075E-001 -1.000000000E+000
 3.890950084E-001 5.780349970E-001 -1.000000000E+000
 3.681310117E-001 6.422820091E-001 -1.000000000E+000
 3.145389855E-001 6.247950196E-001 -1.000000000E+000
 1 2 3 4
ZONE T="'face80'"
 STRANDID=0, SOLUTIONTIME=0
 Nodes=4, Elements=1, ZONETYPE=FEQuadrilateral
 DATAPACKING=POINT
 DT=(SINGLE SINGLE SINGLE )
 3.145389855E-001 6.247950196E-001 1.000000000E+000
 3.681310117E-001 6.422820091E-001 1.000000000E+000
 3.471669853E-001 7.065290213E-001 1.000000000E+000
 2.935749888E-001 6.890419722E-001 1.000000000E+000
 1 2 3 4
ZONE T="'face81'"
 STRANDID=0, SOLUTIONTIME=0
 Nodes=4, Elements=1, ZONETYPE=FEQuadrilateral
 DATAPACKING=POINT
 DT=(SINGLE SINGLE SINGLE )
 2.935749888E-001 6.890419722E-001 -1.000000000E+000
 3.471669853E-001 7.065290213E-001 -1.000000000E+000
 3.262029886E-001 7.707769871E-001 -1.000000000E+000
 2.726100087E-001 7.532889843E-001 -1.000000000E+000
 1 2 3 4
ZONE T="'face82'"
 STRANDID=0, SOLUTIONTIME=0
 Nodes=4, Elements=1, ZONETYPE=FEQuadrilateral
 DATAPACKING=POINT
 DT=(SINGLE SINGLE SINGLE )
 2.726100087E-001 7.532889843E-001 1.000000000E+000
 3.262029886E-001 7.707769871E-001 1.000000000E+000
 3.052380085E-001 8.350239992E-001 1.000000000E+000
 2.516460121E-001 8.175370097E-001 1.000000000E+000
 1 2 3 4
ZONE T="'face83'"
 STRANDID=0, SOLUTIONTIME=0
 Nodes=4, Elements=1, ZONETYPE=FEQuadrilateral
 DATAPACKING=POINT
 DT=(SINGLE SINGLE SINGLE )
 2.516460121E-001 8.175370097E-001 -1.000000000E+000
 3.052380085E-001 8.350239992E-001 -1.000000000E+000
 2.842740119E-001 8.992710114E-001 -1.000000000E+000
 2.306820005E-001 8.817840219E-001 -1.000000000E+000
 1 2 3 4
ZONE T="'face84'"
 STRANDID=0, SOLUTIONTIME=0
 Nodes=4, Elements=1, ZONETYPE=FEQuadrilateral
 DATAPACKING=POINT
 DT=(SINGLE SINGLE SINGLE )
 2.306820005E-001 8.817840219E-001 1.000000000E+000
 2.842740119E-001 8.992710114E-001 1.000000000E+000
 2.633099854E-001 9.635189772E-001 1.000000000E+000
 2.097180039E-001 9.460309744E-001 1.000000000E+000
 1 2 3 4
ZONE T="'face85'"
 STRANDID=0, SOLUTIONTIME=0
 Nodes=4, Elements=1, ZONETYPE=FEQuadrilateral
 DATAPACKING=POINT
 DT=(SINGLE SINGLE SINGLE )
 5.568079948E-001 6.405659765E-002 1.000000000E+000
 6.104000211E-001 8.154390007E-002 1.000000000E+000
 5.894359946E-001 1.457909942E-001 1.000000000E+000
 5.358440280E-001 1.283040047E-001 1.000000000E+000
 1 2 3 4
ZONE T="'face86'"
 STRANDID=0, SOLUTIONTIME=0
 Nodes=4, Elements=1, ZONETYPE=FEQuadrilateral
 DATAPACKING=POINT
 DT=(SINGLE SINGLE SINGLE )
 5.358440280E-001 1.283040047E-001 -1.000000000E+000
 5.894359946E-001 1.457909942E-001 -1.000000000E+000
 5.684720278E-001 2.100380063E-001 -1.000000000E+000
 5.148800015E-001 1.925510019E-001 -1.000000000E+000
 1 2 3 4
ZONE T="'face87'"
 STRANDID=0, SOLUTIONTIME=0
 Nodes=4, Elements=1, ZONETYPE=FEQuadrilateral
 DATAPACKING=POINT
 DT=(SINGLE SINGLE SINGLE )
 5.148800015E-001 1.925510019E-001 1.000000000E+000
 5.684720278E-001 2.100380063E-001 1.000000000E+000
 5.475080013E-001 2.742860019E-001 1.000000000E+000
 4.939160049E-001 2.567979991E-001 1.000000000E+000
 1 2 3 4
ZONE T="'face88'"
 STRANDID=0, SOLUTIONTIME=0
 Nodes=4, Elements=1, ZONETYPE=FEQuadrilateral
 DATAPACKING=POINT
 DT=(SINGLE SINGLE SINGLE )
 4.939160049E-001 2.567979991E-001 -1.000000000E+000
 5.475080013E-001 2.742860019E-001 -1.000000000E+000
 5.265439749E-001 3.385330141E-001 -1.000000000E+000
 4.729520082E-001 3.210459948E-001 -1.000000000E+000
 1 2 3 4
ZONE T="'face89'"
 STRANDID=0, SOLUTIONTIME=0
 Nodes=4, Elements=1, ZONETYPE=FEQuadrilateral
 DATAPACKING=POINT
 DT=(SINGLE SINGLE SINGLE )
 4.729520082E-001 3.210459948E-001 1.000000000E+000
 5.265439749E-001 3.385330141E-001 1.000000000E+000
 5.055800080E-001 4.027799964E-001 1.000000000E+000
 4.519869983E-001 3.852930069E-001 1.000000000E+000
 1 2 3 4
ZONE T="'face90'"
 STRANDID=0, SOLUTIONTIME=0
 Nodes=4, Elements=1, ZONETYPE=FEQuadrilateral
 DATAPACKING=POINT
 DT=(SINGLE SINGLE SINGLE )
 4.519869983E-001 3.852930069E-001 -1.000000000E+000
 5.055800080E-001 4.027799964E-001 -1.000000000E+000
 4.846149981E-001 4.670279920E-001 -1.000000000E+000
 4.310230017E-001 4.495399892E-001 -1.000000000E+000
 1 2 3 4
ZONE T="'face91'"
 STRANDID=0, SOLUTIONTIME=0
 Nodes=4, Elements=1, ZONETYPE=FEQuadrilateral
 DATAPACKING=POINT
 DT=(SINGLE SINGLE SINGLE )
 4.310230017E-001 4.495399892E-001 1.000000000E+000
 4.846149981E-001 4.670279920E-001 1.000000000E+000
 4.636510015E-001 5.312749743E-001 1.000000000E+000
 4.100590050E-001 5.137879848E-001 1.000000000E+000
 1 2 3 4
ZONE T="'face92'"
 STRANDID=0, SOLUTIONTIME=0
 Nodes=4, Elements=1, ZONETYPE=FEQuadrilateral
 DATAPACKING=POINT
 DT=(SINGLE SINGLE SINGLE )
 4.100590050E-001 5.137879848E-001 -1.000000000E+000
 4.636510015E-001 5.312749743E-001 -1.000000000E+000
 4.426870048E-001 5.955219865E-001 -1.000000000E+000
 3.890950084E-001 5.780349970E-001 -1.000000000E+000
 1 2 3 4
ZONE T="'face93'"
 STRANDID=0, SOLUTIONTIME=0
 Nodes=4, Elements=1, ZONETYPE=FEQuadrilateral
 DATAPACKING=POINT
 DT=(SINGLE SINGLE SINGLE )
 3.890950084E-001 5.780349970E-001 1.000000000E+000
 4.426870048E-001 5.955219865E-001 1.000000000E+000
 4.217230082E-001 6.597700119E-001 1.000000000E+000
 3.681310117E-001 6.422820091E-001 1.000000000E+000
 1 2 3 4
ZONE T="'face94'"
 STRANDID=0, SOLUTIONTIME=0
 Nodes=4, Elements=1, ZONETYPE=FEQuadrilateral
 DATAPACKING=POINT
 DT=(SINGLE SINGLE SINGLE )
 3.681310117E-001 6.422820091E-001 -1.000000000E+000
 4.217230082E-001 6.597700119E-001 -1.000000000E+000
 4.007590115E-001 7.240170240E-001 -1.000000000E+000
 3.471669853E-001 7.065290213E-001 -1.000000000E+000
 1 2 3 4
ZONE T="'face95'"
 STRANDID=0, SOLUTIONTIME=0
 Nodes=4, Elements=1, ZONETYPE=FEQuadrilateral
 DATAPACKING=POINT
 DT=(SINGLE SINGLE SINGLE )
 3.471669853E-001 7.065290213E-001 1.000000000E+000
 4.007590115E-001 7.240170240E-001 1.000000000E+000
 3.797950149E-001 7.882639766E-001 1.000000000E+000
 3.262029886E-001 7.707769871E-001 1.000000000E+000
 1 2 3 4
ZONE T="'face96'"
 STRANDID=0, SOLUTIONTIME=0
 Nodes=4, Elements=1, ZONETYPE=FEQuadrilateral
 DATAPACKING=POINT
 DT=(SINGLE SINGLE SINGLE )
 3.262029886E-001 7.707769871E-001 -1.000000000E+000
 3.797950149E-001 7.882639766E-001 -1.000000000E+000
 3.588300049E-001 8.525109887E-001 -1.000000000E+000
 3.052380085E-001 8.350239992E-001 -1.000000000E+000
 1 2 3 4
ZONE T="'face97'"
 STRANDID=0, SOLUTIONTIME=0
 Nodes=4, Elements=1, ZONETYPE=FEQuadrilateral
 DATAPACKING=POINT
 DT=(SINGLE SINGLE SINGLE )
 3.052380085E-001 8.350239992E-001 1.000000000E+000
 3.588300049E-001 8.525109887E-001 1.000000000E+000
 3.378660083E-001 9.167590141E-001 1.000000000E+000
 2.842740119E-001 8.992710114E-001 1.000000000E+000
 1 2 3 4
ZONE T="'face98'"
 STRANDID=0, SOLUTIONTIME=0
 Nodes=4, Elements=1, ZONETYPE=FEQuadrilateral
 DATAPACKING=POINT
 DT=(SINGLE SINGLE SINGLE )
 2.842740119E-001 8.992710114E-001 -1.000000000E+000
 3.378660083E-001 9.167590141E-001 -1.000000000E+000
 3.169020116E-001 9.810060263E-001 -1.000000000E+000
 2.633099854E-001 9.635189772E-001 -1.000000000E+000
 1 2 3 4
ZONE T="'face99'"
 STRANDID=0, SOLUTIONTIME=0
 Nodes=4, Elements=1, ZONETYPE=FEQuadrilateral
 DATAPACKING=POINT
 DT=(SINGLE SINGLE SINGLE )
 6.104000211E-001 8.154390007E-002 -1.000000000E+000
 6.639919877E-001 9.903120250E-002 -1.000000000E+000
 6.430280209E-001 1.632779986E-001 -1.000000000E+000
 5.894359946E-001 1.457909942E-001 -1.000000000E+000
 1 2 3 4
ZONE T="'face100'"
 STRANDID=0, SOLUTIONTIME=0
 Nodes=4, Elements=1, ZONETYPE=FEQuadrilateral
 DATAPACKING=POINT
 DT=(SINGLE SINGLE SINGLE )
 5.894359946E-001 1.457909942E-001 1.000000000E+000
 6.430280209E-001 1.632779986E-001 1.000000000E+000
 6.220639944E-001 2.275259942E-001 1.000000000E+000
 5.684720278E-001 2.100380063E-001 1.000000000E+000
 1 2 3 4
ZONE T="'face101'"
 STRANDID=0, SOLUTIONTIME=0
 Nodes=4, Elements=1, ZONETYPE=FEQuadrilateral
 DATAPACKING=POINT
 DT=(SINGLE SINGLE SINGLE )
 5.684720278E-001 2.100380063E-001 -1.000000000E+000
 6.220639944E-001 2.275259942E-001 -1.000000000E+000
 6.011000276E-001 2.917729914E-001 -1.000000000E+000
 5.475080013E-001 2.742860019E-001 -1.000000000E+000
 1 2 3 4
ZONE T="'face102'"
 STRANDID=0, SOLUTIONTIME=0
 Nodes=4, Elements=1, ZONETYPE=FEQuadrilateral
 DATAPACKING=POINT
 DT=(SINGLE SINGLE SINGLE )
 5.475080013E-001 2.742860019E-001 1.000000000E+000
 6.011000276E-001 2.917729914E-001 1.000000000E+000
 5.801360011E-001 3.560200036E-001 1.000000000E+000
 5.265439749E-001 3.385330141E-001 1.000000000E+000
 1 2 3 4
ZONE T="'face103'"
 STRANDID=0, SOLUTIONTIME=0
 Nodes=4, Elements=1, ZONETYPE=FEQuadrilateral
 DATAPACKING=POINT
 DT=(SINGLE SINGLE SINGLE )
 5.265439749E-001 3.385330141E-001 -1.000000000E+000
 5.801360011E-001 3.560200036E-001 -1.000000000E+000
 5.591719747E-001 4.202679992E-001 -1.000000000E+000
 5.055800080E-001 4.027799964E-001 -1.000000000E+000
 1 2 3 4
ZONE T="'face104'"
 STRANDID=0, SOLUTIONTIME=0
 Nodes=4, Elements=1, ZONETYPE=FEQuadrilateral
 DATAPACKING=POINT
 DT=(SINGLE SINGLE SINGLE )
 5.055800080E-001 4.027799964E-001 1.000000000E+000
 5.591719747E-001 4.202679992E-001 1.000000000E+000
 5.382069945E-001 4.845150113E-001 1.000000000E+000
 4.846149981E-001 4.670279920E-001 1.000000000E+000
 1 2 3 4
ZONE T="'face105'"
 STRANDID=0, SOLUTIONTIME=0
 Nodes=4, Elements=1, ZONETYPE=FEQuadrilateral
 DATAPACKING=POINT
 DT=(SINGLE SINGLE SINGLE )
 4.846149981E-001 4.670279920E-001 -1.000000000E+000
 5.382069945E-001 4.845150113E-001 -1.000000000E+000
 5.172430277E-001 5.487620234E-001 -1.000000000E+000
 4.636510015E-001 5.312749743E-001 -1.000000000E+000
 1 2 3 4
ZONE T="'face106'"
 STRANDID=0, SOLUTIONTIME=0
 Nodes=4, Elements=1, ZONETYPE=FEQuadrilateral
 DATAPACKING=POINT
 DT=(SINGLE SINGLE SINGLE )
 4.636510015E-001 5.312749743E-001 1.000000000E+000
 5.172430277E-001 5.487620234E-001 1.000000000E+000
 4.962790012E-001 6.130099893E-001 1.000000000E+000
 4.426870048E-001 5.955219865E-001 1.000000000E+000
 1 2 3 4
ZONE T="'face107'"
 STRANDID=0, SOLUTIONTIME=0
 Nodes=4, Elements=1, ZONETYPE=FEQuadrilateral
 DATAPACKING=POINT
 DT=(SINGLE SINGLE SINGLE )
 4.426870048E-001 5.955219865E-001 -1.000000000E+000
 4.962790012E-001 6.130099893E-001 -1.000000000E+000
 4.753150046E-001 6.772570014E-001 -1.000000000E+000
 4.217230082E-001 6.597700119E-001 -1.000000000E+000
 1 2 3 4
ZONE T="'face108'"
 STRANDID=0, SOLUTIONTIME=0
 Nodes=4, Elements=1, ZONETYPE=FEQuadrilateral
 DATAPACKING=POINT
 DT=(SINGLE SINGLE SINGLE )
 4.217230082E-001 6.597700119E-001 1.000000000E+000
 4.753150046E-001 6.772570014E-001 1.000000000E+000
 4.543510079E-001 7.415040135E-001 1.000000000E+000
 4.007590115E-001 7.240170240E-001 1.000000000E+000
 1 2 3 4
ZONE T="'face109'"
 STRANDID=0, SOLUTIONTIME=0
 Nodes=4, Elements=1, ZONETYPE=FEQuadrilateral
 DATAPACKING=POINT
 DT=(SINGLE SINGLE SINGLE )
 4.007590115E-001 7.240170240E-001 -1.000000000E+000
 4.543510079E-001 7.415040135E-001 -1.000000000E+000
 4.333870113E-001 8.057510257E-001 -1.000000000E+000
 3.797950149E-001 7.882639766E-001 -1.000000000E+000
 1 2 3 4
ZONE T="'face110'"
 STRANDID=0, SOLUTIONTIME=0
 Nodes=4, Elements=1, ZONETYPE=FEQuadrilateral
 DATAPACKING=POINT
 DT=(SINGLE SINGLE SINGLE )
 3.797950149E-001 7.882639766E-001 1.000000000E+000
 4.333870113E-001 8.057510257E-001 1.000000000E+000
 4.124220014E-001 8.699989915E-001 1.000000000E+000
 3.588300049E-001 8.525109887E-001 1.000000000E+000
 1 2 3 4
ZONE T="'face111'"
 STRANDID=0, SOLUTIONTIME=0
 Nodes=4, Elements=1, ZONETYPE=FEQuadrilateral
 DATAPACKING=POINT
 DT=(SINGLE SINGLE SINGLE )
 3.588300049E-001 8.525109887E-001 -1.000000000E+000
 4.124220014E-001 8.699989915E-001 -1.000000000E+000
 3.914580047E-001 9.342460036E-001 -1.000000000E+000
 3.378660083E-001 9.167590141E-001 -1.000000000E+000
 1 2 3 4
ZONE T="'face112'"
 STRANDID=0, SOLUTIONTIME=0
 Nodes=4, Elements=1, ZONETYPE=FEQuadrilateral
 DATAPACKING=POINT
 DT=(SINGLE SINGLE SINGLE )
 3.378660083E-001 9.167590141E-001 1.000000000E+000
 3.914580047E-001 9.342460036E-001 1.000000000E+000
 3.704940081E-001 9.984930158E-001 1.000000000E+000
 3.169020116E-001 9.810060263E-001 1.000000000E+000
 1 2 3 4
ZONE T="'face113'"
 STRANDID=0, SOLUTIONTIME=0
 Nodes=4, Elements=1, ZONETYPE=FEQuadrilateral
 DATAPACKING=POINT
 DT=(SINGLE SINGLE SINGLE )
 6.639919877E-001 9.903120250E-002 1.000000000E+000
 7.175840139E-001 1.165189967E-001 1.000000000E+000
 6.966199875E-001 1.807660013E-001 1.000000000E+000
 6.430280209E-001 1.632779986E-001 1.000000000E+000
 1 2 3 4
ZONE T="'face114'"
 STRANDID=0, SOLUTIONTIME=0
 Nodes=4, Elements=1, ZONETYPE=FEQuadrilateral
 DATAPACKING=POINT
 DT=(SINGLE SINGLE SINGLE )
 6.430280209E-001 1.632779986E-001 -1.000000000E+000
 6.966199875E-001 1.807660013E-001 -1.000000000E+000
 6.756560206E-001 2.450129986E-001 -1.000000000E+000
 6.220639944E-001 2.275259942E-001 -1.000000000E+000
 1 2 3 4
ZONE T="'face115'"
 STRANDID=0, SOLUTIONTIME=0
 Nodes=4, Elements=1, ZONETYPE=FEQuadrilateral
 DATAPACKING=POINT
 DT=(SINGLE SINGLE SINGLE )
 6.220639944E-001 2.275259942E-001 1.000000000E+000
 6.756560206E-001 2.450129986E-001 1.000000000E+000
 6.546919942E-001 3.092600107E-001 1.000000000E+000
 6.011000276E-001 2.917729914E-001 1.000000000E+000
 1 2 3 4
ZONE T="'face116'"
 STRANDID=0, SOLUTIONTIME=0
 Nodes=4, Elements=1, ZONETYPE=FEQuadrilateral
 DATAPACKING=POINT
 DT=(SINGLE SINGLE SINGLE )
 6.011000276E-001 2.917729914E-001 -1.000000000E+000
 6.546919942E-001 3.092600107E-001 -1.000000000E+000
 6.337280273E-001 3.735080063E-001 -1.000000000E+000
 5.801360011E-001 3.560200036E-001 -1.000000000E+000
 1 2 3 4
ZONE T="'face117'"
 STRANDID=0, SOLUTIONTIME=0
 Nodes=4, Elements=1, ZONETYPE=FEQuadrilateral
 DATAPACKING=POINT
 DT=(SINGLE SINGLE SINGLE )
 5.801360011E-001 3.560200036E-001 1.000000000E+000
 6.337280273E-001 3.735080063E-001 1.000000000E+000
 6.127640009E-001 4.377549887E-001 1.000000000E+000
 5.591719747E-001 4.202679992E-001 1.000000000E+000
 1 2 3 4
ZONE T="'face118'"
 STRANDID=0, SOLUTIONTIME=0
 Nodes=4, Elements=1, ZONETYPE=FEQuadrilateral
 DATAPACKING=POINT
 DT=(SINGLE SINGLE SINGLE )
 5.591719747E-001 4.202679992E-001 -1.000000000E+000
 6.127640009E-001 4.377549887E-001 -1.000000000E+000
 5.917990208E-001 5.020020008E-001 -1.000000000E+000
 5.382069945E-001 4.845150113E-001 -1.000000000E+000
 1 2 3 4
ZONE T="'face119'"
 STRANDID=0, SOLUTIONTIME=0
 Nodes=4, Elements=1, ZONETYPE=FEQuadrilateral
 DATAPACKING=POINT
 DT=(SINGLE SINGLE SINGLE )
 5.382069945E-001 4.845150113E-001 1.000000000E+000
 5.917990208E-001 5.020020008E-001 1.000000000E+000
 5.708349943E-001 5.662500262E-001 1.000000000E+000
 5.172430277E-001 5.487620234E-001 1.000000000E+000
 1 2 3 4
ZONE T="'face120'"
 STRANDID=0, SOLUTIONTIME=0
 Nodes=4, Elements=1, ZONETYPE=FEQuadrilateral
 DATAPACKING=POINT
 DT=(SINGLE SINGLE SINGLE )
 5.172430277E-001 5.487620234E-001 -1.000000000E+000
 5.708349943E-001 5.662500262E-001 -1.000000000E+000
 5.498710275E-001 6.304969788E-001 -1.000000000E+000
 4.962790012E-001 6.130099893E-001 -1.000000000E+000
 1 2 3 4
ZONE T="'face121'"
 STRANDID=0, SOLUTIONTIME=0
 Nodes=4, Elements=1, ZONETYPE=FEQuadrilateral
 DATAPACKING=POINT
 DT=(SINGLE SINGLE SINGLE )
 4.962790012E-001 6.130099893E-001 1.000000000E+000
 5.498710275E-001 6.304969788E-001 1.000000000E+000
 5.289070010E-001 6.947439909E-001 1.000000000E+000
 4.753150046E-001 6.772570014E-001 1.000000000E+000
 1 2 3 4
ZONE T="'face122'"
 STRANDID=0, SOLUTIONTIME=0
 Nodes=4, Elements=1, ZONETYPE=FEQuadrilateral
 DATAPACKING=POINT
 DT=(SINGLE SINGLE SINGLE )
 4.753150046E-001 6.772570014E-001 -1.000000000E+000
 5.289070010E-001 6.947439909E-001 -1.000000000E+000
 5.079429746E-001 7.589910030E-001 -1.000000000E+000
 4.543510079E-001 7.415040135E-001 -1.000000000E+000
 1 2 3 4
ZONE T="'face123'"
 STRANDID=0, SOLUTIONTIME=0
 Nodes=4, Elements=1, ZONETYPE=FEQuadrilateral
 DATAPACKING=POINT
 DT=(SINGLE SINGLE SINGLE )
 4.543510079E-001 7.415040135E-001 1.000000000E+000
 5.079429746E-001 7.589910030E-001 1.000000000E+000
 4.869790077E-001 8.232390285E-001 1.000000000E+000
 4.333870113E-001 8.057510257E-001 1.000000000E+000
 1 2 3 4
ZONE T="'face124'"
 STRANDID=0, SOLUTIONTIME=0
 Nodes=4, Elements=1, ZONETYPE=FEQuadrilateral
 DATAPACKING=POINT
 DT=(SINGLE SINGLE SINGLE )
 4.333870113E-001 8.057510257E-001 -1.000000000E+000
 4.869790077E-001 8.232390285E-001 -1.000000000E+000
 4.660139978E-001 8.874859810E-001 -1.000000000E+000
 4.124220014E-001 8.699989915E-001 -1.000000000E+000
 1 2 3 4
ZONE T="'face125'"
 STRANDID=0, SOLUTIONTIME=0
 Nodes=4, Elements=1, ZONETYPE=FEQuadrilateral
 DATAPACKING=POINT
 DT=(SINGLE SINGLE SINGLE )
 4.124220014E-001 8.699989915E-001 1.000000000E+000
 4.660139978E-001 8.874859810E-001 1.000000000E+000
 4.450500011E-001 9.517329931E-001 1.000000000E+000
 3.914580047E-001 9.342460036E-001 1.000000000E+000
 1 2 3 4
ZONE T="'face126'"
 STRANDID=0, SOLUTIONTIME=0
 Nodes=4, Elements=1, ZONETYPE=FEQuadrilateral
 DATAPACKING=POINT
 DT=(SINGLE SINGLE SINGLE )
 3.914580047E-001 9.342460036E-001 -1.000000000E+000
 4.450500011E-001 9.517329931E-001 -1.000000000E+000
 4.240860045E-001 1.015980005E+000 -1.000000000E+000
 3.704940081E-001 9.984930158E-001 -1.000000000E+000
 1 2 3 4
ZONE T="'face127'"
 STRANDID=0, SOLUTIONTIME=0
 Nodes=4, Elements=1, ZONETYPE=FEQuadrilateral
 DATAPACKING=POINT
 DT=(SINGLE SINGLE SINGLE )
 7.175840139E-001 1.165189967E-001 -1.000000000E+000
 7.711769938E-001 1.340059936E-001 -1.000000000E+000
 7.502120137E-001 1.982530057E-001 -1.000000000E+000
 6.966199875E-001 1.807660013E-001 -1.000000000E+000
 1 2 3 4
ZONE T="'face128'"
 STRANDID=0, SOLUTIONTIME=0
 Nodes=4, Elements=1, ZONETYPE=FEQuadrilateral
 DATAPACKING=POINT
 DT=(SINGLE SINGLE SINGLE )
 6.966199875E-001 1.807660013E-001 1.000000000E+000
 7.502120137E-001 1.982530057E-001 1.000000000E+000
 7.292479873E-001 2.624999881E-001 1.000000000E+000
 6.756560206E-001 2.450129986E-001 1.000000000E+000
 1 2 3 4
ZONE T="'face129'"
 STRANDID=0, SOLUTIONTIME=0
 Nodes=4, Elements=1, ZONETYPE=FEQuadrilateral
 DATAPACKING=POINT
 DT=(SINGLE SINGLE SINGLE )
 6.756560206E-001 2.450129986E-001 -1.000000000E+000
 7.292479873E-001 2.624999881E-001 -1.000000000E+000
 7.082840204E-001 3.267480135E-001 -1.000000000E+000
 6.546919942E-001 3.092600107E-001 -1.000000000E+000
 1 2 3 4
ZONE T="'face130'"
 STRANDID=0, SOLUTIONTIME=0
 Nodes=4, Elements=1, ZONETYPE=FEQuadrilateral
 DATAPACKING=POINT
 DT=(SINGLE SINGLE SINGLE )
 6.546919942E-001 3.092600107E-001 1.000000000E+000
 7.082840204E-001 3.267480135E-001 1.000000000E+000
 6.873199940E-001 3.909949958E-001 1.000000000E+000
 6.337280273E-001 3.735080063E-001 1.000000000E+000
 1 2 3 4
ZONE T="'face131'"
 STRANDID=0, SOLUTIONTIME=0
 Nodes=4, Elements=1, ZONETYPE=FEQuadrilateral
 DATAPACKING=POINT
 DT=(SINGLE SINGLE SINGLE )
 6.337280273E-001 3.735080063E-001 -1.000000000E+000
 6.873199940E-001 3.909949958E-001 -1.000000000E+000
 6.663560271E-001 4.552420080E-001 -1.000000000E+000
 6.127640009E-001 4.377549887E-001 -1.000000000E+000
 1 2 3 4
ZONE T="'face132'"
 STRANDID=0, SOLUTIONTIME=0
 Nodes=4, Elements=1, ZONETYPE=FEQuadrilateral
 DATAPACKING=POINT
 DT=(SINGLE SINGLE SINGLE )
 6.127640009E-001 4.377549887E-001 1.000000000E+000
 6.663560271E-001 4.552420080E-001 1.000000000E+000
 6.453920007E-001 5.194900036E-001 1.000000000E+000
 5.917990208E-001 5.020020008E-001 1.000000000E+000
 1 2 3 4
ZONE T="'face133'"
 STRANDID=0, SOLUTIONTIME=0
 Nodes=4, Elements=1, ZONETYPE=FEQuadrilateral
 DATAPACKING=POINT
 DT=(SINGLE SINGLE SINGLE )
 5.917990208E-001 5.020020008E-001 -1.000000000E+000
 6.453920007E-001 5.194900036E-001 -1.000000000E+000
 6.244270205E-001 5.837370157E-001 -1.000000000E+000
 5.708349943E-001 5.662500262E-001 -1.000000000E+000
 1 2 3 4
ZONE T="'face134'"
 STRANDID=0, SOLUTIONTIME=0
 Nodes=4, Elements=1, ZONETYPE=FEQuadrilateral
 DATAPACKING=POINT
 DT=(SINGLE SINGLE SINGLE )
 5.708349943E-001 5.662500262E-001 1.000000000E+000
 6.244270205E-001 5.837370157E-001 1.000000000E+000
 6.034629941E-001 6.479840279E-001 1.000000000E+000
 5.498710275E-001 6.304969788E-001 1.000000000E+000
 1 2 3 4
ZONE T="'face135'"
 STRANDID=0, SOLUTIONTIME=0
 Nodes=4, Elements=1, ZONETYPE=FEQuadrilateral
 DATAPACKING=POINT
 DT=(SINGLE SINGLE SINGLE )
 5.498710275E-001 6.304969788E-001 -1.000000000E+000
 6.034629941E-001 6.479840279E-001 -1.000000000E+000
 5.824990273E-001 7.122309804E-001 -1.000000000E+000
 5.289070010E-001 6.947439909E-001 -1.000000000E+000
 1 2 3 4
ZONE T="'face136'"
 STRANDID=0, SOLUTIONTIME=0
 Nodes=4, Elements=1, ZONETYPE=FEQuadrilateral
 DATAPACKING=POINT
 DT=(SINGLE SINGLE SINGLE )
 5.289070010E-001 6.947439909E-001 1.000000000E+000
 5.824990273E-001 7.122309804E-001 1.000000000E+000
 5.615350008E-001 7.764790058E-001 1.000000000E+000
 5.079429746E-001 7.589910030E-001 1.000000000E+000
 1 2 3 4
ZONE T="'face137'"
 STRANDID=0, SOLUTIONTIME=0
 Nodes=4, Elements=1, ZONETYPE=FEQuadrilateral
 DATAPACKING=POINT
 DT=(SINGLE SINGLE SINGLE )
 5.079429746E-001 7.589910030E-001 -1.000000000E+000
 5.615350008E-001 7.764790058E-001 -1.000000000E+000
 5.405709743E-001 8.407260180E-001 -1.000000000E+000
 4.869790077E-001 8.232390285E-001 -1.000000000E+000
 1 2 3 4
ZONE T="'face138'"
 STRANDID=0, SOLUTIONTIME=0
 Nodes=4, Elements=1, ZONETYPE=FEQuadrilateral
 DATAPACKING=POINT
 DT=(SINGLE SINGLE SINGLE )
 4.869790077E-001 8.232390285E-001 1.000000000E+000
 5.405709743E-001 8.407260180E-001 1.000000000E+000
 5.196070075E-001 9.049729705E-001 1.000000000E+000
 4.660139978E-001 8.874859810E-001 1.000000000E+000
 1 2 3 4
ZONE T="'face139'"
 STRANDID=0, SOLUTIONTIME=0
 Nodes=4, Elements=1, ZONETYPE=FEQuadrilateral
 DATAPACKING=POINT
 DT=(SINGLE SINGLE SINGLE )
 4.660139978E-001 8.874859810E-001 -1.000000000E+000
 5.196070075E-001 9.049729705E-001 -1.000000000E+000
 4.986419976E-001 9.692209959E-001 -1.000000000E+000
 4.450500011E-001 9.517329931E-001 -1.000000000E+000
 1 2 3 4
ZONE T="'face140'"
 STRANDID=0, SOLUTIONTIME=0
 Nodes=4, Elements=1, ZONETYPE=FEQuadrilateral
 DATAPACKING=POINT
 DT=(SINGLE SINGLE SINGLE )
 4.450500011E-001 9.517329931E-001 1.000000000E+000
 4.986419976E-001 9.692209959E-001 1.000000000E+000
 4.776780009E-001 1.033470035E+000 1.000000000E+000
 4.240860045E-001 1.015980005E+000 1.000000000E+000
 1 2 3 4
ZONE T="'face141'"
 STRANDID=0, SOLUTIONTIME=0
 Nodes=4, Elements=1, ZONETYPE=FEQuadrilateral
 DATAPACKING=POINT
 DT=(SINGLE SINGLE SINGLE )
 7.711769938E-001 1.340059936E-001 1.000000000E+000
 8.247690201E-001 1.514929980E-001 1.000000000E+000
 8.038039804E-001 2.157399952E-001 1.000000000E+000
 7.502120137E-001 1.982530057E-001 1.000000000E+000
 1 2 3 4
ZONE T="'face142'"
 STRANDID=0, SOLUTIONTIME=0
 Nodes=4, Elements=1, ZONETYPE=FEQuadrilateral
 DATAPACKING=POINT
 DT=(SINGLE SINGLE SINGLE )
 7.502120137E-001 1.982530057E-001 -1.000000000E+000
 8.038039804E-001 2.157399952E-001 -1.000000000E+000
 7.828400135E-001 2.799879909E-001 -1.000000000E+000
 7.292479873E-001 2.624999881E-001 -1.000000000E+000
 1 2 3 4
ZONE T="'face143'"
 STRANDID=0, SOLUTIONTIME=0
 Nodes=4, Elements=1, ZONETYPE=FEQuadrilateral
 DATAPACKING=POINT
 DT=(SINGLE SINGLE SINGLE )
 7.292479873E-001 2.624999881E-001 1.000000000E+000
 7.828400135E-001 2.799879909E-001 1.000000000E+000
 7.618759871E-001 3.442350030E-001 1.000000000E+000
 7.082840204E-001 3.267480135E-001 1.000000000E+000
 1 2 3 4
ZONE T="'face144'"
 STRANDID=0, SOLUTIONTIME=0
 Nodes=4, Elements=1, ZONETYPE=FEQuadrilateral
 DATAPACKING=POINT
 DT=(SINGLE SINGLE SINGLE )
 7.082840204E-001 3.267480135E-001 -1.000000000E+000
 7.618759871E-001 3.442350030E-001 -1.000000000E+000
 7.409120202E-001 4.084819853E-001 -1.000000000E+000
 6.873199940E-001 3.909949958E-001 -1.000000000E+000
 1 2 3 4
ZONE T="'face145'"
 STRANDID=0, SOLUTIONTIME=0
 Nodes=4, Elements=1, ZONETYPE=FEQuadrilateral
 DATAPACKING=POINT
 DT=(SINGLE SINGLE SINGLE )
 6.873199940E-001 3.909949958E-001 1.000000000E+000
 7.409120202E-001 4.084819853E-001 1.000000000E+000
 7.199479938E-001 4.727300107E-001 1.000000000E+000
 6.663560271E-001 4.552420080E-001 1.000000000E+000
 1 2 3 4
ZONE T="'face146'"
 STRANDID=0, SOLUTIONTIME=0
 Nodes=4, Elements=1, ZONETYPE=FEQuadrilateral
 DATAPACKING=POINT
 DT=(SINGLE SINGLE SINGLE )
 6.663560271E-001 4.552420080E-001 -1.000000000E+000
 7.199479938E-001 4.727300107E-001 -1.000000000E+000
 6.989840269E-001 5.369769931E-001 -1.000000000E+000
 6.453920007E-001 5.194900036E-001 -1.000000000E+000
 1 2 3 4
ZONE T="'face147'"
 STRANDID=0, SOLUTIONTIME=0
 Nodes=4, Elements=1, ZONETYPE=FEQuadrilateral
 DATAPACKING=POINT
 DT=(SINGLE SINGLE SINGLE )
 6.453920007E-001 5.194900036E-001 1.000000000E+000
 6.989840269E-001 5.369769931E-001 1.000000000E+000
 6.780189872E-001 6.012240052E-001 1.000000000E+000
 6.244270205E-001 5.837370157E-001 1.000000000E+000
 1 2 3 4
ZONE T="'face148'"
 STRANDID=0, SOLUTIONTIME=0
 Nodes=4, Elements=1, ZONETYPE=FEQuadrilateral
 DATAPACKING=POINT
 DT=(SINGLE SINGLE SINGLE )
 6.244270205E-001 5.837370157E-001 -1.000000000E+000
 6.780189872E-001 6.012240052E-001 -1.000000000E+000
 6.570550203E-001 6.654710174E-001 -1.000000000E+000
 6.034629941E-001 6.479840279E-001 -1.000000000E+000
 1 2 3 4
ZONE T="'face149'"
 STRANDID=0, SOLUTIONTIME=0
 Nodes=4, Elements=1, ZONETYPE=FEQuadrilateral
 DATAPACKING=POINT
 DT=(SINGLE SINGLE SINGLE )
 6.034629941E-001 6.479840279E-001 1.000000000E+000
 6.570550203E-001 6.654710174E-001 1.000000000E+000
 6.360909939E-001 7.297189832E-001 1.000000000E+000
 5.824990273E-001 7.122309804E-001 1.000000000E+000
 1 2 3 4
ZONE T="'face150'"
 STRANDID=0, SOLUTIONTIME=0
 Nodes=4, Elements=1, ZONETYPE=FEQuadrilateral
 DATAPACKING=POINT
 DT=(SINGLE SINGLE SINGLE )
 5.824990273E-001 7.122309804E-001 -1.000000000E+000
 6.360909939E-001 7.297189832E-001 -1.000000000E+000
 6.151270270E-001 7.939659953E-001 -1.000000000E+000
 5.615350008E-001 7.764790058E-001 -1.000000000E+000
 1 2 3 4
ZONE T="'face151'"
 STRANDID=0, SOLUTIONTIME=0
 Nodes=4, Elements=1, ZONETYPE=FEQuadrilateral
 DATAPACKING=POINT
 DT=(SINGLE SINGLE SINGLE )
 5.615350008E-001 7.764790058E-001 1.000000000E+000
 6.151270270E-001 7.939659953E-001 1.000000000E+000
 5.941630006E-001 8.582130075E-001 1.000000000E+000
 5.405709743E-001 8.407260180E-001 1.000000000E+000
 1 2 3 4
ZONE T="'face152'"
 STRANDID=0, SOLUTIONTIME=0
 Nodes=4, Elements=1, ZONETYPE=FEQuadrilateral
 DATAPACKING=POINT
 DT=(SINGLE SINGLE SINGLE )
 5.405709743E-001 8.407260180E-001 -1.000000000E+000
 5.941630006E-001 8.582130075E-001 -1.000000000E+000
 5.731989741E-001 9.224609733E-001 -1.000000000E+000
 5.196070075E-001 9.049729705E-001 -1.000000000E+000
 1 2 3 4
ZONE T="'face153'"
 STRANDID=0, SOLUTIONTIME=0
 Nodes=4, Elements=1, ZONETYPE=FEQuadrilateral
 DATAPACKING=POINT
 DT=(SINGLE SINGLE SINGLE )
 5.196070075E-001 9.049729705E-001 1.000000000E+000
 5.731989741E-001 9.224609733E-001 1.000000000E+000
 5.522339940E-001 9.867079854E-001 1.000000000E+000
 4.986419976E-001 9.692209959E-001 1.000000000E+000
 1 2 3 4
ZONE T="'face154'"
 STRANDID=0, SOLUTIONTIME=0
 Nodes=4, Elements=1, ZONETYPE=FEQuadrilateral
 DATAPACKING=POINT
 DT=(SINGLE SINGLE SINGLE )
 4.986419976E-001 9.692209959E-001 -1.000000000E+000
 5.522339940E-001 9.867079854E-001 -1.000000000E+000
 5.312700272E-001 1.050959945E+000 -1.000000000E+000
 4.776780009E-001 1.033470035E+000 -1.000000000E+000
 1 2 3 4
ZONE T="'face155'"
 STRANDID=0, SOLUTIONTIME=0
 Nodes=4, Elements=1, ZONETYPE=FEQuadrilateral
 DATAPACKING=POINT
 DT=(SINGLE SINGLE SINGLE )
 8.247690201E-001 1.514929980E-001 -1.000000000E+000
 8.783609867E-001 1.689800024E-001 -1.000000000E+000
 8.573960066E-001 2.332279980E-001 -1.000000000E+000
 8.038039804E-001 2.157399952E-001 -1.000000000E+000
 1 2 3 4
ZONE T="'face156'"
 STRANDID=0, SOLUTIONTIME=0
 Nodes=4, Elements=1, ZONETYPE=FEQuadrilateral
 DATAPACKING=POINT
 DT=(SINGLE SINGLE SINGLE )
 8.038039804E-001 2.157399952E-001 1.000000000E+000
 8.573960066E-001 2.332279980E-001 1.000000000E+000
 8.364319801E-001 2.974750102E-001 1.000000000E+000
 7.828400135E-001 2.799879909E-001 1.000000000E+000
 1 2 3 4
ZONE T="'face157'"
 STRANDID=0, SOLUTIONTIME=0
 Nodes=4, Elements=1, ZONETYPE=FEQuadrilateral
 DATAPACKING=POINT
 DT=(SINGLE SINGLE SINGLE )
 7.828400135E-001 2.799879909E-001 -1.000000000E+000
 8.364319801E-001 2.974750102E-001 -1.000000000E+000
 8.154680133E-001 3.617219925E-001 -1.000000000E+000
 7.618759871E-001 3.442350030E-001 -1.000000000E+000
 1 2 3 4
ZONE T="'face158'"
 STRANDID=0, SOLUTIONTIME=0
 Nodes=4, Elements=1, ZONETYPE=FEQuadrilateral
 DATAPACKING=POINT
 DT=(SINGLE SINGLE SINGLE )
 7.618759871E-001 3.442350030E-001 1.000000000E+000
 8.154680133E-001 3.617219925E-001 1.000000000E+000
 7.945039868E-001 4.259699881E-001 1.000000000E+000
 7.409120202E-001 4.084819853E-001 1.000000000E+000
 1 2 3 4
ZONE T="'face159'"
 STRANDID=0, SOLUTIONTIME=0
 Nodes=4, Elements=1, ZONETYPE=FEQuadrilateral
 DATAPACKING=POINT
 DT=(SINGLE SINGLE SINGLE )
 7.409120202E-001 4.084819853E-001 -1.000000000E+000
 7.945039868E-001 4.259699881E-001 -1.000000000E+000
 7.735400200E-001 4.902170002E-001 -1.000000000E+000
 7.199479938E-001 4.727300107E-001 -1.000000000E+000
 1 2 3 4
ZONE T="'face160'"
 STRANDID=0, SOLUTIONTIME=0
 Nodes=4, Elements=1, ZONETYPE=FEQuadrilateral
 DATAPACKING=POINT
 DT=(SINGLE SINGLE SINGLE )
 7.199479938E-001 4.727300107E-001 1.000000000E+000
 7.735400200E-001 4.902170002E-001 1.000000000E+000
 7.525759935E-001 5.544639826E-001 1.000000000E+000
 6.989840269E-001 5.369769931E-001 1.000000000E+000
 1 2 3 4
ZONE T="'face161'"
 STRANDID=0, SOLUTIONTIME=0
 Nodes=4, Elements=1, ZONETYPE=FEQuadrilateral
 DATAPACKING=POINT
 DT=(SINGLE SINGLE SINGLE )
 6.989840269E-001 5.369769931E-001 -1.000000000E+000
 7.525759935E-001 5.544639826E-001 -1.000000000E+000
 7.316110134E-001 6.187109947E-001 -1.000000000E+000
 6.780189872E-001 6.012240052E-001 -1.000000000E+000
 1 2 3 4
ZONE T="'face162'"
 STRANDID=0, SOLUTIONTIME=0
 Nodes=4, Elements=1, ZONETYPE=FEQuadrilateral
 DATAPACKING=POINT
 DT=(SINGLE SINGLE SINGLE )
 6.780189872E-001 6.012240052E-001 1.000000000E+000
 7.316110134E-001 6.187109947E-001 1.000000000E+000
 7.106469870E-001 6.829590201E-001 1.000000000E+000
 6.570550203E-001 6.654710174E-001 1.000000000E+000
 1 2 3 4
ZONE T="'face163'"
 STRANDID=0, SOLUTIONTIME=0
 Nodes=4, Elements=1, ZONETYPE=FEQuadrilateral
 DATAPACKING=POINT
 DT=(SINGLE SINGLE SINGLE )
 6.570550203E-001 6.654710174E-001 -1.000000000E+000
 7.106469870E-001 6.829590201E-001 -1.000000000E+000
 6.896830201E-001 7.472059727E-001 -1.000000000E+000
 6.360909939E-001 7.297189832E-001 -1.000000000E+000
 1 2 3 4
ZONE T="'face164'"
 STRANDID=0, SOLUTIONTIME=0
 Nodes=4, Elements=1, ZONETYPE=FEQuadrilateral
 DATAPACKING=POINT
 DT=(SINGLE SINGLE SINGLE )
 6.360909939E-001 7.297189832E-001 1.000000000E+000
 6.896830201E-001 7.472059727E-001 1.000000000E+000
 6.687189937E-001 8.114529848E-001 1.000000000E+000
 6.151270270E-001 7.939659953E-001 1.000000000E+000
 1 2 3 4
ZONE T="'face165'"
 STRANDID=0, SOLUTIONTIME=0
 Nodes=4, Elements=1, ZONETYPE=FEQuadrilateral
 DATAPACKING=POINT
 DT=(SINGLE SINGLE SINGLE )
 6.151270270E-001 7.939659953E-001 -1.000000000E+000
 6.687189937E-001 8.114529848E-001 -1.000000000E+000
 6.477550268E-001 8.757010102E-001 -1.000000000E+000
 5.941630006E-001 8.582130075E-001 -1.000000000E+000
 1 2 3 4
ZONE T="'face166'"
 STRANDID=0, SOLUTIONTIME=0
 Nodes=4, Elements=1, ZONETYPE=FEQuadrilateral
 DATAPACKING=POINT
 DT=(SINGLE SINGLE SINGLE )
 5.941630006E-001 8.582130075E-001 1.000000000E+000
 6.477550268E-001 8.757010102E-001 1.000000000E+000
 6.267910004E-001 9.399480224E-001 1.000000000E+000
 5.731989741E-001 9.224609733E-001 1.000000000E+000
 1 2 3 4
ZONE T="'face167'"
 STRANDID=0, SOLUTIONTIME=0
 Nodes=4, Elements=1, ZONETYPE=FEQuadrilateral
 DATAPACKING=POINT
 DT=(SINGLE SINGLE SINGLE )
 5.731989741E-001 9.224609733E-001 -1.000000000E+000
 6.267910004E-001 9.399480224E-001 -1.000000000E+000
 6.058260202E-001 1.004199982E+000 -1.000000000E+000
 5.522339940E-001 9.867079854E-001 -1.000000000E+000
 1 2 3 4
ZONE T="'face168'"
 STRANDID=0, SOLUTIONTIME=0
 Nodes=4, Elements=1, ZONETYPE=FEQuadrilateral
 DATAPACKING=POINT
 DT=(SINGLE SINGLE SINGLE )
 5.522339940E-001 9.867079854E-001 1.000000000E+000
 6.058260202E-001 1.004199982E+000 1.000000000E+000
 5.848619938E-001 1.068439960E+000 1.000000000E+000
 5.312700272E-001 1.050959945E+000 1.000000000E+000
 1 2 3 4
ZONE T="'face169'"
 STRANDID=0, SOLUTIONTIME=0
 Nodes=4, Elements=1, ZONETYPE=FEQuadrilateral
 DATAPACKING=POINT
 DT=(SINGLE SINGLE SINGLE )
 8.783609867E-001 1.689800024E-001 1.000000000E+000
 9.319530129E-001 1.864680052E-001 1.000000000E+000
 9.109879732E-001 2.507149875E-001 1.000000000E+000
 8.573960066E-001 2.332279980E-001 1.000000000E+000
 1 2 3 4
ZONE T="'face170'"
 STRANDID=0, SOLUTIONTIME=0
 Nodes=4, Elements=1, ZONETYPE=FEQuadrilateral
 DATAPACKING=POINT
 DT=(SINGLE SINGLE SINGLE )
 8.573960066E-001 2.332279980E-001 -1.000000000E+000
 9.109879732E-001 2.507149875E-001 -1.000000000E+000
 8.900240064E-001 3.149619997E-001 -1.000000000E+000
 8.364319801E-001 2.974750102E-001 -1.000000000E+000
 1 2 3 4
ZONE T="'face171'"
 STRANDID=0, SOLUTIONTIME=0
 Nodes=4, Elements=1, ZONETYPE=FEQuadrilateral
 DATAPACKING=POINT
 DT=(SINGLE SINGLE SINGLE )
 8.364319801E-001 2.974750102E-001 1.000000000E+000
 8.900240064E-001 3.149619997E-001 1.000000000E+000
 8.690599799E-001 3.792099953E-001 1.000000000E+000
 8.154680133E-001 3.617219925E-001 1.000000000E+000
 1 2 3 4
ZONE T="'face172'"
 STRANDID=0, SOLUTIONTIME=0
 Nodes=4, Elements=1, ZONETYPE=FEQuadrilateral
 DATAPACKING=POINT
 DT=(SINGLE SINGLE SINGLE )
 8.154680133E-001 3.617219925E-001 -1.000000000E+000
 8.690599799E-001 3.792099953E-001 -1.000000000E+000
 8.480960131E-001 4.434570074E-001 -1.000000000E+000
 7.945039868E-001 4.259699881E-001 -1.000000000E+000
 1 2 3 4
ZONE T="'face173'"
 STRANDID=0, SOLUTIONTIME=0
 Nodes=4, Elements=1, ZONETYPE=FEQuadrilateral
 DATAPACKING=POINT
 DT=(SINGLE SINGLE SINGLE )
 7.945039868E-001 4.259699881E-001 1.000000000E+000
 8.480960131E-001 4.434570074E-001 1.000000000E+000
 8.271319866E-001 5.077040195E-001 1.000000000E+000
 7.735400200E-001 4.902170002E-001 1.000000000E+000
 1 2 3 4
ZONE T="'face174'"
 STRANDID=0, SOLUTIONTIME=0
 Nodes=4, Elements=1, ZONETYPE=FEQuadrilateral
 DATAPACKING=POINT
 DT=(SINGLE SINGLE SINGLE )
 7.735400200E-001 4.902170002E-001 -1.000000000E+000
 8.271319866E-001 5.077040195E-001 -1.000000000E+000
 8.061680198E-001 5.719519854E-001 -1.000000000E+000
 7.525759935E-001 5.544639826E-001 -1.000000000E+000
 1 2 3 4
ZONE T="'face175'"
 STRANDID=0, SOLUTIONTIME=0
 Nodes=4, Elements=1, ZONETYPE=FEQuadrilateral
 DATAPACKING=POINT
 DT=(SINGLE SINGLE SINGLE )
 7.525759935E-001 5.544639826E-001 1.000000000E+000
 8.061680198E-001 5.719519854E-001 1.000000000E+000
 7.852039933E-001 6.361989975E-001 1.000000000E+000
 7.316110134E-001 6.187109947E-001 1.000000000E+000
 1 2 3 4
ZONE T="'face176'"
 STRANDID=0, SOLUTIONTIME=0
 Nodes=4, Elements=1, ZONETYPE=FEQuadrilateral
 DATAPACKING=POINT
 DT=(SINGLE SINGLE SINGLE )
 7.316110134E-001 6.187109947E-001 -1.000000000E+000
 7.852039933E-001 6.361989975E-001 -1.000000000E+000
 7.642390132E-001 7.004460096E-001 -1.000000000E+000
 7.106469870E-001 6.829590201E-001 -1.000000000E+000
 1 2 3 4
ZONE T="'face177'"
 STRANDID=0, SOLUTIONTIME=0
 Nodes=4, Elements=1, ZONETYPE=FEQuadrilateral
 DATAPACKING=POINT
 DT=(SINGLE SINGLE SINGLE )
 7.106469870E-001 6.829590201E-001 1.000000000E+000
 7.642390132E-001 7.004460096E-001 1.000000000E+000
 7.432749867E-001 7.646930218E-001 1.000000000E+000
 6.896830201E-001 7.472059727E-001 1.000000000E+000
 1 2 3 4
ZONE T="'face178'"
 STRANDID=0, SOLUTIONTIME=0
 Nodes=4, Elements=1, ZONETYPE=FEQuadrilateral
 DATAPACKING=POINT
 DT=(SINGLE SINGLE SINGLE )
 6.896830201E-001 7.472059727E-001 -1.000000000E+000
 7.432749867E-001 7.646930218E-001 -1.000000000E+000
 7.223110199E-001 8.289409876E-001 -1.000000000E+000
 6.687189937E-001 8.114529848E-001 -1.000000000E+000
 1 2 3 4
ZONE T="'face179'"
 STRANDID=0, SOLUTIONTIME=0
 Nodes=4, Elements=1, ZONETYPE=FEQuadrilateral
 DATAPACKING=POINT
 DT=(SINGLE SINGLE SINGLE )
 6.687189937E-001 8.114529848E-001 1.000000000E+000
 7.223110199E-001 8.289409876E-001 1.000000000E+000
 7.013469934E-001 8.931879997E-001 1.000000000E+000
 6.477550268E-001 8.757010102E-001 1.000000000E+000
 1 2 3 4
ZONE T="'face180'"
 STRANDID=0, SOLUTIONTIME=0
 Nodes=4, Elements=1, ZONETYPE=FEQuadrilateral
 DATAPACKING=POINT
 DT=(SINGLE SINGLE SINGLE )
 6.477550268E-001 8.757010102E-001 -1.000000000E+000
 7.013469934E-001 8.931879997E-001 -1.000000000E+000
 6.803830266E-001 9.574350119E-001 -1.000000000E+000
 6.267910004E-001 9.399480224E-001 -1.000000000E+000
 1 2 3 4
ZONE T="'face181'"
 STRANDID=0, SOLUTIONTIME=0
 Nodes=4, Elements=1, ZONETYPE=FEQuadrilateral
 DATAPACKING=POINT
 DT=(SINGLE SINGLE SINGLE )
 6.267910004E-001 9.399480224E-001 1.000000000E+000
 6.803830266E-001 9.574350119E-001 1.000000000E+000
 6.594190001E-001 1.021679997E+000 1.000000000E+000
 6.058260202E-001 1.004199982E+000 1.000000000E+000
 1 2 3 4
ZONE T="'face182'"
 STRANDID=0, SOLUTIONTIME=0
 Nodes=4, Elements=1, ZONETYPE=FEQuadrilateral
 DATAPACKING=POINT
 DT=(SINGLE SINGLE SINGLE )
 6.058260202E-001 1.004199982E+000 -1.000000000E+000
 6.594190001E-001 1.021679997E+000 -1.000000000E+000
 6.384540200E-001 1.085929990E+000 -1.000000000E+000
 5.848619938E-001 1.068439960E+000 -1.000000000E+000
 1 2 3 4
