# Supplementary material for: High genus surface parameterization using the Euclidean Ricci flow method
Source: Sci Rep. 2025 May 22;15:17784. doi: 10.1038/s41598-025-97421-5 (PMC12098817; doi:10.1038/s41598-025-97421-5)
Supplement: Supplementary file 1 — Supplementary Information. [file 41598_2025_97421_MOESM1_ESM.zip › Supplementary_materials_2025_3_13/vase.dat]

TITLE     = '3D FE DATASET'
VARIABLES = 'x'
'y'
'z'
ZONE T=EmbeddedMesh
STRANDID=0, SOLUTIONTIME=0
Nodes= 5501, Elements= 11006, ZONETYPE=FEQuadrilateral
DATAPACKING=POINT
DT=(SINGLE SINGLE SINGLE)
0.680813  0.021531  -0.28583
-0.238531  0.24444  -0.688094
0.399019  0.133744  -0.975141
0.693885  0.0771244  -0.260908
0.289072  0.785256  0.234473
0.0908066  -0.170152  -0.767705
0.0558422  0.691226  -0.413971
-0.23596  0.307021  -0.663952
0.339587  0.0833569  -0.976418
0.32599  0.825801  0.106297
-0.2402  0.344509  -0.584518
0.447321  0.0383531  0.647976
0.262105  0.781863  0.238799
0.705798  0.106123  -0.349907
0.342885  0.119637  -0.983064
0.0445474  -0.149568  -0.787097
-0.243261  0.349048  -0.527331
-0.249043  0.244073  -0.635995
0.00673616  0.701745  -0.325682
0.214241  -0.307754  -0.258247
0.0277399  -0.272976  -0.31697
0.711496  0.138364  -0.346309
-0.234316  0.380082  -0.528544
-0.244661  0.232722  -0.663095
0.425321  0.686539  0.0751023
0.252027  -0.0853835  0.511406
0.702878  0.109706  -0.292789
0.180546  0.71968  -0.404633
-0.247421  0.277593  -0.626459
0.336262  0.0377168  -0.964049
-0.157755  0.601223  -0.191786
0.386371  0.734512  0.0981378
0.388157  0.0409331  -0.957083
-0.240919  0.308315  -0.636539
0.127405  0.733734  -0.318714
0.281416  -0.0875968  0.526832
0.333532  -0.0598014  -0.914971
0.11783  -0.0825592  -0.899819
0.199472  0.735222  -0.347979
0.189846  -0.316378  -0.194818
0.384086  -0.0547525  -0.909513
0.692328  0.0801624  -0.230902
-0.0943906  -0.180155  -0.371448
0.161836  -0.31136  -0.219707
0.124882  0.745845  -0.248979
0.697657  0.108624  -0.232614
0.0617026  -0.111794  -0.857855
-0.0818326  -0.204453  -0.339797
0.337093  0.811514  0.0719081
-0.0363774  -0.233142  -0.351525
0.200589  -0.311189  -0.233122
0.366433  0.756462  0.12685
0.692662  0.116856  -0.172691
0.451334  0.184471  -0.964994
-0.0249673  -0.133036  -0.755908
0.518466  0.11447  -0.927813
-0.196477  0.422855  -0.666289
0.344524  0.4017  0.912699
0.685167  0.0927594  -0.141788
-0.0662498  -0.198448  -0.400753
-0.0670233  -0.119245  -0.723088
0.555459  0.165172  -0.911178
-0.204128  0.392952  -0.691796
0.253529  0.76905  -0.154137
0.678364  0.0546327  -0.140296
0.545473  0.223145  -0.921218
-0.214521  0.365438  -0.691452
-0.0210349  -0.231382  -0.380686
0.678156  0.0379979  -0.169017
0.278189  0.755327  -0.219533
-0.213358  0.39872  -0.639768
-0.0456194  -0.0982853  -0.803615
-0.177087  0.468121  -0.0158195
-0.200498  0.426372  -0.639341
0.336475  0.743192  -0.278478
0.0403266  -0.0784831  -0.886457
-0.0726862  0.0043343  -0.890489
-0.219688  0.367756  -0.666174
-0.161317  0.495587  0.0151101
0.423283  -0.0150553  0.65743
0.146272  -0.291989  0.546025
0.172968  0.623655  0.172993
-0.0934414  0.169115  -0.917606
-0.0285357  0.220349  0.570245
-0.0116772  -0.0720549  -0.869369
-0.110295  -0.022928  -0.82849
-0.151366  0.485945  -0.68809
-0.0367789  0.21951  0.542579
0.220619  -0.327212  -0.144354
0.38541  -0.290895  -0.249182
0.499903  0.0299166  -0.915553
-0.15408  0.493864  -0.656225
-0.159187  0.166307  -0.858512
0.321735  0.799439  -0.00190396
0.477391  0.11325  -0.947617
-0.16793  0.46924  -0.672372
0.656746  0.259617  0.0338019
-0.161194  0.0368966  -0.806228
0.560234  0.659259  -0.0338072
0.67872  0.0801501  -0.111636
0.665124  0.259775  0.00154729
0.683949  0.119133  -0.112199
-0.213971  0.169043  -0.764074
0.27929  0.79564  0.260895
0.414324  0.00760324  -0.938143
-0.178297  0.0856855  -0.808239
-0.0991257  0.586498  -0.502867
0.669149  0.0900785  -0.0526777
0.513584  0.653795  -0.380442
0.126549  0.561814  0.771083
0.663104  0.311463  0.00183241
-0.120163  0.658713  -0.188112
-0.0974621  0.594469  -0.472903
0.66023  0.0759042  -0.0226869
0.667277  0.285305  -0.00972967
-0.259674  0.250725  -0.523725
0.21336  -0.315196  -0.206796
0.653475  0.0334534  -0.0226237
-0.0475146  0.6225  -0.514668
-0.258235  0.249999  -0.551923
0.654048  0.318569  0.0340028
-0.253694  0.281951  -0.569288
-0.0106044  0.654557  -0.457251
0.259498  -0.209832  -0.686679
0.412283  0.692591  -0.417113
-0.183801  0.111552  -0.810117
0.460216  -0.0240075  -0.906653
0.104617  0.624128  0.156551
0.646186  0.308061  0.0642555
-0.249585  0.315278  -0.551391
0.0169466  0.666824  -0.457475
0.291926  -0.219428  -0.640709
0.498115  -0.00323094  -0.900913
0.283727  0.806911  0.287874
0.342675  -0.335515  0.0230024
-0.256495  0.284225  -0.512597
0.411131  -0.00648385  0.7164
-0.250676  0.316996  -0.52264
0.365355  0.72918  -0.326634
0.290704  -0.201267  -0.705927
-0.0950133  0.565629  -0.615642
0.337692  -0.203525  -0.673142
0.610366  0.2804  0.188751
0.325721  -0.214699  -0.639347
-0.0961567  0.57143  -0.587031
0.28098  0.814802  0.319975
0.291279  0.721838  -0.396735
-0.0168737  0.456498  0.401907
0.621011  0.246735  0.158737
-0.223697  0.409976  -0.527945
-0.046846  0.599123  -0.620736
-0.211049  0.438792  -0.52699
0.630146  0.246518  0.128284
0.290433  -0.239233  -0.553246
-0.0484956  0.615965  -0.541459
0.238634  -0.0974605  0.538273
-0.175198  -0.0832725  -0.427845
0.717745  0.196887  -0.347645
-0.0209208  0.630935  -0.547786
-0.209488  0.435769  -0.555797
-0.166367  -0.0773899  -0.547568
0.279427  -0.314078  -0.193978
0.606777  0.313668  0.189451
0.719009  0.227534  -0.354764
-0.0199815  0.62001  -0.598399
-0.231168  0.374695  -0.585923
0.257697  -0.233038  -0.597321
-0.145106  -0.0718902  -0.660631
0.715294  0.229664  -0.296178
0.629216  0.280655  0.127496
-0.22021  0.404174  -0.585198
-0.0164538  0.595328  -0.701321
0.711339  0.198925  -0.264084
-0.235331  0.0403794  -0.435996
-0.233242  0.377278  -0.557641
-0.0421742  0.580788  -0.699788
0.324238  -0.234632  -0.54982
-0.227225  0.0295275  -0.552739
-0.152716  0.614528  -0.164378
0.332338  -0.295574  -0.277732
0.704964  0.137394  -0.263921
-0.252975  0.247857  -0.607659
0.29133  -0.230116  -0.595734
-0.0489122  0.591254  -0.647604
0.223844  -0.338905  -0.0950515
-0.207181  0.0242287  -0.661098
0.708085  0.140795  -0.292673
-0.256045  0.249245  -0.579608
0.306482  0.8328  0.364064
-0.0228068  0.606054  -0.650129
0.279527  0.818371  0.417881
0.586529  0.26316  0.270153
-0.160681  0.515398  -0.542446
-0.247661  0.313555  -0.579528
0.281932  -0.249828  -0.507571
0.011796  0.652563  -0.519754
0.0387113  0.601551  0.159419
-0.255794  0.152483  -0.556998
-0.140178  0.53539  -0.561367
-0.244774  0.311222  -0.607928
0.388529  -0.0415017  0.717905
-0.239873  0.138387  -0.663543
-0.1378  0.531069  -0.590708
0.130992  0.58011  0.748632
0.25225  -0.250332  -0.51888
0.072043  0.671082  -0.531893
0.100075  0.600616  0.185865
0.085078  0.762334  -0.0645825
0.136075  0.600074  0.718604
-0.177333  0.488841  -0.560689
0.363791  -0.0602064  0.749996
0.323575  -0.352203  0.053176
0.241358  -0.320336  -0.174135
0.140125  -0.307941  -0.235417
0.276866  0.819998  0.372385
0.0847463  0.754103  -0.142402
-0.174889  0.48507  -0.589525
0.0998521  0.668486  -0.580621
-0.156059  0.507261  -0.600796
0.634007  0.574446  -0.253456
-0.029728  0.385045  0.473265
0.142034  -0.369482  0.425534
0.635939  0.388884  0.067959
0.0138996  0.0105274  0.597667
0.0688962  0.651009  -0.62385
-0.174709  0.139091  -0.833548
0.17459  -0.309029  -0.244017
0.447568  -0.16388  -0.689276
0.0081989  0.627031  -0.628184
-0.260459  0.252382  -0.437099
0.00872893  0.633212  -0.603354
0.415133  -0.17327  -0.702116
-0.16471  0.530153  -0.440051
0.085071  0.632845  0.139521
0.613785  0.619063  -0.238567
-0.259749  0.252754  -0.407751
0.102616  0.634358  -0.718342
0.403225  -0.187529  -0.668261
-0.224992  0.416764  -0.437705
0.70819  0.198554  -0.235389
0.0683511  0.629228  -0.706024
-0.256168  0.285825  -0.396446
-0.256916  0.285736  -0.425765
0.709532  0.229002  -0.23764
-0.00540055  0.0974814  0.607601
-0.251253  0.319337  -0.406723
0.0640816  0.640983  -0.65893
0.461073  -0.164554  -0.664245
-0.158441  0.511696  -0.571412
0.701726  0.229875  -0.177547
0.0951831  0.649053  -0.661233
0.0851833  0.640477  -0.68386
-0.222494  0.406909  -0.557029
-0.257157  0.285521  -0.454818
0.226326  -0.311747  -0.229062
0.453351  -0.17454  -0.639858
0.200888  0.685503  -0.567757
-0.25547  0.283147  -0.5412
0.695845  0.202374  -0.145197
0.591063  0.396562  0.189822
0.0358616  0.634795  -0.644158
0.644434  0.56516  -0.187354
-0.251554  0.319435  -0.435716
0.642882  0.569151  -0.143478
-0.0523281  0.393362  0.385031
-0.209038  0.395835  -0.666204
-0.065384  -0.225127  -0.327658
-0.19967  0.483401  -0.250682
0.691801  0.146928  -0.143058
0.146739  0.68868  -0.524666
0.100431  0.658615  -0.626819
-0.242471  0.271422  -0.65904
-0.235294  0.385628  -0.439561
0.194848  0.665632  -0.654137
-0.0435729  0.370163  0.441349
0.620839  0.358036  0.128134
0.133031  0.669569  -0.606488
-0.112108  0.661753  -0.110033
0.00408582  0.128438  0.657237
-0.154123  0.217919  -0.866729
-0.0500129  0.707156  -0.224493
0.696079  0.144443  -0.173822
0.115314  0.687904  -0.499606
0.152606  0.633813  0.721228
-0.225617  0.416977  -0.408158
0.302782  -0.2974  -0.29101
-0.118548  0.660543  -0.154348
0.250814  0.815873  0.399495
0.104524  0.67816  -0.537099
-0.208043  0.464759  -0.344202
-0.214434  0.446294  -0.405919
0.641262  0.525757  -0.0420376
0.450626  -0.195558  -0.554497
0.216098  0.816764  0.361286
-0.139206  0.635784  -0.134119
-0.21859  0.437177  -0.347606
-0.135523  0.192935  -0.885293
0.55663  0.36865  0.311179
0.176583  0.650407  0.151515
-0.209224  0.458257  -0.284956
0.0410982  0.66259  -0.526142
-0.0667474  0.426753  -0.903134
-0.213352  0.4459  -0.436284
-0.102153  0.456687  -0.846148
0.421249  -0.209097  -0.547857
-0.129075  0.477394  -0.768358
-0.0112607  -0.24352  -0.358478
0.574659  0.331544  0.281624
0.1639  0.673927  0.139891
-0.104747  0.366844  -0.895017
-0.0296788  0.595479  -0.67555
0.137891  -0.302707  -0.275493
-0.235053  0.38463  -0.469046
-0.156945  0.374171  -0.831096
-0.0207646  0.62552  -0.572909
-0.179801  0.399926  -0.76194
-0.224613  0.415299  -0.467894
0.599892  0.652704  -0.179097
0.389975  -0.216242  -0.564175
-0.211574  0.292675  -0.760501
-0.0201413  0.613813  -0.62421
0.0469293  0.740062  -0.00214711
0.00734231  -0.242867  -0.388508
-0.0718013  0.583058  -0.617887
0.620816  0.466271  0.0669235
0.679035  0.231552  -0.0560537
0.15171  0.614258  0.74794
-0.00863767  0.648936  -0.490667
0.00698719  -0.273737  -0.294779
0.690383  0.203188  -0.114313
-0.00193772  0.184299  0.652147
-0.0195936  0.637052  -0.522677
-0.0154128  0.165388  0.603109
-0.173865  0.525952  -0.399921
0.691565  0.230943  -0.11725
0.158865  0.5945  0.787333
-0.0740122  0.605454  -0.508309
0.583143  0.471128  0.152204
-0.157066  0.550611  -0.397511
-0.0390402  0.71304  -0.130984
-0.000259472  0.0142683  0.512469
0.570655  0.469492  0.180103
0.669858  0.207523  -0.0180979
-0.137172  0.516665  -0.647788
-0.141937  0.559273  -0.434884
-0.0648534  0.689215  -0.0848145
0.667634  0.159419  -0.0177684
-0.11778  0.537789  -0.644144
-0.144007  0.54906  -0.469958
-0.184374  -0.088278  -0.293348
0.665799  0.122456  -0.0229432
0.603495  0.438523  0.128733
-0.18464  0.501278  -0.435449
-0.228735  0.0277173  -0.319556
0.67329  0.127142  -0.0528418
0.591951  0.436541  0.158635
-0.182071  0.499669  -0.46893
-0.254746  0.155245  -0.343109
0.370456  -0.235681  -0.492354
0.288736  0.221708  -0.997013
-0.163715  0.523548  -0.480105
0.619234  0.600911  -0.050655
0.0128784  -0.256635  -0.350644
-0.226598  0.0486916  -0.198466
0.547954  -0.102549  -0.684665
0.632077  0.588107  -0.0903069
0.0361238  -0.267068  -0.343509
-0.244004  0.162171  -0.222775
0.554982  -0.112198  -0.631871
0.532784  0.439483  0.305831
0.109308  0.655939  0.129175
0.343389  0.273673  -0.990958
0.559987  -0.100417  -0.658656
-0.135394  0.506462  -0.684888
-0.17796  0.549649  -0.196032
0.345285  0.221609  -0.991177
0.386786  0.690125  0.100899
-0.221766  0.177748  -0.0890673
0.0717445  0.743268  -0.214786
0.399006  0.221774  -0.98137
0.51348  -0.135371  -0.660916
0.565242  0.408614  0.249977
0.531967  -0.129874  -0.633237
0.293147  -0.290867  -0.330276
0.0816367  -0.289751  -0.305672
0.309698  0.832201  0.332795
0.55857  -0.133886  -0.520888
-0.0256646  0.689075  -0.0173694
-0.182149  0.53398  -0.144527
-0.119439  -0.0526557  -0.770969
0.361828  -0.281976  -0.318174
0.557257  -0.129719  -0.547995
-0.160519  0.465108  -0.707938
-0.0952733  -0.0698186  -0.783768
0.434562  0.284166  -0.971174
0.313522  0.762318  0.185579
0.460202  0.221368  -0.963328
0.531447  -0.143094  -0.578478
0.504752  0.222394  -0.944392
0.365105  0.729116  0.119173
-0.0497624  0.637594  0.047819
0.130815  0.758038  -0.173105
-0.0058405  0.621773  0.105668
0.533895  -0.152446  -0.525246
0.611136  0.638427  -0.136711
0.0314728  -0.248618  -0.401667
-0.083583  0.0512337  0.282807
0.505898  -0.159428  -0.581926
-0.138507  -0.0461476  -0.74019
-0.178412  0.44356  -0.693806
0.070694  0.653645  0.114136
-0.16581  -0.0152613  0.0417708
0.507109  -0.164444  -0.555939
-0.185767  0.452358  -0.6411
0.103537  0.750757  -0.197084
-0.103479  0.127712  0.288015
0.555448  -0.155769  -0.43236
0.40533  -0.0405299  0.649868
0.276855  0.534528  0.88089
0.400987  -0.281058  -0.283018
-0.163321  -0.0234312  -0.720098
-0.169917  0.475383  -0.646255
0.549535  -0.172643  -0.394155
-0.143479  0.109166  0.164412
0.494955  -0.200582  -0.423674
0.287905  0.352184  -0.988036
-0.17703  -0.00093524  -0.721385
-0.17911  0.0619678  0.0427243
0.531303  -0.166309  -0.469684
-0.200586  0.479559  -0.221738
-0.16517  0.00666854  -0.76466
-0.151548  0.185767  0.164711
0.497634  -0.188616  -0.468669
-0.20818  0.454847  -0.225244
-0.145548  -0.0247395  -0.762815
-0.204262  0.456258  -0.16568
0.34339  0.546046  0.818949
-0.151138  0.59484  -0.262545
0.23311  0.781292  0.240385
0.343089  0.325034  -0.987141
0.0852176  -0.26694  -0.388038
0.500889  0.507645  0.271648
0.276399  0.766032  0.207763
0.508398  0.486213  0.299782
-0.170445  0.571619  -0.144065
0.432978  0.332618  -0.967947
0.255239  0.74436  0.184168
0.309931  -0.269723  -0.401533
0.0944844  -0.278501  -0.355571
0.430107  0.378497  -0.961457
0.0667479  -0.280284  -0.328168
0.540928  0.31996  -0.920791
0.151157  0.751823  0.168293
0.534186  0.375853  -0.915709
0.290805  0.683854  0.143086
-0.0732387  0.426288  0.285735
0.171439  0.637485  -0.741841
0.535287  0.511234  0.208296
-0.014811  0.429921  0.459821
-0.105322  0.274793  0.30653
0.242057  -0.150893  0.589179
-0.0163685  0.414143  0.482196
-0.124855  0.442171  0.149062
0.193864  -0.27727  -0.404322
0.287404  0.442756  -0.96238
-0.0571602  0.563442  -0.722305
0.0371023  -0.0473896  -0.911032
0.384757  -0.00411349  0.782332
-0.135042  0.372245  0.1667
0.343914  0.600111  0.737745
0.17454  0.608014  -0.812303
0.339454  0.486845  -0.936437
0.143055  -0.26846  -0.42229
-0.14478  0.286362  0.178987
-0.189415  0.0230733  -0.722337
0.284653  0.517493  -0.920673
-0.0416174  0.540783  -0.802933
-0.0748987  -0.0868213  -0.784908
0.184539  -0.286304  -0.368601
0.35543  -0.267709  -0.375673
0.176454  0.560362  -0.881899
0.481781  0.549298  0.21625
0.418476  0.0354172  0.73946
-0.179462  0.357005  0.0425273
-0.20993  0.0753634  -0.723151
0.232649  0.508297  -0.928365
0.205546  0.587824  0.226935
-0.185849  0.269406  0.0492539
0.575696  -0.172637  -0.320341
0.16779  0.601333  0.200457
-0.186311  0.458528  -0.0452036
-0.0336609  0.50073  -0.870869
-0.017908  0.396376  0.504883
0.519594  0.540388  0.191348
-0.0415124  0.587536  0.125915
-0.217355  0.102901  -0.723579
0.236295  -0.268494  0.652988
-0.202594  0.10819  -0.768588
0.0252228  -0.100514  -0.856281
0.0302166  0.740124  -0.133419
-0.198996  0.449737  -0.105632
-0.0129405  0.373266  0.556563
0.00492996  -0.115584  -0.822502
0.0500447  0.746975  -0.110983
-0.0134861  0.512359  0.271138
0.415713  0.48315  0.731995
0.219553  -0.315738  0.59925
-0.145261  0.623027  -0.101696
0.454683  -0.252793  -0.323195
0.522384  -0.22067  -0.317837
-0.0851347  -0.121826  -0.678132
0.420404  0.441169  0.755978
-0.0857487  0.593078  0.0740574
0.201443  0.561416  0.286536
-0.0888039  -0.107375  -0.711154
0.111792  0.77132  -0.0655084
-0.044315  -0.130008  -0.734431
0.319784  -0.0954015  0.573682
-0.0963574  0.495557  0.165487
-0.232318  0.188193  -0.713766
-0.0355841  -0.118646  -0.775752
-0.24328  0.168373  -0.664017
-0.00707084  -0.12934  -0.78582
-0.21555  0.134874  -0.747913
-0.12658  0.586562  0.018654
-0.245941  0.147983  -0.638076
0.425438  -0.268125  -0.307669
-0.226266  0.129372  -0.712375
-0.143403  0.521901  0.0432241
-0.23148  0.12196  -0.688196
-0.192149  0.503076  -0.306931
0.377073  0.395218  0.864273
0.0928372  -0.105046  -0.874308
-0.235917  0.151285  -0.68862
-0.191739  0.50646  -0.186645
0.385229  0.427697  0.840658
-0.184493  0.4905  -0.0707295
-0.23463  0.108731  -0.663078
0.426483  0.420312  -0.95127
-0.241317  0.117752  -0.637539
-0.230747  0.394902  -0.322044
-0.22545  0.224844  -0.737588
0.424238  0.456377  -0.937383
0.252318  0.628919  -0.772191
0.119203  -0.108813  -0.874961
0.415512  -0.285672  -0.238811
-0.221505  0.397611  -0.199746
-0.20349  0.221358  -0.792039
-0.191842  0.419425  -0.692177
-0.181018  0.217828  -0.831795
-0.202741  0.40754  -0.0781461
0.288698  0.569133  -0.871632
-0.182065  0.418279  -0.728525
-0.257327  0.151942  -0.528763
0.111496  -0.133832  -0.842682
0.41545  0.0851005  0.771608
0.464892  0.460679  -0.922074
-0.1906  0.191005  -0.815566
0.106761  -0.154898  -0.806926
0.239769  0.551632  0.325305
-0.23945  0.284195  -0.204205
-0.258349  0.184758  -0.55789
0.580493  0.502635  0.133814
0.238934  0.559466  0.296189
0.0783041  -0.149284  -0.806659
-0.255953  0.184922  -0.585426
-0.217358  0.295115  -0.0814025
0.0544928  -0.044853  0.644563
0.0181381  -0.14028  -0.786448
0.463131  -0.266036  -0.269036
-0.21643  0.432214  -0.257768
0.210765  0.553246  0.315238
0.570377  0.53011  0.130325
0.369814  0.618806  -0.759546
0.0857095  0.518144  0.482991
-0.251398  0.12055  -0.555999
0.188255  -0.285609  0.626719
0.412893  0.590689  -0.798184
-0.218266  0.431557  -0.288279
-0.252742  0.119287  -0.527434
0.0377476  0.500274  0.409818
0.568359  -0.216266  -0.212652
0.205873  -0.271608  0.647775
0.346497  0.575591  -0.854218
0.441542  -0.224422  -0.429795
0.590797  0.508367  0.108275
0.351249  0.596472  -0.818994
-0.204454  0.366006  -0.727602
-0.253509  0.153263  -0.584728
0.063908  -0.179137  -0.725881
0.320419  0.516048  -0.918769
0.381409  -0.246022  -0.428584
0.339081  0.550676  -0.885902
0.00760247  -0.159993  -0.724594
0.308893  -0.131168  0.612819
0.433097  -0.234037  -0.40511
0.396273  0.55324  -0.868308
0.56304  0.572107  0.096501
-0.259261  0.159014  -0.42995
-0.0420564  -0.142435  -0.702672
0.327936  0.64867  0.714747
-0.0184923  -0.147988  -0.724207
0.48218  0.573576  -0.765609
0.200682  -0.0862272  -0.902017
-0.257098  0.137573  -0.44717
0.187731  0.538767  0.406315
-0.261825  0.189983  -0.449334
-0.231196  0.376337  -0.262399
0.00897989  0.424225  0.588337
0.54259  0.551664  0.148848
0.142416  -0.181862  0.701537
-0.261907  0.189516  -0.476554
0.227116  -0.0986478  -0.890967
0.50306  0.538922  -0.812308
0.501477  -0.217099  -0.359966
-0.259968  0.16202  -0.465124
-0.223072  0.337059  -0.691154
0.437682  0.510009  -0.897247
0.20017  -0.11511  -0.874623
0.104542  0.568875  0.24117
0.0329947  0.0788167  0.732717
0.469606  0.513166  -0.877858
-0.233326  0.339902  -0.639564
0.581229  0.594575  -0.372625
0.143248  -0.118373  -0.867724
-0.194799  0.0118796  -0.686375
-0.224221  0.370082  -0.640081
-0.206862  0.0379327  -0.686811
0.165949  -0.100714  -0.887889
-0.218311  0.0514596  -0.661837
0.030535  0.125138  0.738278
0.00884825  0.347817  0.661707
0.226415  -0.127139  -0.860861
0.564507  0.62362  -0.340583
-0.244621  0.343766  -0.352619
-0.215557  0.0307807  -0.634919
0.22578  -0.1518  -0.826899
0.517151  0.671835  -0.331113
0.063141  0.218871  0.825789
-0.194112  -0.00190331  -0.660443
0.0321826  0.456311  0.656628
-0.000818569  0.368319  0.611457
-0.250425  0.311295  -0.348505
0.545077  -0.23435  -0.225059
0.195666  -0.163026  -0.807433
-0.202921  0.00367096  -0.633772
-0.240879  0.342216  -0.294503
0.405614  -0.161926  -0.745563
0.0221114  0.21461  0.725718
0.0700471  -0.0466342  0.499159
0.170206  0.639911  0.747387
0.553372  0.61488  -0.413009
0.400818  -0.147287  -0.785513
0.135945  -0.15906  -0.807042
-0.214971  0.00097815  -0.550904
0.023472  0.453071  0.611055
0.430619  -0.144877  -0.765088
0.489204  -0.256846  -0.263698
0.224568  -0.190071  -0.749159
-0.216651  -0.00172799  -0.522304
0.374794  -0.163247  -0.766656
0.192878  -0.182098  -0.767591
0.498487  0.655014  -0.418892
0.169667  -0.255975  0.649856
-0.228547  0.0268228  -0.523798
0.681965  0.285228  -0.0737139
0.057852  -0.0380312  0.467058
0.225441  -0.172526  -0.78951
-0.235052  0.0612669  -0.58216
0.203656  0.587006  0.598597
0.360282  0.572221  0.69453
0.684167  0.312701  -0.0922111
-0.237219  0.0589416  -0.553989
0.191497  -0.198877  -0.723799
0.468356  0.685874  -0.362887
0.692464  0.258656  -0.122982
-0.224842  0.0320311  -0.580747
0.126682  -0.193053  -0.72321
0.50228  -0.108087  -0.762129
0.686675  0.258512  -0.0927736
0.577313  0.627714  -0.310872
0.693404  0.286944  -0.134089
0.37604  0.547301  0.717861
0.161678  0.555537  0.557098
0.503916  -0.116819  -0.737269
0.689588  0.314275  -0.122335
0.615349  0.594899  -0.280882
0.282389  -0.34985  -0.027915
0.358055  0.572925  0.723021
0.148346  0.819365  0.24296
0.0830278  -0.0567195  0.52807
0.669048  0.422356  -0.080479
0.666403  0.477315  -0.346393
0.110805  0.27119  0.909353
-0.0408909  0.35298  0.469017
0.446029  -0.280926  -0.207563
0.0598639  0.360724  0.799966
0.652823  0.50507  -0.340341
0.670658  0.372824  -0.0531406
-0.22501  0.010144  -0.434775
0.0552894  0.502254  0.619601
0.671288  0.470761  -0.285126
0.592838  0.561591  0.0594664
0.395636  0.518474  0.726919
0.169715  0.807311  0.268189
-0.231321  0.0290713  -0.406639
0.0430586  0.483473  0.640306
0.653648  0.531585  -0.238661
-0.24063  0.0607686  -0.408059
0.672912  0.427311  -0.110371
0.255051  -0.148925  -0.830109
0.175447  0.822509  0.325677
0.664001  0.498604  -0.240245
0.0611885  0.504667  0.672202
-0.231874  0.0297568  -0.464941
0.676216  0.375947  -0.08318
0.127971  -0.0597249  0.379356
0.0632004  0.509665  0.555772
0.0709162  0.526304  0.331286
0.246616  0.614552  0.61642
-0.241298  0.0607735  -0.466389
0.659109  0.470118  -0.0705958
0.312375  -0.144287  -0.82923
0.656848  0.456031  -0.0453765
0.527162  0.702173  -0.243021
0.562423  0.624037  0.0279361
-0.244271  0.0726266  -0.437778
0.246391  0.573204  0.569485
0.551563  0.688016  -0.241113
0.340524  -0.256337  0.107381
0.545337  0.682257  -0.27106
0.163989  0.82362  0.293067
0.704442  0.359102  -0.354937
0.304842  0.621013  0.638701
0.22888  0.66687  -0.653764
0.213073  0.273665  -0.998325
-0.148122  -0.0588045  -0.686106
0.312986  0.55855  0.558175
-0.0498219  0.318385  0.466394
-0.224058  0.254823  -0.737507
0.696619  0.391115  -0.352443
0.709758  0.259806  -0.243451
0.213733  0.657781  -0.687176
-0.231674  0.249355  -0.713508
-0.129329  -0.0796564  -0.686441
0.172546  0.324044  -0.992541
0.390687  -0.108853  -0.855483
0.70635  0.259518  -0.213402
0.702571  0.35689  -0.29687
0.19356  0.644985  0.760392
0.301836  0.637391  -0.740006
-0.230022  0.30726  -0.690185
0.230032  0.32573  -0.993712
-0.125591  -0.092393  -0.661256
0.70239  0.28909  -0.19445
0.419056  -0.111674  -0.838145
-0.219569  0.310208  -0.726698
-0.17946  0.523873  -0.089524
0.232119  0.386705  -0.982035
0.680621  0.443607  -0.289504
0.70176  0.320018  -0.212966
0.237457  0.640724  -0.741226
-0.0134022  0.391748  0.53186
-0.13632  -0.0900187  -0.633996
0.681649  0.439073  -0.259358
0.301412  -0.29732  0.17463
-0.162996  -0.0500281  -0.660186
0.708781  0.291322  -0.254744
0.695402  0.384253  -0.263902
0.445022  0.513628  0.335471
-0.155221  -0.0689391  -0.63317
0.00899801  0.381644  0.640423
0.395855  -0.129869  -0.82234
0.704395  0.322129  -0.243241
0.366517  -0.126524  -0.840468
-0.229124  0.37441  -0.231752
0.362693  0.64815  -0.67169
0.473688  0.515193  0.293812
-0.164479  -0.0730778  -0.576112
0.172553  0.794168  0.243571
-0.0785377  0.299327  0.381914
-0.234656  0.345573  -0.233239
0.476639  0.695955  -0.326267
0.451445  0.530982  0.277765
0.0657196  0.566046  0.229675
-0.0310697  0.330388  0.525396
-0.147347  -0.099878  -0.548583
-0.228606  0.339512  -0.172015
0.101009  -0.0527888  0.428034
0.416713  0.532638  0.302187
0.522781  -0.250348  -0.192222
-0.00162202  0.328333  0.634632
0.0573056  0.585771  0.192248
0.233363  0.430752  -0.968311
0.232899  0.471247  -0.950423
-0.148544  -0.104196  -0.520656
0.68869  0.407842  -0.231742
-0.0621924  0.297894  0.43701
-0.0414288  0.262846  0.522266
-0.168135  0.527403  -0.0365169
0.712613  0.260039  -0.273416
0.180995  0.478379  -0.945769
-0.168084  -0.080962  -0.519478
0.682157  0.434205  -0.229665
0.715018  0.260114  -0.303185
0.374664  0.532231  0.343696
-0.181933  -0.0491983  -0.576179
-0.00611639  0.27119  0.638359
0.708391  0.325059  -0.302888
-0.184259  -0.052792  -0.547848
0.681875  0.429471  -0.200473
0.70657  0.323843  -0.273252
0.0998484  0.272342  -0.989597
0.524132  0.559458  -0.731717
0.690329  0.372965  -0.173333
0.123253  -0.0653379  0.489119
0.34618  0.54328  0.320565
0.476052  -0.108187  -0.797094
0.685797  0.39934  -0.172293
0.482121  0.719329  -0.247791
0.692825  0.37655  -0.203371
-0.150088  -0.114148  -0.437624
-0.220315  0.365042  -0.140558
0.254144  -0.0944554  -0.894042
0.500751  -0.26072  -0.217269
0.235788  -0.379492  0.0440695
0.234383  0.68675  -0.566992
-0.21057  0.416394  -0.138593
-0.149588  -0.117175  -0.40896
0.33059  0.537632  0.474421
0.254048  -0.0698037  -0.914425
0.0609182  0.309031  -0.979961
0.233361  0.677488  -0.609357
-0.213412  0.41956  -0.168585
-0.172872  -0.0888392  -0.392133
0.120199  0.359412  -0.982618
0.444255  0.698881  -0.354687
0.181968  0.824031  0.357819
0.654732  0.533577  -0.210794
0.116925  0.323032  -0.987919
0.300099  0.672233  -0.617148
0.366245  -0.0824101  0.681485
-0.192061  -0.0591926  -0.400286
0.318119  0.549599  0.530595
0.65275  0.538604  -0.155478
0.274651  -0.292857  0.184013
-0.17134  -0.0854493  -0.461531
0.270916  0.546386  0.346268
0.67557  0.45917  -0.225861
0.367551  0.53481  0.531874
-0.190603  -0.057683  -0.460476
0.656898  0.527187  -0.184286
0.308553  -0.0915353  -0.892556
-0.0412639  0.0566876  0.41306
0.666824  0.491812  -0.211796
0.660262  0.511149  -0.155986
0.483936  0.724821  -0.214462
-0.0651501  0.124689  0.404023
-0.196985  -0.0490616  -0.431346
0.66766  0.486152  -0.183602
-0.159772  0.553679  -0.0332804
-0.0814408  0.19396  0.387569
0.367204  0.669509  -0.578571
-0.166742  0.55513  -0.0662209
0.667387  0.480134  -0.154638
0.657642  0.512975  -0.128233
-0.016237  0.0690169  0.536978
0.394641  -0.0495606  0.561488
0.123446  0.405178  -0.971914
0.666131  0.473484  -0.12526
-0.0318752  0.124586  0.52176
0.365184  0.659729  -0.625074
0.0716223  0.402176  -0.965272
0.677871  0.437033  -0.169729
-0.045137  0.191089  0.508659
0.532783  0.58377  -0.634903
0.675867  0.432216  -0.140249
0.125794  0.502988  -0.926213
0.483944  0.615949  -0.625064
0.075331  0.498228  -0.921004
0.360267  -0.0741384  -0.899501
0.718568  0.259888  -0.362178
0.468428  -0.274211  -0.172396
0.383567  -0.0645346  0.651335
0.486621  0.627085  -0.573828
0.717013  0.26003  -0.332745
0.184117  -0.0692144  0.448561
0.711057  0.326091  -0.361076
0.686954  0.369757  -0.143469
0.446671  0.563247  0.216596
0.694457  0.345891  -0.176253
0.716216  0.292757  -0.372753
0.300982  0.69027  -0.531388
0.713287  0.292547  -0.314215
0.386582  -0.0840487  -0.884369
0.709896  0.325775  -0.332135
0.699616  0.351899  -0.236819
0.107152  0.467727  0.848054
0.235716  0.695074  -0.527335
-0.0130486  0.270257  -0.960306
0.694426  0.380467  -0.233577
0.418777  0.570803  0.217397
0.430229  0.662718  -0.523553
0.677907  0.450018  -0.349837
0.344763  -0.0969796  0.620113
-0.0655538  0.647896  -0.378532
0.367696  0.678299  -0.533862
0.0785524  0.494092  0.761882
0.365191  0.68727  -0.493911
0.687749  0.421569  -0.351505
0.539351  0.604856  -0.52657
0.69638  0.389769  -0.323591
0.329364  0.718408  -0.39053
0.679308  0.447383  -0.31983
-0.0380578  0.333762  0.496759
0.375104  0.549806  0.282918
0.171524  -0.0399606  -0.934062
0.301131  0.572799  0.253207
0.695988  0.387481  -0.294073
0.486806  0.640579  -0.511748
0.0453834  0.435774  -0.947756
0.697715  0.258859  -0.153142
0.688716  0.416384  -0.292209
0.482789  0.652901  -0.465701
0.224907  -0.360596  -0.0177791
-0.0270058  0.311482  0.552547
0.421436  -0.0615087  -0.893281
0.702349  0.259161  -0.183284
0.171627  0.0428188  -0.971032
0.698432  0.317936  -0.1827
0.221887  -0.348152  -0.0599282
0.694369  0.316007  -0.152488
0.255272  -0.352424  -0.0367103
0.38516  0.594143  0.19094
0.449246  -0.0777567  -0.864467
0.28994  0.714945  -0.425287
-0.000646385  0.467781  -0.917738
0.350587  0.579117  0.22802
0.269823  0.57258  0.258258
0.456459  0.712908  -0.299551
0.179022  0.162276  -0.994676
0.658724  0.494073  -0.0987826
0.636722  0.534197  -0.332142
-0.153109  0.57958  -0.0417559
0.51212  -0.0643668  -0.830512
0.652483  0.521399  -0.100287
0.617817  0.569027  -0.315215
0.649583  0.492643  -0.0454486
-0.202449  0.370807  -0.0492047
0.525347  0.698804  -0.0860766
0.104781  0.549502  0.657298
0.538512  0.699451  -0.12657
0.664068  0.465975  -0.0966251
-0.215224  0.36629  -0.110123
0.430793  0.498667  0.594441
0.270674  0.561794  0.286242
0.465654  0.603376  0.139284
0.633989  0.561244  -0.281626
0.341688  -0.109543  0.646749
-0.218815  0.340368  -0.110897
0.484888  0.718492  -0.0749483
0.646286  0.542728  -0.264701
0.3351  -0.0917041  -0.888618
0.415984  0.707885  -0.356716
0.0938642  0.491086  0.80067
0.412914  0.587794  0.190542
0.656831  0.50297  -0.308674
0.664144  0.417812  -0.050762
0.413423  -0.0899176  -0.868788
0.503803  0.7163  -0.116518
0.233985  -0.3353  0.347129
0.661458  0.497457  -0.277591
0.363355  0.720627  -0.359974
0.436278  0.597691  0.164042
0.66414  0.371275  -0.023106
0.238272  -0.333919  0.320666
0.674956  0.336479  -0.0559428
0.655482  0.518003  -0.262782
0.68613  0.340862  -0.116104
0.362548  -0.102555  -0.871892
0.680982  0.379258  -0.113192
0.255477  -0.332531  0.295265
0.443859  0.677473  -0.436564
0.254558  -0.123835  -0.863845
0.387045  0.691112  -0.454023
0.0960362  0.524137  0.754938
0.372256  0.701483  -0.424771
-0.0636127  0.671386  -0.316144
0.271119  0.552899  0.3158
0.425472  0.694744  -0.391748
0.347864  0.593837  0.202915
0.412416  0.733369  -0.267162
0.310068  -0.120139  -0.862676
0.110431  -0.101425  0.624855
-0.0567456  0.269791  -0.940446
0.386268  -0.304349  -0.0818087
0.444088  -0.102481  -0.835903
0.673167  0.258802  -0.0310795
0.468574  -0.0925739  -0.831816
0.680363  0.258384  -0.0625216
0.0750031  0.458394  -0.944207
0.429449  0.723328  -0.291651
0.450772  -0.119529  -0.801255
0.381465  0.709082  -0.385988
0.0675773  0.357224  -0.974952
0.678147  0.311214  -0.0620484
0.246684  -0.323081  0.262015
0.671166  0.310345  -0.0307003
0.389362  0.577977  0.216795
0.345232  0.553393  0.288374
0.520872  -0.0784016  -0.796044
0.413751  0.543903  0.274541
0.0472606  0.271468  -0.979314
0.411948  0.557779  0.245471
-0.0408756  -0.266991  -0.112807
0.37282  0.56356  0.251666
0.522995  -0.090663  -0.768229
0.369321  0.747957  -0.218335
-0.0818176  0.668948  -0.288546
0.484964  -0.253942  -0.0984043
0.175314  0.360792  -0.986646
0.551735  0.623291  -0.375993
0.42496  -0.129872  -0.803322
0.491905  0.4189  0.480833
0.155497  0.27292  -0.995822
0.531875  0.648864  -0.354063
0.0655425  0.512049  0.584715
0.493378  0.675781  -0.355579
0.370766  -0.146557  -0.805191
0.00212951  0.290715  0.660517
0.340775  -0.142057  -0.825208
0.535315  -0.237427  -0.1459
0.268982  0.584763  0.232468
0.523402  0.640852  -0.406127
0.337462  -0.119083  -0.858747
0.337065  0.773391  -0.0960938
-0.108196  0.662233  -0.23987
-0.0129562  0.298236  0.607738
0.260786  -0.316941  0.238792
0.478217  0.673681  -0.385945
0.343993  0.603036  0.711536
0.279598  -0.141906  0.596792
0.255538  -0.169866  -0.793015
0.474838  0.453183  0.49227
0.225359  -0.311331  0.233482
0.492849  0.449238  0.418723
0.017737  0.420411  0.63892
-0.224911  0.193781  -0.738186
0.0821582  0.520726  0.713482
0.488171  0.48514  0.351716
0.314669  -0.164369  -0.792333
-0.22293  0.163279  -0.737718
0.00785552  -0.290933  -0.120064
0.466906  0.496298  0.363451
0.52449  -0.101363  -0.739806
-0.217122  0.204442  -0.760793
0.538509  -0.101978  -0.708866
0.440034  0.581415  0.188536
0.287486  0.482181  -0.94329
-0.207315  0.193805  -0.783438
0.488063  -0.132904  -0.719922
-0.137275  0.607047  -0.0314957
0.00298514  0.534909  0.243255
-0.202057  0.164947  -0.790681
0.463377  -0.145777  -0.721869
-0.197188  0.137632  -0.793317
-0.0129664  -0.274699  -0.0818619
0.128152  -0.0815257  0.54882
0.456919  -0.133644  -0.763221
0.314963  0.566341  0.83093
0.287776  0.399397  -0.977338
0.416902  -0.0326368  -0.915833
-0.249419  0.253069  -0.264142
0.443714  0.731481  -0.240767
0.48098  -0.122241  -0.759608
0.449024  -0.253063  -0.0275482
-0.245813  0.254537  -0.234997
0.314005  0.544991  0.332804
0.437047  -0.157512  -0.723435
-0.194485  0.0524742  -0.745345
-0.242662  0.315304  -0.264795
0.370694  0.769378  -0.072302
0.280668  0.280004  -0.996528
-0.246252  0.310788  -0.293987
-0.179458  0.0580295  -0.787597
0.379754  -0.177302  -0.725249
0.391163  0.718316  -0.345241
0.347125  -0.17723  -0.748271
0.433994  0.745295  -0.101274
0.343998  -0.161154  -0.788164
-0.176975  0.0304882  -0.766292
0.14378  0.608804  0.679632
-0.195922  0.0810665  -0.767588
0.257389  -0.199166  -0.721257
0.397066  -0.293812  -0.00461018
0.256094  -0.187453  -0.753245
0.629458  -0.00351211  0.0335357
0.31692  -0.181228  -0.752638
0.455376  0.737579  -0.125455
0.321882  -0.195794  -0.708866
0.409335  0.521564  0.350747
0.20524  0.70654  0.152988
0.39673  0.756303  -0.113087
0.177717  -0.336641  0.389874
0.37611  0.539535  0.312698
0.614774  0.158565  0.162775
0.187687  0.734848  0.169142
0.629575  0.111662  0.0973997
0.516128  0.173025  -0.936195
0.123037  -0.176174  -0.766863
-0.0367829  -0.242947  -0.0351976
0.633888  0.156028  0.101661
-0.0149166  0.699848  -0.306705
-0.165451  0.191791  -0.852726
0.218677  0.734299  0.174707
0.437141  0.741799  -0.161048
0.384592  -0.0150788  -0.934052
0.124121  0.534201  0.354119
0.196882  -0.140524  -0.84332
0.392348  0.0857284  -0.968373
-0.148187  0.141917  -0.867962
0.412526  0.171155  -0.975818
0.277177  0.58609  0.828537
0.0992026  0.532653  0.335747
-0.1375  0.0692239  -0.860324
0.0736571  0.5198  0.608116
0.139426  -0.13725  -0.843025
0.284418  0.0818015  -0.980851
0.61446  0.0113921  0.0846446
-0.231913  0.255601  -0.14322
0.166856  -0.151056  -0.825734
0.133853  0.543844  0.319205
0.622037  0.0692367  0.0974583
0.304276  0.169522  -0.993209
0.449484  0.5451  0.24902
-0.225939  0.259914  -0.112502
0.601101  0.0744708  0.157593
0.172403  0.705479  0.145523
0.601826  -0.0203345  0.0935476
-0.2275  0.311156  -0.142266
-0.160705  0.0635775  -0.826045
0.190482  0.686399  0.145346
-0.158616  0.102807  -0.845994
-0.232245  0.311576  -0.172937
0.29652  0.545942  0.862867
0.229683  0.116669  -0.98969
0.32084  0.536073  0.857634
0.117137  0.711166  0.121102
0.565051  0.227223  0.341879
0.24669  0.168704  -0.996158
-0.0812379  0.261774  0.38888
0.170997  0.220613  -0.99748
0.102921  0.554466  0.271354
0.471185  0.689431  0.0261531
0.229876  0.221158  -0.999112
0.488091  0.694377  -0.00487843
0.561309  -0.012644  -0.834896
0.0612397  -0.163015  -0.767694
0.570093  0.59933  0.052489
0.116186  0.168545  -0.989873
0.0351855  -0.170433  -0.725273
0.587863  -0.033281  -0.756809
0.588633  0.118078  0.219443
0.114387  0.220731  -0.992122
-0.138394  -0.00916544  -0.799978
0.553811  0.105895  -0.90319
0.594885  0.160459  0.224058
0.0605682  0.220599  -0.982777
0.299545  0.510503  0.894758
0.608651  0.0839537  -0.840701
0.00032396  -0.14546  -0.756436
0.643094  0.059425  -0.758072
-0.10083  0.193857  -0.913694
0.0822399  0.58172  0.209439
0.576022  0.163081  0.283949
0.673442  0.160571  -0.749025
0.0292732  -0.125117  -0.823378
0.0245014  0.157995  -0.970464
0.450765  -0.232173  0.00686746
-0.0007834  0.221063  -0.96531
0.619293  0.581313  -0.021951
0.0276542  -0.25718  0.0266832
0.572613  0.040103  0.205034
0.0842864  -0.129084  -0.842175
0.212818  0.756574  0.198695
0.302272  -0.113213  0.587871
-0.0455172  0.220065  -0.946746
0.267187  0.703187  -0.48476
0.677317  0.204873  -0.0506013
0.57901  0.0783604  0.217914
0.20531  -0.333834  0.323977
0.424645  0.0440779  -0.949267
0.68417  0.203431  -0.0826749
0.263979  0.710683  -0.452222
0.178576  0.756988  0.18913
0.557444  0.0824039  0.280201
0.673862  0.180798  -0.0390897
0.429309  0.0880765  -0.95963
0.674812  0.15395  -0.0500296
-0.0996693  0.109142  -0.906067
0.22607  0.011725  -0.960423
-0.0549618  0.290758  0.465417
0.688685  0.175297  -0.112315
0.324538  0.702191  -0.462132
0.211552  0.512297  0.90353
0.529042  0.00503574  0.269217
0.227465  0.0557316  -0.975739
-0.0860302  0.0432914  -0.898615
0.680413  0.14105  -0.0815149
0.0842355  -0.0569348  -0.91471
0.530904  0.436882  -0.895643
0.588897  0.547719  0.0810135
0.171645  0.0900479  -0.983486
0.500885  0.0101135  0.348667
0.686525  0.147246  -0.111575
0.263474  0.717155  -0.424439
0.705752  0.16826  -0.234781
0.265162  0.723285  -0.398997
0.174587  0.561527  0.280214
0.243639  0.609267  0.808359
0.119003  0.752075  0.13809
-0.11005  0.0736879  -0.889696
0.567952  0.463602  -0.834154
0.31469  0.710883  -0.430289
0.704661  0.199773  -0.205388
0.286083  -0.0977614  0.55243
0.700539  0.201032  -0.175322
-0.0913062  -0.0921805  -0.744352
0.699468  0.141289  -0.203872
0.407939  -0.260886  0.0362148
0.702162  0.138076  -0.233907
-0.0685356  0.403369  0.323757
0.208613  0.610608  0.192216
0.432736  -0.253076  0.00368761
0.191641  0.773495  0.218081
0.61005  0.528188  0.0520651
0.652119  0.387902  -0.747424
0.602175  0.512241  0.081112
0.11637  0.117083  -0.984082
0.0974581  -0.0708157  0.562602
0.698734  0.172587  -0.174699
0.363659  0.742433  -0.262229
0.663629  0.279019  -0.78093
-0.0960511  0.389277  0.259593
0.240467  -0.285263  0.18075
0.276284  0.482849  0.928508
0.257405  -0.119689  0.572977
0.186264  -0.306614  0.215649
0.520447  0.626625  0.0671316
0.171104  0.586916  0.224643
0.715083  0.169847  -0.337293
-0.0233844  -0.1117  -0.803997
0.716268  0.200223  -0.319317
0.434561  -0.285231  -0.154263
0.239254  0.490901  0.927444
-0.0956043  0.446193  0.213758
0.0257401  0.109373  -0.965347
0.564916  0.638873  0.00046209
0.714146  0.200902  -0.291459
0.535584  0.572672  0.129433
0.0285567  0.063326  -0.957129
0.299383  0.75183  -0.236073
0.711511  0.150329  -0.318333
-0.0215071  -0.03348  -0.89968
0.190856  -0.291246  0.18809
0.272369  0.731899  -0.363287
0.712934  0.174439  -0.301717
0.317589  0.726483  -0.367147
0.081926  0.703267  0.092648
0.00064824  -0.0540132  -0.893235
0.19601  0.488739  0.920595
0.605178  0.62184  -0.262612
0.171818  -0.000538545  -0.95451
0.222267  0.766351  -0.166904
0.632933  0.526098  -0.431975
0.628595  0.598241  -0.215834
0.119329  -0.0449289  -0.927495
0.28385  -0.0791028  0.502627
0.0620111  0.705103  0.0719602
0.390889  -0.296745  -0.181722
0.623622  0.518032  -0.552506
0.331987  0.461542  0.906573
0.174136  -0.0752478  -0.910261
0.252685  0.760574  -0.194023
0.662055  0.0447543  -0.0512391
0.557665  0.528317  0.153354
0.578511  -0.145386  -0.392371
0.352071  -0.301335  -0.216807
0.602245  0.511802  -0.66658
0.570073  0.549892  0.110983
0.22635  -0.0287186  -0.941113
0.585245  0.665164  -0.210294
0.59778  -0.136847  -0.350136
0.307528  0.743481  -0.293599
0.693883  0.403314  -0.437851
0.606322  0.641245  -0.205094
0.226384  -0.0657215  -0.917818
-0.0496914  0.263465  0.493807
0.103666  0.684938  0.112746
0.685003  0.411465  -0.554661
0.377661  -0.296451  -0.218565
0.669963  0.0323764  -0.109529
0.553456  0.444525  0.24457
0.526659  -0.198008  -0.373201
0.574997  0.413312  0.219462
0.664686  0.415856  -0.663665
0.344037  -0.065518  0.504638
0.140923  -0.317994  0.209264
0.545355  0.40541  0.310012
0.372738  0.443471  0.857391
0.679265  0.0323592  -0.19794
0.595482  0.473121  0.123351
0.714133  0.289622  -0.555643
-0.0345344  0.245364  0.54905
0.679332  0.0264349  -0.226738
0.567811  0.500849  0.159837
-0.0090808  0.716443  -0.256237
0.65505  0.222213  0.0406286
0.558669  -0.139143  -0.493497
0.36547  -0.0655012  0.550545
0.697715  0.291665  -0.668563
0.633805  0.567666  -0.060389
0.686218  0.0527868  -0.228874
0.229606  0.749895  -0.261349
0.554657  0.483467  0.200422
0.557355  -0.146436  -0.464327
0.541865  0.479461  0.231205
0.159438  0.401078  0.944151
0.638414  0.281181  0.096536
0.68853  0.0899244  -0.171409
0.257086  -0.0702744  0.447843
0.506686  -0.175633  -0.504413
0.184458  0.757873  -0.204129
0.69088  0.0852254  -0.201112
0.580365  0.4347  0.187888
0.47015  -0.207347  -0.448226
0.28591  -0.0673857  0.444061
0.683685  0.0635845  -0.170184
0.355645  -0.310706  -0.128417
0.177323  0.39225  0.962291
0.612643  0.399788  0.129387
0.553758  -0.120135  -0.604058
0.343436  -0.309847  -0.155735
0.229056  -0.263846  0.154815
-0.124553  -0.14373  -0.420312
0.555038  -0.125548  -0.575897
-0.0920551  0.326952  0.320678
0.210033  0.43114  0.966618
0.202246  -0.276086  0.16761
0.487718  0.197441  -0.951476
0.505373  -0.153743  -0.608453
0.477447  0.569062  0.18672
0.698408  0.0737754  -0.349805
0.583054  0.226082  0.282497
0.507438  -0.169532  -0.530601
-0.14991  -0.119636  -0.379627
0.0322338  0.0213636  -0.945411
0.311906  -0.0643277  0.449497
0.689796  0.0428182  -0.347095
0.312923  -0.311975  -0.179689
0.0343714  -0.0148127  -0.930241
0.507451  0.569706  0.161276
0.684044  0.0275303  -0.316247
0.631409  0.523561  -0.00309749
0.478449  -0.174498  -0.586193
-0.0727246  0.363928  0.351843
0.625224  -0.081322  -0.43328
0.643021  0.491896  -0.0174754
0.688984  0.0492771  -0.288769
0.20966  0.741873  -0.315647
0.474765  -0.15076  -0.687848
-0.0595123  0.399376  0.355374
0.685351  0.0311872  -0.432427
-0.191886  -0.0609417  -0.368552
0.696354  0.0787012  -0.291123
0.635062  0.491519  0.0101981
0.50058  -0.136143  -0.686596
0.650017  0.355651  0.0365396
0.716911  0.161107  -0.422796
0.39075  -0.30198  -0.0294299
0.70033  0.087684  -0.3214
0.249848  0.814457  0.343479
0.50738  -0.14615  -0.634986
-0.149666  -0.111589  -0.465841
0.617571  -0.0658783  -0.561743
0.614762  0.499662  0.0604535
0.481155  -0.161057  -0.637208
0.630436  0.361049  0.0976873
0.681672  0.0381349  -0.549749
0.616756  0.313927  0.158507
0.0473657  0.478983  0.685032
-0.114163  0.307575  0.263548
0.645272  -0.0332408  -0.0467234
0.437208  -0.218117  -0.46885
-0.188036  -0.0580906  -0.490506
0.714419  0.160758  -0.5368
0.650085  0.416008  0.00820066
0.65122  -0.0469885  -0.0989867
0.635965  0.315939  0.0964605
0.0447861  0.658649  0.0950257
0.241347  -0.0681098  0.385723
0.383051  -0.238118  -0.462211
0.64282  0.455747  0.0093735
0.667715  0.0478786  -0.657727
0.581102  0.299765  0.276776
0.446954  -0.20644  -0.50867
0.593748  0.333694  0.220676
0.701859  0.163665  -0.644463
-0.207908  -0.0297341  -0.4036
0.190458  0.75723  0.627487
0.62843  0.429547  0.0684655
0.38624  -0.225892  -0.520153
-0.207171  -0.0286022  -0.462206
0.658025  -0.0404789  -0.15955
0.482318  0.527945  0.254972
0.350704  -0.245245  -0.46925
0.654258  -0.0562073  -0.21331
0.556548  0.330815  0.339472
0.358032  -0.223971  -0.567999
0.358221  -0.315277  -0.0856364
0.389036  -0.206436  -0.610705
0.546806  0.370375  0.340187
0.283608  0.438383  0.956628
0.512155  0.525259  0.223509
0.4498  -0.18497  -0.60306
0.387014  -0.302497  -0.11088
0.654718  -0.0499808  -0.303851
0.636697  0.440066  0.0383349
0.354411  -0.190462  -0.705036
0.607088  0.476805  0.0939991
0.656741  -0.0485008  -0.186923
0.153923  0.750681  -0.235702
0.139147  -0.244022  0.121727
0.389641  -0.185143  -0.692049
0.622648  0.509215  0.0337984
0.651789  -0.0289291  -0.0743983
-0.000842458  0.245676  0.658107
0.649774  -0.0643909  -0.269309
0.363254  -0.051996  0.385923
0.393854  -0.196603  -0.645371
0.692593  0.0566046  -0.319235
0.585433  0.374822  0.220653
0.658986  -0.0389336  -0.3362
-0.0165165  0.261586  0.606285
0.128674  0.545313  0.561765
0.361416  -0.204948  -0.648158
0.575882  0.370619  0.251439
0.685455  0.0584439  -0.199461
0.488426  0.609003  0.116398
0.0347584  0.443069  0.688222
0.566218  0.328007  0.310264
0.648274  -0.0628802  -0.33075
0.601994  0.398001  0.159644
0.212734  0.671532  0.148776
0.584607  0.329338  0.251265
0.315669  -0.249105  -0.486405
0.622833  0.403251  0.0989551
0.669194  0.0528778  -0.0809326
0.600128  0.356301  0.189754
0.662793  -0.029744  -0.278381
0.626483  0.314364  0.127674
0.320149  -0.253693  -0.459803
0.614578  0.442034  0.0983551
0.664741  -0.0256416  -0.308823
0.460308  -0.0194555  0.370583
0.254374  -0.255614  -0.491873
0.557146  0.400523  0.280513
0.702538  0.170377  -0.204772
0.596044  0.621673  -0.0197825
0.681716  0.173526  -0.0768867
0.563666  0.449709  0.214185
0.256555  -0.242169  -0.555627
0.535156  0.405982  0.339858
0.365346  0.528195  0.797111
0.250969  0.816541  0.370719
0.109904  -0.244644  0.107309
0.521814  0.438875  0.338665
0.311159  -0.244485  -0.513178
0.280186  -0.329405  -0.111517
0.355342  0.561815  0.770271
0.592094  0.63951  -0.049305
0.0764019  0.463126  0.791582
0.532269  0.470576  0.265137
0.337566  0.578975  0.788245
0.0988932  0.728405  -0.320301
0.100742  0.481663  0.825017
-0.103047  0.243805  0.321003
0.0880488  0.451951  0.823985
-0.145773  -0.095035  -0.577062
0.0659645  0.615772  0.152067
-0.0985311  0.202848  0.334187
0.324623  -0.225584  -0.593508
0.549356  0.516636  0.177999
-0.0884465  0.676584  -0.252414
0.180587  0.655917  -0.687101
0.191803  -0.21311  -0.679384
0.590739  -0.180579  -0.25028
0.642878  0.535129  -0.296904
0.660347  0.337239  0.00550039
0.225273  -0.212144  -0.683835
-0.127883  -0.124967  -0.524481
0.688262  0.419583  -0.32228
0.656402  0.372636  0.00695727
0.258019  -0.222544  -0.641089
0.0818792  0.73076  -0.296047
0.714972  0.292717  -0.343547
0.162019  0.662899  -0.653183
0.0240502  0.404695  0.680701
-0.127537  -0.134425  -0.47157
0.687742  0.403348  -0.201894
0.524205  0.591623  0.113926
0.141142  -0.312673  -0.198596
-0.149216  -0.108224  -0.49341
0.705882  0.290267  -0.224632
0.642285  0.344642  0.0665071
0.0751909  0.436783  0.806673
0.161614  0.647554  -0.708775
0.0593343  0.447487  0.762017
0.116458  0.647336  -0.68531
0.0620126  0.410605  0.788355
-0.178477  -0.0464987  -0.604625
0.687945  0.286062  -0.103923
0.520407  0.60869  0.0923915
0.280594  -0.338587  -0.0722003
0.129528  0.658527  -0.651744
0.306981  0.620191  0.778302
0.542402  0.625708  0.0476088
0.0896652  0.414816  0.844561
0.623103  -0.142931  -0.193656
0.210783  0.640397  0.162152
0.211117  -0.060129  0.866161
-0.186192  -0.0558808  -0.519625
0.284757  0.564126  0.848803
0.153881  0.718633  -0.39619
0.0444072  -0.298636  -0.212515
0.199665  0.676243  -0.610133
0.268141  0.394993  0.979419
-0.202476  -0.0293656  -0.520724
0.344693  0.798926  0.0312556
0.614945  0.628064  -0.101589
0.545074  0.435903  0.276219
-0.198056  -0.0234617  -0.577238
0.267554  -0.37564  0.0490535
0.167172  0.682992  -0.565486
0.11414  -0.328407  -0.0840923
0.583778  -0.202558  -0.185351
0.629178  0.476568  0.0377665
0.57346  0.296288  0.303304
0.567781  0.362503  0.281831
0.362552  0.0391835  -0.961025
0.610693  0.35695  0.158791
0.564077  0.299275  0.332448
0.643872  0.399654  0.0377567
0.133547  0.678831  -0.562114
0.619854  0.280536  0.158141
0.577983  0.266338  0.297285
0.657268  0.288459  0.0284577
0.166173  0.673711  -0.608662
-0.0290289  0.194835  0.564932
0.594144  0.24543  0.247083
0.270182  0.5423  0.377481
0.27689  -0.385529  0.0939649
0.600461  -0.182671  -0.180589
0.29451  -0.368889  0.0587729
0.602818  0.246424  0.218499
0.401959  0.665559  0.102908
0.599993  0.290069  0.219203
0.591726  0.286466  0.247185
-0.0379265  0.157015  0.520251
0.612427  0.556715  0.0221751
0.0740779  0.515316  0.523584
0.3129  -0.0279887  -0.937516
0.332796  0.78273  -0.058231
0.205326  0.693745  -0.530223
-0.018553  0.132008  0.576921
0.586514  0.664754  -0.13006
-0.0229504  0.162917  0.576138
-0.129958  0.253819  0.234078
0.232822  -0.425838  0.38726
0.545741  0.0438805  0.27365
-0.0127747  0.103721  0.581697
0.177217  0.691417  -0.530586
0.407764  0.628513  0.135456
0.333646  0.534032  0.396485
0.56844  0.121043  0.280564
0.592463  0.603316  0.0139688
-0.0243008  0.0946172  0.52661
0.0106403  0.608328  -0.702977
-0.0808168  0.6893  -0.223977
0.0429903  0.617481  -0.71606
0.611747  0.246935  0.189154
0.308885  0.784576  -0.0707226
0.028066  0.71314  -0.312691
0.576531  0.195447  0.297265
0.0547711  0.631839  -0.68202
-0.0920535  0.68435  -0.17876
0.111906  -0.117737  0.650903
0.591432  0.0170589  0.144446
0.148665  -0.347861  0.413038
0.0894263  0.518321  0.450725
-0.00283317  0.609236  -0.677639
0.609764  0.115612  0.15799
0.0048648  0.619377  -0.653045
0.257509  -0.426036  0.350299
0.618784  -0.154888  -0.167926
0.308903  0.813396  0.0334378
0.639087  0.246246  0.0978202
-0.0615572  0.187124  0.450843
0.20527  0.712151  -0.443603
-0.129833  -0.0696297  -0.710478
0.322525  0.68698  0.133902
0.304753  0.537901  0.425298
0.650043  0.187617  0.0550997
-0.111592  -0.0740446  -0.743678
0.28182  -0.412616  0.345466
0.622028  0.607874  -0.0760339
0.470137  0.473276  0.440059
0.171334  0.704631  -0.463028
0.288574  -0.401602  0.367595
0.636683  -0.111785  -0.146775
0.293183  0.380774  0.968761
0.139357  0.702174  -0.45287
0.122101  0.532105  0.498049
0.0078354  0.641227  -0.566409
-0.0452978  0.115649  0.464083
-0.108968  -0.0991242  -0.686933
0.2812  0.850084  0.126204
0.175048  0.712234  -0.43188
-0.0531565  0.149978  0.461969
0.037071  0.654522  -0.559914
0.0493556  -0.304921  -0.137508
0.26819  0.624349  0.791359
0.297203  0.85472  0.161888
-0.0918178  0.479267  0.191229
-0.0736696  0.163615  0.400573
0.637931  -0.0916199  -0.0891815
0.0650858  0.473741  0.754282
0.629835  0.552844  -0.0250562
0.333255  0.655421  0.139186
0.0680925  0.661164  -0.576661
-0.11561  -0.109392  -0.636705
0.0291547  -0.298741  -0.159742
0.0233642  0.677729  -0.420752
-0.0353129  0.0844467  0.469945
-0.125602  -0.114908  -0.580277
0.537372  0.616421  -0.476026
0.663071  0.221622  0.0100852
-0.0550827  0.0895738  0.405204
-0.142555  -0.0912856  -0.605709
0.427417  0.672951  -0.480484
0.647851  0.270746  0.0649392
0.437469  0.0094056  0.649119
0.0890061  0.702599  -0.407456
0.075717  0.683703  -0.472302
0.299403  0.698599  -0.493437
-0.180883  -0.0130293  -0.686026
-0.0251229  0.0234177  0.419127
-0.165298  -0.0366125  -0.685928
0.251226  0.787354  -0.0827214
0.0260791  0.663993  -0.490249
0.538285  0.593646  -0.579737
-0.172622  -0.0463123  -0.632803
-0.0385195  0.00251894  0.340513
0.630135  0.603449  -0.130824
0.428387  0.648278  -0.595298
-0.188548  -0.0220872  -0.633012
0.260132  -0.427454  0.273027
0.634304  0.593609  -0.167193
0.365988  0.609486  0.174575
0.6225  0.620451  -0.164472
0.250581  0.797103  -0.0480287
0.0879269  0.680826  -0.503468
0.301198  0.681684  -0.573029
-0.0508552  0.668256  -0.344966
0.269832  0.810113  -0.00175801
-0.0664664  0.564762  -0.698431
0.225182  -0.434613  0.310527
0.300887  0.600164  0.803595
0.696779  0.164427  -0.669727
-0.0893963  0.547218  -0.697154
-0.0295279  -0.280922  -0.168641
-0.0963279  0.557355  -0.64379
0.695138  0.133669  -0.653476
-0.000216375  0.684003  -0.366961
0.276316  0.797137  -0.0419831
-0.101376  0.545284  -0.67075
0.290831  0.657004  -0.68094
0.593969  -0.18593  -0.119675
0.707665  0.194226  -0.628845
0.360663  0.414019  0.886346
0.37982  0.631105  0.143835
-0.0182722  0.684963  -0.343654
0.384105  0.537335  0.604797
-0.0550272  0.580242  -0.673745
0.703048  0.194523  -0.654508
-0.1136  0.420746  0.190694
0.706191  0.162947  -0.618505
0.369867  0.120438  -0.979137
0.699745  0.132499  -0.627715
-0.0733972  0.575031  -0.645524
0.394504  0.528148  0.698384
0.327903  0.431455  0.924443
0.343697  0.54467  0.539126
0.348687  0.441943  0.895332
0.673115  0.0778462  -0.68355
0.675243  0.284712  -0.0428901
0.366132  0.562467  0.662968
0.160969  -0.315841  0.569635
0.662768  0.0506165  -0.683141
-0.0992994  0.580677  -0.530918
0.655188  0.0211389  -0.657132
-0.117989  0.234152  0.273906
0.251568  -0.408636  0.149944
0.672105  0.0452081  -0.631516
-0.0981994  0.576035  -0.558601
0.385734  0.5402  0.639646
0.621397  0.618786  -0.192585
0.659283  0.0178559  -0.630435
0.313861  0.555669  0.294278
0.460275  0.487187  -0.906599
-0.127263  0.239701  0.243797
0.678318  0.0756577  -0.65843
0.481327  0.531099  -0.847204
-0.0726797  0.588916  -0.589978
0.522193  0.544119  -0.773811
0.332737  0.566335  0.260053
-0.0961167  -0.172393  -0.40782
-0.119259  0.297232  0.252513
0.402755  0.574498  -0.835129
0.265107  -0.412722  0.183789
-0.074774  0.599095  -0.535681
0.430413  0.597132  -0.767925
-0.220763  -0.000596138  -0.405372
0.443808  0.490261  0.469234
0.680881  0.338607  -0.0860409
0.610053  -0.0415287  -0.677103
-0.0472699  0.605127  -0.593785
-0.10597  -0.148191  -0.505736
-0.218906  -0.00465811  -0.376209
0.612824  -0.0491707  -0.645477
0.668112  0.335427  -0.0252375
-0.00263806  0.728876  -0.187205
-0.0483419  0.610497  -0.567316
-0.105888  -0.143113  -0.532205
0.314369  0.62453  -0.77115
0.583452  -0.182245  -0.0715849
0.383169  0.525436  0.505194
-0.0951058  0.604631  -0.439945
0.626649  -0.0248594  -0.661987
0.577835  -0.194337  -0.0935566
-0.0566771  -0.184208  -0.502244
-0.0885978  0.622535  -0.400336
0.279939  -0.414708  0.242064
0.466357  0.587953  0.163042
0.0132862  -0.235531  -0.429528
-0.136665  0.471239  0.100787
0.293895  -0.397073  0.183979
0.718622  0.19315  -0.520222
-0.238341  0.0557676  -0.379081
-0.0414031  -0.21283  -0.412962
-0.0348938  0.648647  -0.431466
0.716993  0.193311  -0.548163
-0.149352  0.416965  0.101508
0.365187  0.528541  0.467394
0.657923  0.415425  -0.0212926
0.712463  0.161447  -0.564618
-0.071608  0.614044  -0.478703
0.708575  0.128822  -0.546171
-0.218304  -0.00266165  -0.493104
0.715659  0.160295  -0.508508
0.650705  0.455288  -0.0187474
0.0320477  0.50903  0.350659
-0.038137  0.635979  -0.478068
0.267563  0.621531  0.178855
-0.220848  0.000464987  -0.463766
-0.00220179  -0.211309  -0.508466
0.648286  0.547009  -0.124344
0.426335  0.45311  0.730738
0.651291  0.508993  -0.072677
0.709882  0.127693  -0.517756
-0.23952  0.056305  -0.49563
0.0571584  -0.229355  -0.520119
0.639017  0.574829  -0.112491
0.299924  0.616665  0.180482
0.634115  -0.0756639  -0.0459075
0.222457  -0.259625  -0.479881
0.643417  0.552462  -0.0934075
-0.00627592  0.492553  -0.897189
0.698235  0.287954  -0.16426
0.683108  0.0356491  -0.521097
-0.24856  0.0938562  -0.411733
0.25473  -0.261088  -0.46615
0.310145  0.582672  0.23097
0.670515  0.00714291  -0.519619
0.308506  0.59648  0.207071
0.190373  -0.260352  -0.474863
-0.249226  0.0933844  -0.468231
0.177495  0.530385  -0.910409
0.697434  0.348805  -0.206491
0.668717  0.009599  -0.547958
0.353529  0.533561  0.361242
0.132926  -0.259877  -0.453145
0.682932  0.395538  -0.142648
-0.0337265  0.526354  -0.837792
0.312164  0.53984  0.364258
0.690102  0.0695516  -0.578921
0.690673  0.343243  -0.146128
0.0702382  -0.249151  -0.445797
0.675904  0.454127  -0.197209
0.679202  0.0404067  -0.577543
0.034509  0.537675  0.265642
0.0125749  0.491457  0.386252
0.711225  0.292099  -0.284626
0.174856  0.585958  -0.849599
0.0319128  0.575122  0.196241
0.189441  -0.244233  -0.550422
0.307748  -0.370443  0.279834
0.68893  0.412335  -0.261901
0.19674  0.00908466  0.927935
0.692359  0.0674344  -0.550984
0.701257  0.354729  -0.267074
0.189581  -0.252486  -0.51096
0.703631  0.358331  -0.326146
0.179827  0.624849  -0.777089
0.363495  0.48428  0.848613
0.122471  -0.242525  -0.524552
-0.238402  0.056525  -0.524992
0.438168  0.508976  0.363685
0.673721  0.465076  -0.255116
0.620026  -0.0690749  -0.533304
-0.246432  0.0873899  -0.526164
-0.0571275  -0.176256  -0.539591
0.668903  0.474573  -0.315655
0.234128  0.768041  0.217214
-0.243107  0.0912338  -0.583135
0.599344  -0.0892533  -0.551434
0.643589  0.560784  -0.230141
-0.0287607  -0.18078  -0.589977
0.330411  0.534666  0.436432
0.310455  -0.340421  0.233159
0.356689  0.529261  0.438921
0.596781  -0.085395  -0.580266
0.59917  0.608679  -0.297051
-0.0999914  -0.128494  -0.615263
0.103938  0.542504  0.303729
0.636552  -0.0430457  -0.551697
-0.231508  0.0617335  -0.609427
0.0432679  0.495525  0.480959
0.0635154  0.549507  0.260904
-0.093509  -0.126433  -0.642286
-0.208682  0.00508246  -0.606538
0.633922  -0.0397297  -0.580071
0.360234  0.462934  0.868774
0.063669  0.508062  0.462679
0.0599697  0.535476  0.291508
-0.0531407  -0.160141  -0.618227
-0.212453  0.00371851  -0.578918
0.615018  -0.0618825  -0.590663
0.506861  -0.00708247  0.301783
0.394534  0.517738  0.424318
-0.145806  0.373627  0.13596
0.720175  0.19373  -0.434567
0.44045  -0.0371032  0.334673
0.000115038  -0.190987  -0.604859
0.533395  0.648106  0.0229438
0.322926  0.792787  0.216756
0.327682  0.751931  0.164795
0.719781  0.194254  -0.405596
-0.156263  0.375307  0.105127
-0.0663246  0.626443  -0.444693
0.458573  -0.0379918  0.304626
0.716501  0.161936  -0.393901
-0.163434  0.331308  0.104561
0.296291  -0.303474  0.535428
0.507982  0.648661  0.0469037
0.0910007  -0.220856  -0.601868
0.549837  -0.0172079  0.200762
-0.0743317  0.593859  -0.562402
0.531457  -0.0250943  0.222866
0.711624  0.128487  -0.403494
0.141305  -0.0748248  0.511926
-0.0788843  0.563534  -0.672201
0.336072  0.721368  0.137008
0.716846  0.160477  -0.451448
0.153065  -0.0706178  0.481663
0.0512095  0.673608  -0.486094
0.542778  -0.0394368  0.186571
0.711592  0.127507  -0.432033
0.143321  0.558848  0.277492
0.190895  -0.22494  -0.635796
-0.225199  0.0931372  -0.687782
0.0381765  0.64715  -0.596101
0.169784  0.549547  0.316638
0.13423  -0.288693  0.158
-0.217001  0.0650639  -0.687314
0.0253951  0.621415  -0.679887
0.478851  0.631983  0.0914361
0.123785  -0.224575  -0.611256
0.233033  0.57365  0.257944
0.695539  0.0619475  -0.434732
-0.128521  0.350809  0.19748
-0.0200426  -0.161785  -0.678538
0.686348  0.0318647  -0.403462
-0.226173  0.0589308  -0.635983
0.00624218  -0.173788  -0.678514
-0.234751  0.0879853  -0.636863
0.148359  0.652457  -0.686365
0.51354  -0.0529658  0.205763
0.675282  0.00289607  -0.400902
0.360115  0.513642  0.827102
-0.0248274  -0.169774  -0.641353
0.673802  0.00236949  -0.430624
0.140714  0.583787  0.224144
-0.0471452  -0.153515  -0.65661
0.1448  0.571674  0.248488
0.694969  0.0621202  -0.463709
0.186064  0.573869  0.252602
0.0950505  -0.200718  -0.681221
0.237583  0.593803  0.217614
-0.00943705  0.24571  0.631292
0.334419  0.60298  0.763561
0.684622  0.0317994  -0.462055
0.544107  0.66123  -0.0135196
0.12655  -0.207346  -0.678158
0.14953  -0.0652716  0.452322
0.248381  0.808532  0.312148
0.577488  0.658389  -0.0658522
-0.0908123  0.683533  -0.14221
0.162595  -0.064369  0.42004
0.0619231  -0.20237  -0.646851
0.556966  -0.0405755  0.162601
0.176311  0.819052  0.47148
0.119084  0.0752997  0.89819
-0.0235012  0.277851  0.57905
-0.254847  0.126819  -0.418533
0.344181  0.50346  0.863078
0.634989  -0.0759074  -0.394352
-0.252885  0.121933  -0.389535
0.176873  0.807205  0.500893
0.271752  0.725649  0.164191
-0.026289  0.245311  0.576618
0.601111  -0.0643329  0.0584337
0.618256  -0.100341  -0.391858
0.497843  0.669502  0.0262036
0.316984  0.807842  0.250163
-0.260973  0.187729  -0.421116
-0.0442782  0.227569  0.517228
0.528516  -0.0660762  0.171308
0.602506  -0.110159  -0.427939
0.218443  0.628316  -0.773569
0.604079  -0.100963  -0.462054
-0.262249  0.220023  -0.472837
-0.0236519  -0.0901875  -0.838372
0.457029  0.652574  0.0807615
0.645201  -0.0525165  -0.429137
0.341368  0.524158  0.847395
-0.0569374  -0.11139  -0.76043
0.142736  0.626285  -0.762514
0.642197  -0.0518466  -0.461808
0.52221  -0.0883881  0.146887
0.0762763  -0.087528  -0.888325
-0.26116  0.186331  -0.502713
0.623699  -0.0758336  -0.472321
0.476411  0.657352  0.0613951
0.261998  -0.277208  0.530744
-0.253982  0.120643  -0.49874
0.0549473  -0.133194  -0.824225
0.517686  0.0399529  0.346736
-0.057974  0.262946  0.465955
-0.255393  0.126075  -0.47134
0.492326  -0.102368  0.149555
0.0268428  -0.156227  -0.757015
0.544971  0.00724678  0.236975
0.302942  0.868344  0.387061
0.534514  0.0499498  0.311031
0.242901  0.892392  0.320519
0.567936  0.0801249  0.248897
0.154816  -0.185658  -0.753338
0.05267  0.605937  -0.759647
-0.0522221  0.709281  -0.160616
0.558991  0.00655479  0.206816
0.243135  0.428  0.974147
0.0577077  0.591204  -0.799505
0.286618  -0.410282  0.320107
-0.259994  0.184743  -0.529845
0.55978  0.682315  -0.10877
0.236791  0.888379  0.381138
0.0278601  0.588977  -0.779046
-0.00528445  0.298153  0.634171
-0.260792  0.21764  -0.52881
0.271804  0.881754  0.401379
0.0835204  0.607031  -0.780764
0.186925  0.823086  0.391879
-0.256782  0.216932  -0.584343
0.241208  0.795001  0.270761
0.533467  0.683123  -0.0503064
0.208505  0.814298  0.331881
0.666137  0.184334  -0.00606764
-0.013925  0.340926  0.581574
0.685562  0.231256  -0.0866738
0.465684  -0.0486322  -0.885273
-0.0436215  0.552384  -0.77547
-0.0373078  0.297273  0.523451
0.559293  0.123157  0.310149
-0.0194458  0.30998  0.580292
0.671764  0.232725  -0.0246236
0.28142  -0.0708922  -0.912048
-0.0453707  0.561198  -0.75061
-0.0344348  -0.277072  -0.22832
0.545371  0.107369  0.340188
0.492764  -0.0821812  -0.824837
0.532508  0.0720346  0.34273
0.292684  0.879461  0.28805
-0.252822  0.183473  -0.612372
0.282975  -0.130656  -0.853261
0.268572  0.0516246  0.954914
-0.0500333  0.0280223  -0.916393
-0.245995  0.121599  -0.611157
0.285709  -0.173501  -0.780573
0.585265  0.161653  0.254228
0.00332056  0.356126  0.636753
0.694199  0.174504  -0.14424
-0.0565477  0.0580315  -0.9225
0.26064  0.0281673  0.943967
0.147192  0.716992  0.140822
-0.249225  0.121943  -0.583952
0.360718  -0.321958  -0.00155641
0.696924  0.230374  -0.147425
-0.0230531  0.362219  0.527406
0.705925  0.229446  -0.207626
0.149315  0.543477  0.522006
0.0480872  0.623185  0.13492
-0.00712084  0.369964  0.584062
-0.160374  0.241721  0.138758
0.16221  0.774986  0.203215
-0.00264196  0.417058  0.541286
0.506242  0.691488  -0.0263072
0.309992  -0.158285  0.63059
0.0730999  0.600751  0.175903
0.526429  -0.178035  -0.436681
-0.0652709  -0.266626  -0.190748
-0.154754  0.286409  0.147931
0.533259  -0.14764  -0.551412
0.146194  0.587574  -0.842735
0.000600595  0.395733  0.589743
-0.164783  0.286133  0.116035
0.537423  -0.118641  -0.659716
0.708829  0.168205  -0.264127
0.407579  -0.227749  -0.475586
0.712671  0.229326  -0.266958
0.360375  -0.283271  0.098231
0.717371  0.228594  -0.325535
0.171513  0.544174  0.501279
0.141119  0.646447  0.146239
0.41998  -0.202064  -0.583481
0.0683386  0.552586  -0.868643
0.432724  -0.176898  -0.666278
0.574007  0.226783  0.312201
0.313492  0.851884  0.190088
0.0399115  0.555595  -0.851537
0.297448  -0.208703  -0.678287
0.569059  0.268062  0.326081
-0.0240458  0.429422  0.427738
0.109883  -0.0684898  0.526962
0.308601  0.862024  0.223705
0.134173  0.615687  0.174854
0.367839  0.779316  -0.0187087
0.176013  0.551042  0.529097
0.555492  0.18546  0.362254
0.268901  0.864104  0.16482
0.0629281  0.573703  -0.836028
0.310682  0.842077  0.138022
0.555674  0.146816  0.339211
0.384188  -0.274217  0.0644298
0.0923195  0.570152  -0.85392
0.300564  0.796173  -0.0331571
0.282752  0.871872  0.208052
0.515938  -0.136134  0.0832109
-0.0519736  -0.251554  -0.29165
0.597446  0.203991  0.231782
0.265883  -0.167328  0.597566
0.676461  0.100733  -0.0824227
0.362093  0.556239  0.621212
0.515873  -0.108841  0.123073
0.234987  0.865982  0.162399
-0.239437  0.212038  -0.688883
0.382544  -0.303422  0.0213484
-0.238566  0.180934  -0.689057
-0.0795481  -0.243812  -0.271819
-0.248729  0.178546  -0.638595
0.248746  0.853078  0.120362
-0.249688  0.210572  -0.638468
0.222715  0.875939  0.203979
0.282603  0.0178184  0.925288
-0.0811139  -0.171928  -0.481632
0.579763  0.0201124  0.173346
0.0295662  -0.231111  -0.472383
0.695559  0.112846  -0.202634
0.354185  -0.328861  0.0513884
0.688814  0.1196  -0.142431
0.245814  -0.123788  0.799273
0.590034  -0.0173599  0.122169
0.157956  -0.25611  -0.483504
0.300856  0.53992  0.453387
-0.0813908  -0.153061  -0.571892
0.117207  -0.0592769  0.458413
0.0274436  -0.211983  -0.561188
0.590221  0.0765892  0.187421
0.349198  0.572466  0.638513
0.706798  0.119501  -0.321371
0.155842  -0.239435  -0.561522
0.088069  -0.0513536  0.467981
0.522609  0.464378  0.3
0.584916  0.0473004  0.180814
0.519047  0.419947  0.373095
0.699864  0.106681  -0.262691
0.1587  -0.213418  -0.670741
0.20504  0.512554  -0.925339
0.51681  0.37876  0.431241
0.080227  -0.0467656  0.443443
0.341016  0.596404  0.671806
0.611699  0.0719792  0.127658
0.485595  0.423669  0.505188
0.687092  0.0489014  -0.258622
0.0813743  -0.0216578  -0.936067
0.618255  0.0386834  0.0910113
-0.13821  -0.200566  -0.236143
0.177805  0.505258  -0.929389
0.504598  0.389185  0.466148
0.556656  -0.123963  0.0634476
0.543073  0.350336  0.369043
0.660646  0.00946051  -0.0783349
0.535907  0.30724  0.422038
0.150518  0.534669  -0.904601
0.351116  -0.322324  0.112092
0.648322  -0.0673172  -0.119761
0.515219  0.358033  0.458649
0.135926  -0.0608581  0.43046
-0.125332  -0.188674  -0.291175
0.642773  -0.0611648  -0.0671212
0.509773  0.415948  0.410324
0.636825  -0.0397504  -0.0195441
0.553049  0.210328  0.379182
0.466849  0.733343  -0.173112
-0.103437  -0.207119  -0.302308
0.0990129  0.517542  -0.911422
0.552287  0.278178  0.37943
0.0726537  0.527662  -0.896799
-0.00651796  -0.0193026  -0.915202
0.297591  0.0737363  0.945179
-0.0798706  -0.230938  -0.298482
0.624494  0.157436  0.132151
0.541252  0.247919  0.422462
0.43296  0.618462  0.136036
0.6048  0.15948  0.19349
0.485096  0.405239  0.534864
0.66941  -0.00462537  -0.194666
0.701669  0.257166  -0.663547
0.668061  0.00737785  -0.137279
0.53006  0.295954  0.448205
0.634724  0.201046  0.110147
0.502107  0.349982  0.516234
0.638204  -0.100246  -0.222023
0.695741  0.256427  -0.689842
0.62562  0.201867  0.140591
0.504104  0.36956  0.490134
0.646241  -0.083172  -0.172073
0.516578  0.28339  0.500484
0.657839  -0.0336519  -0.131396
0.703987  0.288074  -0.638426
0.422291  -0.235728  0.0385754
0.493789  0.388362  0.513785
0.101326  0.77113  -0.0419589
0.323075  -0.357444  0.0836624
0.674679  0.000173705  -0.312796
0.688961  0.315536  -0.690944
0.564771  -0.188605  -0.0521955
0.307934  -0.372688  0.107007
0.671381  -0.0036685  -0.252954
0.691172  0.284788  -0.699459
0.651577  -0.0620406  -0.240411
0.478031  0.386318  0.585265
0.640619  -0.0836338  -0.29275
0.333322  -0.346827  0.154516
0.097187  0.763907  -0.0872322
0.692499  0.328624  -0.664705
-0.148603  0.471422  0.07026
0.699263  0.319789  -0.638835
0.631114  -0.0303391  0.00772552
0.118947  -0.00725511  -0.948014
0.618686  -0.00562925  0.0623546
0.715821  0.29068  -0.52756
0.647168  0.0401488  0.00513307
0.49222  0.361575  0.545698
0.629557  0.0460811  0.0635751
0.71682  0.257696  -0.555691
0.252626  0.678568  0.14885
0.191697  0.858511  0.452989
0.409414  0.756317  -0.0634676
0.280893  -0.26419  0.553238
0.479826  -0.148654  0.0891639
0.325507  0.57012  0.599331
0.28412  0.649378  0.153802
0.714293  0.257126  -0.583075
0.709601  0.321228  -0.555487
0.246446  0.644983  0.159481
0.329836  0.589498  0.637327
0.71109  0.323003  -0.527048
0.658396  0.126717  0.00732729
0.121056  0.52751  0.443652
-0.18563  0.429051  -0.0180426
0.299429  0.589074  0.610023
0.659842  0.162209  0.0135333
0.711725  0.288445  -0.583243
0.510777  -0.216582  -0.0416679
0.512488  0.337559  0.486449
0.641574  0.131575  0.0677366
0.504598  0.298635  0.537341
0.490003  -0.167907  0.0563733
0.374207  0.349432  0.877704
0.518778  -0.197951  -0.0137061
0.508119  0.246825  0.536041
0.328508  0.608501  0.185555
0.281647  0.566267  0.561422
-0.178827  0.423131  0.0104426
0.718579  0.286177  -0.42939
0.0556959  0.747355  -0.138348
0.379579  0.31653  0.873001
0.2379  0.615224  0.187281
0.716142  0.306872  -0.446906
-0.159214  0.437431  0.0627386
0.72112  0.255024  -0.447912
0.391501  0.747009  -0.201768
0.438006  0.343748  0.741046
0.281345  0.413829  0.967825
0.72096  0.254746  -0.474873
0.398002  0.442053  0.809656
0.458261  0.39395  0.658754
0.528108  -0.17724  0.0120637
0.293462  0.575324  0.585283
0.366883  0.753852  -0.178049
0.718984  0.282222  -0.464164
0.41761  0.259221  0.799284
0.343458  0.7612  -0.152607
0.462677  0.0266755  0.543307
0.370816  0.783123  0.0229953
0.308441  0.423538  0.945436
0.652248  0.428125  -0.689545
0.296907  0.457314  0.937174
0.45831  0.0311053  0.582862
0.0630049  -0.0487409  0.558405
0.664409  0.402195  -0.689078
0.357335  0.533291  0.492955
0.476469  0.367077  0.604936
0.444156  0.500377  0.392578
0.675923  0.388774  -0.663504
0.386494  0.520754  0.451375
0.466043  0.347641  0.652924
0.4849  -0.219433  -0.0156724
0.673117  0.409433  -0.637114
0.527433  -0.145854  0.0601553
0.651514  0.44189  -0.663893
0.493178  -0.198606  0.0108802
0.461852  0.319527  0.675627
0.478415  0.50246  0.322115
0.660369  0.436433  -0.636837
0.0546976  -0.0398938  0.521245
0.486341  0.31021  0.596823
0.488239  0.470353  0.388519
0.67261  0.439867  -0.5536
0.523469  -0.161896  0.0396608
0.345912  0.792401  0.173943
0.462247  0.4662  0.523667
0.674392  0.443017  -0.524965
0.412433  0.510233  0.494301
0.686439  0.414642  -0.52574
0.45406  0.480494  0.49612
0.141007  -0.167203  0.627178
0.553417  -0.204963  -0.0742401
0.472135  0.291993  0.648628
0.2615  0.368312  0.986782
0.0675189  -0.316271  0.0104834
0.312252  -0.379457  0.172393
0.692875  0.379577  -0.58325
0.330061  0.767403  -0.130186
0.463957  0.291708  0.674255
0.286804  -0.347548  0.40946
0.695139  0.382268  -0.55512
0.474651  0.42517  0.558905
0.473901  0.229231  0.646928
0.471801  -0.199133  0.0293342
0.404158  0.115053  0.806851
0.491252  0.437675  0.449546
0.682533  0.408617  -0.582672
0.310666  0.398551  0.95107
0.490374  0.227371  0.594447
0.447792  0.483052  0.546289
0.0077816  0.272077  0.681308
-0.00841968  0.727255  -0.141301
0.453143  0.468941  0.582255
0.0119788  0.315772  0.684663
0.687363  0.1043  -0.657572
0.683368  0.433289  -0.437235
0.290099  -0.404248  0.214773
0.690041  0.41537  -0.408872
-0.192789  0.386104  -0.0183891
0.699561  0.383965  -0.40969
0.641133  -0.00365099  -0.65829
0.11409  -0.337261  0.187831
0.337483  0.0778078  0.90516
0.690138  0.413052  -0.466888
0.580793  -0.080739  -0.659309
0.699741  0.382308  -0.467655
0.448314  0.398615  0.691205
0.0153643  0.342575  0.685892
0.46684  0.412899  0.610524
0.703017  0.371359  -0.438965
0.709729  0.162205  -0.591875
0.0222564  0.365453  0.697797
-0.198948  0.339267  -0.0194062
0.470901  0.419581  0.584846
0.60532  0.498691  -0.691845
0.70124  0.0976622  -0.550311
0.586461  0.519574  -0.692986
0.277478  0.623616  -0.781694
0.58266  0.532346  -0.667988
0.675958  0.0427203  -0.604763
0.593392  0.53003  -0.640302
0.696004  0.101082  -0.60542
0.199919  0.809751  0.561457
0.613293  -0.0564228  -0.619045
0.620214  0.489933  -0.665327
0.298019  0.613101  -0.801092
0.506091  0.057464  0.407173
-0.191098  0.335669  0.0112648
0.612374  0.50893  -0.638705
0.647941  -0.0115758  -0.603788
0.621687  0.513436  -0.581194
0.653636  -0.01766  -0.547856
0.532207  0.12311  0.397439
0.338021  0.616932  -0.780738
0.0486421  0.251376  0.792699
-0.170068  0.35521  0.07349
0.60449  0.540488  -0.554222
0.575399  -0.100995  -0.604528
0.605741  0.545142  -0.526103
0.429181  0.500276  0.521993
0.625404  0.521969  -0.52425
0.579254  -0.110383  -0.547426
0.639251  0.489585  -0.580505
0.133469  0.771341  -0.0961527
0.329255  0.837175  0.252378
0.426927  0.503005  0.559664
0.641635  0.493477  -0.552055
0.131992  0.780512  -0.0485047
0.0662951  0.27386  0.830174
0.716428  0.160188  -0.480015
0.261397  0.582941  -0.855808
0.607559  0.556488  -0.442345
0.705131  0.0985337  -0.378531
0.0445199  0.284151  0.779856
0.715876  0.164554  -0.365092
0.542526  -0.111587  0.0956787
0.607192  0.560142  -0.413438
0.154526  0.783255  -0.061483
0.630789  0.532571  -0.396182
0.720272  0.227123  -0.384136
0.650159  0.502999  -0.404001
0.318657  0.57922  -0.854916
-0.064834  0.387095  -0.91887
0.291181  0.593223  -0.838201
0.628875  0.527481  -0.465906
0.432275  0.494786  0.62047
0.0429936  0.354984  0.760739
0.683969  0.0334034  -0.491762
0.230376  0.829578  0.543343
0.318171  0.060086  0.920775
0.703321  0.0945871  -0.492784
0.648321  0.499907  -0.464249
0.666125  -0.0209542  -0.368775
0.261809  0.810865  0.572914
0.489061  -0.118355  0.12773
0.068134  0.321616  0.826902
0.687774  0.0351997  -0.375079
0.654945  0.49208  -0.434909
0.499992  -0.130206  0.103239
0.0561782  0.38382  0.784204
0.704348  0.0942335  -0.435318
0.147929  -0.0679421  -0.914326
0.622058  -0.0721054  -0.504344
0.0745499  0.402717  0.819059
0.657254  -0.0227573  -0.490225
0.200067  0.36226  0.98265
0.660747  -0.0251521  -0.429137
0.149004  0.533104  0.418205
0.293792  0.0418825  0.933144
0.144371  0.323237  0.946253
0.582036  -0.118354  -0.491086
0.140382  -0.381031  0.391625
0.166681  0.778678  -0.0902283
-0.136421  -0.169748  -0.0303334
0.579935  -0.13402  -0.428477
0.175127  0.32218  0.974254
0.421944  0.611351  -0.736419
0.123921  0.310593  0.923235
0.614273  -0.11592  -0.351295
0.15808  0.255475  0.966126
0.402833  0.606399  -0.76896
0.199104  -0.0136978  -0.948919
0.642155  -0.0706823  -0.360524
0.144985  0.00800531  -0.956872
0.190255  -0.177241  0.594941
0.440091  0.463117  0.668988
-0.129132  -0.197612  -0.076021
0.456903  0.58617  -0.766764
0.120407  0.356335  0.909127
0.434734  0.45221  0.70243
0.0768734  0.521101  0.363736
0.42837  0.566249  -0.833779
0.311772  0.821962  0.291102
0.556534  -0.0685467  0.13271
0.137806  0.204338  0.944983
0.24134  -0.206582  0.583403
-0.0724912  0.476246  -0.861199
0.376037  0.581269  -0.836219
-0.0587833  0.46127  -0.888514
0.549842  -0.0916291  0.113871
0.138624  0.382008  0.926383
0.374318  0.498645  -0.92373
0.129367  -0.354153  0.257426
0.106598  0.756519  -0.15773
0.206562  0.204339  0.993165
0.0712652  0.74789  -0.173321
0.394139  0.526252  -0.897444
-0.159815  -0.141099  -0.0444137
0.501952  -0.0799517  0.176336
0.125834  0.564454  0.638445
0.356721  0.53358  -0.899524
0.0908051  0.531028  0.592913
0.548514  0.532341  -0.752056
-0.175039  -0.122736  -0.0807268
0.232285  0.400021  0.984282
0.145514  0.557514  0.581213
0.6228  -0.0608422  0.00693513
-0.169555  -0.158408  -0.148104
0.608975  -0.0367003  0.0636813
0.358047  0.334088  0.905485
0.620245  -0.0355656  0.0355678
0.343499  0.126373  0.911497
0.5038  0.564891  -0.754116
-0.111394  0.422969  -0.862885
0.612118  -0.0642777  0.032752
0.328528  0.155169  0.93683
0.565731  -0.0109981  0.176784
0.578032  -0.0138583  0.150025
-0.168208  -0.151745  -0.100399
0.263708  -0.240678  0.567087
0.423139  0.349676  0.778416
0.417145  0.510002  0.642358
0.297964  0.224651  0.97459
0.581759  -0.0459173  0.113977
0.249213  0.669623  0.620873
0.569639  -0.0428198  0.138855
-0.0533648  0.127444  -0.937498
0.386431  0.0497819  0.818157
0.165989  -0.375364  0.0538207
0.480835  0.552446  -0.813345
0.413608  -0.0354421  0.543115
-0.212702  0.257747  -0.0510706
0.393466  0.321683  0.84712
-0.20516  0.251735  -0.0195151
-0.021602  0.137606  -0.952868
0.432758  0.48583  0.657769
-0.18006  -0.068085  -0.0385343
0.263153  -0.419207  0.213715
0.171088  0.573244  0.594349
-0.194388  0.299156  0.0115525
0.369715  0.296352  0.891053
0.461569  0.733183  -0.0931368
0.203316  -0.329385  0.412003
0.517058  -0.0192378  0.257865
0.340232  0.347715  0.927697
0.491246  -0.0253958  0.292773
0.40761  0.310515  0.819384
0.04392  0.740613  -0.189789
0.437478  0.743153  -0.0693282
0.335337  0.25932  0.940151
0.193762  0.461524  0.940564
-0.184236  -0.118407  -0.19608
0.477737  -0.0442667  0.261075
-0.12183  0.50827  -0.719623
0.41074  0.509893  0.690269
0.417339  0.285329  0.799516
0.703135  0.225374  -0.659977
-0.192178  -0.0938997  -0.178609
0.308279  0.546286  0.506884
-0.110913  0.528203  -0.695961
0.708442  0.287589  -0.610546
-0.183042  -0.120485  -0.152299
0.605838  -0.141303  -0.0388347
0.146396  -0.327998  0.49708
0.711983  0.225361  -0.607934
0.276545  0.266703  0.988527
0.625266  -0.128961  -0.0886207
0.455744  0.292934  0.698877
0.563  0.589344  -0.512312
0.212884  0.648557  0.627556
0.717768  0.225588  -0.553819
0.442643  0.306885  0.734538
0.562876  0.583957  -0.539045
0.205973  -0.425228  0.387788
0.513972  0.62274  -0.522316
0.213034  0.562987  0.550575
0.14716  -0.248122  0.583513
-0.086657  0.528334  -0.753797
-0.156455  -0.168227  -0.244259
0.717257  0.289732  -0.499858
0.374367  0.25615  0.884552
0.720823  0.225199  -0.49845
0.390271  0.257633  0.856048
0.477231  0.711097  -0.028798
0.251767  0.516098  0.90307
0.238026  0.555707  0.523381
0.721514  0.22571  -0.442049
-0.0838317  0.512465  -0.793136
0.717421  0.290914  -0.40167
0.403608  0.246089  0.829659
0.199061  0.781647  -0.0958037
0.0586325  -0.209751  0.0823286
0.227555  -0.17669  0.590906
-0.0853637  0.488921  -0.829278
0.685188  0.360198  -0.663568
0.414855  0.228277  0.804499
0.459052  0.652832  -0.516995
0.0155851  -0.153369  0.116609
0.175352  -0.21238  0.588044
0.663599  0.306289  -0.773425
0.399724  0.671085  -0.52958
-0.102733  0.493722  -0.793666
0.441372  0.735249  -0.0254932
0.668894  0.252086  -0.772494
0.228073  -0.238808  0.562602
0.452592  0.254814  0.709979
0.203374  0.699154  -0.50256
0.439716  0.249642  0.745158
0.235222  0.702814  -0.490071
-0.168318  0.442514  -0.729322
0.678765  0.40748  -0.610106
-0.148629  0.466198  -0.741239
0.267759  0.69522  -0.521743
0.212294  0.614668  0.620573
0.703286  0.352174  -0.555328
-0.13611  0.453409  -0.792894
0.697652  0.348891  -0.610988
0.238886  0.5489  0.49527
0.334561  0.68464  -0.534965
0.365479  0.791202  0.0830513
0.229542  -0.428441  0.226077
0.627192  0.406824  -0.789761
0.609308  -0.170697  -0.144924
0.653693  0.35961  -0.768741
0.186535  -0.245495  0.561554
0.180849  -0.418368  0.387471
0.208008  -0.215929  0.578011
0.41602  0.750767  -0.00263047
0.487159  0.632474  -0.548692
0.334906  -0.142864  0.155516
0.513993  0.617235  -0.547761
0.0063311  0.185415  0.678005
0.710555  0.338639  -0.44179
0.00326717  0.214981  0.671227
0.623438  -0.144102  -0.126779
0.326521  -0.173754  0.124547
0.485583  0.621545  -0.599278
0.00794505  0.245035  0.684678
0.705935  0.354727  -0.497577
0.377907  0.779265  0.0543476
0.623961  0.25025  -0.850248
0.556936  0.568716  -0.622791
0.30455  0.792235  0.562922
0.687872  0.415966  -0.496335
0.208937  -0.421528  0.190374
0.550463  0.566566  -0.650112
0.642989  0.277321  -0.820979
0.705664  0.357387  -0.383637
0.415543  0.722201  0.0640573
0.38066  0.546113  0.682449
0.620453  0.301131  -0.85058
0.510008  0.600609  -0.627114
0.61767  0.275582  -0.856955
0.688122  0.42077  -0.380237
0.0472841  0.207478  0.79003
0.456703  0.631863  -0.614879
0.116656  0.0801786  -0.977116
0.636645  0.466626  -0.664416
0.390005  0.758962  0.0758389
0.633368  -0.119509  -0.186882
0.278931  0.802042  0.481344
0.579275  0.551089  -0.615455
0.0605963  0.244884  0.8202
0.395617  0.646451  -0.646587
0.11807  0.0344547  -0.964579
0.56161  0.55106  -0.670889
0.0909263  0.0592369  -0.968728
0.567215  0.529202  -0.717958
0.59177  0.383272  -0.862043
0.641632  -0.0936686  -0.127815
0.425787  0.735784  0.0199725
0.658078  0.467297  -0.552558
0.0790665  0.191571  0.856486
0.65173  0.461714  -0.608914
0.0734257  0.238763  0.846817
0.507775  0.719086  -0.174425
0.443992  -0.103426  0.176957
0.585291  0.570857  -0.503455
0.614583  0.35087  -0.846038
0.519264  0.712774  -0.204664
0.220634  -0.165213  0.759613
0.584077  0.560683  -0.558396
0.34873  -0.114138  0.196685
0.618379  0.509901  -0.61006
0.23004  -0.197053  0.727762
0.670901  0.462177  -0.436458
0.284686  -0.110953  0.216056
0.33277  0.666303  -0.62362
-0.130257  0.379844  -0.86471
0.66204  0.472565  -0.494881
0.0112024  0.130373  0.681754
0.626901  0.525406  -0.495866
0.595959  0.449632  -0.804795
0.665155  0.477843  -0.376901
0.00891303  0.156981  0.681176
0.137005  0.0393616  0.907154
0.241658  0.876797  0.435606
0.267743  0.686839  -0.562026
0.55969  0.248425  -0.911768
0.632317  0.534341  -0.364033
0.275144  -0.164823  0.749228
0.589137  -0.193054  -0.216604
0.36085  0.791635  0.132232
0.58357  0.581161  -0.451119
0.283647  0.841308  0.511085
0.155805  -0.334793  0.442331
0.557813  0.29739  -0.911337
0.506401  0.714804  -0.228651
0.150962  -0.403735  0.202567
0.605739  -0.138469  -0.309393
0.552168  0.273039  -0.916672
0.54214  0.561921  -0.68627
0.587346  0.274024  -0.888828
0.545904  0.547456  -0.719122
-0.129593  0.328115  -0.881656
0.179227  -0.32911  0.428786
0.0231655  -0.0516327  0.301739
0.591138  -0.167181  -0.282771
0.177314  -0.0716299  0.334497
0.499082  0.582774  -0.712063
0.608699  -0.157145  -0.240689
0.0181957  -0.0930742  0.211481
0.476995  0.602296  -0.688465
0.0972855  0.191216  0.888513
0.481701  0.610337  -0.651051
0.55721  0.344234  -0.906016
0.200952  -0.315309  0.459376
0.0966545  -0.114504  0.200041
0.62587  -0.116174  -0.277427
0.10971  0.169999  0.905517
0.506458  0.595889  -0.653355
0.273449  0.753183  0.647522
0.0579088  0.736138  -0.244105
0.010855  0.105311  0.671948
0.386484  0.0876176  0.833089
0.480719  0.710569  -0.280596
0.14373  0.0869838  -0.981306
0.62198  -0.13756  -0.223368
-0.131051  -0.15413  0.00337648
0.456324  0.723181  -0.264533
-0.00664302  0.548049  0.212036
0.144267  0.112495  -0.986094
0.359109  0.184592  0.902207
0.0301933  0.734439  -0.217295
0.348382  0.162225  0.913548
0.500172  0.708512  -0.263954
0.450711  0.614491  -0.689029
-0.123114  -0.130628  0.0429522
0.449502  0.600698  -0.735169
-0.158997  0.322487  -0.849244
0.244318  0.58096  0.837692
-0.181412  0.326596  -0.81256
0.393265  0.620292  -0.737548
0.294278  -0.20702  0.690507
0.173376  -0.308073  0.486313
0.386419  0.157359  0.851958
0.361546  0.635033  -0.716849
0.0916595  0.138605  0.872525
0.261976  0.651305  -0.707202
0.199492  0.0746616  -0.980793
0.300163  -0.318829  -0.14859
0.392228  0.182384  0.845903
0.29613  0.648909  -0.706526
-0.101691  -0.187333  -0.0105405
0.249568  0.658132  -0.685675
0.171413  -0.295086  0.510781
0.0824913  0.123314  0.8537
0.111465  0.1341  0.902347
0.297078  0.66391  -0.652888
0.178904  0.507409  0.896615
0.223122  0.462667  0.950455
-0.133508  -0.100381  0.0570543
0.329611  0.657791  -0.659717
0.35794  0.268771  0.910372
0.211111  -0.298393  0.493458
-0.174713  0.352471  -0.812606
0.27025  0.63999  -0.74041
-0.162955  0.40796  -0.792802
0.422252  0.625291  -0.691046
0.390569  0.21116  0.852984
0.321981  -0.318425  -0.12842
0.305488  0.749745  0.631611
0.329108  0.647884  -0.695031
-0.0587557  -0.0204732  0.256123
0.333077  0.633238  -0.739416
0.425923  0.637226  -0.643379
0.166838  0.541161  0.353545
0.227133  0.6516  -0.708621
-0.0553037  -0.0724431  0.190346
0.220872  -0.264766  0.538578
0.20929  0.54712  0.342137
0.454188  0.62333  -0.652186
0.24975  0.541471  0.404824
0.39263  0.634356  -0.692946
0.239314  0.544366  0.367711
0.210927  0.0954631  0.977458
-0.0930441  -0.0882032  0.128818
0.263726  0.667037  -0.650356
-0.0883155  -0.131248  0.0819823
-0.0341438  0.565876  0.161698
0.422128  0.142135  0.774122
0.422625  0.115889  0.765439
0.520419  0.575941  -0.691385
0.21268  0.541031  0.434947
-0.0683714  0.546568  0.149785
0.249523  0.541885  0.436207
-0.167137  0.545211  -0.360503
0.249228  0.54449  0.466829
0.526841  0.580918  -0.660675
0.423995  0.194033  0.779887
0.501664  0.591874  -0.678266
0.217761  -0.392886  0.0833359
0.37389  0.538887  0.752575
0.307595  0.831167  0.428677
0.267106  0.677709  -0.60477
0.20282  0.5474  0.496522
-0.138119  0.574091  -0.396155
0.195142  0.549485  0.862347
0.334541  0.675959  -0.578066
0.305833  0.852244  0.445345
0.380581  0.495458  0.804718
-0.129066  -0.0409993  0.109315
-0.121715  0.572762  -0.46928
-0.106053  -0.0313876  0.159059
0.389856  0.503021  0.773642
-0.182044  -0.0844375  -0.0643498
0.42984  0.655655  -0.559016
-0.139645  -0.207497  -0.177167
-0.188956  0.500222  -0.401405
-0.119356  -0.0681572  0.108308
0.458687  0.642641  -0.56554
0.320752  -0.171503  0.675988
0.371755  -0.302935  -0.161747
0.42692  0.0737282  0.738337
0.516791  0.694167  -0.283375
0.444238  0.0879741  0.696015
0.397332  0.654791  -0.61141
0.453488  0.123322  0.683577
0.398865  0.662071  -0.575858
-0.00348227  -0.119393  0.157355
-0.198471  0.472449  -0.466634
-0.196647  0.341641  -0.771919
0.254754  -0.426746  0.242146
-0.0344473  -0.12199  0.136004
0.585742  0.640527  -0.276733
0.225307  0.811344  0.571717
0.536656  0.674661  -0.299923
0.560604  0.572911  -0.594464
0.159553  0.536058  0.387071
0.562126  0.578455  -0.566391
0.122193  -0.360307  0.0696303
0.539159  0.599278  -0.552858
0.302412  -0.202108  0.612508
0.547853  0.697017  -0.199125
0.437686  0.179733  0.743799
0.51342  0.611663  -0.57366
0.395249  -0.298529  -0.137295
-0.0167139  -0.0824162  0.209309
0.680399  0.281067  -0.736992
0.455512  0.191357  0.697141
0.512109  0.606099  -0.60013
0.180477  0.540763  0.469083
-0.143533  0.543409  -0.502456
-0.116287  -0.225838  -0.236918
0.536433  0.588179  -0.607442
0.175302  0.537607  0.437388
-0.0376443  0.470395  0.319618
-0.0285145  -0.0453809  0.263511
-0.180917  0.495789  -0.50146
0.286725  -0.233963  0.668353
0.0872  0.767373  -0.015553
-0.0557107  0.00591882  0.301468
-0.0419083  -0.0158441  0.299895
0.592515  0.649662  -0.239197
0.67809  0.339135  -0.713238
0.10242  0.779916  0.0449427
0.660965  0.393883  -0.713267
0.12858  0.805661  0.107757
0.564916  0.664822  -0.273819
0.332358  0.693277  -0.496119
0.212459  -0.135589  0.788216
0.400875  0.499175  0.750901
-0.0702213  -0.0432026  0.208853
0.605247  0.488885  -0.715503
0.350033  0.00343892  0.850656
-0.00634897  0.011409  0.4658
0.309248  -0.220344  0.643394
0.56592  0.68359  -0.144993
0.683623  0.193736  -0.729642
0.397097  0.68055  -0.488199
0.179703  -0.149188  0.766047
0.455637  0.664176  -0.472373
0.683376  0.164206  -0.720504
0.0147128  0.509614  0.320682
0.163689  0.839577  0.144818
0.578429  0.674568  -0.174725
0.675701  0.13398  -0.728716
0.265402  -0.256353  0.657724
0.659199  0.168196  -0.785544
-0.015743  0.0347759  0.482714
0.11362  0.527057  0.473079
0.637195  0.382623  -0.789711
0.665845  0.125501  -0.752377
0.509488  0.638279  -0.462307
0.659803  0.1377  -0.773991
0.562345  0.59483  -0.486315
-0.108539  0.242297  -0.908494
0.558992  0.604201  -0.449361
0.0793322  -0.310046  -0.159488
0.439276  0.0356646  0.676751
0.141459  0.822  0.13802
0.583437  0.471765  -0.798292
0.513204  0.628394  -0.49745
0.0963787  -0.320971  -0.102588
-0.0305614  0.522937  0.228543
0.0636342  0.508449  0.497842
0.0770427  -0.300535  -0.240269
0.538857  0.610451  -0.500878
0.146377  -0.325346  -0.130223
-0.0507803  0.0519694  0.376034
0.626759  0.197972  -0.844695
0.422052  0.488922  0.701129
0.108404  0.538833  0.575924
-0.0782157  0.478216  0.218836
0.622054  0.145991  -0.843243
-0.0532997  0.493829  0.24402
0.0858012  0.760617  0.0653912
-0.0570531  0.506726  0.217013
0.16222  0.691433  0.65887
-0.0414294  0.0784556  0.43933
0.637521  0.171035  -0.82583
-0.0718102  0.507107  0.193258
-0.140353  0.242124  -0.880954
0.402828  0.524513  0.620353
0.0921271  0.526853  0.552295
0.299491  -0.282207  0.558653
-0.142791  0.293925  -0.874414
0.400157  0.526467  0.65983
-0.123823  0.273634  -0.89461
0.545903  0.698854  -0.161627
0.000137989  -0.244644  0.00751338
-0.235594  0.385656  -0.410491
0.539845  0.462241  -0.869056
0.122149  0.796586  0.147259
0.421303  0.488873  -0.919291
-0.0505462  -0.247112  -0.0657367
0.532251  0.527238  -0.792833
-0.23008  0.283522  -0.14287
-0.216121  0.443893  -0.376403
0.354197  -0.0329741  0.808462
0.550327  -0.214969  -0.0974948
-0.246715  0.284139  -0.264608
-0.192995  0.497221  -0.36942
0.626127  0.0192707  -0.752118
-0.2024  0.473747  -0.403491
0.220384  0.753314  0.648362
0.520377  -0.231326  -0.0920163
0.432659  0.541743  -0.866015
-0.210489  0.359286  -0.0798919
0.452667  0.556566  -0.832359
0.0981592  0.0690478  0.86734
0.475586  0.588503  -0.734176
0.606542  0.0457584  -0.821067
0.42956  -0.267362  -0.0183926
-0.215747  0.391113  -0.13962
0.492881  0.559196  -0.785032
0.633527  0.0907944  -0.80451
0.464434  0.5701  -0.795778
-0.23204  0.342444  -0.202617
-0.24407  0.352389  -0.468703
-0.224238  0.338331  -0.141447
0.409649  -0.290246  -0.0470083
0.099524  0.10388  0.878152
0.445635  0.472152  0.621938
0.109351  0.778508  0.122343
0.370499  0.559087  -0.869511
-0.245278  0.331263  -0.323435
-0.0734876  0.121565  0.375062
0.403859  -0.244626  -0.406488
-0.212605  0.444277  -0.466914
-0.237368  0.3464  -0.263909
-0.211948  0.441775  -0.497278
0.302228  -0.265482  0.586937
-0.234809  0.382664  -0.498882
0.285358  -0.26427  -0.437907
0.385435  0.598567  -0.799188
-0.22421  0.404943  -0.260303
0.442582  0.710001  0.0362268
-0.193754  0.451568  -0.0752244
-0.192416  0.245926  -0.8118
0.439256  0.581208  -0.796995
0.274704  -0.279145  -0.385422
0.232673  0.540799  0.878468
0.101754  -0.0796734  0.74697
0.190664  0.529622  0.880804
-0.207457  0.252928  -0.781466
-0.0611243  0.146676  0.43261
-0.20487  0.4618  -0.194851
0.450227  0.72094  -0.000285247
0.510521  0.0475443  0.378834
-0.20239  0.451775  -0.135901
0.360832  0.60869  -0.790269
0.286567  -0.289919  0.603036
-0.186536  0.300126  -0.812379
0.258119  0.528657  -0.913001
0.253335  -0.293737  -0.335441
0.231677  0.541268  -0.902555
-0.191761  0.493367  -0.129566
0.258386  0.557551  -0.886465
0.0245552  0.195524  -0.972759
0.315052  0.560399  -0.879157
0.503554  0.0884907  0.459477
0.292605  0.542909  -0.899015
0.236936  -0.300153  -0.30669
0.45082  0.434234  0.656338
0.0349864  0.220536  -0.976509
0.232115  0.569779  -0.873258
0.121149  -0.15083  0.680459
0.459903  0.415384  0.637322
-0.0885365  0.573839  0.0927107
0.565552  -0.0652072  -0.741284
0.232466  0.594441  -0.839897
0.538185  0.113494  0.368951
0.263359  0.605419  -0.820399
0.510969  0.08673  0.430374
0.216337  0.56517  0.851817
-0.212488  0.452107  -0.315957
0.458304  0.444375  0.610175
0.473987  0.0630978  0.551708
0.322446  0.600793  -0.819613
-0.208092  0.458337  -0.254728
0.393081  0.76542  -0.0344812
0.236704  0.615461  -0.80231
0.466122  0.0244292  0.513659
0.47608  0.438383  0.524575
-0.18767  0.517915  -0.24163
0.45121  -0.27196  -0.0930074
0.265265  -0.310821  -0.222811
0.199689  0.617828  0.791809
0.0870729  0.220664  -0.987969
0.464251  0.451291  0.562532
0.47984  0.0302471  0.454088
0.469353  0.484591  0.400617
0.207462  -0.322051  -0.167056
0.492861  -0.264668  -0.176733
0.105964  -0.102207  0.714152
0.473761  0.461908  0.467368
0.490515  0.0594154  0.467072
0.38215  0.469594  0.824474
-0.0564096  -0.211155  -0.375579
0.436168  0.498302  0.428558
-0.167936  0.50369  -0.0134018
0.175456  0.622835  0.772687
-0.0260314  -0.252019  -0.319913
0.45818  0.728917  -0.0500472
0.105922  -0.0664355  0.778427
0.658268  0.186223  0.024773
0.492043  0.0775823  0.490224
-0.261291  0.219639  -0.414962
0.58932  0.0127865  -0.819309
0.671813  0.105327  -0.719007
0.057339  -0.254299  -0.410042
0.651492  0.152411  0.0410315
-0.136312  0.551123  0.0342226
-0.259819  0.187006  -0.392186
0.448434  0.0743785  0.674499
0.6908  0.16492  -0.694676
0.0629298  -0.266922  -0.369276
0.646648  0.222761  0.0711946
0.115926  0.194724  -0.991464
0.679572  0.224079  -0.745533
0.116551  0.142676  -0.987474
0.641434  0.188892  0.0854496
0.0887143  0.143623  -0.983662
0.69099  0.224773  -0.710055
0.166875  -0.279198  -0.390085
0.643147  0.165788  0.0740869
0.295252  -0.363381  0.377598
0.39954  0.414477  0.817057
0.45789  0.0472792  0.610515
-0.258541  0.253074  -0.378167
0.438786  -0.273153  -0.272037
0.653001  0.081203  0.00707226
0.537948  0.0175967  -0.88401
0.641454  0.0633051  0.036672
0.52325  -0.248148  -0.230134
0.635445  0.0874327  0.0675994
0.12685  -0.125517  0.740118
0.40958  0.430321  0.788926
0.474691  -0.271371  -0.213198
0.647763  0.10654  0.0368776
0.463066  0.115261  0.64841
-0.0610842  0.226007  0.46026
0.475081  0.107173  0.596995
-0.250819  0.317053  -0.377445
-0.0813432  -0.169197  0.037163
0.61145  0.173072  -0.861039
0.514364  0.120559  0.456396
-0.0696471  0.225105  0.431499
-0.107195  0.554646  0.0859038
-0.23613  0.383193  -0.381703
0.522882  0.155166  0.454822
0.402375  0.467238  0.783003
-0.118521  0.530405  0.0894333
-0.244239  0.352883  -0.410721
0.548009  0.1524  0.368147
0.581645  0.224457  -0.894174
0.534814  0.175141  0.426154
0.509822  0.716912  -0.144985
0.53472  -0.229608  -0.113138
0.639914  0.00357557  0.00541336
0.334833  0.0210504  0.882463
0.63316  0.0228559  0.0396512
0.511479  0.140278  0.484515
-0.260421  0.251415  -0.495075
0.0237298  0.521172  0.295287
0.652848  0.0508454  -0.719106
0.490971  0.116294  0.541443
-0.260662  0.251967  -0.466179
0.655562  0.102217  -0.763842
-0.00599674  0.488977  0.351359
-0.122074  0.501343  0.109537
0.470441  0.17016  0.647285
-0.251537  0.319126  -0.464669
0.485266  0.165044  0.595212
0.606874  0.20327  0.201489
-0.109286  0.498289  0.138315
0.337071  -0.319733  -0.100414
-0.251265  0.318312  -0.493664
-0.0754271  0.524717  0.166138
0.616312  0.202578  0.171058
0.522184  0.210661  0.48359
-0.105938  0.527218  0.115507
0.614896  -0.139526  -0.261587
0.434771  0.414676  0.727961
0.135168  0.526804  0.836751
0.625237  0.06591  -0.803583
0.528688  0.19213  0.454999
0.528443  -0.238659  -0.257329
0.583953  -0.199381  -0.13996
0.559509  0.135013  -0.904284
0.18524  -0.360362  -0.0118199
0.599236  0.116914  0.188615
-0.0678943  0.590523  0.0970535
0.400541  -0.00805687  0.742709
-0.0414631  -0.207692  0.0169184
0.0379458  0.50524  -0.905281
0.60599  -0.167046  -0.100392
0.58339  0.0916387  -0.873591
0.14721  0.501486  0.877616
0.00998634  0.521718  -0.877136
0.50272  0.179695  0.540356
0.611975  -0.0039689  -0.751829
0.00369814  0.584227  0.164646
0.619873  0.113835  0.127627
0.623443  -0.111341  -0.0495642
0.307994  0.765188  -0.154434
-0.0866112  -0.184243  0.0106273
-0.0530135  0.508537  -0.843074
0.199078  0.883868  0.321914
0.594532  -0.0433575  -0.719144
0.560232  -0.0836057  -0.708241
0.498677  -0.0411655  0.242935
0.124021  0.53501  -0.900882
-0.0066498  -0.186325  0.0665268
0.256407  -0.313131  0.595554
-0.20327  0.289894  -0.0198794
0.0457621  0.533723  -0.881579
0.603056  0.0137991  0.114688
0.168031  -0.0224021  0.888635
0.349833  0.752818  -0.200438
0.145551  0.0121268  0.90061
0.609259  0.0125421  -0.782329
0.199969  0.220409  -0.998764
0.596147  0.0446138  0.151416
0.144523  0.194098  -0.99452
0.0965236  0.54608  -0.884686
0.594905  -0.0997461  0.0363386
0.607276  0.0417193  0.121496
0.142302  0.22082  -0.99528
0.204094  0.566674  -0.876388
0.170194  0.844192  0.410477
0.329853  0.757745  -0.182505
0.289144  -0.328798  0.544937
-0.1846  0.309691  0.0430891
0.204766  0.53725  -0.905729
0.203892  -0.385609  0.0620589
0.575127  -0.0228819  -0.800306
0.55577  -0.164938  0.00413848
-0.0234667  0.0647268  0.497987
-0.100118  -0.220072  -0.0762495
0.148762  0.563358  -0.875562
0.235697  0.194361  -0.998111
0.55715  0.0550501  -0.885111
-0.0790173  -0.227055  -0.0592682
0.570584  0.0209214  -0.852696
-0.172731  0.400663  0.0426217
0.411564  0.740164  -0.228336
0.0149243  0.546512  -0.849189
0.449008  -0.216496  0.0287037
0.5443  -0.0014635  -0.865556
-0.16003  0.468322  0.0404118
-0.009536  0.53669  -0.844956
-0.0264766  -0.235629  -0.00860759
0.567588  0.196518  0.326843
0.00800506  0.563648  -0.814902
0.234954  0.142542  -0.993496
0.567129  0.164703  0.313276
0.228032  0.0913736  -0.984892
-0.0619721  0.522628  -0.808892
0.275573  0.0853485  0.964661
0.588171  0.204792  0.261838
0.200526  0.112251  -0.988776
0.388976  0.741408  -0.245362
0.0473525  0.103441  0.777064
-0.0642525  0.534949  -0.78124
0.103961  -0.0210655  0.8271
0.51289  -0.237815  -0.287841
0.189443  0.878328  0.29019
-0.0172409  0.552381  -0.810551
-0.00653568  0.0492715  0.559168
0.105431  0.441185  0.860921
-0.142146  0.539234  -0.532555
0.135426  -0.0095016  0.875782
0.0337626  0.573885  -0.817106
0.154823  -0.0407614  0.864496
-0.00229473  0.0557172  0.586881
0.121389  0.424421  0.89228
0.550411  -0.198596  -0.321645
0.151841  0.0567421  0.928654
-0.121711  0.560849  -0.529291
-0.142931  0.329969  0.167006
0.265204  -0.363863  0.519062
0.139144  0.436822  0.910142
0.0878108  0.590266  -0.819081
0.0825285  0.094402  0.848142
0.117858  0.585542  -0.838852
0.184308  0.0364441  0.942146
0.547691  0.0851749  0.311336
0.123658  -0.152239  0.65379
0.565144  -0.194975  -0.293695
-0.148488  0.446106  0.0872285
0.121427  0.56249  -0.871812
-0.126713  0.4128  0.163233
0.570614  -0.2025  -0.260065
0.578274  0.119381  0.250232
0.275886  0.169249  -0.995145
0.543462  -0.21881  -0.283306
0.293143  0.143786  -0.991394
0.205108  0.613535  -0.805068
-0.112111  0.46643  0.161045
0.203325  0.591792  -0.843283
0.322364  0.19553  -0.993171
-0.0297465  0.089904  0.499011
0.2941  0.195333  -0.995755
-0.117838  0.552293  -0.586694
0.199925  -0.0293855  0.8941
0.145144  0.608491  -0.804703
-0.12467  0.286251  0.240797
0.271552  -0.390221  0.458346
0.33238  0.169822  -0.990358
-0.0658761  0.545744  -0.752846
0.232014  -0.0487521  0.878716
0.519297  0.0163091  0.309063
-0.0834527  0.324412  0.349957
0.389208  0.75225  -0.162286
0.321263  0.144191  -0.989013
-0.0799525  0.546496  -0.721625
-0.0874732  0.283186  0.360561
-0.0296286  0.577332  -0.733417
-0.00501633  0.590129  -0.735604
0.423293  -0.0326499  0.392903
0.367237  0.759866  -0.137311
-0.0938029  0.24406  0.35092
0.00162467  0.577848  -0.777015
-0.196232  0.466383  -0.527553
0.0638623  0.129539  0.81904
-0.02239  0.566517  -0.773198
0.289462  -0.0656331  0.372207
0.559622  0.0419524  0.237356
0.149263  -0.293621  -0.329486
-0.112647  0.37064  0.228822
-0.1794  0.492145  -0.531939
0.0462375  0.139449  0.781491
-0.121536  0.329496  0.229644
0.0212316  0.60175  -0.737352
-0.0186574  0.099189  0.554149
0.25623  0.0812597  -0.981916
0.451458  0.735871  -0.195378
0.344448  -0.0580151  0.455182
0.0783372  0.621199  -0.739367
0.28223  0.0357528  -0.967789
0.271629  -0.374629  0.492287
0.312232  0.0824939  -0.979051
0.11121  0.621277  -0.761216
0.313145  -0.0751888  0.50885
0.411812  0.745384  -0.1855
0.158897  0.361212  0.953553
0.114934  0.604998  -0.801589
0.252644  -0.0757729  0.477367
0.193622  0.65035  -0.709145
-0.103051  0.40969  0.22466
-0.19193  0.460003  -0.584698
0.315294  -0.0847215  0.542562
0.204041  0.639775  -0.742085
0.262525  -0.00366626  -0.952991
0.133639  0.640216  -0.719102
-0.0467151  0.481292  0.278693
-0.136573  0.524992  -0.61993
0.349874  -0.0803679  0.578317
-0.172191  0.480749  -0.618462
-0.0275968  0.46147  0.362815
0.167969  -0.272279  -0.417393
-0.0444091  0.431587  0.360487
0.209925  -0.408373  0.446891
0.428905  0.196544  -0.972842
0.169453  0.480927  0.912765
0.193056  -0.100053  0.547908
0.113193  -0.291564  -0.319985
0.403571  0.196237  -0.9795
0.167947  0.454948  0.92867
0.155414  -0.0903827  0.545882
0.251258  0.707745  0.155336
0.386667  0.170628  -0.981701
0.118255  0.49802  0.840175
0.169991  -0.114452  0.577726
0.182112  -0.409228  0.423856
0.436277  0.135237  -0.965367
0.311667  0.485883  0.908112
0.208502  0.321424  0.991934
0.12336  0.472118  0.870918
-0.137029  0.591267  -0.00868583
0.0377823  -0.258243  -0.372757
0.185225  -0.076687  0.487738
0.33695  0.484601  0.887456
0.366351  0.0844214  -0.972879
0.151156  0.420684  0.928868
0.134791  0.281838  0.940377
0.298775  0.719697  0.153221
-0.147468  0.557851  0.0003769
0.0852844  -0.25945  -0.417232
-0.159144  0.534431  -0.0115374
0.172301  -0.391288  0.456525
-0.175022  0.523413  -0.0625816
0.287228  0.118488  -0.988112
0.356023  -0.0411537  -0.924193
-0.129277  0.536884  0.0619448
0.380417  0.00895962  -0.94666
0.0282798  0.716787  0.0142232
0.523103  0.668147  -0.000302956
0.0832801  -0.0527302  0.745744
0.0564152  -0.290442  -0.280428
0.339425  0.000818645  -0.949106
0.278351  -0.0355661  -0.935792
0.366642  0.0722449  0.861565
-0.0304397  0.160158  0.548543
0.434108  0.0524606  0.70635
-0.207079  0.432811  -0.584022
0.174051  -0.353492  0.529632
0.053285  -0.035524  0.687107
-0.0454392  0.153522  0.49132
0.0269365  -0.285391  -0.273967
0.0202299  0.0825264  0.694016
-0.204042  0.429707  -0.611864
0.372198  0.00927754  0.818261
-0.228088  0.372368  -0.613337
0.530064  0.197914  -0.92986
0.555952  0.675282  -0.0707633
0.131973  0.244129  0.938981
0.359912  0.170184  -0.986536
0.292328  0.74717  0.178535
0.526994  0.149581  -0.927916
0.0323765  0.733905  -0.0237797
-0.173065  0.556623  -0.113131
0.156468  0.210717  0.963913
0.484715  0.160605  -0.95041
-0.181777  0.52766  -0.117094
-0.180769  0.541783  -0.170956
0.491363  0.0693338  -0.932408
0.378558  -0.0638921  0.694353
0.372198  -0.0726156  0.6173
0.375392  -0.0265946  0.774355
0.158042  -0.40001  0.402473
0.461285  0.068088  -0.944776
0.351723  -0.101453  0.669527
0.0165765  -0.0107921  0.48287
0.424698  -0.0237473  0.605114
0.457874  0.0246346  -0.931836
0.441923  -0.00428691  0.579711
-0.173732  0.557078  -0.222264
-0.172833  0.548547  -0.29094
0.451667  -0.00153576  -0.922544
0.431217  -0.0220525  0.486269
-0.118231  0.607297  -0.358539
0.208632  -0.378298  0.509901
0.465995  0.00039927  0.42964
0.167327  -0.112991  0.214808
0.35744  -0.0128687  0.824602
-0.189546  0.200554  0.0415621
0.198717  -0.111887  0.219025
0.163154  -0.349569  -0.0375189
-0.171266  0.193448  0.102907
-0.17009  0.240463  0.107023
0.136564  0.585135  0.665822
0.197433  0.878383  0.248338
-0.112406  0.243778  0.291032
0.164113  0.85447  0.226063
0.331612  -0.061607  0.811354
-0.184547  0.10593  0.0419606
0.0974618  0.542629  0.692343
0.198637  -0.0995499  0.245741
0.165753  -0.0882035  0.270739
0.210646  0.88383  0.382434
0.35459  -0.0837505  0.729967
0.203845  -0.0857665  0.283992
0.335968  -0.117142  0.719764
-0.164169  0.102982  0.103101
0.0770263  0.155913  0.849364
0.184424  -0.343925  0.552951
0.338258  -0.121862  0.686535
-0.148909  0.15229  0.164715
0.0909678  0.165998  0.875437
0.22375  0.884469  0.244033
-0.168889  0.147539  0.102795
0.140707  0.552551  0.813508
-0.111549  0.169886  0.283934
0.0930448  -0.0842969  0.259054
-0.125373  0.134367  0.226851
0.168421  -0.333025  0.279269
-0.0868627  0.140401  0.346122
0.194728  0.870056  0.209377
-0.0777921  0.100852  0.345538
0.0336995  -0.00532326  0.671769
-0.172621  0.0213868  0.042881
-0.142916  -0.0132052  0.0975488
0.0537032  -0.0824293  0.247167
-0.160043  -0.0481455  0.0371916
0.00833136  0.0601469  0.637684
0.209787  -0.0716643  0.346536
0.0116493  -0.010452  0.448398
-0.13544  0.068054  0.164504
-0.157228  0.0606671  0.103838
0.0662249  -0.0563903  0.674685
-0.14967  0.0217583  0.102596
0.0708763  -0.0598602  0.603113
-0.0944291  0.0877884  0.286359
0.0926009  -0.0613195  0.327024
0.106032  -0.112809  0.67923
-0.0973229  0.0181524  0.21725
-0.0668065  0.0652215  0.343763
-0.0541352  0.0322873  0.34099
0.131854  0.111267  0.923481
-0.0719768  0.0164623  0.273986
0.0220361  -0.0417017  0.331677
0.169882  0.00201996  0.90993
0.0750531  0.0319172  0.813475
-0.00732609  -0.0443523  0.29149
0.12171  0.573838  0.692654
0.0148976  -0.059923  0.27408
0.0552326  -0.0534664  0.324076
0.013997  0.602466  0.144867
0.128515  0.183529  0.932361
0.149789  -0.105647  0.792704
-0.00930742  0.603626  0.128542
0.127569  -0.0747516  0.804247
0.065139  -0.0192396  0.752658
0.0584571  -0.0269464  0.723717
0.13703  -0.0478202  0.843433
0.063122  0.167015  0.822952
-0.0603313  0.613271  0.0745147
0.0459853  0.069055  0.764863
0.285469  0.249407  -0.997249
0.255056  0.249336  -0.998695
0.184443  0.126366  0.973465
0.313894  0.275362  -0.994226
0.179612  -0.05143  0.866153
0.255674  0.302795  -0.995877
0.155644  0.12346  0.951273
-0.0892898  0.606982  0.0525222
0.244566  0.275378  -0.998094
-0.102994  0.613738  0.0253527
0.285935  0.312295  -0.993675
0.217689  -0.108688  0.816237
0.313945  0.30257  -0.992486
0.304542  0.834263  0.495755
0.142238  -0.378188  0.101102
0.0439482  0.0357059  0.745552
0.0321769  0.0176025  0.696999
0.397408  0.247423  -0.981924
0.173431  -0.368081  0.0216335
0.37094  0.247506  -0.987248
0.0894029  -0.329429  -0.0197567
0.397075  0.285483  -0.980966
0.187724  -0.349505  -0.0507761
0.502921  0.283372  -0.945022
-0.0156028  0.666594  0.0353113
0.481146  0.249532  -0.955516
0.260192  0.413697  -0.973933
-0.075044  0.634198  0.0274339
0.315071  0.390293  -0.978046
-0.113797  0.628012  -0.0146973
0.236353  0.22184  0.998371
0.393774  0.381465  -0.969594
0.209925  0.244018  0.995458
0.326214  -0.148824  0.697358
0.286213  0.795586  0.586764
0.0246721  0.683207  0.053335
0.37  0.335578  -0.98184
0.395951  0.334783  -0.977098
0.116052  0.780099  -0.0204149
0.322432  -0.141573  0.723067
0.302504  -0.175744  0.715457
0.142104  -0.390989  0.166315
0.124155  0.797819  0.0662738
0.473984  0.388882  -0.944193
0.129876  0.794325  0.0243504
0.507341  0.370887  -0.932826
0.520833  0.339894  -0.930547
0.46697  0.349578  -0.954627
0.351133  -0.0991876  0.702912
0.489759  0.340589  -0.946363
0.165519  0.806026  0.0156567
0.363885  -0.313961  0.0753169
0.260251  0.494565  -0.936952
0.0323381  0.170436  0.750825
0.193777  0.801741  -0.0208429
0.386911  -0.290586  0.0430752
-0.233165  0.226783  -0.14462
0.314079  0.473833  -0.946191
-0.220328  0.241616  -0.0822475
0.145956  -0.354388  0.385151
0.289641  -0.408719  0.278854
-0.205657  0.173475  -0.0202408
-0.205957  0.225343  -0.0202448
0.377402  0.463414  -0.943882
-0.21688  0.118953  -0.080348
0.378571  0.425097  -0.959814
-0.194308  0.0437682  -0.0165497
0.505775  0.452408  -0.905286
-0.187737  0.0037594  -0.0142887
0.0197474  0.117738  0.705119
0.203476  0.825642  0.0485968
-0.190107  -0.0525455  -0.0688555
0.232247  -0.43323  0.265201
-0.250994  0.222207  -0.266613
-0.243314  0.224351  -0.206381
0.46861  0.428082  -0.934834
0.137623  -0.239821  0.609329
-0.235267  0.167157  -0.161033
0.158572  0.828187  0.109526
0.230304  -0.432252  0.347813
0.269881  -0.131546  0.182077
0.219067  0.85158  0.120171
-0.235783  0.103657  -0.203632
-0.220858  0.0589378  -0.138755
0.300297  -0.359086  0.0304414
-0.227936  0.111956  -0.142059
0.318319  -0.338263  -0.0324331
0.284643  -0.0932425  0.255233
0.323912  0.0913377  0.925808
0.247754  -0.391661  0.0872749
0.0919164  -0.263061  0.102081
-0.215335  -0.0024354  -0.19348
0.0131191  0.447337  0.55759
0.144046  -0.222674  0.659075
0.189838  -0.255727  0.143442
0.249131  -0.15183  0.770994
-0.250232  0.158024  -0.283516
-0.256526  0.22077  -0.32603
0.0158836  0.483681  0.427824
-0.228648  0.0372763  -0.258873
-0.240502  0.0953356  -0.264792
-0.00400003  0.457212  0.442717
0.38869  -0.109283  0.192208
-0.243644  0.089499  -0.324372
0.00918198  0.463509  0.473964
0.168369  -0.341433  0.34746
0.368677  -0.0817278  0.255619
-0.213953  -0.0157901  -0.251637
-0.209839  -0.0276235  -0.312292
-0.191416  -0.0925025  -0.233302
0.286354  -0.323786  0.236087
0.282609  0.137453  0.97318
-0.141674  -0.163193  -0.29423
-0.133159  -0.151404  -0.33171
0.146916  -0.405539  0.244552
0.0440726  0.490361  0.59734
0.379577  -0.0604768  0.310929
0.353711  -0.0626599  0.326235
0.0281227  0.470336  0.57957
0.31631  -0.0704179  0.31874
0.229213  -0.297798  0.203482
0.150393  -0.270589  0.613479
0.345017  0.197656  0.923718
0.337326  -0.074054  0.292513
0.315762  -0.239352  0.114369
0.0487343  0.498249  0.52354
0.432311  -0.129834  0.141176
0.337323  -0.286379  0.1298
0.467555  -0.113926  0.14714
0.169615  -0.297508  0.602153
0.294815  -0.135049  0.767792
0.231316  -0.327924  0.287503
0.328665  0.213202  0.945135
0.465301  -0.0606672  0.237297
0.239724  -0.219897  0.703875
0.190102  -0.167712  0.751683
0.428096  -0.0670374  0.254401
0.233201  -0.289782  0.629373
0.416561  -0.0845868  0.225576
0.420228  -0.0496289  0.310741
-0.00682433  0.71851  -0.0661056
0.13651  -0.2004  0.632779
-0.038202  0.703674  -0.079259
0.128891  -0.179021  0.656744
0.147143  -0.319568  0.533539
0.14479  -0.349026  0.469607
0.165838  -0.184653  0.722536
0.312107  -0.0309629  0.864847
0.176903  -0.238922  0.672096
0.183887  0.273157  -0.997533
0.238658  0.787617  0.503873
0.0546697  0.722255  0.049525
0.16664  0.298703  -0.994905
0.137375  0.246865  -0.994931
0.203841  -0.22613  0.696014
0.0353752  0.704481  0.0391112
0.165654  0.247038  -0.997287
0.127383  0.272661  -0.993195
0.305915  -0.00347237  0.89357
0.138523  0.298351  -0.992744
0.177401  0.406924  -0.975273
0.203464  0.361248  -0.987498
0.23625  0.760364  0.54848
0.0130098  0.725662  -0.0449577
0.324076  0.646734  0.667118
0.000171786  0.709489  -0.0202969
0.147527  0.360187  -0.985052
0.150257  0.406284  -0.973912
0.269547  -0.345863  0.543455
0.243137  -0.353143  0.54777
0.338627  -0.0241339  0.843004
0.196932  0.446335  -0.96173
0.282278  0.682969  0.621225
0.0554706  0.750015  -0.0446643
0.0307279  0.245977  -0.9755
0.0560965  0.246248  -0.98194
0.0731032  0.271945  -0.984981
0.022339  0.270928  -0.972569
0.308646  -0.105076  0.788229
-0.152674  0.269683  -0.866069
-0.0963588  0.277745  -0.915971
0.0934803  0.358438  -0.97927
-0.173781  0.383512  -0.792883
0.103434  0.484408  -0.935002
0.0792563  0.43424  -0.955936
0.120184  0.442207  -0.958326
0.247096  -0.175054  0.748173
-0.064374  0.305355  -0.933697
0.448937  -0.0109095  0.453152
-0.153202  0.447904  -0.762565
-0.101622  0.528083  -0.720586
-0.0708559  0.244725  -0.933342
-0.150385  0.431293  -0.792773
0.198682  -0.427984  0.232127
-0.116152  0.466945  -0.811796
-0.0278068  0.306249  -0.951987
0.301482  -0.0652994  0.837859
0.321453  -0.329086  0.191286
-0.0849688  0.44545  -0.876406
-0.0310646  0.374152  -0.940416
-0.039898  0.413803  -0.925066
-0.0384584  0.447093  -0.911579
0.326774  0.323896  0.946644
-0.00631471  0.330194  -0.958268
0.325712  -0.302102  0.156397
-0.000956194  0.375262  -0.95266
0.317468  0.243604  0.958994
0.439597  -0.0115446  0.542707
0.4023  -0.200618  0.0756403
0.44491  -0.00820911  0.516143
-0.0283214  0.720625  -0.1639
0.300573  -0.232048  0.595937
0.42413  -0.0265076  0.571464
0.311467  -0.187634  0.632748
0.00207631  0.418896  -0.941239
0.214499  -0.283533  0.515887
0.00804438  0.445154  -0.932799
0.270969  -0.0323331  0.886253
0.280211  0.330742  0.984027
0.263179  -0.319668  0.460865
0.170435  -0.419903  0.236702
0.254395  -0.332986  0.407729
-0.0652541  0.699153  -0.132824
0.286821  -0.33614  0.268754
0.442168  0.00389346  0.609944
0.311084  -0.270925  0.137218
0.310836  0.291723  0.964788
0.258803  -0.233683  0.12925
0.338298  0.626081  0.161939
0.287953  -0.310916  0.207299
0.244995  0.32915  0.994758
-0.0523869  0.709293  -0.198304
0.273724  0.300604  0.989241
0.3995  -0.166604  0.10681
0.213636  0.688359  0.615015
0.13481  0.678408  0.129477
0.0666602  0.678034  0.0935796
0.0597316  0.49182  0.708861
0.24488  0.695586  0.608892
0.0209811  0.244656  0.721961
0.116682  0.586756  0.212889
0.0368566  0.231295  0.764536
0.255798  -0.264457  0.152337
-0.0648338  0.692117  -0.254707
-0.038731  0.706663  -0.250017
-0.0242561  0.705852  -0.274466
0.0279253  0.554651  0.228103
0.363208  -0.0859258  0.649677
0.110872  0.554941  0.7261
0.0435276  0.519756  0.32378
0.269486  -0.191132  0.127402
0.261306  -0.30584  0.213086
0.175027  0.684281  0.634459
-0.0956523  0.630083  -0.361023
0.404352  -0.143701  0.132645
0.443647  0.523217  0.305661
-0.22457  0.281293  -0.726099
0.55335  0.593543  0.0810453
0.300582  -0.366108  0.343728
-0.22854  0.338474  -0.665752
-0.212895  0.33846  -0.727144
0.496626  0.589162  0.140393
-0.194194  0.39265  -0.728058
0.520788  0.500011  0.249448
0.398764  -0.0493031  0.6109
0.588572  0.656168  -0.0918849
-0.182409  0.447874  -0.668092
0.113977  0.528757  0.794085
0.265979  -0.153875  0.153879
0.149549  0.633128  0.687269
-0.135841  0.487605  -0.730635
-0.12213  0.525519  -0.670986
-0.0512007  0.689774  -0.0599727
0.642577  0.540896  -0.067633
0.421865  -0.0230421  0.631402
0.220398  -0.332912  0.386623
-0.251061  0.280435  -0.597253
0.393225  -0.0510277  0.67218
0.409702  -0.0271959  0.682528
0.275815  -0.107285  0.808085
-0.242189  0.346725  -0.556282
-0.217107  0.401494  -0.612742
0.449122  0.680382  0.0580587
-0.237228  0.342117  -0.612452
0.427757  0.0136966  0.692567
0.417109  0.748424  -0.138932
-0.154463  0.501425  -0.629548
0.0792451  0.525667  0.65823
0.431182  0.73869  -0.211344
-0.189031  0.456363  -0.613006
0.0404086  -0.227455  0.0587727
-0.194387  0.463294  -0.55625
0.361371  0.766192  -0.105846
-0.116588  0.546429  -0.615746
0.0916092  -0.224675  0.0950349
-0.120113  0.556681  -0.557674
0.311995  0.774497  -0.110059
0.204681  0.192971  -0.997814
0.472112  0.732037  -0.144241
0.174243  0.192883  -0.996618
-0.257016  0.285033  -0.483758
0.215171  0.166952  -0.996121
-0.24431  0.350447  -0.381823
0.204032  0.139533  -0.992942
0.304357  -0.1535  0.738657
-0.255193  0.284151  -0.367177
0.145749  0.166879  -0.992829
-0.260159  0.220208  -0.385417
0.173702  0.129962  -0.990626
0.506487  0.70006  -0.0510504
0.145651  0.139634  -0.990043
0.422136  0.75001  -0.0389049
0.277015  -0.343582  0.325082
0.286392  -0.343435  0.298282
-0.224278  0.412912  -0.498126
-0.243792  0.351061  -0.497985
0.0620649  0.194859  -0.982319
-0.153167  -0.120005  -0.350344
-0.20474  0.471422  -0.373317
0.0886141  0.19477  -0.987408
-0.12366  -0.150978  -0.368288
-0.226663  0.414547  -0.379177
0.0622157  0.15668  -0.979877
0.0172367  -0.170298  0.0967554
-0.244219  0.35298  -0.439619
0.088591  0.16903  -0.985913
0.572647  0.671935  -0.23618
-0.0330665  0.473835  -0.897803
0.560408  0.651389  -0.304544
-0.162442  0.519031  -0.512879
-0.0441721  0.158779  -0.944996
0.06566  -0.165952  0.121192
-0.197472  0.469623  -0.49754
-0.200223  0.473701  -0.43512
0.12262  -0.220101  0.10937
-0.122382  0.565772  -0.500082
0.161038  0.0252594  0.920908
-0.11943  0.58313  -0.435694
-0.0219846  0.192774  -0.956598
-0.152348  0.567687  -0.355653
-0.180485  0.521849  -0.365105
0.403081  0.0203597  0.765442
0.199237  0.0286429  -0.966879
0.144284  0.0518174  -0.972301
0.179919  0.0800571  0.958634
0.161819  -0.186433  0.128048
0.396027  0.0331985  0.789825
0.0652679  0.0604185  -0.964845
0.141333  -0.163893  0.140973
0.233179  0.0195734  0.943236
-0.180011  -0.109687  -0.267402
0.106397  -0.170594  0.127659
0.225411  0.0414969  0.958073
0.0893021  0.106471  -0.978606
0.0631556  0.107233  -0.974107
0.15661  0.765609  -0.147785
-0.0417152  0.0971337  -0.938497
0.247514  0.103275  0.980761
-0.0157239  0.0528301  -0.93997
-0.207634  -0.0314476  -0.343028
-0.00869922  0.0923225  -0.951705
-0.194272  -0.0593081  -0.336731
0.193206  -0.220584  0.126475
0.0426334  0.476208  -0.926857
0.250298  0.0649148  0.968312
0.170736  -0.33797  0.307963
0.198779  -0.0521725  -0.927082
0.21513  -0.411733  0.149088
0.1966  -0.140933  0.171596
0.363425  0.038518  0.852247
-0.211895  -0.0226727  -0.28173
0.350254  0.0676058  0.884525
0.122011  -0.35326  0.226572
0.311783  0.0282906  0.910778
0.144883  -0.0317653  -0.937469
0.17086  -0.166134  0.142603
0.199011  -0.165072  0.145824
0.151139  -0.328339  0.245066
0.28078  -0.00350925  0.909182
0.164795  -0.144629  0.165286
0.179705  0.77302  -0.123494
0.132099  0.764869  -0.131993
0.198551  -0.125374  0.194654
0.108481  0.762611  -0.117373
-0.204541  -0.0491007  -0.236643
0.167733  -0.127037  0.190344
0.128274  -0.147907  0.156582
0.0606402  -0.0394757  0.422862
0.0386392  -0.0272635  0.452064
0.0402139  -0.0282799  0.483195
0.0804102  0.0167287  -0.953352
0.0223967  0.737283  -0.158376
0.0108534  0.733111  -0.11736
-0.0362424  0.3411  -0.944106
0.384706  -0.233972  0.0726808
0.453809  -0.190471  0.0530108
0.462967  -0.166037  0.0758593
0.198372  -0.191839  0.129239
-0.0475518  -0.0111677  -0.899218
0.176558  0.794792  0.525851
-0.0101725  0.0134403  -0.929167
0.205472  0.778164  0.526219
0.502706  -0.176577  0.0347149
0.0608342  0.751796  -0.0795129
0.0225151  0.735698  -0.0817701
0.0986726  -0.14564  0.153664
-0.244786  0.0877039  -0.353381
0.530694  -0.216733  -0.0692223
-0.237172  0.0554291  -0.350319
0.0893296  -0.0501681  0.395785
0.0502777  0.462355  0.723377
0.112823  -0.194586  0.11292
0.541747  -0.196874  -0.0383624
0.0764774  0.754932  -0.114275
0.0352915  0.399193  -0.957676
0.0308696  0.355027  -0.966479
-0.242218  0.0920281  -0.294853
0.209553  0.793487  0.495624
0.560397  -0.142437  0.0338145
0.124983  -0.0581089  0.407546
0.196856  -0.335805  0.352054
0.209718  0.803906  0.468614
-0.24488  0.199253  -0.664176
-0.220974  0.00462767  -0.286332
0.0967886  -0.0585992  0.500058
-0.221622  0.0103416  -0.256067
-0.234868  0.0655972  -0.261203
0.5736  -0.0969652  0.0761441
-0.250328  0.152368  -0.611789
-0.253594  0.215484  -0.611742
0.158894  0.599828  0.643525
0.205375  -0.329899  0.295932
-0.259163  0.217256  -0.556832
-0.258569  0.153513  -0.500919
-0.261836  0.218808  -0.501019
-0.262024  0.219809  -0.444033
0.252783  0.802634  0.468738
-0.257845  0.15509  -0.401862
0.580598  -0.0736961  0.0894582
0.593508  -0.0490141  0.0880284
0.180078  0.596857  0.620685
0.206449  -0.0679246  0.413264
-0.227459  0.0796817  -0.662517
0.479566  -0.0174503  0.335422
0.0279293  -0.194862  0.0766277
0.203522  -0.323549  0.26803
0.581074  -0.167023  -0.0329029
-0.221145  0.0329172  -0.608107
0.178363  -0.321136  0.249547
-0.245223  0.0893025  -0.55501
-0.257011  0.252055  -0.348969
0.198858  0.811868  0.445928
-0.239776  0.0913677  -0.610436
-0.258539  0.220799  -0.355664
0.592001  -0.138066  -0.00373817
0.614515  -0.0953526  -0.00332939
0.142618  -0.135544  0.615701
-0.25164  0.105609  -0.44132
-0.247557  0.0878859  -0.497072
0.628332  -0.0695146  -0.0179046
-0.229823  0.0261025  -0.494373
-0.246301  0.088466  -0.382335
-0.22918  0.0245308  -0.377772
-0.254066  0.189695  -0.30285
0.60802  -0.153504  -0.0696737
0.00631467  0.245629  -0.967995
-0.247874  0.123999  -0.301441
-0.0282674  0.24516  -0.954623
-0.245652  0.12634  -0.271497
-0.17934  -0.0266967  -0.660108
0.0305671  0.310926  -0.972167
-0.122269  -0.110916  -0.608693
0.634995  -0.109285  -0.107887
-0.104596  -0.111037  -0.663396
-0.110073  -0.0892068  -0.71075
0.0494323  0.413013  0.755509
0.152864  -0.300483  0.188114
0.0429691  0.432954  0.725372
0.260713  -0.338585  0.379682
0.11814  -0.307422  0.166364
-0.200574  -0.0265485  -0.549101
0.364354  -0.167631  0.118754
-0.194346  -0.0215103  -0.605237
0.608828  -0.165536  -0.211733
-0.12815  -0.129615  -0.497571
-0.127033  -0.120092  -0.552055
-0.161204  -0.0697595  -0.604798
0.433802  -0.153488  0.107411
0.304662  -0.328028  -0.0974941
0.0997658  -0.0839635  0.604879
0.323297  -0.32932  -0.0691582
0.370182  -0.12802  0.167466
0.363956  -0.31712  -0.0421896
-0.212738  -0.0189643  -0.433438
0.160853  0.640256  0.662477
0.175356  -0.272966  0.157993
-0.20432  -0.0308569  -0.491599
-0.169493  -0.08395  -0.491282
-0.206646  -0.032974  -0.373545
0.357368  -0.303338  -0.188188
-0.174204  -0.0896854  -0.360126
-0.122609  -0.148447  -0.394393
-0.126292  -0.139139  -0.445812
0.274943  -0.344348  0.352126
0.175306  -0.143226  0.596666
0.122965  -0.268323  0.129382
-0.00524451  0.214434  0.645092
0.15358  -0.267397  0.144477
-0.00987317  0.182611  0.626278
-0.0164666  0.221393  0.609503
-0.195568  -0.0832594  -0.207299
0.352843  -0.200106  0.099646
0.40549  -0.291405  -0.20913
-0.0210097  0.196411  0.592228
0.10638  -0.291086  0.134928
0.377831  -0.200357  0.0883914
0.429775  -0.286535  -0.184833
0.0012717  0.15552  0.656173
0.188807  0.702561  0.6145
0.293716  0.706681  -0.459994
-0.00278247  0.125027  0.631587
0.479869  -0.236393  -0.0426686
0.13633  -0.0993822  0.581642
-0.193141  -0.0859862  -0.152039
-0.0116854  0.135419  0.603943
0.189623  -0.0882063  0.524001
-0.00621251  0.153004  0.630375
0.504443  -0.232987  -0.071297
0.328427  0.732149  -0.339354
0.564187  -0.212114  -0.121306
0.168006  -0.235904  0.126669
0.187807  0.643358  0.637504
-0.215407  -0.0086746  -0.222269
-0.206977  -0.0410916  -0.208113
0.00283248  0.0956162  0.639012
0.469461  -0.253133  -0.0656451
-0.05266  0.226921  0.488765
0.291034  -0.220616  0.118326
0.505906  -0.24888  -0.122175
-0.037062  0.193051  0.537057
0.338737  0.705155  -0.438622
-0.0532774  0.189045  0.479823
0.353008  -0.232565  0.0930175
0.424716  -0.28678  -0.100928
0.34806  0.708889  -0.415008
0.35598  0.696978  -0.459851
-0.0384381  0.120274  0.493328
0.416558  0.684666  -0.445762
-0.19722  -0.0589451  -0.124494
0.426178  -0.287564  -0.128551
-0.0252691  0.12843  0.54955
0.202206  -0.431058  0.349575
-0.204955  -0.0189993  -0.121219
0.431083  -0.278298  -0.0640121
0.387649  0.733924  -0.287624
0.252879  -0.339929  -0.0833115
0.464879  -0.27177  -0.132593
0.379449  -0.0618904  0.579794
-0.0114901  0.0742265  0.564335
0.225891  -0.370164  0.0122546
0.407865  0.720373  -0.322648
0.0971845  0.403819  -0.969059
0.506683  -0.254689  -0.150303
-0.087276  0.224183  0.373049
0.260436  -0.36408  0.00629116
0.558119  -0.226177  -0.185835
-0.0783754  0.224652  0.402402
0.438587  0.71033  -0.326006
-0.0823296  0.161671  0.371781
-0.0903991  0.19267  0.358217
0.563296  -0.219348  -0.156015
-0.0700236  0.185385  0.421856
0.450243  0.681781  -0.407029
0.146552  0.470962  -0.947521
0.233001  -0.402651  0.117881
0.449607  0.688133  -0.38149
0.470917  0.668079  -0.426754
-0.0634359  0.0852108  0.374521
0.532064  0.627337  -0.441057
0.546065  0.646911  -0.332955
0.347294  -0.0645966  0.779984
0.590814  0.595979  -0.335433
0.580075  0.591434  -0.39907
-0.0526334  0.111008  0.434241
-0.0357293  0.0210415  0.37944
0.457066  -0.273755  -0.242197
-0.217269  0.235558  -0.759928
-0.230161  0.158623  -0.713062
-0.0271913  0.047055  0.452653
-0.232864  0.218772  -0.713631
0.283146  0.775893  0.534343
0.552251  -0.222202  -0.254621
0.398241  0.524891  0.578818
0.401164  0.519385  0.537895
-0.203383  0.0463279  -0.71115
0.30191  0.323749  0.970499
0.20825  -0.143973  0.587131
0.267512  -0.396897  0.122792
0.142172  -0.28183  -0.370876
0.275794  0.812251  0.446457
0.11462  -0.263995  -0.422677
0.110851  -0.270483  -0.394109
-0.147995  -0.0489668  -0.709898
0.336713  0.541645  0.512998
-0.216721  0.0159417  -0.165888
-0.214249  0.0220043  -0.136223
-0.224581  0.0849424  -0.139736
0.208304  -0.119296  0.570607
0.341002  -0.331419  -0.018302
0.126541  -0.37423  0.133614
0.417757  -0.0414535  0.350481
0.203389  -0.333749  -0.115116
-0.232326  0.107778  -0.173083
0.269969  -0.32066  -0.160779
-0.184828  0.164503  -0.822427
-0.238426  0.0993553  -0.234257
0.386353  -0.0486891  0.361183
0.250178  -0.329606  -0.127256
-0.233461  0.0705877  -0.230644
0.243795  -0.314621  -0.206191
0.392646  0.519469  0.478547
0.314623  -0.306667  -0.217572
0.443945  -0.0829767  0.21216
0.34578  -0.298903  -0.242941
0.307515  -0.349651  0.00303049
0.47983  -0.0739046  0.202633
0.418175  0.506441  0.458467
0.218316  -0.0755983  0.474297
0.423787  -0.099859  0.193507
0.248423  -0.307598  -0.252768
0.22464  -0.0832093  0.502516
0.297253  -0.387515  0.143253
-0.125957  -0.0313865  -0.792645
0.356538  0.376738  0.900351
0.246836  -0.303884  -0.279497
0.0903596  -0.296434  -0.281172
0.0900011  0.322306  -0.9842
0.174069  -0.302824  -0.289038
-0.128682  0.168034  -0.890164
0.315972  0.365032  0.952236
-0.0727535  0.111339  -0.92448
-0.086436  0.219314  -0.923927
0.275912  0.541438  0.443739
0.13009  -0.386054  0.252676
-0.122791  0.217951  -0.897187
0.272914  -0.298145  -0.304665
0.387102  -0.0532315  0.334775
0.216401  -0.304219  -0.283756
0.280662  0.546794  0.49087
0.206026  -0.30065  -0.308126
0.290026  0.71499  0.60494
0.220948  -0.294631  -0.33848
0.416021  0.512661  0.388562
-0.0780238  0.0765371  -0.914455
-0.236137  0.135797  -0.179926
0.328396  -0.287911  -0.320475
0.29297  0.737009  0.586799
-0.231349  0.139569  -0.148195
0.327502  -0.087287  0.258466
0.220192  -0.0709004  0.446486
0.386498  0.522519  0.387519
0.306931  -0.0821819  0.279667
-0.0956353  -0.00301915  -0.86403
0.346334  -0.0974694  0.229064
0.386351  -0.0949007  0.219638
0.364518  0.527133  0.408361
0.312666  -0.115094  0.20341
-0.239567  0.195224  -0.181275
0.281028  -0.271818  0.152662
0.283891  -0.251087  0.133208
0.320634  -0.0675119  0.481785
0.299632  0.539027  0.389972
0.2828  -0.070939  0.33502
0.248964  0.718433  0.593042
0.407053  -0.267089  -0.328663
0.472794  -0.253342  -0.299682
0.146834  0.579692  0.632563
-0.247402  0.223652  -0.236863
0.278177  0.540301  0.412121
-0.254048  0.220767  -0.29625
0.28121  -0.271738  -0.409959
0.109534  0.246691  -0.99162
-0.25124  0.190887  -0.272684
0.278441  -0.0769026  0.308339
0.0823871  0.246489  -0.987303
0.252707  -0.090746  0.267658
0.394488  -0.258057  -0.3706
0.0839422  0.297348  -0.985559
0.240826  -0.082582  0.294932
0.403766  -0.0380803  0.469201
0.110872  0.297909  -0.989645
0.318931  0.748178  -0.253039
0.468118  -0.235041  -0.354858
0.345026  0.748325  -0.235467
0.435539  -0.249514  -0.352301
0.304401  0.756963  -0.200427
0.451689  -0.231389  -0.387046
0.27204  -0.0661905  0.392944
-0.197574  -0.0386314  -0.0948063
-0.1919  -0.0662321  -0.0966332
0.534699  -0.202635  -0.344525
0.274453  0.774727  -0.126013
0.269594  0.82581  0.546631
0.265594  -0.424977  0.312488
-0.187707  -0.0349327  -0.0414131
0.353942  -0.0533673  0.422739
0.237074  -0.41993  0.18513
-0.0450854  0.299415  0.494734
-0.0316487  0.278841  0.550922
0.255066  0.842898  0.52041
0.276178  0.742183  -0.313145
0.222883  0.69275  0.718702
0.151932  0.501637  -0.92986
0.114342  -0.36343  0.166355
-0.0735369  0.258852  0.415395
0.399274  -0.0420013  0.38286
-0.0711406  0.291714  0.410496
0.276589  -0.401904  0.156156
0.423147  -0.0289615  0.428325
-0.0660378  0.260947  0.439676
0.446424  -0.0208642  0.401194
0.262792  0.746307  -0.286528
0.00474329  0.320431  0.659927
0.280464  0.61104  0.620262
0.238934  -0.0747548  0.850987
0.2484  -0.0979057  0.82535
0.303103  0.666364  0.638373
-0.202383  -0.0102315  -0.0924372
0.272772  0.647398  0.628511
0.205351  0.761605  -0.18817
-0.00681651  0.340438  0.608741
0.278055  0.870923  0.438859
0.182242  0.765059  -0.164361
-0.0289545  0.366184  0.499506
0.0473824  -0.301626  -0.0092096
0.0497079  -0.306547  -0.0403897
-0.0207036  0.343168  0.554131
0.0302216  -0.281775  0.000633347
0.205003  0.40731  -0.976017
0.237845  0.73789  -0.341895
0.161173  0.447224  -0.959832
-0.0736218  0.329579  0.378539
-0.0653255  0.358391  0.380832
0.00552149  -0.263002  -0.0129417
-0.0533883  0.367115  0.411278
-0.0543188  0.33554  0.437887
0.23319  0.744395  -0.301875
0.181243  0.674816  0.718315
-0.0643554  0.330527  0.408035
-0.201012  0.0401758  -0.0461627
0.175846  0.747298  -0.266681
0.139769  0.742203  -0.280416
0.15972  0.666748  0.694528
0.0136475  0.373434  0.664261
0.304296  -0.373453  0.30875
0.0059419  0.39332  0.616621
-0.199894  0.0881452  -0.0182574
0.254545  -0.0581515  0.865571
0.32221  -0.351372  0.212575
0.306642  0.808698  0.528454
-0.00403984  0.399916  0.562724
-0.00340536  0.430752  0.506378
-0.210301  0.121907  -0.0495347
0.174887  0.732134  0.63593
0.172728  0.733943  -0.344202
-0.222776  0.115859  -0.11113
0.185006  0.743171  -0.298408
-0.219895  0.0891943  -0.109544
0.160078  0.739405  -0.30994
0.302483  0.862451  0.416169
0.220085  -0.0104013  0.91606
-0.0304882  0.40173  0.447466
-0.0369971  0.424554  0.392932
0.0413763  -0.0349987  0.390676
0.30065  -0.391093  0.336888
0.181527  -0.326906  -0.139443
-0.0400311  0.400016  0.41669
0.161386  -0.318917  -0.170013
0.0492698  0.722857  -0.29861
-0.0117958  -0.0312838  0.32026
0.10934  -0.307782  -0.212877
0.113098  -0.304491  -0.243698
0.0162843  -0.0744261  0.244831
0.176828  0.726549  -0.37632
0.135359  -0.0651353  0.344244
0.239959  -0.0260239  0.900855
0.23164  0.351038  -0.98986
0.0989125  -0.056056  0.361046
0.120274  -0.323958  -0.116385
0.135492  0.720972  -0.376971
0.0560545  -0.0451001  0.360352
0.0992002  -0.31721  -0.133153
0.11562  0.724161  -0.351126
0.112558  -0.312431  -0.180014
0.314792  -0.377306  0.215213
0.124037  -0.319079  -0.147429
0.077945  -0.30579  -0.19707
0.0561613  -0.303593  -0.182171
0.200915  0.324393  -0.993585
0.0727572  -0.316475  -0.0776584
0.0711852  0.721021  -0.325378
0.144505  0.323599  -0.99068
0.0485556  0.711551  -0.337012
0.240936  -0.0752393  0.325549
0.0457422  -0.305536  -0.0757353
0.0175389  0.71681  -0.288026
0.194227  -0.0675247  0.381658
0.0667373  -0.311523  -0.112228
-0.0108539  -0.285712  -0.143812
0.105981  0.693619  -0.461286
0.159568  -0.0647131  0.377448
0.172702  0.697492  -0.497984
0.326384  0.620712  0.66328
0.0100167  -0.293351  -0.181343
0.306476  -0.387905  0.249523
0.209431  -0.0772253  0.316198
-0.206245  0.198992  -0.0208699
-0.212098  0.147749  -0.0508437
0.176461  -0.0784091  0.303938
0.0656139  0.704752  -0.376433
-0.203809  0.13595  -0.0193043
0.121937  0.711746  -0.401428
-0.00683951  0.663458  -0.426924
0.0453458  0.679718  -0.446548
0.111688  0.702338  -0.429189
0.0279659  -0.11857  0.172482
0.0462973  -0.100025  0.210653
0.205791  0.572859  0.575443
-0.213614  0.230629  -0.0518296
0.0251676  0.697415  -0.35696
0.00860723  0.6792  -0.393506
-0.0393546  0.686337  -0.31291
-0.0730176  0.653457  -0.34836
0.30869  0.110016  0.946709
-0.0534327  0.645422  -0.40853
-0.227101  0.231462  -0.113354
-0.238612  0.225062  -0.175818
0.15619  -0.100237  0.239527
-0.234196  0.197333  -0.149527
0.224057  0.247967  -0.999195
0.161386  -0.35868  0.507577
0.19421  0.247201  -0.998726
0.195058  0.298996  -0.996198
0.35018  0.19573  -0.989631
0.224793  0.299843  -0.996571
0.246835  0.84242  0.0882993
0.377304  0.195963  -0.985087
0.375901  0.145313  -0.981396
0.348931  0.14469  -0.985697
0.136773  -0.394768  0.291323
0.18707  0.849979  0.141289
0.2536  -0.0428425  -0.93242
0.191264  0.841722  0.108566
-0.0571587  -0.269496  -0.216996
0.151594  -0.40813  0.325544
0.307351  -0.0586075  -0.918871
0.254577  0.0352588  -0.968745
-0.0402285  -0.267507  -0.261072
0.257699  0.730803  0.678142
0.309415  0.0365023  -0.966228
0.298353  -0.00438538  -0.95077
0.245687  0.640684  0.624528
0.211586  -0.337579  0.570233
-0.110857  -0.229119  -0.13185
0.133981  0.559767  0.605026
-0.0867595  -0.248675  -0.242878
0.258837  0.118073  -0.989376
0.229678  0.808492  -0.0105566
0.264713  0.143442  -0.99291
0.315284  0.119  -0.986035
0.23122  0.822376  0.0303839
0.17427  -0.377014  0.49022
0.0350394  0.264764  0.758122
0.204625  0.816175  0.0197073
0.183102  0.859691  0.428733
0.266934  0.701602  0.709047
0.0442691  0.492597  0.566757
0.177231  0.826382  0.0729488
-0.084582  0.680578  -0.100854
0.185782  0.845786  0.476033
0.0239283  0.312776  0.720564
0.18104  0.817645  0.0391632
0.0376811  0.324239  0.755349
0.309475  0.686381  0.703511
0.208689  0.85787  0.475647
0.153885  0.811477  0.052636
-0.100018  0.662207  -0.0707496
0.194165  0.820077  0.538767
0.151246  0.817814  0.0833173
0.0341006  0.366742  0.732781
0.342929  -0.318745  0.138447
0.219645  0.791409  0.597956
0.212898  -0.392735  0.483705
0.317695  -0.371029  0.143844
0.215191  0.799983  -0.0348426
0.271386  0.645438  0.7683
0.222498  -0.366941  0.528956
0.194528  0.789702  -0.0622932
0.329828  -0.355658  0.119617
0.138137  0.467333  0.893477
-0.143827  -0.19581  -0.115657
-0.0775804  0.669955  -0.049682
0.166192  0.794749  -0.0267694
0.1052  -0.350911  0.134568
0.137598  0.79107  -0.00669109
0.0493938  0.310014  0.787369
-0.158263  -0.181433  -0.168239
0.0995892  0.77565  0.00904318
0.00546085  -0.21792  0.040991
-0.128909  -0.217585  -0.211233
-0.0154766  -0.220284  0.0226333
-0.17387  -0.111002  -0.0577537
0.0967773  -0.341984  0.0756368
-0.15385  -0.181061  -0.222359
-0.0600213  -0.221368  -0.0231903
-0.166618  -0.161207  -0.20069
-0.175633  -0.134725  -0.225296
-0.1365  -0.191864  -0.26155
-0.0941689  -0.209342  -0.0423061
0.0961186  0.227623  0.887923
0.0904657  -0.333341  0.0131262
-0.122197  -0.212816  -0.102822
0.226046  -0.417122  0.42077
0.299654  0.801932  0.501761
0.104199  -0.329342  0.159798
-0.0531804  0.675082  -0.0252027
0.0813192  -0.317506  0.0922755
-0.0105937  -0.159387  0.0966695
0.287331  -0.313433  0.569866
-0.0276081  -0.189802  0.0498547
-0.143613  -0.111826  0.027411
0.119785  0.387071  0.900781
0.177067  0.199925  0.979558
-0.0700251  -0.201366  7.12E-05
0.0468944  -0.293599  0.0194986
-0.112203  -0.112269  0.0776538
0.0266725  0.474312  0.533403
0.0675937  -0.305982  0.0624107
-0.138978  -0.0491451  0.0839146
-0.119243  -0.0886608  0.0906594
0.0985118  0.539561  0.621188
0.178807  0.167033  0.977083
-0.112002  -0.0551198  0.130465
-0.0626611  -0.126024  0.110711
0.00299682  -0.136551  0.133952
-0.0721737  -0.0839625  0.15819
-0.0214403  -0.10055  0.177086
-0.0814944  -0.0561475  0.177641
-0.0321577  -0.164426  0.0783437
0.0289923  0.488494  0.452039
-0.0470605  -0.0564316  0.222697
-0.0142387  -0.0173704  0.355147
-0.100119  -0.142338  0.0559107
0.311759  0.758171  0.587417
0.294399  -0.380657  0.422494
0.115222  0.208157  0.916825
0.32174  0.6803  0.665718
0.104897  0.388202  0.878831
0.0468808  -0.26966  0.0472174
0.151346  0.162796  0.954363
0.0902555  0.373494  0.857981
0.138369  -0.368015  0.356498
-0.122099  -0.188432  -0.040749
0.318033  0.718358  0.649208
0.256635  -0.332611  0.571282
0.0118355  0.690584  0.029009
0.336331  0.622766  0.693017
-0.107941  -0.161792  0.0220442
-0.0767779  -0.15004  0.0668277
0.234842  0.589512  0.594972
-0.052968  -0.177677  0.0478144
0.0978523  0.346047  0.87741
-0.0549728  -0.14618  0.0880463
-0.0347634  -0.14317  0.105095
0.238596  -0.402411  0.460677
0.150685  -0.40144  0.36347
0.492527  -0.0298705  -0.886295
0.525465  0.0331553  -0.901263
0.532476  0.0783324  -0.911651
0.110302  0.319729  0.902446
0.257681  -0.419865  0.387709
0.134042  -0.359903  0.288802
0.274584  -0.403881  0.413269
0.531733  -0.032151  -0.849449
0.518205  -0.0172694  -0.877269
0.31368  0.638036  0.752081
0.0131775  0.21126  0.700239
0.0313416  0.202445  0.750342
-0.108372  0.648425  -0.0489615
0.0197921  0.174141  0.716435
0.23883  -0.385529  0.49617
-0.0210086  0.00174678  0.387914
0.288695  0.714185  0.687353
0.580481  -0.0638723  -0.707743
0.291155  0.67021  0.734649
0.545328  -0.0839828  -0.74113
0.542681  -0.0682335  -0.780577
-0.0891185  -0.0158978  0.202393
0.54442  -0.044771  -0.81719
0.0953046  0.308173  0.880228
0.56161  -0.0495487  -0.781557
0.0824707  0.333688  0.852985
0.607348  -0.0221143  -0.730189
0.0804946  0.296065  0.855776
0.250624  0.676664  0.738482
0.594997  -0.00943278  -0.781837
-0.0589705  -0.104261  0.143871
0.0629691  0.192748  0.824616
0.297666  0.731899  0.661631
0.585331  0.0524598  -0.855204
-0.0937854  -0.0621428  0.154337
0.596191  0.138119  -0.872145
-0.0907483  0.640117  -0.00152533
0.257029  0.793331  0.599393
0.12787  -0.381365  0.185502
0.136589  -0.114332  0.208315
0.617815  0.120676  -0.842363
0.0596195  -0.116406  0.186697
0.640244  0.116711  -0.80518
0.0176165  0.143299  0.705184
0.11849  -0.36732  0.204947
0.621805  0.0357063  -0.783031
0.133946  -0.0873926  0.265155
0.114885  -0.0997919  0.232144
0.132546  -0.389226  0.214915
0.175049  -0.218258  0.692995
-0.0866491  -0.109785  0.110829
0.074781  -0.0984729  0.223185
0.292473  -0.343067  0.515108
0.29015  -0.332161  0.476543
0.645105  0.0814451  -0.77438
0.0453724  0.165038  0.783
0.145464  -0.24657  0.633829
0.187339  -0.429697  0.30761
-0.16965  -0.0641533  0.000255125
0.241653  -0.070458  0.355514
0.640751  0.0254541  -0.718862
0.0917455  -0.0712542  0.292102
0.619208  -0.0209386  -0.697238
-0.15561  -0.0846408  0.0236481
0.62702  0.00142076  -0.719
-0.146363  -0.0692216  0.0553258
0.203119  -0.433071  0.271726
0.132913  -0.0751673  0.300475
0.0478867  -0.0671082  0.278443
-0.0190893  -0.0669963  0.233285
0.0145788  -0.0307347  0.361602
0.567528  0.200319  -0.904765
0.112076  0.235865  0.91289
0.276903  0.860453  0.471041
0.59916  0.200435  -0.876947
0.582759  0.169229  -0.889714
0.0672512  0.0846672  0.816828
0.176933  -0.423078  0.350784
0.00845635  0.448917  0.521796
-0.0359635  0.665025  0.016373
0.612786  0.22439  -0.863436
0.0252475  0.476975  0.50156
0.639504  0.224314  -0.828287
0.650926  0.197311  -0.807256
0.295255  0.775625  0.607424
0.645377  0.143211  -0.805745
0.117271  0.103868  0.903102
0.175803  -0.425712  0.274991
0.294884  -0.364263  0.463187
0.184695  -0.408256  0.152608
0.0860544  0.2672  0.86904
0.178044  -0.416053  0.194647
0.254782  0.855792  0.493321
0.20691  0.542721  0.370165
0.670805  0.19514  -0.764866
0.661574  0.224444  -0.78896
0.219392  0.541225  0.402345
0.691221  0.194602  -0.704533
0.683474  0.135533  -0.703627
0.663064  0.0772284  -0.719413
0.24103  -0.115371  0.212308
0.0446678  -0.00875494  0.710191
0.262617  -0.101477  0.238992
0.230897  -0.096201  0.254717
0.27423  -0.0848224  0.281389
0.214801  0.543587  0.465768
0.152577  -0.411738  0.280545
0.174207  0.582615  0.815894
-0.162505  -0.144992  -0.268166
0.315399  -0.099267  0.234133
0.296516  -0.352534  0.43973
0.209799  0.553493  0.521048
0.045188  0.00792606  0.729508
0.368111  -0.0696689  0.288326
0.190006  -0.339858  -0.0873988
0.327982  -0.0621577  0.354581
0.141544  -0.358506  0.326617
-0.188532  -0.0931083  -0.121058
0.475106  -0.0920768  0.176649
-0.177368  -0.130915  -0.116923
-0.174443  -0.146432  -0.175071
0.464853  -0.13178  0.121976
0.398553  -0.0783115  0.248463
0.11866  0.528996  0.383708
-0.164933  -0.105938  -0.0201321
0.103696  0.523446  0.40789
-0.183458  -0.0972319  -0.0902898
0.139417  -0.346491  -0.0279777
0.406385  -0.0617293  0.284368
0.154851  -0.34121  -0.0648178
0.449023  -0.049396  0.279785
0.147787  0.53788  0.490846
0.23709  0.774942  0.526686
0.144545  0.533988  0.462151
0.0895645  -0.324944  -0.055776
0.207875  0.590759  0.823639
-0.16015  -0.175143  -0.126219
0.113806  -0.338432  -0.0272705
0.00895275  0.644493  0.0864852
-0.153713  -0.177724  -0.0950654
0.269355  0.785074  0.513407
0.0749869  0.363897  0.831721
-0.148549  -0.139713  -0.0116147
0.204238  -0.375867  0.0312577
0.163931  0.534559  0.860829
0.0496029  0.510022  0.378007
0.0349639  0.672916  0.0745883
0.051515  0.335546  0.787012
-0.14177  -0.202796  -0.141643
0.306826  0.831355  0.466838
0.0504071  0.503116  0.433286
-0.119398  -0.227231  -0.160295
0.0712463  0.51324  0.412428
0.157558  -0.357087  -0.00515783
0.428903  -0.209988  0.051365
0.133742  -0.359424  0.0373899
0.10513  -0.345724  0.0419976
0.0957338  0.52415  0.508828
-0.157537  -0.158681  -0.0668516
0.258549  0.773695  0.625
0.191554  -0.313707  0.595666
0.125249  -0.349018  0.00587979
0.186121  -0.397632  0.112852
0.230648  -0.234876  0.132652
0.224166  0.850018  0.502872
0.430995  -0.181996  0.075909
0.123512  0.537571  0.532161
0.159509  0.847606  0.304878
-0.21912  0.26876  -0.0817358
0.317467  -0.205927  0.110966
-0.208227  0.321712  -0.0503245
-0.211329  0.283564  -0.0508898
-0.224198  0.287041  -0.112157
-0.215046  0.321198  -0.0808812
0.296277  -0.188974  0.122414
-0.221809  0.313888  -0.111591
0.156608  -0.394394  0.13936
0.403926  -0.122202  0.16498
0.210436  -0.248511  0.673815
0.183601  0.782286  0.587517
0.2867  -0.270672  0.626516
0.171773  -0.385605  0.0836498
-0.23716  0.25431  -0.173891
-0.241793  0.254446  -0.204486
-0.243162  0.285196  -0.234768
0.297982  -0.135838  0.171899
-0.236163  0.31364  -0.203604
0.371557  -0.143867  0.143809
-0.239365  0.31575  -0.23424
0.114395  -0.359044  0.0955237
-0.235125  0.283091  -0.173558
0.20008  -0.19344  0.728267
0.293348  -0.158226  0.145541
0.23377  0.86548  0.469673
-0.254057  0.279776  -0.338888
-0.25265  0.25004  -0.291906
0.240325  0.811766  0.430522
-0.255168  0.249699  -0.320187
-0.250109  0.3002  -0.319924
-0.251427  0.276427  -0.302706
0.214376  -0.0857688  0.840005
-0.19491  0.416713  -0.0475748
-0.20872  0.403665  -0.108748
0.180408  -0.104375  0.812224
0.481982  0.222444  0.621087
-0.215087  0.424128  -0.19826
0.472694  0.199294  0.647099
-0.21571  0.428939  -0.227797
0.488523  0.195806  0.594836
0.232966  0.882717  0.409216
-0.222809  0.402173  -0.229872
0.480253  0.191958  0.621307
-0.224251  0.36681  -0.170885
0.211516  0.871724  0.438362
-0.227148  0.370436  -0.201282
0.054957  0.274052  0.805538
-0.219178  0.393547  -0.169745
-0.237086  0.376461  -0.352952
0.505922  0.212841  0.540055
0.147382  -0.142542  0.751707
-0.22831  0.407824  -0.350573
0.514032  0.211755  0.511999
0.168502  -0.125803  0.784632
0.201457  0.753323  0.562275
-0.222025  0.424366  -0.31928
-0.226621  0.403423  -0.291069
0.510397  0.17728  0.512172
-0.234173  0.373613  -0.293174
0.518068  0.174663  0.483526
-0.238656  0.363423  -0.323879
0.180324  0.736869  0.595167
-0.177311  0.49582  -0.0420033
-0.111967  -0.180205  -0.326824
0.137456  -0.129063  0.183737
0.313294  -0.19597  0.67197
0.5435  0.180804  0.399954
0.188241  -0.0839924  0.836084
0.541855  0.212998  0.417661
0.238372  -0.143095  0.168771
-0.189211  0.490004  -0.100127
0.492503  0.47701  -0.897223
-0.108224  -0.219993  -0.273089
0.236158  -0.173176  0.139199
0.541251  0.408312  -0.901006
0.467178  0.141989  0.647627
0.4773  0.16219  0.62165
0.154351  -0.0829859  0.821186
0.562613  0.423259  -0.873721
-0.192495  0.499326  -0.158522
0.480717  0.135181  0.595557
-0.116131  -0.231716  -0.185712
0.233945  -0.204159  0.12694
-0.189788  0.513189  -0.213758
0.47323  0.133484  0.622146
-0.0967737  -0.246492  -0.212925
0.0658126  -0.138647  0.154646
0.5084  0.413474  -0.920922
0.496956  0.112203  0.513907
0.0985632  -0.13047  0.174612
0.502754  0.107814  0.486128
-0.182533  0.526376  -0.299795
-0.0728397  -0.252397  -0.122589
-0.186462  0.519042  -0.271368
0.497639  0.147488  0.540998
-0.197023  0.490709  -0.34008
0.504594  0.144111  0.513058
0.57602  0.321929  -0.894336
-0.186124  0.515064  -0.334521
0.154563  -0.213702  0.118873
0.565328  0.378699  -0.891081
-0.19985  0.48366  -0.280818
-0.0945735  -0.247945  -0.173405
-0.202371  0.478314  -0.312007
0.588402  0.34678  -0.878157
0.522521  0.119747  0.427058
0.529658  0.146556  0.425674
0.539433  0.151593  0.39633
-0.15238  0.528295  0.0139477
-0.134979  0.503817  0.0787938
0.0432178  -0.144413  0.139241
-0.151619  0.494388  0.0448071
0.0794158  -0.19844  0.0988034
0.594234  0.24926  -0.883032
0.457645  0.0754236  0.640675
0.591649  0.298799  -0.882973
0.0452877  -0.176447  0.10281
0.468246  0.106605  0.623655
-0.109599  0.583409  0.0516739
0.468646  0.082053  0.600806
0.0665111  -0.251758  0.0739563
0.477252  0.0574014  0.525681
-0.0679701  -0.262824  -0.161841
0.477983  0.0433301  0.491674
0.548497  0.480821  -0.840712
0.482917  0.0876086  0.544204
-0.0205865  -0.269212  -0.279506
0.512986  0.497701  -0.860698
0.487642  0.0825956  0.517072
0.527032  0.510576  -0.828227
0.584339  0.430737  -0.842211
0.496958  0.0568665  0.438091
-0.001386  -0.283117  -0.251397
0.608026  0.426877  -0.808073
0.525548  0.0786133  0.372115
0.563856  0.489946  -0.805737
0.00975637  -0.29047  -0.222806
-0.0273163  -0.282323  -0.196148
-0.0928738  0.524199  0.140384
0.0664253  -0.283347  0.0755806
0.614128  0.389047  -0.828008
-0.0339598  0.612607  0.0980311
0.636204  0.355287  -0.809426
0.340057  0.449205  -0.955664
0.63099  0.328057  -0.829438
0.60602  0.324569  -0.863984
-0.0630318  0.569527  0.128201
0.260648  -0.28509  0.627539
-0.0889513  0.550366  0.11826
0.21382  0.724702  0.589232
0.301246  -0.249058  0.628569
0.648726  0.251163  -0.813354
0.217561  0.0690009  0.970973
0.644256  0.303737  -0.814037
-0.0166972  0.495833  0.310703
0.117593  -0.132954  0.70163
0.136183  -0.157937  0.71867
0.576797  0.492874  -0.77728
0.552643  0.510166  -0.790934
0.0437889  0.382232  0.753539
0.595812  0.486185  -0.745961
0.0575243  0.00691606  0.760904
0.620667  0.4634  -0.724817
0.136779  0.806997  0.200804
0.634452  0.440963  -0.725273
0.622682  0.433594  -0.768571
0.332714  0.294053  0.942453
0.602959  0.464914  -0.767935
-0.0444724  0.534454  0.193901
-0.00265034  0.566602  0.186572
0.108118  0.785162  0.0866219
0.316206  0.733097  0.615068
0.0983058  -0.0336531  0.804928
-0.0275513  0.666037  -0.384879
0.641222  0.412986  -0.747866
0.117422  -0.0485807  0.820873
0.2803  0.755895  0.561139
0.64945  0.419552  -0.71382
0.667627  0.365079  -0.724308
-0.0197299  0.585557  0.146347
0.667884  0.334996  -0.747976
0.0360714  0.398901  0.724172
0.651374  0.3315  -0.790642
0.0685991  0.0052296  0.784171
-0.195666  0.273632  0.0129167
0.248689  0.741363  0.571536
-0.196818  0.247527  0.0128431
0.311075  0.698469  0.631413
0.685301  0.253556  -0.727612
-0.178976  0.249138  0.0764632
-0.188655  0.239277  0.0436598
-0.174249  0.273658  0.088166
0.679343  0.309417  -0.728683
-0.175205  0.308618  0.0751277
0.262938  -0.227385  0.68999
0.26684  -0.198237  0.718057
0.118603  -0.0979152  0.760315
0.026626  0.338913  0.72103
-0.185022  0.381679  0.0121227
0.0778081  0.691949  -0.437178
0.236947  -0.244966  0.677887
-0.162792  0.398529  0.0737028
0.174658  0.832483  0.445444
0.205649  0.48554  -0.942438
-0.171202  0.460173  0.0112064
0.121536  0.0307432  0.885813
0.175354  0.782892  0.553329
-0.168689  0.43716  0.0347627
-0.139751  0.253565  0.203373
0.257949  0.452065  0.957942
-0.149501  0.253303  0.172579
0.0677714  0.754918  0.00562185
0.271059  0.216341  0.989374
0.188539  0.83122  0.51244
0.0632632  0.746224  0.0311791
-0.134154  0.275425  0.21548
-0.134477  0.308185  0.201883
0.0396823  0.69199  -0.390594
0.456091  0.220703  0.698907
0.233039  0.185565  0.994962
0.446769  0.192719  0.721719
-0.119108  0.391366  0.1969
0.285199  0.177732  0.978582
0.446804  0.224691  0.725035
-0.153327  0.330535  0.13584
0.437319  0.217707  0.749532
0.0379384  0.639244  0.110838
0.317916  0.18865  0.953729
0.308288  0.154215  0.95743
0.437435  0.143272  0.735994
-0.10828  0.448051  0.18364
0.449551  0.164312  0.708493
-0.124402  0.469177  0.131368
0.250439  0.152318  0.989252
-0.138108  0.414811  0.132624
-0.136828  0.44455  0.118182
0.260141  0.456065  -0.957479
0.235522  0.710302  -0.456243
0.358946  0.101088  0.882752
0.314188  0.43408  -0.964209
0.203222  0.70473  -0.476074
0.437119  0.0967263  0.720711
-0.0963092  0.284883  0.331042
0.219689  0.834428  0.0686844
0.248216  0.556175  0.863492
-0.117491  0.264565  0.270526
0.140367  0.694973  -0.487886
-0.104579  0.306868  0.293665
-0.0965799  0.348913  0.291009
0.14517  0.710357  -0.422636
-0.081352  0.367056  0.322137
0.0557167  0.0424506  0.778334
-0.0852095  0.387685  0.291448
-0.106763  0.349867  0.260198
-0.0542886  0.438082  0.323541
0.423844  0.167787  0.775871
-0.0602864  0.456819  0.284499
-0.0720953  0.462457  0.249891
0.0237047  0.280439  0.726036
0.0356422  0.297954  0.75541
-0.0875171  0.427465  0.248683
0.0273164  -0.297761  -0.0962916
0.111045  0.00127696  0.855201
0.210035  0.15895  0.989069
-0.139952  0.618192  -0.0624728
0.221074  0.125562  0.986126
0.365909  0.208868  0.895195
-0.157519  0.591746  -0.0830252
0.367445  0.14633  0.881775
0.379876  0.192487  0.869866
0.130162  0.147862  0.929309
0.150608  0.0864258  0.937119
0.197522  0.860696  0.16871
-0.107945  0.0546438  0.223671
0.0890376  -0.0859529  0.656029
0.0852051  0.716534  -0.354458
-0.124602  0.643356  -0.0791129
-0.0772292  0.0650655  0.314105
-0.0977608  0.0602404  0.254194
0.228939  -0.313  0.464013
0.225112  0.889892  0.283843
0.104293  0.713481  -0.381854
0.226769  0.890519  0.347916
0.130378  -0.338394  -0.053629
-0.156485  0.605528  -0.12209
0.511723  0.314566  -0.93861
0.480193  0.304466  -0.953946
0.17061  -0.320202  0.463039
-0.168023  0.577808  -0.185517
0.164418  0.848201  0.183008
0.0388283  -0.293378  -0.247025
0.256102  0.00410913  0.925801
0.181364  0.870322  0.367495
0.084584  -0.0762926  0.694698
0.195316  0.873248  0.406038
0.339157  0.822193  0.135126
-0.130811  -0.00837983  0.1267
0.23919  0.260086  0.998924
0.0941937  -0.320269  0.132068
0.238226  0.723678  -0.400541
0.196613  0.279368  0.990095
0.088049  -0.298289  0.112969
0.235716  0.717275  -0.42672
0.208099  0.719217  -0.415127
0.184575  0.234147  0.985185
0.581921  0.586202  -0.425304
-0.124199  0.650267  -0.21358
0.60766  0.563343  -0.383875
0.0754942  -0.0683589  0.637188
0.611066  0.564541  -0.354337
0.375318  0.772613  0.104703
0.650195  0.505678  -0.372241
0.60702  0.553383  -0.470825
-0.136646  0.639881  -0.171945
-0.075872  -0.0109305  0.232857
0.645598  0.499675  -0.494439
0.2379  0.298515  0.998051
0.666212  0.473711  -0.406868
0.665073  0.470987  -0.465385
-0.142987  0.591842  -0.312181
0.159424  0.295642  0.965063
-0.127845  0.621457  -0.284105
-0.144423  0.613369  -0.240357
-0.162507  0.570797  -0.279268
0.0697416  0.733043  -0.272968
0.356638  0.801188  0.107666
0.60288  0.535381  -0.58287
-0.157369  0.594499  -0.222876
0.0680522  -0.0485464  0.710779
0.584968  0.565859  -0.530609
0.342704  0.361876  -0.98157
0.165543  -0.332155  -0.109983
0.584739  0.576039  -0.477179
0.341133  0.407539  -0.970734
-0.114082  0.0322796  0.191678
0.60648  0.549557  -0.498639
0.368263  0.382709  -0.97374
0.138831  -0.331126  -0.0970557
0.635752  0.486659  -0.609108
-0.146542  0.0652303  0.134275
0.643646  0.496958  -0.523701
-0.179547  0.163916  0.0720851
0.148889  0.837512  0.210468
0.66007  0.470532  -0.524095
0.655492  0.463898  -0.58078
-0.188076  0.152447  0.041522
0.406832  0.746538  0.0478496
0.00734545  -0.0182495  0.395525
0.587026  0.509571  -0.716895
-0.141627  0.186824  0.195584
0.568834  0.514136  -0.750609
-0.152252  0.219695  0.165631
-0.00985528  0.00507291  0.43169
0.165987  0.858645  0.257874
0.566045  0.539106  -0.694256
-0.161734  0.196126  0.133797
0.572614  0.549453  -0.643778
0.0278949  -0.0236302  0.425464
0.582621  0.55526  -0.586811
-0.138503  0.153502  0.195829
0.399444  0.761373  0.0262572
0.59964  0.531432  -0.611722
0.63824  0.452958  -0.690077
0.146761  -0.285639  0.587776
0.622571  0.476503  -0.690837
0.629865  0.486312  -0.637541
0.645889  0.462123  -0.636925
-0.11652  0.206354  0.277947
0.0816634  -0.0297111  0.776275
0.679276  0.444786  -0.408143
-0.0124479  0.0382878  0.508441
0.677629  0.449717  -0.379149
-0.00986249  0.0438884  0.533433
0.697507  0.389825  -0.381003
0.676188  0.444527  -0.495735
0.00292675  0.0230986  0.56043
0.165469  0.844001  0.373025
0.678933  0.442113  -0.466342
0.171531  0.866736  0.322241
0.697734  0.386018  -0.496882
0.163373  0.84528  0.340797
0.707674  0.351131  -0.412687
-0.170551  0.0739421  0.0730407
0.707846  0.349997  -0.46877
0.0110163  0.0789159  0.660223
0.443716  0.280018  0.733859
0.0205041  0.0461977  0.675207
0.00440915  0.0517839  0.61348
0.14496  0.729894  -0.347481
0.497804  0.213019  0.567662
-0.124086  0.0704782  0.194617
0.490525  0.149663  0.568407
0.696448  0.385176  -0.526186
0.0319315  -0.0232703  0.522758
0.494967  0.181002  0.56799
0.70463  0.35459  -0.526581
0.701064  0.349862  -0.583378
-0.154077  0.107063  0.133666
0.689253  0.378844  -0.610559
0.259135  0.330073  -0.992725
0.666181  0.435196  -0.609384
0.260083  0.367662  -0.986152
0.670014  0.4368  -0.581658
0.31574  0.355158  -0.985737
0.469988  0.0678048  0.578011
0.315269  0.329675  -0.989562
0.403784  0.275185  0.82934
0.0835118  -0.00908237  0.801279
-0.0878344  0.101864  0.316633
0.0289319  -0.0191914  0.568262
0.26548  0.583695  0.588993
0.484691  0.11942  0.568828
-0.107732  0.0982888  0.256819
0.47773  0.0917929  0.571497
0.520378  0.0885205  0.400587
0.682967  0.34627  -0.688792
-0.18075  -0.0329919  -0.0134695
0.674652  0.375235  -0.688659
0.68385  0.38145  -0.63729
0.488367  0.0292835  0.421036
0.692557  0.351507  -0.637868
0.453947  0.320112  0.700058
0.220762  0.728334  -0.380776
-0.156823  -0.00374709  0.0709168
0.148732  -0.266502  0.56386
0.0180372  0.0194031  0.638471
0.0940761  0.729734  0.101739
-0.118022  -0.00531203  0.155292
-0.105113  -0.00268052  0.182887
-0.172399  -0.0314281  0.0141036
0.136752  0.819526  0.17021
-0.138089  0.0264038  0.13286
-0.126092  0.0294486  0.162612
0.0484958  -0.0393072  0.580411
0.406038  0.347614  0.817897
0.714095  0.318336  -0.418758
0.71239  0.324073  -0.390129
-0.151563  -0.0374415  0.0638121
0.720528  0.258076  -0.420044
-0.0653413  0.0309147  0.308474
0.425375  0.312229  0.778728
0.721475  0.224706  -0.47053
0.719988  0.257251  -0.500868
-0.0866758  0.0242347  0.247536
0.0826365  -0.328247  0.0457541
0.712523  0.322285  -0.498467
0.0430238  -0.0339667  0.610526
0.714169  0.317588  -0.471128
0.176693  -0.27021  0.539525
0.0196505  0.619571  0.124381
-0.186036  0.0443612  0.0130133
-0.179454  0.00445761  0.013803
0.718628  0.258234  -0.527827
-0.163727  0.0331317  0.0730515
0.719572  0.225739  -0.526013
0.258075  0.563015  0.547241
0.715247  0.22549  -0.581149
-0.0256256  0.639556  0.0660415
0.71104  0.256477  -0.609923
0.095747  0.743009  -0.241912
0.704001  0.318386  -0.611123
0.465007  0.218045  0.672894
0.707313  0.319446  -0.583335
0.0324935  -0.0163059  0.635377
0.463859  0.189038  0.672313
0.148862  -0.212353  0.604881
0.428747  0.392797  0.753637
0.0935823  0.014802  0.837139
0.461607  0.160894  0.672359
0.107976  0.737988  -0.281249
0.397507  0.387396  0.828462
0.697683  0.194857  -0.679475
0.414078  0.394153  0.790363
0.697537  0.225583  -0.685125
0.529505  0.295406  -0.930227
0.404362  0.205997  0.824962
0.706835  0.256479  -0.636765
0.707984  0.225196  -0.634131
0.182003  0.700008  0.689752
0.16384  -0.175147  0.606451
0.521976  0.259346  -0.9357
0.0932874  -0.336257  0.105089
0.405124  0.156492  0.815185
0.400065  0.0753082  0.802096
0.0868823  0.0509145  0.842951
0.390263  0.357325  0.848064
-0.00193932  0.660458  0.0573443
0.354016  0.239699  0.915166
-0.0649568  0.657188  -0.0020705
0.210818  0.745915  -0.287526
0.181256  0.422063  0.954802
0.0577939  0.0695757  0.79307
0.383465  0.121691  0.848701
-0.0880398  0.653041  -0.0239712
0.350618  0.762853  0.152653
0.319301  0.8528  0.30882
0.0220441  -0.283377  -0.0252546
-0.11771  0.093188  0.225924
-0.0068284  0.69178  0.00355894
0.205665  0.393558  0.97901
0.0311655  0.0448498  0.712679
0.00564336  -0.277651  -0.0488986
0.387058  0.771545  0.00267801
-0.0967547  0.142492  0.316922
0.431038  0.260412  0.767443
-0.115799  0.139598  0.257653
0.427414  0.223495  0.774877
0.377479  0.227141  0.877957
-0.214065  0.202347  -0.0531706
-0.21356  0.174685  -0.0528411
0.307072  0.836094  0.389582
-0.219174  0.146497  -0.0829306
-0.221125  0.212105  -0.0840279
-0.227946  0.20151  -0.116594
0.128432  0.751776  -0.213237
0.430661  0.286952  0.767799
-0.229358  0.170971  -0.12756
-0.225606  0.143793  -0.11536
0.389468  0.295272  0.856713
0.434788  0.246773  -0.972003
0.424524  0.221859  -0.974876
0.349656  0.298212  0.920852
0.254288  -0.258682  0.548557
-0.20643  0.0343919  -0.0760651
0.156577  0.75843  -0.189295
0.444682  0.371547  0.714185
-0.206913  0.0854101  -0.0485296
-0.216631  0.0639049  -0.10868
0.327468  -0.13599  0.657217
-0.210803  0.0281744  -0.106151
0.333154  0.83215  0.22453
0.0238309  -0.293411  -0.0651647
-0.212988  0.0810786  -0.0788327
0.197341  0.752613  -0.238297
0.372552  0.221691  -0.986793
-0.197145  -0.0133164  -0.0663595
-0.0179545  -0.258746  -0.0436845
-0.194275  0.00191356  -0.0409594
-0.132491  0.110796  0.195423
-0.159091  0.150864  0.133676
0.22561  0.756703  -0.216567
0.3437  0.24755  -0.991537
0.342964  0.299491  -0.989557
0.370782  0.285847  -0.986113
-0.240034  0.164522  -0.192203
-0.24406  0.193711  -0.211831
-0.247939  0.192266  -0.242306
-0.239948  0.132524  -0.210544
0.307944  0.865792  0.35969
-0.247359  0.159946  -0.253268
-0.243044  0.129222  -0.241159
0.319193  -0.126413  0.750025
0.474178  0.261085  0.645937
-0.227987  0.0429797  -0.228525
-0.221726  0.0164083  -0.226226
0.480361  0.292888  0.621873
-0.221023  0.0223468  -0.196863
0.483289  0.256966  0.617506
-0.228439  0.0805243  -0.169879
0.491528  0.252736  0.591454
-0.224197  0.0539142  -0.168638
0.491798  0.278207  0.587126
-0.231406  0.0757238  -0.200185
0.34049  0.819354  0.192628
0.472898  0.350776  0.627121
-0.199961  -0.0659978  -0.180542
-0.200123  -0.0582908  -0.15226
0.469514  0.320758  0.650381
-0.20741  -0.0342227  -0.17982
0.258001  0.752492  -0.242127
-0.206694  -0.026941  -0.150735
0.48212  0.340176  0.598586
0.476994  0.323004  0.624416
0.468274  0.385861  0.625596
0.142592  -0.204107  0.677454
-0.0815859  -0.239103  -0.0956144
0.499698  0.246197  0.564429
0.272928  -0.214514  0.587912
-0.258374  0.187806  -0.362575
0.330734  -0.0972739  0.766873
0.296558  0.747368  -0.26958
-0.256453  0.188701  -0.332786
-0.251247  0.120872  -0.360181
0.46543  0.251624  0.672764
0.628944  -0.0937189  -0.35601
-0.256334  0.154187  -0.372619
-0.0479211  -0.269581  -0.141618
0.599319  -0.12371  -0.390389
-0.252693  0.156472  -0.313452
0.510883  0.273386  0.523382
0.581742  -0.12459  -0.461085
-0.249748  0.12221  -0.330975
0.650007  -0.050422  -0.395982
0.26555  0.195149  -0.997424
0.516337  0.24701  0.507968
0.6586  -0.0247917  -0.459953
0.259778  0.221908  -0.998545
0.524598  0.247175  0.479541
0.455164  0.346028  0.689588
0.603221  -0.0961144  -0.493752
0.315155  0.24818  -0.994857
0.241287  0.745824  0.661042
0.458587  0.370654  0.66933
0.640669  -0.0487882  -0.493613
0.317408  0.221508  -0.994566
0.527084  0.275687  0.466232
0.531568  0.229089  0.455173
-0.218922  -0.00398846  -0.346811
0.520032  0.303128  0.480089
-0.228537  0.0246871  -0.348895
0.502678  0.27212  0.551836
-0.236611  0.0578061  -0.321298
0.508791  0.317651  0.513303
-0.220012  -0.000286587  -0.316745
0.491509  0.328052  0.570789
0.696191  0.0627914  -0.406194
-0.235856  0.0611991  -0.291587
0.39053  -0.0426671  0.413588
0.496652  0.296433  0.565894
0.677371  0.00622404  -0.372037
-0.228828  0.0320456  -0.289346
0.498565  0.330855  0.543297
0.654521  -0.0464004  -0.364816
-0.17841  -0.0885323  -0.328406
0.485992  0.357874  0.573161
0.663357  -0.0242353  -0.398245
-0.159817  -0.123366  -0.311673
0.703886  0.094012  -0.463939
-0.195698  0.134546  0.0111885
0.534431  0.266793  0.44275
0.672687  0.00312633  -0.460639
-0.191699  0.0879446  0.0119884
0.203513  0.671052  0.736338
0.6717  0.0048427  -0.490431
0.694423  0.0633168  -0.493065
-0.198021  -0.0561115  -0.305139
-0.176131  0.117876  0.0723077
0.523711  0.323694  0.455116
-0.202317  -0.0494039  -0.274063
-0.196496  -0.0696116  -0.259213
0.222397  0.725369  0.681934
0.483317  0.391229  0.557862
0.721075  0.226745  -0.413325
0.505579  0.468661  0.339988
0.719675  0.259697  -0.391456
0.238486  0.63632  0.780834
0.252049  0.886295  0.24895
0.71892  0.194893  -0.376414
0.218273  0.653931  0.759804
0.711541  0.131693  -0.37471
0.558442  0.247612  0.364293
0.697089  0.066149  -0.377961
0.549776  0.247777  0.393489
0.2999  0.736414  -0.335025
0.704707  0.0951987  -0.406909
-0.0432083  0.706771  -0.105085
0.552558  0.310133  0.364508
0.719594  0.193126  -0.491866
0.560994  0.278808  0.350207
0.720092  0.193321  -0.463295
0.543722  0.277505  0.408424
0.711269  0.126997  -0.460557
0.544132  0.308823  0.393223
0.710719  0.127057  -0.489151
0.278544  0.554816  0.527165
0.325011  -0.0596949  0.386252
0.215444  0.772293  0.622865
0.532359  0.386688  0.369945
0.288604  -0.181316  0.607221
0.534969  0.347842  0.39797
0.283784  0.879492  0.248088
0.60154  -0.092577  -0.523186
-0.0142518  0.720992  -0.10236
0.524253  0.382976  0.400644
0.581077  -0.114042  -0.519623
0.527147  0.344766  0.427433
0.316969  0.859003  0.263292
0.576792  -0.106454  -0.575917
0.655717  -0.020197  -0.519659
0.503327  0.450904  0.378419
0.183402  0.722025  0.665157
0.638849  -0.0458156  -0.523468
0.650988  -0.0148304  -0.575864
0.231346  0.777724  -0.119385
0.595412  -0.0797219  -0.609077
0.631079  -0.0357975  -0.608608
0.66612  0.0120944  -0.575773
-0.0278651  0.698555  -0.0431633
0.662936  0.0148232  -0.603261
0.503479  0.40857  0.445573
0.274306  -0.077082  0.839958
0.686884  0.071519  -0.606041
0.286144  -0.0491931  0.863407
0.699072  0.0994105  -0.578231
0.702533  0.0959204  -0.521724
0.307913  0.869752  0.32814
0.693661  0.0652135  -0.522284
0.280606  0.886745  0.325806
0.251053  0.877596  0.206521
0.269244  0.887424  0.364609
0.256154  -0.300519  0.495504
0.325138  -0.360907  0.185624
0.71154  0.193933  -0.60254
0.156724  -0.23015  -0.604733
0.714647  0.193613  -0.575628
-0.103569  0.17405  0.310701
0.0896632  -0.227823  -0.567719
0.706474  0.130068  -0.574018
-0.0939503  0.171779  0.339913
0.0295292  -0.201834  -0.608743
0.703533  0.131309  -0.601217
0.0925578  -0.212797  -0.636078
0.273491  -0.13182  0.784156
-0.075878  -0.143478  -0.626598
0.280182  0.763618  -0.172861
-0.0271031  -0.175302  -0.615551
-0.0300645  -0.188759  -0.552372
0.156181  -0.247878  -0.520674
0.101382  -0.254881  -0.451157
-0.107721  0.203866  0.305233
0.16389  -0.264085  -0.450912
0.569529  -0.0835871  -0.683898
0.594068  -0.0618857  -0.673459
0.595916  -0.0717376  -0.63665
0.466779  -0.215843  -0.41913
0.026623  -0.221113  -0.514575
0.576494  -0.0927072  -0.632614
0.294662  -0.0887731  0.817096
0.480268  -0.218309  -0.387819
0.0892457  -0.236402  -0.523899
0.637102  0.000488795  -0.683808
-0.0138196  -0.22603  -0.420312
0.650515  0.0244069  -0.682822
0.0406547  -0.242754  -0.43812
0.644566  -0.00788792  -0.631554
-0.124169  0.223497  0.254952
0.280021  -0.0657855  0.4185
0.0919241  -0.245247  -0.484645
0.6287  -0.0307523  -0.636089
-0.0824136  -0.16379  -0.519238
0.251945  0.891279  0.289099
-0.0299332  -0.199127  -0.503657
-0.0258349  -0.211064  -0.458561
0.233479  -0.325916  0.426263
0.488842  -0.236982  -0.325204
-0.0749777  -0.1853  -0.435041
0.682027  0.105989  -0.682567
0.689831  0.134889  -0.678518
-0.13322  0.221725  0.226059
0.32535  0.752674  -0.217746
0.692046  0.102667  -0.631831
-0.130989  0.178017  0.226135
0.350933  -0.252485  -0.435615
0.682917  0.0735308  -0.632539
-0.122321  0.182407  0.25439
0.34292  -0.261611  -0.407158
0.224991  0.789527  -0.0736659
0.420428  -0.244833  -0.384147
-0.215288  0.264501  -0.760088
0.370527  -0.256622  -0.400159
0.28833  0.837488  0.0928206
-0.200036  0.27762  -0.792089
0.390367  -0.0466907  0.501493
0.262423  -0.32844  0.434629
0.193835  -0.267754  -0.443273
0.265059  0.834937  0.0703308
0.222419  -0.267027  -0.447066
0.378341  -0.0473996  0.449845
0.330019  0.391993  0.932761
-0.203192  0.314438  -0.771569
0.252972  -0.268426  -0.434775
0.316768  -0.261489  -0.428553
0.356018  -0.057671  0.481082
-0.168116  0.244489  -0.849019
0.323467  -0.0475436  0.838237
0.325417  0.839311  0.16883
-0.163296  0.296948  -0.849285
-0.178876  0.271589  -0.831172
0.337636  0.788966  -0.0249891
0.357477  0.736853  -0.299796
0.355679  0.778888  -0.0460556
0.325833  0.738369  -0.313682
-0.188383  0.368089  -0.772196
-0.142555  0.220385  0.196388
0.291023  -0.317424  0.500018
-0.167367  0.424491  -0.76221
0.224375  -0.224253  -0.639992
0.223872  -0.23466  -0.59674
0.234231  0.35725  0.992559
0.328688  -0.00865722  0.869241
0.37506  -0.270134  -0.349858
-0.147549  0.397923  -0.830585
0.222918  -0.243805  -0.555062
0.293509  0.351382  0.973366
0.157658  -0.222295  -0.63774
0.344447  -0.278469  -0.346738
0.221738  -0.25201  -0.516225
0.125066  -0.216495  -0.644857
0.287377  -0.256813  -0.469972
0.0643768  -0.193193  -0.681332
0.319047  -0.0605951  0.418366
0.37209  -0.196409  -0.670299
-0.153307  0.347414  -0.849044
0.0347171  -0.184371  -0.679957
0.422213  -0.190088  -0.630889
0.0317196  -0.19338  -0.644502
0.330986  -0.271244  -0.38231
0.357048  -0.214375  -0.613716
0.00267826  -0.182576  -0.641875
0.337385  -0.242377  -0.498771
-0.0775742  0.342927  -0.920698
0.308368  -0.279066  -0.369052
0.353539  -0.23345  -0.525231
0.283514  -0.332745  0.449259
0.417414  -0.216925  -0.514662
0.254944  -0.285558  -0.36799
0.413971  -0.233317  -0.437634
-0.0992989  0.31408  -0.910086
-0.0634336  -0.135731  -0.682584
0.488032  -0.150679  -0.662418
-0.069912  -0.140688  -0.652107
0.219513  -0.283459  -0.382203
0.479507  -0.182242  -0.548823
0.222496  -0.273955  -0.4186
0.478529  -0.168577  -0.611609
0.250421  -0.27548  -0.407414
0.530448  -0.137592  -0.605943
-0.0386458  -0.0428598  -0.881422
0.467791  -0.202192  -0.480532
-0.106843  0.509501  -0.753511
0.478525  -0.190565  -0.511901
0.533385  -0.158305  -0.498513
0.19001  -0.23523  -0.592448
-0.113034  0.0389058  -0.872685
0.513965  -0.196509  -0.401818
0.122396  -0.234015  -0.566837
-0.0727877  -0.0291254  -0.86541
0.557306  -0.17895  -0.356515
0.580054  -0.155708  -0.354049
0.3603  -0.289601  -0.284519
0.131045  0.78099  0.173847
0.288722  -0.0718769  0.475389
0.268274  0.598075  0.209269
-0.00188197  -0.201489  -0.556096
0.0600545  -0.210797  -0.612031
-0.130274  0.431105  -0.829831
0.0579594  -0.220601  -0.565437
0.240141  -0.0681777  0.415439
-0.103658  -0.132537  -0.587182
-0.105166  -0.137873  -0.559321
-0.0898644  0.409382  -0.892314
-0.0822505  -0.158475  -0.54525
-0.0565692  -0.170897  -0.565217
-0.0552574  -0.165502  -0.591454
-0.0795395  -0.147765  -0.599376
-0.197845  0.22098  0.0113278
-0.197793  0.183101  0.0107351
-0.180684  0.211447  0.0725173
0.177075  0.565739  0.836484
0.12486  -0.251059  -0.486414
0.0599414  -0.23865  -0.4795
0.287327  -0.189994  -0.739931
-0.131522  0.106721  -0.878301
0.334969  0.0454765  0.895639
0.00131499  -0.222347  -0.464797
0.520302  -0.119502  -0.697376
0.28436  -0.154047  -0.818552
-0.0525009  -0.196447  -0.45554
-0.105262  -0.153343  -0.480043
0.490177  0.0155034  0.388283
0.500436  -0.0965458  -0.789714
-0.101828  -0.162224  -0.44361
0.281847  -0.102924  -0.884462
-0.0116163  0.720939  -0.230741
0.373321  -0.0573487  0.525415
-0.0260726  0.720236  -0.19989
0.457351  0.00269192  0.486171
0.492926  -0.05665  -0.858567
0.366563  0.65761  0.12593
0.0130146  -0.00351002  0.530056
0.185925  -0.294246  -0.337982
0.346162  -0.336678  0.0899331
-0.0630684  0.182911  -0.936802
0.625935  -0.107399  -0.316303
0.419957  -0.0303682  0.514032
-0.0805853  0.145772  -0.924001
0.637462  -0.085443  -0.324241
0.206993  0.807762  0.301902
0.266639  0.824071  0.039001
0.663195  -0.028257  -0.249033
0.189949  0.819978  0.41765
0.669842  -0.01336  -0.340352
-0.117402  0.59565  -0.398356
0.680234  0.0138504  -0.343894
-0.135836  0.588677  -0.354477
0.221099  0.816226  0.393947
0.671961  -0.0047691  -0.282457
-0.113243  0.625293  -0.323265
-0.116744  0.143995  -0.898059
0.352812  0.689362  0.120923
0.275301  0.783312  -0.0921651
0.196164  0.800686  0.275185
-0.101235  0.674402  -0.215068
0.642948  -0.0918664  -0.196492
0.340549  -0.074503  0.539557
0.633371  -0.106166  -0.25028
0.199502  0.789247  0.249908
0.664685  -0.0232447  -0.220869
-0.126686  0.636193  -0.249674
0.672033  0.000985899  -0.224225
0.669363  0.00193976  -0.166267
0.0345708  0.726673  -0.266358
0.400902  0.606992  0.1659
0.014705  0.725553  -0.247201
0.448178  0.630552  0.112415
-0.163362  0.560452  -0.319503
-0.175109  0.538055  -0.327788
0.645339  -0.0050773  -0.0209273
0.303541  0.823692  0.0622957
-0.0908398  -0.040107  -0.834249
0.155121  0.793587  0.222821
-0.055214  -0.0568104  -0.85323
-0.0588138  0.685226  -0.285825
-0.0694848  -0.0699224  -0.820615
0.648136  -0.0745319  -0.146372
0.349112  0.553942  0.586488
0.279294  -0.304034  -0.26349
0.0945591  -0.186501  -0.725703
-0.136524  0.0322608  -0.841164
0.159178  -0.199602  -0.715425
0.653879  0.0035006  -0.0492871
-0.0881546  0.650532  -0.324253
-0.169483  0.561861  -0.251352
-0.121339  -0.00092573  -0.835684
0.66055  -0.0102451  -0.105604
0.224945  -0.201779  -0.716935
-0.102207  0.648234  -0.29489
0.16335  -0.17156  -0.787452
0.433589  0.653217  0.0946255
-0.105798  0.654571  -0.269379
0.306305  -0.301299  -0.264158
-0.15038  0.013684  -0.804129
0.362954  0.542261  0.564917
-0.106389  -0.0495111  -0.799271
0.169623  -0.126918  -0.859733
-0.142342  0.626633  -0.203974
0.67951  0.0220292  -0.255991
-0.235392  0.27623  -0.688529
4230  4198  1534  1534
4228  4829  4835  4835
7  4228  1653  1653
1653  4835  4230  4230
4198  4230  4835  4835
4835  1653  4228  4228
1628  1622  4803  4803
4233  4803  1622  1622
1622  1628  1618  1618
28  4803  1534  1534
4230  1534  4803  4803
4803  28  1628  1628
4233  4753  1653  1653
7  1653  4753  4753
1653  4230  4233  4233
4803  4233  4230  4230
4201  35  4942  4942
4198  4192  1534  1534
1534  4192  28  28
39  4192  4173  4173
4942  4173  4192  4192
4198  4835  4201  4201
4829  4201  4835  4835
4201  4942  4198  4198
4192  4198  4942  4942
1505  4209  4187  4187
4209  1505  1485  1485
19  1593  4211  4211
1593  4187  4211  4211
4209  4211  4187  4187
4211  4829  4228  4228
4201  4829  1485  1485
4209  1485  4829  4829
1485  35  4201  4201
19  4211  4238  4238
4829  4211  4209  4209
4238  4211  4228  4228
1692  19  4238  4238
4727  1692  1684  1684
4238  1684  1692  1692
7  1643  4771  4771
4239  4771  1643  1643
4771  4228  7  7
4238  4228  4771  4771
4239  4727  1684  1684
1684  4238  4239  4239
4771  4239  4238  4238
5043  1324  4130  4130
4130  4155  5043  5043
4148  1370  4155  4155
4155  4119  4148  4148
4119  4155  4130  4130
4155  4175  5043  5043
4175  4155  1370  1370
5123  70  1262  1262
5123  1262  4100  4100
4100  5134  5123  5123
1294  4130  5134  5134
4130  1294  4119  4119
75  5134  4100  4100
5134  75  1294  1294
5134  1324  5123  5123
1324  5134  4130  4130
5094  1284  70  70
4138  1274  1284  1284
1274  64  1284  1284
1333  4138  5094  5094
1284  5094  4138  4138
5087  5123  1324  1324
5094  70  5123  5123
1333  5094  5087  5087
5123  5087  5094  5094
4159  5087  1324  1324
1432  1333  5087  5087
5087  4159  1432  1432
4159  1324  5043  5043
4159  4160  1432  1432
45  1432  4160  4160
5043  4175  4159  4159
4175  4160  4159  4159
226  1121  1143  1143
5416  1143  1121  1121
1121  226  93  93
1125  1141  1143  1143
1222  1125  5416  5416
1143  5416  1125  1125
5452  4047  83  83
1121  93  4047  4047
1222  5416  1200  1200
5416  1121  5452  5452
4047  5452  1121  1121
5452  1200  5416  5416
524  1066  498  498
126  498  1066  1066
1066  524  103  103
1085  1080  1093  1093
1141  1085  106  106
106  1093  498  498
498  126  106  106
1093  106  1085  1085
226  4023  93  93
1066  103  1064  1064
1066  1064  4023  4023
126  1143  106  106
1141  106  1143  1143
126  1066  226  226
4023  226  1066  1066
226  1143  126  126
5495  431  1091  1091
86  4041  1165  1165
1165  435  431  431
431  5495  1165  1165
435  1165  4041  4041
1141  5482  98  98
98  1085  1141  1141
1085  98  1091  1091
5495  1091  98  98
1091  1080  1085  1085
5495  5487  1165  1165
86  1165  5487  5487
5487  5495  5482  5482
98  5482  5495  5495
4071  86  5487  5487
4071  5487  5482  5482
5482  5387  4071  4071
1222  1208  5387  5387
5387  1125  1222  1222
1125  5387  5482  5482
5482  1141  1125  1125
5387  77  4071  4071
77  5387  1208  1208
3969  1087  139  139
1087  973  139  139
973  1087  964  964
964  1004  973  973
964  3976  837  837
783  837  3976  3976
3976  964  3969  3969
1087  3969  964  964
3963  1002  3969  3969
3976  3969  1002  1002
3969  139  3963  3963
1266  5207  1268  1268
1266  1268  913  913
913  147  1266  1266
973  913  1268  1268
973  3937  139  139
1268  5207  3937  3937
3937  973  1268  1268
147  913  1224  1224
3953  1224  913  913
1224  936  147  147
987  3949  3953  3953
1224  3953  3949  3949
1004  913  973  973
1004  125  987  987
987  3953  1004  1004
913  1004  3953  3953
1004  964  990  990
3984  990  964  964
3981  125  990  990
990  125  1004  1004
1040  3981  3984  3984
990  3984  3981  3981
1028  837  783  783
3984  964  837  837
675  1028  1040  1040
109  1040  1028  1028
1040  3984  675  675
837  1028  675  675
837  675  3984  3984
636  646  1851  1851
3891  1851  646  646
1851  3856  636  636
646  636  186  186
677  1857  655  655
3889  655  1857  1857
655  178  677  677
1857  677  3856  3856
1542  807  810  810
161  810  807  807
810  3889  1542  1542
807  1542  3891  3891
1542  1857  1851  1851
3856  1851  1857  1857
1851  3891  1542  1542
1857  1542  3889  3889
767  771  1662  1662
3895  1662  771  771
1662  3878  767  767
771  767  168  168
640  1666  646  646
3891  646  1666  1666
646  186  640  640
1666  640  3878  3878
1521  779  807  807
161  807  779  779
807  3891  1521  1521
779  1521  3895  3895
1521  1666  1662  1662
3878  1662  1666  1666
1662  3895  1521  1521
1666  1521  3891  3891
526  540  2018  2018
3861  2018  540  540
2018  3837  526  526
540  526  202  202
589  2026  576  576
3858  576  2026  2026
576  198  589  589
2026  589  3837  3837
1835  669  673  673
178  673  669  669
673  3858  1835  1835
669  1835  3861  3861
1835  2026  2018  2018
3837  2018  2026  2026
2018  3861  1835  1835
2026  1835  3858  3858
630  636  1904  1904
3856  1904  636  636
1904  3851  630  630
636  630  186  186
538  1906  540  540
3861  540  1906  1906
540  202  538  538
1906  538  3851  3851
1847  677  669  669
178  669  677  677
669  3861  1847  1847
677  1847  3856  3856
1847  1906  1904  1904
3851  1904  1906  1906
1904  3856  1847  1847
1906  1847  3861  3861
554  580  1966  1966
3867  1966  580  580
1966  3842  554  554
580  554  198  198
616  1970  605  605
3866  605  1970  1970
1970  616  3842  3842
1797  721  727  727
174  727  721  721
727  3866  1797  1797
721  1797  3867  3867
1797  1970  1966  1966
3842  1966  1970  1970
1966  3867  1797  1797
1970  1797  3866  3866
673  665  1827  1827
3869  1827  665  665
1827  3858  673  673
665  673  178  178
576  1831  580  580
3867  580  1831  1831
580  198  576  576
1831  576  3858  3858
1781  715  721  721
174  721  715  715
721  3867  1781  1781
715  1781  3869  3869
1781  1831  1827  1827
3858  1827  1831  1831
1827  3869  1781  1781
1831  1781  3867  3867
665  660  1769  1769
3905  1769  660  660
1769  3869  665  665
660  665  178  178
715  1775  700  700
3902  700  1775  1775
700  174  715  715
1775  715  3869  3869
1413  851  859  859
157  859  851  851
859  3902  1413  1413
851  1413  3905  3905
1413  1775  1769  1769
3869  1769  1775  1775
1769  3905  1413  1413
1775  1413  3902  3902
810  803  1532  1532
3906  1532  803  803
1532  3889  810  810
803  810  161  161
655  1538  660  660
3905  660  1538  1538
660  178  655  655
1538  655  3889  3889
1395  847  851  851
157  851  847  847
851  3905  1395  1395
847  1395  3906  3906
1395  1538  1532  1532
3889  1532  1538  1538
1532  3906  1395  1395
1538  1395  3905  3905
3800  2433  2485  2485
2227  216  2433  2433
2433  3800  2227  2227
3800  500  2227  2227
504  2227  500  500
2433  415  379  379
2431  402  415  415
216  2431  2433  2433
415  2433  2431  2431
2433  379  2485  2485
3790  3764  402  402
2351  3789  3790  3790
3764  3790  3789  3789
3792  2431  216  216
3790  402  2431  2431
2351  3790  3792  3792
2431  3792  3790  3790
3822  3792  216  216
3792  3822  2185  2185
3792  2185  2351  2351
2227  504  3822  3822
3812  3822  504  504
3822  216  2227  2227
3822  3812  2185  2185
208  2185  3812  3812
130  138  17  17
3724  17  138  138
17  3689  130  130
138  130  258  258
175  23  150  150
3723  150  23  23
150  253  175  175
23  175  3689  3689
2921  313  317  317
239  317  313  313
317  3723  2921  2921
313  2921  3724  3724
2921  23  17  17
3689  17  23  23
17  3724  2921  2921
23  2921  3723  3723
254  263  3061  3061
3733  3061  263  263
3061  3709  254  254
263  254  243  243
136  3066  138  138
3724  138  3066  3066
138  258  136  136
3066  136  3709  3709
2907  273  313  313
239  313  273  273
313  3724  2907  2907
273  2907  3733  3733
2907  3066  3061  3061
3709  3061  3066  3066
3061  3733  2907  2907
3066  2907  3724  3724
8  34  623  623
3692  623  34  34
623  3668  8  8
34  8  272  272
78  627  71  71
3690  71  627  627
71  266  78  78
627  78  3668  3668
3303  166  171  171
253  171  166  166
171  3690  3303  3303
166  3303  3692  3692
3303  627  623  623
3668  623  627  627
623  3692  3303  3303
627  3303  3690  3690
122  130  194  194
3689  194  130  130
194  3685  122  122
130  122  258  258
29  200  34  34
3692  34  200  200
34  272  29  29
200  29  3685  3685
11  175  166  166
253  166  175  175
166  3692  11  11
175  11  3689  3689
11  200  194  194
3685  194  200  200
194  3689  11  11
200  11  3692  3692
57  74  414  414
3698  414  74  74
414  3675  57  57
74  57  266  266
96  422  92  92
3695  92  422  422
92  87  96  96
422  96  3675  3675
3248  217  219  219
249  219  217  217
219  3695  3248  3248
217  3248  3698  3698
3248  422  414  414
3675  414  422  422
414  3698  3248  3248
422  3248  3695  3695
171  160  3295  3295
3700  3295  160  160
3295  3690  171  171
160  171  253  253
71  3301  74  74
3698  74  3301  3301
74  266  71  71
3301  71  3690  3690
3240  210  217  217
249  217  210  210
217  3698  3240  3240
210  3240  3700  3700
3240  3301  3295  3295
3690  3295  3301  3301
3295  3700  3240  3240
3301  3240  3698  3698
160  152  3213  3213
3741  3213  152  152
3213  3700  160  160
152  160  253  253
210  3220  193  193
3738  193  3220  3220
193  249  210  210
3220  210  3700  3700
2806  357  361  361
233  361  357  357
361  3738  2806  2806
357  2806  3741  3741
2806  3220  3213  3213
3700  3213  3220  3220
3213  3741  2806  2806
3220  2806  3738  3738
317  303  2917  2917
3742  2917  303  303
2917  3723  317  317
303  317  239  239
150  2919  152  152
3741  152  2919  2919
152  253  150  150
2919  150  3723  3723
2778  353  357  357
233  357  353  353
357  3741  2778  2778
353  2778  3742  3742
2778  2919  2917  2917
3723  2917  2919  2919
2917  3742  2778  2778
2919  2778  3741  3741
3653  281  5427  5427
281  3653  3652  3652
3653  3654  5476  5476
4240  5476  3654  3654
5476  3652  3653  3653
5467  4214  1317  1317
3654  1317  4214  4214
4214  5467  5465  5465
3653  5427  1317  1317
1317  5427  5467  5467
1317  3654  3653  3653
3640  1980  5429  5429
281  5429  5427  5427
5429  281  3640  3640
1589  3640  281  281
1596  1980  3640  3640
5456  1596  1589  1589
3640  1589  1596  1596
1589  3652  1494  1494
3652  1589  281  281
5456  1494  1037  1037
1494  5456  1589  1589
1494  1019  5493  5493
5490  5493  1019  1019
5493  1037  1494  1494
1019  3652  5476  5476
3652  1019  1494  1494
2715  3591  316  316
5345  314  3591  3591
5399  5345  2715  2715
3591  2715  5345  5345
2715  3601  5399  5399
3603  2553  306  306
2553  3598  306  306
5339  3601  2715  2715
2715  316  5339  5339
3601  5339  3598  3598
2553  3603  5399  5399
304  5399  3603  3603
5399  3601  2553  2553
3598  2553  3601  3601
5315  5323  2941  2941
2689  2941  5323  5323
5323  5315  320  320
5331  2941  5330  5330
2687  5330  2941  2941
2941  5331  5315  5315
2689  2713  5356  5356
314  5356  2713  2713
5356  2687  2689  2689
2941  2689  2687  2687
3591  5336  316  316
2689  5323  2779  2779
314  2713  3591  3591
2713  2779  5336  5336
5336  3591  2713  2713
2779  2713  2689  2689
3588  5330  2874  2874
2652  2874  5330  5330
5330  3588  5331  5331
310  5371  2652  2652
2652  2876  2874  2874
3588  2874  2876  2876
2876  2652  5371  5371
2626  5356  314  314
2652  5330  2687  2687
310  2652  2626  2626
2652  2687  5356  5356
5356  2626  2652  2652
5404  310  2626  2626
2626  2451  5404  5404
5399  304  2451  2451
3607  2451  304  304
5345  2451  2626  2626
2626  314  5345  5345
2451  5345  5399  5399
2451  3607  5404  5404
302  5404  3607  3607
5241  3574  3572  3572
3572  3549  5241  5241
3310  3572  3574  3574
3286  322  3310  3310
3310  3574  3286  3286
3551  5209  346  346
3551  3549  5226  5226
5209  3551  5226  5226
3549  3551  5241  5241
5226  3813  3801  3801
3801  2299  5226  5226
340  5226  2299  2299
3813  5226  3549  3549
5226  340  5209  5209
3549  3572  3813  3813
3582  3813  3572  3572
3582  3572  3310  3310
5101  5104  4024  4024
3509  4024  5104  5104
4024  3491  5101  5101
5104  5101  368  368
5116  4027  5107  5107
3508  5107  4027  4027
5107  364  5116  5116
4027  5116  3491  3491
3835  5170  5174  5174
354  5174  5170  5170
5174  3508  3835  3835
5170  3835  3509  3509
3835  4027  4024  4024
3491  4024  4027  4027
4024  3509  3835  3835
4027  3835  3508  3508
5142  5145  3875  3875
3512  3875  5145  5145
3875  3505  5142  5142
5145  5142  358  358
5103  3877  5104  5104
3509  5104  3877  3877
5104  368  5103  5103
3877  5103  3505  3505
3825  5165  5170  5170
354  5170  5165  5165
5170  3509  3825  3825
5165  3825  3512  3512
3825  3877  3875  3875
3505  3875  3877  3877
3875  3512  3825  3825
3877  3825  3509  3509
5065  5071  4174  4174
3494  4174  5071  5071
4174  3473  5065  5065
5071  5065  378  378
5086  4176  5081  5081
3492  5081  4176  4176
4176  5086  3473  3473
4015  5112  5114  5114
364  5114  5112  5112
5114  3492  4015  4015
5112  4015  3494  3494
4015  4176  4174  4174
3473  4174  4176  4176
4174  3494  4015  4015
4176  4015  3492  3492
5098  5101  4063  4063
3491  4063  5101  5101
4063  3486  5098  5098
5101  5098  368  368
5070  4066  5071  5071
3494  5071  4066  4066
5071  378  5070  5070
4066  5070  3486  3486
4021  5116  5112  5112
364  5112  5116  5116
5112  3494  4021  4021
5116  4021  3491  3491
4021  4066  4063  4063
3486  4063  4066  4066
4063  3491  4021  4021
4066  4021  3494  3494
5083  5077  5086  5086
4136  5089  5077  5077
5124  3961  4014  4014
3961  4136  5083  5083
5077  5083  4136  4136
5083  4014  3961  3961
5114  5110  4013  4013
3500  4013  5110  5110
4013  3492  5114  5114
5110  5114  364  364
5081  4014  5083  5083
5083  5086  5081  5081
4014  5081  3492  3492
4013  5122  5124  5124
5124  4014  4013  4013
5122  4013  3500  3500
3492  4013  4014  4014
5110  5108  3941  3941
3516  3941  5108  5108
3941  3500  5110  5110
5108  5110  364  364
3942  5122  3500  3500
3793  5192  5193  5193
350  5193  5192  5192
5192  3793  3516  3516
3793  3942  3941  3941
3500  3941  3942  3942
3941  3516  3793  3793
5174  5167  3832  3832
3517  3832  5167  5167
3832  3508  5174  5174
5167  5174  354  354
5107  3834  5108  5108
3516  5108  3834  3834
5108  364  5107  5107
3834  5107  3508  3508
3779  5189  5192  5192
350  5192  5189  5189
5192  3516  3779  3779
5189  3779  3517  3517
3779  3834  3832  3832
3508  3832  3834  3834
3832  3517  3779  3779
3834  3779  3516  3516
3433  5052  4464  4464
388  4464  5052  5052
3433  5040  4374  4374
3444  4374  5040  5040
4374  5052  3433  3433
5011  4695  403  403
5011  403  4523  4523
5011  4464  401  401
4464  5011  3433  3433
4523  5040  5011  5011
5040  3433  5011  5011
4421  3418  3436  3436
5047  3438  4421  4421
401  5042  3436  3436
5042  401  4464  4464
3436  5047  4421  4421
5047  3436  5042  5042
4310  5047  5042  5042
5042  4334  4310  4310
4334  4464  388  388
4464  4334  5042  5042
3379  3354  4936  4936
4951  4893  3378  3378
3378  424  4951  4951
4893  4951  3354  3354
4893  4985  4986  4986
4986  3378  4893  4893
4985  4893  3379  3379
3354  3379  4893  4893
3371  4977  5007  5007
3381  5007  4977  4977
4977  3371  412  412
428  5007  4936  4936
3379  4936  5007  5007
5007  428  3371  3371
4985  3379  3381  3381
5007  3381  3379  3379
3361  3339  4895  4895
4909  5093  3358  3358
3358  432  4909  4909
5093  4909  3339  3339
5093  4951  424  424
424  3358  5093  5093
4951  5093  3361  3361
3339  3361  5093  5093
3346  4936  5190  5190
3354  5190  4936  4936
4936  3346  428  428
4899  5190  4895  4895
3361  4895  5190  5190
5190  4899  3346  3346
4951  3361  3354  3354
5190  3354  3361  3361
4903  4913  5305  5305
3365  5305  4913  4913
4913  4903  432  432
3363  4921  5308  5308
416  3363  5059  5059
5059  5308  5305  5305
5305  3365  5059  5059
5308  5059  3363  3363
5092  3358  424  424
4913  432  3358  3358
3365  4966  5059  5059
416  5059  4966  4966
4966  3365  5051  5051
3365  4913  5092  5092
3358  5092  4913  4913
5092  5051  3365  3365
5092  4944  5051  5051
4827  5051  4944  4944
4944  5092  424  424
3383  416  4966  4966
407  3383  4832  4832
4832  4966  5051  5051
5051  4827  4832  4832
4966  4832  3383  3383
4888  3378  4986  4986
4944  424  3378  3378
4827  4997  4832  4832
407  4832  4997  4997
4997  4827  3386  3386
4827  4944  4888  4888
3378  4888  4944  4944
4888  3386  4827  4827
295  508  4830  4830
295  4838  508  508
4867  179  295  295
295  4830  278  278
4867  295  287  287
278  287  295  295
1062  4818  4821  4821
4821  944  1062  1062
4818  508  4838  4838
4838  4821  4818  4818
508  4818  4830  4830
944  4821  864  864
3311  864  4821  4821
445  4821  4838  4838
4821  445  3311  3311
179  445  4838  4838
4881  4842  31  31
31  4842  179  179
445  179  4842  4842
5499  179  4867  4867
179  4838  295  295
5499  4876  4881  4881
438  4881  4876  4876
4881  31  5499  5499
179  5499  31  31
4770  3169  474  474
1901  469  3169  3169
4807  3219  3222  3222
3222  1901  4770  4770
3169  4770  1901  1901
1901  3222  3219  3219
4799  4801  1392  1392
4801  4799  460  460
4769  3196  4770  4770
3222  4770  3196  3196
4770  474  4769  4769
1392  4802  4807  4807
4807  3222  1392  1392
4802  1392  4801  4801
4747  3122  488  488
2343  484  3122  3122
1873  4778  1861  1861
469  1861  4778  4778
1861  1869  1873  1873
1873  2343  4747  4747
3122  4747  2343  2343
2343  1873  1869  1869
3169  2042  474  474
4745  2046  4747  4747
1873  4747  2046  2046
4747  488  4745  4745
469  4778  3169  3169
4778  2046  2042  2042
2042  3169  4778  4778
2046  4778  1873  1873
4755  3134  484  484
2231  4761  3134  3134
1763  4788  4789  4789
463  4789  4788  4788
4789  3179  1763  1763
1763  2231  4755  4755
3134  4755  2231  2231
2231  1763  3179  3179
3181  1861  469  469
2343  1869  4755  4755
1763  4755  1869  1869
4755  484  2343  2343
463  4788  3181  3181
4788  1869  1861  1861
1861  3181  4788  4788
1869  4788  1763  1763
4775  3181  469  469
3181  1696  4784  4784
1256  4784  1696  1696
4784  463  3181  3181
4814  1256  3239  3239
3239  1696  4775  4775
3181  4775  1696  1696
1696  3239  1256  1256
4807  4806  1244  1244
1244  3219  4807  4807
4806  4807  4802  4802
1901  3219  4775  4775
3239  4775  3219  3219
4775  469  1901  1901
1244  456  4814  4814
4814  3239  1244  1244
456  1244  4806  4806
3219  1244  3239  3239
3067  4692  519  519
2742  4702  4692  4692
4722  2742  3067  3067
4692  3067  2742  2742
2863  2852  2865  2865
2852  2863  505  505
3067  519  2869  2869
4722  2869  2865  2865
2865  2852  4722  4722
2869  4722  3067  3067
3284  3001  529  529
3001  3284  4672  4672
3037  4672  3284  3284
4672  525  3001  3001
3284  3041  3037  3037
3064  4692  3070  3070
3070  3059  3064  3064
4692  3064  519  519
4663  3041  3284  3284
3284  529  4663  4663
3041  4663  3059  3059
3070  4702  3037  3037
3037  3041  3070  3070
4702  3070  4692  4692
3059  3070  3041  3041
525  4672  3418  3418
4672  513  3416  3416
2957  3037  4702  4702
2957  3081  513  513
513  4672  2957  2957
3037  2957  4672  4672
4700  2957  4702  4702
495  3081  4700  4700
2957  4700  3081  3081
2737  2742  4722  4722
4700  4702  2742  2742
2737  4733  495  495
495  4700  2737  2737
2742  2737  4700  4700
2938  828  4587  4587
828  2902  4587  4587
4601  834  4590  4590
2935  4590  834  834
4590  547  4601  4601
834  4601  2902  2902
535  2935  436  436
436  834  828  828
2902  828  834  834
828  2938  436  436
834  436  2935  2935
2926  4624  501  501
2945  501  4624  4624
4624  2926  537  537
551  501  4587  4587
2938  4587  501  501
501  551  2926  2926
2938  4633  436  436
535  436  4633  4633
4633  2938  2945  2945
501  2945  2938  2938
4557  4560  1140  1140
2908  1140  4560  4560
1140  2885  4557  4557
4560  4557  567  567
4575  1144  4571  4571
2906  4571  1144  1144
4571  561  4575  4575
1144  4575  2885  2885
788  4597  4599  4599
547  4599  4597  4597
4599  2906  788  788
4597  788  2908  2908
788  1144  1140  1140
2885  1140  1144  1144
1140  2908  788  788
1144  788  2906  2906
2896  4587  954  954
2902  954  4587  4587
4587  2896  551  551
4558  960  4560  4560
2908  4560  960  960
4560  567  4558  4558
960  4558  2896  2896
823  4601  4597  4597
547  4597  4601  4601
4597  2908  823  823
4601  823  2902  2902
823  960  954  954
2896  954  960  960
954  2902  823  823
960  823  2908  2908
4569  4573  1081  1081
2918  1081  4573  4573
1081  2889  4569  4569
4573  4569  561  561
4584  1084  4583  4583
2914  4583  1084  1084
1084  4584  2889  2889
647  4612  4614  4614
541  4614  4612  4612
4614  2914  647  647
4612  647  2918  2918
647  1084  1081  1081
2889  1081  1084  1084
1081  2918  647  647
1084  647  2914  2914
4599  4595  776  776
2924  776  4595  4595
776  2906  4599  4599
4595  4599  547  547
4571  782  4573  4573
2918  4573  782  782
4573  561  4571  4571
782  4571  2906  2906
608  4610  4612  4612
541  4612  4610  4610
4612  2918  608  608
4610  608  2924  2924
608  782  776  776
2906  776  782  782
776  2924  608  608
782  608  2918  2918
4595  4592  571  571
2968  571  4592  4592
571  2924  4595  4595
4592  4595  547  547
4610  579  4609  4609
2964  4609  579  579
4609  541  4610  4610
579  4610  2924  2924
300  4655  4657  4657
531  4657  4655  4655
4657  2964  300  300
4655  300  2968  2968
300  579  571  571
2924  571  579  579
571  2968  300  300
579  300  2964  2964
2935  4637  430  430
2973  430  4637  4637
4637  2935  535  535
4590  434  4592  4592
2968  4592  434  434
4592  547  4590  4590
434  4590  2935  2935
268  4647  4655  4655
531  4655  4647  4647
4655  2968  268  268
4647  268  2973  2973
268  434  430  430
2935  430  434  434
430  2973  268  268
434  268  2968  2968
1600  2210  4510  4510
2838  4518  2210  2210
575  2838  1600  1600
2210  1600  2838  2838
1854  4537  4535  4535
4535  4537  581  581
1600  4510  4537  4537
575  1600  1854  1854
4537  1854  1600  1600
2803  2741  606  606
2741  2803  2799  2799
2799  4490  2741  2741
4518  2799  2803  2803
4508  4510  2395  2395
2210  2395  4510  4510
2395  2786  4508  4508
2786  2395  606  606
2803  606  2395  2395
2395  2210  4518  4518
4518  2803  2395  2395
4490  2799  2753  2753
2053  2753  2799  2799
2031  2068  2053  2053
2068  4496  2053  2053
2753  2053  4496  4496
4516  2799  4518  4518
2031  2053  4516  4516
2053  2799  4516  4516
1623  4516  4518  4518
4551  2031  1623  1623
4516  1623  2031  2031
4542  2838  575  575
1623  4518  2838  2838
4542  2872  4551  4551
4551  1623  4542  4542
2838  4542  1623  1623
3462  631  3221  3221
3221  4440  3462  3462
4440  3221  3214  3214
3214  3406  4440  4440
3221  3152  3214  3214
631  3152  3221  3221
4416  639  2592  2592
2592  4440  3406  3406
3406  4416  2592  2592
3462  4398  631  631
4398  3462  4396  4396
2592  4396  3462  3462
4396  649  4398  4398
3462  4440  2592  2592
639  4416  2610  2610
4328  2610  2661  2661
2610  3359  2661  2661
3359  2610  3355  3355
2610  4416  3406  3406
3406  3355  2610  2610
3406  3214  3355  3355
2704  3355  3214  3214
2910  2695  2704  2704
2695  3359  3355  3355
3355  2704  2695  2695
4085  3839  3849  3849
3839  3341  1092  1092
3341  3839  4085  4085
2476  684  2443  2443
2443  4273  2476  2476
4085  3849  2476  2476
2476  4273  4085  4085
2437  4085  4273  4273
684  2476  4236  4236
670  4236  2476  2476
670  2476  3849  3849
2551  670  3849  3849
4408  4410  4412  4412
4412  2383  2356  2356
2383  4412  4410  4410
4408  4475  694  694
4412  2356  4475  4475
4475  4408  4412  4412
4812  4281  4813  4813
2361  4813  4281  4281
4289  4813  4291  4291
4314  4291  4813  4813
4813  4289  4812  4812
4813  2361  4314  4314
2361  4281  2342  2342
4600  2383  4314  4314
4314  2361  4600  4600
2383  4600  2356  2356
2342  4600  2361  2361
4751  4291  2374  2374
4532  2374  4291  4291
4291  4751  4289  4289
2374  4298  4751  4751
697  2374  4532  4532
4314  2383  4532  4532
4532  4291  4314  4314
697  4532  2383  2383
4526  697  2383  2383
4410  4380  4369  4369
4366  4369  4380  4380
4369  4526  4410  4410
4410  4526  2383  2383
4380  4410  4408  4408
2240  2202  738  738
4964  2212  2240  2240
2202  2240  2212  2212
4964  2224  728  728
2240  738  2224  2224
2224  4964  2240  2240
2202  2083  5479  5479
2109  2202  2207  2207
2202  2109  2083  2083
2212  2207  2202  2202
2202  5479  738  738
2121  2207  4221  4221
734  4221  2207  2207
734  2207  2212  2212
4132  734  2212  2212
4964  720  4132  4132
4132  2212  4964  4964
2033  1999  4139  4139
2029  786  4145  4145
763  2029  502  502
502  4145  1999  1999
1999  2033  502  502
4145  502  2029  2029
772  4164  642  642
2045  642  4164  4164
642  2021  772  772
2021  642  4139  4139
2033  4139  642  642
4139  792  2021  2021
2033  4169  502  502
763  502  4169  4169
4169  2033  2045  2045
642  2045  2033  2033
1444  1038  1934  1934
2005  1934  1038  1038
1038  1444  808  808
2003  799  4117  4117
786  2003  926  926
926  4117  1934  1934
1934  2005  926  926
4117  926  2003  2003
792  4139  1038  1038
1999  1038  4139  4139
1038  1989  792  792
1038  808  1989  1989
2005  4145  926  926
786  926  4145  4145
4145  2005  1999  1999
1038  1999  2005  2005
1298  4116  1202  1202
739  1202  4116  4116
1202  1969  1298  1298
4116  1298  799  799
4128  798  4125  4125
4125  4123  4128  4128
798  4128  1969  1969
798  4154  4157  4157
4157  4125  798  798
4154  798  739  739
1969  1202  798  798
1202  739  798  798
915  2003  786  786
4116  799  2003  2003
4154  739  695  695
739  4116  915  915
2003  915  4116  4116
915  695  739  739
915  4142  695  695
221  695  4142  4142
4142  915  786  786
4154  275  4153  4153
4153  4157  4154  4154
275  4154  695  695
275  4180  4185  4185
4185  4153  275  275
4180  275  221  221
695  221  275  275
493  2029  763  763
4142  786  2029  2029
4180  221  462  462
221  4142  493  493
2029  493  4142  4142
493  462  221  221
2257  1764  4029  4029
1841  830  1764  1764
4074  1841  1860  1860
1764  2257  1841  1841
2257  1860  1841  1841
2988  4061  1860  1860
4069  1860  4061  4061
4035  1860  2257  2257
2257  4029  4035  4035
1860  4035  2988  2988
1860  4069  4074  4074
4012  844  1703  1703
2253  4012  850  850
1703  850  4012  4012
4012  2253  830  830
4002  1747  850  850
2253  850  1747  1747
830  2253  1764  1764
2253  1747  4029  4029
4029  1764  2253  2253
2496  5218  844  844
5218  2496  4057  4057
4012  830  2496  2496
4057  2496  830  830
2496  844  4012  4012
830  2104  4057  4057
830  1839  2104  2104
1612  2104  1839  1839
4051  4057  2104  2104
4087  4051  1612  1612
2104  1612  4051  4051
1584  1841  4074  4074
1839  830  1841  1841
1584  4080  1612  1612
4087  1612  4080  4080
1841  1584  1839  1839
1839  1584  1612  1612
875  3950  3298  3298
1629  3298  3950  3950
3298  1569  875  875
1569  3298  3955  3955
1625  3955  3298  3298
3955  871  1569  1569
1629  2934  3992  3992
858  3992  2934  2934
3992  1625  1629  1629
3298  1629  1625  1625
1635  3980  862  862
1629  3950  1608  1608
858  2934  1635  1635
2934  1608  3980  3980
3980  1635  2934  2934
1608  2934  1629  1629
3917  3922  333  333
1577  333  3922  3922
3922  3917  3918  3918
3935  333  3933  3933
1575  3933  333  333
333  3935  3917  3917
1577  3293  3959  3959
871  3959  3293  3293
3959  1575  1577  1577
333  1577  1575  1575
1569  3948  875  875
1577  3922  1559  1559
871  3293  1569  1569
3293  1559  3948  3948
3948  1569  3293  3293
1559  3293  1577  1577
3929  3933  245  245
1581  245  3933  3933
3933  3929  3935  3935
245  3943  3929  3929
1581  3224  3967  3967
867  3967  3224  3224
3967  245  1581  1581
1587  3959  871  871
1581  3933  1575  1575
867  3224  1587  1587
3224  1575  3959  3959
3959  1587  3224  3224
1575  3224  1581  1581
871  3955  3191  3191
1644  3191  3955  3955
3191  1587  871  871
1587  3191  3127  3127
3127  867  1587  1587
1644  2867  3997  3997
854  3997  2867  2867
3997  3127  1644  1644
3191  1644  3127  3127
1648  3992  858  858
1644  3955  1625  1625
854  2867  1648  1648
2867  1625  3992  3992
3992  1648  2867  2867
1625  2867  1644  1644
1516  1482  1518  1518
2391  1516  1520  1520
1518  1520  1516  1516
3884  3886  4735  4735
3886  3884  1518  1518
3884  1520  1518  1518
1482  908  1637  1637
1637  1518  1482  1482
1518  3819  3886  3886
3819  1518  1637  1637
1488  965  1482  1482
898  1486  1488  1488
965  1488  1486  1486
1488  1482  1516  1516
1528  1488  1516  1516
3159  898  1488  1488
1488  1528  3159  3159
1528  1516  2391  2391
2602  2594  3752  3752
3799  3756  2604  2604
3799  2604  2602  2602
2594  2602  2604  2604
1273  3783  2411  2411
2190  2411  3783  3783
3783  1273  917  917
929  2411  3752  3752
2602  3752  2411  2411
2411  929  1273  1273
2190  2125  3799  3799
3799  2602  2190  2190
2411  2190  2602  2602
3715  3719  3009  3009
1239  3009  3719  3719
3009  1160  3715  3715
3719  3715  941  941
3734  3011  3731  3731
3763  3731  3011  3011
3011  3734  1160  1160
3756  3763  3762  3762
3762  3011  3009  3009
1160  3009  3011  3011
3009  1239  3762  3762
3011  3762  3763  3763
1213  3752  2674  2674
2594  2674  3752  3752
3752  1213  929  929
3717  2679  3719  3719
1239  3719  2679  2679
3719  941  3717  3717
2679  3717  1213  1213
2594  2604  3762  3762
3756  3762  2604  2604
3762  1239  2594  2594
2594  2679  2674  2674
1213  2674  2679  2679
2679  2594  1239  1239
3747  2472  3739  3739
2472  3747  1178  1178
2472  3769  3765  3765
3769  2472  1257  1257
1178  1257  2472  2472
3763  1261  1257  1257
1261  3763  3756  3756
3731  1257  1178  1178
1257  3731  3763  3763
3769  1257  1261  1261
3767  3765  3769  3769
3767  3769  1261  1261
3809  3767  1357  1357
1261  1357  3767  3767
3799  1361  1357  1357
1361  3799  2125  2125
3756  1357  1261  1261
1357  3756  3799  3799
3809  1357  1361  1361
3347  1049  3657  3657
3347  3395  951  951
3395  3347  3657  3657
908  986  1049  1049
1049  986  3657  3657
714  3646  1049  1049
1049  3347  3696  3696
3696  714  1049  1049
4349  3696  951  951
3347  951  3696  3696
3879  832  1013  1013
3824  1005  832  832
3824  3612  3614  3614
3608  3614  3612  3612
3612  3824  3879  3879
832  3879  3824  3824
3604  900  995  995
3879  1013  3586  3586
3879  3586  900  900
3608  3612  3802  3802
3802  3612  3604  3604
3612  3879  3604  3604
900  3604  3879  3879
3561  3568  4210  4210
840  4210  3568  3568
4210  746  3561  3561
3568  3561  1025  1025
3575  1021  746  746
3590  836  840  840
836  3575  4210  4210
746  4210  3575  3575
4210  840  836  836
3585  832  4096  4096
4096  813  3585  3585
832  3585  1013  1013
3566  4099  3568  3568
840  3568  4099  4099
3568  1025  3566  3566
4099  3566  813  813
4045  1005  3590  3590
3590  840  4045  4045
1005  4045  832  832
4045  4099  4096  4096
813  4096  4099  4099
4096  832  4045  4045
4099  4045  840  840
3576  3569  1021  1021
4149  3580  3569  3569
3594  4149  3576  3576
3569  3576  4149  4149
3576  869  3594  3594
4149  3594  3982  3982
3590  873  3970  3970
3970  836  3590  3590
873  3590  1005  1005
3575  869  3576  3576
3576  1021  3575  3575
869  3575  836  836
3970  3593  3594  3594
1001  3594  3593  3593
3594  869  3970  3970
3593  3970  873  873
836  3970  869  869
3823  873  1005  1005
3593  921  1001  1001
921  3593  873  873
921  3623  3625  3625
3623  921  3823  3823
873  3823  921  921
3623  3614  3608  3608
3823  1005  3824  3824
3623  3823  3614  3614
3824  3614  3823  3823
656  707  3524  3524
701  3524  707  707
707  641  1391  1391
1391  714  707  707
609  656  3501  3501
3527  3501  656  656
3524  3527  656  656
656  1047  641  641
641  707  656  656
4463  3501  4345  4345
4466  3513  4463  4463
3534  4466  4345  4345
4463  4345  4466  4466
4345  3501  3527  3527
3527  4285  4345  4345
3527  3524  4285  4285
4345  4285  3534  3534
718  3534  4285  4285
4285  1027  718  718
1027  4285  3524  3524
3524  1126  1027  1027
1126  3524  701  701
4887  4884  3437  3437
3474  3440  4890  4890
3474  4890  4887  4887
4884  4887  4890  4890
465  3466  4793  4793
4697  4793  3466  3466
3466  465  1059  1059
1071  4793  3437  3437
4887  3437  4793  4793
4793  1071  465  465
4697  3472  3474  3474
3474  4887  4697  4697
4793  4697  4887  4887
3412  3421  5096  5096
440  5096  3421  3421
5096  372  3412  3412
3421  3412  1083  1083
3446  3430  5097  5097
3440  3446  3445  3445
3445  5097  5096  5096
372  5096  5097  5097
5096  440  3445  3445
5097  3445  3446  3446
426  3437  4957  4957
4884  4957  3437  3437
3437  426  1071  1071
3419  4959  3421  3421
440  3421  4959  4959
3421  1083  3419  3419
4959  3419  426  426
4884  4890  3445  3445
3440  3445  4890  4890
3445  440  4884  4884
4884  4959  4957  4957
426  4957  4959  4959
4959  4884  440  440
3434  4840  3432  3432
4840  3434  395  395
4840  3456  3458  3458
3456  4840  446  446
395  446  4840  4840
3446  450  446  446
450  3446  3440  3440
3430  446  395  395
446  3430  3446  3446
3456  446  450  450
3452  3458  3456  3456
3452  3456  450  450
3484  3452  539  539
450  539  3452  3452
3474  543  539  539
543  3474  3472  3472
3440  539  450  450
539  3440  3474  3474
3484  539  543  543
3676  3362  110  110
3362  3676  3073  3073
327  209  204  204
336  204  110  110
204  336  327  327
336  110  3362  3362
3265  3  1122  1122
1198  1120  3  3
1198  95  3321  3321
3316  3321  95  95
95  1198  3265  3265
3  3265  1198  1198
3265  1122  54  54
95  3265  3313  3313
54  3313  3265  3265
3186  3204  4278  4278
15  4278  3204  3204
4278  3282  3186  3186
3204  3186  1134  1134
3231  1128  3282  3282
3273  9  15  15
9  3231  4278  4278
3282  4278  3231  3231
4278  15  9  9
3261  3  4256  4256
4256  3307  3261  3261
3  3261  1122  1122
3198  4257  3204  3204
15  3204  4257  4257
3204  1134  3198  3198
4257  3198  3307  3307
1698  1120  3273  3273
3273  15  1698  1698
1120  1698  3  3
1698  4257  4256  4256
3307  4256  4257  4257
4256  3  1698  1698
4257  1698  15  15
4268  3229  1128  1128
4269  3243  3229  3229
3290  4269  4268  4268
3229  4268  4269  4269
4268  30  3290  3290
4269  3290  1572  1572
3273  33  1550  1550
1550  9  3273  3273
33  3273  1120  1120
3231  30  4268  4268
4268  1128  3231  3231
30  3231  9  9
1550  3285  3290  3290
1117  3290  3285  3285
3290  30  1550  1550
3285  1550  33  33
9  1550  30  30
1192  33  1120  1120
3285  105  1117  1117
105  3285  33  33
105  3325  3329  3329
3325  105  1192  1192
33  1192  105  105
3325  3321  3316  3316
1192  1120  1198  1198
3325  1192  3321  3321
1198  3321  1192  1192
3087  3268  4308  4308
3268  3087  3262  3262
3262  898  3268  3268
3254  3087  4308  4308
3258  3254  4308  4308
3171  3258  4308  4308
3268  3159  4308  4308
3165  4308  3159  3159
3171  4308  3165  3165
4430  3074  1172  1172
2900  1170  3074  3074
2997  2900  4430  4430
3074  4430  2900  2900
4430  3110  2997  2997
3125  4414  1162  1162
4414  3090  1162  1162
2891  3110  4430  4430
4430  1172  2891  2891
3110  2891  3090  3090
4414  3125  2997  2997
1157  2997  3125  3125
2997  3110  4414  4414
3090  4414  3110  3110
2836  2842  4470  4470
4427  4470  2842  2842
2842  2836  1176  1176
2868  4470  2862  2862
4425  2862  4470  4470
4470  2868  2836  2836
4427  2904  1170  1170
1170  4425  4427  4427
4470  4427  4425  4425
3074  4439  1172  1172
4439  3057  1172  1172
2840  3057  2842  2842
4427  2842  3057  3057
2842  1176  2840  2840
1170  2904  3074  3074
2904  3057  4439  4439
4439  3074  2904  2904
3057  2904  4427  4427
3034  2862  4420  4420
2862  3034  2868  2868
4420  3086  1166  1166
1166  3078  4420  4420
3034  4420  4460  4460
4460  4420  3078  3078
4420  2862  4425  4425
3086  4425  1170  1170
4425  3086  4420  4420
4418  3086  1170  1170
3131  1166  3086  3086
3021  3131  3133  3133
3086  4418  3131  3131
4418  3133  3131  3131
2997  1157  3133  3133
3138  3133  1157  1157
2900  3133  4418  4418
4418  1170  2900  2900
3133  2900  2997  2997
3133  3138  3021  3021
2755  2963  5412  5412
4520  5412  2963  2963
4520  2963  2688  2688
2932  2707  1205  1205
2755  4529  2932  2932
4529  2707  2932  2932
2755  5412  4529  4529
4520  2976  4492  4492
4492  5412  4520  4520
4699  4698  2588  2588
2606  4694  2616  2616
4654  2606  4658  4658
4658  2616  4699  4699
4698  4699  2616  2616
2616  4658  2606  2606
2650  2644  4669  4669
4651  4669  2644  2644
2644  2650  2648  2648
2590  4669  2588  2588
4699  2588  4669  4669
4669  2590  2650  2650
4651  2663  4658  4658
4654  4658  2663  2663
4658  4699  4651  4651
4669  4651  4699  4699
4736  4734  2537  2537
2839  1237  2561  2561
4694  2839  4696  4696
4696  2561  4736  4736
4734  4736  2561  2561
2561  4696  2839  2839
2584  2588  4707  4707
4698  4707  2588  2588
2588  2584  2590  2590
1243  4707  2537  2537
4736  2537  4707  4707
4707  1243  2584  2584
4698  2616  4696  4696
4694  4696  2616  2616
4696  4736  4698  4698
4707  4698  4736  4736
4728  2559  4719  4719
4687  4719  2559  2559
2559  4728  1237  1237
1223  2849  2630  2630
2630  4721  4719  4719
4719  4687  2630  2630
4721  2630  2849  2849
2559  1237  2839  2839
4687  4684  2630  2630
1223  2630  4684  4684
4687  2559  4694  4694
2839  4694  2559  2559
4694  4684  4687  4687
4694  2606  4684  4684
4632  4684  2606  2606
2880  1223  4684  4684
1211  2880  4632  4632
4684  4632  2880  2880
1211  4632  4628  4628
4632  2606  4654  4654
4654  4628  4632  4632
1255  2708  4763  4763
1246  1255  4763  4763
1205  1255  2522  2522
1255  1271  2708  2708
2522  2930  1205  1205
1246  2522  1255  1255
2260  2266  4954  4954
2611  4954  2266  2266
4954  2548  2260  2260
2266  2260  1306  1306
2294  4956  2270  2270
2609  2270  4956  4956
2270  1300  2294  2294
4956  2294  2548  2548
4898  2350  2354  2354
1281  2354  2350  2350
2354  2609  4898  4898
2350  4898  2611  2611
4898  4956  4954  4954
2548  4954  4956  4956
4954  2611  4898  4898
4956  4898  2609  2609
2332  2336  4919  4919
2621  4919  2336  2336
4919  2595  2332  2332
2336  2332  1289  1289
2262  4920  2266  2266
2611  2266  4920  4920
2266  1306  2262  2262
4920  2262  2595  2595
4892  2338  2350  2350
1281  2350  2338  2338
2350  2611  4892  4892
2338  4892  2621  2621
4892  4920  4919  4919
2595  4919  4920  4920
4919  2621  4892  4892
4920  4892  2611  2611
2170  2188  5014  5014
2554  5014  2188  2188
5014  2498  2170  2170
2188  2170  1321  1321
2214  5016  2205  2205
2552  2205  5016  5016
2205  1313  2214  2214
5016  2214  2498  2498
4950  2284  2288  2288
1300  2288  2284  2284
2288  2552  4950  4950
2284  4950  2554  2554
4950  5016  5014  5014
2498  5014  5016  5016
5014  2554  4950  4950
5016  4950  2552  2552
2256  2260  4972  4972
2548  4972  2260  2260
4972  2532  2256  2256
2260  2256  1306  1306
2186  4974  2188  2188
2554  2188  4974  4974
2188  1321  2186  2186
4974  2186  2532  2532
4952  2294  2284  2284
1300  2284  2294  2294
2284  2554  4952  4952
2294  4952  2548  2548
4952  4974  4972  4972
2532  4972  4974  4974
4972  2548  4952  4952
4974  4952  2554  2554
2192  2208  4999  4999
2576  4999  2208  2208
4999  2517  2192  2192
2208  2192  1313  1313
2242  5001  2230  2230
2570  2230  5001  5001
5001  2242  2517  2517
4937  2313  2317  2317
1295  2317  2313  2313
2317  2570  4937  4937
2313  4937  2576  2576
4937  5001  4999  4999
2517  4999  5001  5001
4999  2576  4937  4937
5001  4937  2570  2570
2288  2276  4946  4946
2581  4946  2276  2276
4946  2552  2288  2288
2276  2288  1300  1300
2205  4949  2208  2208
2576  2208  4949  4949
2208  1313  2205  2205
4949  2205  2552  2552
4933  2311  2313  2313
1295  2313  2311  2311
2313  2576  4933  4933
2311  4933  2581  2581
4933  4949  4946  4946
2552  4946  4949  4949
4946  2581  4933  4933
4949  4933  2576  2576
2276  2274  4928  4928
2627  4928  2274  2274
4928  2581  2276  2276
2274  2276  1300  1300
2311  4931  2303  2303
2623  2303  4931  4931
2303  1295  2311  2311
4931  2311  2581  2581
4872  2379  2385  2385
1275  2385  2379  2379
2385  2623  4872  4872
2379  4872  2627  2627
4872  4931  4928  4928
2581  4928  4931  4931
4928  2627  4872  4872
4931  4872  2623  2623
2354  2348  4894  4894
2629  4894  2348  2348
4894  2609  2354  2354
2348  2354  1281  1281
2270  4897  2274  2274
2627  2274  4897  4897
2274  1300  2270  2270
4897  2270  2609  2609
4869  2372  2379  2379
1275  2379  2372  2372
2379  2627  4869  4869
2372  4869  2629  2629
4869  4897  4894  4894
2609  4894  4897  4897
4894  2629  4869  4869
4897  4869  2627  2627
5044  1348  2488  2488
1348  2442  1982  1982
5053  2442  1348  1348
5044  5053  1348  1348
5053  5044  1340  1340
5044  1328  1340  1340
1768  1780  5248  5248
2378  5248  1780  1780
5248  2323  1768  1768
1780  1768  1396  1396
1820  5250  1790  1790
2375  1790  5250  5250
1790  1389  1820  1820
5250  1820  2323  2323
5188  1916  1922  1922
1373  1922  1916  1916
1922  2375  5188  5188
1916  5188  2378  2378
5188  5250  5248  5248
2323  5248  5250  5250
5248  2378  5188  5188
5250  5188  2375  2375
1884  1888  5215  5215
2388  5215  1888  1888
5215  2357  1884  1884
1888  1884  1379  1379
1770  5217  1780  1780
2378  1780  5217  5217
1780  1396  1770  1770
5217  1770  2357  2357
5181  1900  1916  1916
1373  1916  1900  1900
1916  2378  5181  5181
1900  5181  2388  2388
5181  5217  5215  5215
2357  5215  5217  5217
5215  2388  5181  5181
5217  5181  2378  2378
1683  1699  5304  5304
2329  5304  1699  1699
5304  2302  1683  1683
1699  1683  1408  1408
1722  5307  1714  1714
2327  1714  5307  5307
1714  1404  1722  1722
5307  1722  2302  2302
5245  1806  1810  1810
1389  1810  1806  1806
1810  2327  5245  5245
1806  5245  2329  2329
5245  5307  5304  5304
2302  5304  5307  5307
5304  2329  5245  5245
5307  5245  2327  2327
1766  1768  5261  5261
2323  5261  1768  1768
5261  2318  1766  1766
1768  1766  1396  1396
1697  5264  1699  1699
2329  1699  5264  5264
1699  1408  1697  1697
5264  1697  2318  2318
5247  1820  1806  1806
1389  1806  1820  1820
1806  2329  5247  5247
1820  5247  2323  2323
5247  5264  5261  5261
2318  5261  5264  5264
5261  2323  5247  5247
5264  5247  2329  2329
1711  1718  5288  5288
2337  5288  1718  1718
5288  2308  1711  1711
1718  1711  1404  1404
1749  5292  1740  1740
2331  1740  5292  5292
1740  1736  1749  1749
5292  1749  2308  2308
5239  1852  1858  1858
1385  1858  1852  1852
1858  2331  5239  5239
1852  5239  2337  2337
5239  5292  5288  5288
2308  5288  5292  5292
5288  2337  5239  5239
5292  5239  2331  2331
1810  1800  5240  5240
2339  5240  1800  1800
5240  2327  1810  1810
1800  1810  1389  1389
1714  5242  1718  1718
2337  1718  5242  5242
1718  1404  1714  1714
5242  1714  2327  2327
5236  1846  1852  1852
1385  1852  1846  1846
1852  2337  5236  5236
1846  5236  2339  2339
5236  5242  5240  5240
2327  5240  5242  5242
5240  2339  5236  5236
5242  5236  2337  2337
1800  1794  5232  5232
2392  5232  1794  1794
5232  2339  1800  1800
1794  1800  1389  1389
1846  5235  1830  1830
2390  1830  5235  5235
1830  1385  1846  1846
5235  1846  2339  2339
5157  1959  1963  1963
1367  1963  1959  1959
1963  2390  5157  5157
1959  5157  2392  2392
5157  5235  5232  5232
2339  5232  5235  5235
5232  2392  5157  5157
5235  5157  2390  2390
1922  1912  5184  5184
2394  5184  1912  1912
5184  2375  1922  1922
1912  1922  1373  1373
1790  5187  1794  1794
2392  1794  5187  5187
1794  1389  1790  1790
5187  1790  2375  2375
5149  1955  1959  1959
1367  1959  1955  1955
1959  2392  5149  5149
1955  5149  2394  2394
5149  5187  5184  5184
2375  5184  5187  5187
5184  2394  5149  5149
5187  5149  2392  2392
1621  2235  1537  1537
1621  1537  2281  2281
4763  2235  1423  1423
2235  1982  1537  1537
2235  4763  1982  1982
1423  2247  2249  2249
2247  1423  2235  2235
5322  2247  2295  2295
2295  2235  1621  1621
2235  2295  2247  2247
100  1302  65  65
2159  65  1302  1302
1302  100  1458  1458
1338  69  1311  1311
2157  1311  69  69
1311  1448  1338  1338
69  1338  65  65
1431  2157  5464  5464
5464  69  65  65
65  2159  5464  5464
69  5464  2157  2157
5488  2132  1436  1436
1302  1458  2132  2132
2159  1414  5464  5464
1431  5464  1414  1414
1414  2159  2169  2169
2159  1302  5488  5488
2132  5488  1302  1302
5488  2169  2159  2159
1203  1215  269  269
2100  269  1215  1215
269  2022  1203  1203
1215  1203  1470  1470
1241  282  1229  1229
2098  1229  282  282
1229  1468  1241  1241
282  1241  2022  2022
53  1330  1334  1334
1448  1334  1330  1330
1334  2098  53  53
1330  53  2100  2100
53  282  269  269
2022  269  282  282
269  2100  53  53
282  53  2098  2098
100  2082  1458  1458
1209  102  1215  1215
2100  1215  102  102
1215  1470  1209  1209
102  1209  2082  2082
59  1338  1330  1330
1448  1330  1338  1338
1330  2100  59  59
1338  59  65  65
59  102  100  100
2082  100  102  102
100  65  59  59
102  59  2100  2100
1217  1231  181  181
2116  181  1231  1231
181  2048  1217  1217
1231  1217  1468  1468
1267  187  1263  1263
2110  1263  187  187
187  1267  2048  2048
27  1375  1381  1381
1441  1381  1375  1375
1381  2110  27  27
1375  27  2116  2116
27  187  181  181
2048  181  187  187
181  2116  27  27
187  27  2110  2110
1334  1323  42  42
2124  42  1323  1323
42  2098  1334  1334
1323  1334  1448  1448
1229  46  1231  1231
2116  1231  46  46
1231  1468  1229  1229
46  1229  2098  2098
4  1369  1375  1375
1441  1375  1369  1369
1375  2116  4  4
1369  4  2124  2124
4  46  42  42
2098  42  46  46
42  2124  4  4
46  4  2116  2116
1323  1315  5500  5500
2179  5500  1315  1315
5500  2124  1323  1323
1315  1323  1448  1448
1369  1  1363  1363
2175  1363  1  1
1363  1441  1369  1369
1  1369  2124  2124
5450  1460  1464  1464
1427  1464  1460  1460
1464  2175  5450  5450
1460  5450  2179  2179
5450  1  5500  5500
2124  5500  1  1
5500  2179  5450  5450
1  5450  2175  2175
2157  1417  5461  5461
2181  5461  1417  1417
1417  2157  1431  1431
1311  5463  1315  1315
2179  1315  5463  5463
1315  1448  1311  1311
5463  1311  2157  2157
5443  1438  1460  1460
1427  1460  1438  1438
1460  2179  5443  5443
1438  5443  2181  2181
5443  5463  5461  5461
2157  5461  5463  5463
5461  2181  5443  5443
5463  5443  2179  2179
1480  1921  1484  1484
1921  1480  470  470
1480  1484  437  437
437  1474  1480  1480
761  774  897  897
1821  897  774  774
897  1799  761  761
774  761  1514  1514
821  901  797  797
1818  797  901  901
797  1510  821  821
901  821  1799  1799
769  919  923  923
1502  923  919  919
923  1818  769  769
919  769  1821  1821
769  901  897  897
1799  897  901  901
897  1821  769  769
901  769  1818  1818
894  896  809  809
1823  809  896  896
809  1813  894  894
896  894  1506  1506
768  812  774  774
1821  774  812  812
774  1514  768  768
812  768  1813  1813
749  912  919  919
1502  919  912  912
919  1821  749  749
912  749  1823  1823
749  812  809  809
1813  809  812  812
809  1823  749  749
812  749  1821  1821
672  686  979  979
1807  979  686  686
979  1735  672  672
686  672  1522  1522
981  716  1735  1735
889  815  819  819
1510  819  815  815
819  1803  889  889
815  889  1807  1807
889  981  979  979
1735  979  981  981
979  1807  889  889
981  889  1803  1803
755  761  930  930
1799  930  761  761
930  1789  755  755
761  755  1514  1514
682  932  686  686
1807  686  932  932
686  1522  682  682
932  682  1789  1789
891  821  815  815
1510  815  821  821
815  1807  891  891
821  891  1799  1799
891  932  930  930
1789  930  932  932
930  1799  891  891
932  891  1807  1807
710  692  716  716
953  722  692  692
865  870  877  877
870  953  710  710
692  710  953  953
710  877  870  870
819  811  874  874
1809  874  811  811
874  1803  819  819
811  819  1510  1510
981  877  710  710
710  716  981  981
877  981  1803  1803
874  860  865  865
865  877  874  874
860  874  1809  1809
1803  874  877  877
811  804  849  849
1829  849  804  804
849  1809  811  811
804  811  1510  1510
855  860  1809  1809
713  972  978  978
1498  978  972  972
972  713  1829  1829
713  855  849  849
1809  849  855  855
849  1829  713  713
923  914  760  760
1833  760  914  914
760  1818  923  923
914  923  1502  1502
797  765  804  804
1829  804  765  765
804  1510  797  797
765  797  1818  1818
702  967  972  972
1498  972  967  967
972  1829  702  702
967  702  1833  1833
702  765  760  760
1818  760  765  765
760  1833  702  702
765  702  1829  1829
1070  1533  1147  1147
1145  419  1169  1169
1533  1145  1147  1147
1169  1147  1145  1145
1533  419  1145  1145
1678  1123  1533  1533
1678  1533  1070  1070
1457  1388  223  223
276  1341  1453  1453
1453  1551  276  276
1341  276  1388  1388
1341  352  356  356
356  1453  1341  1341
352  1341  1457  1457
1388  1457  1341  1341
1428  325  1411  1411
1463  1411  325  325
325  1428  1547  1547
1553  1411  223  223
1457  223  1411  1411
1411  1553  1428  1428
352  1457  1463  1463
1411  1463  1457  1457
1651  129  1399  1399
1399  1329  1651  1651
129  1651  1557  1557
170  1461  1390  1390
1390  1555  170  170
1461  170  1329  1329
1461  276  1551  1551
1551  1390  1461  1461
276  1461  1399  1399
1329  1399  1461  1461
1378  223  1515  1515
1388  1515  223  223
223  1378  1553  1553
121  1515  129  129
1399  129  1515  1515
129  1557  121  121
1515  121  1378  1378
276  1399  1388  1388
1515  1388  1399  1399
143  163  1567  1567
1407  1567  163  163
163  143  1555  1555
1405  192  1568  1568
1549  308  1455  1455
308  1405  1455  1455
1455  1568  1567  1567
1567  1407  1455  1455
1568  1455  1405  1405
1459  1390  1551  1551
163  1555  1390  1390
1407  1447  1455  1455
1549  1455  1447  1447
1447  1407  1442  1442
1407  163  1459  1459
1390  1459  163  163
1459  1442  1407  1407
1459  260  1442  1442
1305  1442  260  260
260  1459  1551  1551
1467  1549  1447  1447
1541  1467  382  382
382  1447  1442  1442
1442  1305  382  382
1447  382  1467  1467
1335  1453  356  356
260  1551  1453  1453
1305  1303  382  382
1541  382  1303  1303
1303  1305  1471  1471
1305  260  1335  1335
1453  1335  260  260
1335  1471  1305  1305
3272  3266  1282  1282
3272  1936  3266  3266
1853  1936  3272  3272
1936  1853  1825  1825
1853  1282  1704  1704
1282  1853  3272  3272
2155  1106  3068  3068
3080  1602  1106  1106
3183  1163  1167  1167
1163  3080  2155  2155
1106  2155  3080  3080
2155  1167  1163  1163
3149  1175  2020  2020
2020  2080  3149  3149
1175  3149  1594  1594
3063  1167  2155  2155
2155  3068  3063  3063
1167  3063  2080  2080
2020  1585  3183  3183
3183  1167  2020  2020
1585  2020  1175  1175
2080  2020  1167  1167
3000  3014  2217  2217
1112  2217  3014  3014
3014  3000  1613  1613
3028  2217  3024  3024
1108  3024  2217  2217
2217  3028  3000  3000
3092  1108  1112  1112
2217  1112  1108  1108
2165  1106  2152  2152
2152  2161  2165  2165
1106  2165  3068  3068
3010  1112  3014  3014
3014  1613  3010  3010
1112  3010  2161  2161
2152  1602  3092  3092
3092  1112  2152  2152
1602  2152  1106  1106
2161  2152  1112  1112
3022  3024  2195  2195
1133  2195  3024  3024
3024  3022  3028  3028
1129  3050  2195  2195
2195  3050  3022  3022
2126  3116  3106  3106
1598  3106  3116  3116
3106  1129  2126  2126
3116  2126  1133  1133
2195  1133  2126  2126
2195  2126  1129  1129
3092  1137  2122  2122
2122  1108  3092  3092
1137  3092  1602  1602
1133  3024  1108  1108
2122  3112  3116  3116
1598  3116  3112  3112
3116  1133  2122  2122
3112  2122  1137  1137
1108  2122  1133  1133
2108  1137  1602  1602
3112  2114  2096  2096
1183  2096  2114  2114
2096  1598  3112  3112
2114  3112  1137  1137
3217  1183  1190  1190
1183  2114  2108  2108
1137  2108  2114  2114
2108  1190  1183  1183
3183  1196  1977  1977
1977  1163  3183  3183
1196  3183  1585  1585
3080  1190  2108  2108
2108  1602  3080  3080
1190  3080  1163  1163
1977  1580  3217  3217
3217  1190  1977  1977
1580  1977  1196  1196
1163  1977  1190  1190
2965  2911  2952  2952
2978  2300  2965  2965
2911  2965  2300  2300
2965  2952  2956  2956
2373  2459  2473  2473
2373  2911  955  955
2300  955  2911  2911
2473  2911  2373  2373
2911  2413  2952  2952
2413  2911  2473  2473
2353  4001  955  955
2353  955  2300  2300
2347  2353  2297  2297
2297  2353  2300  2300
1617  1734  2277  2277
2277  2347  2297  2297
2297  2273  2277  2277
2978  2972  2273  2273
1044  2273  2972  2972
2297  2300  2978  2978
2273  2984  2277  2277
1617  2277  2984  2984
2984  2273  1044  1044
2978  2273  2297  2297
907  863  2756  2756
903  2764  2776  2776
2764  1665  2776  2776
1650  903  2538  2538
2538  2776  863  863
863  907  2538  2538
2776  2538  903  903
893  2817  2556  2556
909  2556  2817  2817
2817  893  1655  1655
1673  2556  2756  2756
907  2756  2556  2556
2556  1673  893  893
907  2827  2538  2538
1650  2538  2827  2827
2827  907  909  909
2556  909  907  907
2720  2710  777  777
872  777  2710  2710
2710  2720  1687  1687
2731  2601  2723  2723
2723  2716  2731  2731
2601  2731  777  777
2601  2774  1665  1665
1665  2723  2601  2601
2774  2601  872  872
777  872  2601  2601
841  2756  2625  2625
863  2625  2756  2756
2756  841  1673  1673
2706  2625  2710  2710
872  2710  2625  2625
2710  1687  2706  2706
2625  2706  841  841
872  2776  2774  2774
1665  2774  2776  2776
2776  872  863  863
2625  863  872  872
2684  2729  2662  2662
879  2662  2729  2729
2662  2660  2684  2684
2729  2684  2716  2716
2748  2668  2746  2746
876  2746  2668  2668
2746  2740  2748  2748
2668  2748  2660  2660
2589  2798  2802  2802
1661  2802  2798  2798
2802  876  2589  2589
2798  2589  879  879
2589  2668  2662  2662
2660  2662  2668  2668
2662  879  2589  2589
2668  2589  876  876
1665  2768  2593  2593
885  2593  2768  2768
2593  2723  1665  1665
2723  2593  2729  2729
879  2729  2593  2593
2729  2716  2723  2723
2574  2793  2798  2798
1661  2798  2793  2793
2798  879  2574  2574
2793  2574  885  885
2593  885  2574  2574
2593  2574  879  879
920  2566  2768  2768
2566  885  2768  2768
2793  2568  2789  2789
911  2789  2568  2568
2789  1661  2793  2793
2568  2793  885  885
2512  2850  2855  2855
1646  2855  2850  2850
2855  911  2512  2512
2850  2512  920  920
2512  2568  2566  2566
885  2566  2568  2568
2566  920  2512  2512
2568  2512  911  911
903  2829  2534  2534
924  2534  2829  2829
2829  903  1650  1650
2764  2534  2768  2768
920  2768  2534  2534
2768  1665  2764  2764
2534  2764  903  903
920  2841  2850  2850
1646  2850  2841  2841
2841  920  924  924
2534  924  920  920
671  2587  1707  1707
683  1701  2587  2587
2587  671  683  683
671  689  683  683
2750  683  689  689
2587  2875  1716  1716
2875  2587  1701  1701
2587  1716  1707  1707
704  2859  2492  2492
2875  1701  2492  2492
1701  704  2492  2492
704  2750  2762  2762
2762  2819  704  704
704  1701  683  683
683  2750  704  704
2928  578  1732  1732
2419  1729  578  578
2897  2467  1723  1723
2467  2897  2905  2905
2897  2419  2928  2928
578  2928  2419  2419
2928  2905  2897  2897
2450  1725  2903  2903
614  2903  1725  1725
2903  603  2450  2450
2415  2905  2928  2928
2928  1732  2415  2415
2905  2415  603  603
1723  2467  614  614
2467  2905  2903  2903
603  2903  2905  2905
2903  614  2467  2467
2333  2341  2967  2967
587  2967  2341  2341
2341  2333  1745  1745
2371  2967  2369  2369
584  2369  2967  2967
2967  2371  2333  2333
2425  584  587  587
2967  587  584  584
2408  578  2923  2923
2923  574  2408  2408
578  2408  1732  1732
587  2341  2939  2939
2939  2341  574  574
2923  1729  2425  2425
2425  587  2923  2923
1729  2923  578  578
574  2923  2939  2939
2939  2923  587  587
552  2369  2948  2948
593  2948  2369  2369
2369  552  2371  2371
2438  591  593  593
593  2950  2948  2948
552  2948  2950  2950
2950  593  591  591
2425  597  2913  2913
2913  584  2425  2425
597  2425  1729  1729
593  2369  584  584
2913  2434  2438  2438
2438  593  2913  2913
2434  2913  597  597
584  2913  593  593
2895  597  1729  1729
1720  618  622  622
622  618  2895  2895
618  2434  2895  2895
597  2895  2434  2434
2895  1729  2419  2419
2895  2419  2897  2897
622  2895  1723  1723
2897  1723  2895  2895
2237  3026  3040  3040
3040  2986  536  536
536  2237  3040  3040
2986  3040  2758  2758
512  1778  506  506
506  3040  512  512
1778  512  3072  3072
5026  5020  512  512
3072  512  5020  5020
3026  512  3040  3040
5026  512  3026  3026
3026  2237  3016  3016
3016  5026  3026  3026
2237  536  3016  3016
2044  3129  3180  3180
3180  3174  2044  2044
3129  2044  1814  1814
2056  2071  2075  2075
2148  2056  3114  3114
3114  2075  3180  3180
3174  3180  2075  2075
2075  3114  2056  2056
2134  481  1798  1798
3129  1814  481  481
3101  2146  3114  3114
2148  3114  2146  2146
3114  3180  3101  3101
3101  3129  2134  2134
481  2134  3129  3129
3129  3101  3180  3180
1958  3195  3236  3236
3236  3232  1958  1958
3195  1958  1824  1824
1983  1979  1992  1992
2071  1983  3172  3172
3172  1992  3236  3236
3232  3236  1992  1992
1992  3172  1983  1983
2044  471  1814  1814
3195  1824  471  471
3174  2075  3172  3172
2071  3172  2075  2075
3172  3236  3174  3174
3174  3195  2044  2044
471  2044  3195  3195
3195  3174  3236  3236
3143  3212  1988  1988
477  2002  3215  3215
2002  2008  3215  3215
1804  477  3157  3157
3157  3215  3212  3212
3212  3143  3157  3157
3215  3157  477  477
2071  2060  3162  3162
3136  3162  2060  2060
3162  1983  2071  2071
1983  3162  1988  1988
3143  1988  3162  3162
1988  1979  1983  1983
3143  3140  3157  3157
1804  3157  3140  3140
3140  3143  3136  3136
3162  3136  3143  3143
3088  3136  2060  2060
492  1804  3140  3140
1788  492  3088  3088
3088  3140  3136  3136
3140  3088  492  492
2148  3084  3105  3105
3105  2056  2148  2148
2056  3105  2060  2060
3088  2060  3105  3105
2060  2071  2056  2056
1788  3088  3084  3084
3105  3084  3088  3088
3308  1867  396  396
447  3308  443  443
396  443  3308  3308
1867  5048  2272  2272
2272  396  1867  1867
1866  443  396  396
52  1867  1883  1883
1867  52  5048  5048
52  1883  400  400
1867  3276  1883  1883
3260  3276  1940  1940
1940  3308  447  447
3276  1867  3308  3308
3308  1940  3276  3276
261  1603  229  229
321  229  1603  1603
1603  261  1896  1896
1892  231  1624  1624
315  1624  231  231
231  1892  261  261
165  1737  1743  1743
1878  1743  1737  1737
1743  315  165  165
1737  165  321  321
165  231  229  229
261  229  231  231
229  321  165  165
231  165  315  315
1694  1700  184  184
324  184  1700  1700
184  311  1694  1694
1700  1694  1882  1882
1601  190  1603  1603
321  1603  190  190
1603  1896  1601  1601
190  1601  311  311
151  1724  1737  1737
1878  1737  1724  1724
1737  321  151  151
1724  151  324  324
151  190  184  184
311  184  190  190
184  324  151  151
190  151  321  321
1525  1507  1907  1907
277  1558  1507  1507
271  225  1640  1640
1892  1640  225  225
1640  218  271  271
271  277  1525  1525
1507  1525  277  277
277  271  218  218
1595  261  247  247
247  252  1595  1595
261  1595  1896  1896
1519  251  1525  1525
271  1525  251  251
1525  1907  1519  1519
251  1519  252  252
1892  225  261  261
225  251  247  247
252  247  251  251
247  261  225  225
251  225  271  271
1554  1544  1558  1558
270  1582  1544  1544
289  206  1672  1672
1886  1672  206  206
1672  283  289  289
289  270  1554  1554
1544  1554  270  270
270  289  283  283
301  1640  1630  1630
1630  1640  1892  1892
277  218  1554  1554
289  1554  218  218
1554  1558  277  277
1886  206  301  301
206  218  1640  1640
1640  301  206  206
218  206  289  289
1630  1624  196  196
332  196  1624  1624
196  301  1630  1630
1624  1630  1892  1892
301  196  1660  1660
328  1660  196  196
1660  1886  301  301
1773  328  332  332
196  332  328  328
1743  1731  155  155
337  155  1731  1731
155  315  1743  1743
1731  1743  1878  1878
332  1624  159  159
159  1624  315  315
119  1767  1773  1773
1870  1773  1767  1767
1773  332  119  119
1767  119  337  337
119  159  155  155
315  155  159  159
155  337  119  119
159  119  332  332
215  146  386  386
386  189  215  215
215  189  5064  5064
134  104  1945  1945
146  134  2420  2420
1945  2420  134  134
146  2420  386  386
1926  1995  134  134
104  134  1995  1995
1926  134  146  146
1382  1926  146  146
1475  1382  215  215
146  215  1382  1382
569  16  1972  1972
1177  1967  16  16
503  1252  1953  1953
1252  503  523  523
503  1177  569  569
16  569  1177  1177
569  523  503  503
72  521  1957  1957
521  55  1957  1957
1171  523  569  569
569  1972  1171  1171
523  1171  55  55
1953  1252  72  72
1252  523  521  521
55  521  523  523
521  72  1252  1252
5491  1110  654  654
559  654  1110  1110
1110  5491  1978  1978
1131  654  1127  1127
555  1127  654  654
654  1131  5491  5491
559  565  1184  1184
1967  1184  565  565
1184  555  559  559
654  559  555  555
16  1158  1972  1972
559  1110  6  6
1967  565  16  16
565  6  1158  1158
1158  16  565  565
6  565  559  559
5498  1127  625  625
545  625  1127  1127
1127  5498  1131  1131
545  533  38  38
1961  38  533  533
545  629  625  625
5498  625  629  629
629  545  38  38
47  1184  1967  1967
545  1127  555  555
1961  533  47  47
533  555  1184  1184
1184  47  533  533
555  533  545  545
499  47  1967  1967
76  1961  47  47
76  85  1270  1270
85  76  499  499
47  499  76  76
499  1967  1177  1177
499  1177  503  503
85  499  1953  1953
503  1953  499  499
838  294  1993  1993
712  1997  838  838
294  838  1997  1997
294  5449  1993  1993
5455  1995  5441  5441
705  5455  5441  5441
5441  732  705  705
1997  732  5441  5441
732  1997  712  712
723  993  1035  1035
1035  1031  723  723
993  723  2015  2015
747  773  775  775
895  747  980  980
980  775  1035  1035
1031  1035  775  775
775  980  747  747
853  5426  2007  2007
993  2015  5426  5426
963  881  980  980
895  980  881  881
980  1035  963  963
963  993  853  853
5426  853  993  993
993  963  1035  1035
1098  1051  1090  1090
1090  1088  1098  1098
1051  1098  2019  2019
653  648  661  661
773  653  1029  1029
1029  661  1090  1090
1088  1090  661  661
661  1029  653  653
723  5420  2015  2015
1051  2019  5420  5420
1031  775  1029  1029
773  1029  775  775
1029  1090  1031  1031
1031  1051  723  723
5420  723  1051  1051
1051  1031  1090  1090
1003  1069  657  657
5424  679  1075  1075
679  685  1075  1075
2011  5424  818  818
818  1075  1069  1069
1069  1003  818  818
1075  818  5424  5424
773  756  1023  1023
997  1023  756  756
1023  653  773  773
653  1023  657  657
1003  657  1023  1023
657  648  653  653
1003  999  818  818
2011  818  999  999
999  1003  997  997
1023  997  1003  1003
935  997  756  756
5431  2011  999  999
2001  5431  935  935
935  999  997  997
999  935  5431  5431
895  927  969  969
969  747  895  895
747  969  756  756
935  756  969  969
756  773  747  747
2001  935  927  927
969  927  935  935
2025  453  1221  1221
2025  1221  1148  1148
2035  453  1195  1195
1185  1834  1235  1235
1235  1195  1185  1185
1107  1195  453  453
2035  1195  1235  1235
1195  1107  1185  1185
1115  1185  1107  1107
1102  1115  1107  1107
1107  453  2025  2025
1102  1107  1138  1138
2025  1138  1107  1107
5358  256  1425  1425
5378  1425  256  256
256  5358  2057  2057
2055  1425  293  293
5376  293  1425  1425
1425  2055  5358  5358
1365  408  413  413
2043  413  408  408
413  5376  1365  1365
408  1365  5378  5378
1425  5378  1365  1365
1425  1365  5376  5376
381  383  1383  1383
5380  1383  383  383
1383  5373  381  381
383  381  2047  2047
248  1387  256  256
5378  256  1387  1387
256  2057  248  248
1387  248  5373  5373
1351  398  408  408
2043  408  398  398
408  5378  1351  1351
398  1351  5380  5380
1351  1387  1383  1383
5373  1383  1387  1387
1383  5380  1351  1351
1387  1351  5378  5378
144  132  2061  2061
1492  183  132  132
5361  1421  319  319
2055  319  1421  1421
319  1419  5361  5361
5361  1492  144  144
132  144  1492  1492
1492  5361  1419  1419
238  5358  1440  1440
1440  5355  238  238
5358  238  2057  2057
142  1446  144  144
5361  144  1446  1446
144  2061  142  142
1446  142  5355  5355
2055  1421  5358  5358
1421  1446  1440  1440
5355  1440  1446  1446
1440  5358  1421  1421
1446  1421  5361  5361
177  154  183  183
1478  195  154  154
5366  1412  359  359
2049  359  1412  1412
359  5363  5366  5366
5366  1478  177  177
154  177  1478  1478
1478  5366  5363  5363
5368  319  305  305
305  319  2055  2055
1492  1419  177  177
5366  177  1419  1419
177  183  1492  1492
2049  1412  5368  5368
1412  1419  319  319
319  5368  1412  1412
1419  1412  5366  5366
305  293  1406  1406
5384  1406  293  293
1406  5368  305  305
293  305  2055  2055
5368  1406  1394  1394
5382  1394  1406  1406
1394  2049  5368  5368
433  5382  5384  5384
1406  5384  5382  5382
413  404  1355  1355
5385  1355  404  404
1355  5376  413  413
404  413  2043  2043
5384  293  5376  5376
1332  429  433  433
2040  433  429  429
433  5384  1332  1332
429  1332  5385  5385
1332  5376  1355  1355
1355  5385  1332  1332
5376  1332  5384  5384
49  1606  5472  5472
49  5472  5314  5314
2072  10  5314  5314
5314  1627  2072  2072
49  5314  10  10
4254  5314  5319  5319
5314  4254  2091  2091
5442  5472  1606  1606
5472  5442  5319  5319
5314  2091  1627  1627
5472  5319  5314  5314
2076  1685  1675  1675
2076  1675  94  94
94  1675  1606  1606
5442  1606  1675  1675
5332  2076  94  94
2067  5332  94  94
1539  1606  49  49
1606  1539  94  94
5283  5260  5389  5389
5279  2107  5400  5400
2097  5279  1782  1782
1782  5400  5260  5260
5260  5283  1782  1782
5400  1782  5279  5279
5271  5413  1826  1826
5291  1826  5413  5413
5413  5271  2103  2103
2111  1826  5389  5389
5283  5389  1826  1826
1826  2111  5271  5271
5283  5414  1782  1782
2097  1782  5414  5414
5414  5283  5291  5291
1826  5291  5283  5283
1924  5351  5265  5265
5265  1918  1924  1924
5351  1924  2117  2117
5353  1930  5359  5359
5263  5359  1930  1930
5359  5357  5353  5353
1930  5353  1918  1918
2107  5263  5398  5398
5398  1930  5265  5265
1918  5265  1930  1930
1930  5398  5263  5263
5257  5389  1898  1898
5260  1898  5389  5389
5389  5257  2111  2111
5348  1898  5351  5351
5265  5351  1898  1898
5351  2117  5348  5348
1898  5348  5257  5257
1876  5400  5398  5398
2107  5398  5400  5400
5398  5265  1876  1876
5400  1876  5260  5260
1898  5260  1876  1876
1898  1876  5265  5265
1905  5362  1911  1911
5269  1911  5362  5362
1911  1902  1905  1905
5362  1905  5357  5357
5267  5374  1914  1914
5374  5372  1914  1914
1856  5407  5408  5408
2105  5408  5407  5407
5408  5267  1856  1856
5407  1856  5269  5269
1856  1914  1911  1911
1902  1911  1914  1914
1911  5269  1856  1856
1914  1856  5267  5267
5263  5397  1864  1864
5270  1864  5397  5397
5397  5263  2107  2107
5359  1864  5362  5362
5269  5362  1864  1864
5362  5357  5359  5359
1864  5359  5263  5263
1838  5406  5407  5407
2105  5407  5406  5406
5407  5269  1838  1838
5406  1838  5270  5270
1864  5270  1838  1838
1864  1838  5269  5269
5295  5270  5397  5397
5406  1832  5405  5405
5293  5405  1832  1832
5405  2105  5406  5406
1832  5406  5270  5270
2095  5293  1751  1751
1751  1832  5270  5270
5270  5295  1751  1751
1832  1751  5293  5293
5279  5418  1776  1776
5296  1776  5418  5418
5418  5279  2097  2097
2107  1776  5397  5397
5295  5397  1776  1776
1776  2107  5279  5279
5295  5421  1751  1751
2095  1751  5421  5421
5421  5295  5296  5296
1776  5296  5295  5295
5251  2013  5294  5294
5294  1976  5251  5251
1976  5253  5251  5251
5200  2077  5252  5252
2077  5200  5224  5224
5200  2013  5224  5224
2013  5200  5294  5294
5224  2065  2077  2077
5230  2065  5224  5224
5224  2013  5230  5230
2013  5251  5249  5249
5251  5102  5249  5249
5102  5251  5253  5253
5162  5166  2168  2168
2216  2162  5166  5166
5229  2137  5191  5191
5191  2216  5162  5162
5166  5162  2216  2216
2216  5191  2137  2137
5214  5216  2133  2133
2133  5183  5214  5214
5216  5214  2147  2147
5159  2160  5162  5162
5191  5162  2160  2160
5162  2168  5159  5159
2160  5159  5183  5183
2133  5223  5229  5229
5229  5191  2133  2133
5223  2133  5216  5216
5183  2133  2160  2160
2160  2133  5191  5191
5109  5115  2268  2268
5172  2268  5115  5115
5115  5109  5111  5111
5126  2268  5125  5125
5168  5125  2268  2268
2268  5126  5109  5109
5175  5168  5172  5172
2268  5172  5168  5168
5143  2168  2218  2218
5166  2218  2168  2168
2218  5164  5143  5143
5172  5115  5164  5164
2218  5166  5175  5175
2162  5175  5166  5166
5175  5172  2218  2218
5164  2218  5172  5172
5118  5125  2254  2254
5178  2254  5125  5125
5125  5118  5126  5126
2182  5127  2254  2254
2254  5127  5118  5118
5195  2182  5178  5178
2254  5178  2182  2182
5175  2162  2194  2194
2172  2194  2162  2162
2194  5168  5175  5175
5178  5125  5168  5168
2194  2172  5195  5195
2156  5195  2172  2172
5195  5178  2194  2194
5168  2194  5178  5178
2166  2172  2162  2162
5243  1024  2129  2129
2129  2172  2166  2166
2172  2129  1024  1024
5229  5227  2119  2119
2119  2137  5229  5229
5227  5229  5223  5223
2216  2137  2166  2166
2129  2166  2137  2137
2166  2162  2216  2216
2119  2141  5243  5243
5243  2129  2119  2119
2141  2119  5227  5227
2137  2119  2129  2129
2420  5230  5049  5049
5084  2065  2352  2352
5230  2352  2065  2065
2352  1945  5084  5084
2352  5230  2420  2420
5102  189  386  386
5249  386  5049  5049
386  5249  5102  5102
2458  4994  2234  2234
4994  2458  4988  4988
4988  2484  4994  4994
5079  5020  2234  2234
2458  2234  5020  5020
5069  5058  4939  4939
2493  2243  5058  5058
2493  4994  2484  2484
4994  2493  5069  5069
5058  5069  2493  2493
4994  2509  2234  2234
5069  4939  2509  2509
2509  4994  5069  5069
5072  2520  4960  4960
2478  2518  2520  2520
2228  2478  5072  5072
2520  5072  2478  2478
4960  2243  2493  2493
2228  5072  2470  2470
5072  4960  2484  2484
2493  2484  4960  4960
2484  2470  5072  5072
2484  4988  2470  2470
5039  2470  4988  4988
2220  2228  2470  2470
2470  5039  2220  2220
32  4900  2596  2596
4900  32  2586  2586
32  2596  4864  4864
4864  52  32  32
52  4864  2640  2640
2640  5048  52  52
2640  2272  5048  5048
2640  4849  2272  2272
4879  4849  2640  2640
2640  2557  4879  4879
2557  2640  4864  4864
2596  4914  2577  2577
4914  2596  4900  4900
4864  2577  2557  2557
2577  4864  2596  2596
2246  2577  4914  4914
2699  4823  2693  2693
4822  2693  4823  4823
2699  5036  5029  5029
5036  2699  2693  2693
5061  4820  4823  4823
4823  2717  5061  5061
2699  5029  2717  2717
2717  4823  2699  2699
4774  4779  2792  2792
2747  2792  4779  4779
4779  4774  4777  4777
4785  2792  4783  4783
4809  4783  2792  2792
2792  4785  4774  4774
2792  2747  4809  4809
2533  5029  2747  2747
2747  5060  2533  2533
2747  4779  5060  5060
2747  5036  4809  4809
5036  2747  5029  5029
2739  4795  4783  4783
4783  2738  2739  2739
4809  5036  2738  2738
2738  4783  4809  4809
2738  2292  2739  2739
2292  2738  5036  5036
5046  2292  5036  5036
5046  5036  2693  2693
2693  4822  5046  5046
2912  2815  4724  4724
2815  2912  2881  2881
2815  2881  2848  2848
4984  2848  2881  2881
2912  1221  5394  5394
5394  2881  2912  2912
2881  4717  4984  4984
4717  2881  5394  5394
2912  4724  4980  4980
2864  4980  4724  4724
4980  1221  2912  2912
2813  2864  4724  4724
2864  2813  4768  4768
4316  4768  2813  2813
2813  4724  3451  3451
4965  4945  4634  4634
4648  3055  4642  4642
4642  4650  4648  4648
3055  4648  4945  4945
3055  4679  4682  4682
4682  4642  3055  3055
4679  3055  4965  4965
4945  4965  3055  3055
4671  4673  3031  3031
4967  3031  4673  4673
4673  4671  4668  4668
4638  3031  4634  4634
4965  4634  3031  3031
3031  4638  4671  4671
4679  4965  4967  4967
3031  4967  4965  4965
4948  4943  4593  4593
4603  3089  4611  4611
4611  4606  4603  4603
3089  4603  4943  4943
3089  4648  4650  4650
4650  4611  3089  3089
4648  3089  4948  4948
4943  4948  3089  3089
4630  4634  3062  3062
4945  3062  4634  4634
4634  4630  4638  4638
4596  3062  4593  4593
4948  4593  3062  3062
3062  4596  4630  4630
4648  4948  4945  4945
3062  4945  4948  4948
3069  4613  3075  3075
3039  3075  4613  4613
4613  3069  4606  4606
4622  3045  4620  4620
3045  4622  3075  3075
3045  4660  4661  4661
2340  4661  4660  4660
4661  4620  3045  3045
4660  3045  3039  3039
3075  3039  3045  3045
3051  4611  4650  4650
4613  4606  4611  4611
3039  4659  4660  4660
2340  4660  4659  4659
4659  3039  3035  3035
3039  4613  3051  3051
4611  3051  4613  4613
3051  3035  3039  3039
3051  4644  3035  3035
2949  3035  4644  4644
4644  3051  4650  4650
4968  2340  4659  4659
2334  4968  2962  2962
2962  4659  3035  3035
3035  2949  2962  2962
4659  2962  4968  4968
2995  4642  4682  4682
4644  4650  4642  4642
2949  4685  2962  2962
2334  2962  4685  4685
4685  2949  2985  2985
2949  4644  2995  2995
4642  2995  4644  4644
2995  2985  2949  2949
4552  4907  732  732
690  732  4907  4907
4907  3344  690  690
4896  690  3344  3344
4552  4934  4932  4932
4846  4934  4930  4930
4854  3267  2403  2403
2393  3267  5342  5342
3267  2393  2403  2403
4870  3267  4854  4854
3275  3306  2407  2407
2407  4874  3275  3275
4854  2403  4874  4874
4874  2407  4854  4854
4874  2397  3275  3275
4874  2403  2397  2397
3235  2403  2393  2393
2397  2403  3235  3235
3342  4907  3156  3156
3342  3368  3344  3344
3344  4907  3342  3342
3360  3342  3156  3156
3156  4834  3360  3360
3360  2093  3368  3368
3368  3342  3360  3360
3097  1976  4834  4834
1976  3097  4836  4836
3097  4834  3156  3156
4846  4836  3097  3097
4368  4350  4341  4341
4341  3312  4368  4368
2422  3399  4368  4368
4824  4368  3399  3399
4368  3312  2422  2422
4773  2432  4817  4817
4350  4817  2432  2432
4341  4858  3312  3312
4350  2432  4341  4341
4858  4341  2432  2432
3411  4819  4817  4817
3411  4817  4350  4350
3415  3411  4350  4350
4350  4368  3415  3415
4368  4824  3415  3415
3459  4290  4282  4282
4311  3459  3463  3463
4282  3463  3459  3459
4303  4306  3463  3463
4276  3463  4282  4282
3463  4276  4303  4303
4311  3463  4306  4306
3490  4797  4261  4261
4261  4797  4286  4286
4279  4282  3479  3479
3479  4797  4279  4279
3479  4290  4286  4286
4286  4797  3479  3479
4290  3479  4282  4282
4286  3487  4261  4261
3487  2832  4261  4261
4297  3487  4286  4286
4294  4286  4290  4290
4286  4294  4297  4297
3459  4294  4290  4290
4313  3453  3459  3459
3453  4294  3459  3459
4313  3459  4311  4311
3520  4776  4787  4787
4776  2460  4766  4766
4773  4787  4776  4776
4776  4766  4773  4773
4781  3541  2460  2460
2453  3531  4781  4781
3531  3541  4781  4781
4776  4782  4781  4781
4781  2460  4776  4776
2453  4781  4782  4782
3520  4242  4782  4782
4782  4776  3520  3520
4782  4242  2453  2453
2449  2453  4242  4242
4741  4135  3581  3581
3581  4059  4741  4741
4065  4059  4082  4082
4059  3581  4082  4082
3647  4082  3581  3581
2462  3647  3581  3581
4135  4137  3581  3581
2462  3581  4137  4137
3635  4720  3611  3611
3635  2503  3615  3615
4720  3635  2487  2487
3615  2487  3635  3635
2503  3635  3641  3641
3627  3639  3641  3641
3641  4004  3627  3627
4004  3641  3635  3635
5347  3627  4004  4004
4048  5347  4004  4004
4004  3611  4048  4048
3635  3611  4004  4004
3611  2482  4048  4048
3927  4703  3643  3643
3927  4172  4615  4615
3927  3661  4172  4172
3927  4615  4703  4703
3940  3903  3661  3661
3643  3661  3927  3927
2507  3940  3661  3661
3661  3643  2507  2507
3643  2462  2507  2507
3740  3760  3814  3814
4666  3820  3760  3760
4670  4666  3740  3740
3760  3740  4666  4666
4670  3740  2535  2535
3785  3788  3784  3784
3757  3784  3788  3788
3788  3785  3777  3777
3785  3784  3754  3754
3820  3754  3757  3757
3784  3757  3754  3754
3760  3795  3814  3814
3757  3788  3795  3795
3820  3757  3760  3760
3795  3760  3757  3757
3754  3806  3785  3785
3806  3754  3771  3771
4653  3771  3754  3754
3743  4653  3754  3754
3743  3754  3820  3820
3703  3743  3820  3820
2529  3703  4666  4666
3820  4666  3703  3703
2529  4666  4670  4670
3810  3826  3559  3559
4608  4517  3571  3571
3810  3559  4517  4517
4517  4608  3810  3810
4581  3830  3860  3860
3845  3826  3830  3830
1932  4756  3860  3860
3860  3830  1932  1932
3830  1939  1932  1932
1939  3830  3826  3826
4760  3808  3810  3810
3808  1939  3826  3826
3826  3810  3808  3808
4760  3810  4608  4608
2567  2573  3890  3890
4572  3642  3663  3663
2567  3890  4572  4572
3642  4572  3890  3890
2573  4554  3920  3920
3617  3642  3924  3924
3890  3924  3642  3642
2573  3920  3890  3890
3924  3890  3920  3920
4559  3946  4554  4554
3946  4559  3659  3659
4559  4554  2573  2573
4577  4559  2573  2573
3677  3659  4577  4577
4577  3659  4559  4559
4577  2573  2567  2567
2751  4534  4008  4008
4008  4534  2598  2598
2598  3559  3845  3845
4008  2598  3845  3845
4525  4517  3559  3559
4517  3999  3571  3571
4517  4525  3999  3999
4525  3559  2598  2598
4525  4332  3999  3999
4332  4525  2598  2598
2620  3511  4073  4073
4073  4072  2620  2620
4072  4073  3515  3515
4507  3515  4073  4073
3547  4507  4073  4073
4562  2614  4037  4037
4037  4031  3547  3547
3547  4073  4037  4037
4562  4037  3511  3511
3511  4037  4073  4073
4494  4072  4067  4067
3515  4067  4072  4072
4494  3496  2624  2624
4487  2624  3496  3496
3496  4494  4067  4067
4494  2624  4075  4075
4072  4075  2620  2620
4075  4072  4494  4494
4070  4489  3496  3496
3526  3528  3532  3532
3532  3528  4070  4070
3528  4092  4070  4070
4489  4070  4092  4092
4498  4067  3515  3515
4070  3496  4067  4067
3526  3532  4498  4498
3532  4070  4067  4067
4067  4498  3532  3532
4513  4498  3515  3515
3525  3526  4498  4498
3548  3525  4513  4513
4498  4513  3525  3525
3545  4507  3547  3547
3545  3547  4031  4031
4513  3515  4507  4507
3545  4515  4513  4513
3548  4513  4515  4515
4507  3545  4513  4513
4477  2642  4458  4458
4477  4458  4578  4578
4458  4140  2634  2634
2634  4578  4458  4458
3422  4458  2642  2642
4111  4168  2642  2642
2642  4168  3422  3422
2381  2580  4111  4111
4111  2580  4168  4168
2642  4118  4111  4111
4118  2642  4477  4477
4452  4431  3349  3349
4446  3364  4431  4431
3384  4446  4452  4452
4431  4452  4446  4446
4452  4227  2656  2656
3352  4227  3349  3349
4452  3349  4227  4227
4246  4424  3334  3334
4432  2665  4424  4424
4424  4246  4432  4432
3348  3349  4246  4246
4431  4246  3349  3349
3349  3348  3352  3352
3337  4246  3334  3334
4246  3337  3348  3348
4246  4431  4432  4432
3364  4432  4431  4431
4436  4426  2665  2665
2659  4234  4235  4235
4426  4436  4235  4235
4426  4235  4234  4234
4432  3364  4436  4436
3373  4436  3364  3364
4436  2665  4432  4432
4436  3373  4235  4235
2659  4235  3373  3373
4453  3373  3364  3364
4191  2659  3373  3373
2654  3396  4453  4453
3396  4191  4453  4453
3373  4453  4191  4191
3397  4446  3384  3384
4453  3364  4446  4446
2654  4453  3397  3397
4446  3397  4453  4453
2669  4417  2719  2719
4403  4304  4394  4394
4284  4403  4292  4292
4284  4292  4401  4401
4413  4304  4403  4403
4413  4403  4284  4284
4267  4284  4401  4401
4267  4401  4417  4417
4417  2669  4267  4267
4323  4342  2701  2701
2701  4327  4323  4323
3128  3132  4327  4327
4323  4327  3132  3132
4376  2701  3095  3095
3095  3033  4376  4376
4371  4327  2701  2701
2701  4342  3095  3095
4338  4357  4379  4379
4357  4338  3102  3102
3095  3083  4379  4379
3083  3095  4342  4342
4379  3033  3095  3095
4338  4379  3083  3083
4317  3102  4338  4338
4319  4338  3083  3083
4338  4319  4317  4317
4323  3141  3083  3083
3083  4342  4323  4323
4319  3083  3141  3141
4365  601  3573  3573
4365  4292  601  601
4725  2719  4372  4372
4725  4372  4741  4741
4365  4741  4372  4372
2736  4352  4435  4435
4415  4435  4352  4352
4354  2734  4435  4435
2726  4354  4415  4415
4435  4415  4354  4354
2726  4415  4355  4355
4415  4352  2781  2781
2781  4355  4415  4415
4339  2685  2709  2709
4344  2709  2685  2685
2734  4348  4344  4344
4344  2685  4361  4361
2734  4344  4435  4435
4344  4361  2736  2736
2736  4435  4344  4344
4339  2709  4450  4450
4348  4450  2709  2709
4450  4448  4339  4339
4347  2767  2759  2759
4351  2759  2767  2767
2767  4347  4348  4348
4450  4348  4347  4347
4351  4348  2734  2734
4348  2709  4344  4344
4348  4351  2767  2767
4356  4419  2734  2734
4419  4351  2734  2734
4351  4419  2761  2761
4356  2761  4419  4419
4356  2734  4354  4354
2726  4359  2820  2820
2721  2820  4359  4359
2820  4356  2726  2726
4354  2726  4356  4356
2751  2757  4534  4534
3422  4332  4534  4534
4332  3422  4168  4168
4543  2441  2456  2456
4504  2456  2441  2441
2441  4543  2435  2435
2456  4504  2445  2445
2445  4521  2456  2456
2499  2445  4504  4504
4511  4320  2763  2763
2441  2435  4320  4320
2499  4504  4502  4502
4504  2441  4511  4511
4320  4511  2441  2441
4511  4502  4504  4504
4524  2414  4543  4543
4524  2456  4521  4521
2456  4524  4543  4543
4543  2401  2435  2435
4533  4330  4309  4309
4533  4315  2765  2765
4315  4521  2445  2445
4524  4521  4309  4309
4533  4309  4521  4521
4309  2414  4524  4524
4521  4315  4533  4533
4324  4315  2445  2445
4322  2765  4315  4315
2516  4322  4324  4324
4315  4324  4322  4322
2499  2489  4505  4505
4325  4505  2489  2489
4505  2445  2499  2499
4324  2445  4505  4505
2516  4324  4325  4325
4505  4325  4324  4324
4296  4549  4767  4767
4293  4598  2198  2198
4283  2198  4598  4598
4293  2198  4288  4288
4288  4549  4293  4293
4549  4288  4767  4767
4578  2634  4598  4598
4598  4293  4578  4578
4293  4549  4578  4578
2330  2783  2376  2376
2376  4296  2330  2330
2376  4549  4296  4296
2041  4656  4639  4639
2801  4274  4639  4639
4635  4656  4536  4536
2801  4639  4318  4318
4318  4639  4635  4635
4639  4656  4635  4635
4691  2041  4262  4262
2041  4691  1681  1681
4262  2009  4691  4691
4274  4262  4639  4639
2041  4639  4262  4262
4686  2009  4266  4266
4686  4266  4680  4680
2079  4680  4266  4266
4262  4274  4266  4266
2089  4266  4274  4274
4266  2009  4262  4262
2079  4266  2089  2089
2151  2079  2089  2089
2089  4626  2151  2151
2145  2151  4626  4626
4626  4274  2801  2801
4274  4626  2089  2089
1932  4288  4756  4756
4288  1932  1939  1939
1939  4767  4288  4288
4756  4283  3119  3119
4767  1939  3808  3808
3808  4296  4767  4767
4296  3808  4760  4760
4216  4200  2851  2851
1631  2846  4200  4200
4200  4216  1631  1631
4216  4208  4213  4213
4216  2851  4208  4208
4204  4186  2856  2856
2846  4202  4204  4204
4186  4204  4202  4202
4200  4197  2851  2851
4204  2856  4197  4197
2846  4204  4200  4200
4197  4200  4204  4204
4205  4189  4202  4202
1535  2854  4189  4189
4189  4205  1535  1535
4206  4202  2846  2846
1535  4205  4206  4206
4202  4206  4205  4205
1642  4206  2846  2846
4222  1535  4206  4206
4206  1642  4222  4222
1642  2846  1631  1631
5032  5234  2866  2866
4172  2866  5234  5234
4615  4172  1410  1410
4161  5032  2866  2866
3903  3678  4161  4161
2866  3903  4161  4161
5050  5085  4144  4144
4815  5085  1067  1067
5055  1067  5085  5085
1067  1053  4815  4815
5085  5050  5055  5055
5140  4217  1015  1015
1015  4217  1053  1053
1053  1067  1015  1015
1015  4646  5140  5140
2883  5129  1015  1015
4646  1015  5129  5129
2883  1015  1067  1067
5090  2883  1067  1067
2883  5090  1111  1111
4152  5055  5050  5050
1067  5055  5090  5090
5055  4152  5090  5090
4120  5186  4413  4413
5202  4413  5186  5186
4120  5032  4156  4156
750  5202  5186  5186
4120  4156  5186  5186
4172  2893  1410  1410
2893  4172  5234  5234
5194  5032  4120  4120
2893  5234  5194  5194
5032  5194  5234  5234
5194  5155  2893  2893
5365  448  5360  5360
5309  5360  448  448
448  5365  2929  2929
4095  5344  480  480
2916  4095  5313  5313
5313  480  5360  5360
5360  5309  5313  5313
480  5313  4095  4095
5325  4089  2922  2922
448  2929  4089  4089
5309  592  5313  5313
2916  5313  592  592
592  5309  5306  5306
5309  448  5325  5325
4089  5325  448  448
5325  5306  5309  5309
5349  4064  384  384
384  5365  5349  5349
5365  5369  2929  2929
384  2943  5369  5369
5365  480  5349  5349
5344  5349  480  480
480  5365  5360  5360
5369  5365  384  384
527  420  4083  4083
4083  420  391  391
509  527  4083  4083
4083  5344  4095  4095
5349  5344  391  391
4083  391  5344  5344
391  4064  5349  5349
509  4083  4103  4103
4103  4083  4095  4095
4101  509  4103  4103
2916  596  5311  5311
4105  5311  596  596
5311  4095  2916  2916
4103  4095  5311  5311
4105  5282  4101  4101
615  4101  5282  5282
4101  4103  4105  4105
5311  4105  4103  4103
4046  20  227  227
51  227  20  20
312  4190  4044  4044
214  312  227  227
227  44  214  214
312  214  4190  4190
4046  227  312  312
213  117  4028  4028
255  4028  117  117
117  213  2981  2981
20  4038  255  255
255  2975  4028  4028
2975  255  4038  4038
44  227  51  51
51  40  44  44
117  2981  40  40
51  20  255  255
40  51  117  117
117  51  255  255
5480  4030  2975  2975
4032  5494  180  180
5494  4032  4030  4030
5494  5480  286  286
286  180  5494  5494
4030  5480  5494  5494
4043  4038  20  20
5480  2975  4038  4038
4038  4043  5480  5480
4056  4043  20  20
5480  4043  4054  4054
4054  286  5480  5480
4043  4056  2951  2951
4043  2951  4054  4054
4056  20  4046  4046
2951  4056  4058  4058
4058  4056  4046  4046
451  449  3256  3256
367  21  363  363
2991  363  21  21
21  367  451  451
367  3005  451  451
449  451  3005  3005
21  385  3289  3289
451  3256  385  385
385  21  451  451
5434  3218  4007  4007
4007  479  5434  5434
4007  3013  479  479
449  3218  3256  3256
3218  449  4007  4007
3013  4007  473  473
4010  473  4007  4007
473  3250  3013  3013
3278  4009  4010  4010
473  4010  4009  4009
449  3005  441  441
441  4007  449  449
441  2999  3278  3278
3278  4010  441  441
2999  441  3005  3005
4007  441  4010  4010
406  2999  3005  3005
323  406  3270  3270
3005  3270  406  406
50  363  2991  2991
3005  363  3270  3270
323  3270  363  363
363  3005  367  367
307  50  68  68
2987  68  50  50
68  323  307  307
363  50  307  307
363  307  323  323
658  825  3027  3027
3023  658  3076  3076
658  3023  825  825
3155  3076  658  658
570  3994  3019  3019
658  3027  3994  3994
3994  570  658  658
825  791  2982  2982
3023  791  825  825
825  2982  3027  3027
582  3974  644  644
644  791  3023  3023
791  644  3974  3974
644  3076  4000  4000
3076  644  3023  3023
3182  582  4000  4000
4000  582  644  644
4000  3185  3182  3182
3178  3182  3185  3185
3185  3076  3155  3155
3076  3185  4000  4000
2974  3944  3962  3962
3962  2901  2909  2909
3962  3952  2974  2974
3944  3930  1076  1076
2901  3962  1076  1076
3944  1076  3962  3962
1076  1234  2901  2901
3947  3047  2894  2894
3947  2894  3936  3936
3936  1020  3947  3947
3944  1020  3936  3936
3936  3930  3944  3944
3965  3947  1020  1020
3947  3965  3971  3971
3965  1020  2974  2974
1020  3944  2974  2974
1280  2770  3908  3908
1280  3921  3925  3925
3921  1301  546  546
1288  1301  3908  3908
1280  3908  1301  1301
3908  4030  1288  1288
1301  3921  1280  1280
1343  2718  2698  2698
1339  3065  2718  2718
2770  1339  1343  1343
2718  1343  1339  1339
3908  1360  4030  4030
1343  2698  1360  1360
2770  1343  3908  3908
1360  3908  1343  1343
3065  1339  1426  1426
1426  1420  3065  3065
1420  1426  996  996
3958  1426  2794  2794
2794  1339  2770  2770
1339  2794  1426  1426
2770  1280  1254  1254
1254  2794  2770  2770
2794  1254  3958  3958
1280  3925  1254  1254
2560  2572  3085  3085
1563  1605  2560  2560
3085  1688  2560  2560
1563  1688  3077  3077
1688  1563  2560  2560
2500  3873  2504  2504
2504  3093  2500  2500
3873  3085  2572  2572
2572  2504  3873  3873
3093  2504  1636  1636
3881  1636  2504  2504
1636  1785  3093  3093
3881  1620  2607  2607
2607  1636  3881  3881
1620  2504  2572  2572
2504  1620  3881  3881
1605  1620  2572  2572
2675  2597  1529  1529
1529  2597  1605  1605
1620  1605  2597  2597
1605  2572  2560  2560
3892  2658  2675  2675
3071  2675  2658  2658
2675  1529  3892  3892
3892  1605  1563  1563
1605  3892  1529  1529
3847  3836  3115  3115
3836  3847  2421  2421
2421  2427  3836  3836
3847  2461  2463  2463
2463  2421  3847  3847
2452  2446  1942  1942
3848  1942  2446  2446
2446  2452  2448  2448
3847  3115  1942  1942
1942  3115  2452  2452
2461  3847  3848  3848
1942  3848  3847  3847
2130  3836  2427  2427
2427  2363  2130  2130
3863  3115  3827  3827
2130  3827  3115  3115
3115  3836  2130  2130
2078  2363  2084  2084
2363  2078  2130  2130
2386  2084  2382  2382
1971  2382  2084  2084
2084  2386  2078  2078
2084  1960  1971  1971
2436  1971  1960  1960
1960  2363  2427  2427
2363  1960  2084  2084
2427  2421  1948  1948
1948  1960  2427  2427
1960  1948  2436  2436
1908  2436  1948  1948
1931  2421  2463  2463
1887  1879  1908  1908
3100  1908  1879  1879
1908  1948  1887  1887
1887  2421  1931  1931
2421  1887  1948  1948
3821  3816  2279  2279
2215  3821  2221  2221
3821  2215  3816  3816
2177  3821  2279  2279
2291  3804  3137  3137
2259  2221  2263  2263
2221  2259  2215  2215
1179  2263  2291  2291
2291  3137  1179  1179
2263  1179  2259  2259
2219  3805  3804  3804
3805  2219  2201  2201
2271  2219  3811  3811
2263  2239  3811  3811
2239  2263  2221  2221
2291  3811  2219  2219
2219  3804  2291  2291
3811  2291  2263  2263
2271  3811  2239  2239
3126  2271  2239  2239
3821  3855  3126  3126
3855  3821  2177  2177
2221  3126  2239  2239
3126  2221  3821  3821
2024  2396  2016  2016
2396  2024  2094  2094
3773  3761  2016  2016
2016  3761  2024  2024
3148  3766  3773  3773
3148  3773  2016  2016
2150  3148  2016  2016
2377  2150  2396  2396
2150  2016  2396  2396
3497  2150  2377  2377
4706  2733  3753  3753
3753  3175  4706  4706
3761  4706  3175  3175
3175  3753  3167  3167
3167  3753  4825  4825
4845  4179  4194  4194
3626  3787  4194  4194
4845  4194  3787  3787
3200  1531  4133  4133
4166  4194  3200  3200
4194  4166  3626  3626
3200  4133  4166  4166
3194  3200  4194  4194
4194  4179  3194  3194
4179  3758  1819  1819
3758  4179  4845  4845
1337  5290  5354  5354
5354  1358  1337  1337
1358  5354  4114  4114
4114  3227  1358  1358
5354  5219  1439  1439
1439  4114  5354  5354
5219  5290  3216  3216
4106  3216  5290  5290
5290  5219  5354  5354
5395  1278  3237  3237
4079  3233  1278  1278
4079  1358  3227  3227
1358  4079  5395  5395
1278  5395  4079  4079
1337  1331  5290  5290
5395  3237  1331  1331
1358  5395  1337  1337
1331  1337  5395  5395
4098  5316  5326  5326
5326  5428  1307  1307
5428  5326  5316  5316
4079  5326  1307  1307
1307  3233  4079  4079
4098  5326  5321  5321
4079  3227  5326  5326
3227  5321  5326  5326
3227  4114  5321  5321
5171  5321  4114  4114
4127  4098  5321  5321
3209  4127  5171  5171
5321  5171  4127  4127
3209  5171  4124  4124
5171  4114  1439  1439
1439  4124  5171  5171
1247  1186  1042  1042
1247  1042  461  461
1186  905  595  595
1186  595  1042  1042
518  3247  905  905
3241  3247  518  518
518  905  1186  1186
3241  518  1226  1226
1186  1226  518  518
1226  1186  1247  1247
1247  156  1226  1226
1240  1068  3931  3931
3931  3898  1240  1240
3931  994  3898  3898
3259  3931  1068  1068
3263  3913  3865  3865
3931  3865  994  994
3263  3865  3931  3931
3263  4016  4005  4005
4005  3913  3263  3263
3255  4016  3263  3263
3255  3263  3259  3259
3931  3259  3263  3263
789  2138  1925  1925
1925  2106  789  789
2138  789  3828  3828
887  1925  1929  1929
1929  2138  3828  3828
2138  1929  1925  1925
717  4219  3828  3828
1929  3828  4219  4219
887  1929  3850  3850
1929  4219  4215  4215
4215  3850  1929  1929
667  2120  2112  2112
2120  667  3796  3796
2120  789  2106  2106
2106  2112  2120  2120
3796  789  2120  2120
3828  3818  717  717
789  3796  3818  3818
3796  4182  3818  3818
3818  3828  789  789
650  2112  3833  3833
2112  650  667  667
2064  691  3833  3833
3833  691  650  650
3833  816  2064  2064
1881  2064  816  816
816  2112  2106  2106
2112  816  3833  3833
2106  1925  1885  1885
1885  816  2106  2106
816  1885  1881  1881
3271  1881  1885  1885
3271  1925  887  887
1925  3271  1885  1885
5037  3755  556  556
556  3750  483  483
3750  556  3755  3755
483  3693  3294  3294
556  483  2771  2771
3294  2771  483  483
3750  3082  137  137
3750  137  483  483
3693  483  137  137
3755  468  3750  3750
468  3755  3302  3302
3302  3755  2465  2465
3778  3302  2465  2465
3292  3778  2465  2465
3292  2465  2672  2672
2465  3755  5037  5037
3656  3318  884  884
3686  3317  884  884
418  3686  884  884
418  884  3673  3673
3318  3673  884  884
3317  3351  842  842
3317  842  884  884
842  3322  3656  3656
3656  884  842  842
3351  3317  201  201
201  211  3351  3351
201  3319  211  211
3686  201  3317  3317
3687  201  3686  3686
3687  3686  418  418
3633  3326  2250  2250
2245  2250  3326  3326
3017  12  3633  3633
1652  3633  12  12
3633  2250  3017  3017
5430  3597  3333  3333
3618  3330  3597  3597
3597  5430  3618  3618
3618  5430  2971  2971
2245  3326  3616  3616
3616  3618  2245  2245
2971  2245  3618  3618
5438  3616  2468  2468
3621  2468  3616  3616
3616  5438  3330  3330
3621  868  2468  2468
3616  3326  3621  3621
3616  3330  3618  3618
3324  3621  3326  3326
3683  3324  3633  3633
3326  3633  3324  3324
1652  80  3683  3683
3683  3633  1652  1652
2822  5343  3579  3579
2822  3579  3335  3335
3335  3302  2822  2822
3556  3579  5343  5343
3556  5328  3579  3579
3567  3049  3782  3782
5343  3049  3567  3567
3567  3556  5343  5343
2822  3778  3049  3049
3049  5343  2822  2822
5417  3049  3778  3778
3587  3688  5266  5266
3587  5281  3688  3688
3587  5266  3539  3539
3688  4134  2101  2101
5281  5244  4134  4134
4134  3688  5281  5281
3688  2101  5266  5266
3605  5244  5281  5281
5244  3605  5246  5246
5246  3605  3556  3556
3989  5133  3351  3351
3989  3351  211  211
5133  3353  3351  3351
3457  3351  3353  3353
3448  3353  5105  5105
5105  3713  3448  3448
5105  5133  3587  3587
3353  5133  5105  5105
3345  3587  3989  3989
5133  3989  3587  3587
621  5054  3424  3424
3424  3408  621  621
3424  4805  3408  3408
4805  5045  3408  3408
4497  3424  5054  5054
5045  4805  3393  3393
3393  4461  5045  5045
3393  5038  4461  4461
4737  4961  3393  3393
3393  4715  4737  4737
4715  3393  4805  4805
4715  3424  4497  4497
4805  3424  4715  4715
4963  5433  4947  4947
4963  4947  2251  2251
4987  5000  4963  4963
2251  4987  4963  4963
2823  3323  341  341
5433  341  3323  3323
3323  2823  3377  3377
4963  4929  5433  5433
341  5433  4929  4929
5433  3323  4947  4947
224  3164  4929  4929
4979  3375  4941  4941
4979  4941  224  224
3164  224  4941  4941
224  4929  4963  4963
5017  4979  224  224
4979  5017  3370  3370
5017  4963  5000  5000
4963  5017  224  224
4847  3288  4882  4882
3288  3404  4882  4882
4847  4828  3385  3385
3380  4828  4847  4847
568  3382  4862  4862
568  4862  3380  3380
4862  4828  3380  3380
3297  568  3380  3380
4882  3404  3297  3297
4847  3297  3380  3380
3297  4847  4882  4882
4816  5021  3154  3154
3405  4816  3154  3154
2633  4759  3109  3109
3161  3109  4759  4759
3161  4759  4816  4816
3392  3109  3107  3107
3161  3107  3109  3109
4816  3405  3161  3161
4750  2931  2983  2983
4709  3025  2983  2983
4750  2983  3025  3025
2993  2931  4750  4750
4750  3402  2993  2993
4750  3400  3402  3402
3405  4631  4621  4621
4621  3413  3405  3405
4588  2818  3420  3420
2818  4588  4607  4607
4631  4588  4621  4621
4585  4621  4588  4588
4588  3420  4585  4585
3400  4607  4588  4588
4588  4631  3400  3400
3405  3413  3163  3163
3427  4528  2466  2466
2749  4547  4566  4566
4566  3124  2749  2749
2466  4528  3124  3124
3124  4566  2466  2466
3079  3338  3431  3431
3338  4514  3431  3431
4514  3338  4512  4512
4538  4512  3338  3338
4512  4837  4514  4514
3338  3079  4538  4538
3427  3079  4528  4528
3079  3427  4538  4538
4837  4512  4522  4522
4546  4522  4512  4512
4546  3429  4522  4522
4538  4540  4546  4546
4540  4538  3427  3427
4546  4512  4538  4538
2466  4540  3427  3427
3423  2788  2466  2466
2788  4540  2466  2466
3423  4566  4547  4547
3423  2466  4566  4566
4491  4472  4442  4442
4462  4263  4442  4442
4491  4442  4263  4263
4442  1677  3960  3960
4472  4451  4442  4442
4442  3960  4462  4462
4476  2582  3602  3602
3629  4451  4472  4472
4476  3602  3629  3629
4451  3629  3602  3602
2646  4476  3629  3629
3523  4472  4491  4491
2646  3629  3523  3523
4472  3523  3629  3629
3781  4052  2430  2430
4370  4501  4263  4263
4263  4384  4370  4370
4258  4501  4390  4390
4501  4258  4263  4263
4390  2430  4052  4052
4052  4258  4390  4390
3781  4429  4433  4433
4433  4052  3781  3781
4312  4333  4852  4852
4852  5035  4312  4312
5035  4855  4335  4335
5035  4852  4855  4855
4574  4312  5035  5035
5035  4321  4574  4574
4335  4321  5035  5035
4343  2282  4346  4346
4346  2282  4998  4998
4346  4321  4335  4335
4321  4346  4998  4998
4346  4693  4367  4367
4367  4343  4346  4346
4693  4335  4855  4855
4335  4693  4346  4346
2135  3460  2051  2051
3613  2184  4299  4299
2135  2051  4299  4299
3460  3464  2074  2074
3460  2074  2051  2051
1095  2087  2027  2027
2099  2087  3464  3464
2099  3464  3460  3460
5435  2099  3460  3460
4307  5435  2135  2135
4299  2184  4307  4307
4307  2135  4299  4299
5435  3460  2135  2135
3667  4183  4163  4163
3469  1817  4163  4163
3469  4163  1984  1984
4183  1984  4163  4163
4167  1840  4203  4203
4203  1840  4223  4223
1817  4223  1840  1840
4223  1817  3469  3469
3481  2558  2780  2780
2475  2780  2558  2558
2780  1667  3481  3481
1667  2780  1753  1753
2475  1753  2780  2780
2475  2558  4115  4115
4115  1730  2475  2475
3488  1677  4112  4112
4112  1604  3488  3488
1667  4112  1677  1677
1667  1677  3481  3481
1604  4112  1984  1984
1984  1615  1604  1604
3469  4112  1667  1667
1753  3469  1667  1667
1757  2475  1730  1730
2475  1757  2304  2304
2475  2304  1753  1753
688  3495  4033  4033
212  3493  4033  4033
212  4033  135  135
4033  3495  4017  4017
4017  135  4033  4033
933  688  3973  3973
688  1524  3495  3495
1524  688  933  933
933  3964  1524  1524
688  4033  3973  3973
3493  3973  4033  4033
1562  3498  1543  1543
826  1543  3498  3498
1543  3973  3493  3493
3973  1543  826  826
1562  1543  1564  1564
1564  1543  3493  3493
2178  1562  1564  1564
2178  1564  2174  2174
3493  212  1564  1564
212  2174  1564  1564
3904  3503  3916  3916
3939  3503  3771  3771
1433  3916  3939  3939
3503  3939  3916  3916
3916  3885  1265  1265
3904  1349  3503  3503
3916  1265  3904  3904
1349  3904  1265  1265
3885  1894  3888  3888
3916  3914  1894  1894
1894  3885  3916  3916
1894  3923  3888  3888
3923  1894  3914  3914
3499  3923  3914  3914
1433  1476  3914  3914
3914  3916  1433  1433
3914  1476  3499  3499
3774  1191  3840  3840
3514  1191  3774  3774
1191  3514  3829  3829
3774  4390  4501  4501
4501  3514  3774  3774
4501  4370  3514  3514
3366  2430  4390  4390
3786  3781  2430  2430
2430  3366  3786  3786
3366  4390  3774  3774
3857  3786  3366  3366
3854  3857  3366  3366
3854  3366  3840  3840
3774  3840  3366  3366
1007  982  3722  3722
3632  3519  1007  1007
3722  3632  1007  1007
982  3721  3722  3722
976  971  3912  3912
976  3912  3721  3721
3721  982  976  976
3540  976  982  982
982  1007  3540  3540
1039  1007  3519  3519
4078  3634  3533  3533
3634  4078  4077  4077
3651  4077  4078  4078
3651  4078  3636  3636
3634  3536  730  730
3634  730  3533  3533
3613  3536  3634  3634
766  3613  3634  3634
3634  4077  846  846
846  766  3634  3634
3529  846  1245  1245
1245  4077  3651  3651
4077  1245  846  846
4434  4576  3555  3555
3555  4576  3544  3544
2622  4576  3563  3563
4576  2618  3544  3544
4576  4434  3563  3563
3557  3563  4434  4434
577  3546  583  583
583  4563  3557  3557
3563  3557  4563  4563
664  583  3557  3557
583  664  577  577
3485  3550  5019  5019
4917  2514  4978  4978
5128  611  3552  3552
3550  4441  3502  3502
5128  3552  3550  3550
3550  3502  5128  5128
2514  4917  3530  3530
3530  3485  2514  2514
4441  3550  3485  3485
3485  3530  4441  4441
2643  222  3554  3554
3554  4249  2501  2501
2501  3296  3553  3553
3296  2501  4249  4249
3296  4280  3332  3332
4301  3332  4280  4280
3332  4305  3296  3296
4305  3356  3296  3296
3356  4305  4271  4271
3280  3264  3252  3252
4331  3252  3264  3264
4301  4280  3280  3280
3280  3252  4301  4301
3280  3320  3264  3264
4280  3296  4249  4249
4383  3197  3230  3230
3230  4399  4383  4383
4383  4331  4391  4391
4391  3197  4383  4383
3170  4305  4399  4399
4305  3170  3578  3578
3170  3577  3578  3578
3170  4399  3230  3230
4473  4495  4438  4438
4473  4363  4495  4495
4363  2287  4495  4495
4438  5338  4437  4437
3121  4437  1874  1874
4437  5338  1874  1874
4619  2769  3449  3449
2824  4619  2691  2691
2769  4619  3622  3622
2824  3622  4619  4619
3620  4704  2920  2920
2824  4704  3620  3620
4748  4754  2835  2835
2835  4754  497  497
4701  497  3546  3546
497  4701  2835  2835
4749  2638  3595  3595
4748  3543  4754  4754
4749  3595  2622  2622
4749  2622  3543  3543
4748  4749  3543  3543
2638  4749  3449  3449
2691  3449  4749  4749
2691  4749  4748  4748
4748  2807  2691  2691
2835  2807  4748  4748
4565  4704  2835  2835
4704  2807  2835  2835
4701  2940  4565  4565
4565  2835  4701  4701
4841  2501  2692  2692
2692  2501  2703  2703
1599  2643  2653  2653
4841  2653  2643  2643
2664  2653  4841  4841
4841  2692  2664  2664
2712  2664  2692  2692
2703  3624  2712  2712
2692  2703  2712  2712
5033  2412  2536  2536
2412  2530  2564  2564
2412  2564  2536  2536
2278  5033  3550  3550
5019  3550  5033  5033
5033  2536  5019  5019
2514  2562  5002  5002
5002  4978  2514  2514
2562  5019  2536  2536
5019  2562  2514  2514
2536  2564  2562  2562
2457  5131  3620  3620
5076  2457  2200  2200
2457  3620  2200  2200
3622  2790  5222  5222
5131  2081  5222  5222
2790  5131  5222  5222
2423  2530  2081  2081
2423  2081  5131  5131
2542  2423  5131  5131
5131  2457  2542  2542
2457  5076  2542  2542
5297  5317  3630  3630
4833  3628  5317  5317
5317  5297  4833  4833
5317  5367  2287  2287
3628  4438  5367  5367
5367  5317  3628  3628
5317  2287  3630  3630
5254  5338  4438  4438
5338  5254  1874  1874
5254  4438  3628  3628
2712  5254  4833  4833
5254  3628  4833  4833
3624  5254  2712  2712
2203  1639  1611  1611
2203  455  2197  2197
2203  1611  455  455
5432  1566  377  377
1639  5453  1611  1611
5432  377  5453  5453
5453  1639  5432  5432
1691  1583  1566  1566
3637  5432  1639  1639
1691  1566  5432  5432
5432  3637  1691  1691
3637  1639  2203  2203
2203  1774  1784  1784
1784  3637  2203  2203
411  234  371  371
2066  2054  128  128
371  234  128  128
371  128  2054  2054
2032  1490  234  234
128  234  1490  1490
234  411  2032  2032
2054  3644  371  371
371  3644  1299  1299
3645  411  1299  1299
371  1299  411  411
1530  1454  299  299
299  1142  309  309
1142  299  1454  1454
3644  2054  309  309
2054  299  309  309
82  299  2054  2054
1233  1530  82  82
299  82  1530  1530
82  2054  2066  2066
1889  1153  1845  1845
1219  1889  1893  1893
1845  1132  1889  1889
1132  1893  1889  1889
514  1893  572  572
1893  514  1219  1219
1855  1811  3053  3053
1855  3053  3658  3658
1849  3655  1811  1811
1153  1849  1855  1855
1811  1855  1849  1849
1845  719  1124  1124
1845  1124  1132  1132
1855  3658  719  719
1153  1855  1845  1845
719  1845  1855  1855
785  1815  3655  3655
1174  793  785  785
1815  785  793  793
620  1849  1153  1153
785  3655  1849  1849
620  3649  1174  1174
1174  785  620  620
1849  620  785  785
1915  620  1153  1153
1913  3649  620  620
1250  1913  1915  1915
620  1915  1913  1913
1917  1889  1219  1219
1917  1219  514  514
1915  1153  1889  1889
1917  487  1250  1250
1250  1915  1917  1917
1889  1917  1915  1915
1009  1014  902  902
902  1014  890  890
991  938  1009  1009
1009  1016  1014  1014
1016  1009  938  938
966  1058  974  974
902  890  1058  1058
991  1009  934  934
1009  902  966  966
1058  966  902  902
966  934  1009  1009
916  1105  790  790
790  1012  916  916
1014  1135  890  890
784  1012  790  790
790  3664  784  784
1012  784  1135  1135
1012  1016  916  916
1016  1012  1014  1014
1135  1014  1012  1012
1719  1078  817  817
989  848  1078  1078
956  989  1719  1719
1078  1719  989  989
916  1726  1010  1010
1726  916  1016  1016
1105  1010  817  817
1719  817  1010  1010
817  806  1105  1105
1010  1105  916  916
1010  1726  1719  1719
1719  918  939  939
939  956  1719  1719
918  1719  1726  1726
918  1793  1033  1033
1033  939  918  918
1726  1793  918  918
1795  938  991  991
1016  938  1726  1726
1793  1726  938  938
938  1795  1793  1793
573  586  1290  1290
1212  1290  586  586
586  573  563  563
703  598  1290  1290
1290  1212  703  703
1212  586  1238  1238
703  1238  1236  1236
1236  1570  703  703
1238  703  1212  1212
1424  458  494  494
1493  494  458  458
458  1424  3672  3672
494  1493  610  610
1316  573  1286  1286
1286  1493  1316  1316
573  1316  563  563
1286  1290  610  610
610  1493  1286  1286
1290  1286  573  573
1511  3670  1362  1362
1362  1260  1511  1511
610  598  1260  1260
598  610  1290  1290
494  1260  1362  1362
1260  494  610  610
1260  3666  1511  1511
3666  1260  598  598
1159  3666  598  598
1586  703  1570  1570
1159  598  703  703
703  1586  1159  1159
405  1670  318  318
1540  1664  405  405
3674  1540  405  405
405  318  1576  1576
1576  3674  405  405
1668  262  1276  1276
1668  1670  1664  1664
1670  1668  1717  1717
1276  1717  1668  1668
1296  318  1717  1717
1670  1717  318  318
235  1717  1276  1276
1717  235  1296  1296
1664  1670  405  405
1783  1777  264  264
1322  3682  1787  1787
362  1322  366  366
366  1787  1783  1783
1777  1783  1787  1787
1787  366  1322  1322
366  1664  1540  1540
1668  1664  264  264
1783  264  1664  1664
264  262  1668  1668
362  366  1616  1616
1664  366  1783  1783
1616  366  1540  1540
1481  1540  3674  3674
1469  362  1481  1481
362  1616  1481  1481
1540  1481  1616  1616
1875  1944  1964  1964
1944  1875  1865  1865
1865  3287  1944  1944
1875  1249  1527  1527
1527  1865  1875  1875
1249  1964  1897  1897
1964  1249  1875  1875
1156  1944  3287  3287
3287  2037  1156  1156
1944  1156  1154  1154
3691  1964  1154  1154
1944  1154  1964  1964
2037  3287  1996  1996
99  3305  1996  1996
99  1996  1923  1923
3287  1923  1996  1996
3287  1865  1258  1258
1258  1923  3287  3287
1258  99  1923  1923
726  1865  1527  1527
1865  726  1258  1258
1103  3210  3701  3701
3210  1103  3694  3694
3694  3203  3210  3210
1103  1082  2199  2199
1082  1103  3701  3701
3094  2285  2244  2244
2285  3094  3705  3705
3120  2244  2241  2241
2244  3120  3094  3094
2244  3210  3203  3203
3203  2241  2244  2244
2285  3705  1036  1036
3210  2285  3701  3701
1036  3701  2285  2285
2285  3210  2244  2244
3108  2241  2233  2233
2233  1018  3108  3108
2241  3108  3120  3120
1018  2233  3135  3135
3135  3151  1018  1018
2233  3234  3697  3697
3697  3135  2233  2233
3234  2241  3203  3203
2241  3234  2233  2233
3203  3694  1116  1116
1116  3234  3203  3203
3234  1116  3226  3226
3226  3697  3234  3234
2144  3226  1116  1116
970  950  952  952
961  3718  950  950
970  961  950  950
2992  2540  2936  2936
2936  2521  2992  2992
961  2521  3718  3718
2521  961  2992  2992
2486  3720  2540  2540
2540  2992  2486  2486
2479  2992  961  961
2992  2479  2486  2486
1089  2486  2479  2479
3707  2479  961  961
3707  961  970  970
2772  2683  725  725
857  2645  820  820
820  2645  2683  2683
725  2683  2645  2645
820  2673  2677  2677
2683  2772  2673  2673
2673  820  2683  2683
729  3735  2816  2816
2816  731  729  729
2784  731  2816  2816
2816  3737  2784  2784
731  725  729  729
2784  2772  731  731
2772  725  731  731
2791  2833  1292  1292
2791  1292  3735  3735
2877  2825  2833  2833
2833  2791  2877  2877
2791  729  725  725
2791  3735  729  729
2617  2791  725  725
2613  2877  2791  2791
2791  2617  2613  2613
2617  725  2645  2645
2613  2617  857  857
2645  857  2617  2617
4119  5207  1266  1266
5335  139  3937  3937
5207  4119  1294  1294
1294  5335  5207  5207
3937  5207  5335  5335
5335  5333  139  139
1294  75  5335  5335
5333  5335  75  75
5333  3963  139  139
5333  75  1242  1242
1242  3963  5333  5333
39  4175  1370  1370
4177  4173  4942  4942
4942  35  4177  4177
4173  4177  4175  4175
4175  39  4173  4173
4177  4160  4175  4175
1485  1505  5023  5023
35  5023  4160  4160
4160  4177  35  35
5023  35  1485  1485
5023  45  4160  4160
1216  1194  4856  4856
4791  4856  1194  1194
1194  1216  936  936
1628  28  4857  4857
1618  1628  1609  1609
1609  4857  4856  4856
4856  4791  1609  1609
4857  1609  1628  1628
1218  147  936  936
4853  4857  4976  4976
28  4976  4857  4857
4857  4853  4856  4856
4853  1218  1216  1216
936  1216  1218  1218
1216  4856  4853  4853
1266  1218  4976  4976
4853  4976  1218  1218
1218  1266  147  147
4192  39  4976  4976
28  4192  4976  4976
39  4148  4976  4976
1266  4976  4148  4148
3920  4554  3951  3951
3951  3803  3924  3924
3617  3924  3803  3803
3924  3920  3951  3951
4554  3533  3951  3951
730  3951  3533  3533
3946  3533  4554  4554
3946  4078  3533  3533
3659  3636  3946  3946
4078  3946  3636  3636
3805  2201  3896  3896
3896  4550  3805  3805
4550  3896  3642  3642
3663  3642  3896  3896
4550  3804  3805  3805
4550  4539  3804  3804
3642  3617  4550  4550
4539  4550  3617  3617
4539  3137  3804  3804
3617  2171  4539  4539
1179  1234  1076  1076
1076  3930  1179  1179
2259  1179  3930  3930
3930  2215  2259  2259
3930  3936  2215  2215
3936  3816  2215  2215
2888  2279  3816  3816
3816  2894  2888  2888
3047  2888  2894  2894
2894  3816  3936  3936
1095  1380  2909  2909
1095  3464  2087  2087
1095  2909  2901  2901
1095  1230  3464  3464
2901  1234  1095  1095
1230  1095  1234  1234
1230  2074  3464  3464
4299  3536  3613  3613
3536  4299  2051  2051
2051  730  3536  3536
730  2051  3803  3803
3803  3951  730  730
2074  3803  2051  2051
5429  1980  3619  3619
3619  340  2299  2299
340  3619  1980  1980
1980  3631  340  340
1928  1980  1596  1596
1980  1928  3631  3631
3631  5209  340  340
5209  3631  4287  4287
4287  346  5209  5209
3800  2485  1742  1742
5429  1742  5427  5427
2681  5427  1742  1742
2485  2681  1742  1742
2485  379  2681  2681
2681  5467  5427  5427
2670  5465  5467  5467
379  2670  2681  2681
5467  2681  2670  2670
208  3812  3582  3582
3812  3813  3582  3582
504  3813  3812  3812
500  3800  3801  3801
504  500  3813  3813
3801  3813  500  500
3800  2299  3801  3801
1524  3964  1479  1479
1479  3897  1524  1524
2718  3065  3897  3897
2698  2718  1479  1479
3897  1479  2718  2718
3899  3495  1524  1524
3065  3899  3897  3897
1524  3897  3899  3899
3065  1420  3899  3899
3901  3899  1420  1420
3495  3899  3901  3901
3901  4017  3495  3495
996  3901  1420  1420
4028  2975  162  162
213  162  4022  4022
162  213  4028  4028
2698  4022  1360  1360
162  1360  4022  4022
2975  4030  162  162
1360  162  4030  4030
4032  1288  4030  4030
1301  4032  90  90
90  546  1301  1301
1301  1288  4032  4032
40  2981  4186  4186
4184  4186  2981  2981
1512  4186  4202  4202
2856  4186  4184  4184
1512  44  40  40
40  4186  1512  1512
214  44  4189  4189
1512  4189  44  44
4189  4190  214  214
4189  2854  4190  4190
4202  4189  1512  1512
2854  4044  4190  4190
1545  4208  2851  2851
4208  1545  4519  4519
4519  4522  3429  3429
1545  4837  4519  4519
4522  4519  4837  4837
4514  4837  4891  4891
1545  4891  4837  4837
4885  4891  2856  2856
4197  2856  4891  4891
4891  1545  4197  4197
2851  4197  1545  1545
4499  3431  4514  4514
4885  4499  4514  4514
4514  4891  4885  4885
3124  4528  826  826
826  2749  3124  3124
3498  2749  826  826
3968  3973  826  826
4528  3968  826  826
3968  925  3973  3973
931  925  3431  3431
3079  3431  925  925
4528  3079  3968  3968
925  3968  3079  3079
925  933  3973  3973
933  931  3964  3964
933  925  931  931
3438  3269  525  525
3269  3438  1062  1062
3269  1062  944  944
3269  3277  525  525
944  861  3277  3277
3277  3269  944  944
861  944  864  864
3277  3001  525  525
4662  529  3001  3001
3279  861  800  800
864  800  861  861
861  3279  3277  3277
3279  4662  3277  3277
3001  3277  4662  4662
3418  4421  3438  3438
4818  3438  4397  4397
3438  4818  1062  1062
4397  4830  4818  4818
5047  4397  3438  3438
4397  4295  4830  4830
5047  4310  4397  4397
4295  4397  4310  4310
4295  278  4830  4830
4310  4287  4295  4295
278  4295  4287  4287
3401  4695  495  495
3407  4695  401  401
5011  401  4695  4695
403  4695  3401  3401
4695  3081  495  495
3407  513  3081  3081
3081  4695  3407  3407
3407  3416  513  513
3436  3418  3416  3416
401  3436  3407  3407
3416  3407  3436  3436
4672  3416  3418  3418
3913  5033  3865  3865
3865  5033  2278  2278
2412  3913  4005  4005
2412  5033  3913  3913
3898  4862  3382  3382
4828  3898  994  994
3898  4828  4862  4862
994  3865  1597  1597
4828  994  1597  1597
1597  3385  4828  4828
2993  3288  2931  2931
2931  3288  4847  4847
4847  3385  2983  2983
2983  2931  4847  4847
3385  4709  2983  2983
4710  4604  3025  3025
2955  3552  611  611
3025  4709  4710  4710
4709  2955  4710  4710
611  4710  2955  2955
3552  2955  3177  3177
3485  5019  2514  2514
3552  2278  3550  3550
2224  738  5218  5218
728  2224  5009  5009
5218  5009  2224  2224
738  844  5218  5218
1703  844  738  738
738  5496  1703  1703
5496  738  5479  5479
5496  850  1703  1703
4236  670  4378  4378
4236  4378  728  728
4378  4964  728  728
720  4964  4378  4378
670  2551  4378  4378
720  4378  2551  2551
4496  2068  2513  2513
684  2513  2068  2068
4236  2513  684  684
2031  684  2068  2068
684  1445  2443  2443
4551  2872  1445  1445
2031  4551  684  684
1445  684  4551  4551
2872  2860  1445  1445
1445  4273  2443  2443
4273  1445  2860  2860
606  2741  4481  4481
4481  2741  2730  2730
2743  2730  2741  2741
4087  2730  2743  2743
2743  4051  4087  4087
4051  2743  2745  2745
2745  4057  4051  4051
2743  2741  4490  4490
4490  2745  2743  2743
2753  4496  2555  2555
4490  2555  2745  2745
2555  4490  2753  2753
4057  2745  2555  2555
4057  2555  5218  5218
2523  5218  2555  2555
4496  2523  2555  2555
2618  2622  3595  3595
3543  2622  3563  3563
2622  2618  4576  4576
3563  4754  3543  3543
3563  4563  4754  4754
4563  583  4754  4754
497  4754  583  583
583  3546  497  497
3544  2618  2828  2828
2818  2828  2618  2618
4607  2828  2818  2818
2828  3555  3544  3544
3555  2828  4710  4710
4133  1531  4585  4585
1531  3413  4621  4621
4621  4585  1531  1531
1531  3194  3413  3413
3200  3194  1531  1531
3194  3107  3413  3413
4166  5244  5246  5246
5246  3626  4166  4166
4166  4133  5244  5244
4133  4134  5244  5244
3713  2638  3449  3449
2638  3713  3539  3539
2638  3539  5266  5266
5266  2101  3504  3504
3504  2638  5266  5266
3504  3595  2638  2638
3646  714  1391  1391
707  714  3696  3696
3696  701  707  707
1126  3696  4349  4349
701  3696  1126  1126
3819  1637  3646  3646
908  3646  1637  1637
908  1049  3646  3646
1482  965  908  908
986  908  965  965
1508  1450  1047  1047
4735  3886  1508  1508
1450  1508  3886  3886
1450  641  1047  1047
1450  1391  641  641
3819  3646  1391  1391
3886  3819  1450  1450
1391  1450  3819  3819
2790  3622  2824  2824
2769  3622  2038  2038
5131  2790  3620  3620
2824  3620  2790  2790
2920  2200  3620  3620
5082  3442  2769  2769
3357  3353  5082  5082
3442  5082  3353  3353
3353  3448  3442  3442
3442  3449  2769  2769
3449  3442  3448  3448
3449  3448  3713  3713
3322  3457  3357  3357
842  3351  3457  3457
3457  3322  842  842
3457  3353  3357  3357
3319  3989  211  211
905  5082  595  595
5082  905  959  959
959  3656  3322  3322
905  3318  3656  3656
3656  959  905  905
905  3247  3318  3318
461  2081  2530  2530
461  1042  2081  2081
5222  2081  1042  1042
1042  2038  5222  5222
2038  1042  595  595
2038  3622  5222  5222
4529  3087  2707  2707
2707  3087  3254  3254
3254  1271  2707  2707
3087  4529  3073  3073
3073  3262  3087  3087
3262  3073  3676  3676
336  3362  4492  4492
336  4492  2976  2976
3362  3073  4529  4529
4529  5412  3362  3362
5412  4492  3362  3362
3015  3887  2287  2287
3887  3015  3912  3912
3887  3630  2287  2287
3684  3887  971  971
3912  971  3887  3887
3684  5297  3630  3630
3630  3887  3684  3684
4163  3721  3667  3667
3667  3721  3912  3912
4163  3722  3721  3721
3722  4163  1817  1817
3632  3722  1817  1817
1817  1840  3632  3632
1840  3519  3632  3632
3015  1619  4183  4183
4183  3667  3015  3015
3015  2287  4363  4363
4438  4495  5367  5367
4495  2287  5367  5367
1982  2442  1537  1537
2442  2281  1537  1537
4763  2708  1982  1982
2708  1348  1982  1982
2708  2488  1348  1348
2488  2708  1271  1271
4763  1423  2249  2249
1246  4763  2249  2249
2643  1599  222  222
3554  4841  2643  2643
3554  2501  4841  4841
2703  2501  3553  3553
3468  222  1599  1599
222  3468  2399  2399
4370  2399  3468  3468
4370  4384  2399  2399
2399  3320  222  222
4384  3320  2399  2399
3684  1104  2480  2480
3829  3514  1104  1104
3829  1104  3684  3684
1104  2653  2480  2480
3514  4370  3468  3468
3468  1104  3514  3514
2653  1104  1599  1599
3468  1599  1104  1104
1956  1147  1936  1936
1169  3266  1936  1936
1936  1147  1169  1169
1956  437  1147  1147
437  1070  1147  1147
437  1484  1070  1070
1484  1678  1070  1070
1921  1526  1484  1484
1678  1484  1526  1526
1910  1474  437  437
437  1956  1910  1910
1825  1910  1936  1936
1936  1910  1956  1956
3488  1604  1579  1579
4389  1579  1604  1604
4331  1579  4389  4389
4389  4391  4331  4331
1604  1619  4389  4389
1619  1604  1615  1615
1619  4391  4389  4389
4442  4451  1677  1677
3960  1677  3488  3488
4451  3481  1677  1677
3602  2582  2558  2558
4451  3602  3481  3481
2558  3481  3602  3602
2582  4115  2558  2558
4384  2563  3320  3320
4263  4462  4384  4384
2563  4384  4462  4462
2563  3264  3320  3320
4462  3960  2563  2563
2511  2563  3960  3960
3264  2563  2511  2511
2511  4331  3264  3264
4271  4305  3578  3578
3332  4399  4305  4305
4399  3332  4301  4301
4383  4399  4301  4301
4301  3252  4383  4383
4383  3252  4331  4331
2859  704  506  506
2819  3040  506  506
506  704  2819  2819
2819  2762  3040  3040
3040  2762  2758  2758
2473  2459  2492  2492
2492  2859  2473  2473
2459  2875  2492  2492
955  4001  2871  2871
2373  955  2459  2459
2871  2459  955  955
2875  2459  2871  2871
1716  2871  1693  1693
2871  1716  2875  2875
2314  2417  3072  3072
2952  2413  2417  2417
2417  2314  2952  2952
2417  1778  3072  3072
2859  2413  2473  2473
2413  2859  2417  2417
2859  506  2417  2417
1778  2417  506  506
5056  2565  2969  2969
2969  2565  3720  3720
2246  4914  5056  5056
2565  5056  4914  4914
2565  2540  3720  3720
2540  2565  2608  2608
2608  2936  2540  2540
2565  4914  4900  4900
4900  2608  2565  2565
2936  2608  2925  2925
2608  4900  2586  2586
2586  2925  2608  2608
2936  2925  1154  1154
1154  1156  2936  2936
3691  1154  2925  2925
1156  2521  2936  2936
2521  1156  2037  2037
2037  3718  2521  2521
2037  1996  3718  3718
1996  950  3718  3718
950  1996  3305  3305
377  1566  25  25
25  1566  5492  5492
25  1954  3691  3691
1964  3691  1954  1954
1954  25  5492  5492
5492  5468  1954  1954
1583  2154  5468  5468
1566  1583  5492  5492
5468  5492  1583  1583
1954  1897  1964  1964
5468  1897  1954  1954
400  1883  5453  5453
32  400  377  377
5453  377  400  400
1883  1611  5453  5453
1883  3276  1611  1611
455  1611  3276  3276
455  3276  3260  3260
3260  2197  455  455
1866  396  2272  2272
400  32  52  52
1235  439  5460  5460
1995  5455  5460  5460
1995  5460  439  439
5460  780  1235  1235
780  5460  5455  5455
5455  705  780  780
2035  1235  5474  5474
780  5474  1235  1235
5441  1995  1926  1926
1926  1997  5441  5441
1926  1382  1997  1997
1997  1382  294  294
1475  5449  294  294
1475  294  1382  1382
104  1995  13  13
13  5  104  104
1834  443  13  13
5  13  443  443
5  1866  104  104
443  1866  5  5
1866  1945  104  104
1115  1102  3260  3260
3260  447  1115  1115
447  3260  1940  1940
1185  1115  447  447
447  1834  1185  1185
1834  447  443  443
1148  1221  4980  4980
453  2035  5394  5394
5394  1221  453  453
2035  4717  5394  5394
1102  1142  1454  1454
1102  1138  1142  1142
1138  309  1142  1142
2025  3644  309  309
309  1138  2025  2025
2025  1148  3644  3644
1148  1299  3644  3644
1269  3645  1299  1299
4980  1269  1148  1148
1299  1148  1269  1269
3645  1279  4531  4531
3444  4531  1279  1279
3444  5040  4531  4531
1400  4531  4523  4523
5040  4523  4531  4531
411  3645  1400  1400
3645  4531  1400  1400
1400  4780  411  411
4780  1400  4523  4523
4780  2032  411  411
4780  4523  5003  5003
403  5003  4523  4523
2032  4780  5003  5003
3286  3574  5052  5052
3286  5052  4374  4374
4374  3564  3286  3286
3574  388  5052  5052
4334  388  5241  5241
5241  3681  4334  4334
5241  3551  3681  3681
3551  346  3681  3681
3574  5241  388  388
3681  4310  4334  4334
4310  3681  346  346
3582  322  4765  4765
322  3582  3310  3310
4765  4768  4316  4316
322  4768  4765  4765
322  3286  4768  4768
3560  4768  3286  3286
2864  4768  1279  1279
3560  1279  4768  4768
1279  4980  2864  2864
5329  5117  4849  4849
2059  5084  5117  5117
5117  2272  4849  4849
5084  1866  5117  5117
2013  5049  5230  5230
2013  5249  5049  5049
5329  1633  2059  2059
1633  5329  2072  2072
2059  2077  2065  2065
1633  2072  1627  1627
1633  2070  2059  2059
2077  2059  2070  2070
2070  1633  1627  1627
2070  5252  2077  2077
2070  1627  2091  2091
2246  2067  94  94
94  1539  2246  2246
2067  2246  5056  5056
1539  2577  2246  2246
1539  2557  2577  2577
2557  1539  49  49
4879  2557  49  49
49  10  4879  4879
10  4849  4879  4879
2072  4849  10  10
4306  2528  2400  2400
3789  2351  2400  2400
2400  2528  3789  3789
2365  4311  4306  4306
2365  2400  2351  2351
4306  2400  2365  2365
2365  2355  4311  4311
2351  2185  516  516
2185  208  516  516
2351  516  2355  2355
2355  2365  2351  2351
2355  4313  4311  4311
208  2173  516  516
516  2173  2355  2355
2173  3447  2355  2355
4313  2355  3447  3447
1274  4141  3789  3789
4138  1333  4141  4141
1274  4138  4141  4141
4141  3764  3789  3789
5078  402  3764  3764
1333  5078  4141  4141
3764  4141  5078  5078
5078  5068  402  402
1432  45  5068  5068
1333  1432  5078  5078
5068  5078  1432  1432
5068  415  402  402
5013  379  415  415
45  5013  5068  5068
415  5068  5013  5013
1018  3151  4102  4102
1242  4102  3151  3151
5303  4102  1262  1262
4100  1262  4102  4102
1262  70  5303  5303
4102  1242  4100  4100
75  4100  1242  1242
4104  3120  3108  3108
70  4104  5303  5303
5303  3108  1018  1018
1018  4102  5303  5303
3108  5303  4104  4104
4104  5268  3120  3120
1284  64  5268  5268
70  1284  4104  4104
5268  4104  1284  1284
5268  3094  3120  3120
4110  3705  3094  3094
64  4110  5268  5268
3094  5268  4110  4110
3705  4110  5454  5454
5454  1592  3705  3705
1685  2076  1592  1592
1671  1685  5454  5454
1592  5454  1685  1685
2076  1573  1592  1592
1592  1036  3705  3705
1036  1592  1573  1573
1082  1036  1573  1573
1573  5334  1082  1082
1036  1082  3701  3701
5332  2067  5334  5334
2076  5332  1573  1573
5334  1573  5332  5332
2067  2969  5334  5334
1082  5334  2969  2969
2091  4254  3490  3490
5319  5442  4797  4797
4797  4254  5319  5319
4254  4797  3490  3490
5442  4279  4797  4797
4279  4276  4282  4282
1671  1675  1685  1685
1675  1671  4276  4276
5442  1675  4279  4279
4276  4279  1675  1675
5310  4306  4303  4303
1671  4303  4276  4276
4303  1671  5310  5310
4843  4826  2832  2832
4826  4843  3368  3368
3344  3368  4843  4843
4826  4259  2832  2832
4259  4261  2832  2832
3368  2093  4826  4826
4261  4259  3490  3490
4826  3490  4259  4259
2093  2085  4826  4826
3490  4826  2085  2085
4552  3156  4907  4907
4552  4932  3156  3156
4932  3097  3156  3156
3097  4934  4846  4846
4934  3097  4932  4932
4896  4984  4717  4717
690  4896  4717  4717
690  4717  5474  5474
3453  4316  2813  2813
4316  3453  4313  4313
3451  4294  3453  3453
3453  2813  3451  3451
4297  4294  2815  2815
3451  2815  4294  4294
4724  2815  3451  3451
2815  3487  4297  4297
2848  2832  3487  3487
3487  2815  2848  2848
4365  3573  4135  4135
4135  4741  4365  4365
4741  4059  4725  4725
4725  4059  4065  4065
734  3573  4221  4221
734  4135  3573  3573
734  4132  4135  4135
4132  4137  4135  4135
4270  2462  4137  4137
4137  4132  4270  4270
720  4270  4132  4132
2083  1707  1716  1716
2109  1707  2083  2083
2109  2121  1707  1707
2121  2109  2207  2207
2121  671  1707  1707
1041  689  671  671
470  1480  689  689
689  1041  470  470
1480  2750  689  689
1480  1474  2750  2750
1474  2762  2750  2750
1921  470  4394  4394
470  601  4394  4394
470  1041  601  601
4375  3573  601  601
1041  4375  601  601
3845  3559  3826  3826
4008  3845  4581  4581
3845  3830  4581  4581
4739  4608  3571  3571
4703  4608  4739  4739
4703  4615  4608  4608
4615  4760  4608  4608
3647  3643  4703  4703
4703  4082  3647  3647
3647  2462  3643  3643
4730  3999  2580  2580
4065  4739  4730  4730
4739  4065  4082  4082
4730  3571  3999  3999
209  284  3678  3678
284  209  327  327
284  4161  3678  3678
651  284  327  327
4161  284  651  651
651  4156  4161  4161
3395  3657  209  209
204  209  3657  3657
3657  110  204  204
3657  986  110  110
3676  110  986  986
3395  3341  951  951
2437  951  3341  3341
4085  2437  3341  3341
4273  4349  2437  2437
951  2437  4349  4349
3940  2551  3849  3849
2551  3940  2507  2507
3849  3903  3940  3940
3903  3849  3839  3839
3661  2866  4172  4172
3661  3903  2866  2866
2719  4725  4362  4362
4417  4372  2719  2719
4372  4417  4401  4401
4401  4365  4372  4372
4401  4292  4365  4365
4403  601  4292  4292
2580  2381  3443  3443
2580  3443  4469  4469
4469  2669  2719  2719
2669  4469  4544  4544
4469  4422  4544  4544
4422  3443  2381  2381
3443  4422  4469  4469
4458  3422  4534  4534
2757  4178  4140  4140
4140  4458  2757  2757
4534  2757  4458  4458
5202  5199  4304  4304
4304  4413  5202  5202
4120  4413  4284  4284
5194  4120  4284  4284
4284  4267  5194  5194
4267  2669  5155  5155
2669  2893  5155  5155
5194  4267  5155  5155
1220  1678  1632  1632
1678  1220  1123  1123
1678  1526  1632  1632
4304  1632  1526  1526
1526  4394  4304  4304
419  4798  2930  2930
2930  2522  419  419
1123  2688  1533  1533
4798  1533  2688  2688
1533  4798  419  419
1169  2522  1246  1246
2522  1169  419  419
2688  2963  4798  4798
2963  2930  4798  4798
2963  2755  2930  2930
2755  2932  2930  2930
1205  2930  2932  2932
1255  1205  1271  1271
2990  2976  750  750
2976  5202  750  750
4520  2688  1220  1220
4520  1220  2976  2976
5202  2976  5199  5199
5199  2976  1220  1220
4156  5032  4161  4161
5186  4156  651  651
651  750  5186  5186
4564  4615  1410  1410
4615  4564  4760  4760
2330  4296  4760  4760
4756  2198  4283  4283
2198  4756  4288  4288
5220  4544  4300  4300
4544  5220  2893  2893
2783  2330  4300  4300
5220  1410  2893  2893
4564  4300  2330  2330
4564  1410  5220  5220
5220  4300  4564  4564
5064  4178  2751  2751
1974  5064  5102  5102
189  5102  5064  5064
5064  1974  4178  4178
4178  2757  2751  2751
386  2420  5049  5049
2352  2420  1945  1945
288  191  4581  4581
1475  215  288  288
191  288  215  215
4008  4581  191  191
215  5064  191  191
191  2751  4008  4008
5064  2751  191  191
3999  4332  4168  4168
4168  2580  3999  3999
4534  4332  2598  2598
530  534  528  528
3996  528  534  534
528  496  530  530
534  530  202  202
485  496  1093  1093
498  1093  496  496
1093  1080  485  485
103  524  1052  1052
1052  524  3996  3996
524  496  528  528
528  3996  524  524
496  524  498  498
538  530  1891  1891
496  1891  530  530
1891  3851  538  538
530  538  202  202
630  1895  628  628
4003  628  1895  1895
628  186  630  630
1895  630  3851  3851
1080  4003  485  485
485  1895  1891  1891
3851  1891  1895  1895
1891  496  485  485
1895  485  4003  4003
626  628  475  475
4003  475  628  628
475  427  626  626
628  626  186  186
421  427  435  435
431  435  427  427
435  409  421  421
475  1080  1091  1091
1091  431  475  475
1080  475  4003  4003
427  475  431  431
640  626  1656  1656
427  1656  626  626
1656  3878  640  640
626  640  186  186
767  1658  737  737
4011  737  1658  1658
737  168  767  767
1658  767  3878  3878
409  4011  421  421
421  1658  1656  1656
3878  1656  1658  1658
1656  427  421  421
1658  421  4011  4011
5422  5425  1509  1509
3911  1509  5425  5425
1509  3893  5422  5422
5425  5422  2095  2095
796  1513  803  803
3906  803  1513  1513
803  161  796  796
1513  796  3893  3893
1384  822  847  847
157  847  822  822
847  3906  1384  1384
822  1384  3911  3911
1384  1513  1509  1509
3893  1509  1513  1513
1509  3911  1384  1384
1513  1384  3906  3906
2095  5422  1738  1738
3893  1738  5422  5422
1738  5293  2095  2095
5405  1744  5403  5403
3894  5403  1744  1744
5403  2105  5405  5405
1744  5405  5293  5293
1501  796  787  787
161  787  796  796
787  3894  1501  1501
796  1501  3893  3893
1501  1744  1738  1738
5293  1738  1744  1744
1738  3893  1501  1501
1744  1501  3894  3894
5402  5403  1645  1645
3894  1645  5403  5403
1645  3880  5402  5402
5403  5402  2105  2105
764  1649  771  771
3895  771  1649  1649
771  168  764  764
1649  764  3880  3880
1489  787  779  779
161  779  787  787
779  3895  1489  1489
787  1489  3894  3894
1489  1649  1645  1645
3880  1645  1649  1649
1645  3894  1489  1489
1649  1489  3895  3895
5408  5402  1844  1844
3880  1844  5402  5402
1844  5267  5408  5408
5402  5408  2105  2105
5374  1850  511  511
3882  511  1850  1850
511  5372  5374  5374
1850  5374  5267  5267
1641  764  754  754
168  754  764  764
754  3882  1641  1641
764  1641  3880  3880
1641  1850  1844  1844
5267  1844  1850  1850
1844  3880  1641  1641
1850  1641  3882  3882
61  600  5372  5372
594  602  1171  1171
55  1171  602  602
1171  1972  594  594
517  61  1957  1957
1957  55  517  517
517  602  600  600
600  61  517  517
602  517  55  55
1914  600  1902  1902
602  1902  600  600
600  1914  5372  5372
1161  5357  1905  1905
1972  1161  594  594
594  1905  1902  1902
1902  602  594  594
1905  594  1161  1161
5353  5357  590  590
1161  590  5357  5357
590  5481  5353  5353
678  5481  1110  1110
6  1110  5481  5481
1110  1978  678  678
590  1161  1158  1158
1972  1158  1161  1161
1158  6  590  590
5481  590  6  6
5481  1918  5353  5353
5483  2117  1924  1924
1978  5483  678  678
678  1924  1918  1918
1918  5481  678  678
1924  678  5483  5483
478  1228  394  394
1614  394  1228  1228
1228  478  1957  1957
4041  86  5497  5497
390  409  435  435
435  4041  390  390
409  390  1614  1614
390  5497  394  394
394  1614  390  390
5497  390  4041  4041
478  72  1957  1957
5477  1953  72  72
5477  5497  5473  5473
86  5473  5497  5497
5497  5477  394  394
72  478  5477  5477
478  394  5477  5477
5477  5475  1953  1953
4071  77  5390  5390
86  4071  5473  5473
5473  5390  5475  5475
5475  5477  5473  5473
5390  5473  4071  4071
5475  85  1953  1953
5381  1270  85  85
5381  5390  3807  3807
77  3807  5390  5390
5390  5381  5475  5475
85  5475  5381  5381
5444  3860  4756  4756
1993  5449  5444  5444
3860  5444  4581  4581
5449  4581  5444  5444
705  732  690  690
712  4552  732  732
4934  4552  712  712
4934  712  838  838
838  4930  4934  4934
4846  4930  3119  3119
18  24  2092  2092
3831  2092  24  24
2092  3838  18  18
24  18  272  272
566  2014  589  589
3837  589  2014  2014
589  198  566  566
2014  566  3838  3838
2090  522  526  526
202  526  522  522
526  3837  2090  2090
522  2090  3831  3831
2090  2014  2092  2092
3838  2092  2014  2014
2092  3831  2090  2090
2014  2090  3837  3837
29  18  182  182
3838  182  18  18
182  3685  29  29
18  29  272  272
122  188  120  120
3841  120  188  188
120  258  122  122
188  122  3685  3685
1994  566  562  562
198  562  566  566
562  3841  1994  1994
566  1994  3838  3838
1994  188  182  182
3685  182  188  188
182  3838  1994  1994
188  1994  3841  3841
116  120  1990  1990
3841  1990  120  120
1990  3843  116  116
120  116  258  258
612  1962  616  616
3842  616  1962  1962
1962  612  3843  3843
1985  562  554  554
198  554  562  562
554  3842  1985  1985
562  1985  3841  3841
1985  1962  1990  1990
3843  1990  1962  1962
1990  3841  1985  1985
1962  1985  3842  3842
136  116  3052  3052
3843  3052  116  116
3052  3709  136  136
116  136  258  258
254  3056  230  230
3844  230  3056  3056
230  243  254  254
3056  254  3709  3709
1952  612  607  607
616  607  612  612
607  3844  1952  1952
612  1952  3843  3843
1952  3056  3052  3052
3709  3052  3056  3056
3052  3843  1952  1952
3056  1952  3844  3844
4649  4652  2890  2890
3749  2890  4652  4652
2890  3727  4649  4649
4652  4649  531  531
291  2892  303  303
3742  303  2892  2892
303  239  291  291
2892  291  3727  3727
2766  334  353  353
233  353  334  334
353  3742  2766  2766
334  2766  3749  3749
2766  2892  2890  2890
3727  2890  2892  2892
2890  3749  2766  2766
2892  2766  3742  3742
4657  4649  290  290
3727  290  4649  4649
290  2964  4657  4657
4649  4657  531  531
4609  296  4605  4605
3730  4605  296  296
4605  541  4609  4609
296  4609  2964  2964
2886  291  285  285
239  285  291  291
285  3730  2886  2886
291  2886  3727  3727
2886  296  290  290
2964  290  296  296
290  3727  2886  2886
296  2886  3730  3730
4602  4605  3038  3038
3730  3038  4605  4605
3038  3711  4602  4602
4605  4602  541  541
246  3042  263  263
3733  263  3042  3042
263  243  246  246
3042  246  3711  3711
2879  285  273  273
239  273  285  285
273  3733  2879  2879
285  2879  3730  3730
2879  3042  3038  3038
3711  3038  3042  3042
3038  3730  2879  2879
3042  2879  3733  3733
4614  4602  635  635
3711  635  4602  4602
635  2914  4614  4614
4602  4614  541  541
4583  643  4579  4579
3714  4579  643  643
4579  4584  4583  4583
643  4583  2914  2914
3032  246  242  242
243  242  246  246
242  3714  3032  3032
246  3032  3711  3711
3032  643  635  635
2914  635  643  643
635  3711  3032  3032
643  3032  3714  3714
4580  4582  4088  4088
3506  4088  4582  4582
4088  3482  4580  4580
4582  4580  4584  4584
5100  4091  5103  5103
3505  5103  4091  4091
5103  368  5100  5100
4091  5100  3482  3482
3872  5135  5142  5142
358  5142  5135  5135
5142  3505  3872  3872
5135  3872  3506  3506
3872  4091  4088  4088
3482  4088  4091  4091
4088  3506  3872  3872
4091  3872  3505  3505
4584  4580  1073  1073
3482  1073  4580  4580
1073  2889  4584  4584
4569  1077  4568  4568
3483  4568  1077  1077
4568  561  4569  4569
1077  4569  2889  2889
4086  5100  5099  5099
368  5099  5100  5100
5099  3483  4086  4086
5100  4086  3482  3482
4086  1077  1073  1073
2889  1073  1077  1077
1073  3482  4086  4086
1077  4086  3483  3483
4567  4568  4245  4245
3483  4245  4568  4568
4245  3465  4567  4567
4568  4567  561  561
5067  4247  5070  5070
3486  5070  4247  4247
5070  378  5067  5067
4247  5067  3465  3465
4076  5099  5098  5098
368  5098  5099  5099
5098  3486  4076  4076
5099  4076  3483  3483
4076  4247  4245  4245
3465  4245  4247  4247
4245  3483  4076  4076
4247  4076  3486  3486
4575  4567  1130  1130
3465  1130  4567  4567
1130  2885  4575  4575
4567  4575  561  561
4557  1136  4553  4553
3467  4553  1136  1136
4553  567  4557  4557
1136  4557  2885  2885
4244  5067  5066  5066
378  5066  5067  5067
5066  3467  4244  4244
5067  4244  3465  3465
4244  1136  1130  1130
2885  1130  1136  1136
1130  3465  4244  4244
1136  4244  3467  3467
5136  5139  1938  1938
3846  1938  5139  5139
1938  3870  5136  5136
5139  5136  358  358
709  1791  727  727
3866  727  1791  1791
727  174  709  709
1791  709  3870  3870
1935  599  605  605
616  605  599  599
605  3866  1935  1935
599  1935  3846  3846
1935  1791  1938  1938
3870  1938  1791  1791
1938  3846  1935  1935
1791  1935  3866  3866
5145  5136  3815  3815
3870  3815  5136  5136
3815  3512  5145  5145
5136  5145  358  358
5165  3817  5163  5163
3871  5163  3817  3817
5163  354  5165  5165
3817  5165  3512  3512
1759  709  706  706
174  706  709  709
706  3871  1759  1759
709  1759  3870  3870
1759  3817  3815  3815
3512  3815  3817  3817
3815  3870  1759  1759
3817  1759  3871  3871
5161  5163  1739  1739
3871  1739  5163  5163
1739  3907  5161  5161
5163  5161  354  354
843  1409  859  859
3902  859  1409  1409
859  157  843  843
1409  843  3907  3907
1733  706  700  700
174  700  706  706
700  3902  1733  1733
706  1733  3871  3871
1733  1409  1739  1739
3907  1739  1409  1409
1739  3871  1733  1733
1409  1733  3902  3902
5167  5161  3768  3768
3907  3768  5161  5161
3768  3517  5167  5167
5161  5167  354  354
5189  3770  5177  5177
3909  5177  3770  3770
5177  350  5189  5189
3770  5189  3517  3517
1374  843  835  835
157  835  843  843
835  3909  1374  1374
843  1374  3907  3907
1374  3770  3768  3768
3517  3768  3770  3770
3768  3907  1374  1374
3770  1374  3909  3909
1987  3350  4594  4594
3350  1987  4836  4836
4594  4598  2634  2634
4598  4594  4848  4848
3350  4848  4594  4594
4836  4846  3350  3350
4848  3350  4846  4846
4848  4283  4598  4598
5253  1976  4836  4836
5294  4834  1976  1976
3360  4834  5200  5200
5294  5200  4834  4834
5252  2093  5200  5200
3360  5200  2093  2093
1974  1991  4178  4178
5102  5253  1974  1974
1991  1974  5253  5253
4140  4178  1991  1991
1991  2634  4140  4140
2634  1991  4594  4594
2381  2376  2783  2783
4111  4118  2376  2376
2376  2381  4111  4111
4118  4549  2376  2376
4549  4118  4477  4477
4578  4549  4477  4477
457  3244  1517  1517
1517  3244  1907  1907
3228  3232  1992  1992
1992  1979  3228  3228
3232  3228  237  237
1824  1958  457  457
1958  3232  3244  3244
237  3244  3232  3232
3244  457  1958  1958
1519  3244  237  237
237  252  1519  1519
3244  1519  1907  1907
1595  241  1590  1590
1590  1896  1595  1595
241  1595  252  252
1979  1590  3228  3228
3228  241  237  237
252  237  241  241
241  3228  1590  1590
1588  1590  3223  3223
3223  3208  1588  1588
1590  1588  1896  1896
3207  3208  3215  3215
3212  3215  3208  3208
3215  2008  3207  3207
3223  1979  1988  1988
1988  3212  3223  3223
1979  3223  1590  1590
3208  3223  3212  3212
1601  1588  172  172
3208  172  1588  1588
172  311  1601  1601
1588  1601  1896  1896
1694  176  1676  1676
466  1676  176  176
1676  1882  1694  1694
176  1694  311  311
2008  466  3207  3207
3207  176  172  172
311  172  176  176
172  3208  3207  3207
176  3207  466  466
1682  1686  348  348
3680  348  1686  1686
348  3702  1682  1682
1686  1682  1882  1882
203  3246  219  219
3695  219  3246  3246
219  249  203  203
3246  203  3702  3702
344  374  92  92
87  92  374  374
92  3695  344  344
374  344  3680  3680
344  3246  348  348
3702  348  3246  3246
348  3680  344  344
3246  344  3695  3695
1700  1682  141  141
3702  141  1682  1682
141  324  1700  1700
1682  1700  1882  1882
1724  145  1715  1715
3704  1715  145  145
1715  1878  1724  1724
145  1724  324  324
3193  203  199  199
249  199  203  203
199  3704  3193  3193
203  3193  3702  3702
3193  145  141  141
324  141  145  145
141  3702  3193  3193
145  3193  3704  3704
1710  1715  3168  3168
3704  3168  1715  1715
3168  3744  1710  1710
1715  1710  1878  1878
349  2800  361  361
3738  361  2800  2800
361  233  349  349
2800  349  3744  3744
3160  199  193  193
249  193  199  199
193  3738  3160  3160
199  3160  3704  3704
3160  2800  3168  3168
3744  3168  2800  2800
3168  3704  3160  3160
2800  3160  3738  3738
1731  1710  107  107
3744  107  1710  1710
107  337  1731  1731
1710  1731  1878  1878
1767  113  1748  1748
3746  1748  113  113
1748  1870  1767  1767
113  1767  337  337
2760  349  345  345
233  345  349  349
345  3746  2760  2760
349  2760  3744  3744
2760  113  107  107
337  107  113  113
107  3744  2760  2760
113  2760  3746  3746
3665  757  320  320
67  617  78  78
3668  78  617  617
78  266  67  67
617  67  3669  3669
752  5501  8  8
272  8  5501  5501
8  3668  752  752
5501  752  3665  3665
752  617  757  757
3669  757  617  617
757  3665  752  752
617  752  3668  3668
5323  757  3669  3669
3669  2779  5323  5323
757  5323  320  320
5336  588  3671  3671
3671  316  5336  5336
588  5336  2779  2779
588  67  63  63
266  63  67  67
63  3671  588  588
67  588  3669  3669
2779  3669  588  588
3671  553  316  316
393  410  96  96
3675  96  410  410
96  87  393  393
410  393  2547  2547
549  63  57  57
266  57  63  63
57  3675  549  549
63  549  3671  3671
549  410  553  553
2547  553  410  410
553  3671  549  549
410  549  3675  3675
5339  553  2547  2547
2547  3598  5339  5339
553  5339  316  316
306  2549  3679  3679
2549  306  3598  3598
87  3679  393  393
393  2549  2547  2547
3598  2547  2549  2549
2549  393  3679  3679
492  3736  2426  2426
2426  2424  492  492
3736  492  1788  1788
3607  304  2424  2424
302  3607  2426  2426
2424  2426  3607  3607
3096  1804  492  492
304  2531  2424  2424
2424  3096  492  492
3096  2424  2531  2531
3147  3096  2531  2531
2531  2525  3147  3147
3096  3147  1804  1804
3603  306  2539  2539
304  3603  2531  2531
2525  2531  2539  2539
2539  2531  3603  3603
3147  477  1804  1804
2002  3153  3199  3199
2515  3199  3153  3153
3199  2008  2002  2002
3153  2002  477  477
2525  2539  5383  5383
306  5383  2539  2539
5383  2515  2525  2525
2525  3153  3147  3147
477  3147  3153  3153
3153  2525  2515  2515
2870  2844  4053  4053
4053  280  2870  2870
2844  2870  2876  2876
1114  297  93  93
4047  93  297  297
297  1114  280  280
297  1173  4047  4047
83  4047  1173  1173
1173  297  4053  4053
280  4053  297  297
2870  3588  2876  2876
5327  5331  3588  3588
1114  550  280  280
280  5327  2870  2870
3588  2870  5327  5327
5327  280  550  550
2927  5327  550  550
550  548  2927  2927
5327  2927  5331  5331
1060  558  1064  1064
4023  1064  558  558
1064  103  1060  1060
558  1060  548  548
558  1114  4023  4023
93  4023  1114  1114
1114  558  550  550
548  550  558  558
2927  5315  5331  5331
5315  2933  5312  5312
3995  5312  2933  2933
5312  320  5315  5315
548  1060  1056  1056
103  1056  1060  1060
1056  3995  548  548
548  2933  2927  2927
5315  2927  2933  2933
2933  548  3995  3995
3807  2017  3809  3809
77  1208  2017  2017
2017  3807  77  77
2017  3767  3809  3809
3767  2023  3765  3765
4062  3765  2023  2023
2023  1208  4062  4062
1222  4062  1208  1208
1208  2023  2017  2017
3767  2017  2023  2023
4062  4049  3765  3765
5439  1200  5452  5452
5452  83  5439  5439
1200  5439  4049  4049
1222  1200  4062  4062
4049  4062  1200  1200
4049  2464  3765  3765
2464  2472  3765  3765
83  5436  5439  5439
5439  3739  2464  2464
2472  2464  3739  3739
2464  4049  5439  5439
3739  5439  5436  5436
3562  3565  3117  3117
1152  3117  3565  3565
3117  1164  3562  3562
3565  3562  1025  1025
3728  3007  3734  3734
1160  3734  3007  3007
3734  3731  3728  3728
3007  3728  1164  1164
3113  3708  3715  3715
941  3715  3708  3708
3715  1160  3113  3113
3708  3113  1152  1152
3113  3007  3117  3117
1164  3117  3007  3007
3117  1152  3113  3113
3007  3113  1160  1160
3566  3562  4090  4090
1164  4090  3562  3562
4090  813  3566  3566
3562  3566  1025  1025
3585  4093  3584  3584
1168  3584  4093  4093
3584  1013  3585  3585
4093  3585  813  813
2977  3728  3725  3725
3731  3725  3728  3728
3725  1168  2977  2977
3728  2977  1164  1164
2977  4093  4090  4090
813  4090  4093  4093
4090  1164  2977  2977
4093  2977  1168  1168
3583  3584  2953  2953
1168  2953  3584  3584
2953  1180  3583  3583
3584  3583  1013  1013
1178  3747  2947  2947
2947  3747  1180  1180
2947  3725  1178  1178
3731  1178  3725  3725
3725  2947  1168  1168
1180  2953  2947  2947
2953  1168  2947  2947
3586  3583  3874  3874
1180  3874  3583  3583
3874  900  3586  3586
3583  3586  1013  1013
3876  995  900  900
3747  1187  1180  1180
1180  3876  3874  3874
900  3874  3876  3876
3876  1180  1187  1187
3589  3596  995  995
5371  310  5364  5364
5371  5364  3596  3596
2876  5371  3589  3589
3589  5371  3596  3596
3596  3604  995  995
5364  3608  3802  3802
5364  3802  3596  3596
3604  3596  3802  3802
5364  2370  3608  3608
2370  3609  3608  3608
302  2370  5404  5404
2370  302  3609  3609
2370  5364  310  310
310  5404  2370  2370
3609  3623  3608  3608
3623  3609  3610  3610
3610  3625  3623  3623
3609  302  3610  3610
2685  4339  2676  2676
4527  2676  4339  4339
4527  2435  2401  2401
2435  4527  4509  4509
4339  4509  4527  4527
4339  4448  4509  4509
4509  4320  2435  2435
2763  4509  2474  2474
4443  2474  4509  4509
4509  2763  4320  4320
4509  4448  4443  4443
3480  4108  2763  2763
5120  3957  5124  5124
3961  5124  3957  3957
5124  5122  5120  5120
4107  5089  4136  4136
4136  3961  4107  4107
5089  4107  3480  3480
4107  3957  4108  4108
4108  3480  4107  4107
3957  4107  3961  3961
4511  4108  4502  4502
3957  4502  4108  4108
4108  4511  2763  2763
2499  3932  2495  2495
3932  2499  4502  4502
3932  5120  5119  5119
5122  5119  5120  5120
5119  2495  3932  3932
5120  3932  3957  3957
4502  3957  3932  3932
2489  2495  3919  3919
3919  3518  2489  2489
2495  2489  2499  2499
3759  3518  5193  5193
3793  5193  3518  3518
5193  350  3759  3759
3919  5119  3942  3942
5122  3942  5119  5119
3942  3793  3919  3919
5119  3919  2495  2495
3518  3919  3793  3793
3518  4325  2489  2489
4493  2516  4325  4325
4325  3518  3759  3759
4325  3759  4493  4493
5182  5410  4229  4229
3470  4229  5410  5410
5410  5182  4899  4899
5080  4171  5086  5086
3473  5086  4171  4171
4171  5080  4229  4229
4226  5063  5065  5065
378  5065  5063  5063
5065  3473  4226  4226
5063  4226  3470  3470
4226  4171  4229  4229
4229  3470  4226  4226
4171  4226  3473  3473
5182  3346  4899  4899
5185  428  3346  3346
5080  4165  4229  4229
4165  5185  5182  5182
3346  5182  5185  5185
5182  4229  4165  4165
5004  5185  3475  3475
4165  3475  5185  5185
5185  5004  428  428
5091  4158  5089  5089
5077  5089  4158  4158
4158  5091  3475  3475
4158  5080  5077  5077
5086  5077  5080  5080
5080  4158  4165  4165
3475  4165  4158  4158
5004  3371  428  428
5005  412  3371  3371
5091  3477  3475  3475
3477  5005  5004  5004
3371  5004  5005  5005
5004  3475  3477  3477
3390  4868  2721  2721
4982  3386  4888  4888
4888  4986  4982  4982
3386  4982  4406  4406
407  4997  3390  3390
4997  3386  4868  4868
4406  4868  3386  3386
4868  3390  4997  4997
2820  4868  4406  4406
4406  4356  2820  2820
4868  2820  2721  2721
4986  4981  4982  4982
4982  2761  4406  4406
4356  4406  2761  2761
2761  4982  4981  4981
2759  2761  4850  4850
4981  4850  2761  2761
4850  3372  2759  2759
2761  2759  4351  4351
3381  4977  3372  3372
4850  4981  4985  4985
4986  4985  4981  4981
4985  3381  4850  4850
3372  4850  3381  3381
3372  4347  2759  2759
4450  4991  3374  3374
3374  4448  4450  4450
4991  4450  4347  4347
4991  4977  412  412
412  3374  4991  4991
4977  4991  3372  3372
4347  3372  4991  4991
4743  4744  5411  5411
3336  5411  4744  4744
5411  3340  4743  4743
4744  4743  488  488
3339  4909  3340  3340
5411  3336  4895  4895
4899  4895  3336  3336
4895  3339  5411  5411
3340  5411  3339  3339
4745  4743  3340  3340
3340  2046  4745  4745
4743  4745  488  488
2042  2034  4764  4764
4905  4764  2034  2034
4764  474  2042  2042
2034  2042  2046  2046
2034  4909  4905  4905
432  4905  4909  4909
4909  2034  3340  3340
2046  3340  2034  2034
4762  4764  5337  5337
4905  5337  4764  4764
5337  5302  4762  4762
4764  4762  474  474
5289  5302  5308  5308
5305  5308  5302  5302
5308  4921  5289  5289
5337  4905  4903  4903
432  4903  4905  4905
4903  5305  5337  5337
5302  5337  5305  5305
4769  4762  1578  1578
5302  1578  4762  4762
1578  3196  4769  4769
4762  4769  474  474
3343  460  4799  4799
3196  1578  4799  4799
265  4181  1372  1372
3251  1372  4181  4181
4181  265  4185  4185
4804  1232  4806  4806
4806  4802  4804  4804
1232  4804  1372  1372
1232  4808  456  456
456  4806  1232  1232
4808  1232  3251  3251
1372  3251  1232  1232
265  4153  4185  4185
4151  4157  4153  4153
4804  1366  1372  1372
1366  4151  265  265
4153  265  4151  4151
265  1372  1366  1366
4150  4151  3202  3202
1366  3202  4151  4151
4151  4150  4157  4157
4796  1347  4801  4801
4801  460  4796  4796
1347  4796  3202  3202
1347  4804  4802  4802
4802  4801  1347  1347
4804  1347  1366  1366
3202  1366  1347  1347
4157  4150  781  781
3202  781  4150  4150
781  4125  4157  4157
4125  781  1151  1151
3206  1151  781  781
1151  4123  4125  4125
4796  3206  3202  3202
781  3202  3206  3206
1314  1941  4117  4117
1934  4117  1941  1941
4117  799  1314  1314
808  1444  1920  1920
1444  1941  3918  3918
3918  1920  1444  1444
1941  1444  1934  1934
3922  3918  84  84
1941  84  3918  3918
84  1559  3922  3922
3948  88  1947  1947
1947  875  3948  3948
88  3948  1559  1559
799  1947  1314  1314
1314  88  84  84
1559  84  88  88
84  1941  1314  1314
88  1314  1947  1947
1947  3945  875  875
1969  4128  3030  3030
799  1298  1947  1947
1298  1969  3945  3945
3030  3945  1969  1969
3945  1947  1298  1298
3950  3945  3030  3030
3030  1608  3950  3950
3945  3950  875  875
3980  3036  3975  3975
3975  862  3980  3980
3036  3980  1608  1608
3036  4128  4123  4123
4123  3975  3036  3036
4128  3036  3030  3030
1608  3030  3036  3036
3977  3978  5262  5262
1491  5262  3978  3978
5262  3367  3977  3977
3978  3977  862  862
3363  416  5057  5057
5259  5273  3363  3363
4921  3363  5273  5273
5273  5259  1491  1491
5259  5057  5262  5262
3367  5262  5057  5057
5262  1491  5259  5259
5057  5259  3363  3363
3977  1635  862  862
2915  858  1635  1635
3367  5057  4962  4962
416  4962  5057  5057
4962  3369  3367  3367
3367  2915  3977  3977
1635  3977  2915  2915
2915  3367  3369  3369
3986  2915  3369  3369
3369  3387  3986  3986
2915  3986  858  858
3383  407  4831  4831
416  3383  4962  4962
4962  4831  3369  3369
3387  3369  4831  4831
4831  4962  3383  3383
3986  1648  858  858
2857  854  1648  1648
3387  4831  4993  4993
407  4993  4831  4831
4993  3388  3387  3387
3387  2857  3986  3986
1648  3986  2857  2857
2857  3387  3388  3388
4555  4556  3104  3104
3104  2320  4555  4555
4556  4555  567  567
3122  484  2335  2335
2477  4738  3122  3122
488  3122  4738  4738
4738  2477  3104  3104
2477  2335  3104  3104
2320  3104  2335  2335
2335  2477  3122  3122
4555  2896  4558  4558
4555  4558  567  567
949  551  2896  2896
2320  2335  4752  4752
484  4752  2335  2335
4752  2306  2320  2320
2320  949  4555  4555
2896  4555  949  949
949  2320  2306  2306
4586  949  2306  2306
2306  2211  4586  4586
949  4586  551  551
3134  4761  2225  2225
484  3134  4752  4752
4752  2225  2306  2306
2211  2306  2225  2225
2225  4752  3134  3134
4586  2926  551  551
491  537  2926  2926
2211  2225  4758  4758
4761  4758  2225  2225
4758  73  2211  2211
2211  491  4586  4586
2926  4586  491  491
491  2211  73  73
4624  537  758  758
3281  758  537  537
758  3314  4624  4624
389  3314  3311  3311
3311  445  389  389
758  3281  864  864
864  3311  758  758
3314  758  3311  3311
3314  2945  4624  4624
3315  535  4633  4633
445  3315  389  389
389  4633  2945  2945
2945  3314  389  389
4633  389  3315  3315
4637  535  375  375
3315  375  535  535
375  3327  4637  4637
5486  3327  4881  4881
4842  4881  3327  3327
4881  438  5486  5486
375  3315  4842  4842
445  4842  3315  3315
3327  375  4842  4842
3327  2973  4637  4637
3328  4645  4647  4647
4645  531  4647  4647
438  4877  5486  5486
4877  3328  5486  5486
5486  4647  2973  2973
2973  3327  5486  5486
4647  5486  3328  3328
4663  4665  2187  2187
3139  2187  4665  4665
2187  1756  4663  4663
4665  4663  529  529
4786  1756  4789  4789
3179  4789  1756  1756
4789  463  4786  4786
2187  3139  2231  2231
4761  2231  3139  3139
2231  3179  2187  2187
1756  2187  3179  3179
1756  3059  4663  4663
3188  519  3064  3064
463  3188  4786  4786
4786  3064  3059  3059
3059  1756  4786  4786
3064  4786  3188  3188
3188  1634  519  519
4811  1256  4814  4814
4814  456  4811  4811
1256  4811  2861  2861
463  4784  3188  3188
4784  1256  1634  1634
2861  1634  1256  1256
1634  3188  4784  4784
2869  1634  2861  2861
2861  2865  2869  2869
1634  2869  519  519
3245  505  2863  2863
456  4810  4811  4811
4810  3245  4811  4811
4811  2863  2861  2861
2865  2861  2863  2863
2863  4811  3245  3245
4281  3648  3650  3650
3650  649  4396  4396
4396  2592  3650  3650
649  3650  3648  3648
3650  2342  4281  4281
4600  2342  2600  2600
2600  2356  4600  4600
2342  2592  639  639
639  2600  2342  2342
2592  2342  3650  3650
2600  2612  2356  2356
2610  4328  2612  2612
2612  2600  639  639
2612  639  2610  2610
2612  4475  2356  2356
4328  694  4475  4475
4475  2612  4328  4328
4380  4408  4388  4388
4366  4380  2416  2416
4388  2416  4380  4380
2397  2416  2405  2405
2416  2397  3235  3235
4388  2405  2416  2416
4388  694  2405  2405
694  4388  4408  4408
2405  3275  2397  2397
694  3306  3275  3275
3275  2405  694  694
3441  4858  2432  2432
4858  3441  4854  4854
4854  2407  4858  4858
3312  4858  2407  2407
2422  3312  3306  3306
3306  3312  2407  2407
2661  3359  2667  2667
4328  2661  4364  4364
2667  4364  2661  2661
2422  4364  3399  3399
2667  3399  4364  4364
2667  4824  3399  3399
2667  2705  4824  4824
2695  2910  2705  2705
3359  2695  2667  2667
2705  2667  2695  2695
3389  3415  4824  4824
2910  4471  2705  2705
4471  3389  2705  2705
4824  2705  3389  3389
3884  4735  4713  4713
4298  4713  4735  4735
4713  2387  3884  3884
2374  697  2387  2387
4298  2374  4713  4713
2387  4713  2374  2374
2387  1520  3884  3884
697  2391  2387  2387
1520  2387  2391  2391
697  4526  2391  2391
4526  4369  2391  2391
4369  1528  2391  2391
4366  3159  1528  1528
1528  4369  4366  4366
2298  1030  808  808
4812  4289  2298  2298
1030  1989  808  808
4131  792  1989  1989
4289  2301  2298  2298
2301  4131  1030  1030
1989  1030  4131  4131
1030  2298  2301  2301
632  4131  2315  2315
2301  2315  4131  4131
4131  632  792  792
2319  4751  4298  4298
4751  2319  2315  2315
4289  4751  2301  2301
2315  2301  4751  4751
632  2021  792  792
4162  772  2021  2021
2319  4162  632  632
2021  632  4162  4162
632  2315  2319  2319
3513  3510  459  459
2063  459  3510  3510
459  4170  3513  3513
4170  462  493  493
493  763  4170  4170
459  2063  4180  4180
4185  4180  2063  2063
4180  462  459  459
4170  459  462  462
4170  4463  3513  3513
2036  3501  4463  4463
763  2036  4170  4170
4463  4170  2036  2036
2036  609  3501  3501
2045  4164  609  609
763  4169  2036  2036
4169  2045  609  609
609  2036  4169  4169
772  1047  4164  4164
4164  1047  609  609
656  609  1047  1047
4428  3478  631  631
3478  4428  2628  2628
3478  3300  631  631
621  631  3300  3300
3300  3478  2671  2671
2628  2671  3478  3478
3943  2671  279  279
2628  279  2671  2671
279  3929  3943  3943
3929  279  3926  3926
2632  3926  279  279
3926  3935  3929  3929
4428  2632  2628  2628
279  2628  2632  2632
2632  2569  3926  3926
4398  649  4395  4395
4398  4395  2569  2569
631  4398  4428  4428
4428  4398  2632  2632
2569  2632  4398  4398
3935  3926  331  331
2569  331  3926  3926
331  3917  3935  3935
3917  331  3915  3915
2571  3915  331  331
3915  3918  3917  3917
4395  2571  2569  2569
331  2569  2571  2571
2898  3173  5038  5038
4461  3173  3214  3214
2704  3214  3173  3173
3173  2910  2704  2704
2910  3173  2898  2898
5038  3173  4461  4461
3408  5045  3152  3152
4461  3152  5045  5045
621  3152  631  631
3214  3152  4461  4461
3408  3152  621  621
4486  3425  3370  3370
3425  4486  4497  4497
4940  3370  3425  3425
3370  4940  4979  4979
4497  5054  3425  3425
4940  3425  5054  5054
4940  3375  4979  4979
245  3967  3164  3164
3943  245  3375  3375
245  3164  4941  4941
4941  3375  245  245
4929  3158  4926  4926
3158  4929  3164  3164
3158  3967  867  867
867  4926  3158  3158
3967  3158  3164  3164
4926  4924  4929  4929
3127  3997  2837  2837
867  3127  4926  4926
3127  2837  4924  4924
4924  4926  3127  3127
341  4924  2837  2837
4924  341  4929  4929
1657  4906  2823  2823
4906  3377  2823  2823
854  1657  3997  3997
3997  2823  2837  2837
341  2837  2823  2823
2823  3997  1657  1657
3414  3417  4253  4253
736  4253  3417  3417
4253  753  3414  3414
3417  3414  1083  1083
3570  4207  1021  1021
746  1021  4207  4207
4207  3570  753  753
4251  3558  3561  3561
1025  3561  3558  3558
3561  746  4251  4251
3558  4251  736  736
4251  4207  4253  4253
753  4253  4207  4207
4253  736  4251  4251
4207  4251  746  746
3419  3414  4953  4953
753  4953  3414  3414
4953  426  3419  3419
3414  3419  1083  1083
4955  1071  426  426
3570  759  4195  4195
3570  4195  753  753
4195  4955  4953  4953
426  4953  4955  4955
4953  753  4195  4195
4955  4195  759  759
3435  4955  759  759
759  794  3435  3435
4955  3435  1071  1071
3569  3580  4147  4147
4147  3580  794  794
4147  3570  3569  3569
1021  3569  3570  3570
3570  4147  759  759
794  759  4147  4147
3435  465  1071  1071
4790  1059  465  465
3580  795  794  794
794  4790  3435  3435
465  3435  4790  4790
4790  794  795  795
557  2882  1720  1720
3484  543  557  557
2882  557  543  543
618  1720  2882  2882
2434  2882  2429  2429
2882  2434  618  618
2882  543  3472  3472
3472  2429  2882  2882
4697  3466  472  472
3472  472  2429  2429
472  3472  4697  4697
2438  2429  591  591
472  591  2429  2429
2429  2438  2434  2434
2950  591  476  476
591  3466  1059  1059
1059  476  591  591
3466  591  472  472
3187  1950  2970  2970
544  2970  1950  1950
1950  3187  1824  1824
2333  2371  2961  2961
1745  2333  2325  2325
2325  2961  2970  2970
2970  544  2325  2325
2961  2325  2333  2333
3187  471  1824  1824
3189  1814  471  471
2959  2961  2358  2358
2371  2358  2961  2961
2961  2959  2970  2970
2959  3189  3187  3187
471  3187  3189  3189
3187  2970  2959  2959
3118  3189  2954  2954
2959  2954  3189  3189
3189  3118  1814  1814
552  2950  2946  2946
2371  552  2358  2358
2358  2946  2954  2954
2954  2959  2358  2358
2946  2358  552  552
3118  481  1814  1814
3123  1798  481  481
2944  2946  2942  2942
2950  2942  2946  2946
2946  2944  2954  2954
2944  3123  3118  3118
481  3118  3123  3123
3118  2954  2944  2944
802  4121  2128  2128
2128  4121  1798  1798
3592  3982  3594  3594
3594  1001  3592  3592
3982  3592  878  878
3982  802  4149  4149
3580  4149  802  802
878  4121  3982  3982
4121  802  3982  3982
2134  4121  878  878
878  3101  2134  2134
4121  2134  1798  1798
880  2148  2146  2146
1001  880  3592  3592
3592  2146  878  878
3101  878  2146  2146
2146  3592  880  880
3084  880  3772  3772
880  3084  2148  2148
937  3772  3625  3625
921  3625  3772  3772
1001  921  3772  3772
1001  3772  880  880
937  1788  3084  3084
3084  3772  937  937
3008  4480  2541  2541
2836  2868  4468  4468
1176  2836  4479  4479
4479  4468  4480  4480
4480  3008  4479  4479
4468  4479  2836  2836
1243  2541  4705  4705
4480  4705  2541  2541
4705  2584  1243  1243
2584  4705  2578  2578
4467  2578  4705  4705
2578  2590  2584  2584
4467  4468  2858  2858
2868  2858  4468  4468
4468  4467  4480  4480
4705  4480  4467  4467
4467  4465  2578  2578
3034  4460  4459  4459
2868  3034  2858  2858
2858  4459  4465  4465
4465  4467  2858  2858
4459  2858  3034  3034
2590  2578  4667  4667
4465  4667  2578  2578
4667  2650  2590  2590
2650  4667  2636  2636
3044  2636  4667  4667
2636  2648  2650  2650
3044  4459  4456  4456
4460  4456  4459  4459
4459  3044  4465  4465
4667  4465  3044  3044
2644  2648  5028  5028
5034  5028  2648  2648
5028  452  2644  2644
3455  4839  3458  3458
4840  3458  4839  4839
4839  3455  452  452
3432  4839  5028  5028
452  5028  4839  4839
5028  5034  3432  3432
4839  3432  4840  4840
452  4651  2644  2644
454  4654  2663  2663
3458  3454  3455  3455
3454  454  3455  3455
3455  2663  452  452
4651  452  2663  2663
2663  3455  454  454
3452  3484  4641  4641
3458  3452  3454  3454
3454  4641  454  454
4641  3454  3452  3452
4654  454  4628  4628
4641  4628  454  454
3484  3476  4641  4641
4641  1211  4628  4628
1211  4641  3476  3476
3190  3192  5158  5158
360  5158  3192  3192
5158  376  3190  3190
3192  3190  1134  1134
3428  5095  5097  5097
372  5097  5095  5095
5097  3430  3428  3428
5095  3428  376  376
5154  3409  3412  3412
1083  3412  3409  3409
3412  372  5154  5154
3409  5154  360  360
5154  5095  5158  5158
376  5158  5095  5095
5158  360  5154  5154
5095  5154  372  372
3198  3190  4252  4252
376  4252  3190  3190
4252  3307  3198  3198
3190  3198  1134  1134
3261  4255  3257  3257
380  3257  4255  4255
3257  1122  3261  3261
4255  3261  3307  3307
5088  3428  3426  3426
3430  3426  3428  3428
3426  380  5088  5088
3428  5088  376  376
5088  4255  4252  4252
3307  4252  4255  4255
4252  376  5088  5088
4255  5088  380  380
3253  3257  5074  5074
380  5074  3257  3257
5074  397  3253  3253
3257  3253  1122  1122
395  3434  5073  5073
5073  3434  397  397
5073  3426  395  395
3430  395  3426  3426
3426  5073  380  380
397  5074  5073  5073
5074  380  5073  5073
397  54  3253  3253
3253  54  1122  1122
1350  1109  3313  3313
1350  3313  54  54
3434  399  397  397
397  1350  54  54
1350  397  399  399
4386  133  91  91
133  4386  3021  3021
3325  3316  91  91
91  133  3325  3325
3329  3325  133  133
4386  3131  3021  3021
4387  1166  3131  3131
3316  4387  91  91
3131  4386  4387  4387
4386  91  4387  4387
1166  4387  56  56
3309  56  3313  3313
95  3313  56  56
3313  1109  3309  3309
56  3316  95  95
3316  56  4387  4387
56  3078  1166  1166
62  4460  3078  3078
1109  62  3309  3309
3309  62  3078  3078
3078  56  3309  3309
1043  1096  668  668
659  668  1096  1096
1096  1043  2019  2019
5491  1131  645  645
1978  5491  662  662
662  645  668  668
668  659  662  662
645  662  5491  5491
1043  5420  2019  2019
711  2015  5420  5420
637  645  1119  1119
1131  1119  645  645
645  637  668  668
637  711  1043  1043
5420  1043  711  711
1043  668  637  637
984  711  633  633
637  633  711  711
711  984  2015  2015
5498  629  619  619
1131  5498  1119  1119
1119  619  633  633
633  637  1119  1119
619  1119  5498  5498
984  5426  2015  2015
824  2007  5426  5426
613  619  604  604
629  604  619  619
619  613  633  633
613  824  984  984
5426  984  824  824
984  633  613  613
3291  4264  2007  2007
3283  1572  3290  3290
3290  1117  3283  3283
1572  3283  37  37
1572  3291  4269  4269
3243  4269  3291  3291
37  4264  1572  1572
4264  3291  1572  1572
853  4264  37  37
37  963  853  853
4264  853  2007  2007
41  895  881  881
1117  41  3283  3283
3283  881  37  37
963  37  881  881
881  3283  41  41
927  41  1072  1072
41  927  895  895
127  1072  3329  3329
105  3329  1072  1072
1117  105  1072  1072
1117  1072  41  41
127  2001  927  927
927  1072  127  127
1291  1201  3243  3243
1273  929  3751  3751
917  1273  2409  2409
2409  3751  1201  1201
1201  1291  2409  2409
3751  2409  1273  1273
1201  4265  3243  3243
4265  3229  3243  3243
3229  4265  3225  3225
1207  3225  4265  4265
3225  1128  3229  3229
1207  3751  2697  2697
929  2697  3751  3751
3751  1207  1201  1201
4265  1201  1207  1207
1207  3146  3225  3225
3146  1146  3225  3225
3712  3150  3717  3717
1213  3717  3150  3150
3717  941  3712  3712
3150  3712  1146  1146
929  1213  2697  2697
2697  3150  3146  3146
1146  3146  3150  3150
3146  1207  2697  2697
3150  2697  1213  1213
1128  3225  4275  4275
1146  4275  3225  3225
4275  3282  1128  1128
3186  4277  3184  3184
1150  3184  4277  4277
3184  1134  3186  3186
4277  3186  3282  3282
3144  3712  3710  3710
941  3710  3712  3712
3710  1150  3144  3144
3712  3144  1146  1146
3144  4277  4275  4275
3282  4275  4277  4277
4275  1146  3144  3144
4277  3144  1150  1150
1270  1264  2149  2149
2149  467  1270  1270
3809  1361  2149  2149
467  2149  1361  1361
467  76  1270  1270
76  467  1210  1210
1210  1961  76  76
467  1361  2125  2125
2125  1210  467  467
2190  3783  1277  1277
2125  1277  1210  1210
1277  2125  2190  2190
1277  38  1210  1210
1210  38  1961  1961
629  2389  1283  1283
2389  629  38  38
2389  3783  917  917
917  1283  2389  2389
3783  2389  1277  1277
38  1277  2389  2389
2176  2180  4746  4746
2796  4746  2180  2180
4746  2812  2176  2176
2180  2176  1321  1321
4732  4734  2561  2561
2561  1237  4732  4732
4734  4732  2812  2812
4746  2796  2537  2537
1243  2537  2796  2796
2537  4734  4746  4746
2812  4746  4734  4734
2186  2176  4969  4969
2812  4969  2176  2176
4969  2532  2186  2186
2176  2186  1321  1321
2256  4971  2252  2252
2814  2252  4971  4971
2252  1306  2256  2256
4971  2256  2532  2532
1237  2814  4732  4732
4732  4971  4969  4969
2532  4969  4971  4971
4969  2812  4732  4732
4971  4732  2814  2814
2248  2252  4731  4731
2814  4731  2252  2252
4731  4718  2248  2248
2252  2248  1306  1306
4716  4718  4721  4721
4719  4721  4718  4718
4721  4714  4716  4716
1237  4728  2814  2814
4728  4718  4731  4731
4731  2814  4728  4728
4718  4728  4719  4719
2262  2248  4916  4916
4718  4916  2248  2248
4916  2595  2262  2262
2248  2262  1306  1306
2332  4918  2322  2322
2821  2322  4918  4918
2322  1289  2332  2332
4918  2332  2595  2595
4714  2821  4716  4716
4716  4918  4916  4916
2595  4916  4918  4918
4916  4718  4716  4716
4918  4716  2821  2821
2843  2845  4886  4886
2641  4886  2845  2845
4886  2615  2843  2843
2845  2843  1646  1646
2346  4889  2348  2348
2629  2348  4889  4889
2348  1281  2346  2346
4889  2346  2615  2615
4866  2359  2372  2372
1275  2372  2359  2359
2372  2629  4866  4866
2359  4866  2641  2641
4866  4889  4886  4886
2615  4886  4889  4889
4886  2641  4866  4866
4889  4866  2629  2629
2855  2843  2506  2506
2615  2506  2843  2843
2506  911  2855  2855
2843  2855  1646  1646
2789  2510  2787  2787
2619  2787  2510  2510
2787  1661  2789  2789
2510  2789  911  911
4883  2346  2344  2344
1281  2344  2346  2346
2344  2619  4883  4883
2346  4883  2615  2615
4883  2510  2506  2506
911  2506  2510  2510
2506  2615  4883  4883
2510  4883  2619  2619
2785  2787  4912  4912
2619  4912  2787  2787
4912  2599  2785  2785
2787  2785  1661  1661
2328  4915  2336  2336
2621  2336  4915  4915
2336  1289  2328  2328
4915  2328  2599  2599
4880  2344  2338  2338
1281  2338  2344  2344
2338  2621  4880  4880
2344  4880  2619  2619
4880  4915  4912  4912
2599  4912  4915  4915
4912  2619  4880  4880
4915  4880  2621  2621
2802  2785  2579  2579
2599  2579  2785  2785
2579  876  2802  2802
2785  2802  1661  1661
2746  2583  2649  2649
2603  2649  2583  2583
2649  2740  2746  2746
2583  2746  876  876
4910  2328  2326  2326
1289  2326  2328  2328
2326  2603  4910  4910
2328  4910  2599  2599
4910  2583  2579  2579
876  2579  2583  2583
2579  2599  4910  4910
2583  4910  2603  2603
751  2722  1745  1745
777  2731  2694  2694
1687  2720  2700  2700
2700  2720  751  751
2720  2694  2722  2722
2722  751  2720  2720
2694  2720  777  777
2341  2722  574  574
2694  574  2722  2722
2722  2341  1745  1745
2408  2690  2404  2404
2404  1732  2408  2408
2690  2408  574  574
2690  2731  2716  2716
2716  2404  2690  2690
2731  2690  2694  2694
574  2694  2690  2690
2404  2686  1732  1732
2657  2660  2748  2748
2748  2740  2657  2657
2660  2657  2899  2899
2716  2684  2404  2404
2684  2660  2686  2686
2899  2686  2660  2660
2686  2404  2684  2684
2415  2686  2899  2899
2899  603  2415  2415
2686  2415  1732  1732
814  1725  2450  2450
2740  814  2657  2657
2657  2450  2899  2899
603  2899  2450  2450
2450  2657  814  814
2884  2440  4712  4712
4904  4712  2440  2440
2440  2884  1725  1725
2849  1223  4689  4689
4711  4714  4721  4721
4721  2849  4711  4711
4714  4711  4904  4904
4711  4689  4712  4712
4712  4904  4711  4711
4689  4711  2849  2849
2884  614  1725  1725
4683  1723  614  614
4683  4689  4678  4678
1223  4678  4689  4689
4689  4683  4712  4712
614  2884  4683  4683
2884  4712  4683  4683
4683  4681  1723  1723
1223  2880  4678  4678
4678  2880  4681  4681
4681  4683  4678  4678
4681  622  1723  1723
4625  1720  622  622
4625  2880  3476  3476
1211  3476  2880  2880
2880  4625  4681  4681
622  4681  4625  4625
1689  1695  5031  5031
2494  5031  1695  1695
5031  2502  1689  1689
1695  1689  1408  1408
2204  5012  2214  2214
2498  2214  5012  5012
2214  1313  2204  2204
5012  2204  2502  2502
5030  2158  2170  2170
1321  2170  2158  2158
2170  2498  5030  5030
2158  5030  2494  2494
5030  5012  5031  5031
2502  5031  5012  5012
5031  2494  5030  5030
5012  5030  2498  2498
1697  1689  5256  5256
2502  5256  1689  1689
5256  2318  1697  1697
1689  1697  1408  1408
1766  5258  1762  1762
2508  1762  5258  5258
1762  1396  1766  1766
5258  1766  2318  2318
5010  2204  2196  2196
1313  2196  2204  2204
2196  2508  5010  5010
2204  5010  2502  2502
5010  5258  5256  5256
2318  5256  5258  5258
5256  2502  5010  5010
5258  5010  2508  2508
1758  1762  5008  5008
2508  5008  1762  1762
5008  2519  1758  1758
1762  1758  1396  1396
2236  4996  2242  2242
2517  2242  4996  4996
4996  2236  2519  2519
5006  2196  2192  2192
1313  2192  2196  2196
2192  2517  5006  5006
2196  5006  2508  2508
5006  4996  5008  5008
2519  5008  4996  4996
5008  2508  5006  5006
4996  5006  2517  2517
1770  1758  5211  5211
2519  5211  1758  1758
5211  2357  1770  1770
1758  1770  1396  1396
1884  5213  1862  1862
2524  1862  5213  5213
1862  1379  1884  1884
5213  1884  2357  2357
4995  2236  2232  2232
2242  2232  2236  2236
2232  2524  4995  4995
2236  4995  2519  2519
4995  5213  5211  5211
2357  5211  5213  5213
5211  2519  4995  4995
5213  4995  2524  2524
1443  1452  5176  5176
2410  5176  1452  1452
5176  2380  1443  1443
1452  1443  1427  1427
1909  5179  1912  1912
2394  1912  5179  5179
1912  1373  1909  1909
5179  1909  2380  2380
5146  1937  1955  1955
1367  1955  1937  1937
1955  2394  5146  5146
1937  5146  2410  2410
5146  5179  5176  5176
2380  5176  5179  5179
5176  2410  5146  5146
5179  5146  2394  2394
1464  1443  5445  5445
2380  5445  1443  1443
5445  2175  1464  1464
1443  1464  1427  1427
1363  5447  1359  1359
2384  1359  5447  5447
1359  1441  1363  1363
5447  1363  2175  2175
5173  1909  1903  1903
1373  1903  1909  1909
1903  2384  5173  5173
1909  5173  2380  2380
5173  5447  5445  5445
2175  5445  5447  5447
5445  2380  5173  5173
5447  5173  2384  2384
1353  1359  5205  5205
2384  5205  1359  1359
5205  2360  1353  1353
1359  1353  1441  1441
1880  5208  1888  1888
2388  1888  5208  5208
1888  1379  1880  1880
5208  1880  2360  2360
5169  1903  1900  1900
1373  1900  1903  1903
1900  2388  5169  5169
1903  5169  2384  2384
5169  5208  5205  5205
2360  5205  5208  5208
5205  2384  5169  5169
5208  5169  2388  2388
1381  1353  14  14
2360  14  1353  1353
14  2110  1381  1381
1353  1381  1441  1441
1263  22  1251  1251
2362  1251  22  22
1251  1267  1263  1263
22  1263  2110  2110
5203  1880  1872  1872
1379  1872  1880  1880
1872  2362  5203  5203
1880  5203  2360  2360
5203  22  14  14
2110  14  22  22
14  2360  5203  5203
22  5203  2362  2362
676  680  335  335
2000  335  680  680
335  2028  676  676
680  676  1522  1522
1227  259  1241  1241
2022  1241  259  259
1241  1468  1227  1227
259  1227  2028  2028
330  1193  1203  1203
1470  1203  1193  1193
1203  2022  330  330
1193  330  2000  2000
330  259  335  335
2028  335  259  259
335  2000  330  330
259  330  2022  2022
682  676  922  922
2028  922  676  676
922  1789  682  682
676  682  1522  1522
755  928  748  748
2030  748  928  928
748  1514  755  755
928  755  1789  1789
250  1227  1225  1225
1468  1225  1227  1227
1225  2030  250  250
1227  250  2028  2028
250  928  922  922
1789  922  928  928
922  2028  250  250
928  250  2030  2030
742  748  244  244
2030  244  748  748
244  2050  742  742
748  742  1514  1514
1259  173  1267  1267
2048  1267  173  173
173  1259  2050  2050
240  1225  1217  1217
1468  1217  1225  1225
1217  2048  240  240
1225  240  2030  2030
240  173  244  244
2050  244  173  173
244  2030  240  240
173  240  2048  2048
768  742  801  801
2050  801  742  742
801  1813  768  768
742  768  1514  1514
894  805  886  886
2052  886  805  805
886  1506  894  894
805  894  1813  1813
169  1259  1253  1253
1267  1253  1259  1259
1253  2052  169  169
1259  169  2050  2050
169  805  801  801
1813  801  805  805
801  2050  169  169
805  169  2052  2052
888  892  4990  4990
2526  4990  892  892
4990  2585  888  888
892  888  1506  1506
2307  4935  2317  2317
2570  2317  4935  4935
2317  1295  2307  2307
4935  2307  2585  2585
4989  2226  2230  2230
2242  2230  2226  2226
2230  2570  4989  4989
2226  4989  2526  2526
4989  4935  4990  4990
2585  4990  4935  4935
4990  2526  4989  4989
4935  4989  2570  2570
896  888  733  733
2585  733  888  888
733  1823  896  896
888  896  1506  1506
912  741  910  910
2591  910  741  741
910  1502  912  912
741  912  1823  1823
4927  2307  2305  2305
1295  2305  2307  2307
2305  2591  4927  4927
2307  4927  2585  2585
4927  741  733  733
1823  733  741  741
733  2585  4927  4927
741  4927  2591  2591
904  910  4925  4925
2591  4925  910  910
4925  2631  904  904
910  904  1502  1502
2368  4871  2385  2385
2623  2385  4871  4871
2385  1275  2368  2368
4871  2368  2631  2631
4923  2305  2303  2303
1295  2303  2305  2305
2303  2623  4923  4923
2305  4923  2591  2591
4923  4871  4925  4925
2631  4925  4871  4871
4925  2591  4923  4923
4871  4923  2623  2623
914  904  693  693
2631  693  904  904
693  1833  914  914
904  914  1502  1502
967  698  943  943
2637  943  698  698
943  1498  967  967
698  967  1833  1833
4865  2368  2366  2366
1275  2366  2368  2368
2366  2637  4865  4865
2368  4865  2631  2631
4865  698  693  693
1833  693  698  698
693  2631  4865  4865
698  4865  2637  2637
5415  1100  140  140
140  1100  2061  2061
1086  1088  661  661
661  648  1086  1086
1088  1086  1429  1429
2019  1098  5415  5415
1098  1088  1100  1100
1429  1100  1088  1088
1100  5415  1098  1098
142  1100  1429  1429
1429  5355  142  142
1100  142  2061  2061
238  1434  232  232
232  2057  238  238
1434  238  5355  5355
648  232  1086  1086
1086  1434  1429  1429
5355  1429  1434  1434
1434  1086  232  232
228  232  1079  1079
1079  1065  228  228
232  228  2057  2057
1061  1065  1075  1075
1069  1075  1065  1065
1075  685  1061  1061
1079  648  657  657
657  1069  1079  1079
648  1079  232  232
1065  1079  1069  1069
248  228  1371  1371
1065  1371  228  228
1371  5373  248  248
228  248  2057  2057
381  1377  5419  5419
5419  2047  381  381
1377  381  5373  5373
685  5419  1061  1061
1061  1377  1371  1371
5373  1371  1377  1377
1371  1065  1061  1061
1377  1061  5419  5419
369  373  5280  5280
2312  5280  373  373
5280  2345  369  369
373  369  2047  2047
1842  5238  1858  1858
2331  1858  5238  5238
1858  1385  1842  1842
5238  1842  2345  2345
5277  5276  1740  1740
1736  1740  5276  5276
1740  2331  5277  5277
5276  5277  2312  2312
5277  5238  5280  5280
2345  5280  5238  5238
5280  2312  5277  5277
5238  5277  2331  2331
383  369  1342  1342
2345  1342  369  369
1342  5380  383  383
369  383  2047  2047
398  1346  392  392
2349  392  1346  1346
392  2043  398  398
1346  398  5380  5380
5231  1842  1836  1836
1385  1836  1842  1842
1836  2349  5231  5231
1842  5231  2345  2345
5231  1346  1342  1342
5380  1342  1346  1346
1342  2345  5231  5231
1346  5231  2349  2349
387  392  5228  5228
2349  5228  392  392
5228  2398  387  387
392  387  2043  2043
1951  5153  1963  1963
2390  1963  5153  5153
1963  1367  1951  1951
5153  1951  2398  2398
5225  1836  1830  1830
1385  1830  1836  1836
1830  2390  5225  5225
1836  5225  2349  2349
5225  5153  5228  5228
2398  5228  5153  5153
5228  2349  5225  5225
5153  5225  2390  2390
404  387  1319  1319
2398  1319  387  387
1319  5385  404  404
387  404  2043  2043
429  1326  417  417
2402  417  1326  1326
417  2040  429  429
1326  429  5385  5385
5144  1951  1949  1949
1367  1949  1951  1951
1949  2402  5144  5144
1951  5144  2398  2398
5144  1326  1319  1319
5385  1319  1326  1326
1319  2398  5144  5144
1326  5144  2402  2402
3098  4447  1736  1736
4445  4449  2891  2891
3090  2891  4449  4449
2891  1172  4445  4445
4411  3098  1162  1162
1162  3090  4411  4411
4411  4449  4447  4447
4447  3098  4411  4411
4449  4411  3090  3090
1749  4447  5284  5284
4449  5284  4447  4447
5284  2308  1749  1749
4447  1749  1736  1736
1711  5286  1709  1709
3054  1709  5286  5286
1709  1404  1711  1711
5286  1711  2308  2308
1172  3054  4445  4445
4445  5286  5284  5284
2308  5284  5286  5286
5284  4449  4445  4445
5286  4445  3054  3054
1705  1709  4484  4484
3054  4484  1709  1709
4484  2998  1705  1705
1709  1705  1404  1404
2834  2998  2840  2840
3057  2840  2998  2998
2840  1176  2834  2834
4484  3054  1172  1172
1172  3057  4484  4484
2998  4484  3057  3057
1722  1705  5300  5300
2998  5300  1705  1705
5300  2302  1722  1722
1705  1722  1404  1404
1683  5301  1679  1679
3004  1679  5301  5301
1679  1408  1683  1683
5301  1683  2302  2302
4483  2834  2830  2830
1176  2830  2834  2834
2830  3004  4483  4483
2834  4483  2998  2998
4483  5301  5300  5300
2302  5300  5301  5301
5300  2998  4483  4483
5301  4483  3004  3004
5431  4385  4393  4393
4393  4392  5431  5431
4385  5431  2001  2001
3138  1157  4392  4392
3021  3138  4393  4393
4392  4393  3138  3138
945  2011  5431  5431
1157  4407  4392  4392
4392  945  5431  5431
945  4392  4407  4407
1011  945  4407  4407
4407  4405  1011  1011
945  1011  2011  2011
3125  1162  4409  4409
1157  3125  4407  4407
4405  4407  4409  4409
4409  4407  3125  3125
1011  5424  2011  2011
679  1017  1055  1055
4404  1055  1017  1017
1055  685  679  679
1017  679  5424  5424
4405  4409  2958  2958
1162  2958  4409  4409
2958  4404  4405  4405
4405  1017  1011  1011
5424  1011  1017  1017
1017  4405  4404  4404
1586  1181  1469  1469
362  1469  1181  1181
1181  1586  1570  1570
1638  1181  1570  1570
1322  1181  1638  1638
1181  1322  362  362
3682  1638  292  292
1364  292  1638  1638
1638  3682  1322  1322
1638  1570  1364  1364
1779  946  3682  3682
856  866  865  865
870  865  866  866
865  860  856  856
942  722  953  953
953  870  942  942
722  942  1779  1779
942  866  946  946
946  1779  942  942
866  942  870  870
1787  946  1777  1777
866  1777  946  946
946  1787  3682  3682
264  845  262  262
852  262  845  845
845  264  1777  1777
845  856  852  852
860  852  856  856
856  845  866  866
1777  866  845  845
852  839  262  262
839  1837  262  262
962  708  978  978
713  978  708  708
978  1498  962  962
708  962  1837  1837
839  852  855  855
860  855  852  852
855  713  839  839
1837  839  708  708
708  839  713  713
1837  1276  262  262
220  235  1276  1276
220  962  958  958
1498  958  962  962
962  220  1837  1837
1276  1837  220  220
111  115  1008  1008
1706  1008  115  115
1008  1741  111  111
115  111  1557  1557
699  977  716  716
1735  716  977  977
977  699  1741  1741
1006  666  672  672
1522  672  666  666
672  1735  1006  1006
666  1006  1706  1706
1006  977  1008  1008
1741  1008  977  977
1008  1706  1006  1006
977  1006  1735  1735
121  111  1499  1499
1741  1499  111  111
1499  1378  121  121
111  121  1557  1557
1503  1553  1378  1378
699  975  1741  1741
975  1503  1499  1499
1378  1499  1503  1503
1499  1741  975  975
1397  1503  1765  1765
975  1765  1503  1503
1503  1397  1553  1553
724  968  722  722
692  722  968  968
968  724  1765  1765
968  699  692  692
716  692  699  699
699  968  975  975
1765  975  968  968
1397  1428  1553  1553
1403  1547  1428  1428
724  1771  1765  1765
1771  1403  1397  1397
1428  1397  1403  1403
1397  1765  1771  1771
1483  1327  3672  3672
342  1471  1335  1335
1335  356  342  342
1471  342  1325  1325
1541  1303  1483  1483
1303  1471  1327  1327
1325  1327  1471  1471
1327  1483  1303  1303
458  1327  1325  1325
1325  1493  458  458
1327  458  3672  3672
338  563  1316  1316
356  338  342  342
342  1316  1325  1325
1493  1325  1316  1316
1316  342  338  338
586  563  1312  1312
338  1312  563  563
1312  1430  586  586
1463  325  1430  1430
1312  338  352  352
356  352  338  338
352  1463  1312  1312
1430  1312  1463  1463
1430  1238  586  586
1236  1386  1435  1435
1435  1570  1236  1236
1386  1236  1238  1238
1386  325  1547  1547
1547  1435  1386  1386
325  1386  1430  1430
1238  1430  1386  1386
1318  3006  1613  1613
153  1607  170  170
1329  170  1607  1607
170  1555  153  153
1557  1651  97  97
97  1651  1318  1318
1651  1607  3006  3006
3006  1318  1651  1651
1607  1651  1329  1329
3010  3006  2161  2161
1607  2161  3006  3006
3006  3010  1613  1613
149  3068  2165  2165
1555  149  153  153
153  2165  2161  2161
2161  1607  153  153
2165  153  149  149
3063  3068  1591  1591
149  1591  3068  3068
1591  1565  3063  3063
1560  1565  1568  1568
1567  1568  1565  1565
1568  192  1560  1560
1591  149  143  143
1555  143  149  149
143  1567  1591  1591
1565  1591  1567  1567
1565  2080  3063  3063
1354  1594  3149  3149
192  1354  1560  1560
1560  3149  2080  2080
2080  1565  1560  1560
3149  1560  1354  1354
4688  2937  2012  2012
1968  2012  2937  2937
2937  4688  2334  2334
1196  1585  3176  3176
1580  1196  1975  1975
1975  3176  2012  2012
2012  1968  1975  1975
3176  1975  1196  1196
4688  4968  2334  2334
2960  2340  4968  4968
2010  3176  2004  2004
1585  2004  3176  3176
3176  2010  2012  2012
2010  2960  4688  4688
4968  4688  2960  2960
4688  2012  2010  2010
3043  2960  2073  2073
2010  2073  2960  2960
2960  3043  2340  2340
1175  1594  3145  3145
1585  1175  2004  2004
2004  3145  2073  2073
2073  2010  2004  2004
3145  2004  1175  1175
3043  4620  4661  4661
3043  4661  2340  2340
4620  2069  2143  2143
2143  4622  4620  4620
2069  3145  3142  3142
1594  3142  3145  3145
3145  2069  2073  2073
4620  3043  2069  2069
3043  2073  2069  2069
5206  2153  4622  4622
2153  5160  4622  4622
5151  5183  5159  5159
5159  2168  5151  5151
5183  5151  5160  5160
2153  5206  5214  5214
2147  5214  5206  5206
5214  5183  2153  2153
5160  2153  5183  5183
5160  3075  4622  4622
5148  4606  3069  3069
2168  5148  5151  5151
5151  3069  5160  5160
3075  5160  3069  3069
3069  5151  5148  5148
4603  4606  2222  2222
5148  2222  4606  4606
2222  5130  4603  4603
5113  5130  5115  5115
5164  5115  5130  5130
5115  5111  5113  5113
2222  5148  5143  5143
2168  5143  5148  5148
5143  5164  2222  2222
5130  2222  5164  5164
5130  4943  4603  4603
4593  2296  4589  4589
4589  4596  4593  4593
2296  4593  4943  4943
2296  5113  5111  5111
5111  4589  2296  2296
5113  2296  5130  5130
4943  5130  2296  2296
5210  5212  1552  1552
2062  1552  5212  5212
1552  1418  5210  5210
5212  5210  2147  2147
1405  308  1451  1451
308  1549  1451  1451
1548  1556  1405  1405
192  1405  1556  1556
1556  1548  2062  2062
1548  1451  1552  1552
1418  1552  1451  1451
1552  2062  1548  1548
1451  1548  1405  1405
5210  5216  2147  2147
2131  5223  5216  5216
1418  1451  298  298
1549  298  1451  1451
298  1422  1418  1418
1418  2131  5210  5210
5216  5210  2131  2131
2131  1418  1422  1422
5221  2131  1422  1422
1422  1473  5221  5221
2131  5221  5223  5223
1467  1541  1309  1309
1549  1467  298  298
298  1309  1422  1422
1473  1422  1309  1309
1309  298  1467  1467
5221  5227  5223  5223
2115  2141  5227  5227
1473  1309  370  370
1541  370  1309  1309
370  1477  1473  1473
1473  2115  5221  5221
5227  5221  2115  2115
2115  1473  1477  1477
2988  1734  1617  1617
1734  2988  4035  4035
2275  2347  2277  2277
4029  2275  4035  4035
4035  2275  1734  1734
2277  1734  2275  2275
4029  1747  2275  2275
2275  4002  2347  2347
4002  2275  1747  1747
2353  2347  4002  4002
850  4001  4002  4002
2353  4002  4001  4001
2193  3048  118  118
5471  118  3048  3048
3048  2193  3050  3050
2132  1458  1285  1285
1436  2132  5484  5484
5484  1285  118  118
118  5471  5484  5484
1285  5484  2132  2132
2193  3022  3050  3050
3020  3028  3022  3022
114  1285  108  108
1458  108  1285  1285
1285  114  118  118
114  3020  2193  2193
3022  2193  3020  3020
2193  118  114  114
2209  3020  351  351
114  351  3020  3020
3020  2209  3028  3028
1199  355  1209  1209
2082  1209  355  355
1209  1470  1199  1199
355  1199  351  351
1458  2082  108  108
108  355  351  351
351  114  108  108
355  108  2082  2082
2209  3000  3028  3028
3000  2213  2994  2994
1998  2994  2213  2213
2994  1613  3000  3000
347  1199  1197  1197
1470  1197  1199  1199
1197  1998  347  347
1199  347  351  351
347  2213  2209  2209
3000  2209  2213  2213
2209  351  347  347
2213  347  1998  1998
2183  5459  2666  2666
2666  5459  3071  3071
2181  1417  2163  2163
1427  1438  2183  2183
1438  2181  5459  5459
2163  5459  2181  2181
5459  2183  1438  1438
2675  5459  2163  2163
2163  2597  2675  2675
5459  2675  3071  3071
2597  5457  2167  2167
2167  1620  2597  2597
5457  1417  1431  1431
1431  2167  5457  5457
1417  5457  2163  2163
2597  2163  5457  5457
2167  5478  1620  1620
1398  2169  5488  5488
5488  1436  1398  1398
2169  1398  2136  2136
1431  1414  2167  2167
1414  2169  5478  5478
2136  5478  2169  2169
5478  2167  1414  1414
2607  5478  2136  2136
2136  1636  2607  2607
5478  2607  1620  1620
2140  1785  1636  1636
1436  2140  1398  1398
1398  1636  2136  2136
1636  1398  2140  2140
3864  2500  3093  3093
2500  3864  3863  3863
3115  3863  3864  3864
3093  1785  3864  3864
3864  2452  3115  3115
2444  2448  2452  2452
1785  3868  3864  3864
3868  2444  3864  3864
2452  3864  2444  2444
2446  2448  2191  2191
1097  2191  2448  2448
2191  1139  2446  2446
1129  3106  1139  1139
2191  1097  3050  3050
3050  1129  2191  2191
1139  2191  1129  1129
1139  3848  2446  2446
2461  2102  2455  2455
2455  2463  2461  2461
2102  2461  3848  3848
2102  3106  1598  1598
1598  2455  2102  2102
3106  2102  1139  1139
3848  1139  2102  2102
2455  2454  2463  2463
1973  1981  3217  3217
1183  3217  1981  1981
3217  1580  1973  1973
1598  2096  2455  2455
2096  1981  2454  2454
2454  2455  2096  2096
1981  2096  1183  1183
1931  2454  1877  1877
1981  1877  2454  2454
1877  1887  1931  1931
2454  1931  2463  2463
1206  2481  1879  1879
2481  3100  1879  1879
1580  1206  1973  1973
1973  1879  1877  1877
1887  1877  1879  1879
1877  1981  1973  1973
1879  1973  1206  1206
1486  898  3262  3262
3268  898  3159  3159
4243  1761  1870  1870
4239  1643  4231  4231
4727  4231  1761  1761
1761  4243  4727  4727
4231  4727  4239  4239
1773  1761  123  123
4231  123  1761  1761
123  328  1773  1773
1761  1773  1870  1870
1660  131  1886  1886
4232  1886  131  131
131  1660  328  328
131  1643  4232  4232
7  4232  1643  1643
1643  131  4231  4231
328  123  131  131
123  4231  131  131
4232  1654  1886  1886
4233  1622  4218  4218
7  4753  4232  4232
4753  4218  1654  1654
1654  4232  4753  4753
4218  4753  4233  4233
1672  1654  283  283
4218  283  1654  1654
1654  1672  1886  1886
270  4800  4220  4220
4220  1582  270  270
4800  270  283  283
4800  1622  1618  1618
1618  4220  4800  4800
1622  4800  4218  4218
283  4218  4800  4800
899  827  1574  1574
893  1673  2635  2635
1655  893  2550  2550
2550  2635  899  899
827  899  2635  2635
2635  2550  893  893
1582  1574  257  257
827  257  1574  1574
257  1544  1582  1582
1544  257  1536  1536
833  1536  257  257
1536  1558  1544  1544
827  2635  2752  2752
1673  2752  2635  2635
2752  833  827  827
257  827  833  833
833  735  1536  1536
841  2706  2735  2735
2706  1687  2735  2735
1673  841  2752  2752
2752  2735  833  833
735  833  2735  2735
2735  2752  841  841
1558  1536  274  274
735  274  1536  1536
274  1507  1558  1558
1507  274  1495  1495
743  1495  274  274
1495  1907  1507  1507
735  2735  2702  2702
1687  2702  2735  2735
2702  743  735  735
274  735  743  743
2817  1655  1204  1204
3928  1204  1655  1655
1204  3954  2817  2817
985  3954  987  987
3949  987  3954  3954
987  125  985  985
1204  3928  1224  1224
936  1224  3928  3928
1224  3949  1204  1204
3954  1204  3949  3949
3954  909  2817  2817
3956  1650  2827  2827
125  3956  985  985
985  2827  909  909
909  3954  985  985
2827  985  3956  3956
2829  1650  983  983
3956  983  1650  1650
983  3985  2829  2829
663  3985  1040  1040
3981  1040  3985  3985
1040  109  663  663
983  3956  125  125
125  3981  983  983
3985  983  3981  3981
3985  924  2829  2829
3987  1646  2841  2841
109  1034  663  663
1034  3987  663  663
663  2841  924  924
924  3985  663  663
2841  663  3987  3987
1890  1496  5340  5340
1500  5340  1496  1496
1496  1890  2117  2117
167  1504  183  183
132  183  1504  1504
1504  167  5340  5340
1504  124  132  132
2061  132  124  124
124  1504  1500  1500
5340  1500  1504  1504
1890  5257  5348  5348
1890  5348  2117  2117
5386  2111  5257  5257
167  5341  5340  5340
5341  5386  1890  1890
5257  1890  5386  5386
1890  5340  5341  5341
1816  5386  5346  5346
5341  5346  5386  5386
5386  1816  2111  2111
205  1472  195  195
154  195  1472  1472
1472  205  5346  5346
1472  167  154  154
183  154  167  167
167  1472  5341  5341
5346  5341  1472  1472
1816  5271  2111  2111
1822  2103  5271  5271
205  5350  5346  5346
5350  1822  1816  1816
5271  1816  1822  1822
1816  5346  5350  5350
5299  1760  60  60
60  1760  2987  2987
5296  5418  5285  5285
2095  5421  5299  5299
5421  5296  1760  1760
5285  1760  5296  5296
1760  5299  5421  5421
68  1760  5285  5285
5285  323  68  68
1760  68  2987  2987
406  1755  5287  5287
5287  2999  406  406
1755  406  323  323
1755  5418  2097  2097
2097  5287  1755  1755
5418  1755  5285  5285
323  5285  1755  1755
5287  1808  2999  2999
5291  5413  5272  5272
2097  5414  5287  5287
5414  5291  1808  1808
5272  1808  5291  5291
1808  5287  5414  5414
3278  1808  5272  5272
5272  4009  3278  3278
1808  3278  2999  2999
473  1802  5274  5274
5274  3250  473  473
1802  473  4009  4009
1802  5413  2103  2103
2103  5274  1802  1802
5413  1802  5272  5272
4009  5272  1802  1802
464  5318  5377  5377
5320  5377  5318  5318
5318  464  3250  3250
4089  2929  5379  5379
2922  4089  5324  5324
5324  5379  5377  5377
5377  5320  5324  5324
5379  5324  4089  4089
464  3013  3250  3250
5375  5379  5369  5369
2929  5369  5379  5379
5379  5375  5377  5377
464  5377  5375  5375
479  464  5375  5375
464  479  3013  3013
2943  4060  5369  5369
5369  4060  5375  5375
4060  5434  479  479
479  5375  4060  4060
5352  1462  2922  2922
1402  1416  359  359
5363  359  1416  1416
359  2049  1402  1402
1456  195  1478  1478
1478  5363  1456  1456
195  1456  5352  5352
1456  1416  1462  1462
1462  5352  1456  1456
1416  1456  5363  5363
5325  1462  5306  5306
1416  5306  1462  1462
1462  5325  2922  2922
5370  2916  592  592
2049  5370  1402  1402
1402  592  5306  5306
5306  1416  1402  1402
592  1402  5370  5370
5370  585  2916  2916
425  1336  433  433
5382  433  1336  1336
433  2040  425  425
1336  425  5278  5278
2049  1394  5370  5370
1394  1336  585  585
5278  585  1336  1336
585  5370  1394  1394
1336  1394  5382  5382
596  585  5278  5278
5278  4105  596  596
585  596  2916  2916
5388  615  5282  5282
2040  5388  425  425
425  5282  5278  5278
4105  5278  5282  5282
5282  425  5388  5388
3254  3258  2488  2488
3258  5044  2488  2488
3258  3274  5044  5044
3274  3258  3171  3171
3274  1328  5044  5044
2505  2543  2286  2286
5137  2286  2543  2543
2543  2505  4939  4939
5121  2280  5126  5126
5109  5126  2280  2280
2280  5121  2286  2286
2280  5106  5109  5109
5111  5109  5106  5106
5106  2280  5137  5137
2286  5137  2280  2280
2505  2509  4939  4939
4975  2234  2509  2509
5121  2264  2286  2286
2264  4975  2505  2505
2509  2505  4975  4975
2505  2286  2264  2264
2264  5152  4975  4975
4975  5152  2234  2234
5156  2258  5127  5127
5118  5127  2258  2258
2258  5156  5152  5152
2258  5121  5118  5118
5126  5118  5121  5121
5121  2258  2264  2264
5152  2264  2258  2258
5152  5079  2234  2234
5156  5079  5152  5152
3072  5020  5079  5079
5026  4988  2458  2458
2458  5020  5026  5026
5026  5024  4988  4988
532  5024  536  536
3016  536  5024  5024
5024  5026  3016  3016
4988  5024  5039  5039
532  2220  5039  5039
5039  5024  532  532
1046  2293  2141  2141
1044  2972  1024  1024
1617  2984  1046  1046
2984  1044  2293  2293
1024  2293  1044  1044
2293  1046  2984  2984
5243  2293  1024  1024
2293  5243  2141  2141
2172  2123  2156  2156
2972  2156  2123  2123
2123  2172  1024  1024
2972  2123  1024  1024
5195  2156  2289  2289
2972  2289  2156  2156
2289  2321  5195  5195
2316  2321  2965  2965
2965  2956  2316  2316
2289  2972  2978  2978
2978  2965  2289  2289
2321  2289  2965  2965
2321  2182  5195  5195
2956  5127  2316  2316
2316  5127  2182  2182
2182  2321  2316  2316
2503  4851  4766  4766
2503  4766  2460  2460
2460  3615  2503  2503
3615  2460  3541  3541
3541  2487  3615  3615
2711  5075  2487  2487
2518  2478  2711  2711
5075  2711  2478  2478
5075  4720  2487  2487
5075  3611  4720  4720
2478  2447  5075  5075
2482  5075  2447  2447
5075  2482  3611  3611
2447  2478  2228  2228
2228  2220  2447  2447
2220  4042  2447  2447
2482  2447  4042  4042
4779  4777  2545  2545
2543  2545  4777  4777
2545  5060  4779  4779
5058  2243  5060  5060
2545  2543  4939  4939
4939  5058  2545  2545
5060  2545  5058  5058
2243  2533  5060  5060
5029  2533  2527  2527
2527  2520  5029  5029
2527  2243  4960  4960
4960  2520  2527  2527
2243  2527  2533  2533
2520  2717  5029  5029
2518  5061  2520  2520
2520  5061  2717  2717
5046  4822  4792  4792
2449  4792  4822  4822
4822  2682  2449  2449
2453  2449  2682  2682
3531  2682  2680  2680
2682  3531  2453  2453
4823  4820  2680  2680
2680  4822  4823  4823
4822  2680  2682  2682
4820  3531  2680  2680
3003  2847  12  12
2847  3003  3294  3294
2847  1652  12  12
2847  3294  3693  3693
2847  3693  1652  1652
3693  80  1652  1652
4795  2771  3294  3294
2739  2292  556  556
4795  2739  2771  2771
556  2771  2739  2739
2292  5037  556  556
2292  5046  2672  2672
2292  2672  5037  5037
2672  2465  5037  5037
5046  3292  2672  2672
5015  5018  4591  4591
4774  4785  2797  2797
2797  4785  5018  5018
2797  4772  4774  4774
4777  4774  4772  4772
4772  2797  5015  5015
5018  5015  2797  2797
4596  4591  3060  3060
5018  3060  4591  4591
3060  4630  4596  4596
4630  3060  4629  4629
5022  4629  3060  3060
4629  4638  4630  4630
4785  5022  5018  5018
3060  5018  5022  5022
5022  2775  4629  4629
4783  4795  2775  2775
2775  4785  4783  4783
4785  2775  5022  5022
4638  4629  3029  3029
2775  3029  4629  4629
3029  4671  4638  4638
4671  3029  4668  4668
2775  4668  3029  3029
4973  2979  3333  3333
4677  2985  2995  2995
2995  4682  4677  4677
2334  4685  4973  4973
4685  2985  2979  2979
4677  2979  2985  2985
2979  4973  4685  4685
5430  2979  4677  4677
4677  2971  5430  5430
2979  5430  3333  3333
4675  2245  2971  2971
4682  4675  4677  4677
2971  4677  4675  4675
2250  2245  2966  2966
4675  2966  2245  2245
2966  4958  2250  2250
4967  4673  4958  4958
2966  4675  4679  4679
4682  4679  4675  4675
4679  4967  2966  2966
4958  2966  4967  4967
4958  3017  2250  2250
4668  12  3017  3017
3017  4673  4668  4668
4673  3017  4958  4958
4773  3439  2432  2432
4766  3439  4773  4773
4773  4817  4787  4787
4787  4817  4819  4819
2449  4242  3497  3497
4242  2150  3497  3497
4242  3148  2150  2150
3520  3148  4242  4242
4787  3766  3520  3520
3148  3520  3766  3766
4706  3761  3773  3773
3773  3766  4706  4706
3766  2733  4706  4706
4819  3411  2733  2733
3411  3753  2733  2733
3753  3411  3415  3415
3415  4825  3753  3753
4825  3415  3389  3389
2249  1282  3266  3266
1282  2249  1702  1702
2247  1702  2249  2249
1702  1704  1282  1282
1704  1702  58  58
58  1690  1704  1704
1702  2247  5322  5322
5322  58  1702  1702
3639  5342  3267  3267
4870  3641  3639  3639
3267  4870  3639  3639
4851  4870  4854  4854
4870  2503  3641  3641
4851  2503  4870  4870
5053  1340  2393  2393
2393  5342  2442  2442
2442  5053  2393  2393
3235  2393  1340  1340
1340  1328  3235  3235
5322  4048  2482  2482
2295  1621  4048  4048
4048  5322  2295  2295
1621  5347  4048  4048
1621  2281  5347  5347
3627  5347  2281  2281
2281  3639  3627  3627
3777  3785  4623  4623
4627  4623  3785  3785
3677  4623  4627  4627
4627  3659  3677  3677
3785  3806  4627  4627
4636  4627  3806  3806
3659  4627  4636  4636
3771  3503  4548  4548
1344  4548  3503  3503
3636  4548  1344  1344
1344  3651  3636  3636
1349  1265  1245  1245
3503  1349  1344  1344
1245  1344  1349  1349
3651  1344  1245  1245
1245  1265  3529  3529
3771  4653  3939  3939
1433  4653  3743  3743
4653  1433  3939  3939
1476  1433  3743  3743
3743  3703  1476  1476
2529  4674  3703  3703
3703  3499  1476  1476
3499  3703  4674  4674
3863  3827  3126  3126
2271  3827  2261  2261
3827  2271  3126  3126
2130  2261  3827  3827
2130  2078  2261  2261
2219  2261  2078  2078
2261  2219  2271  2271
2386  2201  2078  2078
2219  2078  2201  2201
4075  3489  4570  4570
3489  4075  2624  2624
4577  2567  4570  4570
4570  3677  4577  4577
3677  4570  3489  3489
2567  2620  4075  4075
4075  4570  2567  2567
2567  3900  2620  2620
4572  3663  4562  4562
4562  3900  4572  4572
3900  2567  4572  4572
3511  3900  4562  4562
3900  3511  2620  2620
3535  2614  4562  4562
3663  3535  4562  4562
2490  3542  3100  3100
3545  4031  3542  3542
4515  3542  2490  2490
3542  4515  3545  3545
3542  1908  3100  3100
4034  2436  1908  1908
4034  3542  4031  4031
1908  3542  4034  4034
4034  4503  2436  2436
4031  2614  4503  4503
4503  4034  4031  4031
2614  4031  4037  4037
4503  1971  2436  2436
3537  2382  1971  1971
2614  3537  4503  4503
1971  4503  3537  3537
3850  4215  1401  1401
1401  5401  3850  3850
4106  5290  5401  5401
3216  4106  1401  1401
5401  1401  4106  4106
4068  887  3850  3850
5290  1331  5401  5401
1331  4068  5401  5401
3850  5401  4068  4068
1331  3237  4068  4068
4036  4068  3237  3237
887  4068  4036  4036
4036  3271  887  887
4039  3271  4036  4036
4036  3237  4039  4039
4081  4500  3216  3216
4092  3528  4081  4081
4500  4081  3528  3528
4500  5219  3216  3216
5219  4500  1439  1439
3526  1439  4500  4500
4500  3528  3526  3526
4025  1439  4055  4055
3526  4055  1439  1439
3525  3548  4055  4055
4055  3526  3525  3525
4025  4124  1439  1439
4019  3209  4124  4124
3548  1863  4019  4019
3548  4019  4055  4055
4124  4025  4019  4019
4025  4055  4019  4019
2624  4487  4485  4485
4485  3348  3337  3337
4488  3352  3348  3348
4488  4487  4094  4094
3496  4094  4487  4487
4487  4488  4485  4485
3348  4485  4488  4488
4488  4097  3352  3352
4489  4092  4097  4097
3496  4489  4094  4094
4097  4488  4094  4094
4097  4094  4489  4489
4224  2656  4227  4227
4092  4212  4097  4097
4097  4224  3352  3352
4227  3352  4224  4224
4224  4097  4212  4212
3397  3384  4199  4199
2654  3397  3391  3391
3391  3397  4199  4199
4199  3818  4182  4182
4196  717  3818  3818
3384  4196  4199  4199
3818  4199  4196  4196
717  4196  4193  4193
4452  2656  4193  4193
4193  3384  4452  4452
3384  4193  4196  4196
4193  4219  717  717
2656  4215  4219  4219
2656  4219  4193  4193
1310  536  2986  2986
2986  1825  1853  1853
1853  1310  2986  2986
1853  1704  1310  1310
1690  532  536  536
1704  1690  1310  1310
536  1310  1690  1690
4664  4640  4234  4234
3740  3814  4640  4640
2535  3740  4664  4664
4640  4664  3740  3740
4640  4426  4234  4234
4643  2665  4426  4426
3814  4643  4640  4640
4426  4640  4643  4643
4643  4618  2665  2665
3795  3788  4618  4618
3814  3795  4643  4643
4618  4643  3795  3795
4618  4424  2665  2665
3334  3794  3791  3791
3791  3337  3334  3334
3794  3334  4424  4424
3794  3788  3777  3777
3777  3791  3794  3794
3788  3794  4618  4618
4424  4618  3794  3794
3699  3853  4317  4317
2529  4670  3853  3853
3853  3699  2529  2529
3853  3102  4317  4317
3853  3732  3102  3102
4670  2535  3732  3732
3732  3853  4670  4670
4336  4357  3102  3102
2535  4336  3732  3732
3732  4336  3102  3102
2701  4376  2676  2676
2685  4376  4361  4361
2736  4361  4377  4377
4361  3033  4377  4377
3033  4361  4376  4376
4377  4381  2736  2736
4379  4357  4381  4381
3033  4379  4377  4377
4381  4377  4379  4379
4381  4352  2736  2736
2781  4382  4353  4353
4382  2781  4352  4352
4357  4382  4381  4381
4352  4381  4382  4382
4234  2659  4355  4355
4355  2777  4234  4234
2781  2777  4355  4355
2795  2726  4355  4355
2659  2795  4355  4355
4191  3396  4454  4454
2659  4191  2795  2795
4454  2795  4191  4191
2726  2795  4454  4454
4454  4359  2726  2726
2805  2721  4359  4359
2805  3396  3394  3394
2654  3394  3396  3396
3396  2805  4454  4454
4359  4454  2805  2805
3128  4327  2414  2414
3128  2414  4330  4330
4327  4371  2414  2414
4309  4330  2414  2414
2401  4371  2701  2701
4371  4543  2414  2414
4543  4371  2401  2401
4317  4319  2878  2878
4319  3141  2878  2878
4152  2878  3141  3141
3141  5090  4152  4152
1111  3141  4323  4323
5090  3141  1111  1111
4323  3132  2883  2883
2883  1111  4323  4323
5129  3132  3128  3128
3132  5129  2883  2883
4272  4676  4646  4646
4536  4656  4272  4272
4676  4272  4656  4656
4676  5140  4646  4646
1681  4676  2041  2041
4656  2041  4676  4676
1681  4217  5140  5140
5140  4676  1681  1681
4330  4533  4272  4272
4533  2765  4536  4536
4536  4272  4533  4533
2765  4635  4536  4536
2765  4318  4635  4635
4318  2127  2801  2801
4322  2516  2127  2127
2765  4322  4318  4318
2127  4318  4322  4322
2801  2127  4326  4326
4326  4626  2801  2801
4626  4326  2139  2139
2139  2145  4626  4626
2516  4326  2127  2127
1681  4691  4222  4222
4690  1535  4222  4222
2009  4690  4691  4691
4222  4691  4690  4690
2009  4686  4690  4690
4844  2854  1535  1535
4686  4844  4690  4690
1535  4690  4844  4844
2951  4058  4060  4060
4058  4046  5434  5434
5434  4060  4058  4058
4046  3218  5434  5434
4046  312  3218  3218
4044  3256  312  312
3256  3218  312  312
4044  385  3256  3256
4044  3289  385  385
3299  329  3289  3289
4686  4680  3299  3299
329  3299  4680  4680
329  21  3289  3289
2991  4680  2079  2079
4680  2991  329  329
21  329  2991  2991
2079  2151  2991  2991
267  2991  2151  2151
267  50  2991  2991
50  267  48  48
48  2987  50  50
267  2151  2145  2145
2145  48  267  267
4541  4329  4546  4546
4546  4540  4541  4541
4329  2282  3429  3429
4329  3429  4546  4546
2282  4329  4998  4998
4541  4321  4998  4998
4998  4329  4541  4541
4541  2788  4321  4321
2788  4574  4321  4321
2788  3423  4574  4574
2788  4541  4540  4540
4018  4312  4574  4574
3423  4018  4574  4574
1053  4217  1642  1642
1642  1631  1053  1053
4217  1681  4222  4222
4222  1642  4217  4217
4213  4815  4216  4216
4815  1053  1631  1631
1631  4216  4815  4815
4213  4144  5085  5085
5085  4815  4213  4213
1182  4146  4367  4367
4152  5050  4146  4146
2878  4152  1182  1182
4146  1182  4152  4152
4146  4343  4367  4367
4146  4143  4343  4343
5050  4144  4143  4143
4143  4146  5050  5050
2282  4343  4143  4143
2951  2943  4054  4054
384  4054  2943  2943
4064  286  4054  4054
4054  384  4064  4064
4064  180  286  286
391  420  5393  5393
180  4064  5393  5393
5393  4064  391  391
5393  4032  180  180
3019  3994  546  546
696  3925  3921  3921
696  3994  3027  3027
3994  696  546  546
3921  546  696  696
883  1254  3925  3925
2982  883  3027  3027
3027  883  696  696
3925  696  883  883
527  509  4084  4084
4084  3019  527  527
3019  420  527  527
570  3019  4084  4084
4084  658  570  570
4084  3155  658  658
510  4084  5298  5298
4084  510  3155  3155
615  5298  4101  4101
5298  615  510  510
509  4101  5298  5298
509  5298  4084  4084
510  3185  3155  3155
3185  510  3166  3166
4109  3166  510  510
3166  3178  3185  3185
615  4109  510  510
2982  3971  3965  3965
791  3971  2982  2982
3974  3979  1032  1032
1032  3971  791  791
1032  791  3974  3974
3947  3971  1032  1032
1032  3047  3947  3947
2279  2888  1750  1750
3938  1750  2888  2888
1688  3085  1750  1750
3077  1688  3938  3938
1750  3938  1688  1688
3085  1746  1750  1750
1746  2177  2279  2279
2279  1750  1746  1746
1746  3855  2177  2177
3873  2500  3855  3855
3085  3873  1746  1746
3855  1746  3873  3873
3974  582  1546  1546
1546  3979  3974  3974
3077  3979  1546  1546
1546  1563  3077  3077
1563  1546  2639  2639
582  2639  1546  1546
582  3182  2639  2639
1497  2639  3182  3182
3892  2639  1497  1497
2639  3892  1563  1563
2658  1497  2655  2655
2655  3071  2658  2658
1497  2658  3892  3892
1497  3182  3178  3178
3178  2655  1497  1497
1254  883  3965  3965
2974  3958  3965  3965
3965  3958  1254  1254
2974  3952  3958  3958
3952  1426  3958  3958
996  3962  2909  2909
3962  996  3952  3952
1426  3952  996  996
2087  2099  135  135
135  2027  2087  2087
4017  2027  135  135
2099  212  135  135
5435  4307  2174  2174
2099  2174  212  212
2174  2099  5435  5435
4307  2178  2174  2174
3175  1819  3761  3761
3761  1819  3758  3758
1819  3194  4179  4179
3161  3163  3107  3107
3413  3107  3163  3163
3405  3163  3161  3161
3175  3167  3745  3745
3745  1819  3175  3175
1819  3745  3392  3392
3745  3109  3392  3392
3109  3745  2633  2633
3167  2633  3745  3745
1933  4759  2633  2633
4825  1933  3167  3167
2633  3167  1933  1933
3605  5328  3556  3556
3567  3626  3556  3556
5246  3556  3626  3626
2094  2024  4845  4845
4845  3787  2094  2094
2024  3758  4845  4845
2024  3761  3758  3758
5417  2310  2377  2377
3497  2377  2310  2310
3782  3049  5417  5417
2396  3782  2377  2377
5417  2377  3782  3782
2396  2094  3782  3782
2094  3567  3782  3782
26  36  156  156
1278  3233  36  36
3237  1278  26  26
36  26  1278  1278
36  1226  156  156
3233  3241  36  36
1226  36  3241  3241
1307  5428  5458  5458
5458  3233  1307  1307
3233  5458  3241  3241
5458  3247  3241  3241
1320  3247  5458  5458
5428  1320  5458  5458
3687  418  80  80
418  3683  80  80
3683  3673  3324  3324
418  3673  3683  3683
3673  3621  3324  3324
3621  3673  868  868
2468  868  5428  5428
5428  5316  2468  2468
4098  3330  5438  5438
5316  5438  2468  2468
5438  5316  4098  4098
4098  4127  3330  3330
4127  3597  3330  3330
4129  3333  3597  3597
3209  4129  4127  4127
3597  4127  4129  4129
2542  2727  2562  2562
2562  2564  2542  2542
2564  2423  2542  2542
2423  2564  2530  2530
156  4016  3255  3255
156  1247  4016  4016
1247  461  4005  4005
4005  4016  1247  1247
568  3370  5017  5017
3297  3370  568  568
568  5017  5000  5000
5000  3382  568  568
3382  5000  4987  4987
3255  3259  3934  3934
3271  3934  1881  1881
1881  3934  3259  3259
3259  1068  1881  1881
1068  2064  1881  1881
691  2064  1240  1240
2064  1068  1240  1240
4911  3797  3377  3377
3796  667  3797  3797
4911  4182  3796  3796
3797  4911  3796  3796
3797  3323  3377  3377
3798  4947  3323  3323
667  3798  3797  3797
3323  3797  3798  3798
3798  2267  4947  4947
650  691  2267  2267
667  650  3798  3798
2267  3798  650  650
2267  2251  4947  4947
2267  691  2251  2251
137  201  3687  3687
3082  201  137  137
3082  3319  201  201
3750  468  3319  3319
3319  3082  3750  3750
3335  3579  2887  2887
3989  2887  3345  3345
3579  5328  3345  3345
3345  2887  3579  3579
2822  3302  3778  3778
5417  3778  3780  3780
3292  3780  3778  3778
3605  5281  3345  3345
5281  3587  3345  3345
3539  5105  3587  3587
2920  4704  4565  4565
4565  2940  2920  2920
2824  2807  4704  4704
4619  3449  2691  2691
2691  2807  2824  2824
3405  4729  3402  3402
4729  3405  3154  3154
4729  4726  3402  3402
4726  4729  3154  3154
4726  2993  3402  3402
4922  3403  3288  3288
3403  4922  4737  4737
4737  4715  3403  3403
4961  4737  4922  4922
3403  3404  3288  3288
4486  3404  4497  4497
3404  3403  4715  4715
4715  4497  3404  3404
4486  3297  3404  3404
3297  4486  3370  3370
2898  5038  4759  4759
3393  5021  5038  5038
5038  4816  4759  4759
4816  5038  5021  5021
3393  4961  5021  5021
3154  5021  4961  4961
3402  4631  3405  3405
4631  3402  3400  3400
4750  3025  3400  3400
4604  2828  4607  4607
3025  4607  3400  3400
4607  3025  4604  4604
3530  3538  577  577
577  664  3530  3530
4441  3530  664  664
4441  664  3557  3557
3557  3502  4441  4441
611  4434  3555  3555
4434  611  5128  5128
3557  4434  3502  3502
5128  3502  4434  4434
3423  4547  4561  4561
4561  4018  3423  3423
4018  4561  3450  3450
3450  4476  2646  2646
4561  4474  3450  3450
4476  3450  4474  4474
4474  4561  4547  4547
4474  2582  4476  4476
4547  3776  4474  4474
2582  4474  3776  3776
1757  1730  4126  4126
1757  4126  4040  4040
4040  1562  2178  2178
4126  4006  4040  4040
1562  4040  4006  4006
4126  1713  4006  4006
1730  4115  1713  1713
1713  4126  1730  1730
4006  3498  1562  1562
1713  3983  4006  4006
3498  4006  3983  3983
3554  4280  4249  4249
3280  4280  3554  3554
3554  222  3280  3280
222  3320  3280  3280
2646  3523  4433  4433
3523  4052  4433  4433
4491  4258  4052  4052
4052  3523  4491  4491
4491  4263  4258  4258
1265  3885  1248  1248
1248  3786  3857  3857
1248  1308  3786  3786
3885  3888  1308  1308
1308  1248  3885  3885
1308  3781  3786  3786
4433  4429  4423  4423
4423  4429  4122  4122
4333  4122  2309  2309
4122  4333  4312  4312
4429  2309  4122  4122
4429  3781  2309  2309
4367  4693  4674  4674
4855  3923  3499  3499
3499  4693  4855  4855
3888  3923  4333  4333
4852  4333  3923  3923
4855  4852  3923  3923
2283  5255  4203  4203
4307  2184  4302  4302
4302  2184  2283  2283
5255  2283  2184  2184
5255  4167  4203  4203
4167  5255  3606  3606
2184  3613  3606  3606
3606  5255  2184  2184
3660  3529  1045  1045
1007  1039  1045  1045
3660  1045  1039  1039
3660  846  3529  3529
3660  1039  3519  3519
3519  3638  3660  3660
846  3660  3638  3638
3638  766  846  846
3638  3519  1840  1840
1840  3606  3638  3638
766  3638  3606  3606
4203  4223  2304  2304
2304  1757  4203  4203
4223  1753  2304  2304
4223  3469  1753  1753
4112  3469  1984  1984
4183  1615  1984  1984
4437  3121  3577  3577
3170  3230  4437  4437
4437  3577  3170  3170
3230  4473  4438  4438
3230  4438  4437  4437
3230  3197  4473  4473
3197  4363  4473  4473
4391  4363  3197  3197
2480  2664  5297  5297
2664  2480  2653  2653
2664  4833  5297  5297
2664  2712  4833  4833
1007  1045  3854  3854
3857  3854  1045  1045
3854  3540  1007  1007
3840  976  3540  3540
3540  3854  3840  3840
3840  1191  976  976
1191  971  976  976
3829  3684  971  971
3829  971  1191  1191
3091  4723  1815  1815
2737  4722  4723  4723
4733  2737  3091  3091
4723  3091  2737  2737
4722  2678  4723  4723
2678  3655  1815  1815
1815  4723  2678  2678
2678  1063  3655  3655
2852  505  1063  1063
4722  2852  2678  2678
2678  2852  1063  1063
1063  1811  3655  3655
505  3053  1063  1063
1811  1063  3053  3053
719  3658  2418  2418
1772  2418  3658  3658
4537  4510  2418  2418
581  4537  4530  4530
2418  1772  4530  4530
2418  4530  4537  4537
1118  1132  1124  1124
4510  4508  2418  2418
4508  1118  2418  2418
2418  1124  719  719
1124  2418  1118  1118
4508  2786  1118  1118
2724  1118  2786  2786
1132  1118  2724  2724
2724  1893  1132  1132
1893  2724  2728  2728
2728  572  1893  1893
2724  2786  4478  4478
606  4478  2786  2786
4478  2728  2724  2724
2872  1571  718  718
2872  718  1027  1027
4542  575  1571  1571
1571  2872  4542  4542
575  2853  1571  1571
1571  3534  718  718
3534  1571  2853  2853
2853  1848  3534  3534
1854  4535  1848  1848
575  1854  2853  2853
1848  2853  1854  1854
1848  4466  3534  3534
3513  4358  3507  3507
3507  3510  3513  3513
4358  3513  4466  4466
4358  4535  581  581
581  3507  4358  4358
4535  4358  1848  1848
4466  1848  4358  4358
1708  81  3553  3553
81  1708  4917  4917
4917  4978  81  81
3624  5002  2727  2727
5002  3624  2703  2703
2562  2727  5002  5002
81  4978  5002  5002
2703  81  5002  5002
3578  3577  4373  4373
4271  4373  3103  3103
4373  4271  3578  3578
3103  4701  3546  3546
3577  3121  4337  4337
4373  4337  3103  3103
4337  4373  3577  3577
4337  2940  3103  3103
4701  3103  2940  2940
507  4545  4271  4271
3546  577  507  507
4545  507  577  577
3356  4271  1708  1708
4545  1708  4271  4271
577  3538  4545  4545
1708  4545  3538  3538
1708  3296  3356  3356
1561  1805  848  848
4087  4080  1561  1561
1805  1561  4080  4080
1805  4080  1584  1584
1805  1078  848  848
817  1801  806  806
1801  817  1078  1078
4074  1801  1584  1584
1584  1801  1805  1805
1078  1805  1801  1801
4069  4061  1101  1101
4074  4069  1801  1801
1101  806  4069  4069
806  1801  4069  4069
1105  806  1101  1101
1101  790  1105  1105
790  1101  770  770
1828  770  1101  1101
770  3664  790  790
4061  1828  1101  1101
1058  890  1352  1352
974  1058  1754  1754
1352  1754  1058  1058
3670  1754  1352  1352
1352  1362  3670  3670
1362  1352  482  482
482  494  1362  1362
890  482  1352  1352
1135  784  1415  1415
890  1135  482  482
1415  482  1135  1135
494  482  1415  1415
1415  1424  494  494
1424  1415  442  442
778  442  1415  1415
442  3672  1424  1424
1415  784  778  778
3664  778  784  784
2727  1965  3624  3624
2542  5076  2727  2727
1965  2727  5076  5076
5254  3624  1965  1965
5076  2200  1965  1965
1965  1874  5254  5254
2200  1874  1965  1965
3121  1874  4337  4337
2920  4337  2873  2873
1874  2873  4337  4337
1530  1233  2229  2229
2229  2206  1530  1530
2206  1774  2203  2203
2206  2229  1774  1774
1454  1530  2206  2206
2206  2197  1454  1454
2197  2206  2203  2203
1233  490  487  487
82  2066  490  490
490  1233  82  82
490  1913  1250  1250
490  1250  487  487
2066  3649  490  490
1913  490  3649  3649
2066  207  3649  3649
128  1490  2039  2039
2039  207  128  128
207  2066  128  128
1174  207  2039  2039
2039  793  1174  1174
207  1174  3649  3649
793  2039  197  197
197  1815  793  793
1490  197  2039  2039
1919  1899  1033  1033
1917  514  1899  1899
1899  1919  487  487
1899  487  1917  1917
1899  939  1033  1033
1899  956  939  939
1899  564  956  956
514  572  564  564
564  1899  514  514
564  989  956  956
560  848  989  989
560  572  2728  2728
572  560  564  564
989  564  560  560
2154  5466  974  974
1669  5466  1691  1691
1583  1691  5466  5466
1691  3637  1669  1669
5466  2154  1583  1583
966  5466  934  934
5466  966  974  974
1669  991  934  934
934  5466  1669  1669
1669  2223  991  991
3637  1784  2223  2223
2223  1669  3637  3637
2223  1795  991  991
1793  1795  5396  5396
5396  1033  1793  1793
1795  1784  1774  1774
1774  5396  1795  1795
1784  1795  2223  2223
1449  1523  1897  1897
1511  3666  1523  1523
3670  1511  1449  1449
1523  1449  1511  1511
1523  1249  1897  1897
1249  1523  3666  3666
3666  1527  1249  1249
1159  1586  726  726
3666  1159  1527  1527
726  1527  1159  1159
1258  726  1586  1586
1258  1469  1481  1481
1481  99  1258  1258
3674  1927  1481  1481
1481  1927  99  99
1927  3305  99  99
1576  1986  3674  3674
3674  3305  1927  1927
3305  3674  1986  1986
3707  3046  2613  2613
3707  970  3046  3046
3046  2877  2613  2613
3046  952  2877  2877
952  3046  970  970
952  2825  2877  2877
1576  2833  2825  2825
1576  318  2833  2833
1296  1292  318  318
318  1292  2833  2833
1292  2811  3735  3735
1296  235  2811  2811
2811  1292  1296  1296
2811  2816  3735  3735
2782  3737  2816  2816
235  1272  2811  2811
1272  2782  2811  2811
2816  2811  2782  2782
1116  3694  1099  1099
2144  1116  3707  3707
1099  3707  1116  1116
1099  2479  3707  3707
3694  1089  1099  1099
2479  1099  1089  1089
2199  1089  1103  1103
3694  1103  1089  1089
2199  3720  2486  2486
2486  1089  2199  2199
3135  3697  1074  1074
1074  820  2677  2677
1074  3697  3226  3226
820  1074  857  857
857  1074  3226  3226
3226  2144  857  857
2144  2613  857  857
2784  3737  638  638
3988  638  3737  3737
1028  783  638  638
638  1026  1028  1028
109  1028  1026  1026
1026  638  3988  3988
783  2772  2784  2784
2784  638  783  783
2673  2772  783  783
783  940  2673  2673
3976  1002  940  940
940  783  3976  3976
1002  2677  2673  2673
2673  940  1002  1002
4187  4214  5465  5465
1593  19  4214  4214
4187  1593  4214  4214
3654  1113  4240  4240
19  1113  4214  4214
3654  4214  1113  1113
1692  4727  1674  1674
1692  1674  4240  4240
19  1692  1113  1113
4240  1113  1692  1692
5476  4240  988  988
1019  988  5485  5485
4241  5485  988  988
5485  5490  1019  1019
988  1019  5476  5476
988  4240  1674  1674
988  1674  4241  4241
1928  287  278  278
287  1928  1596  1596
4867  112  4860  4860
4860  5499  4867  4867
112  4867  287  287
112  1596  5456  5456
5456  4860  112  112
1596  112  287  287
1037  5493  5462  5462
5456  1037  4860  4860
5462  4860  1037  1037
5499  4860  5462  5462
4876  5462  4875  4875
4875  438  4876  4876
5462  4876  5499  5499
5462  5493  5490  5490
5490  4875  5462  5462
4119  1266  4148  4148
39  1370  4148  4148
2171  1179  3137  3137
1230  1234  2171  2171
1179  2171  1234  1234
2171  3617  3803  3803
3137  4539  2171  2171
3803  2074  1230  1230
1230  2171  3803  3803
1742  5429  3619  3619
3800  1742  2299  2299
3619  2299  1742  1742
2981  89  4184  4184
4020  4184  89  89
4885  2856  4184  4184
4499  4885  4020  4020
4184  4020  4885  4885
4026  1479  3964  3964
1479  4026  4022  4022
4022  2698  1479  1479
4026  89  213  213
2981  213  89  89
213  4022  4026  4026
931  185  3964  3964
185  4026  3964  3964
4020  89  4026  4026
185  931  4499  4499
3431  4499  931  931
4499  4020  185  185
4026  185  4020  4020
525  3418  3438  3438
2955  4709  3385  3385
3177  3865  2278  2278
3865  3177  1597  1597
1597  3177  2955  2955
2955  3385  1597  1597
3552  3177  2278  2278
2523  728  5009  5009
2513  4236  728  728
2513  2523  4496  4496
728  2523  2513  2513
5009  5218  2523  2523
4134  4133  4585  4585
4585  3420  4134  4134
3420  2101  4134  4134
3504  2818  2618  2618
3504  2618  3595  3595
2818  2101  3420  3420
2818  3504  2101  2101
5082  3322  3357  3357
3322  5082  959  959
5082  2769  2038  2038
595  5082  2038  2038
3015  3667  3912  3912
2511  3960  3488  3488
3488  1579  2511  2511
4331  2511  1579  1579
32  377  25  25
2925  2586  25  25
25  3691  2925  2925
2586  32  25  25
1834  13  439  439
1995  439  13  13
439  1235  1834  1834
3564  4374  3444  3444
3564  3444  1279  1279
4980  1279  1269  1269
1279  3645  1269  1269
3286  3564  3560  3560
3564  1279  3560  3560
2059  2065  5084  5084
5329  4849  2072  2072
2059  5117  5329  5329
64  5237  4110  4110
1671  5454  1659  1659
1659  5454  5237  5237
4110  5237  5454  5454
5237  2528  5310  5310
5310  2528  4306  4306
64  1274  5237  5237
5237  3789  2528  2528
3789  5237  1274  1274
1671  1659  5310  5310
1659  5237  5310  5310
3344  4843  4896  4896
4896  4843  4984  4984
2848  4984  2832  2832
4843  2832  4984  4984
1041  671  2121  2121
2121  4375  1041  1041
4375  4221  3573  3573
4221  4375  2121  2121
4703  4739  4082  4082
4730  4739  3571  3571
1092  3341  3395  3395
3903  3839  1092  1092
1092  209  3678  3678
209  1092  3395  3395
3903  1092  3678  3678
2719  4362  4469  4469
2580  4469  4362  4362
1632  4304  5199  5199
1220  1632  5199  5199
2688  1123  1220  1220
2330  4760  4564  4564
754  745  1626  1626
3883  1626  745  745
1626  3882  754  754
745  754  168  168
61  5372  511  511
515  1228  61  61
1957  61  1228  1228
1228  515  3883  3883
515  511  1626  1626
3882  1626  511  511
1626  3883  515  515
511  515  61  61
3883  1614  1228  1228
1610  745  737  737
168  737  745  745
737  4011  1610  1610
745  1610  3883  3883
1610  409  1614  1614
1614  3883  1610  1610
409  1610  4011  4011
3119  1993  5444  5444
4930  838  1993  1993
1993  3119  4930  4930
3119  5444  4756  4756
242  236  3018  3018
3716  3018  236  236
3018  3714  242  242
236  242  243  243
4579  3859  4582  4582
3506  4582  3859  3859
4582  4584  4579  4579
3859  4579  3714  3714
3862  5132  5135  5135
358  5135  5132  5132
5135  3506  3862  3862
5132  3862  3716  3716
3862  3859  3018  3018
3714  3018  3859  3859
3018  3716  3862  3862
3859  3862  3506  3506
5139  5132  3002  3002
3716  3002  5132  5132
3002  3846  5139  5139
5132  5139  358  358
599  1946  607  607
3844  607  1946  1946
607  616  599  599
1946  599  3846  3846
2996  236  230  230
243  230  236  236
230  3844  2996  2996
236  2996  3716  3716
2996  1946  3002  3002
3846  3002  1946  1946
3002  3716  2996  2996
1946  2996  3844  3844
1991  5253  1987  1987
1987  5253  4836  4836
4594  1991  1987  1987
1686  1680  2497  2497
3599  2497  1680  1680
2497  3680  1686  1686
1680  1686  1882  1882
3679  87  374  374
2491  5383  3679  3679
306  3679  5383  5383
5383  2491  3599  3599
2491  374  2497  2497
3680  2497  374  374
2497  3599  2491  2491
374  2491  3679  3679
3599  2515  5383  5383
466  2008  3199  3199
3205  1680  1676  1676
1882  1676  1680  1680
1676  466  3205  3205
1680  3205  3599  3599
3205  3199  2515  2515
2515  3599  3205  3205
3199  3205  466  466
83  1173  5436  5436
4050  5436  1173  1173
3739  5436  3747  3747
1187  3747  5436  5436
1187  3600  3876  3876
995  3876  3600  3600
3600  1187  4050  4050
5436  4050  1187  1187
3600  3589  995  995
2844  2876  3589  3589
1173  4053  4050  4050
4050  2844  3600  3600
3589  3600  2844  2844
2844  4050  4053  4053
3480  2474  4113  4113
4970  4113  2474  2474
2474  3480  2763  2763
5089  4113  5091  5091
3477  5091  4113  4113
4113  5089  3480  3480
4970  4983  5005  5005
412  5005  4983  4983
5005  3477  4970  4970
4113  4970  3477  3477
4983  3374  412  412
4443  4448  3374  3374
2474  4443  4970  4970
3374  4983  4443  4443
4983  4970  4443  4443
4796  1487  3211  3211
3211  3206  4796  4796
1487  4796  460  460
3975  4123  1151  1151
862  3975  3972  3972
3972  1151  3211  3211
3206  3211  1151  1151
1151  3972  3975  3975
3978  3972  1491  1491
3211  1491  3972  3972
3972  3978  862  862
3343  4921  5273  5273
460  3343  1487  1487
1487  5273  1491  1491
1491  3211  1487  1487
5273  1487  3343  3343
4616  3281  537  537
800  864  3281  3281
2989  79  4662  4662
529  4662  79  79
4662  3279  2989  2989
2989  800  4616  4616
3281  4616  800  800
800  2989  3279  3279
79  3139  4665  4665
79  4665  529  529
4758  4761  3139  3139
73  4616  491  491
537  491  4616  4616
4616  73  2989  2989
73  4758  79  79
3139  79  4758  4758
79  2989  73  73
694  4457  3306  3306
4364  3306  4457  4457
3306  4364  2422  2422
694  4328  4457  4457
4364  4457  4328  4328
4298  4735  2319  2319
772  4162  1508  1508
4162  2319  1508  1508
4735  1508  2319  2319
1508  1047  772  772
621  3300  5054  5054
4940  5054  3300  3300
3375  4940  4938  4938
4938  4940  3300  3300
3943  4938  2671  2671
4938  3943  3375  3375
4938  3300  2671  2671
3461  476  1059  1059
2942  2950  476  476
486  2118  3123  3123
1798  3123  2118  2118
3123  2944  486  486
486  2942  3461  3461
476  3461  2942  2942
2942  486  2944  2944
2128  2118  4757  4757
486  4757  2118  2118
4757  802  2128  2128
2118  2128  1798  1798
802  4757  3580  3580
795  3580  4757  4757
795  3461  4790  4790
1059  4790  3461  3461
3461  795  486  486
4757  486  795  795
2648  2636  5034  5034
66  5034  2636  2636
3432  5034  3434  3434
399  3434  5034  5034
399  3304  1350  1350
1109  1350  3304  3304
3304  399  66  66
5034  66  399  399
3304  62  1109  1109
4456  4460  62  62
2636  3044  66  66
66  4456  3304  3304
62  3304  4456  4456
4456  66  3044  3044
2007  831  4260  4260
1297  4260  831  831
4260  3291  2007  2007
3291  4260  3243  3243
1291  3243  4260  4260
1291  3775  2409  2409
917  2409  3775  3775
3775  1291  1297  1297
4260  1297  1291  1291
3775  1283  917  917
604  629  1283  1283
1297  831  824  824
2007  824  831  831
824  613  1297  1297
1297  604  3775  3775
1283  3775  604  604
604  1297  613  613
2326  2324  4908  4908
2605  4908  2324  2324
4908  2603  2326  2326
2324  2326  1289  1289
814  2740  2649  2649
2651  2440  814  814
1725  814  2440  2440
2440  2651  2605  2605
2651  2649  4908  4908
2603  4908  2649  2649
4908  2605  2651  2651
2649  2651  814  814
2605  4904  2440  2440
4902  2324  2322  2322
1289  2322  2324  2324
2322  2821  4902  4902
2324  4902  2605  2605
4902  4714  4904  4904
4904  2605  4902  4902
4714  4902  2821  2821
1872  1868  5201  5201
2367  5201  1868  1868
5201  2362  1872  1872
1868  1872  1379  1379
1251  158  1253  1253
2052  1253  158  158
1253  1267  1251  1251
158  1251  2362  2362
164  882  886  886
1506  886  882  882
886  2052  164  164
882  164  2367  2367
164  158  5201  5201
2362  5201  158  158
5201  2367  164  164
158  164  2052  2052
892  882  5198  5198
2367  5198  882  882
5198  2526  892  892
882  892  1506  1506
2226  4992  2232  2232
2524  2232  4992  4992
2232  2242  2226  2226
4992  2226  2526  2526
5196  1868  1862  1862
1379  1862  1868  1868
1862  2524  5196  5196
1868  5196  2367  2367
5196  4992  5198  5198
2526  5198  4992  4992
5198  2367  5196  5196
4992  5196  2524  2524
373  365  5275  5275
3099  5275  365  365
5275  2312  373  373
365  373  2047  2047
3098  1736  5276  5276
4402  2958  3098  3098
1162  3098  2958  2958
2958  4402  3099  3099
4402  5276  5275  5275
2312  5275  5276  5276
5275  3099  4402  4402
5276  4402  3098  3098
3099  4404  2958  2958
5419  685  1055  1055
1057  365  5419  5419
2047  5419  365  365
365  1057  3099  3099
1057  1055  4404  4404
4404  3099  1057  1057
1055  1057  5419  5419
1779  292  948  948
1368  948  292  292
292  1779  3682  3682
722  948  724  724
1771  724  948  948
948  722  1779  1779
1368  1376  1403  1403
1547  1403  1376  1376
1403  1771  1368  1368
948  1368  1771  1771
1376  1435  1547  1547
1364  1570  1435  1435
292  1364  1368  1368
1435  1376  1364  1364
1376  1368  1364  1364
3142  2058  1149  1149
1149  2069  3142  3142
2058  3142  1594  1594
5206  4622  2143  2143
2147  5206  5204  5204
5204  2143  1149  1149
2069  1149  2143  2143
2143  5204  5206  5206
5212  5204  2062  2062
1149  2062  5204  5204
5204  5212  2147  2147
1354  192  1556  1556
1594  1354  2058  2058
2058  1556  2062  2062
2062  1149  2058  2058
1556  2058  1354  1354
1693  2083  1716  1716
5496  5479  1693  1693
2083  1693  5479  5479
1693  4001  5496  5496
5496  4001  850  850
4001  1693  2871  2871
1393  2140  1436  1436
2142  2189  2444  2444
2448  2444  2189  2189
2444  3868  2142  2142
2142  1785  1393  1393
2140  1393  1785  1785
1785  2142  3868  3868
2189  1097  2448  2448
3048  3050  1097  1097
5471  1393  5484  5484
1436  5484  1393  1393
1393  5471  2142  2142
5471  3048  2189  2189
1097  2189  3048  3048
2189  2142  5471  5471
3676  965  3262  3262
1486  3262  965  965
986  965  3676  3676
4794  4220  1618  1618
4220  2544  1574  1574
899  1574  2544  2544
1574  1582  4220  4220
2546  1188  2550  2550
1655  2550  1188  1188
2550  899  2546  2546
2546  2544  4794  4794
4220  4794  2544  2544
2544  2546  899  899
1188  3928  1655  1655
1194  936  3928  3928
4791  4794  1609  1609
1618  1609  4794  4794
4794  4791  2546  2546
4791  1194  1188  1188
3928  1188  1194  1194
1188  2546  4791  4791
24  2  2086  2086
3998  2086  2  2
2086  3831  24  24
2  24  272  272
522  2088  534  534
3996  534  2088  2088
534  202  522  522
2088  522  3831  3831
520  1048  1052  1052
103  1052  1048  1048
1052  3996  520  520
1048  520  3998  3998
520  2088  2086  2086
3831  2086  2088  2088
2086  3998  520  520
2088  520  3996  3996
1056  1048  542  542
3998  542  1048  1048
542  3995  1056  1056
1048  1056  103  103
5312  740  3665  3665
3665  320  5312  5312
740  5312  3995  3995
744  2  5501  5501
272  5501  2  2
5501  3665  744  744
2  744  3998  3998
744  740  542  542
3995  542  740  740
542  3998  744  744
740  744  3665  3665
1796  5274  2103  2103
5318  3250  5274  5274
5320  1792  5324  5324
2922  5324  1792  1792
1792  5320  1786  1786
5320  5318  1796  1796
5274  1796  5318  5318
1796  1786  5320  5320
1792  5352  2922  2922
195  1466  205  205
5350  205  1466  1466
1466  195  5352  5352
1786  1796  1822  1822
2103  1822  1796  1796
1822  5350  1786  1786
1786  1466  1792  1792
5352  1792  1466  1466
1466  1786  5350  5350
1205  2707  1271  1271
1271  3254  2488  2488
2314  3072  5079  5079
2956  2952  2238  2238
2314  2238  2952  2952
2238  5127  2956  2956
5127  2238  5156  5156
5079  5156  2314  2314
2238  2314  5156  5156
4744  4740  5409  5409
3471  5409  4740  4740
5409  3336  4744  4744
4740  4744  488  488
5410  4899  3336  3336
4225  5062  5063  5063
378  5063  5062  5062
5063  3470  4225  4225
5062  4225  3471  3471
4225  5410  5409  5409
3336  5409  5410  5410
5409  3471  4225  4225
5410  4225  3470  3470
5066  5062  4237  4237
3471  4237  5062  5062
4237  3467  5066  5066
5062  5066  378  378
4553  2469  4556  4556
3104  4556  2469  2469
4556  567  4553  4553
2469  4553  3467  3467
2471  4740  4738  4738
488  4738  4740  4740
4738  3104  2471  2471
4740  2471  3471  3471
2471  2469  4237  4237
3467  4237  2469  2469
4237  3471  2471  2471
2469  2471  3104  3104
5041  2711  2487  2487
4820  5061  5041  5041
5041  2518  2711  2711
2518  5041  5061  5061
5041  3531  4820  4820
3531  5041  3541  3541
3541  5041  2487  2487
750  651  2990  2990
336  2976  2990  2990
327  336  2990  2990
327  2990  651  651
2773  4795  3294  3294
4795  2773  2775  2775
4668  2775  3003  3003
2773  3003  2775  2775
3003  12  4668  4668
3003  2773  3294  3294
2298  1437  2575  2575
1437  2298  808  808
3648  4281  4812  4812
3648  4812  2298  2298
3648  4395  649  649
4395  3648  2575  2575
2298  2575  3648  3648
2575  2571  4395  4395
1920  3918  3915  3915
808  1920  1437  1437
1437  3915  2571  2571
2571  2575  1437  1437
3915  1437  1920  1920
2733  3766  4819  4819
4819  3766  4787  4787
3266  1169  1246  1246
2249  3266  1246  1246
2281  2442  5342  5342
5342  3639  2281  2281
3417  3410  4248  4248
1155  4248  3410  3410
4248  736  3417  3417
3410  3417  1083  1083
3558  4250  3565  3565
1152  3565  4250  4250
3565  1025  3558  3558
4250  3558  736  736
3111  3706  3708  3708
941  3708  3706  3706
3708  1152  3111  3111
3706  3111  1155  1155
3111  4250  4248  4248
736  4248  4250  4250
4248  1155  3111  3111
4250  3111  1152  1152
3710  3706  3130  3130
1155  3130  3706  3706
3130  1150  3710  3710
3706  3710  941  941
3184  5147  3192  3192
360  3192  5147  5147
3192  1134  3184  3184
5147  3184  1150  1150
5150  3410  3409  3409
1083  3409  3410  3410
3409  360  5150  5150
3410  5150  1155  1155
5150  5147  3130  3130
1150  3130  5147  5147
3130  1155  5150  5150
5147  5150  360  360
3636  4636  4548  4548
4636  3636  3659  3659
4636  3806  3771  3771
3771  4548  4636  4636
601  4403  4394  4394
1526  1921  4394  4394
4506  3896  2201  2201
3535  3663  3896  3896
3896  4506  3535  3535
3537  3535  4506  4506
3535  3537  2614  2614
2382  4506  2386  2386
2201  2386  4506  4506
4506  2382  3537  3537
2180  2164  4742  4742
3012  4742  2164  2164
4742  2796  2180  2180
2164  2180  1321  1321
2796  4742  2541  2541
3008  2541  4742  4742
2541  1243  2796  2796
3008  2826  4479  4479
1176  4479  2826  2826
2826  3008  3012  3012
4742  3012  3008  3008
2830  2826  4482  4482
3012  4482  2826  2826
4482  3004  2830  2830
2826  2830  1176  1176
1679  5025  1695  1695
2494  1695  5025  5025
1695  1408  1679  1679
5025  1679  3004  3004
5027  2164  2158  2158
1321  2158  2164  2164
2158  2494  5027  5027
2164  5027  3012  3012
5027  5025  4482  4482
3004  4482  5025  5025
4482  3012  5027  5027
5025  5027  2494  2494
4444  4081  3216  3216
4212  4092  4081  4081
4212  3376  4224  4224
2656  4224  3376  3376
3376  4212  4444  4444
4081  4444  4212  4212
3376  4215  2656  2656
3216  1401  4444  4444
4444  4215  3376  3376
4215  4444  1401  1401
2758  2762  1474  1474
1910  1825  2986  2986
1474  1910  2758  2758
2986  2758  1910  1910
4382  4357  4336  4336
4353  4336  2535  2535
4336  4353  4382  4382
4353  2777  2781  2781
4664  4234  4353  4353
4353  4234  2777  2777
4353  2535  4664  4664
115  101  998  998
2006  998  101  101
998  1706  115  115
101  115  1557  1557
666  1000  680  680
2000  680  1000  1000
680  1522  666  666
1000  666  1706  1706
326  1189  1193  1193
1470  1193  1189  1189
1193  2000  326  326
1189  326  2006  2006
326  1000  998  998
1706  998  1000  1000
998  2006  326  326
1000  326  2000  2000
1197  1189  343  343
2006  343  1189  1189
343  1998  1197  1197
1189  1197  1470  1470
2994  1647  1318  1318
1318  1613  2994  2994
1647  2994  1998  1998
1647  101  97  97
1557  97  101  101
97  1318  1647  1647
101  1647  2006  2006
1998  343  1647  1647
343  2006  1647  1647
4272  4646  5129  5129
4330  5129  3128  3128
5129  4330  4272  4272
1866  5084  1945  1945
2272  5117  1866  1866
2854  3289  4044  4044
4844  4686  3299  3299
2854  4844  3289  3289
3299  3289  4844  4844
1950  3242  762  762
762  544  1950  1950
3242  1950  1824  1824
2325  2714  751  751
751  1745  2325  2325
2714  2325  544  544
2714  2696  2700  2700
1687  2700  2696  2696
2700  751  2714  2714
2696  2714  762  762
544  762  2714  2714
2702  2696  2725  2725
762  2725  2696  2696
2725  743  2702  2702
2696  2702  1687  1687
1495  3238  1517  1517
457  1517  3238  3238
1517  1907  1495  1495
3238  1495  743  743
1824  457  3242  3242
3242  3238  2725  2725
743  2725  3238  3238
2725  762  3242  3242
3238  3242  457  457
4144  4519  3429  3429
4144  4208  4519  4519
4208  4144  4213  4213
3429  2282  4144  4144
4143  4144  2282  2282
5449  1475  288  288
288  4581  5449  5449
4032  5393  90  90
420  90  5393  5393
546  420  3019  3019
90  420  546  546
140  124  1094  1094
5489  1094  124  124
1094  5415  140  140
124  140  2061  2061
1096  2019  5415  5415
659  674  662  662
1978  662  674  674
674  659  5489  5489
659  1096  1094  1094
5415  1094  1096  1096
1094  5489  659  659
674  5483  1978  1978
1496  2117  5483  5483
124  1500  5489  5489
1500  1496  674  674
5483  674  1496  1496
674  5489  1500  1500
3938  2888  3047  3047
3938  3979  3077  3077
3047  1032  3938  3938
3979  3938  1032  1032
705  690  780  780
5474  780  690  690
5474  4717  2035  2035
2027  4017  3901  3901
3901  1380  2027  2027
1095  2027  1380  1380
3901  2909  1380  1380
2909  3901  996  996
4777  4772  2543  2543
5137  2543  4772  4772
5111  5106  2290  2290
5137  2290  5106  5106
2290  4589  5111  5111
4589  2290  4591  4591
5015  4591  2290  2290
4591  4596  4589  4589
4772  5015  5137  5137
2290  5137  5015  5015
3392  3107  3194  3194
3194  1819  3392  3392
2085  2093  5252  5252
2085  2091  3490  3490
5252  2070  2085  2085
2091  2085  2070  2070
3787  3567  2094  2094
3626  3567  3787  3787
3441  2432  3439  3439
3439  4851  3441  3441
3441  4851  4854  4854
4851  3439  4766  4766
3966  3318  3247  3247
3318  3966  3673  3673
868  3673  3966  3966
3247  1320  3966  3966
5428  868  1320  1320
868  3966  1320  1320
461  2530  4005  4005
2412  4005  2530  2530
3489  4485  4623  4623
4485  3489  2624  2624
4623  3677  3489  3489
4623  3791  3777  3777
4485  3337  3791  3791
3791  4623  4485  4485
1240  3898  3382  3382
1240  2251  691  691
3382  4987  2251  2251
2251  1240  3382  3382
3119  4848  4846  4846
3119  4283  4848  4848
2887  3989  3319  3319
3302  2887  3319  3319
2887  3302  3335  3335
3319  468  3302  3302
4527  2401  2676  2676
4376  2685  2676  2676
2701  2676  2401  2401
5105  3539  3713  3713
4922  3288  2993  2993
4726  3154  4961  4961
[truncated: 849,802 more chars]
