# Supplementary material for: High genus surface parameterization using the Euclidean Ricci flow method
Source: Sci Rep. 2025 May 22;15:17784. doi: 10.1038/s41598-025-97421-5 (PMC12098817; doi:10.1038/s41598-025-97421-5)
Supplement: Supplementary file 1 — Supplementary Information. [file 41598_2025_97421_MOESM1_ESM.zip › Supplementary_materials_2025_3_13/vase_Embedded_mesh_on_Euclidean_plane.dat]

TITLE     = '2D FE DATASET'
VARIABLES = 'u'
'v'
ZONE T=EmbeddedMesh
STRANDID=0, SOLUTIONTIME=0
Nodes= 5748, Elements= 11006, ZONETYPE=FEQuadrilateral
DATAPACKING=POINT
DT=(SINGLE SINGLE)
 0.72417249798999072663 0.62637713880374168429 
 0.51260943723184038134 0.40334503874494198605 
 0.73824175780231426902 0.62449943746041880477 
 0.72360863320428314704 0.62894512961360804493 
 0.47812363253316647604 0.20227169163676753105 
 0.51549833691342050734 0.40274891957731079328 
 0.5163950165845405671 0.39512394956479379715 
 0.51221032282323109008 0.40289109417258345269 
 0.73849297571117777927 0.62427217417240365993 
 0.40939980395064612395 0.17485818499866248588 
 0.51112544117236047292 0.40289870132902394495 
 0.58709807567051852661 0.70716067380751923555 
 0.49004730990558476034 0.21140754818903251255 
 0.72728227629921915476 0.62946078389713255863 
 0.73845610006025241834 0.62437307796582985908 
 0.51527412537979666585 0.40302082412241563292 
 0.51018946299349687834 0.4032091806896413444 
 0.51210879222717708981 0.40373687485223680449 
 0.51496584848446624871 0.39174082668959053777 
 0.52194151411680067554 0.39573094521446661176 
 0.75506017992579721465 0.60977760423974769477 
 0.5225848667966457306 0.40337856730287374729 
 0.72757976020467773903 0.63037397869638267522 
 0.51029649921541919699 0.40268484409710558758 
 0.512468788123296215 0.40363935527987299112 
 0.38178220125537565277 0.22916335207144483688 
 0.51279804754796776134 0.63132541729065705383 
 0.72556097582929213186 0.63021508437734541364 
 0.51995742309066117492 0.39628670491697881584 
 0.51179253590421158737 0.40346848663719647732 
 0.73854479522856142371 0.624180343745886268 
 0.50241090823803735699 0.39366099178836799766 
 0.3943487314656368703 0.21806758652699173573 
 0.73827445810035197127 0.62418396601851067196 
 0.51185643755903598162 0.40305161464183542064 
 0.52064711231975557837 0.39220781602285037515 
 0.51572605104289981348 0.64874967989565057724 
 0.7387216900788206031 0.62365319572041155727 
 0.51483745667544800195 0.40263198818615414387 
 0.52205469499806400613 0.39562900231160336162 
 0.34322701573823860555 0.19017327247128196221 
 0.52764026481352876985 0.39371149043498693265 
 0.73832837766985792705 0.62363211823875031037 
 0.72200169338422937049 0.62878465572390973559 
 0.51835646146973812787 0.40743291216562971258 
 0.52627233938811535108 0.39630017875396600369 
 0.52243810264138690336 0.38861957650324391311 
 0.72277551305832843376 0.63026226910728888608 
 0.51499532985022122844 0.40284730416962766242 
 0.5199773054254663851 0.40700533144123285378 
 0.3985889486576071894 0.17859170168637716891 
 0.52041153130127915105 0.40552917816336464529 
 0.75711327128843497469 0.60792836880422407297 
 0.52413383202700436492 0.39375630733970551356 
 0.41250480330629563097 0.21459768974433762745 
 0.71902004534844421446 0.63031247070558871215 
 0.73811876322270952855 0.62475864491921706545 
 0.51520970803812926597 0.40339809072960924885 
 0.73770033202858831256 0.62456291674268427094 
 0.51252773799199924376 0.40176615143290456134 
 0.22384810897094192805 0.30186311390209313865 
 0.71565399481081382049 0.62789482330016921363 
 0.51799309326332054759 0.40611868876237700032 
 0.51519530236149502223 0.4036583925366514225 
 0.73769324159336524538 0.62493978585398413106 
 0.51265753726850871175 0.40195749601136443463 
 0.35442260243900286509 0.18427376465567715802 
 0.71483395723462705984 0.62504738523702862985 
 0.33721854126401912266 0.19558515238608836784 
 0.73789461914773235574 0.62523875898163094877 
 0.5125837127564779605 0.40218481195348032564 
 0.51926213664240372658 0.4048679300226729616 
 0.717186384046753167 0.62412917504454712425 
 0.35038181380882743587 0.18902402798535794526 
 0.51212944327822451651 0.40201836973966947886 
 0.51498977899314568596 0.40338683865967306375 
 0.48808796207012627999 0.39950679425651192123 
 0.51226960934925014346 0.40175948233357905437 
 0.34692768997817358123 0.19217720924071435284 
 0.51483056515853675705 0.40290908623354143581 
 0.51441334687037898465 0.40316501830279749541 
 0.51231967614735385297 0.4022511720732712126 
 0.48498286061236278721 0.39825005731165930012 
 0.57257234405724521942 0.71081457499838784919 
 0.83118169658861140725 0.20172990662999829015 
 0.24340203536877097479 0.70415717462935079052 
 0.43604300038999482814 0.31501197507773087692 
 0.51392514187174143103 0.40291246262172847326 
 0.41877651698021917115 0.48582395602973166282 
 0.51480517655821633749 0.40308437314554484976 
 0.51452397842273200901 0.40350626277279444398 
 0.51290218823619448951 0.40133140970988778751 
 0.42373454016517975163 0.48364546636973632099 
 0.76540860855935921592 0.60045669369617349354 
 0.53106634550790332572 0.38751213826958957887 
 0.74208607186533848132 0.60427296807778652088 
 0.73769520403659372132 0.62417277334915488574 
 0.51275741964867993516 0.40124729387918567358 
 0.51371366414639851872 0.40306488454135874777 
 0.38003769468242892815 0.18554034119791118496 
 0.73792966576376928245 0.62448660740999217822 
 0.51278234505262054732 0.40143540144968531402 
 0.31868563279021439039 0.21227788788201809589 
 0.71090766367801072612 0.64954612067601558145 
 0.51414614004168435191 0.40357188722620429555 
 0.35135111854075157245 0.21651972887619422292 
 0.71291161308383932393 0.62747177785782259907 
 0.32036964005796875199 0.21076108937555046441 
 0.71443005430392048094 0.64637347591163007987 
 0.71404579468119433461 0.6300790565617739869 
 0.51331829478126445032 0.4033283665042448618 
 0.4892328928278342759 0.18984016095683228786 
 0.7381480895665218922 0.62401650728321689243 
 0.51386622708801810155 0.4035091039575796068 
 0.51195347502384769278 0.39864878834366013205 
 0.70825184772898786001 0.62974852342295795093 
 0.34203385094485672102 0.19896579039021089486 
 0.34703159079588469238 0.49452350576685544237 
 0.32432831612093898643 0.21426513113263734311 
 0.5049127030436799668 0.38878815269932870402 
 0.5117054906408128323 0.39791841888839429853 
 0.70483149364408881343 0.62964961005134068017 
 0.32310957801860135108 0.21158703774468046177 
 0.51054413248232322076 0.40447524873208423601 
 0.52614748037561998029 0.39194259853537743998 
 0.75955990195428146894 0.60572466944314362625 
 0.70358529647831391518 0.62630988926759179058 
 0.51306321333760096515 0.3977773146631438661 
 0.51094281896478266347 0.40425656385541480775 
 0.32297347604473047866 0.21713599348408177403 
 0.51097518817015974424 0.40380363823251430588 
 0.51397299354872794108 0.39629945890170359402 
 0.74068745906307220661 0.62176247875392076647 
 0.34232237586136399221 0.19566937819453666947 
 0.51374612341558345552 0.40339056769525999391 
 0.7378947424019370871 0.62369572156204666769 
 0.45348269609436397953 0.33528515335141162446 
 0.31972947255816991374 0.21759914332028487682 
 0.51059302265667794174 0.40352272712000142318 
 0.51491368872722231842 0.39634222665304946753 
 0.74055445572031475265 0.62094441810446077135 
 0.73768317991601850547 0.6239085733853032556 
 0.50749069649637879031 0.17044714923517761962 
 0.74715964416046320995 0.55599798681091805452 
 0.51012261727084762253 0.40424347395135462602 
 0.57328216148532118446 0.72402445372137347324 
 0.51013345615397143185 0.40373237215002005795 
 0.34596686510609392373 0.1942063509577470759 
 0.74006198799254008236 0.6219676790414081502 
 0.51278479781910313307 0.4003740491135188706 
 0.73938505621545358437 0.62124142610243482387 
 0.30165788272678756288 0.22761491543490575129 
 0.69153416103748088783 0.66699598590822617439 
 0.73982874175520518811 0.6207436857991145418 
 0.51262018750820903534 0.40006787376483310403 
 0.52735196377538018364 0.1449613066447894838 
 0.34266214903898140065 0.19302690561308244455 
 0.41675217696724348171 0.42299534419529688511 
 0.69046271308002760136 0.6606680975955927515 
 0.51046133831158457816 0.40217240302182655221 
 0.51324217997086996057 0.39985768817456168733 
 0.51069040672422705285 0.40168896239602652765 
 0.69532821690474411191 0.65707969338743210663 
 0.74177196569065140253 0.61980280574887380851 
 0.51303920120490420498 0.39842972408292137709 
 0.48937342488472879154 0.64077351844821006654 
 0.5149349621199487137 0.40736263559761859421 
 0.7286554683879096217 0.63149982065871590464 
 0.51349988528082191053 0.39817862431547734747 
 0.51118409381082030585 0.40170017471541979992 
 0.51502104514965496573 0.4051382484208484458 
 0.75401986515192964688 0.60021640785977881105 
 0.30391551007954942243 0.22979051606271175268 
 0.72950288394851459106 0.63176637336364382946 
 0.51354246304763251363 0.39919230656605764196 
 0.51124888336096407926 0.40246960802208797681 
 0.74193276674763941614 0.62064306243416889064 
 0.51499000389628235563 0.40414795847479467739 
 0.72821900866178301825 0.63294748059330585566 
 0.30718367383991085351 0.2226377921956122774 
 0.70005056013959288119 0.65932519868123895534 
 0.51140914574843465701 0.40207362132960139389 
 0.51381493444020631678 0.40051425687450686874 
 0.72669162330731751354 0.63296945868428022841 
 0.51215501260963558483 0.40680176841713600044 
 0.5107949463019838543 0.40256255391570477942 
 0.51356917076399999367 0.40060838337765364292 
 0.74093071789040365616 0.61956194677236897661 
 0.5135585823927291127 0.4054360936806936655 
 0.50085435567146419089 0.39191536139372507019 
 0.74569606741650973358 0.60634113255025956501 
 0.72503130290771244937 0.63132361264347192087 
 0.51172873052042966435 0.40388739455866956574 
 0.74114196817616873059 0.62038629369833797611 
 0.51330228068954752985 0.40020192688834077543 
 0.76904837797559233437 0.59038265728319339054 
 0.51420275398778947373 0.40435740968527850159 
 0.72618544595728840019 0.63114866349008014179 
 0.51133976255937851896 0.4040617540887209147 
 0.52768564204945178631 0.094418890546358533178 
 0.5135808192378734649 0.40000618149215422248 
 0.57837376471823120916 0.079060378737373135372 
 0.67303032578231436478 0.67763124305886868193 
 0.51171582646864521848 0.40064633230007978826 
 0.5110352557411196317 0.40334763962274289284 
 0.74253249977876423227 0.61914991513145567481 
 0.51447594653234640649 0.39771116071906220668 
 0.45766098269140476074 0.35565528114012789906 
 0.51203391599303149651 0.40492468250495294857 
 0.51209525713283887693 0.40048006019267989863 
 0.51145698594187372077 0.40319548726508935843 
 0.56353922441843695701 0.72637804675201333993 
 0.51319001784844986425 0.40416414921792770398 
 0.51236175893853153074 0.40071311561283812219 
 0.33868478904683319008 0.49416859290620507306 
 0.74315694747638616491 0.61974332744931082129 
 0.51587783765114270107 0.39799140925341364161 
 0.44338557393896921299 0.34008046209874054355 
 0.52029147279408261006 0.36850784564209998484 
 0.32931706736270899283 0.48830698560364638183 
 0.51174490417742590775 0.4010608961201533873 
 0.56139221693530694246 0.73497327177378335428 
 0.75518855039594146028 0.5487021503416007473 
 0.75942846422764698211 0.60012389387251141581 
 0.52523554686068674169 0.39825332209702796193 
 0.55277963221165915542 0.11303597202055784554 
 0.51997737973201596517 0.3778378802810369308 
 0.51208001740499287102 0.40119029869167505131 
 0.51610476623757062242 0.39869368515298203581 
 0.51233324156751880452 0.40101555811359607118 
 0.34130233948604427052 0.20572310916141309245 
 0.41426239736676101488 0.45150462069024216438 
 0.74341706966382614663 0.24335996290438863254 
 0.32460121653439433231 0.22297487412495684 
 0.42844173499452975484 0.52780019833313185362 
 0.5150666143741342573 0.39926071541056862291 
 0.51372748727644246269 0.40323024568665027934 
 0.52379368865612585537 0.39685695198412529461 
 0.73755218243965847691 0.6217118306798143923 
 0.51387833048563202887 0.39942772698118300667 
 0.50939031242022048129 0.40541631349650858462 
 0.5140174629700189346 0.39898712204137226633 
 0.73810266289320380917 0.62166160745843335178 
 0.50992617894209357754 0.39961558158581061972 
 0.46340151879624263964 0.33957964304136989409 
 0.34308282385028388006 0.20623269527178181293 
 0.50900359924058302674 0.40584498357194392915 
 0.51519974412009306164 0.40048508437294089157 
 0.73829648906620448656 0.62110920571085193043 
 0.50865181372473200483 0.40267400521194690599 
 0.72564559284579432941 0.63342552021655140759 
 0.51488015737758985324 0.40034613772061761194 
 0.50839699595093856832 0.40571789516561335143 
 0.50882856027796108389 0.40526794006838301465 
 0.72665734414524574269 0.63404905105982345415 
 0.42110942086316088817 0.51328159152764885054 
 0.50822056869424525605 0.40509285099344227721 
 0.51494693533480884184 0.39973304068567749869 
 0.73717735381833215946 0.62137109513942834216 
 0.51205522547853432602 0.40085114669618726602 
 0.7243834092947514236 0.63554008003879836064 
 0.51538406570385908445 0.39971815402431293274 
 0.51511042421808850289 0.40008536461429594633 
 0.51096481969684048874 0.40211137969684590532 
 0.50926045541771169933 0.40486980738550654157 
 0.75557591929043887991 0.60631760556235914095 
 0.73721114411422417056 0.62076276883452752298 
 0.51795139271077084153 0.39932487874866656741 
 0.33948729604792610148 0.19354166722200846773 
 0.51055193925761244156 0.40400567362064798704 
 0.72120256875258692553 0.63549249622275294502 
 0.31249203583554263641 0.23515266714815760696 
 0.51442979595542381865 0.39950833241751088076 
 0.34006262511353818612 0.20896328923865253868 
 0.50869975011120172059 0.40466549157697012662 
 0.34077480839269880253 0.21118041306440682447 
 0.43056611287207896543 0.43950595502446709872 
 0.51241463440726919831 0.40198961413725325942 
 0.52122101046118074485 0.4066404321279775691 
 0.50347307848442746092 0.40019369869045590127 
 0.71797572069789483695 0.63235316305033695272 
 0.51740976528003701507 0.39833666175297166578 
 0.51568990692300398226 0.39923233734041646548 
 0.51221861210891139748 0.40331182503997931033 
 0.50860227987561412721 0.40336719481970007006 
 0.51707143534327182355 0.40011746322639107909 
 0.33895954921703430607 0.19401701291689613105 
 0.42111133537966016771 0.44907108520320332401 
 0.31661928944184891677 0.22693780970529481289 
 0.51632338495426965963 0.39933866444602561518 
 0.50122524289024084077 0.38518799622346255873 
 0.40907743489659997849 0.51035309292978348061 
 0.51358101480994944321 0.40283472696629529786 
 0.51015103040881681906 0.38736454943627207648 
 0.7201903262208060319 0.63206420192058987428 
 0.51707014283694852086 0.39755255357999580434 
 0.32280307079187992025 0.49810519605506842211 
 0.50798863631888624415 0.40299117426967095978 
 0.74730061047415674569 0.6072801686208041394 
 0.50334228235551359276 0.3872565285388493983 
 0.58967074252168427684 0.10958301565459170612 
 0.51660491025209864802 0.39816470482954280374 
 0.50653603782657818932 0.4020795392881904573 
 0.50805295174885645171 0.40221389179980632234 
 0.33635908561978977716 0.21873660900463423595 
 0.7373806948572494413 0.61889551932353736863 
 0.59185948678687860802 0.15827606403031801996 
 0.50045477983966546454 0.38844156885770986243 
 0.50654688371834244442 0.40301539936933533648 
 0.51370836232490402207 0.40291416436717375493 
 0.29466264990899221354 0.24708658545813613761 
 0.44601904775366763012 0.30246519122957660208 
 0.50468923341232774238 0.40209732604666048594 
 0.51516381833936542023 0.39781257130544034339 
 0.51381080911546939127 0.40193889511946878645 
 0.50878213855700182844 0.40195770169236799685 
 0.51353634864620223421 0.40169121038511007571 
 0.73821298798502754668 0.61873472580163746404 
 0.51323820031148492671 0.40147335887332263882 
 0.51997946741714640151 0.40453866080188199961 
 0.29467367588278575719 0.23922808096142900158 
 0.46192811343162337723 0.30265634254272238968 
 0.51364381591652807924 0.40218893796550031494 
 0.51358193075813551864 0.40033710963244628633 
 0.52345908725789458416 0.39915324906879662281 
 0.50919097236158727959 0.40307569308799029439 
 0.51327406167118361235 0.40208254563309142604 
 0.51354647186876256626 0.39868424277414898915 
 0.5130392476819931602 0.40188188051701945191 
 0.5092938561616020543 0.402437907872983891 
 0.34597372988894631307 0.20838245926202084157 
 0.73904254417741266359 0.61917071255295685894 
 0.51292980972012569563 0.40270388561827752394 
 0.51355602673075684272 0.39962573365159698158 
 0.51048132962442105409 0.3588056376600234354 
 0.5195492094916225323 0.40385204902215932066 
 0.51298203399238606615 0.4001101025491273222 
 0.33070015371942212967 0.22596064047901942562 
 0.71677574511736275031 0.64068018706163132325 
 0.33212182824914010526 0.5000313974627114133 
 0.51421147606289574483 0.39702308992622364903 
 0.52369647700646126953 0.40431350525868287038 
 0.71913324255793176221 0.63646049098475132588 
 0.40875284637656411624 0.49958674937055408405 
 0.5137766158479123435 0.39765025641800910705 
 0.41921502631971058195 0.49853422035886008068 
 0.50883539601130733931 0.39966292435917899484 
 0.72118068486216813096 0.63766453873822315224 
 0.34187470984063411672 0.50269755141411520682 
 0.51245185872099019431 0.39815310882470084097 
 0.32633120707597340626 0.23515755104991550861 
 0.50927566935694001948 0.39869774901965265856 
 0.50783511365621647471 0.380815097484684284 
 0.45205228659910623445 0.5202974999641439835 
 0.32314394165923987501 0.23925343333981466398 
 0.71162825843901811318 0.64081972624133709537 
 0.51276343405860702607 0.40104315973835141795 
 0.51030692248225051344 0.39862088864835260038 
 0.50213306319054284987 0.37802486563242387874 
 0.70776327800205929286 0.6370276885947866452 
 0.51280941070634566969 0.40083342742992927876 
 0.51085903846712776843 0.39931711804943059718 
 0.5164250954211653255 0.41200151240878929437 
 0.70673561625570335831 0.63321701296832832995 
 0.3251226835139824356 0.23090778449204163447 
 0.50935846714649357647 0.4004611838973786142 
 0.51206975853521219388 0.40981390379344251329 
 0.70984952451670180196 0.63196662378618218003 
 0.32168093454817026089 0.23403361214426451897 
 0.51017482305974215517 0.40054036572419948747 
 0.50983146929935807545 0.40751627409922419609 
 0.74060618798721555844 0.61781027585520920109 
 0.7386479754110374385 0.62456020510781551369 
 0.33757803580641415619 0.19526135284227971733 
 0.51074682636000867664 0.40007072588537917479 
 0.3441076639276753335 0.21769056148482354707 
 0.52094673237646982322 0.40394614838551590186 
 0.51115806756547788048 0.4147262096827609712 
 0.73632079080120105274 0.62254514171939323575 
 0.34284435891422271325 0.21497157823203502658 
 0.52149575906403222714 0.40290166411732003526 
 0.50802015449778725742 0.41040519226881438941 
 0.73582851896052259288 0.6222017400114407959 
 0.30334764787692269916 0.25863345160632228437 
 0.46580625031742334263 0.32948041184429904815 
 0.33760604949091538307 0.19533419124156969904 
 0.73601438617955039501 0.62250040595462785564 
 0.51294897569522990288 0.40115678876365401528 
 0.50078303120604228393 0.39721862318684625359 
 0.33750855908083704504 0.1953239310719590005 
 0.73857089322500413253 0.6246296336351699896 
 0.39515929987541509316 0.23375512132816311794 
 0.50329878086433443851 0.41559858854248094007 
 0.51796288063895290499 0.38430385080163714795 
 0.33742067319755497667 0.19540309057385876756 
 0.7384424740017161426 0.62474530183318244259 
 0.73646070254797335597 0.62190475881547246928 
 0.30704180690320126423 0.24410341646390532055 
 0.73603997973188084458 0.62184370157718160677 
 0.74609425507656867982 0.61156166560289659806 
 0.52308535270625111657 0.40202882846990872778 
 0.51188845025524698507 0.11392882063289926087 
 0.73454155326858028285 0.62029689100190188444 
 0.49869011200162322028 0.36804781072402187325 
 0.4968291413339677165 0.39675179453240766447 
 0.51470054263035625031 0.40369462515332488195 
 0.74235585917154867097 0.60894814437100763804 
 0.7349342060422431322 0.62091343514480101806 
 0.51294820710157840171 0.40147145901747616215 
 0.51483084661191924614 0.40359684647497479082 
 0.33748203002579130194 0.19550240393884546486 
 0.44912050554312066275 0.2097566902029829039 
 0.33735500697332398978 0.19546223665520329194 
 0.73822182967754002014 0.62494403790029995349 
 0.73557172315187502321 0.6209118197175795828 
 0.33729145315777242509 0.1955194800735770011 
 0.73805254955871180123 0.62509650982619480164 
 0.40545097703814753087 0.2275824786740668626 
 0.48598592935312190377 0.37222745939035944973 
 0.52463383331935975473 0.38269963526596134651 
 0.47638821030967198888 0.36237916670476782999 
 0.73499075977005445814 0.61964974768450797882 
 0.34597477931307768495 0.21109484396377445337 
 0.51950083960858706167 0.40289181211381364101 
 0.48450979553003931111 0.46562398377591535104 
 0.73594218510298170521 0.62041670291381245672 
 0.51471719425323292363 0.40385245448785322964 
 0.51284451174159473297 0.40160298125005838843 
 0.47319259662689622248 0.33969499570590222515 
 0.51185422347442455226 0.43455789268836525485 
 0.7357270831935103228 0.61978023038140561685 
 0.51242555862683314416 0.40154491796085645117 
 0.52114142138940000581 0.38342944125263883626 
 0.47312869376237226549 0.45612367629424693805 
 0.733286947699528735 0.61724237707228379879 
 0.56450543488175553009 0.70896054467100522167 
 0.3595577577587250051 0.51534868707538183941 
 0.74030646380805498197 0.60665003573383047275 
 0.51460621938721406998 0.4039742963991732605 
 0.51258995431811860133 0.40137478708941820571 
 0.73271404142049512132 0.61548761993721312624 
 0.49043551042900024317 0.44224343269244598131 
 0.73584483455343108194 0.61535213250616382918 
 0.33775741160070660296 0.19527775736836383569 
 0.51441667837921745132 0.40396258016053560036 
 0.50563716085642140818 0.43234160911268998406 
 0.73463736024417924941 0.61767272274481277439 
 0.5022827471231908758 0.3997238038892474421 
 0.51433856714797732135 0.40377822504549087945 
 0.48198423270862539303 0.43798083048130420636 
 0.73593889061694972575 0.61696419906155264279 
 0.50229687006711987163 0.40100979079518200843 
 0.51454136305383701977 0.40379253821935545687 
 0.4989303919633446549 0.40004117049487303293 
 0.21522282976523707254 0.31400077887949379152 
 0.50583404410786836358 0.39559145015254965072 
 0.50302961598815221222 0.22377169294036794445 
 0.33769313905211656435 0.19534683900386318189 
 0.51994099909590352215 0.40129505645288032767 
 0.32816615279600291899 0.26828953116780840382 
 0.46838844564211584709 0.21666618788652489136 
 0.3166462075911107843 0.26884344115515856899 
 0.49787299946536944795 0.39396383402769291626 
 0.3375613216704366204 0.19553155734635055407 
 0.46507120812191832249 0.24032711446443283387 
 0.74358521629340779135 0.61502354981993745398 
 0.52108734292753111639 0.4010303677620809526 
 0.33764646990235303026 0.19555940227626825156 
 0.52189816445592818184 0.40205559092334464122 
 0.33742369417972073453 0.19577764618280860121 
 0.49828257154230826131 0.28478049715826031507 
 0.33757832525091419074 0.19583061035907003977 
 0.43069742212665129699 0.25512454472174811437 
 0.44356065692981755388 0.41716699672209350824 
 0.51581593414189075286 0.40124830297012137326 
 0.33861108797890637767 0.19433087467727813702 
 0.32876303931882122633 0.2524664176121535486 
 0.40801901473026375156 0.4401195406439175617 
 0.4560158832850566557 0.44329401533871959362 
 0.45292235286512622094 0.69180414876485119002 
 0.40928549081506543361 0.44740339254338856723 
 0.46906411618068949432 0.40573679824072372835 
 0.51865990195304023658 0.39938103522401940948 
 0.33789820178553992003 0.19525834406644385077 
 0.51355450251910217396 0.40082249686066845351 
 0.51467802826696151808 0.40286803317076019804 
 0.57626233910933266635 0.73632752787326449795 
 0.46871832121656120673 0.41889993757056426249 
 0.208661539000337376 0.33561543867926196816 
 0.51529717240684080881 0.40171555571899270065 
 0.33825533524537698682 0.1946513039445498805 
 0.33798475727316018569 0.19541949680920198129 
 0.51894349994821276084 0.40033934704446033637 
 0.47096894003786393679 0.42975716889090209705 
 0.51418593144209956414 0.40394228275885796231 
 0.33807811431850215422 0.19520661131396857546 
 0.51378598058715418961 0.40115885984071086856 
 0.51494776847076451087 0.40351159878182119023 
 0.51932479191140745733 0.39909380373881636617 
 0.7423370351410756296 0.61262710426801125774 
 0.51498612582256231285 0.40199571780827553225 
 0.33805050714475709528 0.1948357942154952116 
 0.34940080025341929693 0.26066255467752791342 
 0.58071752340846993778 0.72456187629172630338 
 0.48551271624637326596 0.41018832909541530496 
 0.51381492448913834714 0.40392398517008298864 
 0.33802827195740980937 0.19503512780536616522 
 0.41019485909403707868 0.32452226289167401818 
 0.48922790239631380738 0.4191161536948507238 
 0.72930626955144362 0.61387626632637859458 
 0.42572299411000108504 0.32779366410048876856 
 0.4905999765497273124 0.40021015619117761286 
 0.51395356618391863091 0.40155558374135330579 
 0.4073829318708768743 0.45378704717434364957 
 0.34010860061620995509 0.25314169722969676046 
 0.4703843721484684548 0.37413557963862659195 
 0.51358532859550742877 0.40380468979993333623 
 0.27640110511988325026 0.59503485660202726226 
 0.4946209922949080795 0.8443572158704213404 
 0.51366459918816487207 0.40355622494283166501 
 0.51498565078143276885 0.40303343013483855506 
 0.51459428013217578535 0.37651679846353797165 
 0.49517064043334080292 0.40049510217569261883 
 0.40064459459368445549 0.46412744191153570972 
 0.51508398637606345183 0.40317749144631465086 
 0.51632250078029828799 0.37470885987974550391 
 0.43344662917110815537 0.39303429051444888076 
 0.23749892200354738581 0.3115270533192503466 
 0.25064613059401091855 0.61823256343239541 
 0.46772159863983719941 0.86858570995417883065 
 0.49800707017301754087 0.38823083718487660931 
 0.73710103828669437664 0.61005674632165074467 
 0.7328030414367172618 0.61032576010087236096 
 0.51524016927674232136 0.40383293799142722103 
 0.23536562329556406925 0.30566053360914297032 
 0.47937957313817025629 0.38135603626960917767 
 0.38971889915006924232 0.33943737613548963239 
 0.51510512813647990615 0.40378312091192802846 
 0.52395411640419897736 0.36862715726777439684 
 0.5152418296361341854 0.40351459003819301063 
 0.51652216878272705358 0.68079528464451299907 
 0.46310653950448960048 0.39575960555622896608 
 0.51301760388528427903 0.40353543685456561008 
 0.51510356180399696768 0.40336924405933433091 
 0.51294192454026543704 0.40403612962070306613 
 0.51516301272883613382 0.4032814979914944864 
 0.51341129043350963723 0.40357074113146862437 
 0.48669345695624866011 0.38824283227086914261 
 0.51295094047388567482 0.40433312177950181399 
 0.73791423613611561994 0.60806754563987708284 
 0.51334649174544488837 0.40379352700851689484 
 0.48240398152353652916 0.39533899093474256237 
 0.51339558322703759963 0.40400200355106563599 
 0.50580863510167295427 0.40040839923434357051 
 0.22698419859962182255 0.30176382503114224098 
 0.5149892182506340399 0.40268981151484223302 
 0.51317003989435672207 0.40390732263994905127 
 0.49984216399250297469 0.3985369609923269385 
 0.22753386411923162691 0.30478429291037212323 
 0.49209557790179725423 0.39851681519703069378 
 0.51344673230308801593 0.40425687869401810692 
 0.33774629343472550858 0.19558857112333949413 
 0.51323434364094588922 0.40444891218442263758 
 0.50600435879444516374 0.40448685649987564661 
 0.51299715498745257491 0.4031708720906272414 
 0.33786598308788201583 0.1956108563271019285 
 0.33869978148239926474 0.19480905517013563655 
 0.5149667461751945563 0.40254834742710526863 
 0.73918581283700712792 0.60318650462263045942 
 0.50149137237419449953 0.40336798508084364956 
 0.5132798582416810973 0.40299944398142889534 
 0.51274624110182576153 0.40176375975620254311 
 0.51343936420230373852 0.40290801856759328459 
 0.49416278911287764286 0.40260808811692122555 
 0.33831476638909185883 0.19516734998612331187 
 0.512931030345447736 0.40175297517738273179 
 0.51167433246619387077 0.40514308382190677982 
 0.51511153819523869402 0.40258866860132569432 
 0.58434218233080881255 0.73102892236248373514 
 0.33790463640096446429 0.19573484249409334179 
 0.51344412346035128714 0.40306658202178480277 
 0.51529368240868300699 0.40264136594648519685 
 0.37056864877047390738 0.34121941341506217826 
 0.50390823410642859859 0.40813251394869781707 
 0.51167426651252179148 0.40471817767054302228 
 0.33011497602975459209 0.23524043343677264462 
 0.37968663558497162125 0.3334761292299783797 
 0.51529908624635911707 0.4028445584587625472 
 0.51203125157259476996 0.40452112421135977272 
 0.4973245040241381365 0.40832702841733692356 
 0.41659964681503192097 0.54935925911748972883 
 0.51522418212691467598 0.40316482904670447596 
 0.73543502817329386989 0.60549098644217846932 
 0.50373349756109153663 0.40282987055918445529 
 0.38060897371110075094 0.34365551100796992712 
 0.33277917639571741315 0.23680324355276760606 
 0.33881847614608356922 0.19552640715897620649 
 0.3681884856684617402 0.41529872988182731097 
 0.51239901310350710606 0.40510682849523943494 
 0.27332791408331724714 0.62698683453952386291 
 0.33856473669576936381 0.1957867146094818267 
 0.5048285320025492906 0.40322349011697916632 
 0.51205512164447586354 0.40534494721003200279 
 0.39590727008663678665 0.41475742369524626341 
 0.72606041395645848358 0.60680399071973001313 
 0.28640421114191855212 0.60627493193794934623 
 0.33840192243058181409 0.19539745354538684552 
 0.73836717331643075823 0.61537431359513172779 
 0.33311401849478694537 0.23300497297731909141 
 0.3385420484792297513 0.19543876110131919166 
 0.51280902153734242432 0.40211906729287466566 
 0.51236978260865262413 0.40471389930780399258 
 0.51568376467924481599 0.40292544376601929779 
 0.33809097680753880111 0.19533978490256673211 
 0.74089926618315316009 0.61547138354933716986 
 0.33825948210166811858 0.19534947338832275854 
 0.51546448321002225068 0.40331232941088973609 
 0.50135481181005325801 0.71120599688432872831 
 0.7382622547642929689 0.61417903200076229275 
 0.33832553454513203395 0.19561779602020495927 
 0.34398363323009661929 0.23689478706168010103 
 0.510586341087816864 0.40600931432975717605 
 0.51535505534537950911 0.40358861388543387783 
 0.19666984112627375336 0.35581461567650102262 
 0.51534626438502850743 0.40343338859046562472 
 0.33849708569207631603 0.19612458920568462406 
 0.51472820272896946392 0.4023585125474258839 
 0.51098135645019393536 0.40601531353932224233 
 0.36242652816409415273 0.37296095722374283943 
 0.51037732433380955666 0.40560337468441415298 
 0.50437685621694072768 0.40506215639681009133 
 0.3860406289099808097 0.46075396904884791116 
 0.33930642505271740861 0.24250561397812772646 
 0.34903324952107045442 0.58988625265528726871 
 0.51059002847587953156 0.40528346009922699977 
 0.51471478766105926983 0.40224011421027816571 
 0.73945640290318814802 0.62383204814777282188 
 0.33827341665587257191 0.19613769535871847238 
 0.73434638774144511686 0.61248856087212699695 
 0.51086751605755431616 0.40560204239410402316 
 0.5125292332684910912 0.40244368477804459694 
 0.33811078839446812028 0.19572608355620524367 
 0.51483770151168639639 0.40229305864500936041 
 0.42731903630584949783 0.35138925942242704714 
 0.39729067047111382704 0.52155704157468529836 
 0.33809671276795277839 0.19585466500492931807 
 0.51192099436121263345 0.4026639968740950426 
 0.34022953150382545529 0.20100924360184496686 
 0.5149598246915166877 0.4024513091772003448 
 0.51430758389460518032 0.40414921731717184938 
 0.51201171210250639998 0.40232020290782144478 
 0.51408475509815354521 0.40415822077611079921 
 0.51483937525736689356 0.40245479785341981005 
 0.5139573306322802182 0.40435608192465105626 
 0.39775698125076258682 0.5144877480944864967 
 0.38989480959981648311 0.48013845405423871693 
 0.51481784917480000185 0.40214728589942272396 
 0.73964953219142148821 0.62365809508855052368 
 0.3421735571876928228 0.20102093421710803822 
 0.50706018558347032421 0.40542940493077850306 
 0.51408284426005779189 0.40458464101549712622 
 0.51494224222729534368 0.40203524410490376617 
 0.73988037109751614295 0.62345017668181956783 
 0.34397667287708560968 0.2003234657099141891 
 0.38520439303077230742 0.50461626905324308279 
 0.5144362875502175303 0.4043351000484982638 
 0.37237522001489964385 0.46756736980214408383 
 0.39101595138353412162 0.47052623365965851043 
 0.50731504310592767659 0.40608264893751011559 
 0.72805332605648120925 0.6051598630447138083 
 0.5151201220941549197 0.40211104133778896585 
 0.51434750007320362286 0.40456164348942863507 
 0.5058063534582946108 0.40602115424030832402 
 0.73823232867293808734 0.62216569032365787173 
 0.39574084915580304278 0.50244214742442427912 
 0.46702937120484772082 0.55499159938159325911 
 0.32506845736223971555 0.5089626383485130745 
 0.34024536588832154926 0.19929382927798922065 
 0.73830998317755713867 0.62254407921076060362 
 0.51522623150253943347 0.40244477033712910963 
 0.51395699158983987331 0.40544629159894335357 
 0.37531196846281672519 0.45892867779844137566 
 0.73797012119053850832 0.62245533774864825194 
 0.73295510833089538849 0.60488140603003659468 
 0.74050286276928156681 0.6228894935682733891 
 0.51526575358447568309 0.40174385489723990483 
 0.51375123149426349389 0.40581896817081514195 
 0.73861343233427356747 0.62232567275008743302 
 0.51531522240615812436 0.40198872306079663774 
 0.3412781810581365094 0.19802324090662659639 
 0.29592282287300619714 0.62365496842043488535 
 0.51329979527919866733 0.40577499261662047791 
 0.3263713629845849673 0.20784715435996387045 
 0.47671529922515487598 0.54833133771620379271 
 0.51509282915445542272 0.40189960928276841079 
 0.74016001360398908648 0.6231983004908260293 
 0.51341363213192714454 0.40508357041862758097 
 0.29675789513381733986 0.43372073779523107051 
 0.2318214248262255861 0.34216282460279345834 
 0.32842895548796746663 0.20813417889471166888 
 0.51316163522790747553 0.4053706836546649428 
 0.51555671229304755876 0.40180409165773989244 
 0.34342211802064209758 0.19777215822222252162 
 0.72318923605238305541 0.6384840124578309295 
 0.32721057457506558253 0.2045994061945531628 
 0.51376868567785360931 0.40512250603813010352 
 0.51581393962971056055 0.40232955016560573158 
 0.73700925579594656067 0.62265448270151924071 
 0.7215073431815970384 0.63999890651028967792 
 0.32582085359838308669 0.20585113873883259528 
 0.34263249140768631262 0.20201230726008795324 
 0.32883909943741679305 0.20502229678839345439 
 0.23324879216442190311 0.33091545794832066818 
 0.32532056988008756226 0.41828037485104346827 
 0.73694367353454459657 0.62246305806250001869 
 0.32948232255188847351 0.20657854826765614797 
 0.34131443812020201278 0.2042673217918715145 
 0.76130727020044808295 0.57059056156500875812 
 0.22245582625442067437 0.33398180125275600538 
 0.55537465470576641291 0.2521835937162109631 
 0.45726839808222280448 0.56215409208104871741 
 0.33179626130024947317 0.21366910408121522758 
 0.33686832536559968565 0.20197940787800103268 
 0.37681408379737457714 0.50428686332793193348 
 0.41952838385942720079 0.4561523288226705386 
 0.73679944324497559371 0.60077663960822047517 
 0.3790880732707994083 0.49302823553964231218 
 0.33779596607384254625 0.20244237017020380587 
 0.32958356634181590339 0.21390899152796724603 
 0.51269257156969616496 0.40704655688646923517 
 0.35949582521763001619 0.45757338078498926981 
 0.33675766414074753685 0.20415992912874297849 
 0.34069264071153348983 0.2302340720663774154 
 0.23634167563266714196 0.32068490642498997945 
 0.54664110262834153531 0.22732527449811348874 
 0.51217420291247739428 0.40740760143156551365 
 0.36481062853522178147 0.46339652841783246506 
 0.33898476533801424893 0.20637333251728839922 
 0.5116506355564904851 0.40708053546484573859 
 0.33269257836846111154 0.21182239376453940172 
 0.73956507629048184871 0.62337552753935843164 
 0.59366294414726628048 0.2060799181483093101 
 0.33771808067408853882 0.2063199851026181475 
 0.36026883751176796977 0.47112339763056709785 
 0.51260040399200146322 0.40647742074423465208 
 0.33058734611815943083 0.21186344747086016671 
 0.5215779953103802935 0.5446722907322029128 
 0.36453719853991511934 0.43496622823819847126 
 0.40570983912013025563 0.37769955794203846633 
 0.26287171584348018039 0.42565084295341881759 
 0.51212442374085331842 0.40626885739036955325 
 0.33342654265581089801 0.21541672808750123025 
 0.73910371512368400193 0.62311571245730024149 
 0.33221254997466570513 0.21718727205476831554 
 0.34792257282307659239 0.20185241183104590812 
 0.35051395187105721662 0.22653241033466992027 
 0.51168793080345897906 0.40653043084899442849 
 0.29467730648879453259 0.400885204325804545 
 0.34680588697208808435 0.20296754983637235736 
 0.703043002678331308 0.51698944128576584944 
 0.34639863346227944829 0.20185218028934387435 
 0.57138972129212162177 0.22172219631218656466 
 0.3344673227477077404 0.20005634054227289242 
 0.23116807573847955593 0.38622362523909276044 
 0.33923293478733440587 0.19415184379446409624 
 0.33764464512339953384 0.19520135730992271839 
 0.51440582263953282816 0.40251840142021633184 
 0.51485288428330688859 0.40406340210162561277 
 0.27896829563149355691 0.36396905727540684872 
 0.42434509491084421162 0.46097195067493401677 
 0.51293418623849185156 0.40301225279207208985 
 0.33489373296192109786 0.20054081456991901256 
 0.72765589008660291892 0.63446086226233877614 
 0.33119121572903381656 0.20101401159861828627 
 0.33897174676104258051 0.19427265189267142742 
 0.51278330528798687915 0.40313418412791862666 
 0.51498463773376423891 0.40398803907882824271 
 0.51444360208982931049 0.40239842357847033227 
 0.7383615121825541916 0.6231354662874855066 
 0.72681371577446829413 0.63521941524685587854 
 0.33039174401397602976 0.2017341020202056967 
 0.33388033987200321784 0.20136417369683817791 
 0.33322111413888289011 0.51452559778658135681 
 0.33890749969547417919 0.19505913608335265219 
 0.51250346415553582613 0.40273252537503312354 
 0.33770207596027479457 0.19519716344119017459 
 0.51511910243964187384 0.40405457151457940812 
 0.3307089481006902365 0.20288293253285538675 
 0.73812951947143456977 0.62302782871582074176 
 0.51274674638867412391 0.40259628261931362792 
 0.49333298592549729156 0.39687717217092938204 
 0.33778462663563907364 0.19515912036505178584 
 0.33584848774608944133 0.20345157986840922693 
 0.33189134481806648047 0.20304614689242070358 
 0.33879344919013471005 0.19467084740887802274 
 0.40033229309125401008 0.45687699288237620943 
 0.51515189429305086044 0.40421752374929315055 
 0.33562651869425191853 0.2045851895222725314 
 0.72410433827941855789 0.47670994939117561362 
 0.51483366790086459996 0.40423119344312963275 
 0.33212825258946504503 0.20125603396147739854 
 0.33406994942036866147 0.2029678274335320054 
 0.331360760513715491 0.28665446182480036619 
 0.51499802990052245821 0.4043336980213993459 
 0.38619214011734576131 0.47277495252924567337 
 0.7383492537984670534 0.62286184248379483641 
 0.33250193821964968421 0.2021531478038909313 
 0.73860111290460639388 0.62300782995538839248 
 0.50321919342383336637 0.40490093053029418968 
 0.33942192107660890121 0.19544496354292401064 
 0.33396726103598300961 0.2762627687263566334 
 0.51501660353425149363 0.40482217071439724476 
 0.53133642525187452232 0.23819539999669286923 
 0.44094262564119496295 0.45189318647628884396 
 0.5037276179193215242 0.40600483583894236839 
 0.34543565438360013253 0.19914185812466925207 
 0.3433872661462619158 0.27726213718010866982 
 0.43767967694678572288 0.35948292502069051357 
 0.41185302202299384211 0.46492508300751772543 
 0.51529456554867747453 0.40494932720746407151 
 0.50106097176141339844 0.40582845754316909659 
 0.49977248756385472817 0.55597592828999742309 
 0.3438343097089727185 0.28864382531703641765 
 0.72822025242715948679 0.60195173802043921985 
 0.39444797230096345642 0.47878219538253802279 
 0.44650099645562957296 0.35515168441793537601 
 0.33785116380960822369 0.1951199614640846125 
 0.33793370221576141121 0.19508237682056886464 
 0.51534598476414905655 0.40529654324272490484 
 0.33444351256861737376 0.20490696391413831812 
 0.43185848657442765797 0.46022796027959078646 
 0.42154447800521993583 0.4734009979664441925 
 0.4899848656726403795 0.39580055563685134778 
 0.33188501573126322208 0.20038910051459035699 
 0.72837648504714047615 0.63381181674995579201 
 0.3379046349446436226 0.19496718244612193383 
 0.51472716900099757531 0.40222896224121379438 
 0.51501749398293250604 0.40551310312055832696 
 0.33533982720584493142 0.20580801417462338265 
 0.33248317737448301878 0.19985033164793480909 
 0.72903775988559049726 0.63321620133547262821 
 0.34156064534862901061 0.30866801299650220569 
 0.51474964182697946491 0.40495752236795473644 
 0.4009094998553259237 0.48618169630003110759 
 0.33347152440690808195 0.20068488949104953956 
 0.51470201677961369136 0.40529109931265189237 
 0.33502260648860304748 0.20710405759399533321 
 0.33302687431994665301 0.20136959203741819358 
 0.51424259041719810881 0.40245190670015290602 
 0.33843557687109432353 0.1963738062586579125 
 0.33267457236451192237 0.20641573631940082767 
 0.47607964242982692138 0.57266791395406446696 
 0.35194725072293375767 0.31177961450117247511 
 0.73747311857233122101 0.62275250062127784911 
 0.33365782321443121505 0.20750547714718817205 
 0.34909790531299300653 0.19947611009778470903 
 0.33319107651365631462 0.2051344616397403342 
 0.51559327936090559863 0.40679151932233392763 
 0.49904840754375479062 0.4041634800566570318 
 0.73924579963961278839 0.62377154075536922484 
 0.73124430146193342139 0.6023888767747404005 
 0.7871811182438801513 0.55825424526759903632 
 0.33989668299989139744 0.19369346074013216175 
 0.49820551141898256065 0.401340447252806376 
 0.51590513909918145341 0.4075457843825101012 
 0.31128483541258639145 0.34314881704424532449 
 0.73915115029608979835 0.6238788498611368416 
 0.51415644695525064556 0.4023669044253616045 
 0.3395531348320909304 0.19395551812905859057 
 0.49961080129582557952 0.40154337282982682789 
 0.51531297081634996893 0.40832561128036332088 
 0.51436366149310330798 0.40230300327801943316 
 0.34436369522017096223 0.19765590493030246733 
 0.60487514574220391239 0.1843801485543893337 
 0.33866468303904528891 0.20756561489690220079 
 0.51431349471303111631 0.40235430518516240861 
 0.33997775877812785872 0.19457937207710807037 
 0.54501204915140333274 0.72094018083636357552 
 0.51434887112177141155 0.40815668209257666144 
 0.29360361391624895111 0.35644366972887298051 
 0.33870867216017930268 0.21071266912380112735 
 0.70630591298200873229 0.46055230804575830739 
 0.51498084257460996493 0.40652476026528211461 
 0.35859338506106874789 0.33759591271613942354 
 0.33630607477512913794 0.20669711842077853614 
 0.28672343360546947988 0.3370675653680405004 
 0.51436168913170443595 0.4067280483794667445 
 0.33803040804400047437 0.20902081228534577506 
 0.73892205562750090664 0.62359620794179382308 
 0.46473095450458201672 0.49227150492464927245 
 0.33720086557350364975 0.2077353813181785358 
 0.33714335077250484618 0.21019320876057925873 
 0.35108691526972107821 0.20042621985168979082 
 0.45821515631168208138 0.47599965729805299164 
 0.51402587027121493524 0.40736679303949491215 
 0.33647359302431151251 0.20898228424080533827 
 0.4899461096679264549 0.39386329660357266569 
 0.4534175139898215523 0.46399867550227613666 
 0.34030746906755909853 0.19528946007438924282 
 0.49223432352063073436 0.3946005552115613435 
 0.33561393167768732715 0.21036229000767681097 
 0.33690452111706259419 0.21210420694130407981 
 0.4356373684966937665 0.50789892690907734174 
 0.55842553012053997019 0.67933702675042539898 
 0.51441890314220117819 0.40225992560974588308 
 0.33465579806084722048 0.21196351104734648119 
 0.43540273700606429985 0.49430352766593843583 
 0.33984358793846047853 0.19543747293256802378 
 0.51425481703432429637 0.40219357566228719492 
 0.33482110407340331948 0.20871399303821333571 
 0.43408849342419919548 0.48100843868689263649 
 0.33873907592584839854 0.19662654548395222531 
 0.33380741031903454763 0.21027007146648551972 
 0.51467713923222024874 0.4019656623594552447 
 0.33912917458638502932 0.19649806669861716313 
 0.51441570000885794567 0.40186258703946253767 
 0.73854362238588200373 0.62352317642636556627 
 0.73034437452492495524 0.63203932331840406711 
 0.33342536760377872174 0.19900169354521832221 
 0.7346418461553096968 0.59803831125502104893 
 0.55199346930298875957 0.7100791917545364873 
 0.33950311949121186883 0.19678667359573415174 
 0.332994108363115493 0.19939013211356113042 
 0.72968914049705457803 0.63262949772808962923 
 0.51568594178064153244 0.5872954728132935287 
 0.33414409004028489125 0.19958035206387006455 
 0.33214123394058731042 0.20787148753046855165 
 0.35739620951761869039 0.26469769518348074122 
 0.33184482570314821626 0.20525348626401085372 
 0.33391851716692166896 0.19911913875974884824 
 0.34076501479917498116 0.19407863833442362544 
 0.33317828206000194013 0.20002445532841711673 
 0.73834475272948973945 0.62338574368352495103 
 0.33384185710721347995 0.20009084478776587024 
 0.33301235820029218004 0.20306920861688526614 
 0.36401283717134907958 0.49671792317992258248 
 0.34025710165230710347 0.19340220584965694961 
 0.51398819614854907023 0.40245598415983718787 
 0.33366148602932454992 0.20399135963136572069 
 0.36417952353254728903 0.26657916762310834846 
 0.34063669094321069597 0.19612610681376416166 
 0.33608494205239414221 0.20150709807928257611 
 0.52157862509000241236 0.70114652814217182097 
 0.51172257382181096652 0.39442349435787676937 
 0.34076369955952634516 0.19508562150058186835 
 0.36013211601495281888 0.48426803295596232424 
 0.34123035358695635866 0.19484744938298842465 
 0.33543009923292599339 0.20102648968307740285 
 0.3393358194145244533 0.19739886127443762032 
 0.33468330769348986209 0.2012477211990184589 
 0.34333727039244471557 0.19370874805048715617 
 0.33600016897526352455 0.2024230528673425511 
 0.41799981775874539558 0.4627707559793305947 
 0.35608994658712722625 0.29189968991676290555 
 0.51464132638012705101 0.40249269364416739858 
 0.37876051819974981827 0.305153324281006888 
 0.33441033016033899772 0.20205504751843894606 
 0.34015221423394664813 0.19715625447093038103 
 0.5142191070497305061 0.40206331526358379813 
 0.32842042271471399983 0.20350968652028536554 
 0.72461070951510242466 0.63720368020114370733 
 0.33506565574394497897 0.20275157011743863422 
 0.3408321203734249738 0.19718770163287563379 
 0.77787274460514010954 0.57684287237712927876 
 0.4108421079729192571 0.47107601041494806537 
 0.73808495714978550328 0.623492770241745764 
 0.32947377507087277637 0.20256092382121049233 
 0.72580812877584599541 0.63612515531516311551 
 0.51451123050155866956 0.40254307696962654539 
 0.331190049800236197 0.20406393285653107172 
 0.77255099613288125138 0.58456483185204344277 
 0.33039156453365359223 0.20522996302717258499 
 0.76763469302286935214 0.57694966362322153142 
 0.37695127126597050005 0.26555898764906971099 
 0.73790108195818548964 0.623221209668055387 
 0.34203283808882817274 0.19300924869986801902 
 0.51413229351920730625 0.40182045897207091523 
 0.37707828693678474563 0.28365704437401528804 
 0.38123462490851017792 0.31426523222550567516 
 0.34659337438116000207 0.19808985003076182152 
 0.51439698911395304037 0.40255563100983438041 
 0.3353611830171700503 0.21392767983557572919 
 0.33891314492321150675 0.20289156064235741583 
 0.49114392855699784413 0.3919088833151596063 
 0.73722907074395382931 0.62326436123162454184 
 0.33762345776282998155 0.21449766877712875268 
 0.34036262271520556499 0.2032822590826146858 
 0.3340766246264226802 0.21780761776590656931 
 0.49290272633933956969 0.40504598335820801713 
 0.35437688880600787256 0.21115300499121078537 
 0.33803735631595022149 0.4643071807643533444 
 0.35233081095926271908 0.20840828790475324217 
 0.3335859702301705032 0.21333168518952907999 
 0.4976491526453157288 0.40384057297715053592 
 0.26293351839503431577 0.3206765646268414649 
 0.37761649453925527631 0.32296796716770820312 
 0.36555455267139391751 0.24980401251463119072 
 0.34035702992020094859 0.20463646843808744324 
 0.52956124483199140673 0.71572983427597203221 
 0.49794564728168583256 0.40532772508963244018 
 0.35868765396066254469 0.20896279872687875678 
 0.33974774106920963002 0.20558890743858215799 
 0.73876425142571067184 0.62343547498338791613 
 0.34449850547431171144 0.19604144095163172912 
 0.36019821618170644317 0.49136093959831428357 
 0.37002390311863103678 0.26289997241421830809 
 0.33786143665963891403 0.20361876120728314432 
 0.3310018816545425846 0.21568841577613459548 
 0.7381682533459414941 0.62325128591322564997 
 0.35485395339617237243 0.20778007516098509488 
 0.78516277692184410775 0.3336966502857604544 
 0.33776953487499344897 0.20488189933767050888 
 0.34450686128976365508 0.19437940336072592751 
 0.36827664816057331665 0.25585160629665909537 
 0.32868999261063108763 0.21615087812621039398 
 0.7698771016800319833 0.36253726964664367838 
 0.32829437302728520232 0.21194754450540650992 
 0.33867059663155835159 0.205504401304537343 
 0.33038972031499685977 0.20816357841416649466 
 0.73857269908684575199 0.62327877857143332285 
 0.33172985570473451089 0.20985141688372835334 
 0.76677190664109062812 0.38933753351696953615 
 0.3416999591109540213 0.19625771178705425646 
 0.739388980481875846 0.6235950361651393381 
 0.3417131897434329546 0.19515363699917301354 
 0.35303251039584682136 0.48798160435649029498 
 0.34227494455936141593 0.19482820162181119228 
 0.51104240228032860038 0.39222675724642297457 
 0.36819260416911386846 0.32900464853397037857 
 0.3431392963967401788 0.19607424226516931287 
 0.3820521776313982043 0.27279824895280907482 
 0.34924356006294793309 0.19562546227215701911 
 0.7390046287865537078 0.62337755188360610692 
 0.41087022447023791027 0.58955440223547272982 
 0.513892814091513217 0.40246887934582487034 
 0.73724344731918511897 0.57834680636297075562 
 0.73791121122574510061 0.62294628681359609512 
 0.3224014928672367386 0.20893098367146326066 
 0.71723202963420018552 0.64384971483412889448 
 0.73765962136637042157 0.62300444599578297389 
 0.32422676591862559237 0.20728694596968375019 
 0.7195331954951660336 0.64177703675947905815 
 0.51436872968385327631 0.40201445778164807132 
 0.34775185560270044371 0.19695024712207204187 
 0.73778264321868824993 0.62272554143170621987 
 0.3432714951096940692 0.19500160417963771642 
 0.51419692370212133348 0.40227589319270667945 
 0.32720220383527776065 0.20989740288668462531 
 0.74661663458061156007 0.40731409098968063276 
 0.32582136066752415138 0.2119008554540984246 
 0.37072725845666520961 0.27276420581879179394 
 0.35828140584080003794 0.3026022327886660479 
 0.73707446757080974375 0.62306893648676875408 
 0.35304243198147960969 0.28075195900588750808 
 0.5141153947019153625 0.4024442965975871811 
 0.3599529173284793937 0.27313161475877067996 
 0.53586060002421265214 0.41185521336654656865 
 0.36439641488249102652 0.28304961925859695171 
 0.7369181418345903678 0.62285587827713750908 
 0.35122161500134474466 0.19314279386737517874 
 0.50945145143432224444 0.39137004336766006984 
 0.72547656938621984946 0.59015336157468312184 
 0.51449924276727310168 0.40235423933430330967 
 0.34119661459548922267 0.20017067072527067184 
 0.7380763062357569293 0.62275982058078804826 
 0.27498146229514480732 0.28470603063551203071 
 0.5143448712799365552 0.40246709457239160379 
 0.3426567690619147788 0.20005351421854059013 
 0.35977862541103267091 0.4429189870185424871 
 0.34347885817664647323 0.19886363418462171815 
 0.73861722128134299492 0.62269500702267177594 
 0.39551795726351929305 0.4859655126356222099 
 0.73888436809388491344 0.62289060920617478345 
 0.7242748476108126221 0.60050947174406765772 
 0.39006350446539334031 0.30717709575182500226 
 0.34101757589989079023 0.1989560905870133567 
 0.73882167986877544941 0.62318438607777870697 
 0.36522000983655883433 0.18997799119853833738 
 0.5068522531540802234 0.39069254938795178189 
 0.4014855811249953832 0.47807296255382586425 
 0.73075698433009328436 0.42393961559340725964 
 0.34249018588466489943 0.1977617085756750992 
 0.21874574153657036502 0.34747860218506620988 
 0.47601379941463228818 0.70677428550699117338 
 0.73977725750181877462 0.62310896191280629175 
 0.27913894681300882583 0.29037227110128216445 
 0.71367417472806693457 0.4108470114906888071 
 0.29241688737235860263 0.28414760840067682102 
 0.38018285544152546906 0.4683688180223539721 
 0.51310001314244746418 0.40334014163146214571 
 0.35327042223402704835 0.47755698951964781207 
 0.31355758312708953417 0.28016950247519673001 
 0.73921762023496440097 0.62280058392864778849 
 0.51320352748660946762 0.40348979972162629659 
 0.53771641050278573548 0.40719323497311243898 
 0.32058293550435729147 0.2875165021017532796 
 0.73678989253369397971 0.62263874284497788825 
 0.51318534883123223533 0.40316742070759853389 
 0.73655917179301677589 0.62264566254581743543 
 0.36329016940789787826 0.2603091832444026088 
 0.33799003545809058746 0.19524085668481927502 
 0.51333661067822855539 0.40315123874908043167 
 0.73702667233728991203 0.62219485534973151264 
 0.49234185248412487557 0.38953327910212920404 
 0.4355575567251894209 0.38139808703265798417 
 0.51344668920745040186 0.40320404695614420199 
 0.73739347042178460256 0.6221277924667589776 
 0.51355588661896645064 0.40335043911097112623 
 0.54197279458855074363 0.4111291194525967807 
 0.4543583989806385115 0.58885669555993824797 
 0.73761129619797305423 0.62244081493123515347 
 0.20888562583619696422 0.31117561222626555217 
 0.35869331083084859957 0.52091362380461014858 
 0.33782212720873933121 0.19526939133857740272 
 0.73812552577593315561 0.62376803032973326957 
 0.50675669209643292579 0.40816385261256493688 
 0.35038970467448266044 0.19759302180737275956 
 0.73724181386199283406 0.6224885697151212316 
 0.72039804027887088811 0.57698746675932310879 
 0.50588640738088253013 0.40856507717242668276 
 0.35561135771665214333 0.324500032698191887 
 0.7378087673274742464 0.62209555164433205654 
 0.51399525802702827892 0.40382017349452414834 
 0.50540323987195712174 0.40686660263519203173 
 0.36790584485015176419 0.19411286306824077075 
 0.337656118267966876 0.1952655184122848997 
 0.50629331029064861269 0.40672196415883954401 
 0.51400500135036331084 0.40363198352764428911 
 0.73858272101065103321 0.62189858402931619263 
 0.34530324560371083997 0.19505750342706143496 
 0.73899347788849911733 0.62211239259709583127 
 0.36308952516721287873 0.20064094379271732449 
 0.73894538179068280925 0.62253934707110480939 
 0.51415919839768498001 0.40372557009310394704 
 0.31988834139322064321 0.4774797642373194706 
 0.51382285365919722064 0.40370736359666281601 
 0.74033824878864817887 0.62238374194360313041 
 0.7299536420142155313 0.56168447354154937834 
 0.74003285983048450181 0.6227842085494599278 
 0.697392182176901132 0.62411086733043441566 
 0.7393473542653421493 0.62241096239351345609 
 0.35954655041269284466 0.20125874168058854874 
 0.73951172496075234797 0.62187174044298754172 
 0.3351115059600849877 0.29909136512260398044 
 0.45538604085196993099 0.27498476403315269545 
 0.36384526247389703535 0.19665928339181878992 
 0.76973436626891278411 0.28395486982908252349 
 0.34783303362926237812 0.30041427727350972221 
 0.68416765084741792968 0.65160031700051335157 
 0.4781503722139318624 0.27509440686815284094 
 0.69255395009002995721 0.63884998129067960271 
 0.73784311049189588161 0.62487260845201064718 
 0.51549813991269799462 0.40245352002261502999 
 0.54214178782838740034 0.42014844165977771606 
 0.69425030256962139141 0.64416797034396855448 
 0.51375566679258655167 0.39124207365701696437 
 0.51357750970257809442 0.40298956515532297074 
 0.46592222422249152114 0.25964923751941271224 
 0.35651894448740750754 0.19922548771949127877 
 0.73833616800885848441 0.62386695439665129648 
 0.38671885461619504021 0.37419483031443312449 
 0.51496366826752126844 0.40220684865566053157 
 0.73824109003226068282 0.62433815492495015054 
 0.5138588097793345133 0.40312563675477630643 
 0.7382323714732227371 0.62465229083561657486 
 0.35371321187413157228 0.51890590535239322634 
 0.39734756413807043041 0.37387773006914681861 
 0.51410672296412562865 0.40328901698767039008 
 0.35494847263881040833 0.45178464102549165116 
 0.51505739437017616922 0.40244809610699450175 
 0.73871112458113163957 0.62427334868862127681 
 0.69244052191617255776 0.62798422719354618504 
 0.50200626972674877724 0.40987195460260367197 
 0.51510490128666208687 0.40230007676920714887 
 0.39349365593397134244 0.36394132367895493108 
 0.69154629792758182116 0.63446223667827139625 
 0.73857440628521542347 0.62449629111851390206 
 0.3504983635328742797 0.27054643381341803021 
 0.50020376920640696738 0.41015725586049550655 
 0.68388098282582543419 0.63994776796920715967 
 0.46584578223302869349 0.28874040958733676598 
 0.69000811629191760588 0.62466982597080877859 
 0.50017975277115800381 0.40709798403014363366 
 0.51404447810950970599 0.40345626506912551923 
 0.45400989030415106473 0.29146254604256194298 
 0.51390963121893917798 0.40330825005730719379 
 0.50172532162949667889 0.40714542746370802062 
 0.35993961538344154683 0.51758824595548480474 
 0.51441078727885092281 0.40251392973030658551 
 0.73882440984740083145 0.62440128923214244239 
 0.21363059574390416695 0.30690178074840074318 
 0.36027722551422891595 0.51948697947102262518 
 0.48794910558169146686 0.3169675657793882273 
 0.65957335478134437867 0.68128581733396054165 
 0.51439064935141276536 0.40253206811892905392 
 0.73870228833658868606 0.62451128503131247971 
 0.44571411859102028075 0.45635468192113654018 
 0.51436139899560129329 0.40253492723207467963 
 0.41566928702558719744 0.35946593996736486698 
 0.36663470083829169388 0.22247556446056224178 
 0.73866623335796288696 0.6245437600383604293 
 0.33761539389230821318 0.19522770412236434279 
 0.51438451686574038213 0.40253759169717395761 
 0.36185782499159391268 0.21849637765038087966 
 0.73698505037153139163 0.62367250330018475513 
 0.51545314540162812111 0.40297275515099767462 
 0.34764314219650110926 0.23104837441674416776 
 0.51435039400346405092 0.4025920930952365806 
 0.51558125460051940081 0.40314518371845681211 
 0.7364550498033884951 0.62344625496546446364 
 0.67254619739111642929 0.65176858440675844442 
 0.51429281919492986219 0.40253971088637280351 
 0.51444100348846788506 0.40363717615800298599 
 0.73741371849733505783 0.62454710852304429203 
 0.67288909362340409981 0.65883830650037378263 
 0.51418445161384029873 0.40255279140797489701 
 0.36280244264557459655 0.51721249666624924402 
 0.21714357440577056191 0.30373761341374305722 
 0.73679927999335337319 0.62448753494427766686 
 0.51529825135363627187 0.40329025617969394002 
 0.73620492389088521001 0.62426840253374293876 
 0.51383100645475732193 0.40284645285079639931 
 0.43970828884303425621 0.34872206467588412471 
 0.66212450547605050666 0.66723218288137564613 
 0.73634651980209864242 0.62540140533631938258 
 0.51514357637003871382 0.40306593871892010261 
 0.51419998721712323331 0.40268567906436747439 
 0.70898405558434507423 0.5758640413124097579 
 0.51405687999547866607 0.40258569130731991503 
 0.34250740549109265354 0.22063117670573598184 
 0.56024591422946024011 0.42203547666461604937 
 0.67456855997546183445 0.63801115066021008015 
 0.51513783551593461674 0.40275663561445634864 
 0.48302881539997311044 0.25318553685819700227 
 0.4989105715212106551 0.68990164179220458962 
 0.51396259723335913083 0.40265358462305772536 
 0.34110846425827012762 0.19326094226992707181 
 0.71400703087096373256 0.63922069881740006814 
 0.67295794867116009996 0.64465963191245556629 
 0.75461822247068433001 0.33391654220475164294 
 0.73810799837915552768 0.62423392236292440938 
 0.71666665006370577906 0.63765078693998644699 
 0.34148748317943894426 0.19291463741951747624 
 0.49619832456934293008 0.26636843720434194571 
 0.6588206749152448749 0.65253061048203486738 
 0.71102071231405294949 0.63796447631239139309 
 0.73809714789095071108 0.62441091105426915764 
 0.71028330706431430652 0.63474313612527832884 
 0.51408374081022112367 0.40303442009558582138 
 0.51451058715021091849 0.40242403920623331937 
 0.73899778535766447174 0.62424512855513591969 
 0.42781979740962194914 0.46545541528229938955 
 0.71709113621598064015 0.63479739262099454944 
 0.3416858808864969288 0.1940118213993597962 
 0.36166809459841497976 0.50988922791862689721 
 0.6517500940535698728 0.63257503772561274324 
 0.51446713566463830869 0.40246317629886491085 
 0.73891787328740243801 0.62431710598132528212 
 0.51428799903599786703 0.40309802267926181374 
 0.71243673829173415069 0.63245802366204917355 
 0.51475853432725182657 0.40276432499187825309 
 0.33772357502382549521 0.19590006822799893582 
 0.3362956399145467512 0.23219704783654135372 
 0.51446265828883175342 0.40255685595523477138 
 0.6370887698534536403 0.64025140687621162616 
 0.71534590767531047728 0.63258223085055997892 
 0.34178636060421074827 0.19258163382503815098 
 0.72463676764669904262 0.63258692910111546936 
 0.3423317656401661524 0.19239609085499126406 
 0.39563067141839253216 0.34571317884347946281 
 0.34908495740627615289 0.51873373925930099659 
 0.50158470236292029831 0.3048997094352607351 
 0.51416034715846847813 0.40314000281777723211 
 0.33785206561893910138 0.19619804745739630181 
 0.34229444755509152998 0.19367301849900209199 
 0.72440502091196090628 0.63399575335618951755 
 0.50330184900771923751 0.66651951231886974458 
 0.72293947718592488361 0.63468004829009438961 
 0.51500066627105045569 0.4036640028983533024 
 0.72206590037151630046 0.63178331160492740004 
 0.71836225893488248051 0.55361861637938170055 
 0.72366508618272240572 0.63153363505424986446 
 0.43829200307283633364 0.42478829890720437579 
 0.4200954518527298398 0.31248198600884707909 
 0.71809025662747771879 0.56674890710520142711 
 0.50756840873444264428 0.24626163009652546343 
 0.33676511135008546649 0.22683040922942768192 
 0.33737772258154147265 0.19646275529792317505 
 0.33520763846857776214 0.22961122753732168822 
 0.51441769177812579628 0.40260935752436649571 
 0.44317918168491582387 0.57326775885415726108 
 0.72152112870032059089 0.63352507491019494079 
 0.34813617242562439058 0.19294746759137890169 
 0.33693813048340998106 0.19604380223206333 
 0.45158729178323819831 0.42014349301136538761 
 0.67916432520557834529 0.45567742251471909931 
 0.36600216233429971879 0.51433048413685855671 
 0.21851925348316730835 0.30249852851779418517 
 0.47458022964215645922 0.67276133825328154892 
 0.68112530725375219909 0.40564926160090564178 
 0.3584694995768960557 0.23381585944161289992 
 0.41537882071465509481 0.33561175153707473173 
 0.72779876769081119914 0.63124640952582344866 
 0.51505584418286209925 0.40329063585467611608 
 0.7280123825598429077 0.63210781888760370073 
 0.73748967390277664347 0.59411134581629998497 
 0.36460721546142105254 0.51096566630153761324 
 0.45540685286429377632 0.40791203823939559125 
 0.51427492182491185702 0.4027398371399099064 
 0.35065563806495791965 0.22119792712051064565 
 0.72749979941497699976 0.6326924147273215171 
 0.34702291170605931159 0.24421708275939821298 
 0.51435442030470224228 0.402784690706485482 
 0.34945608899506847012 0.19063883807075765464 
 0.72704882351701205501 0.6309742667029243357 
 0.51462230776556316947 0.40302439379457377644 
 0.66697426818101290813 0.43273867847692348843 
 0.34353096693536694373 0.19226828601632434124 
 0.72700432498171019269 0.63191066179629595823 
 0.34428939342264924806 0.19325833722390164948 
 0.49047462865786328745 0.33019510655102463081 
 0.51469969406999227513 0.40298909858229664538 
 0.3641184745986842386 0.50803106341924708644 
 0.34261379140704317781 0.20456773494151531123 
 0.51457079922986337372 0.40252338936510417833 
 0.53441311436409666413 0.3844976774083851967 
 0.35144243145901954417 0.18277358332871324054 
 0.33806932406922274303 0.19983905087130171552 
 0.34175372392340114258 0.20757851791093204219 
 0.51469474862735975496 0.40265606212648369366 
 0.52882339336364547755 0.63528679200617022005 
 0.49811876621935269327 0.34158638519631273622 
 0.74097157213158670874 0.59742762358661438693 
 0.33825251138909168125 0.19774854622399434811 
 0.22136654148155870958 0.30328062207106593062 
 0.514710306828347397 0.40245173759325647556 
 0.35182340544490958711 0.18639909285998615407 
 0.70687451120002919858 0.62686754868907967886 
 0.33422199787052114806 0.2400750450571911554 
 0.73172296802807779148 0.61710243146353815913 
 0.74537797887192314139 0.60118717349335271116 
 0.33824440430930596824 0.1968241196086958078 
 0.33733686871434659382 0.23613746183035544401 
 0.73911229280804435771 0.62414199079969845396 
 0.5145646669894903269 0.40237532907235845636 
 0.34638990278216530427 0.20595811747955614091 
 0.73025461810050351641 0.61728837128518299071 
 0.34574760494318768078 0.19172825252935501994 
 0.3355965858285794301 0.1991926669912529313 
 0.34469862082221114363 0.20666606883254654004 
 0.73927362591129286429 0.62399667681277815046 
 0.5146313039048199256 0.40231530868195164441 
 0.42756534101543197668 0.47100280076818162867 
 0.47886349536420752537 0.3285552060735177915 
 0.33686888507272538806 0.19799144780712304992 
 0.74245069880720870881 0.60107811957993406704 
 0.711733440506676307 0.6247975967573526912 
 0.31294545150772562492 0.2480542876561438459 
 0.73306901580277916697 0.61377941864939933314 
 0.31272098413711479914 0.24108100685199157498 
 0.33751519495771259427 0.19700016845193213388 
 0.54729918905919716643 0.65461908131431301161 
 0.65747598252493499871 0.38713576652074510598 
 0.29858660058197117326 0.25259194277639684945 
 0.22454511422498310558 0.30478572689597727141 
 0.71901982412565934588 0.62469687700275855491 
 0.32907334142608052341 0.23194928645754772645 
 0.33543439698154581263 0.19760717249099676862 
 0.42000298046976947131 0.47966556251695041668 
 0.72090056863000917531 0.62532802577310397929 
 0.32913741347891367628 0.23974384759970987502 
 0.51338547589641347901 0.38861385551979837905 
 0.70611832767902893426 0.64751568677726412115 
 0.73412972124602682289 0.61952520005614319931 
 0.54766685708904716545 0.67557255428445917023 
 0.33651869446812004982 0.19664702216836937865 
 0.34115614188265735995 0.21751163826939601265 
 0.72137175742339387785 0.62712702130607544948 
 0.346070782784884734 0.18944267605242329222 
 0.32546193759331693007 0.24529359229723349256 
 0.73372127240149354055 0.61852952723423892945 
 0.32034908838596554137 0.25110461314324894477 
 0.36976732195549383286 0.50471916885109580075 
 0.70260841544127972114 0.65702131842139310791 
 0.31115259180131854544 0.21906295677093298724 
 0.71806804256808287601 0.62831641511493507846 
 0.53931274249355476424 0.6085012191152742167 
 0.73565669515264642264 0.61830062712522126933 
 0.3478490505964799695 0.18601016955360644145 
 0.52979361963735893681 0.38865849240979566392 
 0.72016437545545297638 0.62858958372535145287 
 0.31761048687721771255 0.23755528542292242422 
 0.73715086480704239413 0.616051443162886736 
 0.55002108594784171469 0.61483104345922279244 
 0.71739291627104673221 0.62614655996810453242 
 0.74445739420583501023 0.58886077140718184886 
 0.37008305660159707129 0.50583995772382750467 
 0.32096444310599803185 0.22924117599122362243 
 0.73558316517976485294 0.62184608028315235817 
 0.74747960014303993503 0.59287666124256821476 
 0.66084894183809339552 0.46545720555127961804 
 0.51634197812933957383 0.40679973657235224405 
 0.73528436232677241158 0.62142169811766745369 
 0.44582122396820972332 0.43870793158225873665 
 0.36830603082682999982 0.5077814128458095766 
 0.66119310675277565004 0.45126638483800946 
 0.73800397310762011482 0.62490264308062470899 
 0.73615658735426448001 0.6209786344824177462 
 0.35715528464458928815 0.25704612960647743591 
 0.72699209384738250339 0.62843141278737413291 
 0.66864033747033746469 0.67528741329025354645 
 0.73549305450388058336 0.61914564088478640791 
 0.51634958839537448139 0.40843635971870995149 
 0.51444846597064020077 0.40282096023577756982 
 0.55493480454534549473 0.62575125904281736489 
 0.72675535505643307221 0.62728786082972465277 
 0.75064990270771636549 0.59670135125557999256 
 0.51455868703527374297 0.40284357011399929416 
 0.35134836342212266702 0.25162607706419859444 
 0.72554439074788801278 0.62684648791818708968 
 0.33650338696093884394 0.22147379640668568568 
 0.73633712438516252252 0.61996815407959116051 
 0.43828584692249544785 0.43878381933999877074 
 0.73137805057467086822 0.62107790995959999414 
 0.33428883567556222367 0.22011786592468235435 
 0.72453843963251862714 0.62781229356623047266 
 0.34381307830907276157 0.19028150006228891633 
 0.73712085671311078361 0.62183156342644840819 
 0.43393096915147372217 0.43206700736395764473 
 0.72966232080593473874 0.62553059966303603545 
 0.51462931439993464533 0.40910613578930926648 
 0.72500821543474858188 0.62909698274631764559 
 0.33427833627778347214 0.22220893457785911851 
 0.73680333065839132001 0.62197021055744217133 
 0.32516484820153779278 0.21958367576112758357 
 0.72982683298196115995 0.62941053092686682913 
 0.73710837946918239538 0.56704881710078347545 
 0.7262223965136251902 0.62925950335312519357 
 0.56047427642423841565 0.1524885716826526183 
 0.73632434801513702016 0.62147918037638605337 
 0.51545841866292907429 0.40619208377392257425 
 0.73455938615936733349 0.62266149801098347183 
 0.33378566784927282685 0.22662246397354865457 
 0.73670044656793631788 0.62112207622201498491 
 0.32087942709680161713 0.22464648305507939341 
 0.73304131678684125717 0.62460853181949582691 
 0.30784975652854934536 0.22747268066203005232 
 0.36732883939444543886 0.47213678789878638087 
 0.45603251472880701467 0.43282368692528649934 
 0.70500693255494550904 0.62086430700948413985 
 0.73838013338756958159 0.61684632769947134179 
 0.51453165944709078339 0.40615460269697234441 
 0.73258496222394486885 0.62746555030759099125 
 0.33012471073096172347 0.2202619314083686386 
 0.70962763283466334663 0.61967281881987590353 
 0.31672072697212189096 0.22124139029134229362 
 0.47982606168576158456 0.34621459033663481986 
 0.54686287977616443445 0.58337012173789071223 
 0.74068247417513910502 0.61674475897030367477 
 0.33231528802606663531 0.22142495802665240756 
 0.73520574825759255067 0.62436040299738926329 
 0.29206137963830181015 0.23625856076277937379 
 0.67442607466991966181 0.6824053729994191686 
 0.73778002935717623689 0.61797990989641127246 
 0.30295381168426260832 0.234623747848452191 
 0.73480538590265120913 0.62622302932009943355 
 0.51350358211028523936 0.40795967607507116481 
 0.24463909747355108704 0.55173721129448816125 
 0.32763461883330508018 0.22475316273579862281 
 0.73981645320634992213 0.61840703693514431638 
 0.51371880289926574736 0.40674115069617616802 
 0.7146939937418776978 0.62014562228198089056 
 0.33968319220736703512 0.26664286608936960121 
 0.74150703682334218048 0.61744307404844700482 
 0.71950286394111229171 0.62017421389751115068 
 0.28833029526086317862 0.24686130509179579628 
 0.7400649623101767105 0.61934344366858185005 
 0.74320443028999616519 0.57946814130772217322 
 0.73872791846159380214 0.62008876582366101449 
 0.29135293673077683474 0.25297431580207346835 
 0.22142161661708470444 0.29988434736111430068 
 0.36834121809069741982 0.51222367833739013143 
 0.33175307816006072148 0.2600619527364877448 
 0.73714566962897298819 0.61988680718543065495 
 0.74018569822823021553 0.5846378219553929334 
 0.72539255771393718053 0.62219735044632595855 
 0.3301989665583309197 0.22297373443936929771 
 0.73897736410518499728 0.6216246494680567336 
 0.33166313193737201326 0.22923246058497348532 
 0.71720248603371794527 0.62023250899061654895 
 0.52548192744882016303 0.38894285703460718118 
 0.6212998870818082775 0.44202155962389683141 
 0.73856260418626729081 0.62148701201320433185 
 0.3355730121272272326 0.22419985497737757174 
 0.70783593132072020193 0.6217164268347458167 
 0.40231268346008614012 0.49238494504868796087 
 0.72374034139800835774 0.62106993906437280017 
 0.58150589863307866612 0.61136072867361834771 
 0.73860418138809258437 0.62070188705039197608 
 0.72584366199453331792 0.62812226387806824324 
 0.30754339856717222146 0.23794239776960318666 
 0.72668952507456185952 0.62323736886964931081 
 0.40733814273611834711 0.48343390721013446143 
 0.33735792458657071213 0.43066957874102640424 
 0.73915465720039652542 0.62065902680303353112 
 0.30221316079560822665 0.2402408886129972776 
 0.71948657616820532734 0.62670025044753829846 
 0.36195190236286056695 0.24415359969670746842 
 0.3742321245757253001 0.47399636511614523515 
 0.29173903349909519056 0.24189184278061892641 
 0.72702318971170287742 0.62173800747781582388 
 0.31693998624969255129 0.23211467604043936608 
 0.4407211032195493261 0.28720593855463694144 
 0.29771706294406125037 0.23664798020483265861 
 0.7420916806305172253 0.61821316842722551232 
 0.32455592823678902636 0.22680106838332517172 
 0.70997087857080909412 0.62718906405956287298 
 0.3078478935334894584 0.23246143237675415127 
 0.7237951411750900288 0.623068329610956817 
 0.31196584562071577595 0.22452589813982143374 
 0.74253840684456773324 0.61729149795017845825 
 0.32812618621893507864 0.22826897096919437913 
 0.72528687844341999114 0.62390600386322736526 
 0.61286857320766863211 0.63716156734710904797 
 0.74355143064994755342 0.61909372359900560756 
 0.30092159377800159481 0.24619263540717944982 
 0.72320575196784675498 0.63301724632471279008 
 0.34596265545278526155 0.22011311477059433694 
 0.71381884818659191438 0.63564240901243862503 
 0.3187027967792307459 0.24371806204328488876 
 0.74255800809802163798 0.62011488366846978515 
 0.29531754401120668962 0.25949041695718394474 
 0.22209107957119209042 0.3168282245099047767 
 0.58147791038003826536 0.13343180610203397851 
 0.60868364795174201287 0.43595872688073161738 
 0.30004362661665456846 0.26628869872991556278 
 0.74155289598194218392 0.61895036014158366644 
 0.75651974519659570539 0.58817715826826921788 
 0.21573818888336038224 0.32387656367159556314 
 0.34763195059386775565 0.21668816067667168168 
 0.36555299210669733867 0.48784575885481384905 
 0.31293151401791419186 0.25746569669639784994 
 0.20888441467482024572 0.31755129439290885607 
 0.51906954716094899638 0.39170735264708972379 
 0.3627869243208767247 0.49495392446258307251 
 0.45608197960071983346 0.44856631406003039109 
 0.36601777295568282966 0.49339197258851524852 
 0.51524284712898971161 0.40465809248887302241 
 0.4581716859681728149 0.3449202259067523646 
 0.45736408321334703908 0.45484424453626609575 
 0.74034250168468529463 0.62016852845968151176 
 0.33266184490309147481 0.24549667675591591021 
 0.50812935085201316188 0.39003633139732379886 
 0.51662642017758952928 0.40051829186389614756 
 0.33879243912197998245 0.19416753028546518411 
 0.51587745934542383885 0.4016277639631182228 
 0.72549848672755845591 0.61149408798620497052 
 0.33909364600669628098 0.20432779665325223606 
 0.32604840719118838299 0.21665710616132391464 
 0.51556746203185055411 0.40147210374084274509 
 0.74149579791265207707 0.62199514912483644391 
 0.51562188765435146287 0.40504846850373832368 
 0.33527905643732791585 0.20183525045079681037 
 0.32800307266303629916 0.2186725034326041095 
 0.74131924286056682938 0.62119674423404835917 
 0.51840295503389421938 0.39050428514429030846 
 0.33358366986155069123 0.19953448842337173641 
 0.51649172278082811083 0.39993864854472088721 
 0.38099081724086730771 0.47680684181148302869 
 0.51584270202293780461 0.4058580391487247585 
 0.33405523436591039177 0.20614580943158591908 
 0.35490274497229523654 0.24452852407832814663 
 0.52892412421079681994 0.39624008693840234718 
 0.51539841530390129165 0.4057073961019086461 
 0.33146894053994480078 0.20201440714697632695 
 0.32173322228388234745 0.22053172190811456965 
 0.37024984189027104753 0.49047400809457136761 
 0.516198390727922507 0.40090382133422231004 
 0.33870051308603282836 0.19425032878443843076 
 0.37087720201723928248 0.48479978475323132203 
 0.51555476006632749986 0.40019522918448052762 
 0.37399704323660026839 0.4886201812301323999 
 0.51478402416096824545 0.40467371621636150092 
 0.32769215671331358708 0.20633872238024708601 
 0.35832553496456742703 0.23943892541952713215 
 0.75779039715955087697 0.5789810577527941815 
 0.51591991109017942829 0.39979577731858767509 
 0.20180943463132611226 0.31754919294490951964 
 0.34899499824458501962 0.52964896974330133439 
 0.35365622670400892469 0.23034357521902895649 
 0.37059251828456063471 0.49519558683015790779 
 0.7203532868878819162 0.61360562468647150691 
 0.43016502382494958834 0.29979914131291113266 
 0.36103805253350773619 0.52334898426262699278 
 0.51463366285231681996 0.4056844122791760654 
 0.35705548489061428308 0.51821699160879042267 
 0.51952740423784760093 0.39547744740210560854 
 0.5286238451431859442 0.40255909908164932975 
 0.33919544597283574072 0.19380453886542978181 
 0.51752450838061803129 0.39970937680094309474 
 0.37045955142219055833 0.51031567895097296184 
 0.2224061723104847621 0.29899755035381309076 
 0.51420393414117304687 0.40579038495357949712 
 0.39018704507152340843 0.18724808268777345943 
 0.34552113300773112936 0.21377380872308829329 
 0.305921235240976086 0.25114566878077687617 
 0.51444706034384002358 0.40505692906885293336 
 0.77619720885918375153 0.54907339792656739696 
 0.51741336457179198938 0.39910296864750971491 
 0.54351883584226745594 0.39424018116355724617 
 0.72345314538006055827 0.60608489141877119888 
 0.33279811475335047133 0.22390763435162502892 
 0.67030883271886410046 0.68611380500098972934 
 0.28911749941100378658 0.23891013668974292461 
 0.29707973357772532452 0.2419779831882658272 
 0.73842529623395969374 0.62416533679422592229 
 0.31228740291710999077 0.2297773313597966105 
 0.66655272125507847303 0.68949696395049553388 
 0.28633591751482989629 0.2414155292415579579 
 0.32762193953719431772 0.22153624054519935327 
 0.51679614843087640086 0.39885917778095891784 
 0.30385972324083904139 0.2256317004766559553 
 0.69613915961876660088 0.662848227697919401 
 0.66921119121072114577 0.6807357527074890946 
 0.32082213383582475208 0.21415825467612178978 
 0.51693685928121269058 0.39951138690821813571 
 0.42404483619952676454 0.48892686242553407006 
 0.67379569618404244746 0.67226693538353232693 
 0.34929684368337510225 0.34566340793831329403 
 0.77743221700008824371 0.53471478899839053334 
 0.72069903379526700782 0.60813548743124901108 
 0.76523291768659695844 0.54149103561331668466 
 0.6796958288079635313 0.66886208092294019423 
 0.38601749814070468458 0.2414788469167341578 
 0.29845520296220207079 0.23049959412760537281 
 0.68639814276522026493 0.67162203770410500159 
 0.29506381668014797226 0.2335542422553263664 
 0.68008483932755092738 0.67730847944896299673 
 0.4349472583622015498 0.48775672012297915936 
 0.33958814587721342093 0.2240021002604950795 
 0.36505437397198886584 0.42546228541874986373 
 0.73871716269331855198 0.62385301744437438032 
 0.36962730956557049433 0.1892712276492885537 
 0.33981545989414202458 0.19324608748114802115 
 0.51833924199607384065 0.39897553986644934687 
 0.42479009534408268545 0.50118627459078646247 
 0.34827583112711613111 0.20978912418028600184 
 0.42441423866842420409 0.49503688258290440283 
 0.46682667136472294489 0.43591114899843580455 
 0.88552393248682859106 0.42557215227294892257 
 0.65730962108788903997 0.64222970630933351455 
 0.42514005396561577177 0.50667352532278431276 
 0.51788077398518195249 0.39883124476023062988 
 0.37810741785774892865 0.24729398296123408785 
 0.33312638184084208959 0.33328688052610483394 
 0.66049597333791931764 0.66044096204266178329 
 0.34535326539935584655 0.22495240284083017901 
 0.43596372121403381694 0.50098575019608360126 
 0.5141235126096754815 0.40045314630998568584 
 0.50823550532088446197 0.38820349599975917387 
 0.5145235229611900829 0.4004484219878602369 
 0.68529590893784186889 0.6646757618707285209 
 0.36654692806175454001 0.18554856372805175746 
 0.51581383848053496965 0.39106194691623108461 
 0.66351744263853040806 0.67312507736771387545 
 0.51469398267441335282 0.40004065750696077286 
 0.50615694085493023735 0.38685451807149673353 
 0.39173837438624781182 0.58956454282320958082 
 0.68407467190628867826 0.62984825400516042393 
 0.76138281352089764997 0.26009488277047460025 
 0.37342997745803963028 0.405748698694050558 
 0.51388051221352848419 0.40020154472624680508 
 0.68393777948719680637 0.64547247264791007826 
 0.51392320955898218582 0.39981452599789418789 
 0.86220996741322253332 0.42206124596320920839 
 0.71817784368962911401 0.61154400024311739159 
 0.38646032299188148862 0.17733186983887433419 
 0.70004637573340866563 0.65451727393712555436 
 0.44478524233130245502 0.47270170771786079733 
 0.34090573252771355639 0.19226407039966164625 
 0.51955249988185159271 0.39788274900719272642 
 0.51485604736864776232 0.40391393590773455591 
 0.418962368428031251 0.2465991012705417984 
 0.33162062999645008921 0.3452316377601638564 
 0.70214081726975274833 0.64500518881081925215 
 0.51484762495254343673 0.40376004199601628342 
 0.84786415438958318003 0.40932727574784977254 
 0.34491849389775630641 0.21573484234474060717 
 0.29883114064557420031 0.29495403305227718693 
 0.51873281016774486218 0.39768621245828877919 
 0.8597137865604805862 0.39541506171541629389 
 0.71443799126043694425 0.61432199389240715881 
 0.22265956783926452167 0.29922725211001371948 
 0.51840403940499735214 0.3968823825244859882 
 0.34994376595856108159 0.40671705652825373978 
 0.51409752222718552161 0.39832453792258620817 
 0.44727711287409221974 0.48675708528505123862 
 0.51510709356261141778 0.40391115921930742516 
 0.41262497224346100788 0.15707822712413824218 
 0.51930984846567829205 0.3970249879715281871 
 0.44609316846626317909 0.47940552670512420752 
 0.51473135017186266715 0.39824718106419282337 
 0.53830868165044165607 0.40282800319082556761 
 0.34757814674481657402 0.52443900343231131256 
 0.4218656008193240603 0.15830822429004623442 
 0.45930778218712836614 0.40096551475032471412 
 0.45558500796415740686 0.46962051251863984325 
 0.70878211528091372706 0.61631282759344729882 
 0.3657891764017067171 0.48265684032058570052 
 0.33907899608161395921 0.21984761308039518779 
 0.40676301421447014217 0.25112841620764564388 
 0.51532741200715814767 0.398579106938319494 
 0.51526947821152380147 0.40409216650835949602 
 0.53456760699426264516 0.40430126539090360804 
 0.5153229952311432216 0.39531126957675732925 
 0.44765893890700436675 0.49500161944790499469 
 0.51542482343396966993 0.40447215673231323718 
 0.3398889050949915891 0.19804730267964487656 
 0.71019526292236856424 0.6443876264874354165 
 0.46122992124745065823 0.48342315281453618336 
 0.51519435739492380755 0.40441634494747724649 
 0.34114768736605571853 0.19592827198919329779 
 0.31566918365762719478 0.21499482718908308199 
 0.70619079024749076279 0.65379464543716048208 
 0.57932244666887589002 0.70821637601754661162 
 0.51753757128094790563 0.39503756038101262016 
 0.5166101371247957541 0.39685145561457990659 
 0.34118763371700383535 0.19378093732658943638 
 0.51451929766435666735 0.40413840797183653297 
 0.46942044629711487946 0.50222777958739561743 
 0.51470123413328427997 0.40411497437158899748 
 0.36114850654436742028 0.17768172032019646789 
 0.51488159434391356228 0.39721977827737464661 
 0.33899398883274056704 0.19694260057927193142 
 0.51481074381885105762 0.40443315066562912641 
 0.4863865577364478443 0.49195567441825677202 
 0.3432768013802956486 0.2119551603557572883 
 0.33979765979205228676 0.19610772113626787072 
 0.51459238777767624118 0.40451012126227686716 
 0.83519127796493963789 0.46822823306200911375 
 0.34227675294130815997 0.20957006720363621777 
 0.38509614356836502358 0.26287525062853295266 
 0.34421508375611042929 0.20978203941063333637 
 0.36515243711676914629 0.17613966094293123654 
 0.51637784667690544982 0.39754406895513388909 
 0.34035860718013916104 0.19434435874929706367 
 0.51221495266148409087 0.3931387096947266957 
 0.37474870940679555487 0.17521653770533585082 
 0.5133742700542609505 0.40073028664172050117 
 0.86258134930389718242 0.47153994438307150761 
 0.20560733085890639527 0.31412839813217818818 
 0.35460522180652681579 0.52459579753720231299 
 0.73524922299548178817 0.62599520340488756798 
 0.51321730060111736549 0.40086870993129503082 
 0.53056565046681092301 0.4087679895920416917 
 0.51291799234240553762 0.40062362737783674405 
 0.73485173679520943146 0.62571144672560907729 
 0.51427401879167800036 0.39370211192740711681 
 0.36787737845085860533 0.1808756369440625289 
 0.51302014972828458017 0.40082698887760404016 
 0.33932363961528222429 0.19478788417089273888 
 0.71838867809318074364 0.60523635753658933112 
 0.73480600613929014653 0.62675821156601152495 
 0.22518745158900871361 0.30286450424233085643 
 0.38660240899265524428 0.2524103594724927957 
 0.51372000276352425274 0.39268419591687292458 
 0.2629247637215952893 0.34225234596525488939 
 0.51334479100386909423 0.40049105751171115708 
 0.73524577357253839693 0.62647953416455315345 
 0.46106367466936920563 0.41195963456506046185 
 0.73431757923940166322 0.62647975587846305157 
 0.73835361322313119992 0.62441123936807174655 
 0.73436198221314585854 0.62591396168553004031 
 0.51308195807617340556 0.40040988237956320894 
 0.24120484209276946141 0.32821813729173876517 
 0.222370331985597941 0.30178906663923821263 
 0.28660357513846307365 0.34950003114152017325 
 0.2232657738866568875 0.30333375288074010401 
 0.73549177491586159583 0.62466626150816528806 
 0.32485618519652775804 0.20957443724448485134 
 0.24288753675939489529 0.34741456828614436514 
 0.24060286074366621367 0.6610381511639122909 
 0.73558219630050725169 0.6242893047486918201 
 0.51219818025751695512 0.39922836011551632307 
 0.73536430756316550905 0.62400383641984946692 
 0.4631796066878900997 0.44346604830652897045 
 0.80466354140290752284 0.52262203638049586907 
 0.73476626590359028768 0.62441651677079657023 
 0.51242374304816629138 0.39969227991832650959 
 0.25151260684830811787 0.33986127386459497046 
 0.34364549049819309579 0.2080355767894443153 
 0.73496668374969442716 0.62401299961044964792 
 0.36738416299820753075 0.31338015282472364564 
 0.33801469884208701355 0.19576302830522135379 
 0.46628096301995602957 0.43912602538133799213 
 0.73506458351513670468 0.62477257405960018311 
 0.3382111386102025774 0.19598485105984947419 
 0.51286025590289485709 0.39974943060398221428 
 0.33834499498928399808 0.1962508610862741254 
 0.36951748773388143343 0.296222938418220616 
 0.51720363498694232884 0.406571459608161212 
 0.46032543356186933492 0.43282368692528649934 
 0.33843910899769424905 0.19569185110485437518 
 0.80317733909723876273 0.50964722921113192466 
 0.51257780360981730627 0.39879257140063212317 
 0.33866149562770531123 0.19592009484399350305 
 0.51278695999112766657 0.40770585699276790104 
 0.29948212172171068124 0.30688994426476090549 
 0.32943730122384956571 0.20997839971579757012 
 0.7359022727790887064 0.62328875960995699934 
 0.51317056355534185208 0.39945311918478942914 
 0.51600973380737236162 0.40511770299170613008 
 0.51286883282645212567 0.40847408086410824657 
 0.73566735047094977684 0.62317844269901512266 
 0.32712919636767773257 0.21413789022803142448 
 0.51273361906287950873 0.38309192559572158299 
 0.51309982362826922486 0.398977744155617986 
 0.51584110570103147708 0.40477079345067151772 
 0.33875779135801969977 0.19516510463617081639 
 0.71247428167796289511 0.60293279966593094077 
 0.29331388316886836121 0.32734332201715593547 
 0.51145374016580258392 0.39699629729514851473 
 0.73572949190751457671 0.62346680576618584979 
 0.71627408786195290169 0.60236914957053122599 
 0.5166520853383070877 0.40456573448171073704 
 0.5111619317480772251 0.39572957591080121231 
 0.81296979010278414002 0.47319636907630135969 
 0.3626598367109666321 0.25464622720688329105 
 0.51877857061541732264 0.40330291780398630497 
 0.47566735731882642257 0.40053460733522022741 
 0.78960850694698325736 0.4999186272996698488 
 0.73263304556049546612 0.6282208899539075686 
 0.51158590617863086702 0.40770783473971150546 
 0.51817761246314220092 0.40512186450439707786 
 0.51322889404888538678 0.39579758060043773726 
 0.73323572760182875729 0.62779766753412191704 
 0.47756509058710105986 0.40717772300273746833 
 0.30838564462968781621 0.33072079017439248716 
 0.33037011879360911326 0.21784847756901890015 
 0.73320586190935288506 0.62709636565109705408 
 0.51237265824226385647 0.39734692351045564074 
 0.7325955268084991534 0.62671978674957051769 
 0.51348148322548337052 0.40622463149557730411 
 0.73192710053726861563 0.62788060770367359886 
 0.33223326208500092438 0.21911773913875387532 
 0.40940629224815094922 0.39961817604346189237 
 0.51326810667068323291 0.39688579892021558226 
 0.40737525765234727793 0.28316243921158390506 
 0.51313057120454841353 0.40664346386824795632 
 0.51738341730273307295 0.4036342517971633348 
 0.33920535157248304925 0.21277315470317656465 
 0.2390034801275665588 0.30694451909824554958 
 0.33586780491636925028 0.21622579898795923903 
 0.73191255570895430438 0.62707766832747746655 
 0.51251815034964132156 0.40597660132359320029 
 0.51768697124431795054 0.40250558513358491997 
 0.34119248481658132066 0.21316023468414824205 
 0.40024873970030461212 0.27223645631348436513 
 0.70454039299175763578 0.61716638727700134925 
 0.51733250447992407128 0.39988231621398206972 
 0.74448644322852852717 0.61930145151744842025 
 0.3400473330551586626 0.2149886560357969767 
 0.51412054673534668403 0.40167929846309757824 
 0.32983740611094242157 0.20387821311661954993 
 0.73230626046066726875 0.62472755936457324832 
 0.51120910895089866077 0.40673881913349024808 
 0.74417652718597593342 0.61829541812414579027 
 0.38432960165237101124 0.29495951169505596479 
 0.73261426589819933497 0.62400595305981931826 
 0.39156780078261593792 0.28207773270895358797 
 0.51782931721218850019 0.40004570424239421778 
 0.51169700227780945401 0.40603865713727671505 
 0.3379847089353275047 0.19489505917693680792 
 0.51487935597503076135 0.40209188624435332482 
 0.33246534453734949421 0.20409312784484831549 
 0.73333930577652572946 0.62399149488705496491 
 0.34136052520940546318 0.32095627281393385166 
 0.51844312821791738166 0.40072836981498000108 
 0.3332494523233435757 0.20881867651691476961 
 0.51387415034080985432 0.4013282671408259783 
 0.34643007408139381287 0.33395332860417742404 
 0.73347685979324006578 0.62511653736367678302 
 0.33115464032816638307 0.20658449177029739041 
 0.518707223149397878 0.40184269901137520398 
 0.33597904732393529814 0.20783102364538230677 
 0.73369223517195902851 0.62452833607739666189 
 0.42849987051794152793 0.37497959150486298574 
 0.40729822042444480124 0.41231476564900931825 
 0.33269550670013886551 0.20059577214647655863 
 0.33813922681035374351 0.19475588371935442789 
 0.51512429513552071558 0.4018712676283029972 
 0.44836942181895100834 0.36581783974343001775 
 0.51705041635897952546 0.40073400648226092935 
 0.78690246242058159432 0.43574638401788140518 
 0.33478597373036500517 0.20377591066359884708 
 0.36705375949305307781 0.5165332182160714547 
 0.73281868519518778005 0.62528028720603834323 
 0.33348365527781964612 0.20216323581246098406 
 0.51743907963706059494 0.40039303152717448109 
 0.33420634383209957274 0.20066418543538849795 
 0.51551830059691283736 0.40151638383008286803 
 0.33843461509897521111 0.19448982517935478609 
 0.22176484550248734551 0.30755392072054182906 
 0.51762562523731681097 0.40142461557486636137 
 0.51286423143028447846 0.40567210591907615358 
 0.3255462980540304585 0.29439160500428729339 
 0.3365840672424076363 0.20540748739586586757 
 0.73403568885001557742 0.622396050019267566 
 0.51244977139970793178 0.4055245738168771763 
 0.51627714694595572276 0.40441105882023098417 
 0.33685502383918242142 0.20301268054496229842 
 0.48596351927503944612 0.23192085065126205601 
 0.5130597284560184379 0.40499953608662264681 
 0.73457433649154113553 0.62210725037481329203 
 0.34009939258053772937 0.20696118346803532573 
 0.51612588639742840169 0.40391459989468198044 
 0.32395039886331505885 0.34006290999412752685 
 0.76300074918761995324 0.45616611996286532404 
 0.31943834214399213778 0.32961295756977931903 
 0.73500003874728658815 0.62241842206421593708 
 0.34193585344502658296 0.20318488469549270126 
 0.51544523986636658908 0.40409207942075076048 
 0.40531489245076135486 0.36696771451838972045 
 0.73411982915922580073 0.62300461717451782739 
 0.51362601716983058431 0.4048173073880756978 
 0.38194219384104399762 0.42421274675303710655 
 0.42724263694092140531 0.36484611683835921347 
 0.51534329261358413632 0.40395546697415685156 
 0.51424362045072979921 0.40481970282305113074 
 0.73463176448222422543 0.62316582068970505226 
 0.22227213995391334467 0.30542222256133871872 
 0.37836397906215457621 0.41514245851458458914 
 0.4170293187885755759 0.37351549777623377357 
 0.51569839238601422604 0.40383290810294492079 
 0.51411665767407355165 0.40511344243485014616 
 0.73499417959020207913 0.62287611874870840722 
 0.64164547719813025406 0.6322010966789537445 
 0.31864861285611051356 0.31525305407287190773 
 0.47341092267007001126 0.41508070586592615836 
 0.73066432358903177224 0.62972916217785124271 
 0.61822974963992249897 0.62356106490386986607 
 0.51629738783877909825 0.40358798869537537701 
 0.35502556360541848157 0.22507410997952875809 
 0.46168919269778069259 0.18921571157563743526 
 0.4322136705918296351 0.21806780700077155188 
 0.72998599386918261445 0.63030070006056215792 
 0.47784281686883839368 0.41186696427114399821 
 0.51231119298591532019 0.39635619712542352611 
 0.6281226723241198906 0.61763247761126371937 
 0.7291274381679199168 0.63000417151873344679 
 0.4788058061513710828 0.41710270933744830746 
 0.4041776818596345966 0.83223036544294326511 
 0.35829573771606804122 0.22855334978851030159 
 0.5169012343377671348 0.40243638686146049332 
 0.66688630263571946344 0.62479066912743130846 
 0.51272192745387701329 0.39931559794595250512 
 0.65663245171088424623 0.622186839105210443 
 0.72895072414830086593 0.62908078571352898933 
 0.47356648639742049411 0.5907171980809646783 
 0.51315952769720307725 0.40065852366549087327 
 0.41854217629672357814 0.23087645621201102752 
 0.73053608318725848925 0.62885467313698284464 
 0.48727686747533133227 0.57935322585718729282 
 0.51569142295373193718 0.39711489235246627549 
 0.66582407974820068119 0.6159213822104554481 
 0.72969630853890798949 0.62849335011731044531 
 0.40257242505133172816 0.35358365323426155236 
 0.5162855330467487347 0.40142005600059704751 
 0.5136348509573921417 0.40407538327924075183 
 0.51460992950118966682 0.39882093478550628696 
 0.38810871006275232675 0.35201102016265356509 
 0.63278223191436722139 0.41435261847885423991 
 0.5138633565426238281 0.40413949022797795996 
 0.51426113986889743224 0.40008484953345102575 
 0.36410024578838834364 0.23745981976586655326 
 0.51679673918913859865 0.40202628748077051668 
 0.39250706410128533008 0.32381018333490463323 
 0.72959336461222068504 0.62655332028226717878 
 0.46438082839410121938 0.42319860802140546463 
 0.51550832489328424213 0.40349868089396534465 
 0.72869217914950590309 0.62599866319412333926 
 0.5138053143127637723 0.40457461856045606741 
 0.51567086586408272808 0.40335578829719570537 
 0.51352071738878668494 0.40452917074026795152 
 0.51607164607712985305 0.40034953952048690784 
 0.65662627738065060257 0.60907269620533233123 
 0.72878095731425451831 0.62486379062787777983 
 0.22090371601526120893 0.31084843792165167686 
 0.51570787377291982256 0.40359318731561988347 
 0.72984029228338842543 0.62448006112930354305 
 0.4231960375759794557 0.34026550362617419276 
 0.51550385754035699115 0.40370975973456424413 
 0.41451708594431380117 0.34651172032886956575 
 0.73046532034716593618 0.62611667710201812653 
 0.40319257682558740097 0.33819243776134111368 
 0.51608407535552525136 0.40255363558823520354 
 0.40433713816762600901 0.31019393301919367945 
 0.40608869441646472387 0.48899865925878410744 
 0.20574327782687237831 0.32422601048699489779 
 0.7306016672317054983 0.62517020821436897204 
 0.35330381818688399997 0.21799641419249837782 
 0.51613248323879312718 0.40219794169181410926 
 0.50248353456241490189 0.574268290913779067 
 0.53816229905483536911 0.17676345907731155771 
 0.3498953420437693751 0.2148455941517851131 
 0.50427482783167865144 0.38450838426081723753 
 0.52134636882033036365 0.56965956535169892661 
 0.51634014367323921579 0.40284032936731628549 
 0.67210060369618651599 0.62011474426652635206 
 0.11820949315724499362 0.61099064463695584859 
 0.37551978662058055347 0.51615711659086904728 
 0.40917794185437550425 0.4770759503213956032 
 0.51085050105916307572 0.40639196893713430692 
 0.21904565338456796764 0.3065906860039154247 
 0.72985643284332368808 0.62121092180890402634 
 0.51068321975743291574 0.40687761593858268183 
 0.132081006290288544 0.59931865711451870471 
 0.44926555191600126005 0.23989551637314471266 
 0.4138345792365763498 0.48168059429629861423 
 0.68979566411415349503 0.61699741236043659232 
 0.73039995392328460611 0.61984642586363980499 
 0.36044392864908664231 0.22397515582105054222 
 0.48008665260636029792 0.16747496638597134111 
 0.51010160955988981257 0.40599652076344400209 
 0.42708414494006302631 0.4782396059823749157 
 0.6677629685282738814 0.60673444840376833387 
 0.73182701390598969837 0.61964712986324699262 
 0.33859848257515157144 0.19467784431294973824 
 0.73266800338342985555 0.62057545254030099802 
 0.51022485710950427062 0.40518407143949231042 
 0.51492005209557378809 0.40322949924651313447 
 0.37127801452399372684 0.23448578661958344171 
 0.73062397764296416192 0.62230739379658728261 
 0.21742523639692754034 0.3094035248807520122 
 0.51509773939004610543 0.40350283573675410631 
 0.51539842994724560654 0.40117763225906982738 
 0.73179407580926869592 0.62237374018112956442 
 0.6704438742090074177 0.59879572792905422229 
 0.51488238527928154031 0.40276771047443438167 
 0.51092683427801588447 0.40512933180013116496 
 0.73257794090482897253 0.62165714328034316072 
 0.36445933696990634454 0.22974821278248744316 
 0.38057672411351395336 0.80553762766263248274 
 0.51168573359868230188 0.40558147594284849058 
 0.51513958123797631838 0.40292655081849776399 
 0.64009008753303942019 0.64911693283998250781 
 0.43295447970811817839 0.46758234833797324148 
 0.51130539921630435707 0.40580865006284466689 
 0.66650067967107851086 0.59261130649646664992 
 0.51538246714986468699 0.40315108195736831798 
 0.66171017189611402998 0.63223481920445345761 
 0.5196667743983429677 0.056161603786307807973 
 0.64995763484031632284 0.65020577286255254457 
 0.65738331843135644483 0.25186018611942034839 
 0.66590201028818563067 0.64776434066494037456 
 0.51555756286275689071 0.40213390480097382929 
 0.51457483465229292285 0.4008292811294066893 
 0.50742020788958808186 0.38399229596818340582 
 0.67049520058214473472 0.63205134879256952285 
 0.36865369514883117308 0.50972907334717509897 
 0.51458549391444852183 0.40111220011076481606 
 0.83592515995852623156 0.42253066699694807884 
 0.51130258757983448881 0.40492464850108877972 
 0.35085928765210677716 0.21071740855103865409 
 0.68434616164500328139 0.2248149866896825555 
 0.51435575197826910454 0.4010077947853746827 
 0.39683454630449488398 0.48251191509252672196 
 0.51093206910423383249 0.40469920490741134733 
 0.51520054282630034503 0.035275372661471501856 
 0.7078143282570255046 0.22831384893652012513 
 0.51483768267245144656 0.40099250312874923363 
 0.62210143917179139272 0.16098614575160632989 
 0.51169012118054446603 0.40430174448761785344 
 0.5156439696213470647 0.20179786897217336095 
 0.3547531034809011663 0.21534019533731127427 
 0.57209355326966138122 0.18610998758545024834 
 0.70866583398156657303 0.64037414937357539646 
 0.40083893296614453439 0.4704884783871410292 
 0.71913275630262896154 0.63903964132387036656 
 0.73782555127991944488 0.62348353507746911983 
 0.51369668309394711514 0.40103654715008574261 
 0.41670560850254462215 0.46910557478670672493 
 0.65552417194639778231 0.66570008662738899829 
 0.405763803398229983 0.47270577533633384437 
 0.71408997880213287424 0.64254823244623904266 
 0.7390366230999193542 0.62377832216989859138 
 0.51368075565740489719 0.40091485461689208014 
 0.52663293337492111945 0.40671184114969521906 
 0.64829661787640990855 0.66488752424561792242 
 0.73735915031554599697 0.62303897697558840996 
 0.64445671323278497233 0.65763702783452249179 
 0.46586276459564945895 0.10672322779577719798 
 0.51236642960146094872 0.40433993443600596551 
 0.7392716037414740482 0.62335482288832277931 
 0.59004598836236887838 0.7548220221389537743 
 0.51439290262466730308 0.40302458789385375848 
 0.51299011821120787946 0.40465464313588683787 
 0.73960264097442562914 0.62275933498230162666 
 0.66724299673278109069 0.66288577965421457971 
 0.39065704310890742024 0.47552179959435803003 
 0.71952043497399986727 0.63411490956781779715 
 0.51429101545630606651 0.40299036660411852173 
 0.5883104329999024884 0.75667805560251122365 
 0.48104128442370330809 0.2984120837415125127 
 0.51271157504008701977 0.40487481848887468816 
 0.74089357331064098489 0.5623724351697918511 
 0.72291784014528903679 0.63651072327761715197 
 0.40654430559957083213 0.46090231883935517398 
 0.7256188360744335597 0.63472577252326045638 
 0.33747500558513887636 0.40624259913443411252 
 0.46604517444087550926 0.34754498951888523894 
 0.39561006195418779718 0.46766884823750748401 
 0.48025018804202906919 0.42969963290565255098 
 0.51454134795246808665 0.27111205293436940744 
 0.39237391441577396112 0.45355107219312573719 
 0.35836311619554156449 0.21594898899238346157 
 0.49182486178951134725 0.73041045419386163573 
 0.44969600934786169155 0.34665676431555164649 
 0.73447936510737277249 0.61620446786665861172 
 0.52820228992620743558 0.40979617222715708502 
 0.47525824891725065857 0.4267293045641113447 
 0.73528485751913830182 0.62032797468293787713 
 0.5150591014621275221 0.40166369241049365568 
 0.39095025228968854902 0.46584410465202347185 
 0.48059813213521940245 0.4232002489202170703 
 0.73621550649228306717 0.62221645017524584986 
 0.72586611281923996142 0.63222713188863299827 
 0.73965583621126096414 0.6173202840092392174 
 0.7275187178905830887 0.63349212959454104244 
 0.72109048624847060793 0.5259591688745742788 
 0.72885280621509951349 0.63236118246405825793 
 0.3342323934277027786 0.39472943095169726879 
 0.45365642340096784535 0.31844704369205584227 
 0.73807391770044472601 0.61954197730086013607 
 0.51453089150238862093 0.40153570256374493397 
 0.73771508148576714348 0.621182937666632351 
 0.66427344244654773497 0.67855354077464535845 
 0.43694212936830800764 0.15422567874026724133 
 0.51438950799151406112 0.40142459158235477279 
 0.74000124184666304927 0.62141515295279403652 
 0.66460926938772191264 0.68440396309325335356 
 0.4160156763898228971 0.43570038227367680062 
 0.46203058326710239045 0.57549729855616449381 
 0.45382006294724125395 0.14224456986184697005 
 0.44088180916522667907 0.32927906195348533025 
 0.37698265875048719842 0.1928794980036383222 
 0.3267742606607353939 0.40245980817289528364 
 0.65437576645504524908 0.67756696292275886417 
 0.41888585080481188783 0.14411261286915022506 
 0.51456716759128373617 0.40134346704796808325 
 0.41590561502496720125 0.16685707439453284495 
 0.65147877585930646926 0.67122391575286188825 
 0.72180593666953962728 0.54135130837041822716 
 0.51472052742748652943 0.40148831759606268266 
 0.37199085446531182653 0.18441567340974904243 
 0.43579603597285920813 0.13279213857734545323 
 0.68112173099456130299 0.59095700842064280423 
 0.52349653230275394744 0.40660760925148037304 
 0.6734763979212877727 0.66568624731738401668 
 0.4473171783389645606 0.71615387238744232512 
 0.71125044871508280586 0.62981267996779133345 
 0.2544048252301083779 0.35111129960357428947 
 0.67328293896894364501 0.59250067609959677917 
 0.60977629470491956365 0.31661747191727190875 
 0.40312329734348967269 0.1362242235440127569 
 0.51277432567958070031 0.40358427082756997972 
 0.73839148030403467526 0.55483496328902592865 
 0.51296531655934229921 0.40376786313948753726 
 0.52356479407401179671 0.40774296988220809501 
 0.51267239132757558284 0.40417868581836319253 
 0.40404043081625223843 0.15033740165372669328 
 0.51239538068678025517 0.40398150612550154381 
 0.61000023640997391716 0.29662725216811119955 
 0.58538763726005349497 0.75590464659264644531 
 0.51659238213363001258 0.40520318175868136334 
 0.6781582866252611197 0.63193823708337615308 
 0.51818412566718996537 0.40286104889302570831 
 0.72103648767383243801 0.63029905922940188123 
 0.74287426135073542088 0.54492469923832320688 
 0.7166841111246440299 0.63025562019575787076 
 0.55990580268620915305 0.77512139520423306571 
 0.68561450205851515172 0.62527898544558979665 
 0.51793648661285773827 0.40056092882849736458 
 0.32306678763710761082 0.34856489483110147942 
 0.51581080706122584001 0.4042471866761333521 
 0.48801350701252782516 0.56622989532418033232 
 0.51705347703039616913 0.40317368637793427055 
 0.67897509990627480381 0.64237807381918732297 
 0.24560278622567824347 0.35828418393502597938 
 0.72664581091909985489 0.630234251631624387 
 0.51714413512708956588 0.40123447632766234827 
 0.47697987931111068827 0.56025662226248285069 
 0.3076481624579717189 0.26482661350731034888 
 0.67992699367424136447 0.63749201233724250848 
 0.29132558588775653297 0.26697534140166373495 
 0.72427488336327527918 0.63022927427234232134 
 0.51616991461070638181 0.40184792220271575713 
 0.33798818778391437334 0.19495912431103021301 
 0.27750015648345788266 0.27261856073571089087 
 0.48606309154438986919 0.55454724843240721377 
 0.23202608885463779642 0.35685822201830985634 
 0.68801366181285583679 0.6371825329796348969 
 0.27021130947795196642 0.28727292169974733005 
 0.72305284679012371551 0.62748667089928500396 
 0.51463336183824626158 0.40275470305420685291 
 0.69091504374469636662 0.63102674314550422086 
 0.5228836140288388723 0.41219577475602159344 
 0.51481325290036417108 0.402151425800308715 
 0.33793676720772630739 0.19493824066564835462 
 0.27281116987609743685 0.27777892398285558562 
 0.68427188701705654594 0.60037489580502745312 
 0.28398152541692200934 0.25232383126080060176 
 0.70879959365913014491 0.6244406864710835281 
 0.26863809254838055818 0.25735609849632573587 
 0.65746762728035934575 0.69767997909341505913 
 0.51483043996976962653 0.40196354702770226153 
 0.73598217095138362964 0.5263869787282673407 
 0.71124042173133550371 0.61813865300545633996 
 0.27071886170841197305 0.27174744803983347241 
 0.50978508167859082345 0.56317325892909653184 
 0.52087632412600437526 0.40926307823336088854 
 0.70718163078719376013 0.61922491386894473742 
 0.28619434281826205968 0.27544636157510593577 
 0.7020345130101738329 0.6199401273823819114 
 0.65469572967484412906 0.68406360247566100341 
 0.35369216355836696764 0.20107709227136949526 
 0.52110421467604750578 0.40792723839098421479 
 0.51458199374775248636 0.40183542099627456157 
 0.65964940871534771816 0.69093850655850475029 
 0.51447487949364423265 0.40170281183474448872 
 0.5145935291960005431 0.40294998584574381884 
 0.5897732309157479591 0.75255490171724681581 
 0.522371315874670894 0.40722343163082086459 
 0.68939405232189399086 0.64810066176110814329 
 0.65268041823459366224 0.6924437900892174147 
 0.37163779624565962401 0.25059672223030643456 
 0.67863977224295812807 0.65510559982543314916 
 0.2671024743595389328 0.28901048153785474648 
 0.71854228751690829569 0.62238664973113533296 
 0.33615914068446400842 0.19653936276727154708 
 0.73610926251254849007 0.62684684365544474094 
 0.71332147437448312211 0.62243800515013969488 
 0.65528381713212913162 0.69964695396041498565 
 0.26220323438353676515 0.26315202553339661629 
 0.69546538931192536381 0.65069189265312332715 
 0.26270788974179254405 0.27694013883462204051 
 0.72068892860674671486 0.61804965373272791052 
 0.33640544159555746395 0.19631751761180996074 
 0.73642367215360493571 0.62656365243464362536 
 0.68989582910919400316 0.65436529782554120338 
 0.26760465789098969447 0.27608492938889894752 
 0.71612009418284994222 0.61782300674948242847 
 0.25647996103590442463 0.26830702256459154631 
 0.64897331542562752826 0.70533087216399181774 
 0.71215231076562723889 0.62009328953471132273 
 0.33623295527351199086 0.196889438171947595 
 0.70506621181372175489 0.56128299123403979642 
 0.26696235950360897027 0.28256835758674825332 
 0.52210879420853284483 0.364546498193898727 
 0.75331069998857258518 0.53638339281659330737 
 0.7253507431619407031 0.62544220432035080304 
 0.3368230334866117448 0.19656574713955951572 
 0.7110870202396110118 0.60027013492541025919 
 0.76423155130270359336 0.52762304758187239528 
 0.72232204415489686955 0.62413307573632459402 
 0.33667908985992373028 0.19636774007165122558 
 0.72169218175383920144 0.62028371414870975276 
 0.25570623321940827433 0.29074280328132490192 
 0.72584588253605764052 0.62011297507889284741 
 0.74977217486249614353 0.50165757117960974032 
 0.52187778284788299832 0.3720858260632872172 
 0.3368053148522779372 0.19682555490123937458 
 0.47954873161532751702 0.40088418899220451541 
 0.33655697815278173834 0.19700736112063907401 
 0.69956985697614826325 0.62202533107844171223 
 0.51459051322813820217 0.40265973637404639529 
 0.69409856807143477386 0.62441913880345856214 
 0.33516590718982330888 0.19783562411245159129 
 0.70107362021282870757 0.62901971501393483255 
 0.25975213199431945732 0.28181943676346099537 
 0.69431830572212460684 0.63148862451949894226 
 0.33509967922124955786 0.19749362798686337372 
 0.73449262817709026763 0.62830295883536568802 
 0.43581253779263501302 0.27038098157705786617 
 0.70154365989587696983 0.16340377769796052276 
 0.12200786335399343985 0.63477828821271853332 
 0.36737226219512064684 0.19931042498764126036 
 0.41632472130258574294 0.79983771819969140537 
 0.67940904231278365089 0.58207973392660627976 
 0.25801619750100063255 0.3664328934110031577 
 0.41555991934584468606 0.2655342267644299481 
 0.33536201715475694174 0.19725733815998713894 
 0.73495414944702408544 0.62788726302075592578 
 0.33577730318624743333 0.19772442682984930906 
 0.42400260722514193645 0.28401545897795382745 
 0.24092105861398091515 0.37064758021650540121 
 0.33549908451739118842 0.19796322076316361094 
 0.70409686913792479679 0.63644900566101092476 
 0.36751679018133925902 0.39737726027497888293 
 0.48886494983906780831 0.40217922944291645271 
 0.25178448346208237574 0.38529693436172030019 
 0.70571046380320390234 0.63939513050661989091 
 0.33570234345603910953 0.19736893265093694017 
 0.71276933662811547965 0.59029775408288787109 
 0.2649361738444049319 0.27200000656492778761 
 0.69721061207218848477 0.63962476894034936414 
 0.25540391280399216134 0.27306777948081945029 
 0.68948869514710386941 0.58404479045013557581 
 0.22669853147404753213 0.29990697543531402713 
 0.70650424920720245048 0.59038504233432687052 
 0.63779528385770434262 0.70701500794094807034 
 0.39115718427043344452 0.26989700083583628709 
 0.28457419760415592069 0.38362419010814080567 
 0.48697052328831968993 0.40435751819773801952 
 0.33440945638966096398 0.19848763543768901951 
 0.51719777069462224972 0.37740004286834810676 
 0.22651670800004539141 0.29855519308072547835 
 0.41410203176064025454 0.29759068488134304831 
 0.33468799789778519438 0.19851833400933321938 
 0.48113415411653104314 0.40459729022052970393 
 0.73227360736084190496 0.63030164822617207321 
 0.33431581755676098577 0.19819965831387148514 
 0.35297612520352927845 0.19440687571827428015 
 0.23599673117172315084 0.29642958467336866235 
 0.36917832751816564985 0.51146968733407516261 
 0.22197462780042465091 0.29938624586650280923 
 0.33446849485396040746 0.19806214067909577725 
 0.73287849812950844886 0.62975681838362429499 
 0.23008268658048541822 0.30536658746630856998 
 0.24840124757177153847 0.29889616283471509561 
 0.701077350273619615 0.58965976569540323737 
 0.26861234185398918939 0.37981338827195676444 
 0.35538589646569718195 0.19354464226644021996 
 0.33462542564541331025 0.19823603792009431013 
 0.22769865045854800756 0.29423057392551960065 
 0.60935623892368862009 0.74101428257613333184 
 0.35822040918762598771 0.19234829488254034935 
 0.59277771694282943571 0.68203909794426487156 
 0.38372824755648138328 0.19371443902977564244 
 0.22206746611210620435 0.30041672406389696715 
 0.33761627224723850249 0.19682280975205562745 
 0.22004908310053405973 0.3011205990258075671 
 0.36784887376608821352 0.51266713671822905507 
 0.59045611440512413282 0.69281902570525466523 
 0.44503706003634063704 0.55363385408856835568 
 0.33742519017551036997 0.19681580887680175107 
 0.29966422956481508777 0.33478683733085051744 
 0.25207867151611340617 0.28817537118008140773 
 0.31835739474379554093 0.29564946112046708304 
 0.33729052472456300116 0.19698033941164866389 
 0.31059510781637861276 0.32307821191821978202 
 0.24409641974903967254 0.29118828525351814207 
 0.70956864081767301311 0.5854508232395717604 
 0.33739214731699596062 0.19720191313772891806 
 0.68885094234449328887 0.59333942413106299796 
 0.33772753571982278009 0.19698752207382841384 
 0.70363219622520833951 0.58460572511064345935 
 0.23939553862545076557 0.28951424559596089514 
 0.32404441311447401697 0.27795863096862394315 
 0.33763891383943689384 0.19719254101693817205 
 0.45770696633722263158 0.5509982901133224642 
 0.24984702651828885611 0.27960566494588789954 
 0.30308288109152020651 0.28291391420836625725 
 0.33724336041090485772 0.19800913965037841846 
 0.69547454942488629026 0.59157492331784289341 
 0.43500521611286685486 0.1959618222433314183 
 0.2788345122712372337 0.29799917449275759029 
 0.33704248849990026127 0.19835262068379777567 
 0.29376859155724838191 0.316570713780449986 
 0.33662549046928424978 0.19830473746987001271 
 0.28831238421304722364 0.30434480899755761429 
 0.37456391779466219338 0.62142859820787543779 
 0.71393766299814520604 0.59931488097752083632 
 0.24187295980455045252 0.28146366272637457495 
 0.62296099146710126604 0.72876037563888607096 
 0.37163588971519712079 0.50925614185739997986 
 0.22264766855577319826 0.29878003279837372919 
 0.56167620674956053595 0.39895818848906583476 
 0.7697550968131554594 0.50046045340210276731 
 0.33673363119205168559 0.19765477814190707262 
 0.36140906710978026872 0.19098043552630319941 
 0.2382018174751863171 0.28477028931215780938 
 0.61948703461270215875 0.7318893957267526007 
 0.84937041313904915185 0.31921321992810713919 
 0.33649593402738880998 0.19792937693707010616 
 0.2651097901765098741 0.29423187866771338683 
 0.61858959661469026248 0.72124354958568959173 
 0.69845604029125940571 0.57924749704944478168 
 0.59010053051507993516 0.73529114851085197735 
 0.28306505745243176753 0.28443581279674590157 
 0.33707306571694950481 0.19769844673728154127 
 0.22265537842117552603 0.29976985357858698666 
 0.62453704202075421836 0.71311183892098106707 
 0.27684608832303636561 0.30748417009101336461 
 0.39585962410227620856 0.49150382547302690073 
 0.51094077879478516646 0.38009424293285321017 
 0.26676720262076109025 0.30997216424291651471 
 0.39163963401875739878 0.48721641417170519217 
 0.73494172659075340803 0.62522647666760200469 
 0.33605133618953886288 0.19942879418013420567 
 0.79659432256816087303 0.48239363370943288967 
 0.33557909382237921525 0.19971460125648665684 
 0.48991957627730353675 0.40489013054125072566 
 0.33515469607549452924 0.19940056854106402717 
 0.7355424284617585462 0.62370723277902917481 
 0.63712494427331844982 0.37498101035262526581 
 0.58841625985860612769 0.74857142429987577614 
 0.33599123210322784372 0.19892671746284162904 
 0.73588932802519135823 0.62273642250605132364 
 0.33558583576315037522 0.19873952989199974994 
 0.24448359922353260498 0.3016737818098555457 
 0.38932232012700079826 0.48400245190993840261 
 0.25542910403340918224 0.29536625669570848451 
 0.33521686208190831779 0.19894660593078442035 
 0.73378431226030826906 0.6267693060954068196 
 0.38515216925044976071 0.4820687026545068532 
 0.49129693082810094173 0.40780302608649143803 
 0.25943855547314703669 0.29377209961917372105 
 0.33811871631338874522 0.1967421016829279945 
 0.73267144515594118115 0.62598846408178343559 
 0.33824308260840579843 0.19667537872788345976 
 0.3386979057144581251 0.1949894074411644973 
 0.33836692994519501632 0.19673998325720370994 
 0.7342643638854898791 0.62446882054459229572 
 0.33839349093855769501 0.19689275794830185529 
 0.73391810015702463321 0.62554771399212194538 
 0.20607883413591471244 0.59555451450265006752 
 0.7353586285087199137 0.62304637582156319198 
 0.3380968472273901404 0.19689796750786403567 
 0.33859868390351460787 0.19515923313653024684 
 0.63244868524112418662 0.66700115221253142295 
 0.48922124335062994183 0.41053238038564737744 
 0.33824748801879761517 0.19699713039664332181 
 0.734772432118037222 0.62361601003405664478 
 0.33825423040786262163 0.19745211821233027427 
 0.73370484908258448709 0.62345069285686427474 
 0.64250543030265017119 0.67654471559684214998 
 0.33868494938574589259 0.19532943240062319856 
 0.3874872970592041499 0.50146333670661202842 
 0.48251572812600596052 0.4134359690223804451 
 0.33851162423782127364 0.19757523963012768586 
 0.73542509015451051901 0.62226706362949979479 
 0.33855812354710262957 0.19790351009618858957 
 0.28330881317309447587 0.31409913620872897955 
 0.33824112460762567611 0.19810319334554762905 
 0.73469564604714121536 0.62151650606179864589 
 0.33800175120214159818 0.19757277254194202665 
 0.5279254763074036072 0.37293270254941962571 
 0.47050532156040242304 0.14904552930899697682 
 0.2742888773573268768 0.31788013284201271924 
 0.33794850879804899657 0.1978847954805872944 
 0.52851553347181956521 0.36514176069806852931 
 0.38163679367582525881 0.50094639304937327307 
 0.73124053043918391115 0.62834368337969359608 
 0.33835692494124203211 0.19504813748207694424 
 0.33872352811135603146 0.19935167755374108567 
 0.72801586493384062848 0.62875100131351391308 
 0.38693878797229369626 0.49792509378017951738 
 0.72845177927335125201 0.6306225158660639929 
 0.67687959106207618021 0.59735700809927871902 
 0.33895645404904717335 0.20008190442622497685 
 0.53322161059623052193 0.36932074904745404442 
 0.3383465801312980914 0.20075787941324499397 
 0.73016131962813313194 0.63117380587143800952 
 0.33747408735377926181 0.20052912198069083871 
 0.33837208734678964062 0.19526926296996607868 
 0.51378836451447984501 0.40209918063098243346 
 0.3384425971149697121 0.19515917896700257783 
 0.3381637972843181128 0.19906055565813091102 
 0.25542353803736161932 0.31827841233228243434 
 0.38196547062128277661 0.48976159314015427215 
 0.73148914657158226049 0.62490765062573716548 
 0.19884881748295957227 0.6265990652725320631 
 0.58765134332330881684 0.75123191633762320674 
 0.73121001681049091481 0.62662996717355678999 
 0.33757510048066519115 0.19921745686897154859 
 0.72779880438434430001 0.62410650444411641669 
 0.084156721040324081184 0.42351991153204371354 
 0.23373462334064634693 0.63346489017901286278 
 0.67017929193841774271 0.58793051818236674588 
 0.38073188320187040246 0.49710989046585424278 
 0.7277144023904997816 0.62658218659670528172 
 0.33723171667222057168 0.19978614372191552673 
 0.67493657886072710994 0.58708606025800447181 
 0.37759767304501984375 0.4893916509721902286 
 0.72961175276993839312 0.6275417680562705991 
 0.51472386211984288984 0.40254546182883083061 
 0.73339460742859874376 0.62206882500951510284 
 0.37465955802849326695 0.49275650839997697794 
 0.73219834841098496714 0.62328021088588259069 
 0.37112308556569334472 0.50682952716473173016 
 0.73015011800610718495 0.62340842626569958895 
 0.3677726808124179847 0.38532650939137907953 
 0.58767789201154041479 0.75396668906786967757 
 0.37329661713384348909 0.50492653362099704228 
 0.73368041990689469856 0.62035708448662163494 
 0.72478050512946179396 0.25949230959880226211 
 0.53396803853157381869 0.3738523041598980079 
 0.52697557171954012567 0.42768710321738867552 
 0.7324394297519332131 0.6184184661104967784 
 0.37256156135734225243 0.50623475246777549508 
 0.33885282782726883211 0.19593327692082254665 
 0.37453878587470906814 0.50399834119237985064 
 0.72941455723518577869 0.61856613347648004009 
 0.37451304303718763178 0.50685907566272681013 
 0.33874557014426615043 0.19575124024583726023 
 0.5145744566069899717 0.40245152301599163014 
 0.72847533637845363064 0.6214683957459169461 
 0.51455135207398883246 0.4025897878015027298 
 0.40717856079280045911 0.67486785961446571491 
 0.24894086356237299373 0.31132272086801332511 
 0.52894682612919607934 0.42118520076640819649 
 0.33857307848707790532 0.19604335479350099014 
 0.37269360158016184847 0.50261047420158555532 
 0.24367961885501215891 0.30791277698564445409 
 0.39500425925362508961 0.38927420160407777416 
 0.33843401273064999124 0.19582493995423655431 
 0.49397453359366488845 0.14231809345111517962 
 0.67500268368157900767 0.61296849889557614155 
 0.37618635194272076472 0.5082745422192416207 
 0.42236263110789323827 0.72111264096295379922 
 0.51372474043630744767 0.40163137166704487857 
 0.33843341673521526447 0.19554030532509952822 
 0.51385858427894648415 0.40176924977285177754 
 0.67599288782236433004 0.60414299829499706895 
 0.37029066229254770093 0.50328850133490710128 
 0.33806401600714791611 0.19549416282797668631 
 0.68128565971738397344 0.35133733206996953236 
 0.5222139006346596668 0.37999320559415550314 
 0.37349065135247005998 0.50830825836191029232 
 0.51841978419755607721 0.38076457649067740885 
 0.33817897595299617475 0.19559924290694241655 
 0.52316839443043583469 0.42665571639707022822 
 0.66231260979098682817 0.59947054350919459775 
 0.33139747210706388403 0.45577038569055872141 
 0.33817864292238641877 0.19545524162664976164 
 0.35059456733928417993 0.44388543889552217747 
 0.33826326495384351212 0.19638232305209077366 
 0.52203581294531842261 0.42347100702494988589 
 0.37017183394599179058 0.50843901344123509922 
 0.32753404003102676301 0.43246566393487373414 
 0.69889296796028810288 0.61855080193171407821 
 0.52196033526646024026 0.41806606928587908278 
 0.69201149975907405576 0.6208206065307083632 
 0.22541263246331508241 0.29913988098218308176 
 0.69611133829032434406 0.62111474341542083355 
 0.59144554399498883157 0.74849177958646440079 
 0.33847455664109904472 0.19623004920896239267 
 0.51349815870924431227 0.40188323388568730765 
 0.6947024495989198023 0.61672999782411586089 
 0.59358057090270777145 0.7499597004875099282 
 0.67439121826342041111 0.62587453369251888624 
 0.68056559065594346425 0.62586232379263451175 
 0.52349382246795572726 0.42080008189367007487 
 0.41894227659050842227 0.77026471993315870357 
 0.23328564693094369642 0.29909999906942397185 
 0.25344253957537998811 0.3235771037820819318 
 0.59584470172432746349 0.75201066576721686818 
 0.68309336848307256052 0.62178439370165061728 
 0.2288896114487064537 0.44628725493171284011 
 0.67807971597059146784 0.62044125979555941885 
 0.51413312642448349976 0.40287763067121190597 
 0.58322712354441630378 0.74048402063603113721 
 0.79967581376389285097 0.56959195416892494102 
 0.56153706060544361645 0.36006692705156501111 
 0.33834345193353382308 0.19604751878065429516 
 0.56784115544237800943 0.67139349993830610419 
 0.49677590008016581091 0.412213519034608733 
 0.22794126275470821819 0.29876480625543616609 
 0.49518500490311495588 0.41490776263423978509 
 0.51418284452672802232 0.4027933836402978196 
 0.25048421608624471535 0.31710302099786719099 
 0.51553990027902574234 0.42824989379949851553 
 0.81079633299416931091 0.49480012554048719009 
 0.31428963812192861615 0.43620925454541686905 
 0.4903534618995732397 0.4128373910420628512 
 0.2255099104139365318 0.2976674220261598669 
 0.36135155176940092492 0.2046736408882567082 
 0.79513394949312343751 0.27622172813791534551 
 0.64690080810960981506 0.62513915179577783654 
 0.22421600504162977896 0.29952854982196863709 
 0.63828979011058595283 0.62253757020310884762 
 0.22898423543548401815 0.29709767703437445219 
 0.51577120695210132428 0.38265588996852123449 
 0.36609246996555966369 0.20401890168563424632 
 0.22357078354841630752 0.29794857591045281753 
 0.59798002137463790451 0.7512609306280473298 
 0.3664160598544499714 0.50668990508147737639 
 0.51819744387145216802 0.41619858646506480149 
 0.6373986094452529505 0.61313903277713799334 
 0.51313418361650386945 0.40116249930835234938 
 0.24572866277452393158 0.32251782193779027219 
 0.22928268829283535157 0.29502871184353690603 
 0.73568111481579800959 0.62668657388478754555 
 0.51711090586907859645 0.41741100165040329051 
 0.30370339791024997256 0.35488186607914729009 
 0.51308572569047572465 0.40100683713402102137 
 0.33596751135229058205 0.19712817798689069582 
 0.51891979378431796199 0.41845682208092749299 
 0.70571494384526123334 0.60861383657042944506 
 0.79601483250722382401 0.20628914546220850079 
 0.73485526409437673667 0.62731379375883256078 
 0.22309193223507273185 0.29837988103050810951 
 0.59628591737854530486 0.75278682333673307969 
 0.71012147343514131492 0.61182912135690148414 
 0.61716931543985009689 0.73397698349856810296 
 0.23407290479348935586 0.28848923323172243061 
 0.33916998111719187659 0.1977163053801203052 
 0.25567262013003488885 0.4523709396070176858 
 0.73387050244196494475 0.62807644824496611236 
 0.23336375681326468334 0.29320212589169097894 
 0.33901227021673596695 0.19741179262426217234 
 0.90211226214460527029 0.44299897476666288965 
 0.3396832276445243548 0.19732660775093116556 
 0.3136472005397663021 0.40339429370753954185 
 0.31087674167119744295 0.68848280589271027008 
 0.5134388887047695027 0.40111456814837415097 
 0.52140025749064555782 0.41311656541006752663 
 0.33490086105557359542 0.19804575443258429224 
 0.22486288563170550581 0.2967847694662410496 
 0.59997500143034698805 0.74946403650113890826 
 0.73273301884958563779 0.6289842206371962785 
 0.22585504725957891714 0.29589112173434306552 
 0.6027598364613064863 0.74695571382526115833 
 0.36139039832887526194 0.21334038800655932833 
 0.36221185928430160716 0.51326934105463561941 
 0.30865260053112686389 0.3884318215231184479 
 0.73147652955002229191 0.63002842410179094035 
 0.51350076070571104569 0.40128921533924927223 
 0.33419001727556707504 0.19877232965355140504 
 0.60631514538448683105 0.74375341929345306635 
 0.2268724177866876246 0.2949747681498988694 
 0.53711550323352175162 0.37667914519815270946 
 0.57619694693470302482 0.43950115921015714404 
 0.42794636615675624158 0.69595093257302387268 
 0.51357191315361239159 0.40148278281259441869 
 0.33705430270851144403 0.1969242419842303915 
 0.60592565096623096643 0.73995294137622735775 
 0.34046739576837603547 0.19664875494311293003 
 0.56036719721001626571 0.45500234272779849221 
 0.37951290979579804796 0.68296870765821238169 
 0.33700318905105774991 0.19620739649226331958 
 0.34070977188788403867 0.19560149607246216097 
 0.51339973439084074514 0.40141763457205820176 
 0.37011831959556140692 0.20795984382090729192 
 0.7369509932417657172 0.62608869020954027729 
 0.33676098199388304621 0.19599727959650625753 
 0.39802547757717537946 0.74377832977752378341 
 0.61487123401706056391 0.73156644180135099731 
 0.51862952577038334834 0.39871407900238975408 
 0.34016614315731130702 0.1929302243254455429 
 0.61153189334775270858 0.73446062403551370945 
 0.34063021233099899376 0.19308921082290800286 
 0.51300634576579895452 0.40161314448656731946 
 0.337245781277601131 0.19743427601338989219 
 0.51308223695261789832 0.40150432469348962261 
 0.34071175583055668401 0.19358087792957642814 
 0.27985510612822550591 0.4411678305086592089 
 0.33613114056907533733 0.1978358255272051891 
 0.51326466246642155067 0.4016252435498220974 
 0.33663023013915277515 0.19733117188874099712 
 0.32019048399658756043 0.37649016381903382955 
 0.34078370274471209145 0.19458017255913556687 
 0.40065618766837934883 0.19122221040201328734 
 0.82951029097254935785 0.50136631531909092718 
 0.33751150825213538376 0.19638232395649790618 
 0.71728639185313913806 0.60807713551382047701 
 0.33725842217652557409 0.19635181082855598933 
 0.35544354700764835275 0.71727403599862338268 
 0.91349704287358002297 0.46707228359289520991 
 0.69623895845476935218 0.23873987495859291807 
 0.39890393693475417747 0.70567736877264630735 
 0.37665555012926149603 0.20440063418683138141 
 0.33972153956494238747 0.19699848796414642926 
 0.64673754712409403655 0.54370276719005328214 
 0.3394382752809842474 0.19709256998330779154 
 0.40423074730723163039 0.50290959703702797778 
 0.3349103197119603359 0.19871113647614582765 
 0.40366559767943721582 0.49758490438253027977 
 0.71426245592275661167 0.60977722174164328273 
 0.66039714253278347655 0.52974433739959325695 
 0.33927192821785373544 0.19666975007055159663 
 0.3993153355786690506 0.49608771038445981238 
 0.33555147964933623728 0.19833582837059690607 
 0.39169849352671365361 0.19712636069824621132 
 0.73728153922970163237 0.62579096485500140812 
 0.33702650353705743136 0.19575812226752897782 
 0.33867092708605944784 0.1967862063236632264 
 0.10230883970463665322 0.45050177362692633842 
 0.336334538217339718 0.1986233195949397845 
 0.83291203025622850831 0.51883783668593830285 
 0.3385825386305317819 0.19665051977920161574 
 0.33705191314300997352 0.19592409161893209468 
 0.33466932300998680772 0.19953352605475116466 
 0.38137607577904514278 0.21775949391429866298 
 0.24157662367528420777 0.3365351786761677233 
 0.33719318487799765371 0.19595802947920792914 
 0.33891783216780080323 0.19657428583487046581 
 0.33715786538081843338 0.19583391172020664373 
 0.33552679635219601062 0.20032195682333087117 
 0.38934986129590698489 0.50620464758304972719 
 0.33945726183753144323 0.19641534206157604259 
 0.51445622277580260739 0.40262371726700896257 
 0.33792360259364750963 0.1969525616535964252 
 0.39068760100635291366 0.20562942966483135909 
 0.71857964776140137442 0.61560842324866427155 
 0.083808831168779726606 0.54715624609361845909 
 0.33856785588611953974 0.19693793496622380435 
 0.38407733558173323685 0.50204767333610145208 
 0.33958246135897224294 0.1957550252396640933 
 0.51451233885166436366 0.40264480824459603081 
 0.33845889212982566141 0.19666194994103022853 
 0.51446179924735457867 0.40267576401203852843 
 0.33824461979880293683 0.19653699739552654702 
 0.33753877015679695228 0.19605535569108439864 
 0.71182807778885692773 0.61642744356008927209 
 0.37558117107685601299 0.21256662927021388598 
 0.33760796913938795338 0.19797387053443868399 
 0.38286014590591455065 0.50754018776984310968 
 0.33779931880778601982 0.19738530240330420806 
 0.38211364589660234969 0.50394420166434372721 
 0.35188164525046644604 0.2035173492074332513 
 0.65587444337299349861 0.5818710051618949386 
 0.33892544129478663351 0.19802600303307552054 
 0.33739697512546978908 0.19608262021543410025 
 0.3496724194603557101 0.20216159273991074485 
 0.32119875986350182595 0.55468525888110264965 
 0.55320181938685619727 0.7915930070997265755 
 0.33872124967203737222 0.19737595278306505064 
 0.63643392704954548922 0.55966537191848553245 
 0.33825144985127086894 0.1972042014392635656 
 0.54311764535528461728 0.80067590145776368349 
 0.30672712933569123983 0.56771996959311477049 
 0.3365894160277403957 0.19963492496970497436 
 0.60733782007794989699 0.54338094330175723545 
 0.33995665039760186721 0.19500074129155681169 
 0.51345560273140444796 0.40209505954734803268 
 0.33726799784176914043 0.19875275001876852032 
 0.40543893694717780818 0.51167866228875835688 
 0.33821299317609915258 0.19852942154110372885 
 0.33775533683787234418 0.19631607595692179835 
 0.33681936315411281635 0.20107204630454761363 
 0.40497543808335523252 0.50793506727088533204 
 0.37268085419489044297 0.51787690194200475258 
 0.7128755969614746224 0.20329445966003659163 
 0.34032224919597070523 0.1938735732853120175 
 0.33723021865076563408 0.19567601381229501878 
 0.33862705221948119494 0.2017338534907352765 
 0.53884717979312046765 0.7744778470656585867 
 0.72417380220803329038 0.60891668159525513815 
 0.41453709657843756942 0.19650565397624086827 
 0.33908448228717347206 0.19893411447342698728 
 0.036241288922076751733 0.46667771569991095548 
 0.19237815323981050097 0.6707149859996222041 
 0.76802737558836353671 0.24344323864422803827 
 0.33733149361329528571 0.19578161587999906579 
 0.34911742028396269832 0.20085813320545548022 
 0.62282263291665207472 0.32937335548546153863 
 0.72811843467494152815 0.61644730406932535249 
 0.33729821974884016678 0.19571088744832634831 
 0.33848328196704990933 0.1965327133587208841 
 0.33724109640333932436 0.19576544462365919053 
 0.33835655044434109762 0.19648803394171743264 
 0.51348515987034448749 0.4023352262501581067 
 0.78196361600090957822 0.2587276598092217994 
 0.52225782849188162604 0.50249003657770807685 
 0.72679653570917590599 0.61383428825126862272 
 0.54605925557542323023 0.54931360756597324979 
 0.33857539943825742945 0.19631339445319070935 
 0.72444406095287650071 0.61368042713767545493 
 0.54105174562453062226 0.48029342647346712214 
 0.338743339108455499 0.19627537714094825394 
 0.37987726155843543063 0.50831208140719474908 
 0.33893834843667181023 0.1963646712150996787 
 0.33748338615115208716 0.1958549343014263644 
 0.80894456990575780431 0.25437578175742386888 
 0.56651251599601759601 0.49155017046294907646 
 0.72609989891466619749 0.61798996361261271382 
 0.37861142293668764713 0.51019172267576207158 
 0.33877185264031833833 0.19646152776224012904 
 0.12158839279470466666 0.38980491225451024961 
 0.29764284283243180873 0.57590225744012080167 
 0.51711527184256300682 0.3869060453938251154 
 0.40749009078034986731 0.51482571021543177547 
 0.58717918365633436917 0.73944691640319093473 
 0.34747973494104461567 0.19903996745961816117 
 0.51446169483304249326 0.40258869789055246047 
 0.72219753889424898041 0.61535196213406118115 
 0.52754757395002982445 0.43230595860720927304 
 0.34861479899650521519 0.19835702248224010291 
 0.44556255041210585111 0.37756433068697503597 
 0.51443711540360848034 0.40258596347001246452 
 0.59528414869753953909 0.74730424972444164933 
 0.51519651826530565852 0.38517848723732611704 
 0.59388134568181993878 0.74816982574765411584 
 0.34808521510431505996 0.20035079018159360209 
 0.33891675053455078137 0.19614366865633822701 
 0.52717676289086923269 0.43756617616774157176 
 0.33872454293918374812 0.19608200670820358225 
 0.51330367507133423111 0.40238235234161096043 
 0.35363149716785174936 0.51577551096864382441 
 0.51315511833262905661 0.40233517344503511026 
 0.33897744864497703077 0.19573316988142933082 
 0.50364975328514538511 0.78403331269062914721 
 0.80971080858567379135 0.2291426589525031865 
 0.5951842939020048906 0.74280918784743688033 
 0.33909579197210837354 0.19548277757031778945 
 0.38032564731820384107 0.51219532684054736027 
 0.33901135909866036977 0.19469544187291301651 
 0.51447149331261088356 0.40251175010836670598 
 0.75191815102853143404 0.59234951092757104352 
 0.59796899105061451785 0.74276728504211542159 
 0.33904860762602462287 0.19490962234945388709 
 0.53264615312448759799 0.42879817687768312373 
 0.33916429679248533136 0.19446675168464078176 
 0.8231540888385225907 0.21347626211018180808 
 0.38216090375207456553 0.51412405058820764836 
 0.37791514167340728436 0.51251102311051088822 
 0.33967647339872791834 0.19477834348115971586 
 0.36126073216043708136 0.5065315836374935099 
 0.36655829554305169315 0.5090826072178863404 
 0.52266100996284792224 0.43942595991958588453 
 0.33956738782631851192 0.19510175832056733669 
 0.59883405443784065714 0.75049169637376900166 
 0.22424422241411856582 0.2973420042610762648 
 0.83135315111735919036 0.23626006347191327861 
 0.5131445669433420953 0.40215749459043503844 
 0.33886085597767123812 0.19485609555601007825 
 0.513192999650058157 0.40183698732044326185 
 0.33909099862130503977 0.19596951596001632723 
 0.59950071437822338716 0.74485876149046248429 
 0.74966048393850015508 0.58824677448134510271 
 0.1407819002601801428 0.41057222802893678093 
 0.33918932013515035173 0.19515817570029414529 
 0.50233354090582771345 0.47719579677280132834 
 0.33890808143540934738 0.19528948398881823545 
 0.339388838818982852 0.19603522287438601701 
 0.38113476766420051334 0.36316951438927103091 
 0.33890075080931780782 0.19449161898255321046 
 0.52361308255537009071 0.46856706252194202378 
 0.36075337028789655758 0.76871570933678912141 
 0.3751095799367455963 0.35244622132580699647 
 0.33915148355550617243 0.19623600177409264433 
 0.3493007759396707379 0.35749472709293012018 
 0.33925982394194703629 0.19573671884034044011 
 0.36146393621113037664 0.35138805114424492837 
 0.59367766357766382779 0.75513609791857005948 
 0.37052357245852396428 0.5102580147032352853 
 0.52127665487161389812 0.45044029940241769872 
 0.33955653270629476692 0.19440575037148855042 
 0.53342047479727849879 0.44599696069144045829 
 0.46269713600387712971 0.37714753020029911923 
 0.59482530022268154113 0.73228975671763663069 
 0.59081666947394195777 0.72890263287349765786 
 0.33855784632749330587 0.19642745028531177764 
 0.34892160945621897294 0.37111392788308245061 
 0.46451944479108714381 0.38529024288678431764 
 0.33857654270778869687 0.36249754268069334096 
 0.50816804247445357401 0.39881320181358159704 
 0.32839048786996716256 0.36550282753052981688 
 0.33863133504302694865 0.19651773774913824933 
 0.60325358974747700369 0.73596536322097683147 
 0.33865278627108769127 0.1964014529320296798 
 0.80038379048945262895 0.55272643480631966639 
 0.22645959213688038325 0.32383815028199869346 
 0.5637148172069422758 0.048786214103070414672 
 0.33994440946770088097 0.19414188823381969828 
 0.33125858793006263125 0.3846549559039363908 
 0.50978424614089035138 0.39774916354248229799 
 0.35648088900364277576 0.50929183894565766 
 0.34035818907053450033 0.19481317188108496219 
 0.5524922937347631624 0.027279921210451699848 
 0.22534239057070273859 0.31227682399274020453 
 0.51241508126141988022 0.4445921472665386176 
 0.51120182397155411458 0.39858315218190037976 
 0.50992572147540471406 0.45045181489626789917 
 0.22874360720588313156 0.3162662942280685674 
 0.51753523199925910436 0.42582932728200617589 
 0.34020261097669912687 0.19625817171457435317 
 0.5252677801484316733 0.41413583309706497593 
 0.50846562410273454802 0.40056160832205561784 
 0.5154177365538803457 0.44420280877774381834 
 0.33990650614596806811 0.19661809166701629814 
 0.50522896199332312239 0.74830247440516040047 
 0.74269445780175513683 0.59348023228565049969 
 0.58671448934572734135 0.72532070553346505992 
 0.34676469046776714489 0.20055328115596360306 
 0.59105542967485880101 0.71830005814781239248 
 0.33984503133899840455 0.19577324649459479367 
 0.59800081696774831652 0.71723600133687970271 
 0.34021051773844657173 0.19579774903936036923 
 0.54508163865584635666 0.4644150602537820971 
 0.50976082913532405616 0.40115177589307526862 
 0.51297768693430834119 0.40224980013977096327 
 0.82640847780789017385 0.48539533406528762027 
 0.5411975699004982765 0.45909334347641073126 
 0.34347459620263037783 0.20319034227620619282 
 0.21866910442624040711 0.61313510879681332177 
 0.34528388512094543294 0.2010807488446973712 
 0.33876880192721586793 0.19695537971325446924 
 0.37450917385409254745 0.37355602309572466524 
 0.33888082652556744678 0.19716188591242270189 
 0.57218462573332584675 0.373563614771408814 
 0.33914960847466518734 0.19715043601626530689 
 0.46348638839223127439 0.75840403622217256174 
 0.34858044936850052231 0.20435929120279033855 
 0.6034029246742522723 0.73002678539890708542 
 0.33923666962109677581 0.19689539347232432043 
 0.74007685315715809882 0.59002990596860738215 
 0.53168161012231740514 0.47765014180953635492 
 0.33681497248932967814 0.1961862205788038882 
 0.60987346902026728923 0.72464927342776053187 
 0.33906800767004291464 0.19672477180928985008 
 0.3436543467972510979 0.38539012307088804654 
 0.51136379400959131036 0.39981491434142524266 
 0.52363892969743541794 0.41067373806917284451 
 0.33885989964230955884 0.19676828303074786475 
 0.35576752972344211079 0.38178255030552193938 
 0.43084263248668147606 0.40980794123060276801 
 0.51158963560350789734 0.4881205603751953559 
 0.510827697445869644 0.40072501704662727429 
 0.48980792262024441808 0.79795831895173918724 
 0.51994290663440767553 0.36018656161059148246 
 0.49025911867985511039 0.48131701158547496311 
 0.49829230180526756788 0.49006763605762537761 
 0.34452657573098927069 0.20480358694508046802 
 0.33700561990048572003 0.19650235535706164769 
 0.52105790481589142615 0.34237478526468445583 
 0.33737892478262926366 0.1966350052074730681 
 0.53741243732368870756 0.32280831190637399031 
 0.34522063801556523988 0.20283836507273408922 
 0.34122617056620813125 0.19431199734326939921 
 0.33782370551023632732 0.53971104041324724498 
 0.56105499399959102291 0.78451959135358406705 
 0.23305831906832505385 0.31424452690782778141 
 0.51028211052453986696 0.46728643748028653171 
 0.33802276720462126613 0.19666440978144117402 
 0.57821671004875696553 0.74802152942013622194 
 0.46331489174466639058 0.51401377738517062266 
 0.47919905946292190579 0.7774664635189081352 
 0.35009985541503629847 0.20848982510970245907 
 0.73633738715431129584 0.62579945150655624797 
 0.34119224968813494092 0.19538156581444110493 
 0.34101244710142658567 0.55931070259450765825 
 0.34106862113887503885 0.19653381800587835238 
 0.73600970971136514542 0.62561536595176314712 
 0.42132040404957177282 0.3955912079119308089 
 0.56747905041127411074 0.31047557840177664179 
 0.34833467065351125802 0.2072287127775258031 
 0.73601956062104167966 0.62529352473502908261 
 0.48790828169426347927 0.82018512225894857348 
 0.73670445163199083094 0.62530568516324913642 
 0.45237715435313441414 0.51098906813575939445 
 0.36194927299626111772 0.40617321542999207384 
 0.3373936108144037771 0.19632535483054014414 
 0.73619540734538546634 0.62509092062591942174 
 0.34041322023480086179 0.1977434323134738825 
 0.73649538163498917687 0.62505361533164116583 
 0.33936987027973358755 0.1981008001297351051 
 0.51373246448405007758 0.4026238916412367419 
 0.33965073670485451673 0.19868073770456237681 
 0.53506772988906103894 0.40043424351203421585 
 0.58409867222349309834 0.7129761097502619327 
 0.5502640836630772192 0.31084305817532154048 
 0.33788658859787540356 0.19632464804610547104 
 0.33992890432799394151 0.19759411526012327087 
 0.54171006250227038414 0.3974873893432740446 
 0.44374666593240041923 0.38783234407127892274 
 0.37363099386606052343 0.42238580450298490732 
 0.52603986921332479554 0.40157110351483021882 
 0.33956144941613003452 0.19769573695735756513 
 0.53612259698449404866 0.39212837820269363931 
 0.47019901531545044149 0.48405432652864593956 
 0.73720819064173237489 0.62540366552561132973 
 0.24381829247883943235 0.31514565731883881217 
 0.34273139709978867051 0.44028962005252880729 
 0.45183057712676716333 0.40018566282520229294 
 0.73704590195311203704 0.624995067768001622 
 0.4435982309541384172 0.39751672150573613695 
 0.51122774126856140864 0.3376783242109933636 
 0.45010598619612751659 0.39314108674728187598 
 0.28614834001630434779 0.50764035963537224028 
 0.45515731575927254049 0.49000915658400218122 
 0.73699022621948950817 0.62522698637022533497 
 0.45674496136540021496 0.39442281869703887942 
 0.51359376778456888868 0.4026813418674506373 
 0.25856803265916761259 0.33141302030974628678 
 0.3523721717471130499 0.43135375670510139878 
 0.42548128977163029996 0.8221644179437400668 
 0.51348251376300479976 0.4024944942222065114 
 0.24867845498920809755 0.33035021078971771313 
 0.51360957538868245997 0.40251238559365909442 
 0.35072298083486597164 0.20635891037437523177 
 0.55301495414019519181 0.42475159132390105654 
 0.50800371747184414062 0.4037323205209707444 
 0.33783631794849344754 0.19601036327217202793 
 0.53615163838476442848 0.30202971684470353297 
 0.33801091020234130813 0.19563276686537656168 
 0.53876756107074652569 0.41698069229285861237 
 0.3382239853672707186 0.19624702786438619206 
 0.50098242505083678822 0.40853009490007119453 
 0.50730405390445554303 0.40256433750780723502 
 0.57016600712021903163 0.74544391402288612269 
 0.71775001508853919496 0.59889566898597823563 
 0.5060623145422219471 0.40757743834028520302 
 0.50756015757800609922 0.4007835453158071215 
 0.73627142790995059318 0.62392304894289640771 
 0.50820850411446183426 0.40140496278889536974 
 0.27507908693026006386 0.55712180536845223866 
 0.71953382243284025321 0.595865020810754209 
 0.33827009627897280941 0.19578078405350371471 
 0.49577272992179427513 0.40474371433903588713 
 0.33837126759675273391 0.19593360203328713531 
 0.37848944430151137963 0.51835450788389603183 
 0.33859776243021999509 0.19617818837627029604 
 0.73677077268113488895 0.62416988736151224337 
 0.72629642841647701346 0.57149090056702189777 
 0.49855498910565954063 0.40270435427905343362 
 0.33839682632683659724 0.19613767167700696392 
 0.73654196206126898439 0.62454974830429021981 
 0.33844835280229607077 0.19603499938948876213 
 0.50246326041795497108 0.40594615564910935257 
 0.5091567248456323469 0.40369752673445608027 
 0.49954793327804780656 0.40563118175426599032 
 0.73369934817624582468 0.57184929638538695151 
 0.37921035718907775136 0.51506849755541395108 
 0.25662598297864824826 0.31160119917939399503 
 0.51964033588321811852 0.31257045407853184527 
 0.33829725064757026898 0.19549281345281319111 
 0.50661769873492301652 0.40601650095571018007 
 0.46219534552991914378 0.47010147664134943613 
 0.73967005857905698818 0.61440192935834003762 
 0.50947768683648131383 0.40179272711508084992 
 0.50484262440285310181 0.40602395805645091764 
 0.51011973349666117628 0.40171047354849209743 
 0.44515769068706717571 0.81425903195041415827 
 0.50975906061968923044 0.40285148637472995015 
 0.74368320308100699378 0.61725680155635742619 
 0.33859763679152987681 0.19560676907738933084 
 0.50400656842911628619 0.40399518626936592458 
 0.37393702301860604065 0.22047429419084291213 
 0.49295024411443061352 0.400522559207368678 
 0.51329979777293932575 0.40281264046537479384 
 0.33850871551426137129 0.19592422994490055199 
 0.74491177975188926919 0.61501153269811770219 
 0.35865272014073340534 0.5118954526639134528 
 0.38150165211821218669 0.54971391697016891431 
 0.35906054445448287726 0.5086364553520987819 
 0.51316184200390124737 0.4028796384418230625 
 0.45121301373019778724 0.47462803139957976395 
 0.50078463665916639336 0.4001890949404294795 
 0.36779126340784384919 0.21492870936157823514 
 0.63490770635535576094 0.65794365580249725145 
 0.49715056568477783427 0.40019501523670752974 
 0.33865277030867912966 0.19547327183031898423 
 0.45568895149498472863 0.83444420377109562725 
 0.51321407992687317901 0.40250823417628228684 
 0.33811321159389295943 0.19511276328288407189 
 0.74824755277967214262 0.61235360444364428378 
 0.33813978765685032135 0.19500085170091549513 
 0.49605070660993377807 0.39866200717842825707 
 0.3382292104157323398 0.19508291227402804746 
 0.51414711207370988877 0.40261454683412267741 
 0.33828768712519191597 0.19524743523990648053 
 0.62513313615741561424 0.67854834946422604158 
 0.33819378051158949239 0.19521365965606879422 
 0.7503175868819865757 0.61179187029012982446 
 0.25067512890499082934 0.30468253447509785481 
 0.51412788794928576674 0.40255067941465050296 
 0.33825668954817461609 0.1949558190378262168 
 0.36998330174398130765 0.58624512033895204155 
 0.25267352158641137594 0.29864338384859723252 
 0.47537029221404392132 0.38390379287478926251 
 0.7364864111614142228 0.62311417044877481786 
 0.33839286836925480673 0.19490483059574603697 
 0.64483803025348007676 0.67105299174671484419 
 0.33850608129904097288 0.19501936726724322657 
 0.631528100545728166 0.67491737853700572991 
 0.35475246194711762548 0.51208170806113195717 
 0.5056778016728978864 0.40258571718237257109 
 0.25988060288716674506 0.30157205197197101132 
 0.59861253728818319964 0.69076469767481907258 
 0.33850653273106295904 0.19529215084883622122 
 0.50356028120571660889 0.40156434630188053703 
 0.37295581908000108307 0.19769709155585460381 
 0.33855097469960854228 0.19485568308052322872 
 0.60129883204166589827 0.67591985185771197298 
 0.27233895809753905226 0.29229728164200374785 
 0.50320674059008985157 0.39866890423840906088 
 0.7297780129070902122 0.58663737516123237725 
 0.75302796590846499125 0.6042504598574996999 
 0.34198279076529569664 0.51335324646451585551 
 0.51424304218029215363 0.4025471617415347092 
 0.27000698750459745101 0.30061904313563314606 
 0.61610268012712077201 0.66761885942717924536 
 0.31081302709493169312 0.29061712213412643768 
 0.76234044879576123854 0.60322020917285223973 
 0.5285775246085759882 0.38975383870385510443 
 0.73104888064501938327 0.59940926779721670492 
 0.37727587856465572003 0.5588938004093271239 
 0.28678488142902214264 0.29268370996216985791 
 0.61922989562180463796 0.67526474182031337445 
 0.22478667164398050127 0.30800049146052821403 
 0.51904344355982812154 0.40600378299510292424 
 0.31068405112186381345 0.3031995829251432073 
 0.48791174573880896626 0.39684787981991209715 
 0.33494526846707084466 0.50789854390776256743 
 0.52234578941833009758 0.40536784821965293757 
 0.3642150711718139533 0.20893706641939074897 
 0.37914377356447004352 0.54242415388722298175 
 0.70578818929636966129 0.64287272896950098389 
 0.61854038406343669898 0.68219689089858259745 
 0.50957278836218189433 0.40594065073446433667 
 0.73672885129270282434 0.62385657793233872948 
 0.73583932482875924475 0.62496136151122838598 
 0.51942706276868511051 0.40204852086908504649 
 0.70193832198871897177 0.64036758918206815316 
 0.48396739739388411339 0.39157897685745096661 
 0.50981059421811769639 0.40644941350179114581 
 0.59004665037651238269 0.71360288667087845571 
 0.73565082982430107794 0.62579385559692957131 
 0.52056044258833977789 0.40237459793639529515 
 0.70144766460363006111 0.64966624282705465188 
 0.51432116972088171014 0.4025697868157459558 
 0.73665296416698233806 0.62596633611237095796 
 0.51438400599356726151 0.4026077024555497208 
 0.69855335366717064005 0.64646867307215372112 
 0.51434884088076571196 0.4026360593930138343 
 0.73636057472956761849 0.62617724744679537086 
 0.51907054558389043031 0.39973450477076233334 
 0.69889097075642425683 0.64313609938456783865 
 0.8433380881157275244 0.36157544651773698696 
 0.23024137635514452249 0.30391035033574143043 
 0.59155212896167452818 0.70099730057632225755 
 0.50860841423972513731 0.40632127102671711238 
 0.73736438981932417303 0.60580408878794600458 
 0.70251444094516335426 0.63276401018986583313 
 0.73736881786031627239 0.62395528117163367998 
 0.69839797751052290486 0.63211981773443948196 
 0.7301245865422281156 0.60419730606715205123 
 0.69566881475763298059 0.63544355712258415725 
 0.36373538554263940004 0.55709157618441262905 
 0.23172413277218328886 0.30509049967156920413 
 0.73379459860014439876 0.60149732948643674924 
 0.6999660784143454384 0.636123449532285834 
 0.60093326022507109752 0.71016843882463509541 
 0.43874823893147602005 0.47032845758136004877 
 0.60381181552787754896 0.7025321425007972076 
 0.50775342579113402763 0.40557195005695251266 
 0.53556032856008417564 0.43775538872883512642 
 0.73724249248677364843 0.62512697199203848264 
 0.63141050489087180431 0.68221786826637786927 
 0.44364842600823573004 0.46659549354760043727 
 0.47570404790672005113 0.38926282769912806669 
 0.50740727355474990468 0.40417505495782929392 
 0.63811084580674293232 0.68575780822751519761 
 0.23046404764527822495 0.30964513042841962376 
 0.47577918011811820564 0.39348981003474270413 
 0.50808540067416474439 0.40443307694797853147 
 0.64800489375764913635 0.67633492791437632707 
 0.73771408348040945491 0.62540136886806885208 
 0.33715377676273544649 0.19564348627852423679 
 0.64470271715952298663 0.68455682740070578074 
 0.35311735841442509765 0.20612134097816930955 
 0.72108806694072169474 0.59855643617524001421 
 0.70022564365345574267 0.62538787429773445847 
 0.58180207477827927676 0.75040695311413008195 
 0.69683701785906582149 0.62784474837032533401 
 0.63147652984106994456 0.68945174994428903847 
 0.51015269299915078083 0.40473160178614558946 
 0.42471748273852610867 0.3843021729549082055 
 0.73586824429005015524 0.62420168124862795977 
 0.61303781547145230757 0.69397849351926566008 
 0.50977083770587483524 0.40504347833202325457 
 0.73625917786345518312 0.62472350433918732993 
 0.41981361614210160882 0.40833980219206639228 
 0.47354246597249266548 0.3967405460061586564 
 0.60982019613418081416 0.71528674860496876953 
 0.50918194534483729452 0.40429686534536168896 
 0.61442716371228678351 0.70679223916413069784 
 0.67909805468268802375 0.66186841619977621054 
 0.46866636711730536025 0.39632823516024767718 
 0.74640282658912493474 0.58380974349978864701 
 0.50966142262401681329 0.4039874379843749197 
 0.46141417477732221686 0.39052905328000919738 
 0.68459319296966336665 0.65804686674509238475 
 0.64306712225393525273 0.69672671751307957422 
 0.47182204216930972995 0.39237407680483671335 
 0.72521325464758112922 0.61593229980883146268 
 0.23981086432524451046 0.30352702435466671904 
 0.35703060278887727153 0.50049581582518509748 
 0.73654669233241931714 0.62432910521302331652 
 0.64359389298440927707 0.69040009975452176771 
 0.73022188746942529036 0.60645078324824752691 
 0.72117305847515633666 0.60501182951078835703 
 0.73754631580106222444 0.62477748205016292449 
 0.54469000348885465712 0.37524120305679925513 
 0.78952096885417699657 0.57873850233935486553 
 0.67853996005166539174 0.64850271930571379286 
 0.47565854170478677476 0.37800773671524529052 
 0.57111719145938799613 0.72935118342238303146 
 0.54300427677052409692 0.43059454926880053049 
 0.5142853314745678972 0.40172579173641526085 
 0.71490889921182543265 0.60587120217240608699 
 0.73711874759776940813 0.62452958003857284019 
 0.36123135851748960912 0.50227163820231734981 
 0.51420779306334818415 0.40151975936863804062 
 0.62544001880124888704 0.70009905195399724231 
 0.73634373459903523784 0.62369185927738113318 
 0.46006879404638079123 0.36759050855363467614 
 0.68866548846025876784 0.64228848935607640858 
 0.7060135480271915176 0.61339916855472431667 
 0.3584358074691679219 0.18885728640679644297 
 0.53697502854451040211 0.43341330450195708623 
 0.51375924331996325467 0.40145985250743021489 
 0.63721746363499121024 0.23420413368995984804 
 0.736178046960947019 0.62326823750516813227 
 0.73639797501303738692 0.62282031309528185226 
 0.64662093324349934065 0.61594803944695653009 
 0.51475253156473155247 0.40182008928064760767 
 0.55517100324200852057 0.44126117247054469361 
 0.45710337467656125821 0.85477294550132820738 
 0.49316899177294032386 0.41137555551713711477 
 0.51438002454200304481 0.40158170802805132071 
 0.68846197404756226401 0.62856020642421128741 
 0.36831935874600396641 0.52206984928716704264 
 0.35319521657605063014 0.19203868961017089845 
 0.3709788996999287547 0.52015927515029258821 
 0.73647399531230184344 0.62384054235319696957 
 0.51437849128530188647 0.40253631021405811286 
 0.68368917763190606429 0.63486699455201345277 
 0.51435296054682599909 0.40255973912487469368 
 0.51465059182272820948 0.40167296610645480959 
 0.69101371961666702148 0.60902392610540723172 
 0.68776560778399964402 0.63267092320681472817 
 0.51433240447250927474 0.40253544540508623406 
 0.33815237920423130147 0.19488292945896007469 
 0.65452229002572337446 0.16984424219370064524 
 0.35555823655398083316 0.19060431515546247261 
 0.41715123139051507595 0.84977846030033088454 
 0.48734436381682599837 0.41430191534717375479 
 0.33805835485022411868 0.19493430383691009999 
 0.79727871655768212111 0.562803491273425327 
 0.73672916899866480733 0.62355314193006017298 
 0.70189038855254493043 0.59640553588674172225 
 0.44459164188997279954 0.50490436547725492389 
 0.53183726759350269386 0.41960673842918744247 
 0.51493253704836605689 0.40182816517751729357 
 0.51438713606251851296 0.40253523256569262445 
 0.73867001439729862433 0.62454035442065314321 
 0.73729034449700370235 0.62425579070269243687 
 0.53484952343741387626 0.41990369604345278987 
 0.73705063286694627589 0.62399518690293187539 
 0.48459272336246167479 0.40654858654797076944 
 0.35096517580539265957 0.19515542049310982686 
 0.51425298142876563201 0.4013379767460518166 
 0.69937228816946162002 0.57157758841320460697 
 0.73721938584596435895 0.62376379989188079911 
 0.48296562061791575848 0.40121574870366127907 
 0.51407707106862543522 0.40134350385041134279 
 0.54633898747537246177 0.42343913837306879078 
 0.65998743764685730007 0.67647879308382663499 
 0.514194785337306004 0.40117195365837698962 
 0.51439683983397466172 0.40252649230290676874 
 0.73876208626319650463 0.62445742457149344684 
 0.65782363783174124805 0.67184101990756095457 
 0.73887041143423448641 0.62435985524337955788 
 0.51443398879061130735 0.40249303194734392664 
 0.51368387484181576852 0.401310943022769262 
 0.59161805347651696962 0.75349088164257138622 
 0.66813495104768860777 0.66941074709758208172 
 0.51443569274356404364 0.40252825345680343094 
 0.34947608881338781961 0.19395896281299851438 
 0.39175334143446038926 0.51873685754542298021 
 0.5136110228209110895 0.40115161712888475209 
 0.37680413645804927691 0.53092777334046392657 
 0.73216366253539577613 0.60779227377547362376 
 0.6120179309747727503 0.24956444728544865952 
 0.51398452142014838806 0.40115375063902597441 
 0.43458791931496720817 0.51399641411110152944 
 0.36718870324244418102 0.4981937417041543692 
 0.51176851032832715305 0.40018778774662028264 
 0.37160233256647856592 0.52375454277046873397 
 0.51439154875280679313 0.40123286908762234582 
 0.3687354942660224788 0.52467287613815727365 
 0.42914349165542436948 0.5183042945043762062 
 0.36870224103930510084 0.50156977954011194853 
 0.73065863475698389351 0.61191973979514158177 
 0.37214156769999662266 0.51530832567845530345 
 0.51192588033837782557 0.39970456146220134652 
 0.47000707277473635637 0.42464925246540818904 
 0.41574590693428825627 0.8746327319287423574 
 0.3674912613798714256 0.50306213871239302549 
 0.51478543426576184316 0.40126624673815453059 
 0.38218149050930727562 0.51762187907937828868 
 0.51494600540321122661 0.40145575595503135702 
 0.36943897354631577423 0.51447729265067099202 
 0.65292657614931803867 0.65856893829903362381 
 0.37941118380502619756 0.60372382313147487931 
 0.72818756492815384096 0.6116118882125213263 
 0.47759455350513030369 0.40352546764555324854 
 0.51484340009522233661 0.4016548981198503343 
 0.46732872244441925336 0.41215351625905222166 
 0.7269973382949872498 0.60925784550233985648 
 0.66632093134333147955 0.65570852682158120572 
 0.73863787664223412577 0.62448885387962005389 
 0.729903112834962009 0.60926710575307563289 
 0.73860335745715444133 0.62442849098623676163 
 0.33841706436334728636 0.19473487827162661024 
 0.46571519618097911852 0.40103097516300678649 
 0.33826896227749847501 0.19481447092047007863 
 0.73856387453910932184 0.62456210256176836193 
 0.44078524506739347188 0.4969870807017985892 
 0.73861514215447454657 0.62453781764397053866 
 0.51245477529848737497 0.40039370071097923898 
 0.36464847561137631038 0.52004018101978499722 
 0.5152122029776754486 0.40145595843420678328 
 0.46389355746151778037 0.43257905813119484906 
 0.90597102183166133837 0.34565099130513726733 
 0.73850515768082347634 0.62452055016685059652 
 0.51356329000532763285 0.40099552893159712275 
 0.58059019828948865705 0.76692408018208424458 
 0.36046340748353222772 0.51931928391675163947 
 0.64630127907187540082 0.64109339993918523781 
 0.44217826025027101577 0.44532286568091272727 
 0.35766532937086992217 0.19562448229867360205 
 0.73852200919652322142 0.62444043110338409708 
 0.51340155871777759522 0.40093156275132607602 
 0.44599325629753533429 0.45026828436116017595 
 0.5137458414989444222 0.40075576622952152617 
 0.51398937032620783949 0.40073061877756405158 
 0.59706291970158009708 0.63441027820089490596 
 0.36084914737818413188 0.19446944021122211654 
 0.45122612901353453818 0.45230257043780425219 
 0.51411053936313544366 0.40096024623099774109 
 0.51098564809852120572 0.40125775587637957376 
 0.38670311944338192633 0.51467812646252497633 
 0.51386268697920045589 0.40095741572693355259 
 0.56049011345004551288 0.5887842720701149668 
 0.66719515684704600034 0.63947862356307738629 
 0.52153108456310770524 0.39958562892123600241 
 0.45822653313928046748 0.42186180097479952789 
 0.51133622544837686874 0.40090489220883279708 
 0.39176614136160381463 0.51354243296321289147 
 0.46036942400920560781 0.42816127548994498131 
 0.51427819475713876241 0.40073967595729964586 
 0.43017899718998642289 0.50420979683267685978 
 0.73881886617929726224 0.62430346971226646779 
 0.35311025668277173928 0.19850512279762619339 
 0.5609117566459834725 0.636454529954471937 
 0.51486395218313318889 0.40066497991085597841 
 0.73879336605835410623 0.62418455872004141582 
 0.39910468345589150685 0.87702416378474357117 
 0.93899467519372203927 0.32142796720579480674 
 0.73860213292585275013 0.62426625179970507418 
 0.51516138222057428209 0.40087870795037383598 
 0.53368663584604558725 0.65160224554150991683 
 0.35468716708368025481 0.1962536361666035456 
 0.37141843206779251441 0.50491799680230053937 
 0.51505642848595134531 0.40120457963000644153 
 0.52360179394264538821 0.61675742837013025621 
 0.33877973192985250117 0.19433927996827335405 
 0.45660948248474947375 0.41553967872849667531 
 0.51183328417702955715 0.40142626679621062902 
 0.52399221521986716343 0.66581667243962094904 
 0.33868851732890081774 0.19450079139637510561 
 0.73893081962080797709 0.6240999984402232359 
 0.51563564061444921993 0.40074490798896400534 
 0.43673573222389894255 0.40345904631183365785 
 0.51258048862709604254 0.40089851838624707137 
 0.53412912357810948816 0.68174181483780071922 
 0.51235799134511383901 0.40129412878029552258 
 0.42662292753498964881 0.4165424382462917241 
 0.51863932835771386909 0.39986655992932340631 
 0.42936927690407489244 0.42447238708210571767 
 0.94411756431520343913 0.40546630924564308618 
 0.73825803112573940012 0.62477040638009340157 
 0.3642225086729714012 0.50501019975349725755 
 0.46591497642150353498 0.62749609172255416123 
 0.52252257425956338821 0.40082322168499762149 
 0.7383438982146666163 0.62470542887447699787 
 0.36678790076655071184 0.50445902581903256934 
 0.45810853120308386854 0.60794915466023036199 
 0.44816394963296179998 0.25474771473260465759 
 0.73834117385068809281 0.62459627854934951507 
 0.36034871967294607176 0.49735912337450005616 
 0.43907382278552348209 0.63013292823090150119 
 0.70759155908179693917 0.22851449885286700958 
 0.94061994321897124394 0.44264247528533445797 
 0.73809020260599667029 0.62458463311920109362 
 0.2194707155836768675 0.30359294486684790249 
 0.37239382800764897485 0.5074443641219064105 
 0.36370312965673218253 0.49929619856104417996 
 0.48982292262666421445 0.38960943009902149203 
 0.52007020109456880697 0.40325644498885843126 
 0.49650560056934722741 0.59498166504086891226 
 0.22060746751742973948 0.30454055075951685927 
 0.73837400904143646319 0.62429063158191666627 
 0.36860277103110333785 0.50384230207749636232 
 0.37479963664216864316 0.50550024585735509053 
 0.43494055569032674669 0.23871286084984860709 
 0.48792012260758427233 0.39203893721094695834 
 0.51913847787292877189 0.40136664904397273412 
 0.48837722631947577678 0.39472387222365207249 
 0.96937880728662140228 0.41673914166809877813 
 0.7265916533883739481 0.2114009654245402603 
 0.49152718131933115231 0.39678517922854888988 
 0.73864915852322388101 0.62435503507042000582 
 0.73853099411272493668 0.62375420783602708585 
 0.47955709978023913775 0.39221144761491394393 
 0.73834461122409367206 0.62404919602820108082 
 0.50318537503127958033 0.3576981684143575313 
 0.35650410006520849571 0.21988034041648907291 
 0.38759249458303057789 0.54373089036969357579 
 0.52439086894045483511 0.40289476169729188104 
 0.73854063867362362839 0.6239990246378197547 
 0.73889349469006393445 0.62391745998216763258 
 0.58676055871076759907 0.74313847564303958659 
 0.42963959978982357857 0.49152013346683026684 
 0.58583334644306683803 0.71921842483685149983 
 0.5116059990542874969 0.40172264206966906697 
 0.2039182266492692297 0.66032075169368420475 
 0.4256421161352446636 0.90648702869723607467 
 1 0.38915839408546898381 
 0.78914475463198885397 0.15505889827976535034 
 0.40312924954185647142 0.54594189791634561981 
 0.44051028142921333508 0.48375702866610809094 
 0.52484057983521514856 0.40439272722229518964 
 0.40374059965681413642 0.51961194049861858524 
 0.51196494916683343845 0.40174428187955862901 
 0.57696745695935758302 0.74188269244867866004 
 0.51165507259450704325 0.40239197749438299079 
 0.73786257135202359958 0.62503493603864013206 
 0.35166038231551194349 0.21352965581879715384 
 0.37608376866982462516 0.50671945292944475803 
 0.7384303601727996158 0.62455648397920282555 
 0.44974673632915646015 0.22677768032280434807 
 0.73774155124169149556 0.62477544346338009795 
 0.50776775462412948592 0.36310273730611569709 
 0.49496766732743019412 0.39523409825130295658 
 0.37506163811516918249 0.5079228218196493172 
 0.73792025013938045142 0.62470404673018387065 
 0.49505417582654204223 0.39727730886116291442 
 0.49903537604782322035 0.39670331999102048659 
 0.73779456591857162095 0.62433441564757874431 
 0.55451771694878881913 0.72139481120356507837 
 0.54261538582383483931 0.69760947359435787618 
 0.5692960527521085945 0.73644100338869189493 
 0.71709345858576356569 0.24121821946756702437 
 0.73796964334446846223 0.62432127552773530876 
 0.53488601977460215053 0.72190868838260369156 
 0.46195221849767587052 0.52951446948989722152 
 0.57374524270079374499 0.6935075139535888944 
 0.73790921937920006535 0.62412534224355165069 
 0.58179594747757068518 0.68748364093140101883 
 0.50248589405336541169 0.39698096373902380662 
 0.50608266075168784059 0.39834060639115387303 
 0.73795677970650941369 0.62390193337578048194 
 0.58490588330900994407 0.6609230352503059347 
 0.50967623325817545954 0.3957199272833412107 
 0.98929606854506413338 0.37727448314765393844 
 0.41707936211077811794 0.89698033420446066089 
 0.61206826216980936284 0.65468620541804278812 
 0.58124396202453809668 0.50845913853789348469 
 0.57492193213070319491 0.74676974557838904367 
 0.49593817430577236127 0.42520429571782608624 
 0.58320803648261765328 0.51761809454287499577 
 0.54511004966738896282 0.38053228762661184259 
 0.49046351273112076541 0.4314646046674435742 
 0.48606907332242077491 0.42735052922009419962 
 0.32583079653188756764 0.46538268292086781841 
 0.59644938691603144321 0.26550292622694726674 
 0.46026497267213917208 0.44529047604850652275 
 0.57777844699061486899 0.26986927245943054254 
 0.56664391541798986296 0.75305044039078528062 
 0.50248374505233706078 0.4304198893877791976 
 0.34367692909823760461 0.47318426745572805814 
 0.57741325383307429142 0.52837747644404442493 
 0.56284635850986897143 0.52816714524407837317 
 0.67399088738160539691 0.21185445744003339463 
 0.55096661904019694767 0.73293132366087343499 
 0.57005651116658806465 0.54035605010797205239 
 0.53592459144213633326 0.74061783488307264545 
 0.49881285897468574664 0.43670641508073215764 
 0.38316395764615585051 0.51130738653559759666 
 0.22220735967705307345 0.64384758664609320622 
 0.43570429136105731649 0.89742394883545262285 
 0.53366958405646691688 0.72924093205151996333 
 0.48583126462273418245 0.43973062132979723327 
 0.38089871326204050028 0.50995895000757907045 
 0.61402599214282427287 0.27517985781091092168 
 0.49470414862424494373 0.43437802463315361434 
 0.3511018098132409615 0.50198866393017560483 
 0.46775078396362645972 0.45156986629453887971 
 0.54799868607317603342 0.50298786965878816702 
 0.48035089296636102052 0.44744390856767257691 
 0.70714123819068341881 0.35997227145486732081 
 0.4651085955412155859 0.46416549578235594131 
 0.59366968575752698811 0.28411301265435728869 
 0.46930709228876799077 0.46963615450514922811 
 0.41140424196427965997 0.53664294449772709239 
 0.50876028205714429742 0.4337235374858325887 
 0.51085062883303367087 0.44079318179300297498 
 0.54338497760436810236 0.4913048921989043305 
 0.51506877979388798749 0.43456202770766738652 
 0.41572334188524379117 0.52046558077713722668 
 0.55488127942324527719 0.56139994203660859018 
 0.47463015463425045626 0.5222380191585842546 
 0.4953169367777231491 0.44454882173487453301 
 0.50284904878100422643 0.43852810582399770478 
 0.40631902030186672903 0.55703062408554471219 
 0.50684306306874293835 0.43989682699509496944 
 0.42922702712219279464 0.5592129267429326589 
 0.47845698349446441622 0.46074152835385651095 
 0.53002764441000915774 0.52573265042667072233 
 0.38426099036947730658 0.57203251181110204016 
 0.49799770300485396435 0.45691871210316220564 
 0.4741690729796568804 0.47600207839339014892 
 0.47986906120339140047 0.48338265747944869632 
 0.37578924992343659683 0.51300504654419432082 
 0.49192800020403776307 0.47090100070795215537 
 0.514168173220538538 0.50805096947995531664 
 0.36831029236864837317 0.51918939183216961109 
 0.3858042486305540697 0.52720373947619436628 
 0.51548390552557510347 0.4984350370284065801 
 0.33316893031132560621 0.47549772968447001631 
 0.52312668410016460729 0.49309616085046364953 
 0.52577453961908682256 0.51251618855729852431 
 0.46459276479676270277 0.36181516816803416248 
 0.37682012890157140506 0.50934707523332745094 
 0.36325145914386086643 0.54441815064188381346 
 0.46954025008985988965 0.36627384904200094295 
 0.37149100011675773025 0.53907389126884319719 
 0.38876623576315966213 0.53675797964765203929 
 0.39521284836142261954 0.53875238545976389393 
 0.36982473438562157853 0.53012678738271001855 
 0.38621536840488207565 0.50963705005000481396 
 0.48154054140553786967 0.37706524174164318675 
 0.39307215748743828954 0.52345018028375844832 
 0.33761394497422148042 0.19526872303550799059 
 0.33762793664601387089 0.19524100352388906732 
 0.37230627235495428184 0.51024873103366441551 
 0.33763148043107837903 0.19530393622876496273 
 0.3654625038496777667 0.52480537475117317037 
 0.33768537951299593125 0.19523309389096885069 
 0.37412196768751360132 0.51133858932949238785 
 0.48313493062651274856 0.38149642621635843076 
 0.33765181275753108903 0.19522665713583298164 
 0.48632788011742689172 0.38392130128445262072 
 0.33770343326757129576 0.19527192919042882235 
 0.34801968285694168115 0.53052744393557138558 
 0.56760478898532518155 0.77862013982327382688 
 0.33767523643514513187 0.19530838749402287813 
 0.045572950522151017827 0.4994359641947518913 
 0.580206931333182796 0.35964872505158995697 
 0.39560242663553224496 0.52686431326421800936 
 0.40428927709641337973 0.53139468910726228579 
 0.33747643607991173464 0.1954274332049036611 
 0.79570521238875857595 0.57316830585789380059 
 0.55058419611147169093 0.36993225769831844518 
 0.33752531190080425905 0.19538276929759829104 
 0.55501502557329052134 0.39336893744895173874 
 0.33754456370303748125 0.19545168030405513093 
 0.54035715893959468392 0.37914383000360124543 
 0.78118464196091985663 0.58624709712092415437 
 0.33740675775486966836 0.19563382071114590599 
 0.49191131832626117104 0.36151163405172886955 
 0.33739426859840854211 0.19554395836166124645 
 0.33784291194261700797 0.19520045959389065171 
 0.48714744720423197588 0.37881344693120977407 
 0.33779313836372232283 0.19532599982158480034 
 0.49095228668324863985 0.38572778423271980586 
 0.59581686164742908574 0.75320930549942721743 
 0.37325229233163637055 0.50780023538859264676 
 0.33771009550583358516 0.19549218230168063926 
 0.37354117243343282206 0.50776404008822961789 
 0.52201612655042872735 0.74735429613755899325 
 0.099392051730498767736 0.42365118704942500427 
 0.49334731150042721026 0.35170240767733224052 
 0.33768069600928524165 0.19540839938870332992 
 0.33762358555958948969 0.19547264468638883561 
 0.52463216601938855721 0.36023748727193682928 
 0.53150459314103637443 0.75368509655965898464 
 0.51938244979737657747 0.76639973257919147276 
 0.60674120610833259803 0.34385262240975578152 
 0.53020995096760847876 0.33690577136068960984 
 0.33765646475801819326 0.19566935414323274878 
 0.53112927407142684899 0.34736951409373745259 
 0.33759455765134582794 0.19574832658455551537 
 0.33751444770213528956 0.19576428799724651664 
 0.33757999520584558439 0.19560708128808651507 
 0.54006290369434706289 0.72864863393705003869 
 0.33754826416603417316 0.19568073490431830974 
 0.54094758570278356213 0.35413962205374560632 
 0.73257435326108788498 0.53696737392803550737 
 0.33801061970111884181 0.19514199570875565004 
 0.39349513724879281451 0.50948013923944979187 
 0.54499241237551954153 0.36437823129760393837 
 0.73057356627280656269 0.54880898209562534174 
 0.50326986380067639804 0.41103792426147806038 
 0.33795114966333322792 0.19533371079396119607 
 0.49933557624266639019 0.41212344085491370294 
 0.7429390376423682385 0.27197892486797464739 
 0.81696114028513056038 0.44540441716519491022 
 0.50235420101869832088 0.42091259996314528413 
 0.49739416032606426077 0.41753986302550544218 
 0.3379392195952622413 0.19551074708965454629 
 0.50674086800521778162 0.41931144425731858849 
 0.33781844235694014067 0.19549294503247172106 
 0.5084646954322623591 0.4277562280030415276 
 0.33781390198685062876 0.19583197588227810315 
 0.51073950667634893108 0.42907496787584736841 
 0.40354539585192750195 0.51416589930499789762 
 0.55816266428817606915 0.35119908435603691688 
 0.51460961208818301049 0.42539345931758398844 
 0.84342953219471794579 0.48855421989105485281 
 0.50749123227644665768 0.40856168192516306714 
 0.50584178311582006504 0.40969079616239079122 
 0.33777883519710849569 0.19570523156171426571 
 0.32384880254635067809 0.65377998921059710113 
 0.50629618854775471082 0.41241921193855501926 
 0.55559611233080852255 0.32382426927354329704 
 0.87492498832784804108 0.4456960023434216045 
 0.61669035770791402751 0.52919980182056514106 
 0.59236243611540861931 0.33230227043694743339 
 0.39297249698110325866 0.14536712875828153302 
 0.50921290770766736156 0.41256526557721306947 
 0.5104362122700188964 0.41803649919871516127 
 0.76511159864066358161 0.55269629275893605858 
 0.50791176915018643179 0.41544874063619963156 
 0.75280771854587935632 0.57079533078786304223 
 0.59866750522412304214 0.55605242595486215063 
 0.58981733178477746549 0.75046641016405857272 
 0.78939285521541469048 0.54361041945444354972 
 0.60030897762054302724 0.42087511605660499203 
 0.51349244640088698155 0.41641943392390001755 
 0.38308842003581294877 0.45140173865204635817 
 0.32806588925284024816 0.61336701553166150802 
 0.64651811933643477115 0.45540404405714213221 
 0.55138340143415154326 0.78054102512167411465 
 0.5091164411869067985 0.40883083488597637967 
 0.5084622738200170744 0.40746493184602960991 
 0.40294621050381740357 0.42346955464933272451 
 0.51174195941559719181 0.41200505783930746473 
 0.5101503189076648237 0.41037909135992445275 
 0.40832534976489492928 0.43164151538432038446 
 0.64394139712106812645 0.56836083778003165801 
 0.51073873313144768638 0.40865649488163025005 
 0.39814669032736632603 0.43495036705383050002 
 0.7408957002077396492 0.30329993600925042596 
 0.62027402143352072805 0.5785161272025524104 
 0.51394115735253187438 0.41362648242625393857 
 0.5139316788865108121 0.41092836654915726458 
 0.51729030807578746387 0.4145825849284295872 
 0.74306384436126471371 0.43577828430772447277 
 0.59317421209465426291 0.75283277203104581599 
 0.51964260267323747478 0.41012967409746431402 
 0.51833019017053083566 0.4091426543844889907 
 0.64148831888201107709 0.31653856909844790835 
 0.36569582058143879078 0.45215492625120323744 
 0.60775881060552527924 0.59810659136573474104 
 0.59356996189709787526 0.59342026207287534856 
 0.37477329341552401143 0.44928858225933604453 
 0.58492625555992561193 0.579548415508707504 
 0.69451351934425875623 0.43388069619893154805 
 0.29422740662072349727 0.65003464239963448801 
 0.59554122616277915814 0.74921703494702318604 
 0.59721339778131565801 0.57920526491750745635 
 0.68501408192115664786 0.50790446989868442973 
 0.37444698206919213579 0.43222710517752743753 
 0.6645521947310938371 0.57643554959024656537 
 0.71878128550925202145 0.50886770349049448292 
 0.66443695936091007326 0.58534020710915668495 
 0.26690775775699210337 0.64982725748067793337 
 0.54462057397827889904 0.76325386873847556046 
 0.74941411558098691703 0.38032050324506283534 
 0.59651328534171332851 0.75085614054778448967 
 0.64378658733935278935 0.60365072010753817455 
 0.2978315037286388689 0.57573232909662797052 
 0.5290835256623951377 0.81331654274170706032 
 0.33064040256406868057 0.56656271840634331305 
 0.6350928552953759576 0.5937319174205706318 
 0.26584283209489134592 0.604544775628460207 
 0.47882352795794208555 0.85858611545571950074 
 0.6383013727196965581 0.58417284103832400888 
 0.61577951731955982151 0.6097562871026971365 
 0.50708111178836579036 0.37299414756426163553 
 0.3476001553415273837 0.63276839937628803767 
 0.50441532714482983923 0.37560445248912693872 
 0.36082683173861362924 0.60623422970641305252 
 0.82069120045746790648 0.19008295968892513494 
 0.22147898217423303557 0.67981736894583622011 
 0.76374303354471173577 0.21763298553438131799 
 0.33777965638196189024 0.57604043633605961361 
 0.57624605617500501697 0.75589691107179846075 
 0.30889430635533721148 0.60731945653734131785 
 0.51438542263029563006 0.40248727014190538442 
 0.11466723426538810715 0.54985660157433358108 
 0.50253546452085895435 0.35106535013432638159 
 0.51438907936684263866 0.40243564185170999092 
 0.51431413405191650501 0.40250088585562454613 
 0.30747530744579421036 0.5856680633611783815 
 0.4983918073974722418 0.35246937438070968796 
 0.51435254205295322105 0.40250744750776412673 
 0.51429599481575349884 0.40245656837260573857 
 0.58137940857188219468 0.75494895620155599847 
 0.51433294196362644435 0.40241515118485260416 
 0.51455764417979343861 0.40231766595350682003 
 0.51455859403878489999 0.40238079902708950852 
 0.33771419881054404177 0.19513870976035752047 
 0.1424906622304174808 0.4968804425386563195 
 0.50782416176997546842 0.36836064885750485765 
 0.21173885092334387981 0.3777127562979158415 
 0.50294232464848553921 0.3652893789042533923 
 0.51443291280492609019 0.4023274161934169979 
 0.51449327771206054827 0.40227579761371529132 
 0.42365511446087372738 0.8606877456985232433 
 0.43030565338207493742 0.87341513747335253193 
 0.57391098322029543422 0.75080578405951747811 
 0.51463168711445761438 0.40231496352260975868 
 0.33784909193392420601 0.19501721046994544007 
 0.20413460923219881038 0.43528044851617830879 
 0.51472297358461727157 0.36499235993148432255 
 0.51409052140294098088 0.40250739373679778055 
 0.51415239657543276852 0.40250003527603200881 
 0.51418349848193423135 0.40244570053354655759 
 0.51405561292576607002 0.40246154177599413604 
 0.55485595207342919277 0.75705442600674122122 
 0.51347232301545264743 0.40259922310841333992 
 0.5137697869337792822 0.4024860665178255914 
 0.51428699089511098475 0.40228246087268165754 
 0.51316162467211590137 0.40199154193077968333 
 0.51452154605730526793 0.40198845759511814268 
 0.51433005219024763299 0.40212936485261147057 
 0.51446396672187522103 0.40214720632553635493 
 0.54306575672335799521 0.78747568435945480836 
 0.51383144731753727097 0.4023719206879728949 
 0.59735711576567218639 0.65748567414508019002 
 0.51314590208580002084 0.40161122255160303096 
 0.51326228031790732675 0.40105705876843450453 
 0.51386094115564828755 0.40258124811064105453 
 0.51320523207038470925 0.40171066406244421154 
 0.84638330220497015599 0.50722578283228270113 
 0.51339471506567413428 0.40157403001979274926 
 0.51394225656238212707 0.40237583527973364017 
 0.57156843252083489038 0.75855100909757389172 
 0.7449896552642991665 0.47907764657900470118 
 0.51367906431384291466 0.40181957114464672554 
 0.51392424971151928759 0.40217545831961487579 
 0.51391143852737075637 0.4020396676572906558 
 0.51398589198229660546 0.40190599962889589358 
 0.22367754339196482816 0.29886803088420849095 
 0.51399320756263999765 0.40228600077511439403 
 0.72961275118213475555 0.49505276525500446771 
 0.51404338883702582752 0.40220294336225026477 
 0.59698591731453121145 0.75215632792388875671 
 0.22322713804341956512 0.29825810010227749025 
 0.58100740582894994102 0.67424607620553833609 
 0.69065253921559910388 0.55591157230914722831 
 0.59370818887173770761 0.6695288291273743253 
 0.50980904433394436115 0.3825996717328050134 
 0.44697022561871124768 0.781546212929470685 
 0.57051178497395782507 0.68333260049506960865 
 0.48414349250202259878 0.75237557212696737352 
 0.51405142569039274925 0.4020733380593990991 
 0.33864476493664008583 0.80989926766135922342 
 0.84451314526697696117 0.2165309869091938122 
 0.51413071332792725787 0.40195376697637108521 
 0.57978022609653456776 0.75952122996922499798 
 0.2229578693771532838 0.29874832217932634215 
 0.86057096745144234795 0.27381401771999891448 
 0.86194351881867159459 0.51350694560183252069 
 0.61944050939721539972 0.30791283820743498012 
 0.82461704248936429362 0.30446284321312311327 
 0.50537433889820282396 0.38201799407669445596 
 0.76344826191244763436 0.42893725891646400372 
 0.58226652198668893412 0.69891135300058282454 
 0.70416910055138437485 0.4911113303464151314 
 0.22337042653178748597 0.2984947784488815592 
 0.65878492849692871225 0.48470307515464589043 
 0.39732427576130735503 0.25987496313017105498 
 0.73354491303924518331 0.45754520011842136906 
 0.22287973993201815048 0.29857100429614957804 
 0.37250863385455379451 0.50847005439058323706 
 0.50846584817858675454 0.38631811905320478928 
 0.22308169404627206656 0.29858847648201558567 
 0.67510438579005116466 0.5578657145508058024 
 0.23300243586872571022 0.47228200133028325203 
 0.47151619998189736593 0.31578210579613535947 
 0.48453131420855638511 0.33895866029473997738 
 0.36279789295812292504 0.47767342487275377128 
 0.2113671303158384529 0.45992856165937290314 
 0.3949037830203595556 0.49798502706599900858 
 0.43342345947756882873 0.3396245179640005607 
 0.39189156412320352851 0.50192749046649365319 
 0.67315832855157720083 0.47402941076660443098 
 0.50980810583696190008 0.38938991372238945798 
 0.51165413721819130721 0.38878076511769943391 
 0.51286927599863751936 0.39012306617592229507 
 0.43717205656146068682 0.37067595710173800727 
 0.53824071653580451979 0.71135622572016676823 
 0.34255757369635964071 0.48433535587443038439 
 0.41248834251704985521 0.38672706693484137919 
 0.64602753740722207443 0.50337361929586754705 
 0.72005416732737259622 0.43762773029299900651 
 0.26320541931008151204 0.48574721265686721106 
 0.5103756003805243191 0.39449200680748280901 
 0.66578336293087492237 0.56698194701304438503 
 0.3380932322639246812 0.28187012682894951876 
 0.51276793982437285369 0.40286860507960386979 
 0.35191426034283163071 0.23722066793067317358 
 0.8149998329615514292 0.3837923723414880528 
 0.51224919745046793018 0.40255034963142788396 
 0.5127721095447668187 0.4023474959532823414 
 0.35892415842759112232 0.25026323008236422973 
 0.51286377848790953848 0.40192144253937356346 
 0.32310922286435056483 0.25968423791380701449 
 0.56001791815604207159 0.69513349934736423652 
 0.34850257754552499412 0.21283504292734403696 
 0.51265274382620940052 0.40158140899035560389 
 0.35477605662430650169 0.49556157407386741687 
 0.62942227040320652964 0.51580282412283529059 
 0.3166107976682313585 0.48991441578317268535 
 0.51307967193784465021 0.40133621129266189298 
 0.51292645092550637198 0.40097308779867535389 
 0.50091208313555501963 0.37523564534364145517 
 0.3383534162523779143 0.21696474761272929732 
 0.57228509640620106591 0.70267796189427800257 
 0.79687629691863237635 0.30344073839969093465 
 0.51138810382332355875 0.40362738723654761896 
 0.56083667392469749302 0.71688421372495403361 
 0.56878013209672351191 0.71728397707983959641 
 0.5601128281546901011 0.76702392457337498222 
 0.51067249053690877414 0.40303767733678103058 
 0.51179604387183041947 0.40204524963122567627 
 0.37124238906774531532 0.22718520544885562051 
 0.51154390397620252973 0.40277869183721581869 
 0.57774403845052269002 0.71678397692422146648 
 0.36025714910072392794 0.19797070410408476593 
 0.51256380619240360375 0.40114563131190378309 
 0.35168683975860781654 0.46396925376538089569 
 0.3524266296996571568 0.19635543610926214919 
 0.51215525307300491242 0.40149329017166435207 
 0.56851608899636718597 0.42919224542660860955 
 0.51144841012200914498 0.40134560731759560959 
 0.3637564988766807117 0.19323100200775808477 
 0.51265148118626147067 0.40063932869051610552 
 0.59295691485919410635 0.4405068830372240174 
 0.51221487303297974503 0.40008775399580798204 
 0.36205036361635301034 0.18699233169677653699 
 0.51438623304001096503 0.40254237453032326588 
 0.35634136130350152483 0.20405488051468126387 
 0.51437530020336463821 0.40255092280827825535 
 0.50969165608081867802 0.40452873561213315012 
 0.51439468540089516857 0.40253790067374500827 
 0.50755924579036926225 0.40490019370218421901 
 0.51441024830811843405 0.40253669392930457871 
 0.53598208905783262246 0.76191994965685516661 
 0.5079677470592703914 0.40620798486056058918 
 0.51437772660576175365 0.40257473755709255459 
 0.50922502323189011708 0.40640562373081889902 
 0.51442467345663434042 0.40255771287293756755 
 0.35748025884698314547 0.2130067795706006295 
 0.51440645039767807223 0.40258181209292021041 
 0.37048685696684835467 0.20265096692550726987 
 0.7900154948978114211 0.38612472920259560683 
 0.77711166357731875642 0.40991323223622500027 
 0.5099013956599580677 0.4022751331346743342 
 0.50968189945236974658 0.40342565413982739431 
 0.51422270125380042938 0.4026064834185487662 
 0.51694605080670563702 0.4094615478652855467 
 0.50738267103087530963 0.4016908594529786658 
 0.51427975085238863961 0.40258610490214641331 
 0.51734266197028100365 0.40841330772878320365 
 0.50731682409681178036 0.40339495693655769148 
 0.51428327590708033945 0.40265349490857127446 
 0.56025800420462434914 0.44690994535354766626 
 0.50862165305551010341 0.40403212367050111986 
 0.51431795105033994986 0.40260571474371315004 
 0.34624134791485911 0.20417481370517520656 
 0.51401289636161229257 0.40175105156838541998 
 0.34394809070566007003 0.20174978016881292553 
 0.51129380595924234232 0.40039210464618624208 
 0.51408235731719498229 0.40281815194092385202 
 0.57006589846454214232 0.46136591913895991235 
 0.51042658864654577577 0.40117987355020789941 
 0.50900847133266058364 0.40122196321259367968 
 0.60805453086240546234 0.45014677238020933681 
 0.51158429940111094236 0.39921594816825745067 
 0.37010590192763720419 0.51725105675460514298 
 0.51080187327182979828 0.39777983533892874446 
 0.51408428845653697525 0.40270622527957145032 
 0.5086349691671365747 0.39772199856379542027 
 0.50782519113779600595 0.39983467768846753243 
 0.57670396826214498365 0.73090058753341113906 
 0.51451763859333732309 0.40248613015806850024 
 0.51449394707136164584 0.40259102552113834594 
 0.37157773227171997377 0.51246834633165783135 
 0.61041844600720029934 0.46898893051573004032 
 0.58051052039160500051 0.73621025731090061761 
 0.51442187803852357231 0.40272930790668481915 
 0.59316512226848217004 0.4728202484878167855 
 0.58911004131503563741 0.75925019098648172111 
 0.36546503554000853153 0.5148142784381574133 
 0.51785480686652263227 0.41286549816900425247 
 0.58242477334626230334 0.465777136751219345 
 0.36688642873334909034 0.51353401848074187175 
 0.59127793077467372118 0.75729755600816073269 
 0.51440530791913952058 0.40265628233566019833 
 0.51434815792019517033 0.40270035482487737122 
 0.52792282038043958359 0.3822973431544429701 
 0.51422561135072908378 0.4029084865153458872 
 0.59305477042255605458 0.75434283340347951796 
 0.51435421067647779658 0.40289874907942518911 
 0.51383037934789455026 0.40979793015371568377 
 0.51427862386922373883 0.40282357804993440542 
 0.51488914076853087298 0.41020036499369783023 
 0.63130283913092011261 0.46701309957736308887 
 0.51425919798648644932 0.40190721209551355519 
 0.59183663772540617831 0.75506856192946014694 
 0.72412805894515153149 0.33256985123423121742 
 0.51464144154879076787 0.40240767583181702438 
 0.81907209352055965201 0.53001614857451340157 
 0.59738837895619989471 0.49910153481710622936 
 0.58264663525316306991 0.74563340243478093416 
 0.51396961733850221599 0.41220260717044826526 
 0.58666254661162342554 0.74647828698087836941 
 0.65744810453727853261 0.35942248169909002398 
 0.584890555955678626 0.75259678740504798444 
 0.51462870931278703601 0.40257777711045772406 
 0.60048566321233576293 0.47971653119087936945 
 0.60897369783719801362 0.48952796653555080697 
 0.68089474826301377153 0.37511562527775971221 
 0.58346527740101294945 0.75838027388138584683 
 0.59200940095719889467 0.48700757105087211229 
 0.53205516785220230425 0.37927656707322354723 
 0.52618276438492117553 0.37892776442297693151 
 0.59215978242480460381 0.51015220632062530104 
 0.52285096673884712271 0.37616380421401113265 
 0.51540597504085838843 0.41456172315072192802 
 0.58585933121972011417 0.49919455712921911861 
 0.58178171930734867701 0.47799898937160317791 
 0.49005221528006714937 0.54121333595196507993 
 0.47552691445856321018 0.53545185128526040508 
 0.46534639611144146265 0.54338552013295737808 
 0.51451983531266487493 0.40273510456477096264 
 0.51453943599501139605 0.37970768527186582464 
 0.51216465754156959012 0.37735667448036630534 
 0.51389802843933085619 0.40229325956576089673 
 0.70333103332548208009 0.54024075310536512351 
 0.69188085648680863748 0.57400537175448584915 
 0.68426606812264367807 0.57596227263867727508 
 0.62318797260952929484 0.48157897877068245318 
 0.5145276893058158274 0.40306194363892366983 
 0.15241535998898256277 0.58394878236364899937 
 0.51447907212275578726 0.40293309662095727619 
 0.14623253392784493765 0.55302339069316186482 
 0.69789129622302037426 0.58592200273700933977 
 0.51756619883579391139 0.37142541196839617967 
 0.51219820194936571678 0.37269939260719375795 
 0.57380617704887315611 0.47173632423275302372 
 0.51093750762572187618 0.40793483789101503412 
 0.7154946140726750059 0.59518354493925162974 
 0.5114874117805084941 0.40842360848627573544 
 0.5081913501728981819 0.54001586542141233327 
 0.36940478862656916936 0.47859283388441786755 
 0.59458196360425830118 0.45840421665652847372 
 0.70971634771055702728 0.59605256421143748558 
 0.51930502060752425919 0.37493948042773994622 
 0.51414442272675064949 0.40218303331236920917 
 0.51409730867714209523 0.40228253904329530632 
 0.51048153913676408422 0.40946814012359011858 
 0.1257619484202579796 0.5756693510850804385 
 0.69361192199475751874 0.59922245290192821532 
 0.51520496006812754874 0.55441306162571613037 
 0.76955085421431490555 0.3118080882718906599 
 0.11072855343257131944 0.59471428474827592314 
 0.51270304485034168263 0.40386490457023016543 
 0.5128789993367298683 0.41152918045367603561 
 0.46794357730616320534 0.5649664879803740769 
 0.51276361785371071811 0.4128128911600634221 
 0.51087116224359285788 0.41119068122295526768 
 0.68187023260503443201 0.60845751265464598223 
 0.51267683424052634678 0.40451588961485385187 
 0.51205333171646061352 0.40412816011182106646 
 0.31321302340217943572 0.46568516527522796355 
 0.73842595242564224023 0.35868386065163088139 
 0.51131359939279874549 0.40449371221066210413 
 0.51129445640292336961 0.40536457716498203174 
 0.51056194311907732164 0.40491556692118008121 
 0.50990617323809073191 0.40553086221862172378 
 0.098662025798292446455 0.57331574402750640207 
 0.51035686388104339883 0.40644548293546556295 
 0.68360232656226016523 0.61567970531760918274 
 0.68741925979421925064 0.62094976707861515575 
 0.29965477906240500783 0.45312117559844944381 
 0.53220155486290920965 0.58372516510188565686 
 0.51370459207254448586 0.40432196906763234745 
 0.62885053946972668815 0.63148712919481408967 
 0.56437045606518598806 0.43957968750298426208 
 0.72611962197767310201 0.38401400854999656609 
 0.70709024326989866616 0.6023740722613353249 
 0.5139405012887872104 0.40483865936215113202 
 0.70185480476780182091 0.38706743484571926039 
 0.51277426147886184804 0.40525807047613354728 
 0.50820004141958108335 0.40683341377509624204 
 0.66071759129497620311 0.11807712689727224709 
 0.10208979553029066956 0.6126644933816057792 
 0.51330740732658142189 0.40475550762180118047 
 0.50885757390711261472 0.40691765382192485179 
 0.69992874423626461056 0.60469263012714935535 
 0.70014759683519189881 0.61278296336336834926 
 0.40406172585057542612 0.61716014877250280346 
 0.51129022539372215306 0.40625465424897860833 
 0.51208829513021769664 0.40578911092655506332 
 0.70148016360921372492 0.61753526669628888701 
 0.51298230914313325268 0.40612808223996232915 
 0.51109139420725369085 0.40729708169805611817 
 0.51217449595501118864 0.4081035391115504507 
 0.50875973203186519722 0.40812380429442390861 
 0.71077467727493726102 0.60694007827579332659 
 0.51403186913811316217 0.40250900510454068471 
 0.50994242009621260081 0.40879458059606649245 
 0.51396448526421723013 0.40254272734085738694 
 0.50957111884618677689 0.40958677673480275994 
 0.5146488530491654112 0.40429392985756917867 
 0.51404935807397622582 0.40237935583817102669 
 0.51534108898742581051 0.40426030989996813991 
 0.71129215065302353604 0.6148806413167795526 
 0.51521531335148751385 0.40396954266904155917 
 0.51498296952151734196 0.40383771134612622689 
 0.37624728365470089253 0.4854568689765242917 
 0.65251162990723043933 0.41166703844332375173 
 0.37525060162291223875 0.48040348695614421004 
 0.81672674573674253207 0.33034371981627591586 
 0.6358784073849895746 0.39627963829876888813 
 0.51434333451920521973 0.40539697593010298737 
 0.66643847908060116492 0.5440496534228221881 
 0.51452732633829945108 0.40476323097508087878 
 0.7222553546266747837 0.61172802772393675141 
 0.51572190339554213612 0.40542294877315598889 
 0.51551924764241863208 0.40473230592381698179 
 0.51500772654860227373 0.40455619120199376448 
 0.67505236396520662545 0.57256197745225767548 
 0.75172340375892787723 0.58352278340452501393 
 0.42253844619894026513 0.57574366914438290799 
 0.74916891846598721028 0.57800990758887960119 
 0.64841807478846069657 0.56032656457522755922 
 0.74296274382174976036 0.57153893035665415123 
 0.51330921400863993576 0.40724391927641145905 
 0.29717992065964266013 0.48090908976390295271 
 0.65395716723267227621 0.44437833529807191368 
 0.51400759211841584584 0.40624243931718934109 
 0.5150036056836310161 0.40596186942621415028 
 0.51368367205392584385 0.40880974859450874836 
 0.74555953880326186756 0.59760966370398915792 
 0.51571077764534511978 0.40934786929719246817 
 0.51689246801261423681 0.40753676711393793664 
 0.51593386271948638022 0.40632309689895990124 
 0.8028626780021446141 0.35944074155840005647 
 0.41457264383237935057 0.64779738381442375506 
 0.61986767279508203643 0.42528762177498602437 
 0.40776162426581852305 0.49391831407780806273 
 0.64042273744078015429 0.43383617251201128662 
 0.41349922591157867169 0.4958683491937536103 
 0.41235716685214945931 0.48882588701791501729 
 0.51641400348105903628 0.41607576344656793665 
 0.67340356642704446433 0.53251710322507905815 
 0.73941039491367754888 0.60012791595611758577 
 0.41873121095764287425 0.49217827869663255402 
 0.61605316938681753403 0.40528679347019180845 
 0.68240602515483872459 0.54294435921080397289 
 0.73787587184256009376 0.59822621988822177741 
 0.40924007387185079576 0.50517612484664220496 
 0.23474330880471788729 0.50002833492651066472 
 0.34162909831527021876 0.1934406917312269103 
 0.41429120088965348812 0.50827983172262547473 
 0.71594142574490704511 0.5840862666689256022 
 0.43322143588398537295 0.5978971781521842388 
 0.51659081530722694708 0.41896791634775149005 
 0.41973139548263216358 0.50488521551696996514 
 0.48099424955506964174 0.61271420000154919183 
 0.41412458774177240972 0.5020532214732573717 
 0.71949744468713305867 0.59062715712290081438 
 0.34510758881202835413 0.19342287688142992264 
 0.72020724580300943263 0.60197859684923094026 
 0.63174514798339942434 0.45103214420180348654 
 0.27942014134115911173 0.46219400559279694152 
 0.51375850714779192074 0.41512108914056561337 
 0.51481780606164806446 0.4162156976942464337 
 0.41284279277958041421 0.51434824712213700337 
 0.72335661879241908157 0.58455848237688290414 
 0.43335129782503767348 0.47417203237191207776 
 0.66659981122150024913 0.5033503985331420072 
 0.72407785022738835323 0.59530512824768211377 
 0.42896357724592759642 0.48521944966370567087 
 0.3421125536379985288 0.19428260208671049858 
 0.43959508695050963922 0.47689631986219443993 
 0.68649416668462970303 0.52650818864151127663 
 0.73443490073829265086 0.58356784953716800413 
 0.34262657820948311249 0.19429528820464073147 
 0.3417042676335917406 0.19457282236956036092 
 0.44107729297274655966 0.49072936153659502123 
 0.34159486857744064681 0.19567459482049789909 
 0.51509444997516140585 0.42074573523514635642 
 0.73542035694345753161 0.58875840866615414271 
 0.43006330864862751806 0.49787198196757204149 
 0.8894174490029042035 0.46582450960912941129 
 0.51274124374512131119 0.42094774148106101075 
 0.72923663613306421993 0.57897598703484609572 
 0.34768411060098819432 0.19469978451920677553 
 0.76437079610883995606 0.58542943135354630346 
 0.73072530085461662175 0.59364303278023478061 
 0.54870782735939327424 0.68574206649729652074 
 0.42939644927455539181 0.51070876356867456192 
 0.78395738497423927971 0.56949027619772063513 
 0.34618688444891199119 0.1957177187947316821 
 0.51435017914382230586 0.40222023093152670103 
 0.72762140926907159511 0.59834172386024930823 
 0.45201204392035315704 0.45839332239357744037 
 0.77219773102192834635 0.56410911376828842823 
 0.72551297226135669227 0.60405724851511199969 
 0.44787698668734632346 0.46255465541311407973 
 0.34576475497705116968 0.19722468258035538713 
 0.45906830536645648611 0.46464373413011955671 
 0.45665517947825523537 0.46033266518654603061 
 0.72293432978489635676 0.60361950402920450109 
 0.44941944705343966904 0.4683486421665056243 
 0.34244571017687835957 0.19663003765092146313 
 0.5146214451727302297 0.40210615307157038245 
 0.80395844319698650526 0.53806846896097471067 
 0.34337520134344190481 0.19698067335614155571 
 0.34163489223819720753 0.19706145500353572375 
 0.46588584404964356045 0.47653525112775579897 
 0.34041198804302569281 0.19846416581357362308 
 0.34306350741904662049 0.20103208668935773629 
 0.56020156688331246286 0.74396279436258061502 
 0.34118677956756859881 0.20183043258547922472 
 0.33987306317130566713 0.20015561782375257405 
 0.4531942582314207324 0.48169744011516041349 
 0.47529141976159072769 0.49271300031665155039 
 0.73594401061665715158 0.60353032708834319919 
 0.51309361899115102368 0.40301599662359621767 
 0.51318433444081157369 0.40367855910046046564 
 0.45685993267318797395 0.50130767843700241304 
 0.5128807848364702604 0.40335178871115634491 
 0.10856306977602382668 0.49340694151492342501 
 0.72823594833574833984 0.60736845423684948653 
 0.27215775702022226845 0.331407605119206361 
 0.28389563798896017 0.32403112284830443146 
 0.5139875857959003147 0.40399657049727039082 
 0.22321658575755667919 0.29883639073988688128 
 0.4394733647377101482 0.66581358122181288905 
 0.79125821215086511451 0.52883205493441731715 
 0.5200253177476783506 0.40005541511151493372 
 0.068997152895654431659 0.57592378559203338817 
 0.59634407804533640096 0.0466072093698025533 
 0.51888432458345457032 0.40090811446881441382 
 0.51935104813591781436 0.4008223159549139103 
 0.51474765169583869273 0.40398346660791589757 
 0.2968702332320095616 0.34599849151386863344 
 0.51231440835277353152 0.41753783213753831172 
 0.51163558555871468947 0.41938095732957797468 
 0.5091209916251233647 0.41680742751690241787 
 0.46172688332588385229 0.64729586193528221294 
 0.74812684464264023187 0.56434171546170730505 
 0.59756552974065679784 0.3616052889559184802 
 0.60506220109629038628 0.62211143239829280738 
 0.53307582716696544356 0.38570218243509202249 
 0.77003867539588610747 0.59628635631240012316 
 0.5085982705173558438 0.41389770643097706371 
 0.75590948173544214583 0.59527832940465164047 
 0.51357849254255516502 0.40314895245743659347 
 0.50973059886243687888 0.41140393715868128766 
 0.59569508325888154143 0.61684348857870896499 
 0.76293278884422499608 0.59369540639384388303 
 0.51052214807540430286 0.41235441977302428329 
 0.75623194931786874573 0.60339274072371107405 
 0.30194207056870314698 0.32458732287796904226 
 0.74908523754080291734 0.60181630175551137363 
 0.64726003441232371483 0.59019226808031544085 
 0.74498640408494942733 0.60380902105358369436 
 0.75743193332476332902 0.56087580256705427129 
 0.65387327745683354596 0.59865327197927686864 
 0.30579345864509610564 0.31491138135290464017 
 0.51345716912701666601 0.60278697705133421625 
 0.64574976204720380135 0.57806520649204473639 
 0.75306051056571587932 0.60725338943612860998 
 0.50279707510834226181 0.61627906299817380997 
 0.77820696210065010145 0.51731615431734490063 
 0.51457749742467395748 0.40363091171979903482 
 0.2251257779837377293 0.30081899138221912526 
 0.75157896345589614295 0.60948551333670364372 
 0.52413072472701272009 0.40105252150860926097 
 0.51424252297601891204 0.4023476421943241732 
 0.52178860490609491052 0.39775235387473728554 
 0.51383212282795731607 0.40298092465205476165 
 0.22326118031755040616 0.29940703053497202957 
 0.51413642190493491491 0.40295169399442526403 
 0.51384447328012594625 0.40271127009690643739 
 0.32984553557495865928 0.35542126940504797927 
 0.66606227737920697951 0.33009532845212447016 
 0.51371516730867794465 0.4027686253688663176 
 0.74841818396942516589 0.60967635798332320274 
 0.60039575818166346366 0.60818156224682107247 
 0.52092034534365194709 0.39665071990890132803 
 0.75266808120674222327 0.61193218625056733373 
 0.31660040677768352957 0.35948625696121722095 
 0.52015174312719003602 0.39734300593191695938 
 0.75138380159838558114 0.61308894693062221393 
 0.17936348547673081066 0.43703066769693954541 
 0.51927222990678345571 0.39813519036295763609 
 0.74974558787037426377 0.61456449883844466164 
 0.32334266612728046475 0.30331586248844849552 
 0.51419773440635097028 0.40302090210525259861 
 0.50780432583854473449 0.41260638228774826342 
 0.74526153850643506171 0.60879537269595340732 
 0.16111744725801230294 0.45125192943378061861 
 0.50693846220461336038 0.41395494665784310362 
 0.60739157724250147918 0.56970490732287615288 
 0.5275895053615410335 0.59893523273230453441 
 0.33140721193218486418 0.31152139356373226287 
 0.59246674304706536951 0.56854567170265823961 
 0.51443218533301005024 0.40334799808909221897 
 0.6225237553001041757 0.56420945117198229024 
 0.63370933662983708334 0.57379640561823719302 
 0.3287720836016423398 0.32209464010458516148 
 0.62494002353210575951 0.54673403670800757581 
 0.50595880706633489243 0.41097651892176512156 
 0.68784541761732442833 0.47419424966825501899 
 0.67901267079858806941 0.48934649835285526365 
 0.54647549830122255088 0.63956131095068768921 
 0.34006334327590564959 0.34205293067400210916 
 0.57086776109523829081 0.57756033169775689018 
 0.1873055037983976101 0.45886172622425214218 
 0.73969508979258957737 0.60982757077724092376 
 0.73508326899219200712 0.60792554897596984276 
 0.31930888948889352141 0.45323102401892012558 
 0.50676371877214154704 0.40909385915487450625 
 0.33977282501297240147 0.35142724496430471914 
 0.50803289812879637299 0.40802596572252292084 
 0.74432340732764024072 0.6161687259023035379 
 0.51426674275385353408 0.40249924226691208284 
 0.50828673629373088971 0.40875758525151306699 
 0.5797357889149092891 0.5671629549520239566 
 0.51421209865897710145 0.4024994901288039828 
 0.58814892578880284546 0.55067155477066231928 
 0.74027194649704852747 0.61240414936592180162 
 0.51422167278734198792 0.40240480013953178196 
 0.57652335662753639856 0.55337383287697661238 
 0.57459032055678227469 0.65381781470669109169 
 0.51427504569032278514 0.40240523855880194759 
 0.34814505630980696615 0.19137099953782404915 
 0.73637658357788471353 0.61198499869483735658 
 0.34959102784517281926 0.19219572559579720106 
 0.73825256178519949035 0.61178430404787187413 
 0.35289446093125198534 0.1894330967455438719 
 0.73744710056064310955 0.61325939087331560184 
 0.55007503375634692055 0.59234509963495307616 
 0.51374167282581861826 0.42292198657445861931 
 0.51630423071880748864 0.42318731325208402971 
 0.73245991352613748493 0.61253008150884880045 
 0.35816184114245702697 0.18477702800118978033 
 0.21026607115210133037 0.65460319854198356637 
 0.063267043132054501253 0.44233540767678547478 
 0.84806968097439916487 0.44586659518296889448 
 0.51274993620846998077 0.42740165619285608312 
 0.56914686765980193606 0.62664021084220278279 
 0.81682749452187852768 0.51297744933140165813 
 0.42264085734921424953 0.46712650695265445222 
 0.41535199677290252085 0.47533443742424280609 
 0.18802346906034145269 0.65082205408230853205 
 0.34462227864095945629 0.19140860284936567215 
 0.31825362032391191214 0.53053681067169833341 
 0.51475602377745999227 0.40208105248073189308 
 0.61769716540723673681 0.36391079835281958665 
 0.44286272311587143724 0.46149499881370648069 
 0.59282955305605600227 0.62378676164456992037 
 0.43892021348477000542 0.45768626598444511755 
 0.79365706729983365175 0.51593158023468954632 
 0.58722980764507326512 0.64626362904945822141 
 0.43816380470526006263 0.46402112982826326792 
 0.60122937277271970569 0.64604760180095144317 
 0.34542013376077201903 0.19060082527905738981 
 0.39294606031985446215 0.48310636850521260222 
 0.24266170325374936123 0.4083797724994474021 
 0.35840954231088772985 0.52116921632870005787 
 0.57639623315068366782 0.77070161735840414519 
 0.56753118495350052264 0.77019585493700826184 
 0.21206525925052996384 0.40477093761207366684 
 0.51178197658419188887 0.42248054513562011136 
 0.22645454967007633273 0.42557012721895126628 
 0.53221140704548186573 0.38648077239645578507 
 0.34916134905347934181 0.18482817207786780833 
 0.39562936171919388384 0.47345525534337068452 
 0.53246355624996011269 0.019726441561452350698 
 0.72287365534658565291 0.21474979533936416898 
 0.53046184050403499821 0.38446926705952816361 
 0.4129298851648219304 0.45834009000702602421 
 0.55810969966574175416 0.40610794137668126957 
 0.55200090646683941387 0.40129674745991161799 
 0.40608288750938120737 0.46735457182989331715 
 0.55959417716094306261 0.41304277672752504058 
 0.51459107172410734066 0.40235154612210699554 
 0.33777422130294099123 0.19508464703238154181 
 0.34366276763738595745 0.19095588334365151684 
 0.51458261026854035247 0.40223102866130999722 
 0.43813066099493047645 0.44864515298068491367 
 0.43512777645886357991 0.44507449452032271653 
 0.55217606504137062284 0.41745870714116362077 
 0.42834275377690039788 0.44692838984964500249 
 0.42653798166979312034 0.45425693803213157418 
 0.34442900065688369926 0.19042497946791606123 
 0.31682547615115713713 0.51740483057749742102 
 0.43405646620799753777 0.45226037454288464668 
 0.50906953134568444508 0.42522139963632177295 
 0.34488458506814306803 0.18868028682205953417 
 0.52577321899027407159 0.39227969869178935802 
 0.52292897799177784357 0.39129591816552561356 
 0.30919007935587594638 0.50390873957233706104 
 0.38670123206706968899 0.47747131132431219758 
 0.80791211152402397921 0.41179746201663680605 
 0.38706646579149195375 0.46784385958078822387 
 0.50634680121320219115 0.42583276791291407859 
 0.57810922413646370632 0.76406459383023250798 
 0.76139559086037778002 0.47767517934332537344 
 0.071881478220893510467 0.47772375924539861591 
 0.3944316468701638545 0.46142873710667819953 
 0.40059608074469899019 0.44715061833571922989 
 0.50635645699421194532 0.42129523958722281396 
 0.25766220492338393067 0.52319412320960523299 
 0.52167629317175656656 0.39441478521804484991 
 0.50724483652572072145 0.41725892526731012122 
 0.34396253004535404241 0.18951078898687506724 
 0.52364345594422845309 0.3941979929113264558 
 0.50867978505276589818 0.41862708360101352767 
 0.52181662346415058629 0.39321471424619675039 
 0.53750546325858228336 0.043146548738798827516 
 0.58762602768250982166 0.76058685366285061491 
 0.36396307765747443197 0.51616710364094864349 
 0.41526919572636905587 0.44419880951354423493 
 0.42499379467668901844 0.43280398281586712761 
 0.49784800544122104204 0.52650660962179440805 
 0.83439618424155015397 0.39763654915689383706 
 0.53298511487205235682 0.38947253711032409074 
 0.42271955932493554542 0.44137692729264804692 
 0.53168698387901880409 0.3936728554888359044 
 0.51688105804467487925 0.3903349153346673539 
 0.50572430638110721368 0.49983514312198823459 
 0.52777409492755034126 0.39915760708602310292 
 0.52524531845749544701 0.39986142745896746664 
 0.53263758832555807565 0.48748854950982001277 
 0.52064650214018814989 0.39522002388951255059 
 0.53253605546372007051 0.53984720068421299111 
 0.58432375059262597894 0.76356124044497386549 
 0.36232969349238330903 0.51763830552358580661 
 0.3377416347623867221 0.1951911900638442221 
 0.52152564895395092659 0.53468709807006964407 
 0.53929417065692286659 0.39494547273356944705 
 0.51951226908763192824 0.39447280054289213247 
 0.51410224667234738494 0.52279637970925474377 
 0.53860067169932379638 0.39884205305059633462 
 0.51935219677629451684 0.39315949594281246471 
 0.53163425240892070445 0.39826912319853402522 
 0.77705427329357268373 0.48122962313119638234 
 0.53540494943061633926 0.3963841422212889265 
 0.5299555305920286008 0.40057036650483018869 
 0.53184756520207066011 0.4019914017049075472 
 0.33767315317118729023 0.19517567988849524041 
 0.5145100344437136819 0.40242453703378205931 
 0.54539846216967813319 0.39841667318803702935 
 0.51778824472407458668 0.39147616441596561065 
 0.51437931026024574788 0.40237228214181514074 
 0.51651616544336298453 0.39209211540634181237 
 0.56686548927046109814 0.5641599719364248644 
 0.5453717826331174745 0.40264474753171236587 
 0.51485039316200575943 0.38986515145031624963 
 0.54089307770327865743 0.56796856815719987122 
 0.54189477475773906168 0.40093332529534753128 
 0.5336449098072241215 0.40794127297382898334 
 0.51750016826393430147 0.39681641297263825496 
 0.52966518548662744337 0.55435924252680124358 
 0.51825613557687366661 0.39833689488113249721 
 0.22690628351619801517 0.3703694954646356563 
 0.53082199084982906179 0.40543206287366717611 
 0.79218675302312879793 0.46222188743577030667 
 0.56214711964847796644 0.55144442406993110506 
 0.49991357906635236485 0.41966507335236630238 
 0.5045674704954293821 0.42010644226517196431 
 0.55771965490268515797 0.53995504250650483424 
 0.51683124129021895676 0.39378675171279436951 
 0.50430796639803798787 0.42315723901199792101 
 0.51864213495830613354 0.39520388530341699074 
 0.51424928037220152266 0.39542963362354205392 
 0.51598961726180236909 0.39612201826665632831 
 0.51801137632601301775 0.39601491687015349941 
 0.5512089205222548971 0.47218933647304284218 
 0.55002048402533543214 0.48384842091656188323 
 0.30493456041630062625 0.41876091025572098614 
 0.49835649046080493507 0.41455706912584816548 
 0.51527921351439953668 0.39322470311034141144 
 0.51470304716192760708 0.39443773904501411298 
 0.51246452067858683233 0.39166994618493711222 
 0.51103923968544251455 0.39349175146855314145 
 0.59183086510614835163 0.75133050435719572757 
 0.51233541655482306432 0.39535434713981554289 
 0.50149309285427690064 0.41167893267741745289 
 0.50469625913873272793 0.41034717054256103497 
 0.57043595355399856484 0.51471470672640673438 
 0.5047401413754996069 0.41191221096557883996 
 0.33762769097026890108 0.1952166280481417715 
 0.51438955306230427222 0.40253305555557150619 
 0.77393727853111571324 0.19476497634919306967 
 0.51437856386640623541 0.4025193988932514455 
 0.51445053401305185226 0.40247812953667200242 
 0.33765730488568151957 0.19518995456310211933 
 0.73850187462609284683 0.62459973574291527409 
 0.3376692956273598667 0.19520457428554821577 
 0.39474624143465747439 0.15523111216251489486 
 0.73842873615934079279 0.62464761244625532921 
 0.73836486818875701754 0.62450679979968304334 
 0.73843900081832580806 0.62446825067944000676 
 0.6838930420731936799 0.31101550226195856519 
 0.57939969880944941494 0.31970523340649925625 
 0.73906156800962685693 0.62397258632656227295 
 0.57050265483669415634 0.3293000279524688767 
 0.52643088712823038477 0.40844566287193267984 
 0.68746987825472039013 0.2838777822891671021 
 0.73885753220200511837 0.62376053186864066635 
 0.73889074420433165091 0.62423391738461675438 
 0.52496990151130262792 0.40706286748372466633 
 0.1410064860147235144 0.37231488393883627186 
 0.31189361962305955922 0.56306647141509214016 
 0.73866149979209638765 0.62415910142800878901 
 0.73875810712877854058 0.62403457092319269961 
 0.24309239683112129904 0.43158434230519931996 
 0.45139470243616974798 0.88329147295954513197 
 0.23493931728094979983 0.63237981293209877265 
 0.52956993775714844563 0.41434857577386563499 
 0.33080434217864240765 0.44323234724665838691 
 0.52451384312512772112 0.40894296036316551968 
 0.73874131894456662728 0.62437109471128671156 
 0.36628482750762014764 0.16940492121552028215 
 0.55398220276659226879 0.36687164655314569162 
 0.73868287354209427598 0.62443525189357484972 
 0.73855428328404637561 0.62435584564835766574 
 0.3732369774369918014 0.16314306544355880457 
 0.56137757194217652312 0.36021057974245201949 
 0.75261072343088197822 0.18796538569726370382 
 0.98835901094549283297 0.39964352390153923267 
 0.39016768875305252173 0.49821817517944788634 
 0.55162334407263646785 0.35761869038930710341 
 0.68286056398687144942 0.17096142153202356639 
 0.15604180927244695742 0.3587724507795538309 
 0.32775155006935496882 0.54878310953241693504 
 0.36980630146112974943 0.44226903658260041663 
 0.55721033642284600873 0.33899928786655969537 
 0.50209024159064641335 0.38157401495889264886 
 0.13379228985984939482 0.62264459930769611162 
 0.38985000398163971447 0.49138554463165895481 
 0.55002644146684265269 0.34873498672388064668 
 0.38564606384862476496 0.49221197958951468099 
 0.17380416856545663484 0.3645123263142290293 
 0.13329726624512430733 0.64731221175943998158 
 0.7114645309814143781 0.17441830529624993695 
 0.54200714487365497796 0.34044248872343846335 
 0.49895056049891295391 0.38321709707594930894 
 0.17629509788883460097 0.60259058813359567264 
 0.54845184865190255152 0.33184030897182764663 
 0.38261536264709383737 0.48580263218309904794 
 0.73401316243890546431 0.51307777091276285386 
 0.23683709287368029384 0.59897645544937061501 
 0.96558294332697258699 0.3878624348907119268 
 0.7622599948154464844 0.51388211512409232018 
 0.36264639900534723083 0.17268208220154793175 
 0.54742533827436745675 0.37277746564275388019 
 0.341958818580018864 0.52806893382927688751 
 0.42608664369152865481 0.88827338913560083267 
 0.53946469600016000445 0.37103619675872107075 
 0.74905104674995748315 0.52157798618663464563 
 0.36550461965425445898 0.50190605755353712158 
 0.52721096241560450046 0.41877133496809598734 
 0.49746916476231717308 0.37874289438314767686 
 0.53630462008239865312 0.36354309822822084008 
 0.60331587001126973924 0.3775459396641971388 
 0.53068068552025460249 0.35724320502316897485 
 0.3847200088826522868 0.4958472573377541992 
 0.52398558168677933367 0.41598908401185558104 
 0.52216524859168966799 0.35313191237826835334 
 0.55732184247642790886 0.43183397423699954043 
 0.52450475871951629525 0.41237264713195748156 
 0.54960070037413200073 0.42924410558127268356 
 0.5202970884848636679 0.42564082967005995028 
 0.5780732494344882344 0.38747648674342538566 
 0.52329116894132032822 0.41385273091403673718 
 0.53855402622077330754 0.42408387479840636836 
 0.52169183412985797865 0.41528049417438328561 
 0.51945153625029383271 0.41435525377622600685 
 0.52151182011287799956 0.41093013874715234035 
 0.53261043276965192028 0.42300241834088325721 
 0.37958175308089170397 0.50578846197947868735 
 0.56118475226812514212 0.39082816686988036681 
 0.5296006838717404186 0.41770005833146572893 
 0.91091632076574102772 0.40952041174328385198 
 0.075437564586350452922 0.51404983016506666793 
 0.6194453854586192687 0.38486933389904276481 
 0.4973744645965036959 0.37274055159735791642 
 0.58533779353223758246 0.39826359880125866697 
 0.55312661732449708296 0.44957242994528240354 
 0.4342486737508045036 0.84113380352596023304 
 0.54890344518223954662 0.43591815960950136555 
 0.52251180738982894169 0.43437387820957495954 
 0.3706815467823987853 0.50184084167096620899 
 0.37426805355062442437 0.50853094012606703256 
 0.53771602604271717674 0.42936451339517262005 
 0.56443575579924964991 0.40708059749100378166 
 0.52643662158856752153 0.44424803242771593315 
 0.37971945995553890718 0.44209797581494164609 
 0.57354415339581887867 0.40168352959802910984 
 0.51482769847517406703 0.44133029983214899783 
 0.51940188664243180927 0.44352048808594929374 
 0.34282497542427176063 0.45204219067908252283 
 0.37360482336035166773 0.50941749779754719185 
 0.51571819597675239155 0.44739810460392881453 
 0.53684389188424208594 0.45223672751290239225 
 0.55094407713706672336 0.45913516493117462192 
 0.52448639088435744515 0.45726404471082854331 
 0.53776228883933030467 0.46902047347507658248 
 0.51578512495417971895 0.45800690308832758824 
 0.54726454606546637294 0.44371298961548832906 
 0.39199409708798038654 0.42471503020403272854 
 0.51411128712600362434 0.47665674403016727867 
 0.49347869172707858887 0.50187724671945643795 
 0.53181012210651357197 0.44034319906518532006 
 0.13661426900170456356 0.43728475929594268212 
 0.87725152360092162329 0.33900802889727266187 
 0.37784457514869979056 0.50787501335149620729 
 0.18627498697785097037 0.38567129236961078531 
 0.37127290262937318044 0.4993639307270371086 
 0.5708054281020491505 0.41589818108990767032 
 0.37523365036306599585 0.50943459109612454494 
 0.37421093317279990886 0.49701399371350918344 
 0.71794474099803284872 0.28105000700539628511 
 0.52927750065438028404 0.42473867786831165372 
 0.16315435714751741481 0.40103273119372012667 
 0.43891759426402054967 0.86245007586237676378 
 0.49544234228909006523 0.35708524180677719828 
 0.21802567653803467396 0.36168880516726892305 
 0.53192703248026129703 0.43504856636854272178 
 0.53633990319006707992 0.44161811258174027417 
 0.28480895632988756372 0.42014830666471952858 
 0.54137655931702932666 0.43836256153369723698 
 0.37458015976833380911 0.50024051715824113806 
 0.54007196565021819978 0.44564192144330005974 
 0.54489452840354146712 0.45154674587282422893 
 0.93168254569141351062 0.37148237594853922294 
 0.70368551731609463307 0.25973068036380159151 
 0.73768353219641269458 0.62362862228480542282 
 0.737522629091719506 0.62412835056896232011 
 0.7375706996579077801 0.62433516638391672871 
 0.3751472285470880963 0.50250416566104827432 
 0.88042676825510901573 0.4061053901374173658 
 0.69527441334109607585 0.33198537889366452891 
 0.88738419919647826273 0.375088418794881584 
 0.73722925425089025353 0.62351781941974548928 
 0.73745151253968355132 0.62369000740941626937 
 0.34557058111183885929 0.53273336901657020181 
 0.1897508015477767096 0.32841049800144755944 
 0.399531805358723624 0.50057536423000892345 
 0.39380557290111051216 0.50530323362313200874 
 0.4954536029424142507 0.38377003391531655518 
 0.39904450328489410316 0.5067674323127767666 
 0.40980517991683340639 0.88890426106215636448 
 0.96956277647391098107 0.35536583337055238641 
 0.48113438413752562806 0.50236055203359608612 
 0.16081302277457865113 0.37871168000810356835 
 0.7362295722107046192 0.62299357612914818549 
 0.34076023345326839076 0.53706608674549849436 
 0.17195136113890230334 0.34444259308029628874 
 0.73665937686222326963 0.62286094105873834881 
 0.73679906785692728111 0.62309319146701092063 
 0.50610120762325661037 0.45827416549241239974 
 0.73696236717158858376 0.62335576809094006556 
 0.37703980290689542709 0.50144855258376730411 
 0.73668701089176735763 0.62331342223517238743 
 0.37708247091974506082 0.49865086006968567522 
 0.7362153220343899962 0.62353103164028333971 
 0.37912728238192583419 0.50028189677387535639 
 0.33209229103401544103 0.53066301736726750882 
 0.73654304359912781131 0.62367837291944394629 
 0.53230799716082133344 0.45951529748995817437 
 0.38577933026504135361 0.50700605042085455931 
 0.14585948378247876045 0.39036467280856551598 
 0.73700520106358302641 0.62428883611275731713 
 0.51570867435892620012 0.45119629335515432089 
 0.73725673788936130215 0.62482109752239034517 
 0.48914602489160347032 0.3823366809230747676 
 0.25292252558365441173 0.61618219667532370121 
 0.09725777567801632828 0.41171968923516083505 
 0.62490316692195724269 0.34669552308514312022 
 0.57395005233646412268 0.50097777833695944505 
 0.73694386807846101739 0.62476942009520419763 
 0.55968435166644148193 0.48223571537583503899 
 0.73664629895245214986 0.6247719822329752537 
 0.4023884309813868243 0.51100356697877857837 
 0.63534652526113477577 0.35682274723027407326 
 0.73650249175413429192 0.62406577832787046844 
 0.55477746008709605263 0.51562656669841155921 
 0.56140723668133762914 0.50304852233696384367 
 0.64129546010926563593 0.33960412079287544129 
 0.32780189441403262407 0.59326421466855994158 
 0.52911967923033398353 0.45160634020326606564 
 0.55486514589875912673 0.49252367810665159675 
 0.40565088236529528443 0.85936535050231621646 
 0.38757645391646095012 0.86422508582867796356 
 0.90090321389454730561 0.27913738122069203795 
 0.73641113058067708685 0.62446289634991269946 
 0.38954720992904406929 0.51068577018716143634 
 0.31623335286165088487 0.630213551180613063 
 0.65778361564011456064 0.27337690276168558068 
 0.88522189517201166353 0.4925399300990250806 
 0.51579532793554649928 0.43140816528546244157 
 0.55692313239398860691 0.57395161393757854196 
 0.73599854545688747631 0.62396748394322254505 
 0.53973756256879545923 0.51461626577207542077 
 0.73599546098168611152 0.62350216079073306208 
 0.51811884088973469975 0.43352086751316742941 
 0.73611159749506893668 0.62372386075401653471 
 0.51802748506006635054 0.43783853801961497565 
 0.86101160860969960797 0.49640193461542653219 
 0.54614507569918868679 0.53037074147745377761 
 0.53376891408024229602 0.50069705560460131544 
 0.52280893006156503588 0.48204364522776560475 
 0.50203221181013935048 0.51231931057760260462 
 0.73768555858207940368 0.62515337673587056955 
 0.37751716758487563474 0.506253202882160247 
 0 0.49932052785751418478 
 0.17139744384588764814 0.68961247491501509455 
 0.73663068829252942304 0.20235872825469702896 
 0.55436460033370238421 0 
 0.73746645640485741779 0.6252859162581860808 
 0.73748189923825102632 0.62501849598188619073 
 0.38606331222320711127 0.52063727154710859324 
 0.90044836854475529542 0.4788253265367471978 
 0.67859351869975814697 0.25463326044569339901 
 0.38997260720136778245 0.44381134354265239228 
 0.49250183751285747658 0.36809520028803227598 
 0.73746916631639913842 0.6256219676717130751 
 0.3371090499897776982 0.19568377203246573037 
 0.38602910667665940592 0.433674614023868088 
 0.73715197784215868992 0.62566566700373260623 
 0.73693665699764132615 0.62550382639358637071 
 0.11649276988792578447 0.41827585225338026476 
 0.73680326540018747927 0.62502045070166800667 
 0.37711630563182768627 0.51400765550219018607 
 0.63746302328905835033 0.29167981909843304633 
 0.87083868576233003367 0.50549499921957341542 
 0.89909728848452241667 0.32082216202601981925 
 0.58952691280220315129 0.33485624843631556224 
 0.83607769326141767596 0.53680449682345254825 
 0.37938732380262146782 0.50278965960999555396 
 0.60328056052239431573 0.32246823044950695403 
 0.84957721672749064723 0.52464537053841953096 
 0.17351352271668932237 0.66292723628533201108 
 0.36889183376974438167 0.36282149137805130845 
 0.73664926608429970312 0.62562885431258485891 
 0.73691541013539552107 0.62579330687884182627 
 0.35825839027198636 0.36319126482919733556 
 0.73600702311548804602 0.62600567766784398493 
 0.73569736091206106021 0.62538321049082645775 
 0.73587377288840283285 0.62452161726053012636 
 0.59607483429032614985 0.52782931869896188015 
 0.40228603057930417686 0.53670147022616687682 
 0.59463589996743126953 0.54416575109315379333 
 0.5835170777692636479 0.54083873239760016371 
 0.58711520838390129917 0.55922480215387992963 
 0.33529808304156405452 0.37423365087695703579 
 0.66217634770228939178 0.30104347478668375127 
 0.34781887569351194189 0.50778684713164012887 
 0.51962327335616498303 0.4120474924203657574 
 0.61203689535980865255 0.55608343203853605186 
 0.87753164614465273274 0.31199048083687269672 
 0.32243273366329849861 0.39174666610728714478 
 0.39843318191346066559 0.53190130567053384159 
 0.60797075309883841232 0.58541774456220019296 
 0.5363928325467922642 0.38271452976694048109 
 0.77509269977173700372 0.59173415705952858712 
 0.57627977331474078415 0.59178676321280310191 
 0.70836645280130539071 0.30734068277970094663 
 0.51775962556181776009 0.42093050799972175913 
 0.65843962192590321791 0.5913674343627015606 
 0.52054149949811867604 0.42084100285439562938 
 0.52002032424448108028 0.41643736321903723763 
 0.67138412194088681328 0.58190443141458769727 
 0.62980778086714372943 0.58478199389456164692 
 0.38009141548050340287 0.38318398430333772131 
 0.51965362602901310485 0.42952649209819410148 
 0.37824578379335038747 0.39457463134522552384 
 0.51907658734060280192 0.42331259405824483988 
 0.54820350901278147582 0.38474887861565937319 
 0.62087115673188431053 0.59374071377488701895 
 0.54185713403331392524 0.38503023643026035305 
 0.63015403929593716281 0.60520757411220260646 
 0.34412704710923119888 0.39759575132731733715 
 0.1307795053451817624 0.52353134056946926123 
 0.35581304201762431472 0.39433820181207979161 
 0.54862121173883537928 0.39434825898995268245 
 0.35014167146461816493 0.51261837812270050208 
 0.52490647815871860349 0.41838351450846378299 
 0.55050378741320504794 0.38954422018919759862 
 0.48012509254680740822 0.35465146502884670188 
 0.52601965171989362169 0.42048081730275116419 
 0.10269917586375156004 0.52607451388175285878 
 0.37713688300606035275 0.49574519068138767075 
 0.52400726333780789368 0.43004460129933042012 
 0.7921867788029274271 0.56853927786240565645 
 0.35699290398977651106 0.50525187064019139171 
 0.39899957731932472749 0.40481540701623064393 
 0.48717878461613722818 0.34829291619076635511 
 0.38245257571512797368 0.49359616959574814654 
 0.52680415593639795535 0.41620506554294817159 
 0.57522913995811342236 0.023164603746580084837 
 0.039222284467610786518 0.5428665966431919232 
 0.38693038197113127641 0.41714148543041146278 
 0.52705538054809586423 0.41383178292737360371 
 0.38657982653967065678 0.40581106248974785355 
 0.55067708103020085453 0.37848736692375106738 
 0.69422789240802618149 0.56630075767719922908 
 0.55944843843614389112 0.37540704755111425905 
 0.56565783013678494484 0.38404861013385471757 
 0.35680950039607722823 0.41715370035264298654 
 0.52570629911719146676 0.42364279493394235709 
 0.10622740418984405464 0.40364067473698256316 
 0.27411461984197837971 0.59709431176064209357 
 0.25346533605496129882 0.6371129702908394643 
 0.5559317967356048884 0.38508795384956590047 
 0.57874317573560196681 0.34456924468744570822 
 0.81978320259798720393 0.55148107190611761474 
 0.64720587472245116878 0.47127174676602140435 
 0.16313664700944677244 0.63563186284690009753 
 0.68521850184809018902 0.56715571307151946279 
 0.34335469223082770718 0.41839153745059415312 
 0.59912089320507078138 0.22749675391026444315 
 0.49817298860827524676 0.41020898072750000551 
 0.67168111783668416059 0.51932938692684760262 
 0.49470553082852336546 0.40766149493492825906 
 0.49614400008645204165 0.40992977284597792442 
 0.49923259912380679726 0.40853942875237164722 
 0.49693613409500164702 0.40659124139312485813 
 0.65824052662525822655 0.51608890941650864548 
 0.49852986562111478719 0.40691719757966049453 
 0.59027139054889998793 0.34891412319128412012 
 0.65488197190126062885 0.5699165771704757244 
 0.29742902210175370392 0.59588778665304698023 
 0.22306625516744596482 0.56981452866947635005 
 0.46636645687323480258 0.82233038274111480703 
 0.571449414855825788 0.35113879211283643977 
 0.80638512924364935675 0.56354882128279071285 
 0.50354193931308799392 0.40946112286265073932 
 0.5048243382784799449 0.40900865977330091994 
 0.5050717623247945598 0.40785771472306325824 
 0.63255245337219512258 0.53156816478800816839 
 0.50311933542720732593 0.40709955541137160528 
 0.6597566078982264326 0.55720570973669314441 
 0.50434533134870263016 0.40699733815631150557 
 0.58736814377973289858 0.37475014224197311652 
 0.50254713686953289553 0.40837288741175309381 
 0.32156358768549980764 0.57429843845981309869 
 0.64550897503915649622 0.52336864583075659585 
 0.72103677897604212532 0.18504577830801738347 
 0.1506792399628767154 0.66661033866394436842 
 0.50753285918894741613 0.40672059664246551502 
 0.50741082068706100383 0.40788334768463851976 
 0.087859085241335052596 0.59686501873292008291 
 0.63168571896450176339 0.08584484041195493409 
 0.5077717100705055886 0.4073681202200327145 
 0.50694828488191712168 0.40655683910451645424 
 0.50696012152300740095 0.40728907848357670529 
 0.35385555210546426608 0.52527103089613824682 
 0.57183152418990734756 0.77481308639253898551 
 0.49156596868560042957 0.40257610326649417853 
 0.49661539630562512304 0.40226494342912783031 
 0.35474461154890091219 0.5365768605961511728 
 0.6193328260704796806 0.71569112391647393689 
 0.50112411485153696145 0.40192897876654443134 
 0.61429844446585046835 0.71805068777505809408 
 0.50250347058263822309 0.40239995410046280888 
 0.61964318269275786566 0.70976625713063035139 
 0.69233403566104079196 0.20740936541069973642 
 0.50281356829274037601 0.40369882203198698134 
 0.61452565921593194087 0.71258569653468717409 
 0.5005223432637370129 0.40445263800836378509 
 0.69919278677856810944 0.1856532763057577029 
 0.50192821335742754396 0.40469906233248564842 
 0.38426492826959612881 0.49920870179420878676 
 0.50005842627650365362 0.4030268416982311086 
 0.5068279736480527653 0.40469827210950443108 
 0.63147619915977160066 0.70366066473045718599 
 0.35320369499167469929 0.55878587791381217897 
 0.50664999295097956633 0.40389117852507910866 
 0.63742853399610643894 0.70003328900441430527 
 0.352469251597460842 0.54908166101367006373 
 0.17052082552745226329 0.52032850322365664653 
 0.50579604469629657615 0.40357645590333901531 
 0.50506829116651130729 0.40425607418957848482 
 0.631437203263611746 0.69658526070512405415 
 0.50539737428966013955 0.40519268366476701715 
 0.63751399869146907484 0.69316618703915999777 
 0.50628583633464008251 0.40530705092158997305 
 0.21600741922056743149 0.53125568467193706734 
 0.49003104151949483658 0.39794863233829741445 
 0.51971479486993987784 0.40848247481060162567 
 0.5784376260239416645 0.48962007192849404946 
 0.49844858236097761006 0.76555610941792329172 
 0.64950099671145999913 0.68178881135445523753 
 0.36159538899764537279 0.52936487217368610736 
 0.64980036700911270042 0.68802052419697146135 
 0.60990927976118147757 0.51006026154604433565 
 0.49410585305011583968 0.3987295086035513858 
 0.33794997406329019274 0.19586489792420480605 
 0.52252197340353878641 0.40898094956287867063 
 0.62603242773553069433 0.49749832908459135083 
 0.33764048252273498596 0.19588918916901487677 
 0.60501201502973345203 0.71291821669082489077 
 0.60963193957983774496 0.70992881165183419068 
 0.36432631956499578196 0.53583763099917025574 
 0.3376601219917251262 0.19599067899022312722 
 0.49797185490031736776 0.39848327273390726777 
 0.60911807244740034939 0.70432291216564624214 
 0.52610639979454876247 0.41264799604304486236 
 0.63871265810121180539 0.48429808870595564274 
 0.50155940517570363202 0.39854398375762645212 
 0.60488306282442783068 0.7076566975012805738 
 0.52589727666602226197 0.41068240559769514375 
 0.5641832347468003217 0.47214037193418267879 
 0.33768562567836352128 0.19579542350787521032 
 0.61887242870561232078 0.68974510604595962171 
 0.57071270278348085192 0.48091519135091148618 
 0.62512129348154488184 0.68587700853635702458 
 0.50616018084604708083 0.39945925798331854972 
 0.53209582968797808356 0.41281739209530726731 
 0.50482501983001160095 0.39930685444708863274 
 0.61938195092392112073 0.69684430234014416161 
 0.50663424123276312727 0.40109914221329046047 
 0.62528891874325376321 0.69310032932953280493 
 0.33738000414480923128 0.19586768137295210157 
 0.50684601385662342299 0.40011109877784573063 
 0.62066048285869757084 0.45549561943356664528 
 0.33755725331028679781 0.19592991318223490493 
 0.504667522371746613 0.4008564857188003927 
 0.52782829497598215962 0.4120736544486929831 
 0.50566952302330814284 0.4015215312259786673 
 0.33744648181073078064 0.19595987945118442664 
 0.63716514813472924228 0.67873598761855835626 
 0.64164694365492935813 0.68104366690079787272 
 0.64523456214984054036 0.6800610027794879997 
 0.48588527917107593446 0.39480020673216209559 
 0.47826941679051399037 0.39680416191005024595 
 0.55937771879643272133 0.46385207378121945387 
 0.48167361452696966229 0.39853489642184325437 
 0.5807894572700229574 0.45252694808962912187 
 0.33715810828299946911 0.19572757839952142911 
 0.59498681364598360322 0.70811513665096281755 
 0.33727125849173938965 0.19586277131766041681 
 0.56874168800959135073 0.449154947768052204 
 0.6007087280199573387 0.70604324939119245119 
 0.4812035987705378659 0.38655591869074340527 
 0.59820500223409645013 0.70184419764763295024 
 0.5822051588878712769 0.42611414429517441294 
 0.60364167138476743091 0.68400586054229051136 
 0.53009880782820295586 0.41137221494070808081 
 0.61073772429441031129 0.67690341514896867903 
 0.33796562620620779205 0.19612356462249680433 
 0.60617128451314539195 0.69177402643151109096 
 0.52420507041751407407 0.40552608008441443088 
 0.33803049356507908207 0.19599714687430008775 
 0.61183878132328228805 0.68647164077405387062 
 0.33811523248986885548 0.19614988610226413712 
 0.33768024962325349225 0.19615542595487764355 
 0.62488846329816905012 0.67073560932315379191 
 0.52576337202990819364 0.40543600414749125793 
 0.33761998042011054366 0.19630398357501999129 
 0.64052715462307574512 0.66513004511540507746 
 0.33798838914356660323 0.19625149688415008398 
 0.52771997937327308481 0.4052024014717591216 
 0.52838875003589680368 0.40742603932510473852 
 0.46670772464030474413 0.3912585514923481167 
 0.58481964952886034137 0.41092641096235854592 
 0.33749550676121287118 0.19621537638260994063 
 0.47772969520604269267 0.37045532667042357922 
 0.33732736741556268445 0.19621187082117907963 
 0.33789469729407844989 0.19541313269624147053 
 0.33725250459276812087 0.19608496737742173166 
 0.33732338384291749023 0.19596936269752654458 
 0.46991968134872941221 0.38095620642693756031 
 0.47346168103668645477 0.8392339086645911328 
 0.47068213657745122669 0.38717529855517823778 
 0.20245297609029483388 0.48965046104739406996 
 0.46925910109900770273 0.80221221685923294054 
 0.33689577655201252693 0.19587586908458540225 
 0.73715207407930938288 0.62590757512772543514 
 0.59298563222914679738 0.75575941596233875419 
 0.36883144613560525649 0.51178212610623707857 
 0.33710183043268504566 0.19607229366833764383 
 0.42856557977804976556 0.40210541980791231209 
 0.37010572364132038325 0.5687729812831980869 
 0.35487069341517718524 0.57151943310414154986 
 0.33799381979668169373 0.19639466265731797545 
 0.33811704203294662419 0.19631555907147155149 
 0.37967568710514054686 0.48665867070140594874 
 0.33799957233222310826 0.19654094111871717176 
 0.39170252200712946111 0.53162412315212592695 
 0.33788857897367235994 0.19665065937431747134 
 0.53801552990777778973 0.27840351745104374714 
 0.33769512295502729371 0.19663160834143739164 
 0.33765703080155284876 0.19644107950727060508 
 0.22369879224154251562 0.29844974276733060581 
 0.33783819947607568457 0.19647353895990943284 
 0.45469002742883357637 0.38480905904688328389 
 0.45436284100302537503 0.37460324488180696267 
 0.52055031573284016311 0.32943603279757943669 
 0.16082459439775220744 0.42524524927237572491 
 0.37803214214901087464 0.5359520706236388099 
 0.51326868003363435022 0.39436814073368986477 
 0.3375236604351602443 0.19653924728303392988 
 0.37442870424303964505 0.53394186421452616287 
 0.13647223129275359854 0.46825785860825314133 
 0.33752638128228912295 0.19668864842776007107 
 0.33719390783944314105 0.19653978920051684565 
 0.46589119886583346686 0.37136079377170871929 
 0.33708902114691863261 0.19636235367761104009 
 0.37996155361304873033 0.48286975358216155385 
 0.33717208775980445079 0.19621513054775396867 
 0.386251702233098404 0.53309027060071545456 
 0.49159482696282164049 0.41524821719566390454 
 0.16668128690256039937 0.48058873819003899985 
 0.49382190339340575891 0.4183745003641058946 
 0.18428149156239373441 0.41473935851263782348 
 0.33660424035718922164 0.19613845801360529908 
 0.73670510416390899699 0.62631016442358056207 
 0.48918283190141670369 0.42345841481953377938 
 0.49277195820662877956 0.42231489415935646869 
 0.4859028467601899659 0.42218590483383389156 
 0.33690273592863662078 0.19636433071731251854 
 0.48407255212144917333 0.4181647744689968027 
 0.50817339491148338926 0.80576553112839977011 
 0.52586054081893074397 0.79040242167592078548 
 0.37272589670333322598 0.54853999195371483388 
 0.3866217699864127888 0.48753721288626666874 
 0.48792238371122226281 0.4073862913043259093 
 0.51700712697492201553 0.39599440198777136057 
 0.28725888627803330966 0.58525516825933676657 
 0.51203924071526352169 0.82866846339462973958 
 0.48152185864520768988 0.40896973400040559365 
 0.11357195896595159712 0.62541242700051369319 
 0.68058628636331874873 0.14013610622325878285 
 0.33794179402731655548 0.19500069366536390558 
 0.48605488979939387439 0.40153006726618672984 
 0.37510854597153281409 0.52078830725118374634 
 0.18444117321581962599 0.56473637080972338698 
 0.48440157723721188887 0.40362484558382433208 
 0.47105667287498875773 0.43446884465949114906 
 0.36723118252783226723 0.51131170088350730296 
 0.47531010009617219447 0.43212390317603749379 
 0.51571898747053412926 0.35754668632960995289 
 0.59564057928401481501 0.75284206130632935761 
 0.15108563618581105636 0.60841117321405158158 
 0.5109956948268978838 0.34950131129615685799 
 0.4677955628131784116 0.43224692816879228818 
 0.466246693883003549 0.4284000216998590238 
 0.5156914157918264241 0.39440491535042626614 
 0.61256362690131516135 0.72757649255329137628 
 0.37303055621913983053 0.50799995483798421336 
 0.59529621557280698596 0.75367825548767763966 
 0.60817241491659823627 0.72832469687553091919 
 0.4627174927109913849 0.41729989440763237685 
 0.5946481034360402429 0.75250296117791426465 
 0.61094381615927062512 0.73095397930164707212 
 0.47445582857872442561 0.42093931559991720759 
 0.60761910940098362577 0.73280418348144782392 
 0.47383302873680205325 0.34899355696260536686 
 0.59496677761138694329 0.75102173676364292199 
 0.59368233098971190387 0.75154670182372984577 
 0.59748889858892928473 0.72669421586705884586 
 0.4630213661412367343 0.40658248040258493372 
 0.60451429991488681015 0.72365903010011067842 
 0.47111216064729732889 0.40081336297711978034 
 0.59416000805655833084 0.75368702697452083505 
 0.47322631548596183482 0.40942190124006816454 
 0.4740177778780161888 0.40453629764585841144 
 0.33792115007885459299 0.19517391243554757518 
 0.34100649471734389984 0.19275995902751341671 
 0.58963433476724325111 0.7456241401814625025 
 0.33786179125698173609 0.19533202940109056778 
 0.51898339357160749863 0.39839534750837174437 
 0.34053134234103249467 0.19260128656665953528 
 0.59158521853035106464 0.72286211749650397529 
 0.44999100304809586115 0.44522778105589971842 
 0.38303156258717918625 0.15432100605478982214 
 0.57379411990485285067 0.34902689795795877048 
 0.3567376184973231612 0.5146443523544907972 
 0.46078781381190708766 0.43852099868764721213 
 0.51789569313691208308 0.39760161134054522458 
 0.45296061813720256417 0.43844334057694472895 
 0.44949504449893146196 0.43241095737063023341 
 0.51897400640249069514 0.39615037008806935903 
 0.44204541502938171638 0.43206022564684459786 
 0.39129418927503789583 0.52634161629421771789 
 0.4464472506596839918 0.42559191033394189185 
 0.45369655763303878837 0.42682746690039163884 
 0.43444967291131197928 0.41731717484862113077 
 0.59917303026898838247 0.73259747888069348676 
 0.43816562065546171834 0.41099213733538891846 
 0.44570667170151789804 0.40715855085571334149 
 0.39163285261332592135 0.49490946719502054707 
 0.3881606047131336279 0.4950762193248151033 
 0.45069811078031046803 0.41367279453275851431 
 0.54201781112476787872 0.40528705013074078911 
 0.37572834392485104926 0.52595639969650764822 
 0.37233633370686936015 0.50862524648013718309 
 0.59468983391534180338 0.75422442818540491594 
 0.4952597935060658596 0.38794507373067349532 
 0.37148900976640009119 0.50938843777517295308 
 0.59419994237139051041 0.75466567732749134656 
 0.59682060293627203773 0.74778128866921667051 
 0.494550835355414109 0.39195162315928017138 
 0.59328033484722986213 0.74552462969520683078 
 0.59672647373142695404 0.74540615668415244333 
 0.37640895353896203224 0.51099349629693080477 
 0.37380540245985566239 0.51359391161534784231 
 0.58996718129874292647 0.30659363252930554866 
 0.49124582497984142782 0.45430719895273596887 
 0.40315237672212039799 0.57223160600514721974 
 0.51798375339869584533 0.39272060053445057015 
 0.49826217210483819686 0.3860473163462870283 
 0.4768338720646941864 0.4681768741717428628 
 0.48515456332115403093 0.45789429846280260694 
 0.83751864060136127499 0.26291777881980227249 
 0.63562306917786337568 0.26284772139385137457 
 0.51831410320177684348 0.39406140847159287777 
 0.6644466112850658801 0.22966257924570235294 
 0.54554218545052801659 0.38976608523780542637 
 0.49784076883499117638 0.3905100092332232653 
 0.33745952431287351558 0.19569369683614332156 
 0.33749020980394889291 0.19559889841188871085 
 0.78811518407273128961 0.23504171297781145666 
 0.50097591231411053858 0.39508268937882906613 
 0.57393611304409342111 0.29066992559275822705 
 0.52622532021176704475 0.40367373806272327519 
 0.58640292092414991743 0.7588053561551755255 
 0.65021963104948876655 0.20472664846327828791 
 0.39222995505215624279 0.55649213083645920896 
 0.67582280531817695568 0.19172849617426418467 
 0.42181464256038903038 0.1802460955690212141 
 0.50804880213052594495 0.44411804350049671752 
 0.37339235327413317078 0.50767408140310876785 
 0.22301519320095594678 0.2984490003608054054 
 0.59596210082061706892 0.7530784874410642038 
 0.60552981102924008372 0.39163043858409957165 
 0.34176580798458855437 0.19215588758629500998 
 0.3734099477097612696 0.5071058288423152538 
 0.59739901697662867175 0.40256417647162340279 
 0.34137586461260577275 0.19242965170452888679 
 0.5202405032642288818 0.39726305898403135863 
 0.34131037380190137887 0.19189960684176096684 
 0.37407789996496976226 0.50775498778565064661 
 0.33942608128250717492 0.19942190163917963841 
 0.50528375176022510828 0.3905462399400458362 
 0.33929711818796304268 0.20094623522683613404 
 0.41563471318338290894 0.5624699406262779755 
 0.33975900305398770707 0.20195140594911231702 
 0.40088793936756517144 0.20375642732471618834 
 0.33765528952128065487 0.20141889536057311361 
 0.33863735288043339544 0.19877182702924983682 
 0.50311942490295658015 0.38990212954097019926 
 0.50006803485877859838 0.46534611767168526653 
 0.3377594597149309319 0.19869139707681116036 
 0.37312077222232720164 0.50791869657887456224 
 0.22298355570180480867 0.29847749662098216339 
 0.33672037811333915824 0.20029081416911864721 
 0.3369835971348802417 0.19919953414414473536 
 0.50785651862464886719 0.3961324961988014759 
 0.37371394607327657056 0.50614734354514767656 
 0.50708894910179314053 0.39420000692635509543 
 0.5054067392518482027 0.39392694759148338957 
 0.50635343165503421403 0.39706701928706911175 
 0.51817705257138868546 0.3888775860507459603 
 0.40872347176860013285 0.18418065695518251457 
 0.33846753054257161519 0.19730356854528668942 
 0.50368032718125266278 0.39503945341852514384 
 0.39446239774486774321 0.54547571270960282241 
 0.33881637214749499298 0.19766803190872578311 
 0.33774352108961591679 0.19536449799878646827 
 0.53681242831206077426 0.38763495928107771782 
 0.33903842990731164475 0.19846669699828753397 
 0.33781069252096673772 0.19539176885779066528 
 0.4963446662757737271 0.45023710464112476348 
 0.33860220063322793438 0.19830023553389744539 
 0.33775156470518752361 0.19542814036628372576 
 0.5405197922868861804 0.39064518101457301746 
 0.33804074738226436159 0.19730859476477161096 
 0.49929283971972421297 0.44136154487093448573 
 0.3378725511555606964 0.19825334198962712984 
 0.49514032085736542355 0.42963812884518254309 
 0.560215370519834166 0.27787979936397966263 
 0.33746547523843045679 0.19833864950450641462 
 0.3377154364112161522 0.19765755939731669 
 0.49925841570406176428 0.42796133175297224049 
 0.38353699696285220577 0.20977214470758520637 
 0.48718559482039108799 0.5149023316908210024 
 0.33812591175454931314 0.1966034844605915044 
 0.47875915486928805054 0.43893466214513021662 
 0.33812376077666100871 0.19646238831859810792 
 0.47932669966127894323 0.43493586941004241941 
 0.47508946055954698329 0.51104785691620924215 
 0.5854277348622443089 0.24758782885226304771 
 0.33835812199512843579 0.19660609631836353794 
 0.48493566655136416399 0.43391296730492656675 
 0.33850697103366483853 0.1967788061210138939 
 0.48492202676704987407 0.5279980736654559248 
 0.33863901096610027341 0.19713552850954060847 
 0.48143359017606185413 0.4420598591332377536 
 0.38424403976360443913 0.20147235977629629478 
 0.33842777746774982406 0.19707851917525806562 
 0.33780433175643537203 0.19680565274597636161 
 0.27230529388508872835 0.67541219648940420406 
 0.33797559458245202135 0.19678642787817668403 
 0.33807112318917631466 0.19708539628211646511 
 0.33786683517545856859 0.19715195166131377347 
 0.46478742308338155675 0.44642262345272393231 
 0.38351885569442512036 0.53728185412865658854 
 0.33609652854440691394 0.20001609317485824491 
 0.44591210083664928332 0.51410075501305718682 
 0.33611294000807206972 0.20070579957274339855 
 0.43997992261000556935 0.51246830260760456444 
 0.33504853184213984063 0.19992797765380407315 
 0.33678476283233138577 0.19872002100501362509 
 0.43968144871912445693 0.52244954422860345744 
 0.62979891011650301902 0.18599893615277113268 
 0.33645565152403200671 0.19908866745406791909 
 0.61625797101389712118 0.23030948223437874844 
 0.33592359242644853623 0.19848837367761945627 
 0.61892638967472335398 0.20969559226370487748 
 0.33481700455826057805 0.19908814764642790429 
 0.50243443423582012652 0.43437381047506112841 
 0.33523487781000893548 0.19854796287084885975 
 0.4098456545668243689 0.51888998317389389836 
 0.23077344251692957777 0.29146108468927311996 
 0.61512438687163173423 0.73581886664127715836 
 0.40935308747505649851 0.52597506747866940024 
 0.42253292503779310563 0.52164601907694219118 
 0.52060646699611501376 0.39378415181114589938 
 0.62535294709725097739 0.70690194778444159773 
 0.49075013967641900603 0.44791143480924910936 
 0.61394470515969701285 0.70063826509113980023 
 0.33622699177537834769 0.19821238591230291859 
 0.45285445533109147664 0.54097431808463902758 
 0.61969875055091350191 0.70350599247490941401 
 0.33585158336398457379 0.19809326638764498951 
 0.33638993749456191917 0.19757744851786168683 
 0.49479350722456355571 0.4393489538666378591 
 0.33694431045969563954 0.1974008779994178564 
 0.33772811329862739704 0.19523214701829122442 
 0.33753239838432469444 0.19742862286134213456 
 0.33777969315399619665 0.19522199988868099707 
 0.33740293971443863219 0.19770028384132273813 
 0.33775264211491301536 0.1953200720243640498 
 0.59622539956490860913 0.69676934662576150981 
 0.33771942263711157706 0.19531442604707480171 
 0.22765983714278731354 0.29578099466682516994 
 0.38168840079863669557 0.53209942112022701188 
 0.47164595513477780564 0.46284313509658253638 
 0.4378791711236872386 0.53817020674787918733 
 0.26993496417302809132 0.40092444064083748723 
 0.60799406412484890971 0.69838180788443560143 
 0.47948353346786115603 0.45380602068522107873 
 0.60185626223050825434 0.6970308735059774774 
 0.6381629337353963427 0.67222844094511002844 
 0.33701877808183583474 0.19668845554339281501 
 0.5132018858317216603 0.43004200182166807398 
 0.33722667445797538388 0.1967640189025811337 
 0.33713008406287364727 0.19717547988458475339 
 0.62459920659744572191 0.66095394055995948523 
 0.33685351815647124329 0.19711092623732132112 
 0.23662089670833760802 0.29240590322705045656 
 0.52106664332152152763 0.39651894817822641581 
 0.3422277223813400826 0.19107334380725626843 
 0.50960992854346276459 0.43711637403557551673 
 0.27832993741231576434 0.70136073906873175332 
 0.41844509710955218873 0.52840666905327737801 
 0.50430542876259865093 0.32443562399048392342 
 0.50477720336120246447 0.4468882674600505589 
 0.50250331724668317879 0.45154646782182933373 
 0.51337788486305191427 0.4324420675744801712 
 0.5544670444373333007 0.29504984715178039778 
 0.50368687302543391215 0.44282794221076110519 
 0.50029937249128009213 0.44621458021170651298 
 0.43467833495244284636 0.54930350756375634358 
 0.23033750485911425043 0.29941839393039243467 
 0.3345656752211678131 0.19878874892611950176 
 0.33438400060804468472 0.19914725015103454386 
 0.51334256483156504025 0.4377107898019494403 
 0.33407859378466181477 0.19841332761930308148 
 0.73164443947840829274 0.63086834465481222978 
 0.48292270359327865714 0.47423243963195482742 
 0.23176077092486019327 0.29633401660004005107 
 0.73211638103393872345 0.62949080264564094556 
 0.73345276658296865158 0.6292395702996926854 
 0.33462053252462481412 0.1979251991609811967 
 0.49180822729032153129 0.46182611351499042174 
 0.56772976147526721391 0.39257503091872653078 
 0.33521377253429029963 0.1981833718735504235 
 0.42809502778113756039 0.5466141167183403704 
 0.3349301335740740293 0.1983726530889166062 
 0.83538825083387369119 0.20640018280061789291 
 0.29137184187413761594 0.7574150743686843823 
 0.46992064983166870196 0.35659856754142837953 
 0.5083972131110808812 0.43059440295217948913 
 0.51104780507445202176 0.43173197181602274153 
 0.33484747143515003476 0.19772079351074561826 
 0.7339917646851485955 0.62875409049679809037 
 0.50602162720329069145 0.43599768710945585592 
 0.73331945008284993293 0.6285121797656320064 
 0.29725036366312662661 0.38611040251525097222 
 0.73438292378882696898 0.62767728898689689743 
 0.48468193766012407364 0.36367454886164068961 
 0.73537650583542668592 0.62750684332102502072 
 0.33562752579037113954 0.19701819245694315863 
 0.52010734381633350054 0.38682856448480767986 
 0.33630376420342161792 0.19723532950552669085 
 0.61381059755843914161 0.72311906930571989705 
 0.33604531408480975418 0.19747833834693231947 
 0.42334261545407836369 0.53773584777367600118 
 0.60971787825494117019 0.72038073848602357518 
 0.35007156512451942376 0.67048172806267891666 
 0.23621167280091787122 0.30098222291877418932 
 0.3800032809017817037 0.52781953078461207873 
 0.60570608106917545044 0.71786827927224017287 
 0.52030997370667142476 0.3899741265139251567 
 0.22927912255113591655 0.30205670110142618379 
 0.73564531506985431086 0.62622986591141605039 
 0.23240554409972558059 0.30223269310813777322 
 0.73603782666531269996 0.62641830317158919694 
 0.33737310739352666111 0.19570402873842579483 
 0.60188912201980404593 0.74167429283736829859 
 0.33589322636841706382 0.19677887386985012941 
 0.73576091192406745112 0.62716060575283893996 
 0.735287593058829958 0.62698426863947864796 
 0.30307370391625182426 0.52243056432948931089 
 0.38238512088391307664 0.65006160517406674781 
 0.33731556322355632505 0.19562346526839136107 
 0.59285557204477723481 0.38865831041056553286 
 0.59669235681513954628 0.73789318603069475877 
 0.58502212032025624477 0.73662444789065872897 
 0.38050872716229938719 0.52266809324518159752 
 0.22818619248281793443 0.30038486979992201631 
 0.48879367978624183033 0.35611851635134034177 
 0.59775167087349523332 0.74943782996880214942 
 0.49210250446613418296 0.3752282221915174687 
 0.34493803826914659627 0.18974386865464729079 
 0.36846722784803664918 0.50574921669528694057 
 0.38969867315961975729 0.52326123771120103267 
 0.59121991411898688895 0.74135579693934283707 
 0.49216182695027815841 0.38071671767113618445 
 0.42313727248929544622 0.20631358204788532995 
 0.48564023061193872799 0.11830289042993975823 
 0.55278425469170244799 0.40958243349985684612 
 0.48544805165434712357 0.45107327508400069105 
 0.49741725116147045282 0.36293784561828806856 
 0.36964506108917871696 0.50692443053384439455 
 0.40140010853681440395 0.52621107272767653207 
 0.54767205290176756982 0.41235247573486683015 
 0.37888024897351818554 0.1979668513786097539 
 0.46702802959726652521 0.45822642854432610315 
 0.22900204426845230388 0.29305659693501312502 
 0.61227408356799128963 0.73838615710189736685 
 0.4743767004097450557 0.44956004882542133227 
 0.60837949495597665184 0.73709442146663961548 
 0.59886160456566339683 0.74732029413191747302 
 0.50042880904021702637 0.41662142826272396956 
 0.5026072678736256405 0.4184361624903807364 
 0.54188166129657899805 0.072993267207230191906 
 0.50506936806884150659 0.41773187108199827389 
 0.50100201180763603848 0.41392540561008867028 
 0.50314243117150436735 0.41296789314169035645 
 0.52346570389094149167 0.38597720174681099392 
 0.23077435169288204597 0.29379124917757315494 
 0.50507134038946310817 0.41373438989436517321 
 0.5059375751847439151 0.41562455892319699613 
 0.22707870072907390679 0.29728583913054951182 
 0.33742150770497209011 0.19546169150796893765 
 0.73835953224523609428 0.62482000812143212443 
 0.3373907736116216749 0.19543002136457396367 
 0.22439193870003926179 0.29841498308087260893 
 0.39540329352406100583 0.77798913017044535323 
 0.50987995962846854869 0.42293869238515646725 
 0.52694838596789372875 0.38550146425834275199 
 0.24019380032114442947 0.29884828759576886892 
 0.50744574444504164656 0.42323523524146022812 
 0.5100413967532816395 0.41957112824791714667 
 0.51741101682251866567 0.72769934158354232512 
 0.51078603007134537606 0.42103813001036383135 
 0.45707429027772678021 0.16273080177791338086 
 0.54693005056459431668 0.40716089113334685834 
 0.5085427957300442392 0.42088320620505226266 
 0.34641996616558257127 0.18729735706870903611 
 0.52742248103783662128 0.3907941954766708248 
 0.33746420883358024811 0.19536387768626414796 
 0.73851257889255228495 0.62468215781013736176 
 0.51178261888401155311 0.42476574457375676497 
 0.54486417083329918842 0.41679626391521312767 
 0.51055452580838966981 0.42685301346929171995 
 0.48571445870040896864 0.44507667788416849231 
 0.49020597533051052386 0.43685387323037649931 
 0.34896876675087840081 0.18721341787648129729 
 0.33756173997119881536 0.19533647419362590303 
 0.3376476743023328897 0.19534811103091304085 
 0.33759824637495355892 0.19539274694700145552 
 0.50725426204095680482 0.41133756774979701731 
 0.506921142007841663 0.41015489247719855159 
 0.5076862507076682629 0.4094256492531252456 
 0.50852147873666586619 0.41146458961290871548 
 0.507891296937101 0.080047426725479389753 
 0.50863111694303864141 0.40957914594248429063 
 0.5091043484501445171 0.41046969217698114907 
 0.54195572581218387498 0.75380313200029991361 
 0.62212188969964343777 0.72435820173784737364 
 0.51147668414169022988 0.41329668406897440702 
 0.51257454254236933799 0.41421602502173332505 
 0.2454068964701790756 0.27828061835414275027 
 0.62691163358484924828 0.72520200140951651679 
 0.51234785794523729496 0.41571032354846398915 
 0.6244365497674427834 0.71943707112244714708 
 0.50961962855820763796 0.41514545897169929933 
 0.62795349785632514905 0.71594145340352532969 
 0.51082857614338739172 0.41632613307738591812 
 0.24874841415181847548 0.2752708872645646121 
 0.63250168682191609815 0.7201669967727538646 
 0.51009832774672281275 0.4136643969171446833 
 0.44001020228335685491 0.17493213844691021808 
 0.24773701243760362645 0.28760346517439944192 
 0.5156717434387801946 0.41749453786439905123 
 0.51498521257599438883 0.4187396560945316204 
 0.24296393721027095824 0.28623546703990859763 
 0.51413657205785201487 0.41759644936923590031 
 0.34803631007207663783 0.18936368930077449035 
 0.51345965478225985557 0.41915284377238887226 
 0.25104943785268590828 0.28408598368087234487 
 0.24647927760887167192 0.28287887871770622805 
 0.25002055634526332284 0.29336228543057496498 
 0.34255008199453307327 0.60619962023690043829 
 0.53325739917545500468 0.41618347518353282499 
 0.63139500153507754909 0.711394824879377774 
 0.43765682583935033856 0.74657181692318896893 
 0.50949778208308571514 0.40695973255390482937 
 0.5488944401746184143 0.74577176506549613944 
 0.34671508028646919053 0.19079540716863288563 
 0.50915252604158578453 0.40752106212128952345 
 0.51048216457112249866 0.40744264883649017328 
 0.61776037566648112076 0.72692596254257679789 
 0.72891410951904822557 0.62009424879170738087 
 0.51011021413217283449 0.40694852435926365253 
 0.53231159605313083105 0.41052863765013347663 
 0.73101130770196798281 0.61847940399874345996 
 0.50950700255966840935 0.40814451661033490648 
 0.25366092374044674207 0.27084615148718488298 
 0.64428759594559470436 0.70955133631833255947 
 0.73307732575198236713 0.61950851306751519854 
 0.51023980335721463852 0.40808149049661845975 
 0.72935981642212110998 0.62247775915950109837 
 0.73865307131106683336 0.62453052726996993727 
 0.64329680995594140658 0.70304952632759420972 
 0.73123268208399749835 0.62327732348439823795 
 0.33760170580054005285 0.19524003309359269642 
 0.7386629052631865644 0.62454675767330591896 
 0.6482409576270846685 0.69964629959672330894 
 0.24015776082996709295 0.29413792364564228521 
 0.73343550438286464477 0.62123120414658172805 
 0.33758976076875352179 0.19529890669892344124 
 0.29857521124513908273 0.5605102808992765695 
 0.24450818693786732783 0.29636176513295947599 
 0.73274841669767354357 0.62259215408593837626 
 0.7386167448620704068 0.62458833470733787774 
 0.33754693568787519364 0.19528936496209128859 
 0.25943871838055121426 0.26564204670178365175 
 0.65285274240834900716 0.70183664196297657067 
 0.64834417526133825138 0.69405896980258618978 
 0.51292080268402240328 0.40936302323275758352 
 0.2617467311543251185 0.26813920217415931901 
 0.51214415366066690094 0.40890246435302740613 
 0.25168735382013213142 0.27262376133771953901 
 0.63887432602770266588 0.71442711083793142279 
 0.51134400106170574407 0.40923668134519880502 
 0.2598172828045557381 0.272567350582030965 
 0.51292835747897536081 0.41037975035854973305 
 0.25446387573623319156 0.28073561488768505878 
 0.72870768770686844551 0.62708226725243887412 
 0.51114261355479750915 0.41015568850637568188 
 0.58327101469500020059 0.63089073800488237875 
 0.25294160410543536921 0.27637607258862584292 
 0.72769386553341042223 0.62537902892709884561 
 0.51193881681830599728 0.41084575664857242439 
 0.25751528571349480146 0.27691950318795599539 
 0.72805799989462893773 0.62278584012738058551 
 0.51614356615023182506 0.41056207266881233897 
 0.25572233756753393052 0.28560267356693758156 
 0.72899795308047565801 0.62368707891905361684 
 0.51787038398030926789 0.41090185091378961246 
 0.73042064186598987252 0.62704921557047332836 
 0.50304688281914977654 0.42665639093409407634 
 0.65293932402658494407 0.69691159285590864592 
 0.73084917127527382341 0.62421923916973287572 
 0.50572868897352030171 0.42893578196462062158 
 0.32697864032173917792 0.5206116439695263054 
 0.73178166183629300701 0.62407005774542478882 
 0.73130379666446831965 0.62576598906690727997 
 0.5150941761560856591 0.41145961314422291322 
 0.49880503077060767136 0.43224590545463503766 
 0.26710212864147059308 0.26648506247938308356 
 0.51520686469962417853 0.41285898762928335826 
 0.51643306401613386925 0.41335871514796213022 
 0.3032737155013081054 0.54400742460401130263 
 0.26137101394574574487 0.28821003132338823827 
 0.73082186747674582339 0.63059176385773618723 
 0.30620439581192165912 0.2730501074337428058 
 0.3337842453068121662 0.19867844959360886348 
 0.7309986434043628245 0.63145001822559454485 
 0.34352523276371810246 0.52132545016297071605 
 0.43629054860236482494 0.10635022113525161025 
 0.63642608550328072514 0.29261379707896928437 
 0.72931415349971051576 0.63089458588203928269 
 0.3365615972709036785 0.5214459345956369285 
 0.72823494689585033246 0.62971559841371793631 
 0.65940642435337204486 0.68645050372775384684 
 0.72783146397490838808 0.62770745469508693049 
 0.65549699993756616045 0.68926538861967823202 
 0.34488410324025242648 0.19249059836048171279 
 0.72880240137656926436 0.62810953781431844156 
 0.50504635209231796278 0.37914934611697098665 
 0.28186519611230248517 0.24544234294726344214 
 0.66341999667963935661 0.69231863345790334296 
 0.73199810644483731537 0.6286848540196354751 
 0.66269769789433119467 0.68881761437085065047 
 0.73133864919823832196 0.62918864469309165877 
 0.65646357130036359084 0.693700526187686628 
 0.73044981137644027225 0.6279623044191670056 
 0.66045365816741075093 0.69499043773781254973 
 0.27620940516951991706 0.25053655804909841232 
 0.73119344751594628207 0.62749065189638109086 
 0.30062428496899906705 0.37118244430010172152 
 0.5663187818836149523 0.60145360412213333401 
 0.25026940008569154017 0.57469869353997193873 
 0.28723681331776806935 0.25947076746398428648 
 0.46685156910221020654 0.73500335422715046274 
 0.27888162484672801567 0.25862599833417904138 
 0.45257001612306324567 0.12421356515882638061 
 0.73406056885500403641 0.62172115796102533913 
 0.50846265505949184149 0.37695216859924990382 
 0.28257204707087463236 0.2664191921888715564 
 0.73422517368122364179 0.6210061009599271431 
 0.27431222713204972408 0.26559088096698851844 
 0.47019255378067925655 0.13042064148488624609 
 0.73509384064201799269 0.62192944890811896475 
 0.73301831653613669371 0.62335578414287307059 
 0.29654596024977275537 0.27481108038662083182 
 0.28579318508549855782 0.53057951438938943944 
 0.73350388607161731702 0.6228116899350099045 
 0.7342827398938931438 0.62354089974348603231 
 0.53794424321083755824 0.3813171620605473322 
 0.3558926946271120384 0.17876519651472058681 
 0.73535333507832478794 0.62266884379477449585 
 0.73506176019748803441 0.62329510240128382925 
 0.73396444019007767157 0.62399836635730965284 
 0.50274323989261382462 0.37109588438614571348 
 0.73450283943916550022 0.62400905520848215513 
 0.2787620708632587152 0.27902933005862401439 
 0.57245700662134579861 0.76430086329670110512 
 0.73406680989438988227 0.62498549301499961572 
 0.57567585354708128431 0.76044451858191941529 
 0.73332376436216628601 0.62574829587148528276 
 0.73196427946167019751 0.62627901076175562789 
 0.48857817228791561304 0.098983562698693086657 
 0.73209228662908032437 0.62549162569327676486 
 0.66888796440901943097 0.26337512906126125944 
 0.47210790345738740115 0.074089249707128171374 
 0.41671561565289610973 0.12398151621971031933 
 0.62059813200019331436 0.30687015849355009367 
 0.49665393115230849208 0.051980450736736232009 
 0.68453825660816813858 0.24927878857153318304 
 0.86640706829455838012 0.24083845117463034691 
 0.36812555110843708794 0.84262995532832918322 
 0.76070493703670483132 0.48829938392109240031 
 0.73432444724747047982 0.62706880520500107856 
 0.51676941605949522351 0.40154057971331463817 
 0.73380062082093822085 0.6274143440081938472 
 0.46299457413440797682 0.45491328927806101712 
 0.51725053944881682622 0.40222537861187884767 
 0.73323404472557263123 0.62641127168182186846 
 0.46139648706132335709 0.45954818689101312179 
 0.51656994361038088837 0.40320257740573428595 
 0.73382331176042325804 0.62614508948304758995 
 0.51648949658003839858 0.40242014170698869879 
 0.55167185438047972035 0.76969252212905170385 
 0.51550526322206546848 0.40391446011056192367 
 0.3552108912043820399 0.18739877911204941285 
 0.5159360944062283405 0.40372744420384704123 
 0.51648671584470207119 0.40406213944161883944 
 0.5175391465570994276 0.40090536347370742121 
 0.51855534134023451021 0.40126139238398905729 
 0.46151099978985810068 0.4502388533393226755 
 0.51832915178902905229 0.40020787664258988814 
 0.7361345959066808442 0.62276712598352657047 
 0.73594843494271888762 0.62301366743279806837 
 0.73565009417245597056 0.62286498279378810228 
 0.73716337784332097716 0.61465983085847919476 
 0.51759392899321698955 0.40306960465576907593 
 0.73569236082238165242 0.62253890496075459104 
 0.56566497091058420832 0.7617988454098986173 
 0.73593482784683972309 0.61371487633416033081 
 0.51768481936367816143 0.40195673306139179104 
 0.73584631244229514735 0.62372491915659145079 
 0.51859673414662854629 0.40415181065495026091 
 0.73570036823608220278 0.62398154131099337061 
 0.51879949302422301294 0.40252853893529833007 
 0.73518872950601732441 0.62367162167811474038 
 0.46606074761038784882 0.4422708131746901361 
 0.55291016660449532338 0.602463127598201309 
 0.51813485610583742691 0.40163163817187658156 
 0.73542470455242614502 0.62339425974058504387 
 0.51622038982211826408 0.40475454897976514967 
 0.45284259702424800587 0.091441661768581719572 
 0.65697204321300062269 0.27410789240456312488 
 0.51705324670360253148 0.4041566793613841635 
 0.51774906073909876536 0.40423190892537763652 
 0.81776295986350655554 0.28170404879909793916 
 0.73517110096463889057 0.61062012880965987893 
 0.51728066392531879547 0.40564164915216155416 
 0.73538813905024125184 0.62509044830754967315 
 0.73529638336491343065 0.62553343144331030601 
 0.4702681221445916826 0.43963708241240467833 
 0.35113090255014500762 0.19108788217839112189 
 0.73445566405356832451 0.6253766186941919214 
 0.47565146136789804299 0.44298126054305742016 
 0.74181766722045450191 0.61639607700658760603 
 0.73459331045822251482 0.62487448848080484609 
 0.46984779155125255823 0.44540458349608291755 
 0.74223961745969413428 0.61520661003584908855 
 0.36038716400481152213 0.17471699282228680961 
 0.5421305362930042282 0.37754653516589858908 
 0.7387466877503020557 0.61322427123713318942 
 0.51300480553189165001 0.40286324666856454524 
 0.74135807476487414203 0.61403814481675977888 
 0.40254812978270665402 0.16443437973635119387 
 0.51313154753644985018 0.40269858415383891215 
 0.56691414112317684015 0.66112773216255382724 
 0.84231489534881054393 0.28929009480133943688 
 0.51821614152134032327 0.39969907488469225143 
 0.39107339171931737587 0.16233134559596099078 
 0.51772258371682322586 0.39953096879685823239 
 0.74530893143598730965 0.61856062996123728492 
 0.57266764420269744562 0.64067763365131158437 
 0.2233791417560367365 0.30055158180499641496 
 0.51298793944503762177 0.40249049054923091706 
 0.74493642455633291011 0.61734682959482678477 
 0.74303128782931704421 0.61622359344684096705 
 0.56057715359002602273 0.65014759336790117761 
 0.51345192039070719492 0.40274673663361704179 
 0.57242359912412899003 0.7546995600485232325 
 0.42691519591459564653 0.16696017222086051435 
 0.5133756860473935868 0.40249661643437462111 
 0.51332493053984873388 0.40264368101526260002 
 0.37394227809173646859 0.18907152893478296196 
 0.34690851290635293935 0.19335385539802443788 
 0.37226579421149175175 0.19251069800125633624 
 0.34592723876995795651 0.19288691617221725982 
 0.51299935842129951169 0.40205344068525311618 
 0.47502803723215475395 0.43712638785999435864 
 0.39247203215217274508 0.85124630253470445762 
 0.51308614783494010947 0.40173446416368280287 
 0.74210154043285103675 0.62144955210372643251 
 0.51584416715777714479 0.40122287327146521907 
 0.74270402216339403978 0.62090689210066041248 
 0.5161907749537805179 0.40091068092085241359 
 0.37160851217717622008 0.50809448828642300722 
 0.57836306390156388968 0.75198939759827332363 
 0.7416900158352037753 0.61100025278596881151 
 0.51332157178158455135 0.40193908542305167853 
 0.74327111584304184078 0.62039610639157416472 
 0.51656585207587579767 0.40057284602574361188 
 0.22293750740348269868 0.29898233196689449898 
 0.51648209500509489889 0.40178110261994315344 
 0.74368535271765146 0.61104657378136795209 
 0.74382822370780188326 0.61989431498371794227 
 0.51694659907188478254 0.40022990423089127576 
 0.51640670423710244297 0.40204968908514515658 
 0.74309552164298697807 0.61821603078315023883 
 0.51597663678422611699 0.40288353999044484999 
 0.56225953234004033554 0.61382993486465753374 
 0.73883084113214625432 0.62113623799136641335 
 0.51330143350456025608 0.40223118110899441779 
 0.51583348200861944832 0.40315370779988130012 
 0.73795751099580220167 0.62045408403179036494 
 0.51615849258901813634 0.40318149440183398413 
 0.74273923672233432836 0.61406858778406947508 
 0.73953068429805857154 0.6200316261428964193 
 0.51593123869017398775 0.40343174299168527153 
 0.74129235181828123658 0.61823216759875188053 
 0.5137950566996438706 0.40224704308926734209 
 0.74432226421403302474 0.61329928806253464213 
 0.7407085797162901164 0.61872096055903025302 
 0.86453659314865594077 0.29511275132913533659 
 0.73882304080748517627 0.61807795467551707169 
 0.74672340457421015891 0.61415946815757060939 
 0.73960798744975042585 0.6160292745317009766 
 0.51368991889984139121 0.4023569892245736912 
 0.51533365803756259194 0.4037243406251470601 
 0.73676381658986245249 0.62161149134001492111 
 0.51538263847193110934 0.40382902068919279692 
 0.74769452656755219788 0.61641190578260118826 
 0.51861193415661810402 0.39872992390544376162 
 0.73636651318584267489 0.61913316066589518805 
 0.74632586023952662835 0.61764467424051150424 
 0.5181298699074321501 0.3991641229420253012 
 0.73657618662706769719 0.62052992799551542902 
 0.74581039640437807314 0.61615107598837381975 
 0.73582670566258590039 0.62141345610815501566 
 0.51466023810247507608 0.40310530054858495497 
 0.73720130893530566585 0.61720153212335615578 
 0.51329335812655085824 0.40126410901318165791 
 0.736726041212513727 0.61809086586350980852 
 0.73476611931971658187 0.61880479560091983249 
 0.51666773052439873837 0.40106847387315580633 
 0.5142728572454573488 0.40324509574682071422 
 0.73441103492948189846 0.61451488808877174908 
 0.51721190442047160207 0.40173464603487252234 
 0.51456512772146079104 0.40321528368419690125 
 0.73146301400070767862 0.61388259134980860399 
 0.73062810903235808624 0.61565263237753187209 
 0.74342640257842984575 0.6064791052197181509 
 0.51796092363968637695 0.29233301365286412654 
 0.54049949299054877994 0.62352487973324532966 
 0.39863983010955716946 0.29585331850206164628 
 0.51680697140541231871 0.40363633296024353792 
 0.51675976627750974668 0.4027975815580373542 
 0.51334878466445610368 0.40175388969057101995 
 0.51720870579602673534 0.40270260509187111309 
 0.54118594054032820306 0.59498699167140800537 
 0.51556071123427005265 0.40427092414424342648 
 0.515690711923233569 0.40449486567920711622 
 0.51364623499487394032 0.40200375882731848032 
 0.51598741938178616095 0.40447663264668626271 
 0.51608919283846210746 0.40418722928929790017 
 0.51588523314190792846 0.40399463123801271358 
 0.5156511696332022332 0.40405878323000654628 
 0.49665310998573469758 0.42111645574922096369 
 0.50015926955736644821 0.42359418324970665726 
 0.49165112315455050673 0.42658686064841527807 
 0.35283509508602733939 0.50821550153536432237 
 0.51803910904271022186 0.40108530637212852499 
 0.51819931626019510862 0.40222067535993888399 
 0.73981723032763291314 0.62236532252053067271 
 0.51401338994812462158 0.40315250045745504304 
 0.58536619259008626504 0.74920359527661084531 
 0.51804741254488417823 0.40354126944042051361 
 0.73663369142441481596 0.62231146124749203707 
 0.7394229262916279799 0.62308589210825560123 
 0.51724657142227181694 0.40481995308769619379 
 0.51611283312499822706 0.40551168067318071886 
 0.62690536261435148013 0.64734064475547536954 
 0.73718053017098439383 0.62281328773595678872 
 0.5164947962678972937 0.4059943382914822374 
 0.73914473659110779824 0.62357896974786619637 
 0.51260272818172114562 0.3864671588485328324 
 0.55547814124676264669 0.66541957616499491923 
 0.51020488025189458803 0.3849776920670885394 
 0.60519033688575241126 0.66704067985531867446 
 0.7375409326260765619 0.62335037908153700936 
 0.3964465669219631172 0.2462975549118142371 
 0.44893612077802380611 0.53018822923934993963 
 0.52034940971649035202 0.39866330201153543644 
 0.74260314326821919018 0.53339028620668049729 
 0.51396547286512772601 0.40279362971315380015 
 0.72766901130131789177 0.61896455757561363864 
 0.57492470041419607707 0.6642003054685761132 
 0.51403884782814179832 0.40291669773610028216 
 0.72762692120608385427 0.62049439240417048058 
 0.54617670334113510577 0.20531647437738936857 
 0.38338164194619961389 0.16714731783896144557 
 0.72211070701656587811 0.62229059111184570341 
 0.64274040822766820291 0.13637373974438848911 
 0.72657098667723818419 0.62468496635354564539 
 0.51036493264443416606 0.39681104279679008107 
 0.7266050793645179029 0.62603722512943693612 
 0.50931371048546691949 0.39685817923268179586 
 0.60957872768117682405 0.13200141014034885711 
 0.72392486913775844215 0.62480043639432358837 
 0.50884373295575069385 0.39440815911127491411 
 0.51395891130841098171 0.40302069175633109532 
 0.40684150671068652905 0.23937975408734485372 
 0.36251094726779448107 0.1817164660436280943 
 0.5319561348982265736 0.22058371229906192923 
 0.50659971060738728799 0.38919895132296444817 
 0.71842226281934984389 0.61844022792967090485 
 0.54032219579796780806 0.66566861472330773886 
 0.72361527418538940104 0.61838271789147880586 
 0.51820977565458248293 0.22650179541780171566 
 0.72050974698990133405 0.62171728169564477451 
 0.5063520306453531683 0.39231487385084118369 
 0.72057870987326899659 0.62343846918499701282 
 0.7159569822933321559 0.6223707080185381102 
 0.51639874512265704354 0.38873276144707952229 
 0.37680726653360890888 0.25681668300043702935 
 0.51493875323716498116 0.3876201740734691592 
 0.37000460789462985556 0.24323768139023610457 
 0.50735436030836689181 0.39788168036769505642 
 0.50707752674059891618 0.39907514982999342523 
 0.70270380506853713509 0.62306703866286361482 
 0.39213874770571827133 0.16998131132261884435 
 0.51462483190448038428 0.40337494939758750112 
 0.52902023140295595383 0.25733271925136097513 
 0.51473183894752783107 0.40323677385116807326 
 0.51121668154968968878 0.39059034328499458999 
 0.51481581650378815951 0.40340902000110029357 
 0.71341667933016750247 0.61791158910010079985 
 0.26569870473922679865 0.35350414222534937148 
 0.75004734744224710319 0.60646327483826978355 
 0.51575966481589730073 0.40264871152585807179 
 0.51423808329007947293 0.40343055518711551377 
 0.51585155052810938159 0.40199025198575766282 
 0.70580062150401223775 0.62387775446258308953 
 0.50982173577805101061 0.39314077990248297301 
 0.50460560839980717063 0.39727463759632225537 
 0.51438522286595911304 0.40350902157023155192 
 0.71057790796074848938 0.62219349196499851296 
 0.74094343648250149403 0.62249266538168268603 
 0.5154035923834889843 0.40161970241375499757 
 0.50823286567789571766 0.39282926626119141211 
 0.51530319447818451195 0.40223710907258564129 
 0.37727712954955422431 0.23937864338147349375 
 0.5078037990216716091 0.39143477759888539724 
 0.74733512280856373433 0.6052797986563037691 
 0.51428503496049116084 0.40360984143505590493 
 0.27540397438179214928 0.34598299894763456797 
 0.5146790478831460014 0.40353538012628170639 
 0.51496070915272618151 0.40235488837333099887 
 0.50390865929053874073 0.3924187694747978683 
 0.7226239940909863213 0.62587512507049114507 
 0.51251667069981010627 0.40304485450239835309 
 4393 4360 1597 1597   
 4391 5034 5040 5040   
 7 4391 1726 1726   
 1726 5040 4393 4393   
 4360 4393 5040 5040   
 5040 1726 4391 4391   
 1700 1694 5006 5006   
 4396 5006 1694 1694   
 1694 1700 1690 1690   
 29 5006 1597 1597   
 4393 1597 5006 5006   
 5006 29 1700 1700   
 4396 4951 1726 1726   
 7 1726 4951 4951   
 1726 4393 4396 4396   
 5006 4396 4393 4393   
 4363 36 5152 5152   
 4360 4353 1597 1597   
 1597 4353 29 29   
 40 4353 4332 4332   
 5152 4332 4353 4353   
 4360 5040 4363 4363   
 5034 4363 5040 5040   
 4363 5152 4360 4360   
 4353 4360 5152 5152   
 1566 4372 4348 4348   
 4372 1566 1544 1544   
 19 1664 4374 4374   
 1664 4348 4374 4374   
 4372 4374 4348 4348   
 4374 5034 4391 4391   
 4363 5034 1544 1544   
 4372 1544 5034 5034   
 1544 36 4363 4363   
 19 4374 4401 4401   
 5034 4374 4372 4372   
 4401 4374 4391 4391   
 1766 19 4401 4401   
 4924 1766 1758 1758   
 4401 1758 1766 1766   
 7 1715 4971 4971   
 4402 4971 1715 1715   
 4971 4391 7 7   
 4401 4391 4971 4971   
 4402 4924 1758 1758   
 1758 4401 4402 4402   
 4971 4402 4401 4401   
 5260 1379 4284 4284   
 4284 4313 5260 5260   
 4306 1427 4313 4313   
 4313 4273 4306 4306   
 4273 4313 4284 4284   
 4313 4334 5260 5260   
 4334 4313 1427 1427   
 5346 74 1314 1314   
 5346 1314 4253 4253   
 4253 5357 5346 5346   
 1348 4284 5357 5357   
 4284 1348 4273 4273   
 79 5357 4253 4253   
 5357 79 1348 1348   
 5357 1379 5346 5346   
 1379 5357 4284 4284   
 5315 1337 74 74   
 4294 1327 1337 1337   
 1327 67 1337 1337   
 1389 4294 5315 5315   
 1337 5315 4294 4294   
 5306 5346 1379 1379   
 5315 74 5346 5346   
 1389 5315 5306 5306   
 5346 5306 5315 5315   
 4317 5306 1379 1379   
 1491 1390 5307 5307   
 5307 4318 1491 1491   
 4317 1379 5260 5260   
 4318 4319 1491 1491   
 47 1491 4319 4319   
 5260 4334 4317 4317   
 4335 4319 4318 4318   
 237 1164 1186 1186   
 5662 1186 1164 1164   
 1164 237 99 99   
 1168 1184 1186 1186   
 1273 1168 5662 5662   
 1186 5662 1168 1168   
 5698 4197 88 88   
 1164 99 4197 4197   
 1273 5662 1249 1249   
 5662 1164 5698 5698   
 4197 5698 1164 1164   
 5698 1249 5662 5662   
 547 1108 520 520   
 135 520 1108 1108   
 1108 547 111 111   
 1128 1123 1136 1136   
 1184 1128 114 114   
 114 1136 520 520   
 520 135 114 114   
 1136 114 1128 1128   
 237 4173 99 99   
 1108 111 1106 1106   
 1108 1106 4173 4173   
 135 1186 114 114   
 1184 114 1186 1186   
 135 1108 237 237   
 4173 237 1108 1108   
 237 1186 135 135   
 5742 449 1134 1134   
 91 4191 1213 1213   
 1213 453 449 449   
 449 5742 1213 1213   
 453 1213 4191 4191   
 1184 5728 105 105   
 105 1128 1184 1184   
 1128 105 1134 1134   
 5742 1134 105 105   
 1134 1123 1128 1128   
 5742 5733 1213 1213   
 91 1213 5733 5733   
 5733 5742 5728 5728   
 105 5728 5742 5742   
 4224 91 5733 5733   
 4224 5733 5728 5728   
 5728 5633 4224 4224   
 1273 1259 5633 5633   
 5633 1168 1273 1273   
 1168 5633 5728 5728   
 5728 1184 1168 1168   
 5633 81 4224 4224   
 81 5633 1259 1259   
 4117 1130 148 148   
 1130 1013 148 148   
 1013 1130 1004 1004   
 1004 1046 1013 1013   
 1004 4124 873 873   
 816 873 4124 4124   
 4124 1004 4117 4117   
 1130 4117 1004 1004   
 4111 1044 4117 4117   
 4124 4117 1044 1044   
 4117 148 4111 4111   
 1318 5437 1320 1320   
 1318 1320 951 951   
 951 157 1318 1318   
 1013 951 1320 1320   
 1013 4085 148 148   
 1320 5437 4085 4085   
 4085 1013 1320 1320   
 157 951 1275 1275   
 4101 1275 951 951   
 1275 976 157 157   
 1027 4097 4101 4101   
 1275 4101 4097 4097   
 1046 951 1013 1013   
 1046 134 1027 1027   
 1027 4101 1046 1046   
 951 1046 4101 4101   
 1046 1004 1030 1030   
 4132 1030 1004 1004   
 4129 134 1030 1030   
 1030 134 1046 1046   
 1082 4129 4132 4132   
 1030 4132 4129 4129   
 1070 873 816 816   
 4132 1004 873 873   
 703 1070 1082 1082   
 117 1082 1070 1070   
 1082 4132 703 703   
 873 1070 703 703   
 873 703 4132 4132   
 661 672 1929 1929   
 4039 1929 672 672   
 1929 4003 661 661   
 672 661 197 197   
 706 1935 681 681   
 4037 681 1935 1935   
 681 189 706 706   
 1935 706 4003 4003   
 1607 843 846 846   
 171 846 843 843   
 846 4037 1607 1607   
 843 1607 4039 4039   
 1607 1935 1929 1929   
 4003 1929 1935 1935   
 1929 4039 1607 1607   
 1935 1607 4037 4037   
 800 804 1735 1735   
 4043 1735 804 804   
 1735 4026 800 800   
 804 800 178 178   
 666 1739 672 672   
 4039 672 1739 1739   
 672 197 666 666   
 1739 666 4026 4026   
 1583 812 843 843   
 171 843 812 812   
 843 4039 1583 1583   
 812 1583 4043 4043   
 1583 1739 1735 1735   
 4026 1735 1739 1739   
 1735 4043 1583 1583   
 1739 1583 4039 4039   
 549 563 2097 2097   
 4009 2097 563 563   
 2097 3984 549 549   
 563 549 213 213   
 612 2105 599 599   
 4005 599 2105 2105   
 599 209 612 612   
 2105 612 3984 3984   
 1913 697 701 701   
 189 701 697 697   
 701 4005 1913 1913   
 697 1913 4009 4009   
 1913 2105 2097 2097   
 3984 2097 2105 2105   
 2097 4009 1913 1913   
 2105 1913 4005 4005   
 654 661 1982 1982   
 4003 1982 661 661   
 1982 3998 654 654   
 661 654 197 197   
 561 1984 563 563   
 4009 563 1984 1984   
 563 213 561 561   
 1984 561 3998 3998   
 1925 706 697 697   
 189 697 706 706   
 697 4009 1925 1925   
 706 1925 4003 4003   
 1925 1984 1982 1982   
 3998 1982 1984 1984   
 1982 4003 1925 1925   
 1984 1925 4009 4009   
 577 603 2044 2044   
 4015 2044 603 603   
 2044 3989 577 577   
 603 577 209 209   
 640 2048 628 628   
 4014 628 2048 2048   
 2048 640 3989 3989   
 1872 751 757 757   
 185 757 751 751   
 757 4014 1872 1872   
 751 1872 4015 4015   
 1872 2048 2044 2044   
 3989 2044 2048 2048   
 2044 4015 1872 1872   
 2048 1872 4014 4014   
 701 692 1905 1905   
 4017 1905 692 692   
 1905 4005 701 701   
 692 701 189 189   
 599 1909 603 603   
 4015 603 1909 1909   
 603 209 599 599   
 1909 599 4005 4005   
 1855 745 751 751   
 185 751 745 745   
 751 4015 1855 1855   
 745 1855 4017 4017   
 1855 1909 1905 1905   
 4005 1905 1909 1909   
 1905 4017 1855 1855   
 1909 1855 4015 4015   
 692 687 1843 1843   
 4053 1843 687 687   
 1843 4017 692 692   
 687 692 189 189   
 745 1849 730 730   
 4050 730 1849 1849   
 730 185 745 745   
 1849 745 4017 4017   
 1471 887 895 895   
 167 895 887 887   
 895 4050 1471 1471   
 887 1471 4053 4053   
 1471 1849 1843 1843   
 4017 1843 1849 1849   
 1843 4053 1471 1471   
 1849 1471 4050 4050   
 846 838 1595 1595   
 4054 1595 838 838   
 1595 4037 846 846   
 838 846 171 171   
 681 1603 687 687   
 4053 687 1603 1603   
 687 189 681 681   
 1603 681 4037 4037   
 1452 883 887 887   
 167 887 883 883   
 887 4053 1452 1452   
 883 1452 4054 4054   
 1452 1603 1595 1595   
 4037 1595 1603 1603   
 1595 4054 1452 1452   
 1603 1452 4053 4053   
 3947 2531 2584 2584   
 2316 227 2531 2531   
 2531 3947 2316 2316   
 3947 522 2316 2316   
 526 2316 522 522   
 2531 433 394 394   
 2529 420 433 433   
 227 2529 2531 2531   
 433 2531 2529 2529   
 2531 394 2584 2584   
 3937 3911 420 420   
 2448 3936 3937 3937   
 3911 3937 3936 3936   
 3939 2529 227 227   
 3937 420 2529 2529   
 2448 3937 3939 3939   
 2529 3939 3937 3937   
 3969 3939 227 227   
 3939 3969 2271 2271   
 3939 2271 2448 2448   
 2316 526 3969 3969   
 3959 3969 526 526   
 3969 227 2316 2316   
 3969 3959 2271 2271   
 219 2271 3959 3959   
 139 147 17 17   
 3869 17 147 147   
 17 3834 139 139   
 147 139 270 270   
 186 24 160 160   
 3868 160 24 24   
 160 264 186 186   
 24 186 3834 3834   
 3037 326 330 330   
 250 330 326 326   
 330 3868 3037 3037   
 326 3037 3869 3869   
 3037 24 17 17   
 3834 17 24 24   
 17 3869 3037 3037   
 24 3037 3868 3868   
 265 275 3179 3179   
 3878 3179 275 275   
 3179 3854 265 265   
 275 265 254 254   
 145 3184 147 147   
 3869 147 3184 3184   
 147 270 145 145   
 3184 145 3854 3854   
 3023 285 326 326   
 250 326 285 285   
 326 3869 3023 3023   
 285 3023 3878 3878   
 3023 3184 3179 3179   
 3854 3179 3184 3184   
 3179 3878 3023 3023   
 3184 3023 3869 3869   
 8 35 647 647   
 3837 647 35 35   
 647 3813 8 8   
 35 8 284 284   
 82 651 75 75   
 3835 75 651 651   
 75 278 82 82   
 651 82 3813 3813   
 3432 176 182 182   
 264 182 176 176   
 182 3835 3432 3432   
 176 3432 3837 3837   
 3432 651 647 647   
 3813 647 651 651   
 647 3837 3432 3432   
 651 3432 3835 3835   
 131 139 205 205   
 3834 205 139 139   
 205 3830 131 131   
 139 131 270 270   
 30 211 35 35   
 3837 35 211 211   
 35 284 30 30   
 211 30 3830 3830   
 11 186 176 176   
 264 176 186 186   
 176 3837 11 11   
 186 11 3834 3834   
 11 211 205 205   
 3830 205 211 211   
 205 3834 11 11   
 211 11 3837 3837   
 60 78 432 432   
 3843 432 78 78   
 432 3820 60 60   
 78 60 278 278   
 102 440 98 98   
 3840 98 440 440   
 98 92 102 102   
 440 102 3820 3820   
 3372 228 230 230   
 260 230 228 228   
 230 3840 3372 3372   
 228 3372 3843 3843   
 3372 440 432 432   
 3820 432 440 440   
 432 3843 3372 3372   
 440 3372 3840 3840   
 182 170 3421 3421   
 3845 3421 170 170   
 3421 3835 182 182   
 170 182 264 264   
 75 3430 78 78   
 3843 78 3430 3430   
 78 278 75 75   
 3430 75 3835 3835   
 3364 221 228 228   
 260 228 221 221   
 228 3843 3364 3364   
 221 3364 3845 3845   
 3364 3430 3421 3421   
 3835 3421 3430 3430   
 3421 3845 3364 3364   
 3430 3364 3843 3843   
 170 162 3336 3336   
 3886 3336 162 162   
 3336 3845 170 170   
 162 170 264 264   
 221 3343 204 204   
 3883 204 3343 3343   
 204 260 221 221   
 3343 221 3845 3845   
 2921 370 375 375   
 244 375 370 370   
 375 3883 2921 2921   
 370 2921 3886 3886   
 2921 3343 3336 3336   
 3845 3336 3343 3343   
 3336 3886 2921 2921   
 3343 2921 3883 3883   
 330 316 3033 3033   
 3887 3033 316 316   
 3033 3868 330 330   
 316 330 250 250   
 160 3035 162 162   
 3886 162 3035 3035   
 162 264 160 160   
 3035 160 3868 3868   
 2893 366 370 370   
 244 370 366 366   
 370 3886 2893 2893   
 366 2893 3887 3887   
 2893 3035 3033 3033   
 3868 3033 3035 3035   
 3033 3887 2893 2893   
 3035 2893 3886 3886   
 3798 294 5673 5673   
 294 3798 3797 3797   
 3798 3799 5722 5722   
 4403 5722 3799 3799   
 5722 3797 3798 3798   
 5713 4377 1372 1372   
 3799 1372 4377 4377   
 4377 5713 5711 5711   
 3798 5673 1372 1372   
 1372 5673 5713 5713   
 1372 3799 3798 3798   
 3785 2058 5675 5675   
 294 5675 5673 5673   
 5675 294 3785 3785   
 1660 3785 294 294   
 1667 2058 3785 3785   
 5702 1667 1660 1660   
 3785 1660 1667 1667   
 1660 3797 1553 1553   
 3797 1660 294 294   
 5702 1553 1079 1079   
 1553 5702 1660 1660   
 1553 1061 5740 5740   
 5737 5740 1061 1061   
 5740 1079 1553 1553   
 1061 3797 5722 5722   
 3797 1061 1553 1553   
 2829 3732 329 329   
 5587 327 3732 3732   
 5645 5587 2829 2829   
 3732 2829 5587 5587   
 2829 3742 5645 5645   
 3744 2660 319 319   
 2660 3739 319 319   
 5579 3742 2829 2829   
 2829 329 5579 5579   
 3742 5579 3739 3739   
 2660 3744 5645 5645   
 317 5645 3744 3744   
 5645 3742 2660 2660   
 3739 2660 3742 3742   
 5554 5563 3057 3057   
 2802 3057 5563 5563   
 5563 5554 333 333   
 5571 3057 5570 5570   
 2800 5570 3057 3057   
 3057 5571 5554 5554   
 2802 2827 5600 5600   
 327 5600 2827 2827   
 5600 2800 2802 2802   
 3057 2802 2800 2800   
 3732 5576 329 329   
 2802 5563 2894 2894   
 327 2827 3732 3732   
 2827 2894 5576 5576   
 5576 3732 2827 2827   
 2894 2827 2802 2802   
 3729 5570 2990 2990   
 2764 2990 5570 5570   
 5570 3729 5571 5571   
 323 5615 2764 2764   
 2764 2992 2990 2990   
 3729 2990 2992 2992   
 2992 2764 5615 5615   
 2737 5600 327 327   
 2764 5570 2800 2800   
 323 2764 2737 2737   
 2764 2800 5600 5600   
 5600 2737 2764 2764   
 5650 323 2737 2737   
 2737 2549 5650 5650   
 5645 317 2549 2549   
 3748 2549 317 317   
 5587 2549 2737 2737   
 2737 327 5587 5587   
 2549 5587 5645 5645   
 2549 3748 5650 5650   
 315 5650 3748 3748   
 5474 3714 3712 3712   
 3712 3687 5474 5474   
 3439 3712 3714 3714   
 3412 335 3439 3439   
 3439 3714 3412 3412   
 3689 5439 359 359   
 3689 3687 5458 5458   
 5439 3689 5458 5458   
 3687 3689 5474 5474   
 5458 3960 3948 3948   
 3948 2396 5458 5458   
 353 5458 2396 2396   
 3960 5458 3687 3687   
 5458 353 5439 5439   
 3687 3712 3960 3960   
 3723 3960 3712 3712   
 3723 3712 3439 3439   
 5322 5325 4174 4174   
 3645 4174 5325 5325   
 4174 3627 5322 5322   
 5325 5322 382 382   
 5339 4177 5328 5328   
 3644 5328 4177 4177   
 5328 378 5339 5339   
 4177 5339 3627 3627   
 3982 5398 5402 5402   
 367 5402 5398 5398   
 5402 3644 3982 3982   
 5398 3982 3645 3645   
 3982 4177 4174 4174   
 3627 4174 4177 4177   
 4174 3645 3982 3982   
 4177 3982 3644 3644   
 5365 5369 4023 4023   
 3648 4023 5369 5369   
 4023 3641 5365 5365   
 5369 5365 371 371   
 5324 4025 5325 5325   
 3645 5325 4025 4025   
 5325 382 5324 5324   
 4025 5324 3641 3641   
 3972 5393 5398 5398   
 367 5398 5393 5393   
 5398 3645 3972 3972   
 5393 3972 3648 3648   
 3972 4025 4023 4023   
 3641 4023 4025 4025   
 4023 3648 3972 3972   
 4025 3972 3645 3645   
 5283 5289 4333 4333   
 3630 4333 5289 5289   
 4333 3608 5283 5283   
 5289 5283 393 393   
 5305 4336 5300 5300   
 3628 5300 4336 4336   
 4336 5305 3608 3608   
 4164 5334 5336 5336   
 378 5336 5334 5334   
 5336 3628 4164 4164   
 5334 4164 3630 3630   
 4164 4336 4333 4333   
 3608 4333 4336 4336   
 4333 3630 4164 4164   
 4336 4164 3628 3628   
 5319 5322 4216 4216   
 3627 4216 5322 5322   
 4216 3621 5319 5319   
 5322 5319 382 382   
 5288 4219 5289 5289   
 3630 5289 4219 4219   
 5289 393 5288 5288   
 4219 5288 3621 3621   
 4171 5339 5334 5334   
 378 5334 5339 5339   
 5334 3630 4171 4171   
 5339 4171 3627 3627   
 4171 4219 4216 4216   
 3621 4216 4219 4219   
 4216 3627 4171 4171   
 4219 4171 3630 3630   
 5302 5296 5305 5305   
 4291 5310 5296 5296   
 5347 4109 4163 4163   
 4109 4291 5302 5302   
 5296 5302 4291 4291   
 5302 4163 4109 4109   
 5336 5332 4162 4162   
 3636 4162 5332 5332   
 4162 3628 5336 5336   
 5332 5336 378 378   
 5300 4163 5302 5302   
 5302 5305 5300 5300   
 4163 5300 3628 3628   
 4162 5345 5347 5347   
 5347 4163 4162 4162   
 5345 4162 3636 3636   
 3628 4162 4163 4163   
 5332 5329 4089 4089   
 3652 4089 5329 5329   
 4089 3636 5332 5332   
 5329 5332 378 378   
 4090 5345 3636 3636   
 3940 5420 5421 5421   
 363 5421 5420 5420   
 5420 3940 3652 3652   
 3940 4090 4089 4089   
 3636 4089 4090 4090   
 4089 3652 3940 3940   
 5402 5395 3979 3979   
 3653 3979 5395 5395   
 3979 3644 5402 5402   
 5395 5402 367 367   
 5328 3981 5329 5329   
 3652 5329 3981 3981   
 5329 378 5328 5328   
 3981 5328 3644 3644   
 3926 5417 5420 5420   
 363 5420 5417 5417   
 5420 3652 3926 3926   
 5417 3926 3653 3653   
 3926 3981 3979 3979   
 3644 3979 3981 3981   
 3979 3653 3926 3926   
 3981 3926 3652 3652   
 3567 5269 4647 4647   
 404 4647 5269 5269   
 3567 5257 4547 4547   
 3579 4547 5257 5257   
 4547 5269 3567 3567   
 5226 4890 421 421   
 5226 421 4711 4711   
 5226 4647 419 419   
 4647 5226 3567 3567   
 4711 5257 5226 5226   
 5257 3567 5226 5226   
 4597 3549 3570 3570   
 5264 3572 4597 4597   
 419 5259 3570 3570   
 5259 419 4647 4647   
 3570 5264 4597 4597   
 5264 3570 5259 5259   
 4483 5264 5259 5259   
 5259 4507 4483 4483   
 4507 4647 404 404   
 4647 4507 5259 5259   
 3510 3484 5145 5145   
 5161 5102 3509 3509   
 3509 442 5161 5161   
 5102 5161 3484 3484   
 5102 5196 5197 5197   
 5197 3509 5102 5102   
 5196 5102 3510 3510   
 3484 3510 5102 5102   
 3502 5188 5222 5222   
 3512 5222 5188 5188   
 5188 3502 430 430   
 446 5222 5145 5145   
 3510 5145 5222 5222   
 5222 446 3502 3502   
 5196 3510 3512 3512   
 5222 3512 3510 3510   
 3492 3469 5104 5104   
 5118 5314 3489 3489   
 3489 450 5118 5118   
 5314 5118 3469 3469   
 5314 5161 442 442   
 442 3489 5314 5314   
 5161 5314 3492 3492   
 3469 3492 5314 5314   
 3476 5145 5418 5418   
 3484 5418 5145 5145   
 5145 3476 446 446   
 5108 5418 5104 5104   
 3492 5104 5418 5418   
 5418 5108 3476 3476   
 5161 3492 3484 3484   
 5418 3484 3492 3492   
 5112 5122 5543 5543   
 3496 5543 5122 5122   
 5122 5112 450 450   
 3494 5130 5546 5546   
 434 3494 5277 5277   
 5277 5546 5543 5543   
 5543 3496 5277 5277   
 5546 5277 3494 3494   
 5313 3489 442 442   
 5122 450 3489 3489   
 3496 5176 5277 5277   
 434 5277 5176 5176   
 5176 3496 5268 5268   
 3496 5122 5313 5313   
 3489 5313 5122 5122   
 5313 5268 3496 3496   
 5313 5154 5268 5268   
 5032 5268 5154 5154   
 5154 5313 442 442   
 3514 434 5176 5176   
 425 3514 5037 5037   
 5037 5176 5268 5268   
 5268 5032 5037 5037   
 5176 5037 3514 3514   
 5097 3509 5197 5197   
 5154 442 3509 3509   
 5032 5210 5037 5037   
 425 5037 5210 5210   
 5210 5032 3517 3517   
 5032 5154 5097 5097   
 3509 5097 5154 5154   
 5097 3517 5032 5032   
 308 531 5035 5035   
 308 5043 531 531   
 5075 190 308 308   
 308 5035 291 291   
 5075 308 300 300   
 291 300 308 308   
 1104 5022 5026 5026   
 5026 984 1104 1104   
 5022 531 5043 5043   
 5043 5026 5022 5022   
 531 5022 5035 5035   
 984 5026 900 900   
 3440 900 5026 5026   
 463 5026 5043 5043   
 5026 463 3440 3440   
 190 463 5043 5043   
 5090 5047 32 32   
 32 5047 190 190   
 463 190 5047 5047   
 5746 190 5075 5075   
 190 5043 308 308   
 5746 5085 5090 5090   
 456 5090 5085 5085   
 5090 32 5746 5746   
 190 5746 32 32   
 4970 3291 494 494   
 1979 488 3291 3291   
 5010 3342 3345 3345   
 3345 1979 4970 4970   
 3291 4970 1979 1979   
 1979 3345 3342 3342   
 5002 5004 1449 1449   
 5004 5002 479 479   
 4969 3318 4970 4970   
 3345 4970 3318 3318   
 4970 494 4969 4969   
 1449 5005 5010 5010   
 5010 3345 1449 1449   
 5005 1449 5004 5004   
 4945 3241 509 509   
 2440 505 3241 3241   
 1951 4979 1939 1939   
 488 1939 4979 4979   
 1939 1947 1951 1951   
 1951 2440 4945 4945   
 3241 4945 2440 2440   
 2440 1951 1947 1947   
 3291 2121 494 494   
 4943 2125 4945 4945   
 1951 4945 2125 2125   
 4945 509 4943 4943   
 488 4979 3291 3291   
 4979 2125 2121 2121   
 2121 3291 4979 4979   
 2125 4979 1951 1951   
 4954 3254 505 505   
 2320 4961 3254 3254   
 1837 4989 4990 4990   
 482 4990 4989 4989   
 4990 3301 1837 1837   
 1837 2320 4954 4954   
 3254 4954 2320 2320   
 2320 1837 3301 3301   
 3303 1939 488 488   
 2440 1947 4954 4954   
 1837 4954 1947 1947   
 4954 505 2440 2440   
 482 4989 3303 3303   
 4989 1947 1939 1939   
 1939 3303 4989 4989   
 1947 4989 1837 1837   
 4976 3303 488 488   
 3303 1770 4985 4985   
 1308 4985 1770 1770   
 4985 482 3303 3303   
 5017 1308 3363 3363   
 3363 1770 4976 4976   
 3303 4976 1770 1770   
 1770 3363 1308 1308   
 5010 5009 1295 1295   
 1295 3342 5010 5010   
 5009 5010 5005 5005   
 1979 3342 4976 4976   
 3363 4976 3342 3342   
 4976 488 1979 1979   
 1295 474 5017 5017   
 5017 3363 1295 1295   
 474 1295 5009 5009   
 3342 1295 3363 3363   
 3185 4887 542 542   
 2857 4897 4887 4887   
 4919 2857 3185 3185   
 4887 3185 2857 2857   
 2979 2968 2981 2981   
 2968 2979 527 527   
 3185 542 2985 2985   
 4919 2985 2981 2981   
 2981 2968 4919 4919   
 2985 4919 3185 3185   
 3410 3118 552 552   
 3118 3410 4867 4867   
 3154 4867 3410 3410   
 4867 548 3118 3118   
 3410 3158 3154 3154   
 3182 4887 3188 3188   
 3188 3177 3182 3182   
 4887 3182 542 542   
 4858 3158 3410 3410   
 3410 552 4858 4858   
 3158 4858 3177 3177   
 3188 4897 3154 3154   
 3154 3158 3188 3188   
 4897 3188 4887 4887   
 3177 3188 3158 3158   
 548 4867 3549 3549   
 4867 536 3547 3547   
 3073 3154 4897 4897   
 3073 3200 536 536   
 536 4867 3073 3073   
 3154 3073 4867 4867   
 4895 3073 4897 4897   
 516 3200 4895 4895   
 3073 4895 3200 3200   
 2852 2857 4919 4919   
 4895 4897 2857 2857   
 2852 4930 516 516   
 516 4895 2852 2852   
 2857 2852 4895 4895   
 3054 864 4782 4782   
 864 3018 4782 4782   
 4796 870 4785 4785   
 3051 4785 870 870   
 4785 570 4796 4796   
 870 4796 3018 3018   
 558 3051 454 454   
 454 870 864 864   
 3018 864 870 870   
 864 3054 454 454   
 870 454 3051 3051   
 3042 4819 523 523   
 3061 523 4819 4819   
 4819 3042 560 560   
 574 523 4782 4782   
 3054 4782 523 523   
 523 574 3042 3042   
 3054 4828 454 454   
 558 454 4828 4828   
 4828 3054 3061 3061   
 523 3061 3054 3054   
 4748 4751 1183 1183   
 3024 1183 4751 4751   
 1183 3001 4748 4748   
 4751 4748 590 590   
 4767 1187 4763 4763   
 3022 4763 1187 1187   
 4763 584 4767 4767   
 1187 4767 3001 3001   
 821 4792 4794 4794   
 570 4794 4792 4792   
 4794 3022 821 821   
 4792 821 3024 3024   
 821 1187 1183 1183   
 3001 1183 1187 1187   
 1183 3024 821 821   
 1187 821 3022 3022   
 3012 4782 994 994   
 3018 994 4782 4782   
 4782 3012 574 574   
 4749 1000 4751 4751   
 3024 4751 1000 1000   
 4751 590 4749 4749   
 1000 4749 3012 3012   
 859 4796 4792 4792   
 570 4792 4796 4796   
 4792 3024 859 859   
 4796 859 3018 3018   
 859 1000 994 994   
 3012 994 1000 1000   
 994 3018 859 859   
 1000 859 3024 3024   
 4761 4765 1124 1124   
 3034 1124 4765 4765   
 1124 3005 4761 4761   
 4765 4761 584 584   
 4778 1127 4777 4777   
 3030 4777 1127 1127   
 1127 4778 3005 3005   
 673 4807 4809 4809   
 564 4809 4807 4807   
 4809 3030 673 673   
 4807 673 3034 3034   
 673 1127 1124 1124   
 3005 1124 1127 1127   
 1124 3034 673 673   
 1127 673 3030 3030   
 4794 4790 809 809   
 3040 809 4790 4790   
 809 3022 4794 4794   
 4790 4794 570 570   
 4763 815 4765 4765   
 3034 4765 815 815   
 4765 584 4763 4763   
 815 4763 3022 3022   
 631 4805 4807 4807   
 564 4807 4805 4805   
 4807 3034 631 631   
 4805 631 3040 3040   
 631 815 809 809   
 3022 809 815 815   
 809 3040 631 631   
 815 631 3034 3034   
 4790 4787 594 594   
 3084 594 4787 4787   
 594 3040 4790 4790   
 4787 4790 570 570   
 4805 602 4804 4804   
 3080 4804 602 602   
 4804 564 4805 4805   
 602 4805 3040 3040   
 313 4850 4852 4852   
 554 4852 4850 4850   
 4852 3080 313 313   
 4850 313 3084 3084   
 313 602 594 594   
 3040 594 602 602   
 594 3084 313 313   
 602 313 3080 3080   
 3051 4832 448 448   
 3089 448 4832 4832   
 4832 3051 558 558   
 4785 452 4787 4787   
 3084 4787 452 452   
 4787 570 4785 4785   
 452 4785 3051 3051   
 280 4842 4850 4850   
 554 4850 4842 4842   
 4850 3084 280 280   
 4842 280 3089 3089   
 280 452 448 448   
 3051 448 452 452   
 448 3089 280 280   
 452 280 3084 3084   
 1671 2299 4698 4698   
 2954 4706 2299 2299   
 598 2954 1671 1671   
 2299 1671 2954 2954   
 1932 4726 4724 4724   
 4724 4726 604 604   
 1671 4698 4726 4726   
 598 1671 1932 1932   
 4726 1932 1671 1671   
 2918 2856 629 629   
 2856 2918 2914 2914   
 2914 4677 2856 2856   
 4706 2914 2918 2918   
 4696 4698 2493 2493   
 2299 2493 4698 4698   
 2493 2901 4696 4696   
 2901 2493 629 629   
 2918 629 2493 2493   
 2493 2299 4706 4706   
 4706 2918 2493 2493   
 4677 2914 2868 2868   
 2132 2868 2914 2914   
 2110 2147 2132 2132   
 2147 4683 2132 2132   
 2868 2132 4683 4683   
 4704 2914 4706 4706   
 2110 2132 4704 4704   
 2132 2914 4704 4704   
 1695 4704 4706 4706   
 4742 2110 1695 1695   
 4704 1695 2110 2110   
 4731 2954 598 598   
 1695 4706 2954 2954   
 4731 2988 4742 4742   
 4742 1695 4731 4731   
 2954 4731 1695 1695   
 3597 655 3344 3344   
 3344 4618 3597 3597   
 4618 3344 3337 3337   
 3337 3537 4618 4618   
 3344 3274 3337 3337   
 655 3274 3344 3344   
 4592 665 2701 2701   
 2701 4618 3537 3537   
 3537 4592 2701 2701   
 3597 4572 655 655   
 4572 3597 4570 4570   
 2701 4570 3597 3597   
 4570 675 4572 4572   
 3597 4618 2701 2701   
 665 4592 2719 2719   
 4501 2719 2773 2773   
 2719 3490 2773 2773   
 3490 2719 3485 3485   
 2719 4592 3537 3537   
 3537 3485 2719 2719   
 3537 3337 3485 3485   
 2817 3485 3337 3337   
 3026 2808 2817 2817   
 2808 3490 3485 3485   
 3485 2817 2808 2808   
 4238 3986 3996 3996   
 3986 3471 1135 1135   
 3471 3986 4238 4238   
 2575 714 2541 2541   
 2541 4440 2575 2575   
 4238 3996 2575 2575   
 2575 4440 4238 4238   
 2535 4238 4440 4440   
 714 2575 4399 4399   
 698 4399 2575 2575   
 698 2575 3996 3996   
 2658 698 3996 3996   
 4584 4586 4588 4588   
 4588 2481 2453 2453   
 2481 4588 4586 4586   
 4584 4661 724 724   
 4588 2453 4661 4661   
 4661 4584 4588 4588   
 5015 4451 5016 5016   
 2458 5016 4451 4451   
 4460 5016 4462 4462   
 4487 4462 5016 5016   
 5016 4460 5015 5015   
 5016 2458 4487 4487   
 2458 4451 2439 2439   
 4795 2481 4487 4487   
 4487 2458 4795 4795   
 2481 4795 2453 2453   
 2439 4795 2458 2458   
 4949 4462 2471 2471   
 4720 2471 4462 4462   
 4462 4949 4460 4460   
 2471 4470 4949 4949   
 727 2471 4720 4720   
 4487 2481 4720 4720   
 4720 4462 4487 4487   
 727 4720 2481 2481   
 4714 727 2481 2481   
 4586 4553 4542 4542   
 4539 4542 4553 4553   
 4542 4714 4586 4586   
 4586 4714 2481 2481   
 4553 4586 4584 4584   
 2332 2290 769 769   
 5174 2301 2332 2332   
 2290 2332 2301 2301   
 5174 2313 758 758   
 2332 769 2313 2313   
 2313 5174 2332 2332   
 2290 2162 5725 5725   
 2189 2290 2296 2296   
 2290 2189 2162 2162   
 2301 2296 2290 2290   
 2290 5725 769 769   
 2201 2296 4384 4384   
 764 4384 2296 2296   
 764 2296 2301 2301   
 4286 764 2301 2301   
 5174 750 4286 4286   
 4286 2301 5174 5174   
 2112 2078 4295 4295   
 2108 819 4302 4302   
 796 2108 524 524   
 524 4302 2078 2078   
 2078 2112 524 524   
 4302 524 2108 2108   
 805 4323 668 668   
 2124 668 4323 4323   
 668 2100 805 805   
 2100 668 4295 4295   
 2112 4295 668 668   
 4295 825 2100 2100   
 2112 4328 524 524   
 796 524 4328 4328   
 4328 2112 2124 2124   
 668 2124 2112 2112   
 1503 1080 2012 2012   
 2084 2012 1080 1080   
 1080 1503 844 844   
 2082 832 4271 4271   
 819 2082 965 965   
 965 4271 2012 2012   
 2012 2084 965 965   
 4271 965 2082 2082   
 825 4295 1080 1080   
 2078 1080 4295 4295   
 1080 2067 825 825   
 1080 844 2067 2067   
 2084 4302 965 965   
 819 965 4302 4302   
 4302 2084 2078 2078   
 1080 2078 2084 2084   
 1353 4270 1252 1252   
 770 1252 4270 4270   
 1252 2047 1353 1353   
 4270 1353 832 832   
 4282 831 4279 4279   
 4279 4277 4282 4282   
 831 4282 2047 2047   
 831 4312 4315 4315   
 4315 4279 831 831   
 4312 831 770 770   
 2047 1252 831 831   
 1252 770 831 831   
 953 2082 819 819   
 4270 832 2082 2082   
 4312 770 725 725   
 770 4270 953 953   
 2082 953 4270 4270   
 953 725 770 770   
 953 4299 725 725   
 232 725 4299 4299   
 4299 953 819 819   
 4312 288 4311 4311   
 4311 4315 4312 4312   
 288 4312 725 725   
 288 4341 4346 4346   
 4346 4311 288 288   
 4341 288 232 232   
 725 232 288 288   
 514 2108 796 796   
 4299 819 2108 2108   
 4341 232 481 481   
 232 4299 514 514   
 2108 514 4299 4299   
 514 481 232 232   
 2351 1838 4179 4179   
 1919 866 1838 1838   
 4227 1919 1938 1938   
 1838 2351 1919 1919   
 2351 1938 1919 1919   
 3105 4214 1938 1938   
 4222 1938 4214 4214   
 4185 1938 2351 2351   
 2351 4179 4185 4185   
 1938 4185 3105 3105   
 1938 4222 4227 4227   
 4161 880 1777 1777   
 2347 4161 886 886   
 1777 886 4161 4161   
 4161 2347 866 866   
 4150 1821 886 886   
 2347 886 1821 1821   
 866 2347 1838 1838   
 2347 1821 4179 4179   
 4179 1838 2347 2347   
 2596 5450 880 880   
 5450 2596 4208 4208   
 4161 866 2596 2596   
 4208 2596 866 866   
 2596 880 4161 4161   
 866 2184 4208 4208   
 866 1917 2184 2184   
 1684 2184 1917 1917   
 4201 4208 2184 2184   
 4240 4201 1684 1684   
 2184 1684 4201 4201   
 1655 1919 4227 4227   
 1917 866 1919 1919   
 1655 4233 1684 1684   
 4240 1684 4233 4233   
 1919 1655 1917 1917   
 1917 1655 1684 1684   
 911 4098 3427 3427   
 1701 3427 4098 4098   
 3427 1639 911 911   
 1639 3427 4103 4103   
 1697 4103 3427 3427   
 4103 907 1639 1639   
 1701 3050 4140 4140   
 894 4140 3050 3050   
 4140 1697 1701 1701   
 3427 1701 1697 1697   
 1707 4128 898 898   
 1701 4098 1679 1679   
 894 3050 1707 1707   
 3050 1679 4128 4128   
 4128 1707 3050 3050   
 1679 3050 1701 1701   
 4065 4070 346 346   
 1648 346 4070 4070   
 4070 4065 4066 4066   
 4083 346 4081 4081   
 1646 4081 346 346   
 346 4083 4065 4065   
 1648 3419 4107 4107   
 907 4107 3419 3419   
 4107 1646 1648 1648   
 346 1648 1646 1646   
 1639 4096 911 911   
 1648 4070 1627 1627   
 907 3419 1639 1639   
 3419 1627 4096 4096   
 4096 1639 3419 3419   
 1627 3419 1648 1648   
 4077 4081 256 256   
 1652 256 4081 4081   
 4081 4077 4083 4083   
 256 4091 4077 4077   
 1652 3347 4115 4115   
 903 4115 3347 3347   
 4115 256 1652 1652   
 1658 4107 907 907   
 1652 4081 1646 1646   
 903 3347 1658 1658   
 3347 1646 4107 4107   
 4107 1658 3347 3347   
 1646 3347 1652 1652   
 907 4103 3313 3313   
 1716 3313 4103 4103   
 3313 1658 907 907   
 1658 3313 3246 3246   
 3246 903 1658 1658   
 1716 2983 4145 4145   
 890 4145 2983 2983   
 4145 3246 1716 1716   
 3313 1716 3246 3246   
 1720 4140 894 894   
 1716 4103 1697 1697   
 890 2983 1720 1720   
 2983 1697 4140 4140   
 4140 1720 2983 2983   
 1697 2983 1716 1716   
 1577 1541 1580 1580   
 2489 1577 1582 1582   
 1580 1582 1577 1577   
 4032 4034 4932 4932   
 4034 4032 1580 1580   
 4032 1582 1580 1580   
 1541 946 1709 1709   
 1709 1580 1541 1541   
 1580 3966 4034 4034   
 3966 1580 1709 1709   
 1547 1005 1541 1541   
 936 1545 1547 1547   
 1005 1547 1545 1545   
 1547 1541 1577 1577   
 1591 1547 1577 1577   
 3281 936 1547 1547   
 1547 1591 3281 3281   
 1591 1577 2489 2489   
 2711 2703 3897 3897   
 3946 3901 2713 2713   
 3946 2713 2711 2711   
 2703 2711 2713 2713   
 1325 3930 2509 2509   
 2276 2509 3930 3930   
 3930 1325 955 955   
 969 2509 3897 3897   
 2711 3897 2509 2509   
 2509 969 1325 1325   
 2276 2205 3946 3946   
 3946 2711 2276 2276   
 2509 2276 2711 2711   
 3860 3864 3126 3126   
 1290 3126 3864 3864   
 3126 1208 3860 3860   
 3864 3860 981 981   
 3879 3128 3876 3876   
 3910 3876 3128 3128   
 3128 3879 1208 1208   
 3901 3910 3909 3909   
 3909 3128 3126 3126   
 1208 3126 3128 3128   
 3126 1290 3909 3909   
 3128 3909 3910 3910   
 1264 3897 2787 2787   
 2703 2787 3897 3897   
 3897 1264 969 969   
 3862 2792 3864 3864   
 1290 3864 2792 2792   
 3864 981 3862 3862   
 2792 3862 1264 1264   
 2703 2713 3909 3909   
 3901 3909 2713 2713   
 3909 1290 2703 2703   
 2703 2792 2787 2787   
 1264 2787 2792 2792   
 2792 2703 1290 1290   
 3892 2571 3884 3884   
 2571 3892 1227 1227   
 2571 3916 3912 3912   
 3916 2571 1309 1309   
 1227 1309 2571 2571   
 3910 1313 1309 1309   
 1313 3910 3901 3901   
 3876 1309 1227 1227   
 1309 3876 3910 3910   
 3916 1309 1313 1313   
 3914 3912 3916 3916   
 3914 3916 1313 1313   
 3956 3914 1414 1414   
 1313 1414 3914 3914   
 3946 1418 1414 1414   
 1418 3946 2205 2205   
 3901 1414 1313 1313   
 1414 3901 3946 3946   
 3956 1414 1418 1418   
 3477 1091 3802 3802   
 3477 3526 991 991   
 3526 3477 3802 3802   
 946 1026 1091 1091   
 1091 1026 3802 3802   
 744 3791 1091 1091   
 1091 3477 3841 3841   
 3841 744 1091 1091   
 4522 3841 991 991   
 3477 991 3841 3841   
 4027 868 1055 1055   
 3971 1047 868 868   
 3971 3753 3755 3755   
 3749 3755 3753 3753   
 3753 3971 4027 4027   
 868 4027 3971 3971   
 3745 938 1035 1035   
 4027 1055 3727 3727   
 4027 3727 938 938   
 3749 3753 3949 3949   
 3949 3753 3745 3745   
 3753 4027 3745 3745   
 938 3745 4027 4027   
 3700 3707 4373 4373   
 876 4373 3707 3707   
 4373 778 3700 3700   
 3707 3700 1067 1067   
 3715 1063 778 778   
 3731 872 876 876   
 872 3715 4373 4373   
 778 4373 3715 3715   
 4373 876 872 872   
 3726 868 4249 4249   
 4249 849 3726 3726   
 868 3726 1055 1055   
 3705 4252 3707 3707   
 876 3707 4252 4252   
 3707 1067 3705 3705   
 4252 3705 849 849   
 4195 1047 3731 3731   
 3731 876 4195 4195   
 1047 4195 868 868   
 4195 4252 4249 4249   
 849 4249 4252 4252   
 4249 868 4195 4195   
 4252 4195 876 876   
 3716 3708 1063 1063   
 4307 3720 3708 3708   
 3735 4307 3716 3716   
 3708 3716 4307 4307   
 3716 905 3735 3735   
 4307 3735 4130 4130   
 3731 909 4118 4118   
 4118 872 3731 3731   
 909 3731 1047 1047   
 3715 905 3716 3716   
 3716 1063 3715 3715   
 905 3715 872 872   
 4118 3734 3735 3735   
 1043 3735 3734 3734   
 3735 905 4118 4118   
 3734 4118 909 909   
 872 4118 905 905   
 3970 909 1047 1047   
 3734 959 1043 1043   
 959 3734 909 909   
 959 3765 3768 3768   
 3765 959 3970 3970   
 909 3970 959 959   
 3765 3755 3749 3749   
 3970 1047 3971 3971   
 3765 3970 3755 3755   
 3971 3755 3970 3970   
 682 737 3660 3660   
 731 3660 737 737   
 737 667 1448 1448   
 1448 744 737 737   
 632 682 3637 3637   
 3663 3637 682 682   
 3660 3663 682 682   
 682 1089 667 667   
 667 737 682 682   
 4646 3637 4518 4518   
 4650 3649 4646 4646   
 3670 4650 4518 4518   
 4646 4518 4650 4650   
 4518 3637 3663 3663   
 3663 4456 4518 4518   
 3663 3660 4456 4456   
 4518 4456 3670 3670   
 748 3670 4456 4456   
 4456 1069 748 748   
 1069 4456 3660 3660   
 3660 1169 1069 1069   
 1169 3660 731 731   
 5096 5093 3571 3571   
 3609 3575 5099 5099   
 3609 5099 5096 5096   
 5093 5096 5099 5099   
 484 3601 4994 4994   
 4892 4994 3601 3601   
 3601 484 1101 1101   
 1114 4994 3571 3571   
 5096 3571 4994 4994   
 4994 1114 484 484   
 4892 3607 3609 3609   
 3609 5096 4892 4892   
 4994 4892 5096 5096   
 3543 3553 5317 5317   
 458 5317 3553 3553   
 5317 386 3543 3543   
 3553 3543 1126 1126   
 3581 3563 5318 5318   
 3575 3581 3580 3580   
 3580 5318 5317 5317   
 386 5317 5318 5318   
 5317 458 3580 3580   
 5318 3580 3581 3581   
 444 3571 5167 5167   
 5093 5167 3571 3571   
 3571 444 1114 1114   
 3550 5169 3553 3553   
 458 3553 5169 5169   
 3553 1126 3550 3550   
 5169 3550 444 444   
 5093 5099 3580 3580   
 3575 3580 5099 5099   
 3580 458 5093 5093   
 5093 5169 5167 5167   
 444 5167 5169 5169   
 5169 5093 458 458   
 3568 5045 3566 3566   
 5045 3568 411 411   
 5045 3591 3593 3593   
 3591 5045 464 464   
 411 464 5045 5045   
 3581 468 464 464   
 468 3581 3575 3575   
 3563 464 411 411   
 464 3563 3581 3581   
 3591 464 468 468   
 3587 3593 3591 3591   
 3587 3591 468 468   
 3619 3587 562 562   
 468 562 3587 3587   
 3609 566 562 562   
 566 3609 3607 3607   
 3575 562 468 468   
 562 3575 3609 3609   
 3619 562 566 566   
 3821 3493 118 118   
 3493 3821 3191 3191   
 340 220 215 215   
 349 215 118 118   
 215 349 340 340   
 349 118 3493 3493   
 3390 3 1165 1165   
 1247 1163 3 3   
 1247 101 3450 3450   
 3445 3450 101 101   
 101 1247 3390 3390   
 3 3390 1247 1247   
 3390 1165 57 57   
 101 3390 3442 3442   
 57 3442 3390 3390   
 3308 3327 4446 4446   
 15 4446 3327 3327   
 4446 3408 3308 3308   
 3327 3308 1177 1177   
 3355 1171 3408 3408   
 3398 9 15 15   
 9 3355 4446 4446   
 3408 4446 3355 3355   
 4446 15 9 9   
 3385 3 4421 4421   
 4421 3436 3385 3385   
 3 3385 1165 1165   
 3320 4422 3327 3327   
 15 3327 4422 4422   
 3327 1177 3320 3320   
 4422 3320 3436 3436   
 1772 1163 3398 3398   
 3398 15 1772 1772   
 1163 1772 3 3   
 1772 4422 4421 4421   
 3436 4421 4422 4422   
 4421 3 1772 1772   
 4422 1772 15 15   
 4434 3352 1171 1171   
 4435 3367 3352 3352   
 3416 4435 4434 4434   
 3352 4434 4435 4435   
 4434 31 3416 3416   
 4435 3416 1642 1642   
 3398 34 1616 1616   
 1616 9 3398 3398   
 34 3398 1163 1163   
 3355 31 4434 4434   
 4434 1171 3355 3355   
 31 3355 9 9   
 1616 3411 3416 3416   
 1160 3416 3411 3411   
 3416 31 1616 1616   
 3411 1616 34 34   
 9 1616 31 31   
 1241 34 1163 1163   
 3411 113 1160 1160   
 113 3411 34 34   
 113 3454 3458 3458   
 3454 113 1241 1241   
 34 1241 113 113   
 3454 3450 3445 3445   
 1241 1163 1247 1247   
 3454 1241 3450 3450   
 1247 3450 1241 1241   
 3206 3393 4481 4481   
 3393 3206 3386 3386   
 3386 936 3393 3393   
 3378 3206 4481 4481   
 3382 3378 4481 4481   
 3293 3382 4481 4481   
 3393 3281 4481 4481   
 3287 4481 3281 3281   
 3293 4481 3287 3287   
 4607 3192 1221 1221   
 3016 1219 3192 3192   
 3114 3016 4607 4607   
 3192 4607 3016 3016   
 4607 3229 3114 3114   
 3244 4590 1210 1210   
 4590 3209 1210 1210   
 3007 3229 4607 4607   
 4607 1221 3007 3007   
 3229 3007 3209 3209   
 4590 3244 3114 3114   
 1205 3114 3244 3244   
 3114 3229 4590 4590   
 3209 4590 3229 3229   
 2952 2958 4654 4654   
 4604 4654 2958 2958   
 2958 2952 1225 1225   
 2984 4654 2978 2978   
 4602 2978 4654 4654   
 4654 2984 2952 2952   
 4604 3020 1219 1219   
 1219 4602 4604 4604   
 4654 4604 4602 4602   
 3192 4617 1221 1221   
 4617 3175 1221 1221   
 2956 3175 2958 2958   
 4604 2958 3175 3175   
 2958 1225 2956 2956   
 1219 3020 3192 3192   
 3020 3175 4617 4617   
 4617 3192 3020 3020   
 3175 3020 4604 4604   
 3151 2978 4596 4596   
 2978 3151 2984 2984   
 4596 3205 1214 1214   
 1214 3196 4596 4596   
 3151 4596 4642 4642   
 4642 4596 3196 3196   
 4596 2978 4602 4602   
 3205 4602 1219 1219   
 4602 3205 4596 4596   
 4594 3205 1219 1219   
 3251 1214 3205 3205   
 3138 3251 3253 3253   
 3205 4594 3251 3251   
 4594 3253 3251 3251   
 3114 1205 3253 3253   
 3258 3253 1205 1205   
 3016 3253 4594 4594   
 4594 1219 3016 3016   
 3253 3016 3114 3114   
 3253 3258 3138 3138   
 2870 3079 5658 5658   
 4708 5658 3079 3079   
 4708 3079 2801 2801   
 3048 2820 1255 1255   
 2870 4717 3048 3048   
 4717 2820 3048 3048   
 2870 5658 4717 4717   
 4708 3092 4679 4679   
 4679 5658 4708 4708   
 4894 4893 2697 2697   
 2715 4889 2725 2725   
 4849 2715 4853 4853   
 4853 2725 4894 4894   
 4893 4894 2725 2725   
 2725 4853 2715 2715   
 2762 2756 4864 4864   
 4846 4864 2756 2756   
 2756 2762 2760 2760   
 2699 4864 2697 2697   
 4894 2697 4864 4864   
 4864 2699 2762 2762   
 4846 2775 4853 4853   
 4849 4853 2775 2775   
 4853 4894 4846 4846   
 4864 4846 4894 4894   
 4933 4931 2642 2642   
 2955 1288 2668 2668   
 4889 2955 4891 4891   
 4891 2668 4933 4933   
 4931 4933 2668 2668   
 2668 4891 2955 2955   
 2693 2697 4904 4904   
 4893 4904 2697 2697   
 2697 2693 2699 2699   
 1294 4904 2642 2642   
 4933 2642 4904 4904   
 4904 1294 2693 2693   
 4893 2725 4891 4891   
 4889 4891 2725 2725   
 4891 4933 4893 4893   
 4904 4893 4933 4933   
 4925 2666 4916 4916   
 4882 4916 2666 2666   
 2666 4925 1288 1288   
 1274 2965 2741 2741   
 2741 4918 4916 4916   
 4916 4882 2741 2741   
 4918 2741 2965 2965   
 2666 1288 2955 2955   
 4882 4879 2741 2741   
 1274 2741 4879 4879   
 4882 2666 4889 4889   
 2955 4889 2666 2666   
 4889 4879 4882 4882   
 4889 2715 4879 4879   
 4827 4879 2715 2715   
 2996 1274 4879 4879   
 1262 2996 4827 4827   
 4879 4827 2996 2996   
 1262 4827 4823 4823   
 4827 2715 4849 4849   
 4849 4823 4827 4827   
 1307 2821 4963 4963   
 1297 1307 4963 4963   
 1255 1307 2626 2626   
 1307 1323 2821 2821   
 2626 3046 1255 1255   
 1297 2626 1307 1307   
 2354 2360 5164 5164   
 2720 5164 2360 2360   
 5164 2655 2354 2354   
 2360 2354 1361 1361   
 2391 5166 2364 2364   
 2718 2364 5166 5166   
 2364 1355 2391 2391   
 5166 2391 2655 2655   
 5107 2447 2451 2451   
 1334 2451 2447 2447   
 2451 2718 5107 5107   
 2447 5107 2720 2720   
 5107 5166 5164 5164   
 2655 5164 5166 5166   
 5164 2720 5107 5107   
 5166 5107 2718 2718   
 2429 2433 5128 5128   
 2731 5128 2433 2433   
 5128 2704 2429 2429   
 2433 2429 1342 1342   
 2356 5129 2360 2360   
 2720 2360 5129 5129   
 2360 1361 2356 2356   
 5129 2356 2704 2704   
 5101 2435 2447 2447   
 1334 2447 2435 2435   
 2447 2720 5101 5101   
 2435 5101 2731 2731   
 5101 5129 5128 5128   
 2704 5128 5129 5129   
 5128 2731 5101 5101   
 5129 5101 2720 2720   
 2256 2274 5230 5230   
 2661 5230 2274 2274   
 5230 2598 2256 2256   
 2274 2256 1376 1376   
 2303 5232 2294 2294   
 2659 2294 5232 5232   
 2294 1368 2303 2303   
 5232 2303 2598 2598   
 5160 2380 2385 2385   
 1355 2385 2380 2380   
 2385 2659 5160 5160   
 2380 5160 2661 2661   
 5160 5232 5230 5230   
 2598 5230 5232 5232   
 5230 2661 5160 5160   
 5232 5160 2659 2659   
 2350 2354 5182 5182   
 2655 5182 2354 2354   
 5182 2637 2350 2350   
 2354 2350 1361 1361   
 2272 5184 2274 2274   
 2661 2274 5184 5184   
 2274 1376 2272 2272   
 5184 2272 2637 2637   
 5162 2391 2380 2380   
 1355 2380 2391 2391   
 2380 2661 5162 5162   
 2391 5162 2655 2655   
 5162 5184 5182 5182   
 2637 5182 5184 5184   
 5182 2655 5162 5162   
 5184 5162 2661 2661   
 2278 2297 5212 5212   
 2684 5212 2297 2297   
 5212 2619 2278 2278   
 2297 2278 1368 1368   
 2334 5214 2319 2319   
 2678 2319 5214 5214   
 5214 2334 2619 2619   
 5146 2410 2414 2414   
 1349 2414 2410 2410   
 2414 2678 5146 5146   
 2410 5146 2684 2684   
 5146 5214 5212 5212   
 2619 5212 5214 5214   
 5212 2684 5146 5146   
 5214 5146 2678 2678   
 2385 2370 5156 5156   
 2690 5156 2370 2370   
 5156 2659 2385 2385   
 2370 2385 1355 1355   
 2294 5159 2297 2297   
 2684 2297 5159 5159   
 2297 1368 2294 2294   
 5159 2294 2659 2659   
 5142 2408 2410 2410   
 1349 2410 2408 2408   
 2410 2684 5142 5142   
 2408 5142 2690 2690   
 5142 5159 5156 5156   
 2659 5156 5159 5159   
 5156 2690 5142 5142   
 5159 5142 2684 2684   
 2370 2368 5137 5137   
 2738 5137 2368 2368   
 5137 2690 2370 2370   
 2368 2370 1355 1355   
 2408 5140 2400 2400   
 2734 2400 5140 5140   
 2400 1349 2408 2408   
 5140 2408 2690 2690   
 5081 2476 2483 2483   
 1328 2483 2476 2476   
 2483 2734 5081 5081   
 2476 5081 2738 2738   
 5081 5140 5137 5137   
 2690 5137 5140 5140   
 5137 2738 5081 5081   
 5140 5081 2734 2734   
 2451 2445 5103 5103   
 2740 5103 2445 2445   
 5103 2718 2451 2451   
 2445 2451 1334 1334   
 2364 5106 2368 2368   
 2738 2368 5106 5106   
 2368 1355 2364 2364   
 5106 2364 2718 2718   
 5077 2469 2476 2476   
 1328 2476 2469 2469   
 2476 2738 5077 5077   
 2469 5077 2740 2740   
 5077 5106 5103 5103   
 2718 5103 5106 5106   
 5103 2740 5077 5077   
 5106 5077 2738 2738   
 5261 1405 2588 2588   
 1405 2540 2060 2060   
 5270 2540 1405 1405   
 5261 5270 1405 1405   
 5270 5261 1397 1397   
 5261 1383 1397 1397   
 1842 1854 5481 5481   
 2475 5481 1854 1854   
 5481 2420 1842 1842   
 1854 1842 1453 1453   
 1897 5483 1865 1865   
 2472 1865 5483 5483   
 1865 1446 1897 1897   
 5483 1897 2420 2420   
 5416 1994 2000 2000   
 1430 2000 1994 1994   
 2000 2472 5416 5416   
 1994 5416 2475 2475   
 5416 5483 5481 5481   
 2420 5481 5483 5483   
 5481 2475 5416 5416   
 5483 5416 2472 2472   
 1962 1966 5446 5446   
 2486 5446 1966 1966   
 5446 2454 1962 1962   
 1966 1962 1436 1436   
 1844 5449 1854 1854   
 2475 1854 5449 5449   
 1854 1453 1844 1844   
 5449 1844 2454 2454   
 5409 1978 1994 1994   
 1430 1994 1978 1978   
 1994 2475 5409 5409   
 1978 5409 2486 2486   
 5409 5449 5446 5446   
 2454 5446 5449 5449   
 5446 2486 5409 5409   
 5449 5409 2475 2475   
 1757 1773 5542 5542   
 2426 5542 1773 1773   
 5542 2399 1757 1757   
 1773 1757 1466 1466   
 1796 5545 1788 1788   
 2424 1788 5545 5545   
 1788 1461 1796 1796   
 5545 1796 2399 2399   
 5478 1882 1886 1886   
 1446 1886 1882 1882   
 1886 2424 5478 5478   
 1882 5478 2426 2426   
 5478 5545 5542 5542   
 2399 5542 5545 5545   
 5542 2426 5478 5478   
 5545 5478 2424 2424   
 1840 1842 5498 5498   
 2420 5498 1842 1842   
 5498 2415 1840 1840   
 1842 1840 1453 1453   
 1771 5501 1773 1773   
 2426 1773 5501 5501   
 1773 1466 1771 1771   
 5501 1771 2415 2415   
 5480 1897 1882 1882   
 1446 1882 1897 1897   
 1882 2426 5480 5480   
 1897 5480 2420 2420   
 5480 5501 5498 5498   
 2415 5498 5501 5501   
 5498 2420 5480 5480   
 5501 5480 2426 2426   
 1785 1792 5525 5525   
 2434 5525 1792 1792   
 5525 2405 1785 1785   
 1792 1785 1461 1461   
 1823 5529 1814 1814   
 2428 1814 5529 5529   
 1814 1810 1823 1823   
 5529 1823 2405 2405   
 5472 1930 1936 1936   
 1442 1936 1930 1930   
 1936 2428 5472 5472   
 1930 5472 2434 2434   
 5472 5529 5525 5525   
 2405 5525 5529 5529   
 5525 2434 5472 5472   
 5529 5472 2428 2428   
 1886 1876 5473 5473   
 2436 5473 1876 1876   
 5473 2424 1886 1886   
 1876 1886 1446 1446   
 1788 5475 1792 1792   
 2434 1792 5475 5475   
 1792 1461 1788 1788   
 5475 1788 2424 2424   
 5468 1924 1930 1930   
 1442 1930 1924 1924   
 1930 2434 5468 5468   
 1924 5468 2436 2436   
 5468 5475 5473 5473   
 2424 5473 5475 5475   
 5473 2436 5468 5468   
 5475 5468 2434 2434   
 1876 1869 5464 5464   
 2490 5464 1869 1869   
 5464 2436 1876 1876   
 1869 1876 1446 1446   
 1924 5467 1908 1908   
 2488 1908 5467 5467   
 1908 1442 1924 1924   
 5467 1924 2436 2436   
 5382 2037 2041 2041   
 1424 2041 2037 2037   
 2041 2488 5382 5382   
 2037 5382 2490 2490   
 5382 5467 5464 5464   
 2436 5464 5467 5467   
 5464 2490 5382 5382   
 5467 5382 2488 2488   
 2000 1990 5412 5412   
 2492 5412 1990 1990   
 5412 2472 2000 2000   
 1990 2000 1430 1430   
 1865 5415 1869 1869   
 2490 1869 5415 5415   
 1869 1446 1865 1865   
 5415 1865 2472 2472   
 5373 2033 2037 2037   
 1424 2037 2033 2033   
 2037 2490 5373 5373   
 2033 5373 2492 2492   
 5373 5415 5412 5412   
 2472 5412 5415 5415   
 5412 2492 5373 5373   
 5415 5373 2490 2490   
 1693 2326 1602 1602   
 1693 1602 2377 2377   
 4963 2325 1482 1482   
 2325 2060 1601 1601   
 2325 4963 2060 2060   
 1481 2340 2342 2342   
 2340 1481 2326 2326   
 5562 2340 2392 2392   
 2392 2326 1693 1693   
 2326 2392 2340 2340   
 107 1357 68 68   
 2242 68 1357 1357   
 1357 107 1517 1517   
 1395 73 1366 1366   
 2239 1366 73 73   
 1366 1507 1395 1395   
 73 1395 68 68   
 1490 2239 5710 5710   
 5710 73 68 68   
 68 2242 5710 5710   
 73 5710 2239 2239   
 5734 2213 1495 1495   
 1357 1517 2213 2213   
 2242 1472 5710 5710   
 1490 5710 1472 1472   
 1472 2242 2255 2255   
 2242 1357 5734 5734   
 2213 5734 1357 1357   
 5734 2255 2242 2242   
 1253 1266 281 281   
 2180 281 1266 1266   
 281 2101 1253 1253   
 1266 1253 1529 1529   
 1292 295 1280 1280   
 2178 1280 295 295   
 1280 1527 1292 1292   
 295 1292 2101 2101   
 56 1386 1391 1391   
 1507 1391 1386 1386   
 1391 2178 56 56   
 1386 56 2180 2180   
 56 295 281 281   
 2101 281 295 295   
 281 2180 56 56   
 295 56 2178 2178   
 107 2161 1517 1517   
 1260 110 1266 1266   
 2180 1266 110 110   
 1266 1529 1260 1260   
 110 1260 2161 2161   
 62 1395 1386 1386   
 1507 1386 1395 1395   
 1386 2180 62 62   
 1395 62 68 68   
 62 110 107 107   
 2161 107 110 110   
 107 68 62 62   
 110 62 2180 2180   
 1268 1282 192 192   
 2196 192 1282 1282   
 192 2127 1268 1268   
 1282 1268 1527 1527   
 1319 198 1315 1315   
 2190 1315 198 198   
 198 1319 2127 2127   
 28 1432 1438 1438   
 1500 1438 1432 1432   
 1438 2190 28 28   
 1432 28 2196 2196   
 28 198 192 192   
 2127 192 198 198   
 192 2196 28 28   
 198 28 2190 2190   
 1391 1378 44 44   
 2204 44 1378 1378   
 44 2178 1391 1391   
 1378 1391 1507 1507   
 1280 48 1282 1282   
 2196 1282 48 48   
 1282 1527 1280 1280   
 48 1280 2178 2178   
 4 1426 1432 1432   
 1500 1432 1426 1426   
 1432 2196 4 4   
 1426 4 2204 2204   
 4 48 44 44   
 2178 44 48 48   
 44 2204 4 4   
 48 4 2196 2196   
 1378 1370 5747 5747   
 2265 5747 1370 1370   
 5747 2204 1378 1378   
 1370 1378 1507 1507   
 1426 1 1420 1420   
 2261 1420 1 1   
 1420 1500 1426 1426   
 1 1426 2204 2204   
 5696 1519 1523 1523   
 1486 1523 1519 1519   
 1523 2261 5696 5696   
 1519 5696 2265 2265   
 5696 1 5747 5747   
 2204 5747 1 1   
 5747 2265 5696 5696   
 1 5696 2261 2261   
 2239 1475 5707 5707   
 2267 5707 1475 1475   
 1475 2239 1490 1490   
 1366 5709 1370 1370   
 2265 1370 5709 5709   
 1370 1507 1366 1366   
 5709 1366 2239 2239   
 5689 1497 1519 1519   
 1486 1519 1497 1497   
 1519 2265 5689 5689   
 1497 5689 2267 2267   
 5689 5709 5707 5707   
 2239 5707 5709 5709   
 5707 2267 5689 5689   
 5709 5689 2265 2265   
 1539 1999 1543 1543   
 1999 1539 489 489   
 1539 1543 455 455   
 455 1533 1539 1539   
 794 807 935 935   
 1898 935 807 807   
 935 1875 794 794   
 807 794 1575 1575   
 857 939 830 830   
 1895 830 939 939   
 830 1571 857 857   
 939 857 1875 1875   
 802 957 962 962   
 1563 962 957 957   
 962 1895 802 802   
 957 802 1898 1898   
 802 939 935 935   
 1875 935 939 939   
 935 1898 802 802   
 939 802 1895 1895   
 932 934 845 845   
 1900 845 934 934   
 845 1889 932 932   
 934 932 1567 1567   
 801 848 807 807   
 1898 807 848 848   
 807 1575 801 801   
 848 801 1889 1889   
 782 950 957 957   
 1563 957 950 950   
 957 1898 782 782   
 950 782 1900 1900   
 782 848 845 845   
 1889 845 848 848   
 845 1900 782 782   
 848 782 1898 1898   
 700 716 1019 1019   
 1883 1019 716 716   
 1019 1809 700 700   
 716 700 1584 1584   
 1021 746 1809 1809   
 927 851 855 855   
 1571 855 851 851   
 855 1879 927 927   
 851 927 1883 1883   
 927 1021 1019 1019   
 1809 1019 1021 1021   
 1019 1883 927 927   
 1021 927 1879 1879   
 788 794 970 970   
 1875 970 794 794   
 970 1864 788 788   
 794 788 1575 1575   
 712 972 716 716   
 1883 716 972 972   
 716 1584 712 712   
 972 712 1864 1864   
 929 857 851 851   
 1571 851 857 857   
 851 1883 929 929   
 857 929 1875 1875   
 929 972 970 970   
 1864 970 972 972   
 970 1875 929 929   
 972 929 1883 1883   
 740 722 746 746   
 993 752 722 722   
 901 906 913 913   
 906 993 740 740   
 722 740 993 993   
 740 913 906 906   
 855 847 910 910   
 1885 910 847 847   
 910 1879 855 855   
 847 855 1571 1571   
 1021 913 740 740   
 740 746 1021 1021   
 913 1021 1879 1879   
 910 896 901 901   
 901 913 910 910   
 896 910 1885 1885   
 1879 910 913 913   
 847 839 885 885   
 1907 885 839 839   
 885 1885 847 847   
 839 847 1571 1571   
 891 896 1885 1885   
 743 1012 1018 1018   
 1558 1018 1012 1012   
 1012 743 1907 1907   
 743 891 885 885   
 1885 885 891 891   
 885 1907 743 743   
 962 952 793 793   
 1911 793 952 952   
 793 1895 962 962   
 952 962 1563 1563   
 830 798 839 839   
 1907 839 798 798   
 839 1571 830 830   
 798 830 1895 1895   
 732 1007 1012 1012   
 1558 1012 1007 1007   
 1012 1907 732 732   
 1007 732 1911 1911   
 732 798 793 793   
 1895 793 798 798   
 793 1911 732 732   
 798 732 1907 1907   
 1113 1596 1192 1192   
 1188 437 1217 1217   
 1596 1188 1192 1192   
 1217 1192 1188 1188   
 1596 437 1188 1188   
 1752 1166 1596 1596   
 1752 1596 1113 1113   
 1516 1445 234 234   
 289 1398 1512 1512   
 1512 1617 289 289   
 1398 289 1445 1445   
 1398 365 369 369   
 369 1512 1398 1398   
 365 1398 1516 1516   
 1445 1516 1398 1398   
 1487 338 1469 1469   
 1522 1469 338 338   
 338 1487 1612 1612   
 1620 1469 234 234   
 1516 234 1469 1469   
 1469 1620 1487 1487   
 365 1516 1522 1522   
 1469 1522 1516 1516   
 1723 138 1456 1456   
 1456 1385 1723 1723   
 138 1723 1625 1625   
 180 1520 1447 1447   
 1447 1622 180 180   
 1520 180 1385 1385   
 1520 289 1617 1617   
 1617 1447 1520 1520   
 289 1520 1456 1456   
 1385 1456 1520 1520   
 1435 234 1576 1576   
 1445 1576 234 234   
 234 1435 1620 1620   
 130 1576 138 138   
 1456 138 1576 1576   
 138 1625 130 130   
 1576 130 1435 1435   
 289 1456 1445 1445   
 1576 1445 1456 1456   
 152 173 1635 1635   
 1465 1635 173 173   
 173 152 1622 1622   
 1463 203 1638 1638   
 1615 321 1514 1514   
 321 1462 1514 1514   
 1514 1637 1635 1635   
 1635 1465 1514 1514   
 1637 1514 1462 1462   
 1518 1447 1617 1617   
 173 1622 1447 1447   
 1465 1506 1514 1514   
 1615 1514 1506 1506   
 1506 1465 1501 1501   
 1465 173 1518 1518   
 1447 1518 173 173   
 1518 1501 1465 1465   
 1518 272 1501 1501   
 1360 1501 272 272   
 272 1518 1617 1617   
 1526 1615 1506 1506   
 1606 1526 398 398   
 398 1506 1501 1501   
 1501 1360 398 398   
 1506 398 1526 1526   
 1392 1512 369 369   
 272 1617 1512 1512   
 1360 1358 398 398   
 1606 398 1358 1358   
 1358 1360 1530 1530   
 1360 272 1392 1392   
 1512 1392 272 272   
 1392 1530 1360 1360   
 3397 3391 1335 1335   
 3397 2014 3391 3391   
 1931 2014 3397 3397   
 2014 1931 1903 1903   
 1931 1335 1778 1778   
 1335 1931 3397 3397   
 2237 1149 3186 3186   
 3199 1673 1149 1149   
 3305 1211 1215 1215   
 1211 3199 2237 2237   
 1149 2237 3199 3199   
 2237 1215 1211 1211   
 3271 1224 2099 2099   
 2099 2159 3271 3271   
 1224 3271 1665 1665   
 3181 1215 2237 2237   
 2237 3186 3181 3181   
 1215 3181 2159 2159   
 2099 1656 3305 3305   
 3305 1215 2099 2099   
 1656 2099 1224 1224   
 2159 2099 1215 1215   
 3117 3131 2306 2306   
 1155 2306 3131 3131   
 3131 3117 1685 1685   
 3145 2306 3141 3141   
 1151 3141 2306 2306   
 2306 3145 3117 3117   
 3211 1151 1155 1155   
 2306 1155 1151 1151   
 2250 1149 2234 2234   
 2234 2245 2250 2250   
 1149 2250 3186 3186   
 3127 1155 3131 3131   
 3131 1685 3127 3127   
 1155 3127 2245 2245   
 2234 1673 3211 3211   
 3211 1155 2234 2234   
 1673 2234 1149 1149   
 2245 2234 1155 1155   
 3139 3141 2281 2281   
 1176 2281 3141 3141   
 3141 3139 3145 3145   
 1172 3168 2281 2281   
 2281 3168 3139 3139   
 2206 3235 3225 3225   
 1669 3225 3235 3235   
 3225 1172 2206 2206   
 3235 2206 1176 1176   
 2281 1176 2206 2206   
 2281 2206 1172 1172   
 3211 1180 2202 2202   
 2202 1151 3211 3211   
 1180 3211 1673 1673   
 1176 3141 1151 1151   
 2202 3231 3235 3235   
 1669 3235 3231 3231   
 3235 1176 2202 2202   
 3231 2202 1180 1180   
 1151 2202 1176 1176   
 2188 1180 1673 1673   
 3231 2194 2176 2176   
 1232 2176 2194 2194   
 2176 1669 3231 3231   
 2194 3231 1180 1180   
 3340 1232 1239 1239   
 1232 2194 2188 2188   
 1180 2188 2194 2194   
 2188 1239 1232 1232   
 3305 1245 2055 2055   
 2055 1211 3305 3305   
 1245 3305 1656 1656   
 3199 1239 2188 2188   
 2188 1673 3199 3199   
 1239 3199 1211 1211   
 2055 1651 3340 3340   
 3340 1239 2055 2055   
 1651 2055 1245 1245   
 1211 2055 1239 1239   
 3081 3027 3068 3068   
 3094 2397 3081 3081   
 3027 3081 2397 2397   
 3081 3068 3072 3072   
 2470 2557 2572 2572   
 2470 3027 995 995   
 2397 995 3027 3027   
 2572 3027 2470 2470   
 3027 2511 3068 3068   
 2511 3027 2572 2572   
 2450 4149 995 995   
 2450 995 2397 2397   
 2444 2450 2394 2394   
 2394 2450 2397 2397   
 1689 1808 2371 2371   
 2371 2444 2394 2394   
 2394 2367 2371 2371   
 3094 3088 2367 2367   
 1086 2367 3088 3088   
 2394 2397 3094 3094   
 2367 3101 2371 2371   
 1689 2371 3101 3101   
 3101 2367 1086 1086   
 3094 2367 2394 2394   
 945 899 2871 2871   
 941 2879 2891 2891   
 2879 1738 2891 2891   
 1722 941 2643 2643   
 2643 2891 899 899   
 899 945 2643 2643   
 2891 2643 941 941   
 931 2932 2663 2663   
 947 2663 2932 2932   
 2932 931 1728 1728   
 1746 2663 2871 2871   
 945 2871 2663 2663   
 2663 1746 931 931   
 945 2943 2643 2643   
 1722 2643 2943 2943   
 2943 945 947 947   
 2663 947 945 945   
 2834 2823 810 810   
 908 810 2823 2823   
 2823 2834 1761 1761   
 2845 2710 2837 2837   
 2837 2830 2845 2845   
 2710 2845 810 810   
 2710 2889 1738 1738   
 1738 2837 2710 2710   
 2889 2710 908 908   
 810 908 2710 2710   
 877 2871 2736 2736   
 899 2736 2871 2871   
 2871 877 1746 1746   
 2819 2736 2823 2823   
 908 2823 2736 2736   
 2823 1761 2819 2819   
 2736 2819 877 877   
 908 2891 2889 2889   
 1738 2889 2891 2891   
 2891 908 899 899   
 2736 899 908 908   
 2797 2843 2774 2774   
 915 2774 2843 2843   
 2774 2772 2797 2797   
 2843 2797 2830 2830   
 2863 2780 2861 2861   
 912 2861 2780 2780   
 2861 2855 2863 2863   
 2780 2863 2772 2772   
 2698 2913 2917 2917   
 1734 2917 2913 2913   
 2917 912 2698 2698   
 2913 2698 915 915   
 2698 2780 2774 2774   
 2772 2774 2780 2780   
 2774 915 2698 2698   
 2780 2698 912 912   
 1738 2883 2702 2702   
 922 2702 2883 2883   
 2702 2837 1738 1738   
 2837 2702 2843 2843   
 915 2843 2702 2702   
 2843 2830 2837 2837   
 2682 2908 2913 2913   
 1734 2913 2908 2908   
 2913 915 2682 2682   
 2908 2682 922 922   
 2702 922 2682 2682   
 2702 2682 915 915   
 958 2674 2883 2883   
 2674 922 2883 2883   
 2908 2676 2904 2904   
 949 2904 2676 2676   
 2904 1734 2908 2908   
 2676 2908 922 922   
 2614 2966 2971 2971   
 1718 2971 2966 2966   
 2971 949 2614 2614   
 2966 2614 958 958   
 2614 2676 2674 2674   
 922 2674 2676 2676   
 2674 958 2614 2614   
 2676 2614 949 949   
 941 2945 2639 2639   
 963 2639 2945 2945   
 2945 941 1722 1722   
 2879 2639 2883 2883   
 958 2883 2639 2639   
 2883 1738 2879 2879   
 2639 2879 941 941   
 958 2957 2966 2966   
 1718 2966 2957 2957   
 2957 958 963 963   
 2639 963 958 958   
 699 2696 1781 1781   
 713 1775 2696 2696   
 2696 699 713 713   
 699 719 713 713   
 2865 713 719 719   
 2696 2991 1790 1790   
 2991 2696 1775 1775   
 2696 1790 1781 1781   
 734 2975 2592 2592   
 2991 1775 2592 2592   
 1775 734 2592 2592   
 734 2865 2877 2877   
 2877 2935 734 734   
 734 1775 713 713   
 713 2865 734 734   
 3044 601 1806 1806   
 2517 1803 601 601   
 3013 2566 1797 1797   
 2566 3013 3021 3021   
 3013 2517 3044 3044   
 601 3044 2517 2517   
 3044 3021 3013 3013   
 2548 1799 3019 3019   
 638 3019 1799 1799   
 3019 626 2548 2548   
 2513 3021 3044 3044   
 3044 1806 2513 2513   
 3021 2513 626 626   
 1797 2566 638 638   
 2566 3021 3019 3019   
 626 3019 3021 3021   
 3019 638 2566 2566   
 2430 2438 3083 3083   
 610 3083 2438 2438   
 2438 2430 1819 1819   
 2468 3083 2466 2466   
 607 2466 3083 3083   
 3083 2468 2430 2430   
 2523 607 610 610   
 3083 610 607 607   
 2506 601 3039 3039   
 3039 597 2506 2506   
 601 2506 1806 1806   
 610 2438 3055 3055   
 3055 2438 597 597   
 3039 1803 2523 2523   
 2523 610 3039 3039   
 1803 3039 601 601   
 597 3039 3055 3055   
 3055 3039 610 610   
 575 2466 3064 3064   
 616 3064 2466 2466   
 2466 575 2468 2468   
 2536 614 616 616   
 616 3066 3064 3064   
 575 3064 3066 3066   
 3066 616 614 614   
 2523 620 3029 3029   
 3029 607 2523 2523   
 620 2523 1803 1803   
 616 2466 607 607   
 3029 2532 2536 2536   
 2536 616 3029 3029   
 2532 3029 620 620   
 607 3029 616 616   
 3011 620 1803 1803   
 1794 642 646 646   
 646 642 3011 3011   
 642 2532 3011 3011   
 620 3011 2532 2532   
 3011 1803 2517 2517   
 3011 2517 3013 3013   
 646 3011 1797 1797   
 3013 1797 3011 3011   
 2329 3143 3157 3157   
 3157 3103 559 559   
 559 2329 3157 3157   
 3103 3157 2873 2873   
 535 1852 528 528   
 528 3157 535 535   
 1852 535 3190 3190   
 5242 5236 535 535   
 3190 535 5236 5236   
 3143 535 3157 3157   
 5242 535 3143 3143   
 3143 2329 3133 3133   
 3133 5242 3143 3143   
 2329 559 3133 3133   
 2123 3248 3302 3302   
 3302 3296 2123 2123   
 3248 2123 1891 1891   
 2135 2150 2154 2154   
 2230 2135 3233 3233   
 3233 2154 3302 3302   
 3296 3302 2154 2154   
 2154 3233 2135 2135   
 2216 501 1874 1874   
 3248 1891 501 501   
 3220 2228 3233 3233   
 2230 3233 2228 2228   
 3233 3302 3220 3220   
 3220 3248 2216 2216   
 501 2216 3248 3248   
 3248 3220 3302 3302   
 2036 3317 3360 3360   
 3360 3356 2036 2036   
 3317 2036 1901 1901   
 2061 2057 2071 2071   
 2150 2061 3294 3294   
 3294 2071 3360 3360   
 3356 3360 2071 2071   
 2071 3294 2061 2061   
 2123 490 1891 1891   
 3317 1901 490 490   
 3296 2154 3294 3294   
 2150 3294 2154 2154   
 3294 3360 3296 3296   
 3296 3317 2123 2123   
 490 2123 3317 3317   
 3317 3296 3360 3360   
 3263 3335 2066 2066   
 497 2081 3338 3338   
 2081 2087 3338 3338   
 1880 497 3279 3279   
 3279 3338 3335 3335   
 3335 3263 3279 3279   
 3338 3279 497 497   
 2150 2139 3284 3284   
 3256 3284 2139 2139   
 3284 2061 2150 2150   
 2061 3284 2066 2066   
 3263 2066 3284 3284   
 2066 2057 2061 2061   
 3263 3260 3279 3279   
 1880 3279 3260 3260   
 3260 3263 3256 3256   
 3284 3256 3263 3263   
 3207 3256 2139 2139   
 513 1880 3260 3260   
 1863 513 3207 3207   
 3207 3260 3256 3256   
 3260 3207 513 513   
 2230 3203 3224 3224   
 3224 2135 2230 2230   
 2135 3224 2139 2139   
 3207 2139 3224 3224   
 2139 2150 2135 2135   
 1863 3207 3203 3203   
 3224 3203 3207 3207   
 3437 1945 412 412   
 465 3437 461 461   
 412 461 3437 3437   
 1945 5265 2366 2366   
 2366 412 1945 1945   
 1944 461 412 412   
 55 1945 1961 1961   
 1945 55 5265 5265   
 55 1961 418 418   
 1945 3401 1961 1961   
 3384 3401 2018 2018   
 2018 3437 465 465   
 3401 1945 3437 3437   
 3437 2018 3401 3401   
 273 1674 240 240   
 334 240 1674 1674   
 1674 273 1974 1974   
 1970 242 1696 1696   
 328 1696 242 242   
 242 1970 273 273   
 175 1811 1817 1817   
 1956 1817 1811 1811   
 1817 328 175 175   
 1811 175 334 334   
 175 242 240 240   
 273 240 242 242   
 240 334 175 175   
 242 175 328 328   
 1768 1774 195 195   
 337 195 1774 1774   
 195 324 1768 1768   
 1774 1768 1960 1960   
 1672 201 1674 1674   
 334 1674 201 201   
 1674 1974 1672 1672   
 201 1672 324 324   
 161 1798 1811 1811   
 1956 1811 1798 1798   
 1811 334 161 161   
 1798 161 337 337   
 161 201 195 195   
 324 195 201 201   
 195 337 161 161   
 201 161 334 334   
 1587 1568 1985 1985   
 290 1626 1568 1568   
 283 236 1712 1712   
 1970 1712 236 236   
 1712 229 283 283   
 283 290 1587 1587   
 1568 1587 290 290   
 290 283 229 229   
 1666 273 258 258   
 258 263 1666 1666   
 273 1666 1974 1974   
 1581 262 1587 1587   
 283 1587 262 262   
 1587 1985 1581 1581   
 262 1581 263 263   
 1970 236 273 273   
 236 262 258 258   
 263 258 262 262   
 258 273 236 236   
 262 236 283 283   
 1621 1609 1626 1626   
 282 1653 1609 1609   
 302 217 1745 1745   
 1964 1745 217 217   
 1745 296 302 302   
 302 282 1621 1621   
 1609 1621 282 282   
 282 302 296 296   
 314 1712 1702 1702   
 1702 1712 1970 1970   
 290 229 1621 1621   
 302 1621 229 229   
 1621 1626 290 290   
 1964 217 314 314   
 217 229 1712 1712   
 1712 314 217 217   
 229 217 302 302   
 1702 1696 207 207   
 345 207 1696 1696   
 207 314 1702 1702   
 1696 1702 1970 1970   
 314 207 1733 1733   
 341 1733 207 207   
 1733 1964 314 314   
 1847 341 345 345   
 207 345 341 341   
 1817 1805 165 165   
 350 165 1805 1805   
 165 328 1817 1817   
 1805 1817 1956 1956   
 345 1696 169 169   
 169 1696 328 328   
 128 1841 1847 1847   
 1948 1847 1841 1841   
 1847 345 128 128   
 1841 128 350 350   
 128 169 165 165   
 328 165 169 169   
 165 350 128 128   
 169 128 345 345   
 226 156 402 402   
 402 200 226 226   
 226 200 5282 5282   
 143 112 2023 2023   
 156 143 2518 2518   
 2023 2518 143 143   
 156 2518 402 402   
 2004 2074 143 143   
 112 143 2074 2074   
 2004 143 156 156   
 1439 2004 156 156   
 1534 1439 226 226   
 156 226 1439 1439   
 592 16 2050 2050   
 1226 2045 16 16   
 525 1304 2031 2031   
 1304 525 546 546   
 525 1226 592 592   
 16 592 1226 1226   
 592 546 525 525   
 76 544 2035 2035   
 544 58 2035 2035   
 1220 546 592 592   
 592 2050 1220 1220   
 546 1220 58 58   
 2031 1304 76 76   
 1304 546 544 544   
 58 544 546 546   
 544 76 1304 1304   
 5738 1153 680 680   
 582 680 1153 1153   
 1153 5738 2056 2056   
 1174 680 1170 1170   
 578 1170 680 680   
 680 1174 5738 5738   
 582 588 1233 1233   
 2045 1233 588 588   
 1233 578 582 582   
 680 582 578 578   
 16 1206 2050 2050   
 582 1153 6 6   
 2045 588 16 16   
 588 6 1206 1206   
 1206 16 588 588   
 6 588 582 582   
 5745 1170 649 649   
 568 649 1170 1170   
 1170 5745 1174 1174   
 568 556 39 39   
 2039 39 556 556   
 568 653 649 649   
 5745 649 653 653   
 653 568 39 39   
 49 1233 2045 2045   
 568 1170 578 578   
 2039 556 49 49   
 556 578 1233 1233   
 1233 49 556 556   
 578 556 568 568   
 521 49 2045 2045   
 80 2039 49 49   
 80 90 1322 1322   
 90 80 521 521   
 49 521 80 80   
 521 2045 1226 1226   
 521 1226 525 525   
 90 521 2031 2031   
 525 2031 521 521   
 874 307 2072 2072   
 742 2076 874 874   
 307 874 2076 2076   
 307 5695 2072 2072   
 5701 2074 5687 5687   
 735 5701 5687 5687   
 5687 762 735 735   
 2076 762 5687 5687   
 762 2076 742 742   
 753 1033 1077 1077   
 1077 1073 753 753   
 1033 753 2094 2094   
 779 806 808 808   
 933 779 1020 1020   
 1020 808 1077 1077   
 1073 1077 808 808   
 808 1020 779 779   
 889 5672 2086 2086   
 1033 2094 5672 5672   
 1003 917 1020 1020   
 933 1020 917 917   
 1020 1077 1003 1003   
 1003 1033 889 889   
 5672 889 1033 1033   
 1033 1003 1077 1077   
 1141 1093 1133 1133   
 1133 1131 1141 1141   
 1093 1141 2098 2098   
 679 674 688 688   
 806 679 1071 1071   
 1071 688 1133 1133   
 1131 1133 688 688   
 688 1071 679 679   
 753 5666 2094 2094   
 1093 2098 5666 5666   
 1073 808 1071 1071   
 806 1071 808 808   
 1071 1133 1073 1073   
 1073 1093 753 753   
 5666 753 1093 1093   
 1093 1073 1133 1133   
 1045 1111 683 683   
 5670 708 1118 1118   
 708 715 1118 1118   
 2090 5670 854 854   
 854 1118 1111 1111   
 1111 1045 854 854   
 1118 854 5670 5670   
 806 789 1065 1065   
 1037 1065 789 789   
 1065 679 806 806   
 679 1065 683 683   
 1045 683 1065 1065   
 683 674 679 679   
 1045 1040 854 854   
 2090 854 1040 1040   
 1040 1045 1037 1037   
 1065 1037 1045 1045   
 975 1037 789 789   
 5677 2090 1040 1040   
 2080 5677 975 975   
 975 1040 1037 1037   
 1040 975 5677 5677   
 933 966 1009 1009   
 1009 779 933 933   
 779 1009 789 789   
 975 789 1009 1009   
 789 806 779 779   
 2080 975 966 966   
 1009 966 975 975   
 2104 471 1272 1272   
 2104 1272 1193 1193   
 2114 471 1244 1244   
 1234 1912 1286 1286   
 1286 1244 1234 1234   
 1150 1244 471 471   
 2114 1244 1286 1286   
 1244 1150 1234 1234   
 1158 1234 1150 1150   
 1145 1158 1150 1150   
 1150 471 2104 2104   
 1145 1150 1181 1181   
 2104 1181 1150 1150   
 5602 267 1484 1484   
 5624 1484 267 267   
 267 5602 2136 2136   
 2134 1484 306 306   
 5621 306 1484 1484   
 1484 2134 5602 5602   
 1422 426 431 431   
 2122 431 426 426   
 431 5621 1422 1422   
 426 1422 5624 5624   
 1484 5624 1422 1422   
 1484 1422 5621 5621   
 397 399 1440 1440   
 5626 1440 399 399   
 1440 5617 397 397   
 399 397 2126 2126   
 259 1444 267 267   
 5624 267 1444 1444   
 267 2136 259 259   
 1444 259 5617 5617   
 1408 415 426 426   
 2122 426 415 415   
 426 5624 1408 1408   
 415 1408 5626 5626   
 1408 1444 1440 1440   
 5617 1440 1444 1444   
 1440 5626 1408 1408   
 1444 1408 5624 5624   
 154 141 2140 2140   
 1551 194 141 141   
 5605 1479 332 332   
 2134 332 1479 1479   
 332 1477 5605 5605   
 5605 1551 154 154   
 141 154 1551 1551   
 1551 5605 1477 1477   
 249 5602 1499 1499   
 1499 5599 249 249   
 5602 249 2136 2136   
 151 1505 154 154   
 5605 154 1505 1505   
 154 2140 151 151   
 1505 151 5599 5599   
 2134 1479 5602 5602   
 1479 1505 1499 1499   
 5599 1499 1505 1505   
 1499 5602 1479 1479   
 1505 1479 5605 5605   
 188 164 194 194   
 1537 206 164 164   
 5610 1470 372 372   
 2128 372 1470 1470   
 372 5607 5610 5610   
 5610 1537 188 188   
 164 188 1537 1537   
 1537 5610 5607 5607   
 5612 332 318 318   
 318 332 2134 2134   
 1551 1477 188 188   
 5610 188 1477 1477   
 188 194 1551 1551   
 2128 1470 5612 5612   
 1470 1477 332 332   
 332 5612 1470 1470   
 1477 1470 5610 5610   
 318 306 1464 1464   
 5630 1464 306 306   
 1464 5612 318 318   
 306 318 2134 2134   
 5612 1464 1451 1451   
 5628 1451 1464 1464   
 1451 2128 5612 5612   
 451 5628 5630 5630   
 1464 5630 5628 5628   
 431 422 1412 1412   
 5631 1412 422 422   
 1412 5621 431 431   
 422 431 2122 2122   
 5630 306 5621 5621   
 1388 447 451 451   
 2119 451 447 447   
 451 5630 1388 1388   
 447 1388 5631 5631   
 1388 5621 1412 1412   
 1412 5631 1388 1388   
 5621 1388 5630 5630   
 51 1677 5718 5718   
 51 5718 5553 5553   
 2151 10 5553 5553   
 5553 1699 2151 2151   
 51 5553 10 10   
 4419 5553 5558 5558   
 5553 4419 2171 2171   
 5688 5718 1677 1677   
 5718 5688 5558 5558   
 5553 2171 1699 1699   
 5718 5558 5553 5553   
 2155 1759 1748 1748   
 2155 1748 100 100   
 100 1748 1677 1677   
 5688 1677 1748 1748   
 5572 2155 100 100   
 2146 5572 100 100   
 1604 1677 51 51   
 1677 1604 100 100   
 5520 5497 5635 5635   
 5516 2187 5646 5646   
 2177 5516 1856 1856   
 1856 5646 5497 5497   
 5497 5520 1856 1856   
 5646 1856 5516 5516   
 5508 5659 1904 1904   
 5528 1904 5659 5659   
 5659 5508 2183 2183   
 2191 1904 5635 5635   
 5520 5635 1904 1904   
 1904 2191 5508 5508   
 5520 5660 1856 1856   
 2177 1856 5660 5660   
 5660 5520 5528 5528   
 1904 5528 5520 5520   
 2002 5595 5502 5502   
 5502 1996 2002 2002   
 5595 2002 2197 2197   
 5597 2008 5603 5603   
 5500 5603 2008 2008   
 5603 5601 5597 5597   
 2008 5597 1996 1996   
 2187 5500 5644 5644   
 5644 2008 5502 5502   
 1996 5502 2008 2008   
 2008 5644 5500 5500   
 5494 5635 1976 1976   
 5497 1976 5635 5635   
 5635 5494 2191 2191   
 5591 1976 5595 5595   
 5502 5595 1976 1976   
 5595 2197 5591 5591   
 1976 5591 5494 5494   
 1954 5646 5644 5644   
 2187 5644 5646 5646   
 5644 5502 1954 1954   
 5646 1954 5497 5497   
 1976 5497 1954 1954   
 1976 1954 5502 5502   
 1983 5606 1989 1989   
 5506 1989 5606 5606   
 1989 1980 1983 1983   
 5606 1983 5601 5601   
 5504 5618 1992 1992   
 5618 5616 1992 1992   
 1934 5653 5654 5654   
 2185 5654 5653 5653   
 5654 5504 1934 1934   
 5653 1934 5506 5506   
 1934 1992 1989 1989   
 1980 1989 1992 1992   
 1989 5506 1934 1934   
 1992 1934 5504 5504   
 5500 5643 1942 1942   
 5507 1942 5643 5643   
 5643 5500 2187 2187   
 5603 1942 5606 5606   
 5506 5606 1942 1942   
 5606 5601 5603 5603   
 1942 5603 5500 5500   
 1916 5652 5653 5653   
 2185 5653 5652 5652   
 5653 5506 1916 1916   
 5652 1916 5507 5507   
 1942 5507 1916 1916   
 1942 1916 5506 5506   
 5533 5507 5643 5643   
 5652 1910 5651 5651   
 5530 5651 1910 1910   
 5651 2185 5652 5652   
 1910 5652 5507 5507   
 2175 5530 1825 1825   
 1825 1910 5507 5507   
 5507 5533 1825 1825   
 1910 1825 5530 5530   
 5516 5664 1850 1850   
 5534 1850 5664 5664   
 5664 5516 2177 2177   
 2187 1850 5643 5643   
 5533 5643 1850 1850   
 1850 2187 5516 5516   
 5533 5667 1825 1825   
 2175 1825 5667 5667   
 5667 5533 5534 5534   
 1850 5534 5533 5533   
 5485 2092 5531 5531   
 5532 2054 5484 5484   
 2054 5489 5484 5484   
 5429 2156 5486 5486   
 2156 5429 5456 5456   
 5429 2092 5456 5456   
 2092 5429 5531 5531   
 5456 2144 2156 2156   
 5462 2144 5456 5456   
 5456 2092 5462 5462   
 2092 5485 5482 5482   
 5485 5323 5482 5482   
 5323 5485 5488 5488   
 5389 5394 2253 2253   
 2305 2246 5394 5394   
 5461 2219 5419 5419   
 5419 2305 5389 5389   
 5394 5389 2305 2305   
 2305 5419 2219 2219   
 5445 5447 2215 2215   
 2215 5411 5445 5445   
 5447 5445 2229 2229   
 5385 2244 5389 5389   
 5419 5389 2244 2244   
 5389 2253 5385 5385   
 2243 5386 5411 5411   
 2214 5455 5461 5461   
 5461 5419 2214 2214   
 5455 2214 5448 5448   
 5411 2215 2243 2243   
 2244 2214 5419 5419   
 5330 5337 2362 2362   
 5400 2362 5337 5337   
 5338 5331 5333 5333   
 5349 2362 5348 5348   
 5396 5348 2362 2362   
 2362 5349 5330 5330   
 5403 5396 5400 5400   
 2362 5400 5396 5396   
 5366 2253 2307 2307   
 5394 2307 2253 2253   
 2307 5391 5366 5366   
 5400 5337 5391 5391   
 2307 5394 5403 5403   
 2246 5403 5394 5394   
 5403 5400 2307 2307   
 5391 2307 5400 5400   
 5341 5348 2348 2348   
 5406 2348 5348 5348   
 5348 5341 5349 5349   
 2268 5350 2348 2348   
 2348 5350 5341 5341   
 5423 2268 5406 5406   
 2348 5406 2268 2268   
 5403 2246 2280 2280   
 2258 2280 2246 2246   
 2280 5396 5403 5403   
 5406 5348 5396 5396   
 2280 2258 5423 5423   
 2238 5423 2258 2258   
 5423 5406 2280 2280   
 5396 2280 5406 5406   
 2251 2258 2246 2246   
 5476 1066 2210 2210   
 2210 2258 2251 2251   
 2258 2210 1066 1066   
 5461 5459 2199 2199   
 2199 2219 5461 5461   
 5459 5461 5455 5455   
 2305 2219 2251 2251   
 2210 2251 2219 2219   
 2251 2246 2305 2305   
 2199 2223 5476 5476   
 5476 2210 2199 2199   
 2223 2199 5459 5459   
 2219 2199 2210 2210   
 2518 5462 5266 5266   
 5303 2144 2449 2449   
 5462 2449 2144 2144   
 2449 2023 5303 5303   
 2449 5462 2518 2518   
 5323 200 402 402   
 5482 402 5266 5266   
 402 5482 5323 5323   
 2556 5206 2324 2324   
 5206 2556 5199 5199   
 5199 2583 5206 5206   
 5298 5236 2324 2324   
 2556 2324 5236 5236   
 5287 5275 5148 5148   
 2593 2335 5275 5275   
 2593 5206 2583 2583   
 5206 2593 5287 5287   
 5275 5287 2593 2593   
 5206 2611 2324 2324   
 5287 5148 2611 2611   
 2611 5206 5287 5287   
 5290 2623 5170 5170   
 2577 2620 2623 2623   
 2317 2577 5290 5290   
 2623 5290 2577 2577   
 5170 2335 2593 2593   
 2317 5290 2569 2569   
 5290 5170 2583 2583   
 2593 2583 5170 5170   
 2583 2569 5290 5290   
 2583 5199 2569 2569   
 5256 2569 5199 5199   
 2309 2317 2569 2569   
 2569 5256 2309 2309   
 33 5109 2705 2705   
 5109 33 2695 2695   
 33 2705 5072 5072   
 5072 55 33 33   
 55 5072 2751 2751   
 2751 5265 55 55   
 2751 2366 5265 5265   
 2751 5054 2366 2366   
 5088 5054 2751 2751   
 2751 2664 5088 5088   
 2664 2751 5072 5072   
 2705 5123 2685 2685   
 5123 2705 5109 5109   
 5072 2685 2664 2664   
 2685 5072 2705 2705   
 2339 2685 5123 5123   
 2812 5028 2806 2806   
 5027 2806 5028 5028   
 2812 5253 5245 5245   
 5253 2812 2806 2806   
 5279 5025 5028 5028   
 5028 2831 5279 5279   
 2812 5245 2831 2831   
 2831 5028 2812 2812   
 4975 4980 2907 2907   
 2862 2907 4980 4980   
 4980 4975 4978 4978   
 4986 2907 4984 4984   
 5012 4984 2907 2907   
 2907 4986 4975 4975   
 2907 2862 5012 5012   
 2638 5245 2862 2862   
 2862 5278 2638 2638   
 2862 4980 5278 5278   
 2862 5253 5012 5012   
 5253 2862 5245 5245   
 2854 4997 4984 4984   
 4984 2853 2854 2854   
 5012 5253 2853 2853   
 2853 4984 5012 5012   
 2853 2389 2854 2854   
 2389 2853 5253 5253   
 5263 2389 5253 5253   
 5263 5253 2806 2806   
 2806 5027 5263 5263   
 3028 2930 4921 4921   
 2930 3028 2997 2997   
 2930 2997 2964 2964   
 5195 2964 2997 2997   
 3028 1272 5640 5640   
 5640 2997 3028 3028   
 2997 4914 5195 5195   
 4914 2997 5640 5640   
 3028 4921 5191 5191   
 2980 5191 4921 4921   
 5191 1272 3028 3028   
 2928 2980 4921 4921   
 2980 2928 4968 4968   
 4489 4968 2928 2928   
 2928 4921 3586 3586   
 5175 5155 4829 4829   
 4843 3173 4837 4837   
 4837 4845 4843 4843   
 3173 4843 5155 5155   
 3173 4874 4877 4877   
 4877 4837 3173 3173   
 4874 3173 5175 5175   
 5155 5175 3173 3173   
 4866 4868 3148 3148   
 5177 3148 4868 4868   
 4868 4866 4863 4863   
 4833 3148 4829 4829   
 5175 4829 3148 3148   
 3148 4833 4866 4866   
 4874 5175 5177 5177   
 3148 5177 5175 5175   
 5158 5153 4788 4788   
 4798 3208 4806 4806   
 4806 4801 4798 4798   
 3208 4798 5153 5153   
 3208 4843 4845 4845   
 4845 4806 3208 3208   
 4843 3208 5158 5158   
 5153 5158 3208 3208   
 4825 4829 3180 3180   
 5155 3180 4829 4829   
 4829 4825 4833 4833   
 4791 3180 4788 4788   
 5158 4788 3180 3180   
 3180 4791 4825 4825   
 4843 5158 5155 5155   
 3180 5155 5158 5158   
 3187 4808 3193 3193   
 3156 3193 4808 4808   
 4808 3187 4801 4801   
 4817 3163 4815 4815   
 3163 4817 3193 3193   
 3163 4855 4856 4856   
 2437 4856 4855 4855   
 4856 4815 3163 3163   
 4855 3163 3156 3156   
 3193 3156 3163 3163   
 3169 4806 4845 4845   
 4808 4801 4806 4806   
 3156 4854 4855 4855   
 2437 4855 4854 4854   
 4854 3156 3152 3152   
 3156 4808 3169 3169   
 4806 3169 4808 4808   
 3169 3152 3156 3156   
 3169 4839 3152 3152   
 3065 3152 4839 4839   
 4839 3169 4845 4845   
 5178 2437 4854 4854   
 2431 5178 3078 3078   
 3078 4854 3152 3152   
 3152 3065 3078 3078   
 4854 3078 5178 5178   
 3112 4837 4877 4877   
 4839 4845 4837 4837   
 3065 4880 3078 3078   
 2431 3078 4880 4880   
 4880 3065 3102 3102   
 3065 4839 3112 3112   
 4837 3112 4839 4839   
 3112 3102 3065 3065   
 4743 5116 762 762   
 720 762 5116 5116   
 5116 3474 720 720   
 5105 720 3474 3474   
 4743 5143 5141 5141   
 5051 5143 5139 5139   
 5061 3392 2501 2501   
 2491 3392 5584 5584   
 3392 2491 2501 2501   
 5078 3392 5061 5061   
 3400 3435 2505 2505   
 2505 5083 3400 3400   
 5061 2501 5083 5083   
 5083 2505 5061 5061   
 5083 2495 3400 3400   
 5083 2501 2495 2495   
 3359 2501 2491 2491   
 2495 2501 3359 3359   
 3472 5116 3278 3278   
 3472 3499 3474 3474   
 3474 5116 3472 3472   
 3491 3472 3278 3278   
 3278 5039 3491 3491   
 3491 2173 3499 3499   
 3499 3472 3491 3491   
 3216 2054 5039 5039   
 2054 3216 5041 5041   
 3216 5039 3278 3278   
 5051 5041 3216 3216   
 4541 4523 4514 4514   
 4514 3441 4541 4541   
 2520 3530 4541 4541   
 5029 4541 3530 3530   
 4541 3441 2520 2520   
 4973 2530 5020 5020   
 4523 5020 2530 2530   
 4514 5066 3441 3441   
 4523 2530 4514 4514   
 5066 4514 2530 2530   
 3542 5023 5020 5020   
 3542 5020 4523 4523   
 3546 3542 4523 4523   
 4523 4541 3546 3546   
 4541 5029 3546 3546   
 3594 4461 4452 4452   
 4484 3594 3598 3598   
 4452 3598 3594 3594   
 4476 4479 3598 3598   
 4444 3598 4452 4452   
 3598 4444 4476 4476   
 4484 3598 4479 4479   
 3625 5000 4426 4426   
 4426 5000 4457 4457   
 4448 4452 3614 3614   
 3614 5000 4448 4448   
 3614 4461 4457 4457   
 4457 5000 3614 3614   
 4461 3614 4452 4452   
 4457 3622 4426 4426   
 3622 2948 4426 4426   
 4469 3622 4457 4457   
 4466 4457 4461 4461   
 4457 4466 4469 4469   
 3594 4466 4461 4461   
 4486 3588 3594 3594   
 3588 4466 3594 3594   
 4486 3594 4484 4484   
 3656 4977 4988 4988   
 4977 2558 4966 4966   
 4974 4988 4977 4977   
 4977 4966 4974 4974   
 4982 3677 2558 2558   
 2551 3667 4982 4982   
 3667 3677 4982 4982   
 4977 4983 4982 4982   
 4982 2558 4977 4977   
 2551 4982 4983 4983   
 3656 4405 4983 4983   
 4983 4977 3656 3656   
 4983 4405 2551 2551   
 2547 2551 4405 4405   
 4938 4290 3722 3722   
 3722 4211 4938 4938   
 4218 4211 4235 4235   
 4211 3722 4235 4235   
 3792 4235 3722 3722   
 2560 3792 3722 3722   
 4290 4292 3722 3722   
 2560 3722 4292 4292   
 3779 4917 3752 3752   
 3779 2603 3757 3757   
 4917 3779 2586 2586   
 3757 2586 3779 3779   
 2603 3779 3786 3786   
 3770 3783 3786 3786   
 3786 4152 3770 3770   
 4152 3786 3779 3779   
 5590 3770 4152 4152   
 4198 5590 4152 4152   
 4152 3752 4198 4198   
 3779 3752 4152 4152   
 3752 2581 4198 4198   
 4075 4898 3788 3788   
 4075 4331 4810 4810   
 4075 3806 4331 4331   
 4075 4810 4898 4898   
 4088 4051 3806 3806   
 3788 3806 4075 4075   
 2609 4088 3806 3806   
 3806 3788 2609 2609   
 3788 2560 2609 2609   
 3885 3906 3961 3961   
 4861 3967 3906 3906   
 4865 4861 3885 3885   
 3906 3885 4861 4861   
 4865 3885 2640 2640   
 3932 3935 3931 3931   
 3902 3931 3935 3935   
 3935 3932 3924 3924   
 3932 3931 3899 3899   
 3967 3899 3902 3902   
 3931 3902 3899 3899   
 3906 3942 3961 3961   
 3902 3935 3942 3942   
 3967 3902 3906 3906   
 3942 3906 3902 3902   
 3899 3953 3932 3932   
 3953 3899 3918 3918   
 4848 3918 3899 3899   
 3888 4848 3899 3899   
 3888 3899 3967 3967   
 3848 3888 3967 3967   
 2634 3848 4861 4861   
 3967 4861 3848 3848   
 2634 4861 4865 4865   
 3957 3973 3698 3698   
 4803 4705 3711 3711   
 3957 3698 4705 4705   
 4705 4803 3957 3957   
 4774 3977 4008 4008   
 3992 3973 3977 3977   
 2010 4955 4008 4008   
 4008 3977 2010 2010   
 3977 2017 2010 2010   
 2017 3977 3973 3973   
 4960 3955 3957 3957   
 3955 2017 3973 3973   
 3973 3957 3955 3955   
 4960 3957 4803 4803   
 2675 2681 4038 4038   
 4764 3787 3808 3808   
 2675 4038 4764 4764   
 3787 4764 4038 4038   
 2681 4745 4068 4068   
 3759 3787 4072 4072   
 4038 4072 3787 3787   
 2681 4068 4038 4038   
 4072 4038 4068 4068   
 4750 4094 4745 4745   
 4094 4750 3804 3804   
 4750 4745 2681 2681   
 4769 4750 2681 2681   
 3822 3804 4769 4769   
 4769 3804 4750 4750   
 4769 2681 2675 2675   
 2866 4722 4157 4157   
 4156 4723 2707 2707   
 2707 3698 3992 3992   
 4156 2707 3992 3992   
 4713 4705 3698 3698   
 4705 4147 3711 3711   
 4705 4713 4147 4147   
 4713 3698 2707 2707   
 4713 4505 4147 4147   
 4505 4713 2707 2707   
 2730 3647 4226 4226   
 4226 4225 2730 2730   
 4225 4226 3651 3651   
 4695 3651 4226 4226   
 3685 4695 4226 4226   
 4753 2723 4187 4187   
 4187 4181 3685 3685   
 3685 4226 4187 4187   
 4753 4187 3647 3647   
 3647 4187 4226 4226   
 4681 4225 4220 4220   
 3651 4220 4225 4225   
 4681 3632 2735 2735   
 4674 2735 3632 3632   
 3632 4681 4220 4220   
 4681 2735 4228 4228   
 4225 4228 2730 2730   
 4228 4225 4681 4681   
 4223 4676 3632 3632   
 3662 3664 3668 3668   
 3668 3664 4223 4223   
 3664 4245 4223 4223   
 4676 4223 4245 4245   
 4685 4220 3651 3651   
 4223 3632 4220 4220   
 3662 3668 4685 4685   
 3668 4223 4220 4220   
 4220 4685 3668 3668   
 4701 4685 3651 3651   
 3661 3662 4685 4685   
 3686 3661 4701 4701   
 4685 4701 3661 3661   
 3682 4695 3685 3685   
 3682 3685 4181 4181   
 4701 3651 4695 4695   
 3682 4703 4701 4701   
 3686 4701 4703 4703   
 4695 3682 4701 4701   
 4664 2754 4638 4638   
 4664 4638 4771 4771   
 4639 4297 2745 2745   
 2745 4770 4639 4639   
 3554 4637 2753 2753   
 4265 4327 2753 2753   
 2753 4327 3554 3554   
 2478 2689 4265 4265   
 4265 2689 4327 4327   
 2754 4272 4264 4264   
 4272 2754 4664 4664   
 4631 4608 3479 3479   
 4625 3495 4608 4608   
 3515 4625 4631 4631   
 4608 4631 4625 4625   
 4631 4390 2768 2768   
 3482 4390 3479 3479   
 4631 3479 4390 4390   
 4409 4601 3464 3464   
 4609 2777 4601 4601   
 4601 4409 4609 4609   
 3478 3479 4409 4409   
 4608 4409 3479 3479   
 3479 3478 3482 3482   
 3467 4409 3464 3464   
 4409 3467 3478 3478   
 4409 4608 4609 4609   
 3495 4609 4608 4608   
 4613 4603 2777 2777   
 2771 4397 4398 4398   
 4603 4613 4398 4398   
 4603 4398 4397 4397   
 4609 3495 4613 4613   
 3504 4613 3495 3495   
 4613 2777 4609 4609   
 4613 3504 4398 4398   
 2771 4398 3504 3504   
 4632 3504 3495 3495   
 4352 2771 3504 3504   
 2766 3527 4632 4632   
 3527 4352 4632 4632   
 3504 4632 4352 4352   
 3528 4625 3515 3515   
 4632 3495 4625 4625   
 2766 4632 3528 3528   
 4625 3528 4632 4632   
 2781 4593 2833 2833   
 4578 4477 4567 4567   
 4454 4579 4463 4463   
 4454 4463 4576 4576   
 4589 4477 4578 4578   
 4589 4578 4455 4455   
 4432 4454 4576 4576   
 4432 4576 4593 4593   
 4593 2781 4432 4432   
 4496 4515 2814 2814   
 2814 4500 4496 4496   
 3247 3252 4500 4500   
 4496 4500 3252 3252   
 4549 2814 3214 3214   
 3214 3150 4549 4549   
 4544 4500 2814 2814   
 2814 4515 3214 3214   
 4511 4530 4552 4552   
 4530 4511 3221 3221   
 3214 3202 4552 4552   
 3202 3214 4515 4515   
 4552 3150 3214 3214   
 4511 4552 3202 3202   
 4490 3221 4511 4511   
 4492 4511 3202 3202   
 4511 4492 4490 4490   
 4496 3261 3202 3202   
 3202 4515 4496 4496   
 4492 3202 3261 3261   
 4538 624 3713 3713   
 4538 4463 624 624   
 4922 2833 4545 4545   
 4922 4545 4938 4938   
 4538 4938 4545 4545   
 2851 4525 4612 4612   
 4591 4612 4525 4525   
 4527 2849 4612 4612   
 2840 4527 4591 4591   
 4612 4591 4527 4527   
 2840 4591 4528 4528   
 4591 4525 2896 2896   
 2896 4528 4591 4591   
 4512 2798 2822 2822   
 4517 2822 2798 2798   
 2849 4521 4517 4517   
 4517 2798 4534 4534   
 2849 4517 4612 4612   
 4517 4534 2851 2851   
 2851 4612 4517 4517   
 4512 2822 4629 4629   
 4521 4629 2822 2822   
 4629 4627 4512 4512   
 4520 2882 2874 2874   
 4524 2874 2882 2882   
 2882 4520 4521 4521   
 4629 4521 4520 4520   
 4524 4521 2849 2849   
 4521 2822 4517 4517   
 4521 4524 2882 2882   
 4529 4595 2849 2849   
 4595 4524 2849 2849   
 4524 4595 2876 2876   
 4529 2876 4595 4595   
 4529 2849 4527 4527   
 2840 4532 2936 2936   
 2835 2936 4532 4532   
 2936 4529 2840 2840   
 4527 2840 4529 4529   
 2866 2872 4722 4722   
 3554 4505 4723 4723   
 4505 3554 4327 4327   
 4732 2539 2554 2554   
 4692 2554 2539 2539   
 2539 4732 2533 2533   
 2554 4692 2543 2543   
 2543 4709 2554 2554   
 2599 2543 4692 4692   
 4699 4493 2878 2878   
 2539 2533 4493 4493   
 2599 4692 4690 4690   
 4692 2539 4699 4699   
 4493 4699 2539 2539   
 4699 4690 4692 4692   
 4712 2512 4732 4732   
 4712 2554 4709 4709   
 2554 4712 4732 4732   
 4732 2499 2533 2533   
 4721 4503 4482 4482   
 4721 4488 2880 2880   
 4488 4709 2543 2543   
 4712 4709 4482 4482   
 4721 4482 4709 4709   
 4482 2512 4712 4712   
 4709 4488 4721 4721   
 4497 4488 2543 2543   
 4495 2880 4488 4488   
 2618 4495 4497 4497   
 4488 4497 4495 4495   
 2599 2589 4693 4693   
 4498 4693 2589 2589   
 4693 2543 2599 2599   
 4497 2543 4693 4693   
 2618 4497 4498 4498   
 4693 4498 4497 4497   
 4468 4740 4967 4967   
 4465 4793 2285 2285   
 4453 2285 4793 4793   
 4464 2286 4459 4459   
 4459 4740 4464 4464   
 4740 4459 4967 4967   
 4770 2745 4793 4793   
 4793 4465 4770 4770   
 4464 4740 4771 4771   
 2427 2898 2473 2473   
 2473 4468 2427 2427   
 2473 4740 4468 4468   
 2120 4851 4834 4834   
 2916 4441 4834 4834   
 4830 4851 4725 4725   
 2916 4834 4491 4491   
 4491 4834 4830 4830   
 4834 4851 4830 4830   
 4886 2120 4427 4427   
 2120 4886 1755 1755   
 4427 2088 4886 4886   
 4441 4427 4834 4834   
 2120 4834 4427 4427   
 4881 2088 4431 4431   
 4881 4431 4875 4875   
 2158 4875 4431 4431   
 4427 4441 4431 4431   
 2169 4431 4441 4441   
 4431 2088 4427 4427   
 2158 4431 2169 2169   
 2233 2158 2169 2169   
 2169 4821 2233 2233   
 2227 2233 4821 4821   
 4821 4441 2916 2916   
 4441 4821 2169 2169   
 2010 4459 4955 4955   
 4459 2010 2017 2017   
 2017 4967 4459 4459   
 4956 4453 3238 3238   
 4967 2017 3955 3955   
 3955 4468 4967 4967   
 4468 3955 4960 4960   
 4379 4362 2967 2967   
 1703 2962 4362 4362   
 4362 4379 1703 1703   
 4379 4371 4376 4376   
 4379 2967 4371 4371   
 4366 4347 2972 2972   
 2962 4364 4366 4366   
 4347 4366 4364 4364   
 4362 4359 2967 2967   
 4366 2972 4359 4359   
 2962 4366 4362 4362   
 4359 4362 4366 4366   
 4367 4350 4364 4364   
 1598 2970 4350 4350   
 4350 4367 1598 1598   
 4368 4364 2962 2962   
 1598 4367 4368 4368   
 4364 4368 4367 4367   
 1714 4368 2962 2962   
 4385 1598 4368 4368   
 4368 1714 4385 4385   
 1714 2962 1703 1703   
 5249 5466 2982 2982   
 4331 2982 5466 5466   
 4810 4331 1468 1468   
 4320 5249 2982 2982   
 4051 3823 4320 4320   
 2982 4051 4320 4320   
 5267 5304 4301 4301   
 5018 5304 1109 1109   
 5272 1109 5304 5304   
 1109 1095 5018 5018   
 5304 5267 5272 5272   
 5363 4380 1057 1057   
 1057 4380 1095 1095   
 1095 1109 1057 1057   
 1057 4841 5363 5363   
 2999 5352 1057 1057   
 4841 1057 5352 5352   
 2999 1057 1109 1109   
 5311 2999 1109 1109   
 2999 5311 1154 1154   
 4310 5272 5267 5267   
 1109 5272 5311 5311   
 5272 4310 5311 5311   
 4274 5414 4589 4589   
 5432 4589 5414 5414   
 4274 5249 4314 4314   
 783 5432 5414 5414   
 4274 4314 5414 5414   
 4331 3009 1468 1468   
 3009 4331 5466 5466   
 5422 5249 4274 4274   
 3009 5466 5422 5422   
 5249 5422 5466 5466   
 5422 5380 3009 3009   
 5609 466 5604 5604   
 5547 5604 466 466   
 466 5609 3045 3045   
 4248 5586 500 500   
 3032 4248 5552 5552   
 5552 500 5604 5604   
 5604 5547 5552 5552   
 500 5552 4248 4248   
 5565 4242 3038 3038   
 466 3045 4242 4242   
 5547 615 5552 5552   
 3032 5552 615 615   
 615 5547 5544 5544   
 5547 466 5565 5565   
 4242 5565 466 466   
 5565 5544 5547 5547   
 5592 4217 400 400   
 400 5609 5592 5592   
 5609 5613 3045 3045   
 400 3059 5613 5613   
 5609 500 5592 5592   
 5586 5592 500 500   
 500 5609 5604 5604   
 5613 5609 400 400   
 550 438 4236 4236   
 4236 438 407 407   
 532 550 4236 4236   
 4236 5586 4248 4248   
 5592 5586 407 407   
 4236 407 5586 5586   
 407 4217 5592 5592   
 532 4236 4256 4256   
 4256 4236 4248 4248   
 4254 532 4256 4256   
 3032 619 5550 5550   
 4258 5550 619 619   
 5550 4248 3032 3032   
 4256 4248 5550 5550   
 4258 5519 4254 4254   
 639 4254 5519 5519   
 4254 4256 4258 4258   
 5550 4258 4256 4256   
 4196 20 238 238   
 54 238 20 20   
 325 4351 4194 4194   
 225 325 238 238   
 238 46 225 225   
 325 225 4351 4351   
 4196 238 325 325   
 224 126 4178 4178   
 266 4178 126 126   
 126 224 3097 3097   
 21 4188 266 266   
 266 3091 4178 4178   
 3091 266 4188 4188   
 46 238 54 54   
 54 42 46 46   
 125 3098 42 42   
 53 21 266 266   
 42 54 125 125   
 126 53 266 266   
 5726 4180 3091 3091   
 4182 5741 191 191   
 5741 4182 4180 4180   
 5741 5726 299 299   
 299 191 5741 5741   
 4180 5726 5741 5741   
 4193 4188 21 21   
 5726 3091 4188 4188   
 4188 4193 5726 5726   
 4207 4193 21 21   
 5726 4193 4204 4204   
 4204 299 5726 5726   
 4193 4207 3067 3067   
 4193 3067 4204 4204   
 4206 20 4196 4196   
 3067 4207 4210 4210   
 4209 4206 4196 4196   
 469 467 3380 3380   
 381 22 377 377   
 3108 377 22 22   
 22 381 469 469   
 381 3122 469 469   
 467 469 3122 3122   
 22 401 3415 3415   
 469 3380 401 401   
 401 22 469 469   
 5680 3341 4155 4155   
 4155 499 5680 5680   
 4155 3130 499 499   
 467 3341 3380 3380   
 3341 467 4155 4155   
 3130 4155 493 493   
 4159 493 4155 4155   
 493 3374 3130 3130   
 3403 4158 4159 4159   
 493 4159 4158 4158   
 467 3122 459 459   
 459 4155 467 467   
 459 3116 3403 3403   
 3403 4159 459 459   
 3116 459 3122 3122   
 4155 459 4159 4159   
 424 3116 3122 3122   
 336 424 3395 3395   
 3122 3395 424 424   
 52 377 3108 3108   
 3122 377 3395 3395   
 336 3395 377 377   
 377 3122 381 381   
 320 52 72 72   
 3104 72 52 52   
 72 336 320 320   
 377 52 320 320   
 377 320 336 336   
 684 861 3144 3144   
 3140 684 3194 3194   
 684 3140 861 861   
 3277 3194 684 684   
 593 4142 3136 3136   
 684 3144 4142 4142   
 4142 593 684 684   
 861 824 3099 3099   
 3140 824 861 861   
 861 3099 3144 3144   
 605 4122 670 670   
 670 824 3140 3140   
 824 670 4122 4122   
 670 3194 4148 4148   
 3194 670 3140 3140   
 3304 605 4148 4148   
 4148 605 670 670   
 4148 3307 3304 3304   
 3300 3304 3307 3307   
 3307 3194 3277 3277   
 3194 3307 4148 4148   
 3090 4092 4110 4110   
 4110 3017 3025 3025   
 4110 4100 3090 3090   
 4092 4078 1119 1119   
 3017 4110 1119 1119   
 4092 1119 4110 4110   
 1119 1285 3017 3017   
 4095 3165 3010 3010   
 4095 3010 4084 4084   
 4084 1062 4095 4095   
 4092 1062 4084 4084   
 4084 4078 4092 4092   
 4113 4095 1062 1062   
 4095 4113 4119 4119   
 4113 1062 3090 3090   
 1062 4092 3090 3090   
 1333 2885 4056 4056   
 1333 4069 4073 4073   
 4069 1356 569 569   
 1341 1356 4056 4056   
 1333 4056 1356 1356   
 4056 4180 1341 1341   
 1356 4069 1333 1333   
 1400 2832 2811 2811   
 1396 3183 2832 2832   
 2885 1396 1400 1400   
 2832 1400 1396 1396   
 4056 1417 4180 4180   
 1400 2811 1417 1417   
 2885 1400 4056 4056   
 1417 4056 1400 1400   
 3183 1396 1485 1485   
 1485 1478 3183 3183   
 1478 1485 1036 1036   
 4106 1485 2909 2909   
 2909 1396 2885 2885   
 1396 2909 1485 1485   
 2885 1333 1306 1306   
 1306 2909 2885 2885   
 2909 1306 4106 4106   
 1333 4073 1306 1306   
 2667 2680 3204 3204   
 1631 1676 2667 2667   
 3204 1762 2667 2667   
 1631 1762 3195 3195   
 1762 1631 2667 2667   
 2600 4021 2605 2605   
 2605 3212 2600 2600   
 4021 3204 2680 2680   
 2680 2605 4021 4021   
 3212 2605 1708 1708   
 4029 1708 2605 2605   
 1708 1859 3212 3212   
 4029 1692 2716 2716   
 2716 1708 4029 4029   
 1692 2605 2680 2680   
 2605 1692 4029 4029   
 1676 1692 2680 2680   
 2788 2706 1592 1592   
 1592 2706 1676 1676   
 1692 1676 2706 2706   
 1676 2680 2667 2667   
 4040 2770 2788 2788   
 3189 2788 2770 2770   
 2788 1592 4040 4040   
 4040 1676 1631 1631   
 1676 4040 1592 1592   
 3994 3983 3234 3234   
 3983 3994 2519 2519   
 2519 2525 3983 3983   
 3994 2559 2561 2561   
 2561 2519 3994 3994   
 2550 2544 2020 2020   
 3995 2020 2544 2544   
 2544 2550 2546 2546   
 3994 3234 2020 2020   
 2020 3234 2550 2550   
 2559 3994 3995 3995   
 2020 3995 3994 3994   
 2211 3983 2525 2525   
 2525 2460 2211 2211   
 4011 3234 3974 3974   
 2211 3974 3234 3234   
 3234 3983 2211 2211   
 2157 2460 2163 2163   
 2460 2157 2211 2211   
 2484 2163 2480 2480   
 2049 2480 2163 2163   
 2163 2484 2157 2157   
 2163 2038 2049 2049   
 2534 2049 2038 2038   
 2038 2460 2525 2525   
 2460 2038 2163 2163   
 2525 2519 2026 2026   
 2026 2038 2525 2525   
 2038 2026 2534 2534   
 1986 2534 2026 2026   
 2009 2519 2561 2561   
 1965 1957 1986 1986   
 3219 1986 1957 1957   
 1986 2026 1965 1965   
 1965 2519 2009 2009   
 2519 1965 2026 2026   
 3968 3963 2373 2373   
 2304 3968 2310 2310   
 3968 2304 3963 3963   
 2263 3968 2373 2373   
 2388 3951 3257 3257   
 2353 2310 2357 2357   
 2310 2353 2304 2304   
 1228 2357 2388 2388   
 2388 3257 1228 1228   
 2357 1228 2353 2353   
 2308 3952 3951 3951   
 3952 2308 2289 2289   
 2365 2308 3958 3958   
 2357 2331 3958 3958   
 2331 2357 2310 2310   
 2388 3958 2308 2308   
 2308 3951 2388 2388   
 3958 2388 2357 2357   
 2365 3958 2331 2331   
 3245 2365 2331 2331   
 3968 4002 3245 3245   
 4002 3968 2263 2263   
 2310 3245 2331 2331   
 3245 2310 3968 3968   
 2103 2494 2095 2095   
 2494 2103 2174 2174   
 3920 3908 2095 2095   
 2095 3908 2103 2103   
 3270 3913 3920 3920   
 3270 3920 2095 2095   
 2232 3270 2095 2095   
 2474 2232 2494 2494   
 2232 2095 2494 2494   
 3633 2232 2474 2474   
 4903 2848 3898 3898   
 3898 3297 4903 4903   
 3907 4903 3297 3297   
 3297 3898 3289 3289   
 3289 3898 5030 5030   
 5050 4339 4355 4355   
 3769 3934 4355 4355   
 5050 4355 3934 3934   
 3323 1594 4287 4287   
 4325 4355 3322 3322   
 4355 4325 3769 3769   
 3322 4288 4325 4325   
 3316 3323 4356 4356   
 4356 4340 3316 3316   
 4340 3904 1896 1896   
 3903 4339 5050 5050   
 1394 5527 5598 5598   
 5598 1415 1394 1394   
 1415 5598 4268 4268   
 4268 3350 1415 1415   
 5598 5451 1498 1498   
 1498 4268 5598 5598   
 5451 5527 3339 3339   
 4259 3339 5527 5527   
 5527 5451 5598 5598   
 5641 1331 3361 3361   
 4232 3357 1331 1331   
 4232 1415 3350 3350   
 1415 4232 5641 5641   
 1331 5641 4232 4232   
 1394 1387 5527 5527   
 5641 3361 1387 1387   
 1415 5641 1394 1394   
 1387 1394 5641 5641   
 4251 5555 5566 5566   
 5566 5674 1362 1362   
 5674 5566 5555 5555   
 4232 5566 1362 1362   
 1362 3357 4232 4232   
 4251 5566 5561 5561   
 4232 3350 5566 5566   
 3350 5561 5566 5566   
 3350 4268 5561 5561   
 5399 5561 4268 4268   
 4281 4251 5561 5561   
 3332 4281 5399 5399   
 5561 5399 4281 4281   
 3332 5399 4278 4278   
 5399 4268 1498 1498   
 1498 4278 5399 5399   
 1299 1235 1084 1084   
 1299 1084 480 480   
 1235 943 618 618   
 1235 618 1084 1084   
 541 3371 943 943   
 3365 3371 541 541   
 541 943 1235 1235   
 3365 541 1277 1277   
 1235 1277 541 541   
 1277 1235 1299 1299   
 1299 166 1277 1277   
 1291 1110 4079 4079   
 4079 4046 1291 1291   
 4079 1034 4046 4046   
 3383 4079 1110 1110   
 3387 4061 4013 4013   
 4079 4013 1034 1034   
 3387 4013 4079 4079   
 3387 4165 4153 4153   
 4153 4061 3387 3387   
 3379 4165 3387 3387   
 3379 3387 3383 3383   
 4079 3383 3387 3387   
 822 2220 2003 2003   
 2003 2186 822 822   
 2220 822 3975 3975   
 925 2003 2007 2007   
 2007 2220 3975 3975   
 2220 2007 2003 2003   
 747 4382 3975 3975   
 2007 3975 4382 4382   
 925 2007 3997 3997   
 2007 4382 4378 4378   
 4378 3997 2007 2007   
 694 2200 2192 2192   
 2200 694 3943 3943   
 2200 822 2186 2186   
 2186 2192 2200 2200   
 3943 822 2200 2200   
 3975 3965 747 747   
 822 3943 3965 3965   
 3943 4343 3965 3965   
 3965 3975 822 822   
 676 2192 3980 3980   
 2192 676 694 694   
 2143 721 3980 3980   
 3980 721 676 676   
 3980 852 2143 2143   
 1959 2143 852 852   
 852 2192 2186 2186   
 2192 852 3980 3980   
 2186 2003 1963 1963   
 1963 852 2186 2186   
 852 1963 1959 1959   
 3396 1959 1963 1963   
 3396 2003 925 925   
 2003 3396 1963 1963   
 5254 3900 579 579   
 579 3895 504 504   
 3895 579 3900 3900   
 504 3838 3420 3420   
 579 504 2886 2886   
 3420 2886 504 504   
 3895 3201 146 146   
 3895 146 504 504   
 3838 504 146 146   
 3900 487 3895 3895   
 487 3900 3431 3431   
 3431 3900 2563 2563   
 3925 3431 2563 2563   
 3418 3925 2563 2563   
 3418 2563 2785 2785   
 2563 3900 5254 5254   
 3801 3447 921 921   
 3831 3446 921 921   
 436 3831 921 921   
 436 921 3818 3818   
 3447 3818 921 921   
 3446 3481 878 878   
 3446 878 921 921   
 878 3451 3801 3801   
 3801 921 878 878   
 3481 3446 212 212   
 212 222 3481 3481   
 212 3448 222 222   
 3831 212 3446 3446   
 3832 212 3831 3831   
 3832 3831 436 436   
 3777 3455 2344 2344   
 2338 2344 3455 3455   
 3134 12 3777 3777   
 1725 3777 12 12   
 3777 2344 3134 3134   
 5676 3738 3463 3463   
 3760 3459 3738 3738   
 3738 5676 3760 3760   
 3760 5676 3087 3087   
 2338 3455 3758 3758   
 3758 3760 2338 2338   
 3087 2338 3760 3760   
 5684 3758 2567 2567   
 3763 2567 3758 3758   
 3758 5684 3459 3459   
 3763 904 2567 2567   
 3758 3455 3763 3763   
 3758 3459 3760 3760   
 3453 3763 3455 3455   
 3828 3453 3777 3777   
 3455 3777 3453 3453   
 1725 84 3828 3828   
 3828 3777 1725 1725   
 2938 5585 3719 3719   
 2938 3719 3465 3465   
 3465 3431 2938 2938   
 3695 3719 5585 5585   
 3695 5568 3719 3719   
 3706 3167 3929 3929   
 5585 3167 3706 3706   
 3706 3695 5585 5585   
 2938 3925 3167 3167   
 3167 5585 2938 2938   
 5663 3167 3925 3925   
 3728 3833 5503 5503   
 3728 5518 3833 3833   
 3728 5503 3675 3675   
 3833 4289 2181 2181   
 5518 5477 4289 4289   
 4289 3833 5518 5518   
 3833 2181 5503 5503   
 3746 5477 5518 5518   
 5477 3746 5479 5479   
 5479 3746 3695 3695   
 4137 5356 3481 3481   
 4137 3481 222 222   
 5356 3483 3481 3481   
 3592 3481 3483 3483   
 3583 3483 5326 5326   
 5326 3858 3583 3583   
 5326 5356 3728 3728   
 3483 5356 5326 5326   
 3475 3728 4137 4137   
 5356 4137 3728 3728   
 645 5271 3556 3556   
 3556 3539 645 645   
 3556 5008 3539 3539   
 5008 5262 3539 3539   
 4684 3556 5271 5271   
 5262 5008 3524 3524   
 3524 4643 5262 5262   
 3524 5255 4643 4643   
 4934 5171 3524 3524   
 3524 4912 4934 4934   
 4912 3524 5008 5008   
 4912 3556 4684 4684   
 5008 3556 4912 4912   
 5173 5679 5157 5157   
 5173 5157 2345 2345   
 5198 5213 5173 5173   
 2345 5198 5173 5173   
 2939 3452 354 354   
 5679 354 3452 3452   
 3452 2939 3508 3508   
 5173 5138 5679 5679   
 354 5679 5138 5138   
 5679 3452 5157 5157   
 235 3286 5138 5138   
 5190 3506 5151 5151   
 5190 5151 235 235   
 3286 235 5151 5151   
 235 5138 5173 5173   
 5233 5190 235 235   
 5190 5233 3501 3501   
 5233 5173 5213 5213   
 5173 5233 235 235   
 5052 3414 5091 5091   
 3414 3535 5091 5091   
 5052 5033 3516 3516   
 3511 5033 5052 5052   
 591 3513 5070 5070   
 591 5070 3511 3511   
 5070 5033 3511 3511   
 3426 591 3511 3511   
 5091 3535 3426 3426   
 5052 3426 3511 3511   
 3426 5052 5091 5091   
 5019 5237 3276 3276   
 3536 5019 3276 3276   
 2744 4959 3228 3228   
 3283 3228 4959 4959   
 3283 4959 5019 5019   
 3523 3228 3226 3226   
 3283 3226 3228 3228   
 5019 3536 3283 3283   
 4948 3047 3100 3100   
 4906 3142 3100 3100   
 4948 3100 3142 3142   
 3110 3047 4948 4948   
 4948 3533 3110 3110   
 4948 3531 3533 3533   
 3536 4826 4816 4816   
 4816 3544 3536 3536   
 4783 2933 3551 3551   
 2933 4783 4802 4802   
 4826 4783 4816 4816   
 4779 4816 4783 4783   
 4783 3551 4779 4779   
 3531 4802 4783 4783   
 4783 4826 3531 3531   
 3536 3544 3285 3285   
 3559 4716 2564 2564   
 2864 4738 4758 4758   
 4758 3243 2864 2864   
 2564 4716 3243 3243   
 3243 4758 2564 2564   
 3197 3468 3564 3564   
 3468 4702 3564 3564   
 4702 3468 4700 4700   
 4727 4700 3468 3468   
 4700 5042 4702 4702   
 3468 3197 4727 4727   
 3559 3198 4716 4716   
 3197 3560 4727 4727   
 5042 4700 4710 4710   
 4736 4710 4700 4700   
 4736 3562 4710 4710   
 4727 4729 4736 4736   
 4729 4727 3560 3560   
 4736 4700 4727 4727   
 2565 4729 3560 3560   
 3555 2903 2565 2565   
 2903 4729 2565 2565   
 3555 4757 4737 4737   
 3555 2565 4757 4757   
 4678 4656 4620 4620   
 4645 4428 4620 4620   
 4678 4620 4428 4428   
 4621 1750 4108 4108   
 4657 4630 4621 4621   
 4621 4108 4644 4644   
 4663 2691 3743 3743   
 3772 4630 4657 4657   
 4663 3743 3772 3772   
 4630 3772 3743 3743   
 2758 4662 3773 3773   
 3659 4656 4678 4678   
 2758 3773 3659 3659   
 4656 3659 3773 3773   
 3928 4202 2528 2528   
 4543 4689 4428 4428   
 4428 4557 4543 4543   
 4423 4689 4563 4563   
 4689 4423 4428 4428   
 4563 2528 4202 4202   
 4202 4423 4563 4563   
 3928 4606 4610 4610   
 4610 4202 3928 3928   
 4485 4506 5059 5059   
 5059 5252 4485 4485   
 5252 5062 4508 4508   
 5252 5059 5062 5062   
 4766 4485 5252 5252   
 5252 4494 4766 4766   
 4508 4494 5252 5252   
 4516 2378 4519 4519   
 4519 2378 5211 5211   
 4519 4494 4508 4508   
 4494 4519 5211 5211   
 4519 4888 4540 4540   
 4540 4516 4519 4519   
 4888 4508 5062 5062   
 4508 4888 4519 4519   
 2217 3595 2130 2130   
 3754 2270 4471 4471   
 2217 2130 4471 4471   
 3595 3599 2153 2153   
 3595 2153 2130 2130   
 1138 2167 2106 2106   
 2179 2167 3599 3599   
 2179 3599 3595 3595   
 5681 2179 3595 3595   
 4480 5681 2217 2217   
 4471 2270 4480 4480   
 4480 2217 4471 4471   
 5681 3595 2217 2217   
 3812 4344 4322 4322   
 3604 1894 4322 4322   
 3604 4322 2062 2062   
 4344 2062 4322 4322   
 4326 1918 4365 4365   
 4365 1918 4386 4386   
 1894 4386 1918 1918   
 4386 1894 3604 3604   
 3616 2665 2895 2895   
 2574 2895 2665 2665   
 2895 1740 3616 3616   
 1740 2895 1827 1827   
 2574 1827 2895 2895   
 2574 2665 4269 4269   
 4269 1804 2574 2574   
 3623 1750 4266 4266   
 4266 1675 3623 3623   
 1740 4266 1750 1750   
 1740 1750 3616 3616   
 1675 4266 2062 2062   
 2062 1687 1675 1675   
 3604 4266 1740 1740   
 1827 3604 1740 1740   
 1831 2574 1804 1804   
 2574 1831 2401 2401   
 2574 2401 1827 1827   
 718 3631 4183 4183   
 223 3629 4183 4183   
 223 4183 144 144   
 4183 3631 4166 4166   
 4166 144 4183 4183   
 973 718 4121 4121   
 718 1586 3631 3631   
 1586 718 973 973   
 973 4112 1586 1586   
 718 4183 4121 4121   
 3629 4121 4183 4183   
 1630 3634 1608 1608   
 862 1608 3634 3634   
 1608 4121 3629 3629   
 4121 1608 862 862   
 1630 1608 1632 1632   
 1632 1608 3629 3629   
 2264 1630 1632 1632   
 2264 1632 2260 2260   
 3629 223 1632 1632   
 223 2260 1632 1632   
 4052 3639 4064 4064   
 4087 3639 3918 3918   
 1492 4064 4087 4087   
 3639 4087 4064 4064   
 4064 4033 1317 1317   
 4052 1406 3639 3639   
 4064 1317 4052 4052   
 1406 4052 1317 1317   
 4033 1972 4036 4036   
 4064 4062 1972 1972   
 1972 4033 4064 4064   
 1972 4071 4036 4036   
 4071 1972 4062 4062   
 3635 4071 4062 4062   
 1492 1535 4062 4062   
 4062 4064 1492 1492   
 4062 1535 3635 3635   
 3921 1240 3987 3987   
 3650 1240 3921 3921   
 1240 3650 3976 3976   
 3921 4563 4689 4689   
 4689 3650 3921 3921   
 4689 4543 3650 3650   
 3497 2528 4563 4563   
 3933 3928 2528 2528   
 2528 3497 3933 3933   
 3497 4563 3921 3921   
 4004 3933 3497 3497   
 4001 4004 3497 3497   
 4001 3497 3987 3987   
 3921 3987 3497 3497   
 1049 1022 3867 3867   
 3776 3655 1049 1049   
 3867 3776 1049 1049   
 1022 3866 3867 3867   
 1016 1011 4060 4060   
 1016 4060 3866 3866   
 3866 1022 1016 1016   
 3676 1016 1022 1022   
 1022 1049 3676 3676   
 1081 1049 3655 3655   
 4231 3778 3669 3669   
 3778 4231 4230 4230   
 3796 4230 4231 4231   
 3796 4231 3780 3780   
 3778 3672 760 760   
 3778 760 3669 3669   
 3754 3672 3778 3778   
 799 3754 3778 3778   
 3778 4230 882 882   
 882 799 3778 3778   
 3665 882 1296 1296   
 1296 4230 3796 3796   
 4230 1296 882 882   
 4611 4768 3694 3694   
 3694 4768 3681 3681   
 2733 4768 3702 3702   
 4768 2727 3681 3681   
 4768 4611 3702 3702   
 3696 3702 4611 4611   
 600 3683 606 606   
 606 4754 3696 3696   
 3702 3696 4754 4754   
 691 606 3696 3696   
 606 691 600 600   
 3620 3688 5235 5235   
 5126 2616 5189 5189   
 5351 634 3690 3690   
 3688 4619 3638 3638   
 5351 3690 3688 3688   
 3688 3638 5351 5351   
 2616 5126 3666 3666   
 3666 3620 2616 2616   
 4619 3688 3620 3620   
 3620 3666 4619 4619   
 2755 233 3693 3693   
 3693 4413 2601 2601   
 2601 3425 3691 3691   
 3425 2601 4413 4413   
 3424 4450 3461 3461   
 4473 3461 4450 4450   
 3462 4478 3423 3423   
 4478 3487 3423 3423   
 3487 4478 4437 4437   
 3405 3389 3376 3376   
 4504 3376 3389 3389   
 4473 4450 3405 3405   
 3405 3376 4473 4473   
 3406 3449 3388 3388   
 4449 3425 4413 4413   
 4556 3319 3354 3354   
 3354 4574 4556 4556   
 4556 4504 4564 4564   
 4564 3319 4556 4556   
 3292 4478 4573 4573   
 4478 3292 3718 3718   
 3292 3717 3718 3718   
 3292 4573 3353 3353   
 4658 4682 4616 4616   
 4658 4536 4682 4682   
 4536 2384 4682 4682   
 4615 5578 4614 4614   
 3240 4614 1952 1952   
 4614 5578 1952 1952   
 4814 2884 3584 3584   
 2940 4814 2804 2804   
 2884 4814 3764 3764   
 2940 3764 4814 4814   
 3762 4899 3036 3036   
 2940 4899 3762 3762   
 4946 4953 2951 2951   
 2951 4953 519 519   
 4896 519 3684 3684   
 519 4896 2951 2951   
 4947 2749 3736 3736   
 4946 3680 4953 4953   
 4947 3736 2732 2732   
 4947 2732 3680 3680   
 4946 4947 3680 3680   
 2749 4947 3584 3584   
 2804 3584 4947 4947   
 2804 4947 4946 4946   
 4946 2922 2804 2804   
 2951 2922 4946 4946   
 4756 4899 2951 2951   
 4899 2922 2951 2951   
 4896 3056 4756 4756   
 4756 2951 4896 4896   
 5046 2601 2805 2805   
 2805 2601 2816 2816   
 1670 2755 2765 2765   
 5046 2765 2755 2755   
 2776 2765 5046 5046   
 5046 2805 2776 2776   
 2826 2776 2805 2805   
 2816 3767 2826 2826   
 2805 2816 2826 2826   
 5250 2510 2641 2641   
 2510 2635 2672 2672   
 2510 2672 2641 2641   
 2372 5250 3688 3688   
 5235 3688 5250 5250   
 5250 2641 5235 5235   
 2616 2669 5216 5216   
 5216 5189 2616 2616   
 2669 5235 2641 2641   
 5235 2669 2616 2616   
 2641 2672 2669 2669   
 2555 5354 3762 3762   
 5295 2555 2288 2288   
 2555 3762 2288 2288   
 3764 2905 5454 5454   
 5354 2160 5454 5454   
 2905 5354 5454 5454   
 2521 2635 2160 2160   
 2521 2160 5354 5354   
 2648 2521 5354 5354   
 5354 2555 2648 2648   
 2555 5295 2648 2648   
 5535 5556 3774 3774   
 5038 3771 5556 5556   
 5556 5535 5038 5038   
 5556 5611 2384 2384   
 3771 4616 5611 5611   
 5611 5556 3771 3771   
 5556 2384 3774 3774   
 5491 5578 4615 4615   
 5578 5491 1952 1952   
 5490 4616 3771 3771   
 2826 5490 5038 5038   
 5490 3771 5038 5038   
 3767 5490 2826 2826   
 2291 1711 1683 1683   
 2291 473 2284 2284   
 2291 1683 473 473   
 5678 1634 392 392   
 1711 5699 1683 1683   
 5678 392 5699 5699   
 5699 1711 5678 5678   
 1765 1654 1634 1634   
 3781 5678 1711 1711   
 1765 1634 5678 5678   
 5678 3781 1765 1765   
 3781 1711 2291 2291   
 2291 1848 1858 1858   
 1858 3781 2291 2291   
 429 245 385 385   
 2145 2133 137 137   
 385 245 137 137   
 385 137 2133 2133   
 2111 1549 245 245   
 137 245 1549 1549   
 245 429 2111 2111   
 2133 3789 385 385   
 385 3789 1354 1354   
 3790 429 1354 1354   
 385 1354 429 429   
 1593 1513 312 312   
 312 1185 322 322   
 1185 312 1513 1513   
 3789 2133 322 322   
 2133 312 322 322   
 87 312 2133 2133   
 1284 1593 87 87   
 312 87 1593 1593   
 87 2133 2145 2145   
 1967 1199 1923 1923   
 1270 1967 1971 1971   
 1923 1175 1967 1967   
 1175 1971 1967 1967   
 537 1971 595 595   
 1971 537 1270 1270   
 1933 1887 3171 3171   
 1933 3171 3803 3803   
 1927 3800 1887 1887   
 1199 1927 1933 1933   
 1887 1933 1927 1927   
 1923 749 1167 1167   
 1923 1167 1175 1175   
 1933 3803 749 749   
 1199 1933 1923 1923   
 749 1923 1933 1933   
 818 1892 3800 3800   
 1223 826 818 818   
 1892 818 826 826   
 644 1927 1199 1199   
 818 3800 1927 1927   
 644 3794 1223 1223   
 1223 818 644 644   
 1927 644 818 818   
 1993 644 1199 1199   
 1991 3794 644 644   
 1302 1991 1993 1993   
 644 1993 1991 1991   
 1995 1967 1270 1270   
 1995 1270 537 537   
 1993 1199 1967 1967   
 1995 508 1302 1302   
 1302 1993 1995 1995   
 1967 1995 1993 1993   
 1051 1056 940 940   
 940 1056 928 928   
 1031 978 1051 1051   
 1051 1058 1056 1056   
 1058 1051 978 978   
 1006 1100 1014 1014   
 940 928 1100 1100   
 1031 1051 974 974   
 1051 940 1006 1006   
 1100 1006 940 940   
 1006 974 1051 1051   
 954 1148 823 823   
 823 1054 954 954   
 1056 1178 928 928   
 817 1054 823 823   
 823 3809 817 817   
 1054 817 1178 1178   
 1054 1058 954 954   
 1058 1054 1056 1056   
 1178 1056 1054 1054   
 1793 1121 853 853   
 1029 884 1121 1121   
 996 1029 1793 1793   
 1121 1793 1029 1029   
 954 1800 1052 1052   
 1800 954 1058 1058   
 1148 1052 853 853   
 1793 853 1052 1052   
 853 842 1148 1148   
 1052 1148 954 954   
 1052 1800 1793 1793   
 1793 956 979 979   
 979 996 1793 1793   
 956 1793 1800 1800   
 956 1868 1075 1075   
 1075 979 956 956   
 1800 1868 956 956   
 1870 978 1031 1031   
 1058 978 1800 1800   
 1868 1800 978 978   
 978 1870 1868 1868   
 596 609 1343 1343   
 1263 1343 609 609   
 609 596 586 586   
 733 621 1343 1343   
 1343 1263 733 733   
 1263 609 1289 1289   
 733 1289 1287 1287   
 1287 1640 733 733   
 1289 733 1263 1263   
 1483 477 515 515   
 1552 515 477 477   
 477 1483 3817 3817   
 515 1552 633 633   
 1371 596 1339 1339   
 1339 1552 1371 1371   
 596 1371 586 586   
 1339 1343 633 633   
 633 1552 1339 1339   
 1343 1339 596 596   
 1572 3815 1419 1419   
 1419 1312 1572 1572   
 633 621 1312 1312   
 621 633 1343 1343   
 515 1312 1419 1419   
 1312 515 633 633   
 1312 3811 1572 1572   
 3811 1312 621 621   
 1207 3811 621 621   
 1657 733 1640 1640   
 1207 621 733 733   
 733 1657 1207 1207   
 423 1743 331 331   
 1605 1737 423 423   
 3819 1605 423 423   
 423 331 1647 1647   
 1647 3819 423 423   
 1741 274 1329 1329   
 1741 1743 1737 1737   
 1743 1741 1791 1791   
 1329 1791 1741 1741   
 1350 331 1791 1791   
 1743 1791 331 331   
 246 1791 1329 1329   
 1791 246 1350 1350   
 1737 1743 423 423   
 1857 1851 276 276   
 1377 3827 1862 1862   
 376 1377 380 380   
 380 1862 1857 1857   
 1851 1857 1862 1862   
 1862 380 1377 1377   
 380 1737 1605 1605   
 1741 1737 276 276   
 1857 276 1737 1737   
 276 274 1741 1741   
 376 380 1688 1688   
 1737 380 1857 1857   
 1688 380 1605 1605   
 1540 1605 3819 3819   
 1528 376 1540 1540   
 376 1688 1540 1540   
 1605 1540 1688 1688   
 1953 2022 2042 2042   
 2022 1953 1943 1943   
 1943 3413 2022 2022   
 1953 1301 1590 1590   
 1590 1943 1953 1953   
 1301 2042 1975 1975   
 2042 1301 1953 1953   
 1204 2022 3413 3413   
 3413 2116 1204 1204   
 2022 1204 1200 1200   
 3836 2042 1200 1200   
 2022 1200 2042 2042   
 2116 3413 2075 2075   
 106 3434 2075 2075   
 106 2075 2001 2001   
 3413 2001 2075 2075   
 3413 1943 1310 1310   
 1310 2001 3413 3413   
 1310 106 2001 2001   
 756 1943 1590 1590   
 1943 756 1310 1310   
 1146 3333 3846 3846   
 3333 1146 3839 3839   
 3839 3326 3333 3333   
 1146 1125 2287 2287   
 1125 1146 3846 3846   
 3213 2381 2337 2337   
 2381 3213 3850 3850   
 3239 2337 2333 2333   
 2337 3239 3213 3213   
 2337 3333 3326 3326   
 3326 2333 2337 2337   
 2381 3850 1078 1078   
 3333 2381 3846 3846   
 1078 3846 2381 2381   
 2381 3333 2337 2337   
 3227 2333 2323 2323   
 2323 1060 3227 3227   
 2333 3227 3239 3239   
 1060 2323 3255 3255   
 3255 3273 1060 1060   
 2323 3358 3842 3842   
 3842 3255 2323 2323   
 3358 2333 3326 3326   
 2333 3358 2323 2323   
 3326 3839 1159 1159   
 1159 3358 3326 3326   
 3358 1159 3349 3349   
 3349 3842 3358 3358   
 2226 3349 1159 1159   
 1010 990 992 992   
 1001 3863 990 990   
 1010 1001 990 990   
 3109 2645 3052 3052   
 3052 2625 3109 3109   
 1001 2625 3863 3863   
 2625 1001 3109 3109   
 2585 3865 2645 2645   
 2645 3109 2585 2585   
 2578 3109 1001 1001   
 3109 2578 2585 2585   
 1132 2585 2578 2578   
 3852 2578 1001 1001   
 3852 1001 1010 1010   
 2887 2796 755 755   
 893 2757 856 856   
 856 2757 2796 2796   
 755 2796 2757 2757   
 856 2786 2790 2790   
 2796 2887 2786 2786   
 2786 856 2796 2796   
 759 3880 2931 2931   
 2931 761 759 759   
 2899 761 2931 2931   
 2931 3882 2899 2899   
 761 755 759 759   
 2899 2887 761 761   
 2887 755 761 761   
 2906 2949 1346 1346   
 2906 1346 3880 3880   
 2993 2941 2949 2949   
 2949 2906 2993 2993   
 2906 759 755 755   
 2906 3880 759 759   
 2726 2906 755 755   
 2722 2993 2906 2906   
 2906 2726 2722 2722   
 2726 755 2757 2757   
 2722 2726 893 893   
 2757 893 2726 2726   
 4273 5437 1318 1318   
 5575 148 4085 4085   
 5437 4273 1348 1348   
 1348 5575 5437 5437   
 4085 5437 5575 5575   
 5575 5573 148 148   
 1348 79 5575 5575   
 5573 5575 79 79   
 5573 4111 148 148   
 5573 79 1293 1293   
 1293 4111 5573 5573   
 41 4334 1427 1427   
 4337 4332 5152 5152   
 5152 36 4337 4337   
 4332 4337 4335 4335   
 4335 40 4332 4332   
 4337 4319 4335 4335   
 1544 1566 5239 5239   
 36 5239 4319 4319   
 4319 4337 36 36   
 5239 36 1544 1544   
 5239 47 4319 4319   
 1267 1243 5063 5063   
 4992 5063 1243 1243   
 1243 1267 976 976   
 1700 29 5064 5064   
 1690 1700 1681 1681   
 1680 5065 5063 5063   
 5063 4992 1680 1680   
 5064 1681 1700 1700   
 1269 157 976 976   
 5060 5065 5187 5187   
 29 5186 5064 5064   
 5065 5060 5063 5063   
 5060 1269 1267 1267   
 976 1267 1269 1269   
 1267 5063 5060 5060   
 1318 1269 5187 5187   
 5060 5187 1269 1269   
 1269 1318 157 157   
 4353 40 5186 5186   
 29 4353 5186 5186   
 41 4306 5187 5187   
 1318 5187 4306 4306   
 4068 4745 4099 4099   
 4099 3950 4072 4072   
 3759 4072 3950 3950   
 4072 4068 4099 4099   
 4745 3669 4099 4099   
 760 4099 3669 3669   
 4094 3669 4745 4745   
 4094 4231 3669 3669   
 3804 3780 4094 4094   
 4231 4094 3780 3780   
 3952 2289 4044 4044   
 4044 4741 3952 3952   
 4741 4044 3787 3787   
 3808 3787 4044 4044   
 4741 3951 3952 3952   
 4741 4728 3951 3951   
 3787 3759 4741 4741   
 4728 4741 3759 3759   
 4728 3257 3951 3951   
 3759 2257 4728 4728   
 1228 1285 1119 1119   
 1119 4078 1228 1228   
 2353 1228 4078 4078   
 4078 2304 2353 2353   
 4078 4084 2304 2304   
 4084 3963 2304 2304   
 3004 2373 3963 3963   
 3963 3010 3004 3004   
 3165 3004 3010 3010   
 3010 3963 4084 4084   
 1138 1437 3025 3025   
 1138 3599 2167 2167   
 1138 3025 3017 3017   
 1138 1281 3599 3599   
 3017 1285 1138 1138   
 1281 1138 1285 1285   
 1281 2153 3599 3599   
 4471 3672 3754 3754   
 3672 4471 2130 2130   
 2130 760 3672 3672   
 760 2130 3950 3950   
 3950 4099 760 760   
 2153 3950 2130 2130   
 5675 2058 3761 3761   
 3761 353 2396 2396   
 353 3761 2058 2058   
 2058 3775 353 353   
 2006 2058 1667 1667   
 2058 2006 3775 3775   
 3775 5439 353 353   
 5439 3775 4458 4458   
 4458 359 5439 5439   
 3947 2584 1816 1816   
 5675 1816 5673 5673   
 2794 5673 1816 1816   
 2584 2794 1816 1816   
 2584 394 2794 2794   
 2794 5713 5673 5673   
 2783 5711 5713 5713   
 394 2783 2794 2794   
 5713 2794 2783 2783   
 219 3959 3723 3723   
 3959 3960 3723 3723   
 526 3960 3959 3959   
 522 3947 3948 3948   
 526 522 3960 3960   
 3948 3960 522 522   
 3947 2396 3948 3948   
 1586 4112 1538 1538   
 1538 4045 1586 1586   
 2832 3183 4045 4045   
 2811 2832 1538 1538   
 4045 1538 2832 2832   
 4047 3631 1586 1586   
 3183 4047 4045 4045   
 1586 4045 4047 4047   
 3183 1478 4047 4047   
 4049 4047 1478 1478   
 3631 4047 4049 4049   
 4049 4166 3631 3631   
 1036 4049 1478 1478   
 4178 3091 172 172   
 224 172 4172 4172   
 172 224 4178 4178   
 2811 4172 1417 1417   
 172 1417 4172 4172   
 3091 4180 172 172   
 1417 172 4180 4180   
 4182 1341 4180 4180   
 1356 4182 96 96   
 96 569 1356 1356   
 1356 1341 4182 4182   
 42 3098 4347 4347   
 4345 4347 3098 3098   
 1573 4347 4364 4364   
 2972 4347 4345 4345   
 1573 46 42 42   
 42 4347 1573 1573   
 225 46 4350 4350   
 1573 4350 46 46   
 4350 4351 225 225   
 4350 2970 4351 4351   
 4364 4350 1573 1573   
 2970 4194 4351 4351   
 1610 4371 2967 2967   
 4371 1610 4707 4707   
 4707 4710 3562 3562   
 1610 5042 4707 4707   
 4710 4707 5042 5042   
 4702 5042 5100 5100   
 1610 5100 5042 5042   
 5094 5100 2972 2972   
 4359 2972 5100 5100   
 5100 1610 4359 4359   
 2967 4359 1610 1610   
 4686 3564 4702 4702   
 5094 4686 4702 4702   
 4702 5100 5094 5094   
 3243 4716 862 862   
 862 2864 3243 3243   
 3634 2864 862 862   
 4116 4121 862 862   
 4716 4116 862 862   
 4116 964 4121 4121   
 971 964 3565 3565   
 3198 3565 964 964   
 4716 3198 4116 4116   
 964 4116 3198 3198   
 964 973 4121 4121   
 973 971 4112 4112   
 973 964 971 971   
 3572 3394 548 548   
 3394 3572 1104 1104   
 3394 1104 984 984   
 3394 3402 548 548   
 984 897 3402 3402   
 3402 3394 984 984   
 897 984 900 900   
 3402 3118 548 548   
 4857 552 3118 3118   
 3404 897 833 833   
 900 833 897 897   
 897 3404 3402 3402   
 3404 4857 3402 3402   
 3118 3402 4857 4857   
 3549 4597 3572 3572   
 5022 3572 4571 4571   
 3572 5022 1104 1104   
 4571 5035 5022 5022   
 5264 4571 3572 3572   
 4571 4467 5035 5035   
 5264 4483 4571 4571   
 4467 4571 4483 4483   
 4467 291 5035 5035   
 4483 4458 4467 4467   
 291 4467 4458 4458   
 3532 4890 516 516   
 3538 4890 419 419   
 5226 419 4890 4890   
 421 4890 3532 3532   
 4890 3200 516 516   
 3538 536 3200 3200   
 3200 4890 3538 3538   
 3538 3547 536 536   
 3570 3549 3547 3547   
 419 3570 3538 3538   
 3547 3538 3570 3570   
 4867 3547 3549 3549   
 4061 5250 4013 4013   
 4013 5250 2372 2372   
 2510 4061 4153 4153   
 2510 5250 4061 4061   
 4046 5070 3513 3513   
 5033 4046 1034 1034   
 4046 5033 5070 5070   
 1034 4013 1668 1668   
 5033 1034 1668 1668   
 1668 3516 5033 5033   
 3110 3414 3047 3047   
 3047 3414 5052 5052   
 5052 3516 3100 3100   
 3100 3047 5052 5052   
 3516 4906 3100 3100   
 4907 4799 3142 3142   
 3071 3690 634 634   
 3142 4906 4907 4907   
 4906 3071 4907 4907   
 634 4907 3071 3071   
 3690 3071 3299 3299   
 3620 5235 2616 2616   
 3690 2372 3688 3688   
 2313 769 5450 5450   
 758 2313 5224 5224   
 5450 5224 2313 2313   
 769 880 5450 5450   
 1777 880 769 769   
 769 5743 1777 1777   
 5743 769 5725 5725   
 5743 886 1777 1777   
 4399 698 4551 4551   
 4399 4551 758 758   
 4551 5174 758 758   
 750 5174 4551 4551   
 698 2658 4551 4551   
 750 4551 2658 2658   
 4683 2147 2615 2615   
 714 2615 2147 2147   
 4399 2615 714 714   
 2110 714 2147 2147   
 714 1504 2541 2541   
 4742 2988 1504 1504   
 2110 4742 714 714   
 1504 714 4742 4742   
 2988 2976 1504 1504   
 1504 4440 2541 2541   
 4440 1504 2976 2976   
 629 2856 4668 4668   
 4668 2856 2844 2844   
 2858 2844 2856 2856   
 4240 2844 2858 2858   
 2858 4201 4240 4240   
 4201 2858 2860 2860   
 2860 4208 4201 4201   
 2858 2856 4677 4677   
 4677 2860 2858 2858   
 2868 4683 2662 2662   
 4677 2662 2860 2860   
 2662 4677 2868 2868   
 4208 2860 2662 2662   
 4208 2662 5450 5450   
 2627 5450 2662 2662   
 4683 2627 2662 2662   
 2728 2732 3736 3736   
 3679 2733 3702 3702   
 2733 2727 4768 4768   
 3702 4952 3679 3679   
 3702 4754 4952 4952   
 4754 606 4952 4952   
 518 4952 606 606   
 606 3683 518 518   
 3681 2727 2944 2944   
 2933 2944 2727 2727   
 4802 2944 2933 2933   
 2944 3694 3681 3681   
 3694 2944 4907 4907   
 4287 1594 4779 4779   
 1594 3544 4816 4816   
 4816 4779 1594 1594   
 1594 3316 3544 3544   
 3323 3316 1594 1594   
 3316 3226 3544 3544   
 4325 5477 5479 5479   
 5479 3769 4325 4325   
 4325 4288 5477 5477   
 4288 4289 5477 5477   
 3858 2749 3584 3584   
 2749 3858 3675 3675   
 2749 3675 5503 5503   
 5503 2181 3640 3640   
 3640 2749 5503 5503   
 3640 3736 2749 2749   
 3791 744 1448 1448   
 737 744 3841 3841   
 3841 731 737 737   
 1169 3841 4522 4522   
 731 3841 1169 1169   
 3966 1709 3791 3791   
 946 3791 1709 1709   
 946 1091 3791 3791   
 1541 1005 946 946   
 1026 946 1005 1005   
 1569 1509 1089 1089   
 4932 4034 1569 1569   
 1509 1569 4034 4034   
 1509 667 1089 1089   
 1509 1448 667 667   
 3966 3791 1448 1448   
 4034 3966 1509 1509   
 1448 1509 3966 3966   
 2905 3764 2940 2940   
 2884 3764 2117 2117   
 5354 2905 3762 3762   
 2940 3762 2905 2905   
 3036 2288 3762 3762   
 5301 3577 2884 2884   
 3488 3483 5301 5301   
 3577 5301 3483 3483   
 3483 3583 3577 3577   
 3577 3584 2884 2884   
 3584 3577 3583 3583   
 3584 3583 3858 3858   
 3451 3592 3488 3488   
 878 3481 3592 3592   
 3592 3451 878 878   
 3592 3483 3488 3488   
 3448 4137 222 222   
 943 5301 618 618   
 5301 943 999 999   
 999 3801 3451 3451   
 943 3447 3801 3801   
 3801 999 943 943   
 943 3371 3447 3447   
 480 2160 2635 2635   
 480 1084 2160 2160   
 5454 2160 1084 1084   
 1084 2117 5454 5454   
 2117 1084 618 618   
 2117 3764 5454 5454   
 4717 3206 2820 2820   
 2820 3206 3378 3378   
 3378 1323 2820 2820   
 3206 4717 3191 3191   
 3191 3386 3206 3206   
 3386 3191 3821 3821   
 349 3493 4679 4679   
 349 4679 3092 3092   
 3493 3191 4717 4717   
 4717 5658 3493 3493   
 5658 4679 3493 3493   
 3132 4035 2384 2384   
 4035 3132 4060 4060   
 4035 3774 2384 2384   
 3829 4035 1011 1011   
 4060 1011 4035 4035   
 3829 5535 3774 3774   
 3774 4035 3829 3829   
 4322 3866 3812 3812   
 3812 3866 4060 4060   
 4322 3867 3866 3866   
 3867 4322 1894 1894   
 3776 3867 1894 1894   
 1894 1918 3776 3776   
 1918 3655 3776 3776   
 3132 1691 4344 4344   
 4344 3812 3132 3132   
 3132 2384 4536 4536   
 4616 4682 5611 5611   
 4682 2384 5611 5611   
 2060 2540 1601 1601   
 2540 2376 1601 1601   
 4963 2821 2060 2060   
 2821 1405 2060 2060   
 2821 2588 1405 1405   
 2588 2821 1323 1323   
 4963 1482 2343 2343   
 1297 4963 2343 2343   
 2755 1670 233 233   
 3693 5046 2755 2755   
 3693 2601 5046 5046   
 2816 2601 3691 3691   
 3603 233 1670 1670   
 233 3603 2497 2497   
 4543 2497 3603 3603   
 4543 4557 2497 2497   
 2497 3449 233 233   
 4557 3449 2497 2497   
 3829 1147 2579 2579   
 3976 3650 1147 1147   
 3976 1147 3829 3829   
 1147 2765 2579 2579   
 3650 4543 3603 3603   
 3603 1147 3650 3650   
 2765 1147 1670 1670   
 3603 1670 1147 1147   
 2034 1191 2014 2014   
 1218 3391 2014 2014   
 2014 1191 1218 1218   
 2034 455 1191 1191   
 455 1112 1191 1191   
 455 1543 1112 1112   
 1543 1751 1112 1112   
 1999 1588 1543 1543   
 1751 1543 1588 1588   
 1988 1533 455 455   
 455 2034 1988 1988   
 1903 1988 2014 2014   
 2014 1988 2034 2034   
 3623 1675 1650 1650   
 4562 1650 1675 1675   
 4504 1650 4562 4562   
 4562 4564 4504 4504   
 1675 1691 4562 4562   
 1691 1675 1687 1687   
 1691 4564 4562 4562   
 4621 4630 1750 1750   
 4108 1750 3623 3623   
 4630 3616 1750 1750   
 3743 2691 2665 2665   
 4630 3743 3616 3616   
 2665 3616 3743 3743   
 2691 4269 2665 2665   
 4557 2671 3449 3449   
 4428 4645 4557 4557   
 2671 4557 4645 4645   
 2671 3388 3449 3449   
 4644 4108 2670 2670   
 2613 2670 4108 4108   
 3389 2670 2613 2613   
 2613 4504 3389 3389   
 4437 4478 3718 3718   
 3462 4573 4478 4478   
 4574 3461 4473 4473   
 4556 4574 4473 4473   
 4473 3376 4556 4556   
 4556 3376 4504 4504   
 2975 734 528 528   
 2935 3157 528 528   
 528 734 2935 2935   
 2935 2877 3157 3157   
 3157 2877 2873 2873   
 2572 2557 2592 2592   
 2592 2975 2572 2572   
 2557 2991 2592 2592   
 995 4149 2987 2987   
 2470 995 2557 2557   
 2987 2557 995 995   
 2991 2557 2987 2987   
 1790 2987 1767 1767   
 2987 1790 2991 2991   
 2411 2515 3190 3190   
 3068 2511 2515 2515   
 2515 2411 3068 3068   
 2515 1852 3190 3190   
 2975 2511 2572 2572   
 2511 2975 2515 2515   
 2975 528 2515 2515   
 1852 2515 528 528   
 5273 2673 3085 3085   
 3085 2673 3865 3865   
 2339 5123 5273 5273   
 2673 5273 5123 5123   
 2673 2645 3865 3865   
 2645 2673 2717 2717   
 2717 3052 2645 2645   
 2673 5123 5109 5109   
 5109 2717 2673 2673   
 3052 2717 3041 3041   
 2717 5109 2695 2695   
 2695 3041 2717 2717   
 3052 3041 1200 1200   
 1200 1204 3052 3052   
 3836 1200 3041 3041   
 1204 2625 3052 3052   
 2625 1204 2116 2116   
 2116 3863 2625 2625   
 2116 2075 3863 3863   
 2075 990 3863 3863   
 990 2075 3434 3434   
 392 1634 26 26   
 26 1634 5739 5739   
 26 2032 3836 3836   
 2042 3836 2032 2032   
 2032 26 5739 5739   
 5739 5714 2032 2032   
 1654 2236 5714 5714   
 1634 1654 5739 5739   
 5714 5739 1654 1654   
 2032 1975 2042 2042   
 5714 1975 2032 2032   
 418 1961 5699 5699   
 33 418 392 392   
 5699 392 418 418   
 1961 1683 5699 5699   
 1961 3401 1683 1683   
 473 1683 3401 3401   
 473 3401 3384 3384   
 3384 2284 473 473   
 1944 412 2366 2366   
 418 33 55 55   
 1286 457 5706 5706   
 2074 5701 5706 5706   
 2074 5706 457 457   
 5706 813 1286 1286   
 813 5706 5701 5701   
 5701 735 813 813   
 2114 1286 5720 5720   
 813 5720 1286 1286   
 5687 2074 2004 2004   
 2004 2076 5687 5687   
 2004 1439 2076 2076   
 2076 1439 307 307   
 1534 5695 307 307   
 1534 307 1439 1439   
 112 2074 13 13   
 13 5 112 112   
 1912 461 13 13   
 5 13 461 461   
 5 1944 112 112   
 461 1944 5 5   
 1944 2023 112 112   
 1158 1145 3384 3384   
 3384 465 1158 1158   
 465 3384 2018 2018   
 1234 1158 465 465   
 465 1912 1234 1234   
 1912 465 461 461   
 1193 1272 5191 5191   
 471 2114 5640 5640   
 5640 1272 471 471   
 2114 4914 5640 5640   
 1145 1185 1513 1513   
 1145 1181 1185 1185   
 1181 322 1185 1185   
 2104 3789 322 322   
 322 1181 2104 2104   
 2104 1193 3789 3789   
 1193 1354 3789 3789   
 1321 3790 1354 1354   
 5191 1321 1193 1193   
 1354 1193 1321 1321   
 3790 1332 4719 4719   
 3579 4719 1332 1332   
 3579 5257 4719 4719   
 1457 4719 4711 4711   
 5257 4711 4719 4719   
 429 3790 1457 1457   
 3790 4719 1457 1457   
 1457 4981 429 429   
 4981 1457 4711 4711   
 4981 2111 429 429   
 4981 4711 5217 5217   
 421 5217 4711 4711   
 2111 4981 5217 5217   
 3412 3714 5269 5269   
 3412 5269 4547 4547   
 4547 3703 3412 3412   
 3714 404 5269 5269   
 4507 404 5474 5474   
 5474 3826 4507 4507   
 5474 3689 3826 3826   
 3689 359 3826 3826   
 3714 5474 404 404   
 3826 4483 4507 4507
[truncated: 130,403 more chars]
