# Supplementary material for: High genus surface parameterization using the Euclidean Ricci flow method
Source: Sci Rep. 2025 May 22;15:17784. doi: 10.1038/s41598-025-97421-5 (PMC12098817; doi:10.1038/s41598-025-97421-5)
Supplement: Supplementary file 1 — Supplementary Information. [file 41598_2025_97421_MOESM1_ESM.zip › Supplementary_materials_2025_3_13/vase_after_cutting.dat]

TITLE     = '3D FE DATASET'
VARIABLES = 'x'
'y'
'z'
ZONE T=EmbeddedMesh
STRANDID=0, SOLUTIONTIME=0
Nodes= 5748, Elements= 11006, ZONETYPE=FEQuadrilateral
DATAPACKING=POINT
DT=(SINGLE SINGLE SINGLE)
0.680813	0.021531	-0.28583
-0.238531	0.24444	-0.688094
0.399019	0.133744	-0.975141
0.693885	0.0771244	-0.260908
0.289072	0.785256	0.234473
0.0908066	-0.170152	-0.767705
0.0558422	0.691226	-0.413971
-0.23596	0.307021	-0.663952
0.339587	0.0833569	-0.976418
0.32599	0.825801	0.106297
-0.2402	0.344509	-0.584518
0.447321	0.0383531	0.647976
0.262105	0.781863	0.238799
0.705798	0.106123	-0.349907
0.342885	0.119637	-0.983064
0.0445474	-0.149568	-0.787097
-0.243261	0.349048	-0.527331
-0.249043	0.244073	-0.635995
0.00673616	0.701745	-0.325682
0.214241	-0.307754	-0.258247
0.214241	-0.307754	-0.258247
0.0277399	-0.272976	-0.31697
0.711496	0.138364	-0.346309
-0.234316	0.380082	-0.528544
-0.244661	0.232722	-0.663095
0.425321	0.686539	0.0751023
0.252027	-0.0853835	0.511406
0.702878	0.109706	-0.292789
0.180546	0.71968	-0.404633
-0.247421	0.277593	-0.626459
0.336262	0.0377168	-0.964049
-0.157755	0.601223	-0.191786
0.386371	0.734512	0.0981378
0.388157	0.0409331	-0.957083
-0.240919	0.308315	-0.636539
0.127405	0.733734	-0.318714
0.281416	-0.0875968	0.526832
0.333532	-0.0598014	-0.914971
0.11783	-0.0825592	-0.899819
0.199472	0.735222	-0.347979
0.199472	0.735222	-0.347979
0.189846	-0.316378	-0.194818
0.384086	-0.0547525	-0.909513
0.692328	0.0801624	-0.230902
-0.0943906	-0.180155	-0.371448
0.161836	-0.31136	-0.219707
0.124882	0.745845	-0.248979
0.697657	0.108624	-0.232614
0.0617026	-0.111794	-0.857855
-0.0818326	-0.204453	-0.339797
0.337093	0.811514	0.0719081
-0.0363774	-0.233142	-0.351525
0.200589	-0.311189	-0.233122
0.200589	-0.311189	-0.233122
0.366433	0.756462	0.12685
0.692662	0.116856	-0.172691
0.451334	0.184471	-0.964994
-0.0249673	-0.133036	-0.755908
0.518466	0.11447	-0.927813
-0.196477	0.422855	-0.666289
0.344524	0.4017	0.912699
0.685167	0.0927594	-0.141788
-0.0662498	-0.198448	-0.400753
-0.0670233	-0.119245	-0.723088
0.555459	0.165172	-0.911178
-0.204128	0.392952	-0.691796
0.253529	0.76905	-0.154137
0.678364	0.0546327	-0.140296
0.545473	0.223145	-0.921218
0.545473	0.223145	-0.921218
-0.214521	0.365438	-0.691452
-0.0210349	-0.231382	-0.380686
0.678156	0.0379979	-0.169017
0.278189	0.755327	-0.219533
-0.213358	0.39872	-0.639768
-0.0456194	-0.0982853	-0.803615
-0.177087	0.468121	-0.0158195
-0.200498	0.426372	-0.639341
0.336475	0.743192	-0.278478
0.0403266	-0.0784831	-0.886457
-0.0726862	0.0043343	-0.890489
-0.219688	0.367756	-0.666174
-0.161317	0.495587	0.0151101
0.423283	-0.0150553	0.65743
0.146272	-0.291989	0.546025
0.146272	-0.291989	0.546025
0.172968	0.623655	0.172993
-0.0934414	0.169115	-0.917606
-0.0285357	0.220349	0.570245
-0.0116772	-0.0720549	-0.869369
-0.110295	-0.022928	-0.82849
-0.151366	0.485945	-0.68809
-0.0367789	0.21951	0.542579
0.220619	-0.327212	-0.144354
0.220619	-0.327212	-0.144354
0.38541	-0.290895	-0.249182
0.499903	0.0299166	-0.915553
-0.15408	0.493864	-0.656225
-0.159187	0.166307	-0.858512
0.321735	0.799439	-0.00190396
0.477391	0.11325	-0.947617
-0.16793	0.46924	-0.672372
0.656746	0.259617	0.0338019
0.656746	0.259617	0.0338019
-0.161194	0.0368966	-0.806228
0.560234	0.659259	-0.0338072
0.67872	0.0801501	-0.111636
0.665124	0.259775	0.00154729
0.665124	0.259775	0.00154729
0.683949	0.119133	-0.112199
-0.213971	0.169043	-0.764074
0.27929	0.79564	0.260895
0.414324	0.00760324	-0.938143
-0.178297	0.0856855	-0.808239
-0.0991257	0.586498	-0.502867
0.669149	0.0900785	-0.0526777
0.513584	0.653795	-0.380442
0.126549	0.561814	0.771083
0.663104	0.311463	0.00183241
-0.120163	0.658713	-0.188112
-0.0974621	0.594469	-0.472903
0.66023	0.0759042	-0.0226869
0.667277	0.285305	-0.00972967
-0.259674	0.250725	-0.523725
0.21336	-0.315196	-0.206796
0.21336	-0.315196	-0.206796
0.653475	0.0334534	-0.0226237
-0.0475146	0.6225	-0.514668
-0.258235	0.249999	-0.551923
0.654048	0.318569	0.0340028
-0.253694	0.281951	-0.569288
-0.0106044	0.654557	-0.457251
0.259498	-0.209832	-0.686679
0.412283	0.692591	-0.417113
-0.183801	0.111552	-0.810117
0.460216	-0.0240075	-0.906653
0.104617	0.624128	0.156551
0.646186	0.308061	0.0642555
-0.249585	0.315278	-0.551391
0.0169466	0.666824	-0.457475
0.291926	-0.219428	-0.640709
0.498115	-0.00323094	-0.900913
0.283727	0.806911	0.287874
0.342675	-0.335515	0.0230024
-0.256495	0.284225	-0.512597
0.411131	-0.00648385	0.7164
-0.250676	0.316996	-0.52264
0.365355	0.72918	-0.326634
0.290704	-0.201267	-0.705927
-0.0950133	0.565629	-0.615642
0.337692	-0.203525	-0.673142
0.610366	0.2804	0.188751
0.610366	0.2804	0.188751
0.325721	-0.214699	-0.639347
-0.0961567	0.57143	-0.587031
0.28098	0.814802	0.319975
0.291279	0.721838	-0.396735
-0.0168737	0.456498	0.401907
0.621011	0.246735	0.158737
-0.223697	0.409976	-0.527945
-0.046846	0.599123	-0.620736
-0.211049	0.438792	-0.52699
0.630146	0.246518	0.128284
0.290433	-0.239233	-0.553246
-0.0484956	0.615965	-0.541459
0.238634	-0.0974605	0.538273
-0.175198	-0.0832725	-0.427845
0.717745	0.196887	-0.347645
-0.0209208	0.630935	-0.547786
-0.209488	0.435769	-0.555797
-0.166367	-0.0773899	-0.547568
0.279427	-0.314078	-0.193978
0.606777	0.313668	0.189451
0.719009	0.227534	-0.354764
-0.0199815	0.62001	-0.598399
-0.231168	0.374695	-0.585923
0.257697	-0.233038	-0.597321
-0.145106	-0.0718902	-0.660631
0.715294	0.229664	-0.296178
0.629216	0.280655	0.127496
0.629216	0.280655	0.127496
-0.22021	0.404174	-0.585198
-0.0164538	0.595328	-0.701321
0.711339	0.198925	-0.264084
-0.235331	0.0403794	-0.435996
-0.233242	0.377278	-0.557641
-0.0421742	0.580788	-0.699788
0.324238	-0.234632	-0.54982
-0.227225	0.0295275	-0.552739
-0.152716	0.614528	-0.164378
0.332338	-0.295574	-0.277732
0.704964	0.137394	-0.263921
-0.252975	0.247857	-0.607659
0.29133	-0.230116	-0.595734
-0.0489122	0.591254	-0.647604
0.223844	-0.338905	-0.0950515
-0.207181	0.0242287	-0.661098
0.708085	0.140795	-0.292673
-0.256045	0.249245	-0.579608
0.306482	0.8328	0.364064
-0.0228068	0.606054	-0.650129
0.279527	0.818371	0.417881
0.586529	0.26316	0.270153
-0.160681	0.515398	-0.542446
-0.247661	0.313555	-0.579528
0.281932	-0.249828	-0.507571
0.011796	0.652563	-0.519754
0.0387113	0.601551	0.159419
-0.255794	0.152483	-0.556998
-0.140178	0.53539	-0.561367
-0.244774	0.311222	-0.607928
0.388529	-0.0415017	0.717905
-0.239873	0.138387	-0.663543
-0.1378	0.531069	-0.590708
0.130992	0.58011	0.748632
0.25225	-0.250332	-0.51888
0.072043	0.671082	-0.531893
0.100075	0.600616	0.185865
0.085078	0.762334	-0.0645825
0.136075	0.600074	0.718604
-0.177333	0.488841	-0.560689
0.363791	-0.0602064	0.749996
0.323575	-0.352203	0.053176
0.241358	-0.320336	-0.174135
0.140125	-0.307941	-0.235417
0.276866	0.819998	0.372385
0.0847463	0.754103	-0.142402
-0.174889	0.48507	-0.589525
0.0998521	0.668486	-0.580621
-0.156059	0.507261	-0.600796
0.634007	0.574446	-0.253456
-0.029728	0.385045	0.473265
0.142034	-0.369482	0.425534
0.635939	0.388884	0.067959
0.0138996	0.0105274	0.597667
0.0688962	0.651009	-0.62385
-0.174709	0.139091	-0.833548
0.17459	-0.309029	-0.244017
0.447568	-0.16388	-0.689276
0.0081989	0.627031	-0.628184
-0.260459	0.252382	-0.437099
0.00872893	0.633212	-0.603354
0.415133	-0.17327	-0.702116
-0.16471	0.530153	-0.440051
0.085071	0.632845	0.139521
0.613785	0.619063	-0.238567
-0.259749	0.252754	-0.407751
0.102616	0.634358	-0.718342
0.403225	-0.187529	-0.668261
-0.224992	0.416764	-0.437705
0.70819	0.198554	-0.235389
0.0683511	0.629228	-0.706024
-0.256168	0.285825	-0.396446
-0.256916	0.285736	-0.425765
0.709532	0.229002	-0.23764
-0.00540055	0.0974814	0.607601
-0.251253	0.319337	-0.406723
0.0640816	0.640983	-0.65893
0.461073	-0.164554	-0.664245
-0.158441	0.511696	-0.571412
0.701726	0.229875	-0.177547
0.0951831	0.649053	-0.661233
0.0851833	0.640477	-0.68386
-0.222494	0.406909	-0.557029
-0.257157	0.285521	-0.454818
0.226326	-0.311747	-0.229062
0.453351	-0.17454	-0.639858
0.200888	0.685503	-0.567757
0.200888	0.685503	-0.567757
-0.25547	0.283147	-0.5412
0.695845	0.202374	-0.145197
0.591063	0.396562	0.189822
0.0358616	0.634795	-0.644158
0.644434	0.56516	-0.187354
-0.251554	0.319435	-0.435716
0.642882	0.569151	-0.143478
-0.0523281	0.393362	0.385031
-0.209038	0.395835	-0.666204
-0.065384	-0.225127	-0.327658
-0.19967	0.483401	-0.250682
0.691801	0.146928	-0.143058
0.146739	0.68868	-0.524666
0.100431	0.658615	-0.626819
-0.242471	0.271422	-0.65904
-0.235294	0.385628	-0.439561
0.194848	0.665632	-0.654137
0.194848	0.665632	-0.654137
-0.0435729	0.370163	0.441349
0.620839	0.358036	0.128134
0.133031	0.669569	-0.606488
-0.112108	0.661753	-0.110033
0.00408582	0.128438	0.657237
-0.154123	0.217919	-0.866729
-0.0500129	0.707156	-0.224493
0.696079	0.144443	-0.173822
0.115314	0.687904	-0.499606
0.152606	0.633813	0.721228
-0.225617	0.416977	-0.408158
0.302782	-0.2974	-0.29101
-0.118548	0.660543	-0.154348
0.250814	0.815873	0.399495
0.104524	0.67816	-0.537099
-0.208043	0.464759	-0.344202
-0.214434	0.446294	-0.405919
0.641262	0.525757	-0.0420376
0.450626	-0.195558	-0.554497
0.216098	0.816764	0.361286
-0.139206	0.635784	-0.134119
-0.21859	0.437177	-0.347606
-0.135523	0.192935	-0.885293
0.55663	0.36865	0.311179
0.176583	0.650407	0.151515
-0.209224	0.458257	-0.284956
0.0410982	0.66259	-0.526142
-0.0667474	0.426753	-0.903134
-0.213352	0.4459	-0.436284
-0.102153	0.456687	-0.846148
0.421249	-0.209097	-0.547857
-0.129075	0.477394	-0.768358
-0.0112607	-0.24352	-0.358478
0.574659	0.331544	0.281624
0.1639	0.673927	0.139891
-0.104747	0.366844	-0.895017
-0.0296788	0.595479	-0.67555
0.137891	-0.302707	-0.275493
-0.235053	0.38463	-0.469046
-0.156945	0.374171	-0.831096
-0.0207646	0.62552	-0.572909
-0.179801	0.399926	-0.76194
-0.224613	0.415299	-0.467894
0.599892	0.652704	-0.179097
0.389975	-0.216242	-0.564175
-0.211574	0.292675	-0.760501
-0.0201413	0.613813	-0.62421
0.0469293	0.740062	-0.00214711
0.00734231	-0.242867	-0.388508
-0.0718013	0.583058	-0.617887
0.620816	0.466271	0.0669235
0.679035	0.231552	-0.0560537
0.15171	0.614258	0.74794
-0.00863767	0.648936	-0.490667
0.00698719	-0.273737	-0.294779
0.690383	0.203188	-0.114313
-0.00193772	0.184299	0.652147
-0.0195936	0.637052	-0.522677
-0.0154128	0.165388	0.603109
-0.173865	0.525952	-0.399921
0.691565	0.230943	-0.11725
0.158865	0.5945	0.787333
-0.0740122	0.605454	-0.508309
0.583143	0.471128	0.152204
-0.157066	0.550611	-0.397511
-0.0390402	0.71304	-0.130984
-0.000259472	0.0142683	0.512469
0.570655	0.469492	0.180103
0.669858	0.207523	-0.0180979
-0.137172	0.516665	-0.647788
-0.141937	0.559273	-0.434884
-0.0648534	0.689215	-0.0848145
0.667634	0.159419	-0.0177684
-0.11778	0.537789	-0.644144
-0.144007	0.54906	-0.469958
-0.184374	-0.088278	-0.293348
0.665799	0.122456	-0.0229432
0.603495	0.438523	0.128733
-0.18464	0.501278	-0.435449
-0.228735	0.0277173	-0.319556
0.67329	0.127142	-0.0528418
0.591951	0.436541	0.158635
-0.182071	0.499669	-0.46893
-0.254746	0.155245	-0.343109
0.370456	-0.235681	-0.492354
0.288736	0.221708	-0.997013
0.288736	0.221708	-0.997013
-0.163715	0.523548	-0.480105
0.619234	0.600911	-0.050655
0.0128784	-0.256635	-0.350644
-0.226598	0.0486916	-0.198466
0.547954	-0.102549	-0.684665
0.632077	0.588107	-0.0903069
0.0361238	-0.267068	-0.343509
-0.244004	0.162171	-0.222775
0.554982	-0.112198	-0.631871
0.532784	0.439483	0.305831
0.109308	0.655939	0.129175
0.343389	0.273673	-0.990958
0.559987	-0.100417	-0.658656
-0.135394	0.506462	-0.684888
-0.17796	0.549649	-0.196032
0.345285	0.221609	-0.991177
0.345285	0.221609	-0.991177
0.386786	0.690125	0.100899
-0.221766	0.177748	-0.0890673
0.0717445	0.743268	-0.214786
0.399006	0.221774	-0.98137
0.399006	0.221774	-0.98137
0.51348	-0.135371	-0.660916
0.565242	0.408614	0.249977
0.531967	-0.129874	-0.633237
0.293147	-0.290867	-0.330276
0.0816367	-0.289751	-0.305672
0.309698	0.832201	0.332795
0.55857	-0.133886	-0.520888
-0.0256646	0.689075	-0.0173694
-0.182149	0.53398	-0.144527
-0.119439	-0.0526557	-0.770969
0.361828	-0.281976	-0.318174
0.557257	-0.129719	-0.547995
-0.160519	0.465108	-0.707938
-0.0952733	-0.0698186	-0.783768
0.434562	0.284166	-0.971174
0.313522	0.762318	0.185579
0.460202	0.221368	-0.963328
0.460202	0.221368	-0.963328
0.531447	-0.143094	-0.578478
0.504752	0.222394	-0.944392
0.504752	0.222394	-0.944392
0.365105	0.729116	0.119173
-0.0497624	0.637594	0.047819
0.130815	0.758038	-0.173105
-0.0058405	0.621773	0.105668
0.533895	-0.152446	-0.525246
0.611136	0.638427	-0.136711
0.0314728	-0.248618	-0.401667
-0.083583	0.0512337	0.282807
0.505898	-0.159428	-0.581926
-0.138507	-0.0461476	-0.74019
-0.178412	0.44356	-0.693806
0.070694	0.653645	0.114136
-0.16581	-0.0152613	0.0417708
0.507109	-0.164444	-0.555939
-0.185767	0.452358	-0.6411
0.103537	0.750757	-0.197084
-0.103479	0.127712	0.288015
0.555448	-0.155769	-0.43236
0.40533	-0.0405299	0.649868
0.276855	0.534528	0.88089
0.400987	-0.281058	-0.283018
-0.163321	-0.0234312	-0.720098
-0.169917	0.475383	-0.646255
0.549535	-0.172643	-0.394155
-0.143479	0.109166	0.164412
0.494955	-0.200582	-0.423674
0.287905	0.352184	-0.988036
-0.17703	-0.00093524	-0.721385
-0.17911	0.0619678	0.0427243
0.531303	-0.166309	-0.469684
-0.200586	0.479559	-0.221738
-0.16517	0.00666854	-0.76466
-0.151548	0.185767	0.164711
0.497634	-0.188616	-0.468669
-0.20818	0.454847	-0.225244
-0.145548	-0.0247395	-0.762815
-0.204262	0.456258	-0.16568
0.34339	0.546046	0.818949
-0.151138	0.59484	-0.262545
0.23311	0.781292	0.240385
0.343089	0.325034	-0.987141
0.0852176	-0.26694	-0.388038
0.500889	0.507645	0.271648
0.276399	0.766032	0.207763
0.508398	0.486213	0.299782
-0.170445	0.571619	-0.144065
0.432978	0.332618	-0.967947
0.255239	0.74436	0.184168
0.309931	-0.269723	-0.401533
0.0944844	-0.278501	-0.355571
0.430107	0.378497	-0.961457
0.0667479	-0.280284	-0.328168
0.540928	0.31996	-0.920791
0.151157	0.751823	0.168293
0.534186	0.375853	-0.915709
0.290805	0.683854	0.143086
-0.0732387	0.426288	0.285735
0.171439	0.637485	-0.741841
0.171439	0.637485	-0.741841
0.535287	0.511234	0.208296
-0.014811	0.429921	0.459821
-0.105322	0.274793	0.30653
0.242057	-0.150893	0.589179
-0.0163685	0.414143	0.482196
-0.124855	0.442171	0.149062
0.193864	-0.27727	-0.404322
0.287404	0.442756	-0.96238
-0.0571602	0.563442	-0.722305
0.0371023	-0.0473896	-0.911032
0.384757	-0.00411349	0.782332
-0.135042	0.372245	0.1667
0.343914	0.600111	0.737745
0.17454	0.608014	-0.812303
0.17454	0.608014	-0.812303
0.339454	0.486845	-0.936437
0.143055	-0.26846	-0.42229
-0.14478	0.286362	0.178987
-0.189415	0.0230733	-0.722337
0.284653	0.517493	-0.920673
-0.0416174	0.540783	-0.802933
-0.0748987	-0.0868213	-0.784908
0.184539	-0.286304	-0.368601
0.35543	-0.267709	-0.375673
0.176454	0.560362	-0.881899
0.176454	0.560362	-0.881899
0.481781	0.549298	0.21625
0.418476	0.0354172	0.73946
-0.179462	0.357005	0.0425273
-0.20993	0.0753634	-0.723151
0.232649	0.508297	-0.928365
0.205546	0.587824	0.226935
-0.185849	0.269406	0.0492539
0.575696	-0.172637	-0.320341
0.16779	0.601333	0.200457
-0.186311	0.458528	-0.0452036
-0.0336609	0.50073	-0.870869
-0.017908	0.396376	0.504883
0.519594	0.540388	0.191348
-0.0415124	0.587536	0.125915
-0.217355	0.102901	-0.723579
0.236295	-0.268494	0.652988
0.236295	-0.268494	0.652988
-0.202594	0.10819	-0.768588
0.0252228	-0.100514	-0.856281
0.0302166	0.740124	-0.133419
-0.198996	0.449737	-0.105632
-0.0129405	0.373266	0.556563
0.00492996	-0.115584	-0.822502
0.0500447	0.746975	-0.110983
-0.0134861	0.512359	0.271138
0.415713	0.48315	0.731995
0.219553	-0.315738	0.59925
0.219553	-0.315738	0.59925
-0.145261	0.623027	-0.101696
0.454683	-0.252793	-0.323195
0.522384	-0.22067	-0.317837
-0.0851347	-0.121826	-0.678132
0.420404	0.441169	0.755978
-0.0857487	0.593078	0.0740574
0.201443	0.561416	0.286536
-0.0888039	-0.107375	-0.711154
0.111792	0.77132	-0.0655084
-0.044315	-0.130008	-0.734431
0.319784	-0.0954015	0.573682
-0.0963574	0.495557	0.165487
-0.232318	0.188193	-0.713766
-0.0355841	-0.118646	-0.775752
-0.24328	0.168373	-0.664017
-0.00707084	-0.12934	-0.78582
-0.21555	0.134874	-0.747913
-0.12658	0.586562	0.018654
-0.245941	0.147983	-0.638076
0.425438	-0.268125	-0.307669
-0.226266	0.129372	-0.712375
-0.143403	0.521901	0.0432241
-0.23148	0.12196	-0.688196
-0.192149	0.503076	-0.306931
0.377073	0.395218	0.864273
0.0928372	-0.105046	-0.874308
-0.235917	0.151285	-0.68862
-0.191739	0.50646	-0.186645
0.385229	0.427697	0.840658
-0.184493	0.4905	-0.0707295
-0.23463	0.108731	-0.663078
0.426483	0.420312	-0.95127
-0.241317	0.117752	-0.637539
-0.230747	0.394902	-0.322044
-0.22545	0.224844	-0.737588
0.424238	0.456377	-0.937383
0.252318	0.628919	-0.772191
0.119203	-0.108813	-0.874961
0.415512	-0.285672	-0.238811
-0.221505	0.397611	-0.199746
-0.20349	0.221358	-0.792039
-0.191842	0.419425	-0.692177
-0.181018	0.217828	-0.831795
-0.202741	0.40754	-0.0781461
0.288698	0.569133	-0.871632
-0.182065	0.418279	-0.728525
-0.257327	0.151942	-0.528763
0.111496	-0.133832	-0.842682
0.41545	0.0851005	0.771608
0.464892	0.460679	-0.922074
-0.1906	0.191005	-0.815566
0.106761	-0.154898	-0.806926
0.239769	0.551632	0.325305
-0.23945	0.284195	-0.204205
-0.258349	0.184758	-0.55789
0.580493	0.502635	0.133814
0.238934	0.559466	0.296189
0.0783041	-0.149284	-0.806659
-0.255953	0.184922	-0.585426
-0.217358	0.295115	-0.0814025
0.0544928	-0.044853	0.644563
0.0181381	-0.14028	-0.786448
0.463131	-0.266036	-0.269036
-0.21643	0.432214	-0.257768
0.210765	0.553246	0.315238
0.570377	0.53011	0.130325
0.369814	0.618806	-0.759546
0.0857095	0.518144	0.482991
-0.251398	0.12055	-0.555999
0.188255	-0.285609	0.626719
0.412893	0.590689	-0.798184
-0.218266	0.431557	-0.288279
-0.252742	0.119287	-0.527434
0.0377476	0.500274	0.409818
0.568359	-0.216266	-0.212652
0.205873	-0.271608	0.647775
0.346497	0.575591	-0.854218
0.441542	-0.224422	-0.429795
0.590797	0.508367	0.108275
0.351249	0.596472	-0.818994
-0.204454	0.366006	-0.727602
-0.253509	0.153263	-0.584728
0.063908	-0.179137	-0.725881
0.320419	0.516048	-0.918769
0.381409	-0.246022	-0.428584
0.339081	0.550676	-0.885902
0.00760247	-0.159993	-0.724594
0.308893	-0.131168	0.612819
0.433097	-0.234037	-0.40511
0.396273	0.55324	-0.868308
0.56304	0.572107	0.096501
-0.259261	0.159014	-0.42995
-0.0420564	-0.142435	-0.702672
0.327936	0.64867	0.714747
-0.0184923	-0.147988	-0.724207
0.48218	0.573576	-0.765609
0.200682	-0.0862272	-0.902017
-0.257098	0.137573	-0.44717
0.187731	0.538767	0.406315
-0.261825	0.189983	-0.449334
-0.231196	0.376337	-0.262399
0.00897989	0.424225	0.588337
0.54259	0.551664	0.148848
0.142416	-0.181862	0.701537
-0.261907	0.189516	-0.476554
0.227116	-0.0986478	-0.890967
0.227116	-0.0986478	-0.890967
0.50306	0.538922	-0.812308
0.501477	-0.217099	-0.359966
-0.259968	0.16202	-0.465124
-0.223072	0.337059	-0.691154
0.437682	0.510009	-0.897247
0.20017	-0.11511	-0.874623
0.104542	0.568875	0.24117
0.0329947	0.0788167	0.732717
0.469606	0.513166	-0.877858
-0.233326	0.339902	-0.639564
0.581229	0.594575	-0.372625
0.143248	-0.118373	-0.867724
-0.194799	0.0118796	-0.686375
-0.224221	0.370082	-0.640081
-0.206862	0.0379327	-0.686811
0.165949	-0.100714	-0.887889
-0.218311	0.0514596	-0.661837
0.030535	0.125138	0.738278
0.00884825	0.347817	0.661707
0.226415	-0.127139	-0.860861
0.226415	-0.127139	-0.860861
0.564507	0.62362	-0.340583
-0.244621	0.343766	-0.352619
-0.215557	0.0307807	-0.634919
0.22578	-0.1518	-0.826899
0.22578	-0.1518	-0.826899
0.517151	0.671835	-0.331113
0.063141	0.218871	0.825789
-0.194112	-0.00190331	-0.660443
0.0321826	0.456311	0.656628
-0.000818569	0.368319	0.611457
-0.250425	0.311295	-0.348505
0.545077	-0.23435	-0.225059
0.195666	-0.163026	-0.807433
-0.202921	0.00367096	-0.633772
-0.240879	0.342216	-0.294503
0.405614	-0.161926	-0.745563
0.0221114	0.21461	0.725718
0.0700471	-0.0466342	0.499159
0.170206	0.639911	0.747387
0.553372	0.61488	-0.413009
0.400818	-0.147287	-0.785513
0.135945	-0.15906	-0.807042
-0.214971	0.00097815	-0.550904
0.023472	0.453071	0.611055
0.430619	-0.144877	-0.765088
0.489204	-0.256846	-0.263698
0.224568	-0.190071	-0.749159
0.224568	-0.190071	-0.749159
-0.216651	-0.00172799	-0.522304
0.374794	-0.163247	-0.766656
0.192878	-0.182098	-0.767591
0.498487	0.655014	-0.418892
0.169667	-0.255975	0.649856
-0.228547	0.0268228	-0.523798
0.681965	0.285228	-0.0737139
0.057852	-0.0380312	0.467058
0.225441	-0.172526	-0.78951
0.225441	-0.172526	-0.78951
-0.235052	0.0612669	-0.58216
0.203656	0.587006	0.598597
0.360282	0.572221	0.69453
0.684167	0.312701	-0.0922111
-0.237219	0.0589416	-0.553989
0.191497	-0.198877	-0.723799
0.468356	0.685874	-0.362887
0.692464	0.258656	-0.122982
0.692464	0.258656	-0.122982
-0.224842	0.0320311	-0.580747
0.126682	-0.193053	-0.72321
0.50228	-0.108087	-0.762129
0.686675	0.258512	-0.0927736
0.686675	0.258512	-0.0927736
0.577313	0.627714	-0.310872
0.693404	0.286944	-0.134089
0.37604	0.547301	0.717861
0.161678	0.555537	0.557098
0.503916	-0.116819	-0.737269
0.689588	0.314275	-0.122335
0.615349	0.594899	-0.280882
0.282389	-0.34985	-0.027915
0.358055	0.572925	0.723021
0.148346	0.819365	0.24296
0.0830278	-0.0567195	0.52807
0.669048	0.422356	-0.080479
0.666403	0.477315	-0.346393
0.110805	0.27119	0.909353
-0.0408909	0.35298	0.469017
0.446029	-0.280926	-0.207563
0.0598639	0.360724	0.799966
0.652823	0.50507	-0.340341
0.670658	0.372824	-0.0531406
-0.22501	0.010144	-0.434775
0.0552894	0.502254	0.619601
0.671288	0.470761	-0.285126
0.592838	0.561591	0.0594664
0.395636	0.518474	0.726919
0.169715	0.807311	0.268189
-0.231321	0.0290713	-0.406639
0.0430586	0.483473	0.640306
0.653648	0.531585	-0.238661
-0.24063	0.0607686	-0.408059
0.672912	0.427311	-0.110371
0.255051	-0.148925	-0.830109
0.175447	0.822509	0.325677
0.664001	0.498604	-0.240245
0.0611885	0.504667	0.672202
-0.231874	0.0297568	-0.464941
0.676216	0.375947	-0.08318
0.127971	-0.0597249	0.379356
0.0632004	0.509665	0.555772
0.0709162	0.526304	0.331286
0.246616	0.614552	0.61642
-0.241298	0.0607735	-0.466389
0.659109	0.470118	-0.0705958
0.312375	-0.144287	-0.82923
0.656848	0.456031	-0.0453765
0.527162	0.702173	-0.243021
0.562423	0.624037	0.0279361
-0.244271	0.0726266	-0.437778
0.246391	0.573204	0.569485
0.551563	0.688016	-0.241113
0.340524	-0.256337	0.107381
0.545337	0.682257	-0.27106
0.163989	0.82362	0.293067
0.704442	0.359102	-0.354937
0.304842	0.621013	0.638701
0.22888	0.66687	-0.653764
0.213073	0.273665	-0.998325
0.213073	0.273665	-0.998325
-0.148122	-0.0588045	-0.686106
0.312986	0.55855	0.558175
-0.0498219	0.318385	0.466394
-0.224058	0.254823	-0.737507
0.696619	0.391115	-0.352443
0.709758	0.259806	-0.243451
0.709758	0.259806	-0.243451
0.213733	0.657781	-0.687176
-0.231674	0.249355	-0.713508
-0.129329	-0.0796564	-0.686441
0.172546	0.324044	-0.992541
0.390687	-0.108853	-0.855483
0.70635	0.259518	-0.213402
0.70635	0.259518	-0.213402
0.702571	0.35689	-0.29687
0.19356	0.644985	0.760392
0.301836	0.637391	-0.740006
-0.230022	0.30726	-0.690185
0.230032	0.32573	-0.993712
-0.125591	-0.092393	-0.661256
0.70239	0.28909	-0.19445
0.419056	-0.111674	-0.838145
-0.219569	0.310208	-0.726698
-0.17946	0.523873	-0.089524
0.232119	0.386705	-0.982035
0.680621	0.443607	-0.289504
0.70176	0.320018	-0.212966
0.237457	0.640724	-0.741226
-0.0134022	0.391748	0.53186
-0.13632	-0.0900187	-0.633996
0.681649	0.439073	-0.259358
0.301412	-0.29732	0.17463
-0.162996	-0.0500281	-0.660186
0.708781	0.291322	-0.254744
0.695402	0.384253	-0.263902
0.445022	0.513628	0.335471
-0.155221	-0.0689391	-0.63317
0.00899801	0.381644	0.640423
0.395855	-0.129869	-0.82234
0.704395	0.322129	-0.243241
0.366517	-0.126524	-0.840468
-0.229124	0.37441	-0.231752
0.362693	0.64815	-0.67169
0.473688	0.515193	0.293812
-0.164479	-0.0730778	-0.576112
0.172553	0.794168	0.243571
-0.0785377	0.299327	0.381914
-0.234656	0.345573	-0.233239
0.476639	0.695955	-0.326267
0.451445	0.530982	0.277765
0.0657196	0.566046	0.229675
-0.0310697	0.330388	0.525396
-0.147347	-0.099878	-0.548583
-0.228606	0.339512	-0.172015
0.101009	-0.0527888	0.428034
0.416713	0.532638	0.302187
0.522781	-0.250348	-0.192222
-0.00162202	0.328333	0.634632
0.0573056	0.585771	0.192248
0.233363	0.430752	-0.968311
0.232899	0.471247	-0.950423
-0.148544	-0.104196	-0.520656
0.68869	0.407842	-0.231742
-0.0621924	0.297894	0.43701
-0.0414288	0.262846	0.522266
-0.168135	0.527403	-0.0365169
0.712613	0.260039	-0.273416
0.712613	0.260039	-0.273416
0.180995	0.478379	-0.945769
0.180995	0.478379	-0.945769
-0.168084	-0.080962	-0.519478
0.682157	0.434205	-0.229665
0.715018	0.260114	-0.303185
0.715018	0.260114	-0.303185
0.374664	0.532231	0.343696
-0.181933	-0.0491983	-0.576179
-0.00611639	0.27119	0.638359
0.708391	0.325059	-0.302888
-0.184259	-0.052792	-0.547848
0.681875	0.429471	-0.200473
0.70657	0.323843	-0.273252
0.0998484	0.272342	-0.989597
0.524132	0.559458	-0.731717
0.690329	0.372965	-0.173333
0.123253	-0.0653379	0.489119
0.34618	0.54328	0.320565
0.476052	-0.108187	-0.797094
0.685797	0.39934	-0.172293
0.482121	0.719329	-0.247791
0.692825	0.37655	-0.203371
-0.150088	-0.114148	-0.437624
-0.220315	0.365042	-0.140558
0.254144	-0.0944554	-0.894042
0.500751	-0.26072	-0.217269
0.235788	-0.379492	0.0440695
0.234383	0.68675	-0.566992
-0.21057	0.416394	-0.138593
-0.149588	-0.117175	-0.40896
0.33059	0.537632	0.474421
0.254048	-0.0698037	-0.914425
0.0609182	0.309031	-0.979961
0.233361	0.677488	-0.609357
-0.213412	0.41956	-0.168585
-0.172872	-0.0888392	-0.392133
0.120199	0.359412	-0.982618
0.444255	0.698881	-0.354687
0.181968	0.824031	0.357819
0.654732	0.533577	-0.210794
0.116925	0.323032	-0.987919
0.300099	0.672233	-0.617148
0.366245	-0.0824101	0.681485
-0.192061	-0.0591926	-0.400286
0.318119	0.549599	0.530595
0.65275	0.538604	-0.155478
0.274651	-0.292857	0.184013
-0.17134	-0.0854493	-0.461531
0.270916	0.546386	0.346268
0.67557	0.45917	-0.225861
0.367551	0.53481	0.531874
-0.190603	-0.057683	-0.460476
0.656898	0.527187	-0.184286
0.308553	-0.0915353	-0.892556
-0.0412639	0.0566876	0.41306
0.666824	0.491812	-0.211796
0.660262	0.511149	-0.155986
0.483936	0.724821	-0.214462
-0.0651501	0.124689	0.404023
-0.196985	-0.0490616	-0.431346
0.66766	0.486152	-0.183602
-0.159772	0.553679	-0.0332804
-0.0814408	0.19396	0.387569
0.367204	0.669509	-0.578571
-0.166742	0.55513	-0.0662209
0.667387	0.480134	-0.154638
0.657642	0.512975	-0.128233
-0.016237	0.0690169	0.536978
0.394641	-0.0495606	0.561488
0.123446	0.405178	-0.971914
0.666131	0.473484	-0.12526
-0.0318752	0.124586	0.52176
0.365184	0.659729	-0.625074
0.0716223	0.402176	-0.965272
0.677871	0.437033	-0.169729
-0.045137	0.191089	0.508659
0.532783	0.58377	-0.634903
0.675867	0.432216	-0.140249
0.125794	0.502988	-0.926213
0.483944	0.615949	-0.625064
0.075331	0.498228	-0.921004
0.360267	-0.0741384	-0.899501
0.718568	0.259888	-0.362178
0.718568	0.259888	-0.362178
0.468428	-0.274211	-0.172396
0.383567	-0.0645346	0.651335
0.486621	0.627085	-0.573828
0.717013	0.26003	-0.332745
0.717013	0.26003	-0.332745
0.184117	-0.0692144	0.448561
0.711057	0.326091	-0.361076
0.686954	0.369757	-0.143469
0.446671	0.563247	0.216596
0.694457	0.345891	-0.176253
0.716216	0.292757	-0.372753
0.300982	0.69027	-0.531388
0.713287	0.292547	-0.314215
0.386582	-0.0840487	-0.884369
0.709896	0.325775	-0.332135
0.699616	0.351899	-0.236819
0.107152	0.467727	0.848054
0.235716	0.695074	-0.527335
-0.0130486	0.270257	-0.960306
0.694426	0.380467	-0.233577
0.418777	0.570803	0.217397
0.430229	0.662718	-0.523553
0.677907	0.450018	-0.349837
0.344763	-0.0969796	0.620113
-0.0655538	0.647896	-0.378532
0.367696	0.678299	-0.533862
0.0785524	0.494092	0.761882
0.365191	0.68727	-0.493911
0.687749	0.421569	-0.351505
0.539351	0.604856	-0.52657
0.69638	0.389769	-0.323591
0.329364	0.718408	-0.39053
0.679308	0.447383	-0.31983
-0.0380578	0.333762	0.496759
0.375104	0.549806	0.282918
0.171524	-0.0399606	-0.934062
0.301131	0.572799	0.253207
0.695988	0.387481	-0.294073
0.486806	0.640579	-0.511748
0.0453834	0.435774	-0.947756
0.697715	0.258859	-0.153142
0.697715	0.258859	-0.153142
0.688716	0.416384	-0.292209
0.482789	0.652901	-0.465701
0.224907	-0.360596	-0.0177791
-0.0270058	0.311482	0.552547
0.421436	-0.0615087	-0.893281
0.702349	0.259161	-0.183284
0.702349	0.259161	-0.183284
0.171627	0.0428188	-0.971032
0.698432	0.317936	-0.1827
0.221887	-0.348152	-0.0599282
0.694369	0.316007	-0.152488
0.255272	-0.352424	-0.0367103
0.38516	0.594143	0.19094
0.449246	-0.0777567	-0.864467
0.28994	0.714945	-0.425287
-0.000646385	0.467781	-0.917738
0.350587	0.579117	0.22802
0.269823	0.57258	0.258258
0.456459	0.712908	-0.299551
0.179022	0.162276	-0.994676
0.658724	0.494073	-0.0987826
0.636722	0.534197	-0.332142
-0.153109	0.57958	-0.0417559
0.51212	-0.0643668	-0.830512
0.652483	0.521399	-0.100287
0.617817	0.569027	-0.315215
0.649583	0.492643	-0.0454486
-0.202449	0.370807	-0.0492047
0.525347	0.698804	-0.0860766
0.104781	0.549502	0.657298
0.538512	0.699451	-0.12657
0.664068	0.465975	-0.0966251
-0.215224	0.36629	-0.110123
0.430793	0.498667	0.594441
0.270674	0.561794	0.286242
0.465654	0.603376	0.139284
0.633989	0.561244	-0.281626
0.341688	-0.109543	0.646749
-0.218815	0.340368	-0.110897
0.484888	0.718492	-0.0749483
0.646286	0.542728	-0.264701
0.3351	-0.0917041	-0.888618
0.415984	0.707885	-0.356716
0.0938642	0.491086	0.80067
0.412914	0.587794	0.190542
0.656831	0.50297	-0.308674
0.664144	0.417812	-0.050762
0.413423	-0.0899176	-0.868788
0.503803	0.7163	-0.116518
0.233985	-0.3353	0.347129
0.661458	0.497457	-0.277591
0.363355	0.720627	-0.359974
0.436278	0.597691	0.164042
0.66414	0.371275	-0.023106
0.238272	-0.333919	0.320666
0.674956	0.336479	-0.0559428
0.655482	0.518003	-0.262782
0.68613	0.340862	-0.116104
0.362548	-0.102555	-0.871892
0.680982	0.379258	-0.113192
0.255477	-0.332531	0.295265
0.443859	0.677473	-0.436564
0.254558	-0.123835	-0.863845
0.387045	0.691112	-0.454023
0.0960362	0.524137	0.754938
0.372256	0.701483	-0.424771
-0.0636127	0.671386	-0.316144
0.271119	0.552899	0.3158
0.425472	0.694744	-0.391748
0.347864	0.593837	0.202915
0.412416	0.733369	-0.267162
0.310068	-0.120139	-0.862676
0.110431	-0.101425	0.624855
-0.0567456	0.269791	-0.940446
0.386268	-0.304349	-0.0818087
0.444088	-0.102481	-0.835903
0.673167	0.258802	-0.0310795
0.673167	0.258802	-0.0310795
0.468574	-0.0925739	-0.831816
0.680363	0.258384	-0.0625216
0.680363	0.258384	-0.0625216
0.0750031	0.458394	-0.944207
0.429449	0.723328	-0.291651
0.450772	-0.119529	-0.801255
0.381465	0.709082	-0.385988
0.0675773	0.357224	-0.974952
0.678147	0.311214	-0.0620484
0.246684	-0.323081	0.262015
0.671166	0.310345	-0.0307003
0.389362	0.577977	0.216795
0.345232	0.553393	0.288374
0.520872	-0.0784016	-0.796044
0.413751	0.543903	0.274541
0.0472606	0.271468	-0.979314
0.411948	0.557779	0.245471
-0.0408756	-0.266991	-0.112807
0.37282	0.56356	0.251666
0.522995	-0.090663	-0.768229
0.369321	0.747957	-0.218335
-0.0818176	0.668948	-0.288546
0.484964	-0.253942	-0.0984043
0.175314	0.360792	-0.986646
0.551735	0.623291	-0.375993
0.42496	-0.129872	-0.803322
0.491905	0.4189	0.480833
0.155497	0.27292	-0.995822
0.531875	0.648864	-0.354063
0.0655425	0.512049	0.584715
0.493378	0.675781	-0.355579
0.370766	-0.146557	-0.805191
0.00212951	0.290715	0.660517
0.340775	-0.142057	-0.825208
0.535315	-0.237427	-0.1459
0.268982	0.584763	0.232468
0.523402	0.640852	-0.406127
0.337462	-0.119083	-0.858747
0.337065	0.773391	-0.0960938
-0.108196	0.662233	-0.23987
-0.0129562	0.298236	0.607738
0.260786	-0.316941	0.238792
0.478217	0.673681	-0.385945
0.343993	0.603036	0.711536
0.279598	-0.141906	0.596792
0.255538	-0.169866	-0.793015
0.474838	0.453183	0.49227
0.225359	-0.311331	0.233482
0.492849	0.449238	0.418723
0.017737	0.420411	0.63892
-0.224911	0.193781	-0.738186
0.0821582	0.520726	0.713482
0.488171	0.48514	0.351716
0.314669	-0.164369	-0.792333
-0.22293	0.163279	-0.737718
0.00785552	-0.290933	-0.120064
0.466906	0.496298	0.363451
0.52449	-0.101363	-0.739806
-0.217122	0.204442	-0.760793
0.538509	-0.101978	-0.708866
0.440034	0.581415	0.188536
0.287486	0.482181	-0.94329
-0.207315	0.193805	-0.783438
0.488063	-0.132904	-0.719922
-0.137275	0.607047	-0.0314957
0.00298514	0.534909	0.243255
-0.202057	0.164947	-0.790681
0.463377	-0.145777	-0.721869
-0.197188	0.137632	-0.793317
-0.0129664	-0.274699	-0.0818619
0.128152	-0.0815257	0.54882
0.456919	-0.133644	-0.763221
0.314963	0.566341	0.83093
0.314963	0.566341	0.83093
0.287776	0.399397	-0.977338
0.416902	-0.0326368	-0.915833
-0.249419	0.253069	-0.264142
0.443714	0.731481	-0.240767
0.48098	-0.122241	-0.759608
0.449024	-0.253063	-0.0275482
-0.245813	0.254537	-0.234997
0.314005	0.544991	0.332804
0.437047	-0.157512	-0.723435
-0.194485	0.0524742	-0.745345
-0.242662	0.315304	-0.264795
0.370694	0.769378	-0.072302
0.280668	0.280004	-0.996528
-0.246252	0.310788	-0.293987
-0.179458	0.0580295	-0.787597
0.379754	-0.177302	-0.725249
0.391163	0.718316	-0.345241
0.347125	-0.17723	-0.748271
0.433994	0.745295	-0.101274
0.343998	-0.161154	-0.788164
-0.176975	0.0304882	-0.766292
0.14378	0.608804	0.679632
-0.195922	0.0810665	-0.767588
0.257389	-0.199166	-0.721257
0.397066	-0.293812	-0.00461018
0.256094	-0.187453	-0.753245
0.629458	-0.00351211	0.0335357
0.31692	-0.181228	-0.752638
0.455376	0.737579	-0.125455
0.321882	-0.195794	-0.708866
0.409335	0.521564	0.350747
0.20524	0.70654	0.152988
0.39673	0.756303	-0.113087
0.177717	-0.336641	0.389874
0.37611	0.539535	0.312698
0.614774	0.158565	0.162775
0.187687	0.734848	0.169142
0.629575	0.111662	0.0973997
0.516128	0.173025	-0.936195
0.123037	-0.176174	-0.766863
-0.0367829	-0.242947	-0.0351976
0.633888	0.156028	0.101661
-0.0149166	0.699848	-0.306705
-0.165451	0.191791	-0.852726
0.218677	0.734299	0.174707
0.437141	0.741799	-0.161048
0.384592	-0.0150788	-0.934052
0.124121	0.534201	0.354119
0.196882	-0.140524	-0.84332
0.392348	0.0857284	-0.968373
-0.148187	0.141917	-0.867962
0.412526	0.171155	-0.975818
0.277177	0.58609	0.828537
0.0992026	0.532653	0.335747
-0.1375	0.0692239	-0.860324
0.0736571	0.5198	0.608116
0.139426	-0.13725	-0.843025
0.284418	0.0818015	-0.980851
0.61446	0.0113921	0.0846446
-0.231913	0.255601	-0.14322
0.166856	-0.151056	-0.825734
0.133853	0.543844	0.319205
0.622037	0.0692367	0.0974583
0.304276	0.169522	-0.993209
0.449484	0.5451	0.24902
-0.225939	0.259914	-0.112502
0.601101	0.0744708	0.157593
0.172403	0.705479	0.145523
0.601826	-0.0203345	0.0935476
-0.2275	0.311156	-0.142266
-0.160705	0.0635775	-0.826045
0.190482	0.686399	0.145346
-0.158616	0.102807	-0.845994
-0.232245	0.311576	-0.172937
0.29652	0.545942	0.862867
0.229683	0.116669	-0.98969
0.229683	0.116669	-0.98969
0.32084	0.536073	0.857634
0.32084	0.536073	0.857634
0.117137	0.711166	0.121102
0.565051	0.227223	0.341879
0.24669	0.168704	-0.996158
0.24669	0.168704	-0.996158
-0.0812379	0.261774	0.38888
0.170997	0.220613	-0.99748
0.102921	0.554466	0.271354
0.471185	0.689431	0.0261531
0.229876	0.221158	-0.999112
0.229876	0.221158	-0.999112
0.229876	0.221158	-0.999112
0.488091	0.694377	-0.00487843
0.561309	-0.012644	-0.834896
0.0612397	-0.163015	-0.767694
0.570093	0.59933	0.052489
0.116186	0.168545	-0.989873
0.0351855	-0.170433	-0.725273
0.587863	-0.033281	-0.756809
0.588633	0.118078	0.219443
0.114387	0.220731	-0.992122
-0.138394	-0.00916544	-0.799978
0.553811	0.105895	-0.90319
0.594885	0.160459	0.224058
0.0605682	0.220599	-0.982777
0.299545	0.510503	0.894758
0.299545	0.510503	0.894758
0.608651	0.0839537	-0.840701
0.00032396	-0.14546	-0.756436
0.643094	0.059425	-0.758072
-0.10083	0.193857	-0.913694
0.0822399	0.58172	0.209439
0.576022	0.163081	0.283949
0.673442	0.160571	-0.749025
0.0292732	-0.125117	-0.823378
0.0245014	0.157995	-0.970464
0.450765	-0.232173	0.00686746
-0.0007834	0.221063	-0.96531
0.619293	0.581313	-0.021951
0.0276542	-0.25718	0.0266832
0.572613	0.040103	0.205034
0.0842864	-0.129084	-0.842175
0.212818	0.756574	0.198695
0.302272	-0.113213	0.587871
-0.0455172	0.220065	-0.946746
0.267187	0.703187	-0.48476
0.677317	0.204873	-0.0506013
0.57901	0.0783604	0.217914
0.20531	-0.333834	0.323977
0.424645	0.0440779	-0.949267
0.68417	0.203431	-0.0826749
0.263979	0.710683	-0.452222
0.178576	0.756988	0.18913
0.557444	0.0824039	0.280201
0.673862	0.180798	-0.0390897
0.429309	0.0880765	-0.95963
0.674812	0.15395	-0.0500296
-0.0996693	0.109142	-0.906067
0.22607	0.011725	-0.960423
0.22607	0.011725	-0.960423
-0.0549618	0.290758	0.465417
0.688685	0.175297	-0.112315
0.324538	0.702191	-0.462132
0.211552	0.512297	0.90353
0.529042	0.00503574	0.269217
0.227465	0.0557316	-0.975739
0.227465	0.0557316	-0.975739
-0.0860302	0.0432914	-0.898615
0.680413	0.14105	-0.0815149
0.0842355	-0.0569348	-0.91471
0.530904	0.436882	-0.895643
0.588897	0.547719	0.0810135
0.171645	0.0900479	-0.983486
0.500885	0.0101135	0.348667
0.686525	0.147246	-0.111575
0.263474	0.717155	-0.424439
0.705752	0.16826	-0.234781
0.265162	0.723285	-0.398997
0.174587	0.561527	0.280214
0.243639	0.609267	0.808359
0.119003	0.752075	0.13809
-0.11005	0.0736879	-0.889696
0.567952	0.463602	-0.834154
0.31469	0.710883	-0.430289
0.704661	0.199773	-0.205388
0.286083	-0.0977614	0.55243
0.700539	0.201032	-0.175322
-0.0913062	-0.0921805	-0.744352
0.699468	0.141289	-0.203872
0.407939	-0.260886	0.0362148
0.702162	0.138076	-0.233907
-0.0685356	0.403369	0.323757
0.208613	0.610608	0.192216
0.432736	-0.253076	0.00368761
0.191641	0.773495	0.218081
0.61005	0.528188	0.0520651
0.652119	0.387902	-0.747424
0.602175	0.512241	0.081112
0.11637	0.117083	-0.984082
0.0974581	-0.0708157	0.562602
0.698734	0.172587	-0.174699
0.363659	0.742433	-0.262229
0.663629	0.279019	-0.78093
-0.0960511	0.389277	0.259593
0.240467	-0.285263	0.18075
0.276284	0.482849	0.928508
0.276284	0.482849	0.928508
0.257405	-0.119689	0.572977
0.186264	-0.306614	0.215649
0.520447	0.626625	0.0671316
0.171104	0.586916	0.224643
0.715083	0.169847	-0.337293
-0.0233844	-0.1117	-0.803997
0.716268	0.200223	-0.319317
0.434561	-0.285231	-0.154263
0.239254	0.490901	0.927444
-0.0956043	0.446193	0.213758
0.0257401	0.109373	-0.965347
0.564916	0.638873	0.00046209
0.714146	0.200902	-0.291459
0.535584	0.572672	0.129433
0.0285567	0.063326	-0.957129
0.299383	0.75183	-0.236073
0.711511	0.150329	-0.318333
-0.0215071	-0.03348	-0.89968
0.190856	-0.291246	0.18809
0.272369	0.731899	-0.363287
0.712934	0.174439	-0.301717
0.317589	0.726483	-0.367147
0.081926	0.703267	0.092648
0.00064824	-0.0540132	-0.893235
0.19601	0.488739	0.920595
0.605178	0.62184	-0.262612
0.171818	-0.000538545	-0.95451
0.222267	0.766351	-0.166904
0.222267	0.766351	-0.166904
0.632933	0.526098	-0.431975
0.628595	0.598241	-0.215834
0.119329	-0.0449289	-0.927495
0.28385	-0.0791028	0.502627
0.0620111	0.705103	0.0719602
0.390889	-0.296745	-0.181722
0.623622	0.518032	-0.552506
0.331987	0.461542	0.906573
0.174136	-0.0752478	-0.910261
0.252685	0.760574	-0.194023
0.662055	0.0447543	-0.0512391
0.557665	0.528317	0.153354
0.578511	-0.145386	-0.392371
0.352071	-0.301335	-0.216807
0.602245	0.511802	-0.66658
0.570073	0.549892	0.110983
0.22635	-0.0287186	-0.941113
0.22635	-0.0287186	-0.941113
0.585245	0.665164	-0.210294
0.59778	-0.136847	-0.350136
0.307528	0.743481	-0.293599
0.693883	0.403314	-0.437851
0.606322	0.641245	-0.205094
0.226384	-0.0657215	-0.917818
0.226384	-0.0657215	-0.917818
-0.0496914	0.263465	0.493807
0.103666	0.684938	0.112746
0.685003	0.411465	-0.554661
0.377661	-0.296451	-0.218565
0.669963	0.0323764	-0.109529
0.553456	0.444525	0.24457
0.526659	-0.198008	-0.373201
0.574997	0.413312	0.219462
0.664686	0.415856	-0.663665
0.344037	-0.065518	0.504638
0.140923	-0.317994	0.209264
0.545355	0.40541	0.310012
0.372738	0.443471	0.857391
0.679265	0.0323592	-0.19794
0.595482	0.473121	0.123351
0.714133	0.289622	-0.555643
-0.0345344	0.245364	0.54905
0.679332	0.0264349	-0.226738
0.567811	0.500849	0.159837
-0.0090808	0.716443	-0.256237
0.65505	0.222213	0.0406286
0.558669	-0.139143	-0.493497
0.36547	-0.0655012	0.550545
0.697715	0.291665	-0.668563
0.633805	0.567666	-0.060389
0.686218	0.0527868	-0.228874
0.229606	0.749895	-0.261349
0.554657	0.483467	0.200422
0.557355	-0.146436	-0.464327
0.541865	0.479461	0.231205
0.159438	0.401078	0.944151
0.638414	0.281181	0.096536
0.638414	0.281181	0.096536
0.68853	0.0899244	-0.171409
0.257086	-0.0702744	0.447843
0.506686	-0.175633	-0.504413
0.184458	0.757873	-0.204129
0.184458	0.757873	-0.204129
0.69088	0.0852254	-0.201112
0.580365	0.4347	0.187888
0.47015	-0.207347	-0.448226
0.28591	-0.0673857	0.444061
0.683685	0.0635845	-0.170184
0.355645	-0.310706	-0.128417
0.177323	0.39225	0.962291
0.612643	0.399788	0.129387
0.553758	-0.120135	-0.604058
0.343436	-0.309847	-0.155735
0.229056	-0.263846	0.154815
-0.124553	-0.14373	-0.420312
0.555038	-0.125548	-0.575897
-0.0920551	0.326952	0.320678
0.210033	0.43114	0.966618
0.202246	-0.276086	0.16761
0.487718	0.197441	-0.951476
0.505373	-0.153743	-0.608453
0.477447	0.569062	0.18672
0.698408	0.0737754	-0.349805
0.583054	0.226082	0.282497
0.507438	-0.169532	-0.530601
-0.14991	-0.119636	-0.379627
0.0322338	0.0213636	-0.945411
0.311906	-0.0643277	0.449497
0.689796	0.0428182	-0.347095
0.312923	-0.311975	-0.179689
0.0343714	-0.0148127	-0.930241
0.507451	0.569706	0.161276
0.684044	0.0275303	-0.316247
0.631409	0.523561	-0.00309749
0.478449	-0.174498	-0.586193
-0.0727246	0.363928	0.351843
0.625224	-0.081322	-0.43328
0.643021	0.491896	-0.0174754
0.688984	0.0492771	-0.288769
0.20966	0.741873	-0.315647
0.474765	-0.15076	-0.687848
-0.0595123	0.399376	0.355374
0.685351	0.0311872	-0.432427
-0.191886	-0.0609417	-0.368552
0.696354	0.0787012	-0.291123
0.635062	0.491519	0.0101981
0.50058	-0.136143	-0.686596
0.650017	0.355651	0.0365396
0.716911	0.161107	-0.422796
0.39075	-0.30198	-0.0294299
0.70033	0.087684	-0.3214
0.249848	0.814457	0.343479
0.50738	-0.14615	-0.634986
-0.149666	-0.111589	-0.465841
0.617571	-0.0658783	-0.561743
0.614762	0.499662	0.0604535
0.481155	-0.161057	-0.637208
0.630436	0.361049	0.0976873
0.681672	0.0381349	-0.549749
0.616756	0.313927	0.158507
0.0473657	0.478983	0.685032
-0.114163	0.307575	0.263548
0.645272	-0.0332408	-0.0467234
0.437208	-0.218117	-0.46885
-0.188036	-0.0580906	-0.490506
0.714419	0.160758	-0.5368
0.650085	0.416008	0.00820066
0.65122	-0.0469885	-0.0989867
0.635965	0.315939	0.0964605
0.0447861	0.658649	0.0950257
0.241347	-0.0681098	0.385723
0.383051	-0.238118	-0.462211
0.64282	0.455747	0.0093735
0.667715	0.0478786	-0.657727
0.581102	0.299765	0.276776
0.581102	0.299765	0.276776
0.446954	-0.20644	-0.50867
0.593748	0.333694	0.220676
0.701859	0.163665	-0.644463
-0.207908	-0.0297341	-0.4036
0.190458	0.75723	0.627487
0.62843	0.429547	0.0684655
0.38624	-0.225892	-0.520153
-0.207171	-0.0286022	-0.462206
0.658025	-0.0404789	-0.15955
0.482318	0.527945	0.254972
0.350704	-0.245245	-0.46925
0.654258	-0.0562073	-0.21331
0.556548	0.330815	0.339472
0.358032	-0.223971	-0.567999
0.358221	-0.315277	-0.0856364
0.389036	-0.206436	-0.610705
0.546806	0.370375	0.340187
0.283608	0.438383	0.956628
0.283608	0.438383	0.956628
0.512155	0.525259	0.223509
0.4498	-0.18497	-0.60306
0.387014	-0.302497	-0.11088
0.654718	-0.0499808	-0.303851
0.636697	0.440066	0.0383349
0.354411	-0.190462	-0.705036
0.607088	0.476805	0.0939991
0.656741	-0.0485008	-0.186923
0.153923	0.750681	-0.235702
0.139147	-0.244022	0.121727
0.389641	-0.185143	-0.692049
0.622648	0.509215	0.0337984
0.651789	-0.0289291	-0.0743983
-0.000842458	0.245676	0.658107
0.649774	-0.0643909	-0.269309
0.363254	-0.051996	0.385923
0.393854	-0.196603	-0.645371
0.692593	0.0566046	-0.319235
0.585433	0.374822	0.220653
0.658986	-0.0389336	-0.3362
-0.0165165	0.261586	0.606285
0.128674	0.545313	0.561765
0.361416	-0.204948	-0.648158
0.575882	0.370619	0.251439
0.685455	0.0584439	-0.199461
0.488426	0.609003	0.116398
0.0347584	0.443069	0.688222
0.566218	0.328007	0.310264
0.648274	-0.0628802	-0.33075
0.601994	0.398001	0.159644
0.212734	0.671532	0.148776
0.584607	0.329338	0.251265
0.315669	-0.249105	-0.486405
0.622833	0.403251	0.0989551
0.669194	0.0528778	-0.0809326
0.600128	0.356301	0.189754
0.662793	-0.029744	-0.278381
0.626483	0.314364	0.127674
0.320149	-0.253693	-0.459803
0.614578	0.442034	0.0983551
0.664741	-0.0256416	-0.308823
0.460308	-0.0194555	0.370583
0.254374	-0.255614	-0.491873
0.557146	0.400523	0.280513
0.702538	0.170377	-0.204772
0.596044	0.621673	-0.0197825
0.681716	0.173526	-0.0768867
0.563666	0.449709	0.214185
0.256555	-0.242169	-0.555627
0.535156	0.405982	0.339858
0.365346	0.528195	0.797111
0.250969	0.816541	0.370719
0.109904	-0.244644	0.107309
0.521814	0.438875	0.338665
0.311159	-0.244485	-0.513178
0.280186	-0.329405	-0.111517
0.355342	0.561815	0.770271
0.592094	0.63951	-0.049305
0.0764019	0.463126	0.791582
0.532269	0.470576	0.265137
0.337566	0.578975	0.788245
0.0988932	0.728405	-0.320301
0.100742	0.481663	0.825017
-0.103047	0.243805	0.321003
0.0880488	0.451951	0.823985
-0.145773	-0.095035	-0.577062
0.0659645	0.615772	0.152067
-0.0985311	0.202848	0.334187
0.324623	-0.225584	-0.593508
0.549356	0.516636	0.177999
-0.0884465	0.676584	-0.252414
0.180587	0.655917	-0.687101
0.180587	0.655917	-0.687101
0.191803	-0.21311	-0.679384
0.590739	-0.180579	-0.25028
0.642878	0.535129	-0.296904
0.660347	0.337239	0.00550039
0.225273	-0.212144	-0.683835
0.225273	-0.212144	-0.683835
-0.127883	-0.124967	-0.524481
0.688262	0.419583	-0.32228
0.656402	0.372636	0.00695727
0.258019	-0.222544	-0.641089
0.0818792	0.73076	-0.296047
0.714972	0.292717	-0.343547
0.162019	0.662899	-0.653183
0.0240502	0.404695	0.680701
-0.127537	-0.134425	-0.47157
0.687742	0.403348	-0.201894
0.524205	0.591623	0.113926
0.141142	-0.312673	-0.198596
-0.149216	-0.108224	-0.49341
0.705882	0.290267	-0.224632
0.642285	0.344642	0.0665071
0.0751909	0.436783	0.806673
0.161614	0.647554	-0.708775
0.161614	0.647554	-0.708775
0.0593343	0.447487	0.762017
0.116458	0.647336	-0.68531
0.0620126	0.410605	0.788355
-0.178477	-0.0464987	-0.604625
0.687945	0.286062	-0.103923
0.520407	0.60869	0.0923915
0.280594	-0.338587	-0.0722003
0.129528	0.658527	-0.651744
0.306981	0.620191	0.778302
0.306981	0.620191	0.778302
0.542402	0.625708	0.0476088
0.0896652	0.414816	0.844561
0.623103	-0.142931	-0.193656
0.210783	0.640397	0.162152
0.211117	-0.060129	0.866161
-0.186192	-0.0558808	-0.519625
0.284757	0.564126	0.848803
0.153881	0.718633	-0.39619
0.0444072	-0.298636	-0.212515
0.199665	0.676243	-0.610133
0.199665	0.676243	-0.610133
0.268141	0.394993	0.979419
0.268141	0.394993	0.979419
-0.202476	-0.0293656	-0.520724
0.344693	0.798926	0.0312556
0.614945	0.628064	-0.101589
0.545074	0.435903	0.276219
-0.198056	-0.0234617	-0.577238
0.267554	-0.37564	0.0490535
0.167172	0.682992	-0.565486
0.11414	-0.328407	-0.0840923
0.583778	-0.202558	-0.185351
0.629178	0.476568	0.0377665
0.57346	0.296288	0.303304
0.57346	0.296288	0.303304
0.567781	0.362503	0.281831
0.362552	0.0391835	-0.961025
0.610693	0.35695	0.158791
0.564077	0.299275	0.332448
0.564077	0.299275	0.332448
0.643872	0.399654	0.0377567
0.133547	0.678831	-0.562114
0.619854	0.280536	0.158141
0.619854	0.280536	0.158141
0.577983	0.266338	0.297285
0.657268	0.288459	0.0284577
0.166173	0.673711	-0.608662
-0.0290289	0.194835	0.564932
0.594144	0.24543	0.247083
0.270182	0.5423	0.377481
0.27689	-0.385529	0.0939649
0.600461	-0.182671	-0.180589
0.29451	-0.368889	0.0587729
0.602818	0.246424	0.218499
0.401959	0.665559	0.102908
0.599993	0.290069	0.219203
0.599993	0.290069	0.219203
0.591726	0.286466	0.247185
0.591726	0.286466	0.247185
-0.0379265	0.157015	0.520251
0.612427	0.556715	0.0221751
0.0740779	0.515316	0.523584
0.3129	-0.0279887	-0.937516
0.332796	0.78273	-0.058231
0.205326	0.693745	-0.530223
0.205326	0.693745	-0.530223
-0.018553	0.132008	0.576921
0.586514	0.664754	-0.13006
-0.0229504	0.162917	0.576138
-0.129958	0.253819	0.234078
0.232822	-0.425838	0.38726
0.545741	0.0438805	0.27365
-0.0127747	0.103721	0.581697
0.177217	0.691417	-0.530586
0.407764	0.628513	0.135456
0.333646	0.534032	0.396485
0.56844	0.121043	0.280564
0.592463	0.603316	0.0139688
-0.0243008	0.0946172	0.52661
0.0106403	0.608328	-0.702977
-0.0808168	0.6893	-0.223977
0.0429903	0.617481	-0.71606
0.611747	0.246935	0.189154
0.308885	0.784576	-0.0707226
0.028066	0.71314	-0.312691
0.576531	0.195447	0.297265
0.0547711	0.631839	-0.68202
-0.0920535	0.68435	-0.17876
0.111906	-0.117737	0.650903
0.591432	0.0170589	0.144446
0.148665	-0.347861	0.413038
0.0894263	0.518321	0.450725
-0.00283317	0.609236	-0.677639
0.609764	0.115612	0.15799
0.0048648	0.619377	-0.653045
0.257509	-0.426036	0.350299
0.618784	-0.154888	-0.167926
0.308903	0.813396	0.0334378
0.639087	0.246246	0.0978202
-0.0615572	0.187124	0.450843
0.20527	0.712151	-0.443603
0.20527	0.712151	-0.443603
-0.129833	-0.0696297	-0.710478
0.322525	0.68698	0.133902
0.304753	0.537901	0.425298
0.650043	0.187617	0.0550997
-0.111592	-0.0740446	-0.743678
0.28182	-0.412616	0.345466
0.622028	0.607874	-0.0760339
0.470137	0.473276	0.440059
0.171334	0.704631	-0.463028
0.288574	-0.401602	0.367595
0.636683	-0.111785	-0.146775
0.293183	0.380774	0.968761
0.139357	0.702174	-0.45287
0.122101	0.532105	0.498049
0.0078354	0.641227	-0.566409
-0.0452978	0.115649	0.464083
-0.108968	-0.0991242	-0.686933
0.2812	0.850084	0.126204
0.175048	0.712234	-0.43188
-0.0531565	0.149978	0.461969
0.037071	0.654522	-0.559914
0.0493556	-0.304921	-0.137508
0.26819	0.624349	0.791359
0.297203	0.85472	0.161888
-0.0918178	0.479267	0.191229
-0.0736696	0.163615	0.400573
0.637931	-0.0916199	-0.0891815
0.0650858	0.473741	0.754282
0.629835	0.552844	-0.0250562
0.333255	0.655421	0.139186
0.0680925	0.661164	-0.576661
-0.11561	-0.109392	-0.636705
0.0291547	-0.298741	-0.159742
0.0233642	0.677729	-0.420752
-0.0353129	0.0844467	0.469945
-0.125602	-0.114908	-0.580277
0.537372	0.616421	-0.476026
0.663071	0.221622	0.0100852
-0.0550827	0.0895738	0.405204
-0.142555	-0.0912856	-0.605709
0.427417	0.672951	-0.480484
0.647851	0.270746	0.0649392
0.647851	0.270746	0.0649392
0.437469	0.0094056	0.649119
0.0890061	0.702599	-0.407456
0.075717	0.683703	-0.472302
0.299403	0.698599	-0.493437
-0.180883	-0.0130293	-0.686026
-0.0251229	0.0234177	0.419127
-0.165298	-0.0366125	-0.685928
0.251226	0.787354	-0.0827214
0.0260791	0.663993	-0.490249
0.538285	0.593646	-0.579737
-0.172622	-0.0463123	-0.632803
-0.0385195	0.00251894	0.340513
0.630135	0.603449	-0.130824
0.428387	0.648278	-0.595298
-0.188548	-0.0220872	-0.633012
0.260132	-0.427454	0.273027
0.634304	0.593609	-0.167193
0.365988	0.609486	0.174575
0.6225	0.620451	-0.164472
0.250581	0.797103	-0.0480287
0.0879269	0.680826	-0.503468
0.301198	0.681684	-0.573029
-0.0508552	0.668256	-0.344966
0.269832	0.810113	-0.00175801
-0.0664664	0.564762	-0.698431
0.225182	-0.434613	0.310527
0.300887	0.600164	0.803595
0.300887	0.600164	0.803595
0.696779	0.164427	-0.669727
-0.0893963	0.547218	-0.697154
-0.0295279	-0.280922	-0.168641
-0.0963279	0.557355	-0.64379
0.695138	0.133669	-0.653476
-0.000216375	0.684003	-0.366961
0.276316	0.797137	-0.0419831
-0.101376	0.545284	-0.67075
0.290831	0.657004	-0.68094
0.593969	-0.18593	-0.119675
0.707665	0.194226	-0.628845
0.360663	0.414019	0.886346
0.37982	0.631105	0.143835
-0.0182722	0.684963	-0.343654
0.384105	0.537335	0.604797
-0.0550272	0.580242	-0.673745
0.703048	0.194523	-0.654508
-0.1136	0.420746	0.190694
0.706191	0.162947	-0.618505
0.369867	0.120438	-0.979137
0.699745	0.132499	-0.627715
-0.0733972	0.575031	-0.645524
0.394504	0.528148	0.698384
0.327903	0.431455	0.924443
0.343697	0.54467	0.539126
0.348687	0.441943	0.895332
0.673115	0.0778462	-0.68355
0.675243	0.284712	-0.0428901
0.366132	0.562467	0.662968
0.160969	-0.315841	0.569635
0.662768	0.0506165	-0.683141
-0.0992994	0.580677	-0.530918
0.655188	0.0211389	-0.657132
-0.117989	0.234152	0.273906
0.251568	-0.408636	0.149944
0.672105	0.0452081	-0.631516
-0.0981994	0.576035	-0.558601
0.385734	0.5402	0.639646
0.621397	0.618786	-0.192585
0.659283	0.0178559	-0.630435
0.313861	0.555669	0.294278
0.460275	0.487187	-0.906599
-0.127263	0.239701	0.243797
0.678318	0.0756577	-0.65843
0.481327	0.531099	-0.847204
-0.0726797	0.588916	-0.589978
0.522193	0.544119	-0.773811
0.332737	0.566335	0.260053
-0.0961167	-0.172393	-0.40782
-0.119259	0.297232	0.252513
0.402755	0.574498	-0.835129
0.265107	-0.412722	0.183789
-0.074774	0.599095	-0.535681
0.430413	0.597132	-0.767925
-0.220763	-0.000596138	-0.405372
0.443808	0.490261	0.469234
0.680881	0.338607	-0.0860409
0.610053	-0.0415287	-0.677103
-0.0472699	0.605127	-0.593785
-0.10597	-0.148191	-0.505736
-0.218906	-0.00465811	-0.376209
0.612824	-0.0491707	-0.645477
0.668112	0.335427	-0.0252375
-0.00263806	0.728876	-0.187205
-0.0483419	0.610497	-0.567316
-0.105888	-0.143113	-0.532205
0.314369	0.62453	-0.77115
0.583452	-0.182245	-0.0715849
0.383169	0.525436	0.505194
-0.0951058	0.604631	-0.439945
0.626649	-0.0248594	-0.661987
0.577835	-0.194337	-0.0935566
-0.0566771	-0.184208	-0.502244
-0.0885978	0.622535	-0.400336
0.279939	-0.414708	0.242064
0.466357	0.587953	0.163042
0.0132862	-0.235531	-0.429528
-0.136665	0.471239	0.100787
0.293895	-0.397073	0.183979
0.718622	0.19315	-0.520222
-0.238341	0.0557676	-0.379081
-0.0414031	-0.21283	-0.412962
-0.0348938	0.648647	-0.431466
0.716993	0.193311	-0.548163
-0.149352	0.416965	0.101508
0.365187	0.528541	0.467394
0.657923	0.415425	-0.0212926
0.712463	0.161447	-0.564618
-0.071608	0.614044	-0.478703
0.708575	0.128822	-0.546171
-0.218304	-0.00266165	-0.493104
0.715659	0.160295	-0.508508
0.650705	0.455288	-0.0187474
0.0320477	0.50903	0.350659
-0.038137	0.635979	-0.478068
0.267563	0.621531	0.178855
-0.220848	0.000464987	-0.463766
-0.00220179	-0.211309	-0.508466
0.648286	0.547009	-0.124344
0.426335	0.45311	0.730738
0.651291	0.508993	-0.072677
0.709882	0.127693	-0.517756
-0.23952	0.056305	-0.49563
0.0571584	-0.229355	-0.520119
0.639017	0.574829	-0.112491
0.299924	0.616665	0.180482
0.634115	-0.0756639	-0.0459075
0.222457	-0.259625	-0.479881
0.222457	-0.259625	-0.479881
0.643417	0.552462	-0.0934075
-0.00627592	0.492553	-0.897189
0.698235	0.287954	-0.16426
0.683108	0.0356491	-0.521097
-0.24856	0.0938562	-0.411733
0.25473	-0.261088	-0.46615
0.310145	0.582672	0.23097
0.670515	0.00714291	-0.519619
0.308506	0.59648	0.207071
0.190373	-0.260352	-0.474863
-0.249226	0.0933844	-0.468231
0.177495	0.530385	-0.910409
0.177495	0.530385	-0.910409
0.697434	0.348805	-0.206491
0.668717	0.009599	-0.547958
0.353529	0.533561	0.361242
0.132926	-0.259877	-0.453145
0.682932	0.395538	-0.142648
-0.0337265	0.526354	-0.837792
0.312164	0.53984	0.364258
0.690102	0.0695516	-0.578921
0.690673	0.343243	-0.146128
0.0702382	-0.249151	-0.445797
0.675904	0.454127	-0.197209
0.679202	0.0404067	-0.577543
0.034509	0.537675	0.265642
0.0125749	0.491457	0.386252
0.711225	0.292099	-0.284626
0.174856	0.585958	-0.849599
0.174856	0.585958	-0.849599
0.0319128	0.575122	0.196241
0.189441	-0.244233	-0.550422
0.307748	-0.370443	0.279834
0.68893	0.412335	-0.261901
0.19674	0.00908466	0.927935
0.692359	0.0674344	-0.550984
0.701257	0.354729	-0.267074
0.189581	-0.252486	-0.51096
0.703631	0.358331	-0.326146
0.179827	0.624849	-0.777089
0.179827	0.624849	-0.777089
0.363495	0.48428	0.848613
0.122471	-0.242525	-0.524552
-0.238402	0.056525	-0.524992
0.438168	0.508976	0.363685
0.673721	0.465076	-0.255116
0.620026	-0.0690749	-0.533304
-0.246432	0.0873899	-0.526164
-0.0571275	-0.176256	-0.539591
0.668903	0.474573	-0.315655
0.234128	0.768041	0.217214
-0.243107	0.0912338	-0.583135
0.599344	-0.0892533	-0.551434
0.643589	0.560784	-0.230141
-0.0287607	-0.18078	-0.589977
0.330411	0.534666	0.436432
0.310455	-0.340421	0.233159
0.356689	0.529261	0.438921
0.596781	-0.085395	-0.580266
0.59917	0.608679	-0.297051
-0.0999914	-0.128494	-0.615263
0.103938	0.542504	0.303729
0.636552	-0.0430457	-0.551697
-0.231508	0.0617335	-0.609427
0.0432679	0.495525	0.480959
0.0635154	0.549507	0.260904
-0.093509	-0.126433	-0.642286
-0.208682	0.00508246	-0.606538
0.633922	-0.0397297	-0.580071
0.360234	0.462934	0.868774
0.063669	0.508062	0.462679
0.0599697	0.535476	0.291508
-0.0531407	-0.160141	-0.618227
-0.212453	0.00371851	-0.578918
0.615018	-0.0618825	-0.590663
0.506861	-0.00708247	0.301783
0.394534	0.517738	0.424318
-0.145806	0.373627	0.13596
0.720175	0.19373	-0.434567
0.44045	-0.0371032	0.334673
0.000115038	-0.190987	-0.604859
0.533395	0.648106	0.0229438
0.322926	0.792787	0.216756
0.327682	0.751931	0.164795
0.719781	0.194254	-0.405596
-0.156263	0.375307	0.105127
-0.0663246	0.626443	-0.444693
0.458573	-0.0379918	0.304626
0.716501	0.161936	-0.393901
-0.163434	0.331308	0.104561
0.296291	-0.303474	0.535428
0.507982	0.648661	0.0469037
0.0910007	-0.220856	-0.601868
0.549837	-0.0172079	0.200762
-0.0743317	0.593859	-0.562402
0.531457	-0.0250943	0.222866
0.711624	0.128487	-0.403494
0.141305	-0.0748248	0.511926
-0.0788843	0.563534	-0.672201
0.336072	0.721368	0.137008
0.716846	0.160477	-0.451448
0.153065	-0.0706178	0.481663
0.0512095	0.673608	-0.486094
0.542778	-0.0394368	0.186571
0.711592	0.127507	-0.432033
0.143321	0.558848	0.277492
0.190895	-0.22494	-0.635796
-0.225199	0.0931372	-0.687782
0.0381765	0.64715	-0.596101
0.169784	0.549547	0.316638
0.13423	-0.288693	0.158
-0.217001	0.0650639	-0.687314
0.0253951	0.621415	-0.679887
0.478851	0.631983	0.0914361
0.123785	-0.224575	-0.611256
0.233033	0.57365	0.257944
0.695539	0.0619475	-0.434732
-0.128521	0.350809	0.19748
-0.0200426	-0.161785	-0.678538
0.686348	0.0318647	-0.403462
-0.226173	0.0589308	-0.635983
0.00624218	-0.173788	-0.678514
-0.234751	0.0879853	-0.636863
0.148359	0.652457	-0.686365
0.51354	-0.0529658	0.205763
0.675282	0.00289607	-0.400902
0.360115	0.513642	0.827102
-0.0248274	-0.169774	-0.641353
0.673802	0.00236949	-0.430624
0.140714	0.583787	0.224144
-0.0471452	-0.153515	-0.65661
0.1448	0.571674	0.248488
0.694969	0.0621202	-0.463709
0.186064	0.573869	0.252602
0.0950505	-0.200718	-0.681221
0.237583	0.593803	0.217614
-0.00943705	0.24571	0.631292
0.334419	0.60298	0.763561
0.684622	0.0317994	-0.462055
0.544107	0.66123	-0.0135196
0.12655	-0.207346	-0.678158
0.14953	-0.0652716	0.452322
0.248381	0.808532	0.312148
0.577488	0.658389	-0.0658522
-0.0908123	0.683533	-0.14221
0.162595	-0.064369	0.42004
0.0619231	-0.20237	-0.646851
0.556966	-0.0405755	0.162601
0.176311	0.819052	0.47148
0.119084	0.0752997	0.89819
-0.0235012	0.277851	0.57905
-0.254847	0.126819	-0.418533
0.344181	0.50346	0.863078
0.634989	-0.0759074	-0.394352
-0.252885	0.121933	-0.389535
0.176873	0.807205	0.500893
0.271752	0.725649	0.164191
-0.026289	0.245311	0.576618
0.601111	-0.0643329	0.0584337
0.618256	-0.100341	-0.391858
0.497843	0.669502	0.0262036
0.316984	0.807842	0.250163
-0.260973	0.187729	-0.421116
-0.0442782	0.227569	0.517228
0.528516	-0.0660762	0.171308
0.602506	-0.110159	-0.427939
0.218443	0.628316	-0.773569
0.604079	-0.100963	-0.462054
-0.262249	0.220023	-0.472837
-0.0236519	-0.0901875	-0.838372
0.457029	0.652574	0.0807615
0.645201	-0.0525165	-0.429137
0.341368	0.524158	0.847395
-0.0569374	-0.11139	-0.76043
0.142736	0.626285	-0.762514
0.642197	-0.0518466	-0.461808
0.52221	-0.0883881	0.146887
0.0762763	-0.087528	-0.888325
-0.26116	0.186331	-0.502713
0.623699	-0.0758336	-0.472321
0.476411	0.657352	0.0613951
0.261998	-0.277208	0.530744
-0.253982	0.120643	-0.49874
0.0549473	-0.133194	-0.824225
0.517686	0.0399529	0.346736
-0.057974	0.262946	0.465955
-0.255393	0.126075	-0.47134
0.492326	-0.102368	0.149555
0.0268428	-0.156227	-0.757015
0.544971	0.00724678	0.236975
0.302942	0.868344	0.387061
0.534514	0.0499498	0.311031
0.242901	0.892392	0.320519
0.567936	0.0801249	0.248897
0.154816	-0.185658	-0.753338
0.05267	0.605937	-0.759647
-0.0522221	0.709281	-0.160616
0.558991	0.00655479	0.206816
0.243135	0.428	0.974147
0.0577077	0.591204	-0.799505
0.286618	-0.410282	0.320107
-0.259994	0.184743	-0.529845
0.55978	0.682315	-0.10877
0.236791	0.888379	0.381138
0.0278601	0.588977	-0.779046
-0.00528445	0.298153	0.634171
-0.260792	0.21764	-0.52881
0.271804	0.881754	0.401379
0.271804	0.881754	0.401379
0.0835204	0.607031	-0.780764
0.186925	0.823086	0.391879
-0.256782	0.216932	-0.584343
0.241208	0.795001	0.270761
0.533467	0.683123	-0.0503064
0.208505	0.814298	0.331881
0.666137	0.184334	-0.00606764
-0.013925	0.340926	0.581574
0.685562	0.231256	-0.0866738
0.465684	-0.0486322	-0.885273
-0.0436215	0.552384	-0.77547
-0.0373078	0.297273	0.523451
0.559293	0.123157	0.310149
-0.0194458	0.30998	0.580292
0.671764	0.232725	-0.0246236
0.28142	-0.0708922	-0.912048
-0.0453707	0.561198	-0.75061
-0.0344348	-0.277072	-0.22832
0.545371	0.107369	0.340188
0.492764	-0.0821812	-0.824837
0.532508	0.0720346	0.34273
0.292684	0.879461	0.28805
-0.252822	0.183473	-0.612372
0.282975	-0.130656	-0.853261
0.268572	0.0516246	0.954914
-0.0500333	0.0280223	-0.916393
-0.245995	0.121599	-0.611157
0.285709	-0.173501	-0.780573
0.585265	0.161653	0.254228
0.00332056	0.356126	0.636753
0.694199	0.174504	-0.14424
-0.0565477	0.0580315	-0.9225
0.26064	0.0281673	0.943967
0.147192	0.716992	0.140822
-0.249225	0.121943	-0.583952
0.360718	-0.321958	-0.00155641
0.696924	0.230374	-0.147425
-0.0230531	0.362219	0.527406
0.705925	0.229446	-0.207626
0.149315	0.543477	0.522006
0.0480872	0.623185	0.13492
-0.00712084	0.369964	0.584062
-0.160374	0.241721	0.138758
0.16221	0.774986	0.203215
-0.00264196	0.417058	0.541286
0.506242	0.691488	-0.0263072
0.309992	-0.158285	0.63059
0.0730999	0.600751	0.175903
0.526429	-0.178035	-0.436681
-0.0652709	-0.266626	-0.190748
-0.154754	0.286409	0.147931
0.533259	-0.14764	-0.551412
0.146194	0.587574	-0.842735
0.000600595	0.395733	0.589743
-0.164783	0.286133	0.116035
0.537423	-0.118641	-0.659716
0.708829	0.168205	-0.264127
0.407579	-0.227749	-0.475586
0.712671	0.229326	-0.266958
0.360375	-0.283271	0.098231
0.717371	0.228594	-0.325535
0.171513	0.544174	0.501279
0.141119	0.646447	0.146239
0.41998	-0.202064	-0.583481
0.0683386	0.552586	-0.868643
0.432724	-0.176898	-0.666278
0.574007	0.226783	0.312201
0.313492	0.851884	0.190088
0.0399115	0.555595	-0.851537
0.297448	-0.208703	-0.678287
0.569059	0.268062	0.326081
-0.0240458	0.429422	0.427738
0.109883	-0.0684898	0.526962
0.308601	0.862024	0.223705
0.134173	0.615687	0.174854
0.367839	0.779316	-0.0187087
0.176013	0.551042	0.529097
0.555492	0.18546	0.362254
0.268901	0.864104	0.16482
0.0629281	0.573703	-0.836028
0.310682	0.842077	0.138022
0.555674	0.146816	0.339211
0.384188	-0.274217	0.0644298
0.0923195	0.570152	-0.85392
0.300564	0.796173	-0.0331571
0.282752	0.871872	0.208052
0.515938	-0.136134	0.0832109
-0.0519736	-0.251554	-0.29165
0.597446	0.203991	0.231782
0.265883	-0.167328	0.597566
0.676461	0.100733	-0.0824227
0.362093	0.556239	0.621212
0.515873	-0.108841	0.123073
0.234987	0.865982	0.162399
0.234987	0.865982	0.162399
-0.239437	0.212038	-0.688883
0.382544	-0.303422	0.0213484
-0.238566	0.180934	-0.689057
-0.0795481	-0.243812	-0.271819
-0.248729	0.178546	-0.638595
0.248746	0.853078	0.120362
-0.249688	0.210572	-0.638468
0.222715	0.875939	0.203979
0.282603	0.0178184	0.925288
-0.0811139	-0.171928	-0.481632
0.579763	0.0201124	0.173346
0.0295662	-0.231111	-0.472383
0.695559	0.112846	-0.202634
0.354185	-0.328861	0.0513884
0.688814	0.1196	-0.142431
0.245814	-0.123788	0.799273
0.590034	-0.0173599	0.122169
0.157956	-0.25611	-0.483504
0.300856	0.53992	0.453387
-0.0813908	-0.153061	-0.571892
0.117207	-0.0592769	0.458413
0.0274436	-0.211983	-0.561188
0.590221	0.0765892	0.187421
0.349198	0.572466	0.638513
0.706798	0.119501	-0.321371
0.155842	-0.239435	-0.561522
0.088069	-0.0513536	0.467981
0.522609	0.464378	0.3
0.584916	0.0473004	0.180814
0.519047	0.419947	0.373095
0.699864	0.106681	-0.262691
0.1587	-0.213418	-0.670741
0.20504	0.512554	-0.925339
0.51681	0.37876	0.431241
0.080227	-0.0467656	0.443443
0.341016	0.596404	0.671806
0.611699	0.0719792	0.127658
0.485595	0.423669	0.505188
0.687092	0.0489014	-0.258622
0.0813743	-0.0216578	-0.936067
0.618255	0.0386834	0.0910113
-0.13821	-0.200566	-0.236143
0.177805	0.505258	-0.929389
0.177805	0.505258	-0.929389
0.504598	0.389185	0.466148
0.556656	-0.123963	0.0634476
0.543073	0.350336	0.369043
0.660646	0.00946051	-0.0783349
0.535907	0.30724	0.422038
0.535907	0.30724	0.422038
0.150518	0.534669	-0.904601
0.351116	-0.322324	0.112092
0.648322	-0.0673172	-0.119761
0.515219	0.358033	0.458649
0.135926	-0.0608581	0.43046
-0.125332	-0.188674	-0.291175
0.642773	-0.0611648	-0.0671212
0.509773	0.415948	0.410324
0.636825	-0.0397504	-0.0195441
0.553049	0.210328	0.379182
0.466849	0.733343	-0.173112
-0.103437	-0.207119	-0.302308
0.0990129	0.517542	-0.911422
0.552287	0.278178	0.37943
0.0726537	0.527662	-0.896799
-0.00651796	-0.0193026	-0.915202
0.297591	0.0737363	0.945179
-0.0798706	-0.230938	-0.298482
0.624494	0.157436	0.132151
0.541252	0.247919	0.422462
0.43296	0.618462	0.136036
0.6048	0.15948	0.19349
0.485096	0.405239	0.534864
0.66941	-0.00462537	-0.194666
0.701669	0.257166	-0.663547
0.701669	0.257166	-0.663547
0.668061	0.00737785	-0.137279
0.53006	0.295954	0.448205
0.53006	0.295954	0.448205
0.634724	0.201046	0.110147
0.502107	0.349982	0.516234
0.638204	-0.100246	-0.222023
0.695741	0.256427	-0.689842
0.695741	0.256427	-0.689842
0.62562	0.201867	0.140591
0.504104	0.36956	0.490134
0.646241	-0.083172	-0.172073
0.516578	0.28339	0.500484
0.516578	0.28339	0.500484
0.657839	-0.0336519	-0.131396
0.703987	0.288074	-0.638426
0.422291	-0.235728	0.0385754
0.493789	0.388362	0.513785
0.101326	0.77113	-0.0419589
0.323075	-0.357444	0.0836624
0.674679	0.000173705	-0.312796
0.688961	0.315536	-0.690944
0.564771	-0.188605	-0.0521955
0.307934	-0.372688	0.107007
0.671381	-0.0036685	-0.252954
0.691172	0.284788	-0.699459
0.651577	-0.0620406	-0.240411
0.478031	0.386318	0.585265
0.640619	-0.0836338	-0.29275
0.333322	-0.346827	0.154516
0.097187	0.763907	-0.0872322
0.692499	0.328624	-0.664705
-0.148603	0.471422	0.07026
0.699263	0.319789	-0.638835
0.631114	-0.0303391	0.00772552
0.118947	-0.00725511	-0.948014
0.618686	-0.00562925	0.0623546
0.715821	0.29068	-0.52756
0.647168	0.0401488	0.00513307
0.49222	0.361575	0.545698
0.629557	0.0460811	0.0635751
0.71682	0.257696	-0.555691
0.71682	0.257696	-0.555691
0.252626	0.678568	0.14885
0.191697	0.858511	0.452989
0.191697	0.858511	0.452989
0.409414	0.756317	-0.0634676
0.280893	-0.26419	0.553238
0.479826	-0.148654	0.0891639
0.325507	0.57012	0.599331
0.28412	0.649378	0.153802
0.714293	0.257126	-0.583075
0.714293	0.257126	-0.583075
0.709601	0.321228	-0.555487
0.246446	0.644983	0.159481
0.329836	0.589498	0.637327
0.71109	0.323003	-0.527048
0.658396	0.126717	0.00732729
0.121056	0.52751	0.443652
-0.18563	0.429051	-0.0180426
0.299429	0.589074	0.610023
0.659842	0.162209	0.0135333
0.711725	0.288445	-0.583243
0.510777	-0.216582	-0.0416679
0.512488	0.337559	0.486449
0.641574	0.131575	0.0677366
0.504598	0.298635	0.537341
0.490003	-0.167907	0.0563733
0.374207	0.349432	0.877704
0.518778	-0.197951	-0.0137061
0.508119	0.246825	0.536041
0.328508	0.608501	0.185555
0.281647	0.566267	0.561422
-0.178827	0.423131	0.0104426
0.718579	0.286177	-0.42939
0.0556959	0.747355	-0.138348
0.379579	0.31653	0.873001
0.2379	0.615224	0.187281
0.716142	0.306872	-0.446906
-0.159214	0.437431	0.0627386
0.72112	0.255024	-0.447912
0.72112	0.255024	-0.447912
0.391501	0.747009	-0.201768
0.438006	0.343748	0.741046
0.281345	0.413829	0.967825
0.281345	0.413829	0.967825
0.72096	0.254746	-0.474873
0.72096	0.254746	-0.474873
0.398002	0.442053	0.809656
0.458261	0.39395	0.658754
0.528108	-0.17724	0.0120637
0.293462	0.575324	0.585283
0.366883	0.753852	-0.178049
0.718984	0.282222	-0.464164
0.41761	0.259221	0.799284
0.41761	0.259221	0.799284
0.343458	0.7612	-0.152607
0.462677	0.0266755	0.543307
0.370816	0.783123	0.0229953
0.308441	0.423538	0.945436
0.652248	0.428125	-0.689545
0.296907	0.457314	0.937174
0.296907	0.457314	0.937174
0.45831	0.0311053	0.582862
0.0630049	-0.0487409	0.558405
0.664409	0.402195	-0.689078
0.357335	0.533291	0.492955
0.476469	0.367077	0.604936
0.444156	0.500377	0.392578
0.675923	0.388774	-0.663504
0.386494	0.520754	0.451375
0.466043	0.347641	0.652924
0.4849	-0.219433	-0.0156724
0.673117	0.409433	-0.637114
0.527433	-0.145854	0.0601553
0.651514	0.44189	-0.663893
0.493178	-0.198606	0.0108802
0.461852	0.319527	0.675627
0.478415	0.50246	0.322115
0.660369	0.436433	-0.636837
0.0546976	-0.0398938	0.521245
0.486341	0.31021	0.596823
0.488239	0.470353	0.388519
0.67261	0.439867	-0.5536
0.523469	-0.161896	0.0396608
0.345912	0.792401	0.173943
0.462247	0.4662	0.523667
0.674392	0.443017	-0.524965
0.412433	0.510233	0.494301
0.686439	0.414642	-0.52574
0.45406	0.480494	0.49612
0.141007	-0.167203	0.627178
0.553417	-0.204963	-0.0742401
0.472135	0.291993	0.648628
0.472135	0.291993	0.648628
0.2615	0.368312	0.986782
0.2615	0.368312	0.986782
0.0675189	-0.316271	0.0104834
0.312252	-0.379457	0.172393
0.692875	0.379577	-0.58325
0.330061	0.767403	-0.130186
0.463957	0.291708	0.674255
0.463957	0.291708	0.674255
0.286804	-0.347548	0.40946
0.695139	0.382268	-0.55512
0.474651	0.42517	0.558905
0.473901	0.229231	0.646928
0.471801	-0.199133	0.0293342
0.404158	0.115053	0.806851
0.491252	0.437675	0.449546
0.682533	0.408617	-0.582672
0.310666	0.398551	0.95107
0.490374	0.227371	0.594447
0.447792	0.483052	0.546289
0.0077816	0.272077	0.681308
-0.00841968	0.727255	-0.141301
0.453143	0.468941	0.582255
0.0119788	0.315772	0.684663
0.687363	0.1043	-0.657572
0.683368	0.433289	-0.437235
0.290099	-0.404248	0.214773
0.690041	0.41537	-0.408872
-0.192789	0.386104	-0.0183891
0.699561	0.383965	-0.40969
0.641133	-0.00365099	-0.65829
0.11409	-0.337261	0.187831
0.337483	0.0778078	0.90516
0.690138	0.413052	-0.466888
0.580793	-0.080739	-0.659309
0.699741	0.382308	-0.467655
0.448314	0.398615	0.691205
0.0153643	0.342575	0.685892
0.46684	0.412899	0.610524
0.703017	0.371359	-0.438965
0.709729	0.162205	-0.591875
0.0222564	0.365453	0.697797
-0.198948	0.339267	-0.0194062
0.470901	0.419581	0.584846
0.60532	0.498691	-0.691845
0.70124	0.0976622	-0.550311
0.586461	0.519574	-0.692986
0.277478	0.623616	-0.781694
0.58266	0.532346	-0.667988
0.675958	0.0427203	-0.604763
0.593392	0.53003	-0.640302
0.696004	0.101082	-0.60542
0.199919	0.809751	0.561457
0.613293	-0.0564228	-0.619045
0.620214	0.489933	-0.665327
0.298019	0.613101	-0.801092
0.506091	0.057464	0.407173
-0.191098	0.335669	0.0112648
0.612374	0.50893	-0.638705
0.647941	-0.0115758	-0.603788
0.621687	0.513436	-0.581194
0.653636	-0.01766	-0.547856
0.532207	0.12311	0.397439
0.338021	0.616932	-0.780738
0.0486421	0.251376	0.792699
-0.170068	0.35521	0.07349
0.60449	0.540488	-0.554222
0.575399	-0.100995	-0.604528
0.605741	0.545142	-0.526103
0.429181	0.500276	0.521993
0.625404	0.521969	-0.52425
0.579254	-0.110383	-0.547426
0.639251	0.489585	-0.580505
0.133469	0.771341	-0.0961527
0.329255	0.837175	0.252378
0.426927	0.503005	0.559664
0.641635	0.493477	-0.552055
0.131992	0.780512	-0.0485047
0.0662951	0.27386	0.830174
0.716428	0.160188	-0.480015
0.261397	0.582941	-0.855808
0.607559	0.556488	-0.442345
0.705131	0.0985337	-0.378531
0.0445199	0.284151	0.779856
0.715876	0.164554	-0.365092
0.542526	-0.111587	0.0956787
0.607192	0.560142	-0.413438
0.154526	0.783255	-0.061483
0.630789	0.532571	-0.396182
0.720272	0.227123	-0.384136
0.650159	0.502999	-0.404001
0.318657	0.57922	-0.854916
-0.064834	0.387095	-0.91887
0.291181	0.593223	-0.838201
0.628875	0.527481	-0.465906
0.432275	0.494786	0.62047
0.0429936	0.354984	0.760739
0.683969	0.0334034	-0.491762
0.230376	0.829578	0.543343
0.318171	0.060086	0.920775
0.703321	0.0945871	-0.492784
0.648321	0.499907	-0.464249
0.666125	-0.0209542	-0.368775
0.261809	0.810865	0.572914
0.261809	0.810865	0.572914
0.489061	-0.118355	0.12773
0.068134	0.321616	0.826902
0.687774	0.0351997	-0.375079
0.654945	0.49208	-0.434909
0.499992	-0.130206	0.103239
0.0561782	0.38382	0.784204
0.704348	0.0942335	-0.435318
0.147929	-0.0679421	-0.914326
0.622058	-0.0721054	-0.504344
0.0745499	0.402717	0.819059
0.657254	-0.0227573	-0.490225
0.200067	0.36226	0.98265
0.660747	-0.0251521	-0.429137
0.149004	0.533104	0.418205
0.293792	0.0418825	0.933144
0.144371	0.323237	0.946253
0.582036	-0.118354	-0.491086
0.140382	-0.381031	0.391625
0.166681	0.778678	-0.0902283
-0.136421	-0.169748	-0.0303334
0.579935	-0.13402	-0.428477
0.175127	0.32218	0.974254
0.421944	0.611351	-0.736419
0.123921	0.310593	0.923235
0.614273	-0.11592	-0.351295
0.15808	0.255475	0.966126
0.402833	0.606399	-0.76896
0.199104	-0.0136978	-0.948919
0.642155	-0.0706823	-0.360524
0.144985	0.00800531	-0.956872
0.190255	-0.177241	0.594941
0.440091	0.463117	0.668988
-0.129132	-0.197612	-0.076021
0.456903	0.58617	-0.766764
0.120407	0.356335	0.909127
0.434734	0.45221	0.70243
0.0768734	0.521101	0.363736
0.42837	0.566249	-0.833779
0.311772	0.821962	0.291102
0.556534	-0.0685467	0.13271
0.137806	0.204338	0.944983
0.24134	-0.206582	0.583403
-0.0724912	0.476246	-0.861199
0.376037	0.581269	-0.836219
-0.0587833	0.46127	-0.888514
0.549842	-0.0916291	0.113871
0.138624	0.382008	0.926383
0.374318	0.498645	-0.92373
0.129367	-0.354153	0.257426
0.106598	0.756519	-0.15773
0.206562	0.204339	0.993165
0.0712652	0.74789	-0.173321
0.394139	0.526252	-0.897444
-0.159815	-0.141099	-0.0444137
0.501952	-0.0799517	0.176336
0.125834	0.564454	0.638445
0.356721	0.53358	-0.899524
0.0908051	0.531028	0.592913
0.548514	0.532341	-0.752056
-0.175039	-0.122736	-0.0807268
0.232285	0.400021	0.984282
0.145514	0.557514	0.581213
0.6228	-0.0608422	0.00693513
-0.169555	-0.158408	-0.148104
0.608975	-0.0367003	0.0636813
0.358047	0.334088	0.905485
0.620245	-0.0355656	0.0355678
0.343499	0.126373	0.911497
0.5038	0.564891	-0.754116
-0.111394	0.422969	-0.862885
0.612118	-0.0642777	0.032752
0.328528	0.155169	0.93683
0.565731	-0.0109981	0.176784
0.578032	-0.0138583	0.150025
-0.168208	-0.151745	-0.100399
0.263708	-0.240678	0.567087
0.423139	0.349676	0.778416
0.417145	0.510002	0.642358
0.297964	0.224651	0.97459
0.581759	-0.0459173	0.113977
0.249213	0.669623	0.620873
0.569639	-0.0428198	0.138855
-0.0533648	0.127444	-0.937498
0.386431	0.0497819	0.818157
0.165989	-0.375364	0.0538207
0.165989	-0.375364	0.0538207
0.480835	0.552446	-0.813345
0.413608	-0.0354421	0.543115
-0.212702	0.257747	-0.0510706
0.393466	0.321683	0.84712
-0.20516	0.251735	-0.0195151
-0.021602	0.137606	-0.952868
0.432758	0.48583	0.657769
-0.18006	-0.068085	-0.0385343
0.263153	-0.419207	0.213715
0.171088	0.573244	0.594349
-0.194388	0.299156	0.0115525
0.369715	0.296352	0.891053
0.461569	0.733183	-0.0931368
0.203316	-0.329385	0.412003
0.517058	-0.0192378	0.257865
0.340232	0.347715	0.927697
0.491246	-0.0253958	0.292773
0.40761	0.310515	0.819384
0.04392	0.740613	-0.189789
0.437478	0.743153	-0.0693282
0.335337	0.25932	0.940151
0.335337	0.25932	0.940151
0.193762	0.461524	0.940564
-0.184236	-0.118407	-0.19608
0.477737	-0.0442667	0.261075
-0.12183	0.50827	-0.719623
0.41074	0.509893	0.690269
0.417339	0.285329	0.799516
0.703135	0.225374	-0.659977
-0.192178	-0.0938997	-0.178609
0.308279	0.546286	0.506884
-0.110913	0.528203	-0.695961
0.708442	0.287589	-0.610546
-0.183042	-0.120485	-0.152299
0.605838	-0.141303	-0.0388347
0.146396	-0.327998	0.49708
0.711983	0.225361	-0.607934
0.276545	0.266703	0.988527
0.276545	0.266703	0.988527
0.625266	-0.128961	-0.0886207
0.455744	0.292934	0.698877
0.455744	0.292934	0.698877
0.563	0.589344	-0.512312
0.212884	0.648557	0.627556
0.717768	0.225588	-0.553819
0.442643	0.306885	0.734538
0.562876	0.583957	-0.539045
0.205973	-0.425228	0.387788
0.513972	0.62274	-0.522316
0.213034	0.562987	0.550575
0.14716	-0.248122	0.583513
-0.086657	0.528334	-0.753797
-0.156455	-0.168227	-0.244259
0.717257	0.289732	-0.499858
0.374367	0.25615	0.884552
0.374367	0.25615	0.884552
0.720823	0.225199	-0.49845
0.390271	0.257633	0.856048
0.390271	0.257633	0.856048
0.477231	0.711097	-0.028798
0.251767	0.516098	0.90307
0.238026	0.555707	0.523381
0.721514	0.22571	-0.442049
-0.0838317	0.512465	-0.793136
0.717421	0.290914	-0.40167
0.403608	0.246089	0.829659
0.403608	0.246089	0.829659
0.199061	0.781647	-0.0958037
0.0586325	-0.209751	0.0823286
0.227555	-0.17669	0.590906
-0.0853637	0.488921	-0.829278
0.685188	0.360198	-0.663568
0.414855	0.228277	0.804499
0.459052	0.652832	-0.516995
0.0155851	-0.153369	0.116609
0.175352	-0.21238	0.588044
0.663599	0.306289	-0.773425
0.399724	0.671085	-0.52958
-0.102733	0.493722	-0.793666
0.441372	0.735249	-0.0254932
0.668894	0.252086	-0.772494
0.668894	0.252086	-0.772494
0.228073	-0.238808	0.562602
0.452592	0.254814	0.709979
0.203374	0.699154	-0.50256
0.203374	0.699154	-0.50256
0.439716	0.249642	0.745158
0.235222	0.702814	-0.490071
-0.168318	0.442514	-0.729322
0.678765	0.40748	-0.610106
-0.148629	0.466198	-0.741239
0.267759	0.69522	-0.521743
0.212294	0.614668	0.620573
0.703286	0.352174	-0.555328
-0.13611	0.453409	-0.792894
0.697652	0.348891	-0.610988
0.238886	0.5489	0.49527
0.334561	0.68464	-0.534965
0.365479	0.791202	0.0830513
0.229542	-0.428441	0.226077
0.627192	0.406824	-0.789761
0.609308	-0.170697	-0.144924
0.653693	0.35961	-0.768741
0.186535	-0.245495	0.561554
0.180849	-0.418368	0.387471
0.180849	-0.418368	0.387471
0.208008	-0.215929	0.578011
0.41602	0.750767	-0.00263047
0.487159	0.632474	-0.548692
0.334906	-0.142864	0.155516
0.513993	0.617235	-0.547761
0.0063311	0.185415	0.678005
0.710555	0.338639	-0.44179
0.00326717	0.214981	0.671227
0.623438	-0.144102	-0.126779
0.326521	-0.173754	0.124547
0.485583	0.621545	-0.599278
0.00794505	0.245035	0.684678
0.705935	0.354727	-0.497577
0.377907	0.779265	0.0543476
0.623961	0.25025	-0.850248
0.623961	0.25025	-0.850248
0.556936	0.568716	-0.622791
0.30455	0.792235	0.562922
0.687872	0.415966	-0.496335
0.208937	-0.421528	0.190374
0.550463	0.566566	-0.650112
0.642989	0.277321	-0.820979
0.705664	0.357387	-0.383637
0.415543	0.722201	0.0640573
0.38066	0.546113	0.682449
0.620453	0.301131	-0.85058
0.510008	0.600609	-0.627114
0.61767	0.275582	-0.856955
0.688122	0.42077	-0.380237
0.0472841	0.207478	0.79003
0.456703	0.631863	-0.614879
0.116656	0.0801786	-0.977116
0.636645	0.466626	-0.664416
0.390005	0.758962	0.0758389
0.633368	-0.119509	-0.186882
0.278931	0.802042	0.481344
0.579275	0.551089	-0.615455
0.0605963	0.244884	0.8202
0.395617	0.646451	-0.646587
0.11807	0.0344547	-0.964579
0.56161	0.55106	-0.670889
0.0909263	0.0592369	-0.968728
0.567215	0.529202	-0.717958
0.59177	0.383272	-0.862043
0.641632	-0.0936686	-0.127815
0.425787	0.735784	0.0199725
0.658078	0.467297	-0.552558
0.0790665	0.191571	0.856486
0.65173	0.461714	-0.608914
0.0734257	0.238763	0.846817
0.507775	0.719086	-0.174425
0.443992	-0.103426	0.176957
0.585291	0.570857	-0.503455
0.614583	0.35087	-0.846038
0.519264	0.712774	-0.204664
0.220634	-0.165213	0.759613
0.220634	-0.165213	0.759613
0.584077	0.560683	-0.558396
0.34873	-0.114138	0.196685
0.618379	0.509901	-0.61006
0.23004	-0.197053	0.727762
0.23004	-0.197053	0.727762
0.670901	0.462177	-0.436458
0.284686	-0.110953	0.216056
0.33277	0.666303	-0.62362
-0.130257	0.379844	-0.86471
0.66204	0.472565	-0.494881
0.0112024	0.130373	0.681754
0.626901	0.525406	-0.495866
0.595959	0.449632	-0.804795
0.665155	0.477843	-0.376901
0.00891303	0.156981	0.681176
0.137005	0.0393616	0.907154
0.241658	0.876797	0.435606
0.267743	0.686839	-0.562026
0.55969	0.248425	-0.911768
0.632317	0.534341	-0.364033
0.275144	-0.164823	0.749228
0.589137	-0.193054	-0.216604
0.36085	0.791635	0.132232
0.58357	0.581161	-0.451119
0.283647	0.841308	0.511085
0.283647	0.841308	0.511085
0.155805	-0.334793	0.442331
0.557813	0.29739	-0.911337
0.506401	0.714804	-0.228651
0.150962	-0.403735	0.202567
0.605739	-0.138469	-0.309393
0.552168	0.273039	-0.916672
0.54214	0.561921	-0.68627
0.587346	0.274024	-0.888828
0.545904	0.547456	-0.719122
-0.129593	0.328115	-0.881656
0.179227	-0.32911	0.428786
0.0231655	-0.0516327	0.301739
0.591138	-0.167181	-0.282771
0.177314	-0.0716299	0.334497
0.499082	0.582774	-0.712063
0.608699	-0.157145	-0.240689
0.0181957	-0.0930742	0.211481
0.476995	0.602296	-0.688465
0.0972855	0.191216	0.888513
0.481701	0.610337	-0.651051
0.55721	0.344234	-0.906016
0.200952	-0.315309	0.459376
0.0966545	-0.114504	0.200041
0.62587	-0.116174	-0.277427
0.10971	0.169999	0.905517
0.506458	0.595889	-0.653355
0.273449	0.753183	0.647522
0.273449	0.753183	0.647522
0.0579088	0.736138	-0.244105
0.010855	0.105311	0.671948
0.386484	0.0876176	0.833089
0.480719	0.710569	-0.280596
0.14373	0.0869838	-0.981306
0.62198	-0.13756	-0.223368
-0.131051	-0.15413	0.00337648
0.456324	0.723181	-0.264533
-0.00664302	0.548049	0.212036
0.144267	0.112495	-0.986094
0.359109	0.184592	0.902207
0.0301933	0.734439	-0.217295
0.348382	0.162225	0.913548
0.500172	0.708512	-0.263954
0.450711	0.614491	-0.689029
-0.123114	-0.130628	0.0429522
0.449502	0.600698	-0.735169
-0.158997	0.322487	-0.849244
0.244318	0.58096	0.837692
-0.181412	0.326596	-0.81256
0.393265	0.620292	-0.737548
0.294278	-0.20702	0.690507
0.173376	-0.308073	0.486313
0.386419	0.157359	0.851958
0.361546	0.635033	-0.716849
0.0916595	0.138605	0.872525
0.261976	0.651305	-0.707202
0.199492	0.0746616	-0.980793
0.300163	-0.318829	-0.14859
0.392228	0.182384	0.845903
0.29613	0.648909	-0.706526
-0.101691	-0.187333	-0.0105405
0.249568	0.658132	-0.685675
0.171413	-0.295086	0.510781
0.0824913	0.123314	0.8537
0.111465	0.1341	0.902347
0.297078	0.66391	-0.652888
0.178904	0.507409	0.896615
0.223122	0.462667	0.950455
-0.133508	-0.100381	0.0570543
0.329611	0.657791	-0.659717
0.35794	0.268771	0.910372
0.35794	0.268771	0.910372
0.211111	-0.298393	0.493458
-0.174713	0.352471	-0.812606
0.27025	0.63999	-0.74041
-0.162955	0.40796	-0.792802
0.422252	0.625291	-0.691046
0.390569	0.21116	0.852984
0.321981	-0.318425	-0.12842
0.305488	0.749745	0.631611
0.329108	0.647884	-0.695031
-0.0587557	-0.0204732	0.256123
0.333077	0.633238	-0.739416
0.425923	0.637226	-0.643379
0.166838	0.541161	0.353545
0.227133	0.6516	-0.708621
-0.0553037	-0.0724431	0.190346
0.220872	-0.264766	0.538578
0.20929	0.54712	0.342137
0.454188	0.62333	-0.652186
0.24975	0.541471	0.404824
0.39263	0.634356	-0.692946
0.239314	0.544366	0.367711
0.210927	0.0954631	0.977458
0.210927	0.0954631	0.977458
-0.0930441	-0.0882032	0.128818
0.263726	0.667037	-0.650356
-0.0883155	-0.131248	0.0819823
-0.0341438	0.565876	0.161698
0.422128	0.142135	0.774122
0.422625	0.115889	0.765439
0.520419	0.575941	-0.691385
0.21268	0.541031	0.434947
-0.0683714	0.546568	0.149785
0.249523	0.541885	0.436207
-0.167137	0.545211	-0.360503
0.249228	0.54449	0.466829
0.526841	0.580918	-0.660675
0.423995	0.194033	0.779887
0.501664	0.591874	-0.678266
0.217761	-0.392886	0.0833359
0.37389	0.538887	0.752575
0.307595	0.831167	0.428677
0.267106	0.677709	-0.60477
0.20282	0.5474	0.496522
-0.138119	0.574091	-0.396155
0.195142	0.549485	0.862347
0.334541	0.675959	-0.578066
0.305833	0.852244	0.445345
0.380581	0.495458	0.804718
-0.129066	-0.0409993	0.109315
-0.121715	0.572762	-0.46928
-0.106053	-0.0313876	0.159059
0.389856	0.503021	0.773642
-0.182044	-0.0844375	-0.0643498
0.42984	0.655655	-0.559016
-0.139645	-0.207497	-0.177167
-0.188956	0.500222	-0.401405
-0.119356	-0.0681572	0.108308
0.458687	0.642641	-0.56554
0.320752	-0.171503	0.675988
0.371755	-0.302935	-0.161747
0.42692	0.0737282	0.738337
0.516791	0.694167	-0.283375
0.444238	0.0879741	0.696015
0.397332	0.654791	-0.61141
0.453488	0.123322	0.683577
0.398865	0.662071	-0.575858
-0.00348227	-0.119393	0.157355
-0.198471	0.472449	-0.466634
-0.196647	0.341641	-0.771919
0.254754	-0.426746	0.242146
-0.0344473	-0.12199	0.136004
0.585742	0.640527	-0.276733
0.225307	0.811344	0.571717
0.536656	0.674661	-0.299923
0.560604	0.572911	-0.594464
0.159553	0.536058	0.387071
0.562126	0.578455	-0.566391
0.122193	-0.360307	0.0696303
0.539159	0.599278	-0.552858
0.302412	-0.202108	0.612508
0.547853	0.697017	-0.199125
0.437686	0.179733	0.743799
0.51342	0.611663	-0.57366
0.395249	-0.298529	-0.137295
-0.0167139	-0.0824162	0.209309
0.680399	0.281067	-0.736992
0.455512	0.191357	0.697141
0.512109	0.606099	-0.60013
0.180477	0.540763	0.469083
-0.143533	0.543409	-0.502456
-0.116287	-0.225838	-0.236918
0.536433	0.588179	-0.607442
0.175302	0.537607	0.437388
-0.0376443	0.470395	0.319618
-0.0285145	-0.0453809	0.263511
-0.180917	0.495789	-0.50146
0.286725	-0.233963	0.668353
0.0872	0.767373	-0.015553
-0.0557107	0.00591882	0.301468
-0.0419083	-0.0158441	0.299895
0.592515	0.649662	-0.239197
0.67809	0.339135	-0.713238
0.10242	0.779916	0.0449427
0.660965	0.393883	-0.713267
0.12858	0.805661	0.107757
0.564916	0.664822	-0.273819
0.332358	0.693277	-0.496119
0.212459	-0.135589	0.788216
0.212459	-0.135589	0.788216
0.400875	0.499175	0.750901
-0.0702213	-0.0432026	0.208853
0.605247	0.488885	-0.715503
0.350033	0.00343892	0.850656
-0.00634897	0.011409	0.4658
0.309248	-0.220344	0.643394
0.56592	0.68359	-0.144993
0.683623	0.193736	-0.729642
0.397097	0.68055	-0.488199
0.179703	-0.149188	0.766047
0.455637	0.664176	-0.472373
0.683376	0.164206	-0.720504
0.0147128	0.509614	0.320682
0.163689	0.839577	0.144818
0.578429	0.674568	-0.174725
0.675701	0.13398	-0.728716
0.265402	-0.256353	0.657724
0.659199	0.168196	-0.785544
-0.015743	0.0347759	0.482714
0.11362	0.527057	0.473079
0.637195	0.382623	-0.789711
0.665845	0.125501	-0.752377
0.509488	0.638279	-0.462307
0.659803	0.1377	-0.773991
0.562345	0.59483	-0.486315
-0.108539	0.242297	-0.908494
0.558992	0.604201	-0.449361
0.0793322	-0.310046	-0.159488
0.439276	0.0356646	0.676751
0.141459	0.822	0.13802
0.583437	0.471765	-0.798292
0.513204	0.628394	-0.49745
0.0963787	-0.320971	-0.102588
-0.0305614	0.522937	0.228543
0.0636342	0.508449	0.497842
0.0770427	-0.300535	-0.240269
0.538857	0.610451	-0.500878
0.146377	-0.325346	-0.130223
-0.0507803	0.0519694	0.376034
0.626759	0.197972	-0.844695
0.422052	0.488922	0.701129
0.108404	0.538833	0.575924
-0.0782157	0.478216	0.218836
0.622054	0.145991	-0.843243
-0.0532997	0.493829	0.24402
0.0858012	0.760617	0.0653912
-0.0570531	0.506726	0.217013
0.16222	0.691433	0.65887
-0.0414294	0.0784556	0.43933
0.637521	0.171035	-0.82583
-0.0718102	0.507107	0.193258
-0.140353	0.242124	-0.880954
0.402828	0.524513	0.620353
0.0921271	0.526853	0.552295
0.299491	-0.282207	0.558653
-0.142791	0.293925	-0.874414
0.400157	0.526467	0.65983
-0.123823	0.273634	-0.89461
0.545903	0.698854	-0.161627
0.000137989	-0.244644	0.00751338
-0.235594	0.385656	-0.410491
0.539845	0.462241	-0.869056
0.122149	0.796586	0.147259
0.421303	0.488873	-0.919291
-0.0505462	-0.247112	-0.0657367
0.532251	0.527238	-0.792833
-0.23008	0.283522	-0.14287
-0.216121	0.443893	-0.376403
0.354197	-0.0329741	0.808462
0.550327	-0.214969	-0.0974948
-0.246715	0.284139	-0.264608
-0.192995	0.497221	-0.36942
0.626127	0.0192707	-0.752118
-0.2024	0.473747	-0.403491
0.220384	0.753314	0.648362
0.520377	-0.231326	-0.0920163
0.432659	0.541743	-0.866015
-0.210489	0.359286	-0.0798919
0.452667	0.556566	-0.832359
0.0981592	0.0690478	0.86734
0.475586	0.588503	-0.734176
0.606542	0.0457584	-0.821067
0.42956	-0.267362	-0.0183926
-0.215747	0.391113	-0.13962
0.492881	0.559196	-0.785032
0.633527	0.0907944	-0.80451
0.464434	0.5701	-0.795778
-0.23204	0.342444	-0.202617
-0.24407	0.352389	-0.468703
-0.224238	0.338331	-0.141447
0.409649	-0.290246	-0.0470083
0.099524	0.10388	0.878152
0.445635	0.472152	0.621938
0.109351	0.778508	0.122343
0.370499	0.559087	-0.869511
-0.245278	0.331263	-0.323435
-0.0734876	0.121565	0.375062
0.403859	-0.244626	-0.406488
-0.212605	0.444277	-0.466914
-0.237368	0.3464	-0.263909
-0.211948	0.441775	-0.497278
0.302228	-0.265482	0.586937
-0.234809	0.382664	-0.498882
0.285358	-0.26427	-0.437907
0.385435	0.598567	-0.799188
-0.22421	0.404943	-0.260303
0.442582	0.710001	0.0362268
-0.193754	0.451568	-0.0752244
-0.192416	0.245926	-0.8118
0.439256	0.581208	-0.796995
0.274704	-0.279145	-0.385422
0.232673	0.540799	0.878468
0.101754	-0.0796734	0.74697
0.190664	0.529622	0.880804
-0.207457	0.252928	-0.781466
-0.0611243	0.146676	0.43261
-0.20487	0.4618	-0.194851
0.450227	0.72094	-0.000285247
0.510521	0.0475443	0.378834
-0.20239	0.451775	-0.135901
0.360832	0.60869	-0.790269
0.286567	-0.289919	0.603036
-0.186536	0.300126	-0.812379
0.258119	0.528657	-0.913001
0.253335	-0.293737	-0.335441
0.231677	0.541268	-0.902555
-0.191761	0.493367	-0.129566
0.258386	0.557551	-0.886465
0.0245552	0.195524	-0.972759
0.315052	0.560399	-0.879157
0.503554	0.0884907	0.459477
0.292605	0.542909	-0.899015
0.236936	-0.300153	-0.30669
0.45082	0.434234	0.656338
0.0349864	0.220536	-0.976509
0.232115	0.569779	-0.873258
0.121149	-0.15083	0.680459
0.459903	0.415384	0.637322
-0.0885365	0.573839	0.0927107
0.565552	-0.0652072	-0.741284
0.232466	0.594441	-0.839897
0.538185	0.113494	0.368951
0.263359	0.605419	-0.820399
0.510969	0.08673	0.430374
0.216337	0.56517	0.851817
-0.212488	0.452107	-0.315957
0.458304	0.444375	0.610175
0.473987	0.0630978	0.551708
0.322446	0.600793	-0.819613
-0.208092	0.458337	-0.254728
0.393081	0.76542	-0.0344812
0.236704	0.615461	-0.80231
0.466122	0.0244292	0.513659
0.47608	0.438383	0.524575
-0.18767	0.517915	-0.24163
0.45121	-0.27196	-0.0930074
0.265265	-0.310821	-0.222811
0.199689	0.617828	0.791809
0.0870729	0.220664	-0.987969
0.464251	0.451291	0.562532
0.47984	0.0302471	0.454088
0.469353	0.484591	0.400617
0.207462	-0.322051	-0.167056
0.207462	-0.322051	-0.167056
0.492861	-0.264668	-0.176733
0.105964	-0.102207	0.714152
0.473761	0.461908	0.467368
0.490515	0.0594154	0.467072
0.38215	0.469594	0.824474
-0.0564096	-0.211155	-0.375579
0.436168	0.498302	0.428558
-0.167936	0.50369	-0.0134018
0.175456	0.622835	0.772687
-0.0260314	-0.252019	-0.319913
0.45818	0.728917	-0.0500472
0.105922	-0.0664355	0.778427
0.658268	0.186223	0.024773
0.492043	0.0775823	0.490224
-0.261291	0.219639	-0.414962
0.58932	0.0127865	-0.819309
0.671813	0.105327	-0.719007
0.057339	-0.254299	-0.410042
0.651492	0.152411	0.0410315
-0.136312	0.551123	0.0342226
-0.259819	0.187006	-0.392186
0.448434	0.0743785	0.674499
0.6908	0.16492	-0.694676
0.0629298	-0.266922	-0.369276
0.646648	0.222761	0.0711946
0.115926	0.194724	-0.991464
0.679572	0.224079	-0.745533
0.116551	0.142676	-0.987474
0.641434	0.188892	0.0854496
0.0887143	0.143623	-0.983662
0.69099	0.224773	-0.710055
0.166875	-0.279198	-0.390085
0.643147	0.165788	0.0740869
0.295252	-0.363381	0.377598
0.39954	0.414477	0.817057
0.45789	0.0472792	0.610515
-0.258541	0.253074	-0.378167
0.438786	-0.273153	-0.272037
0.653001	0.081203	0.00707226
0.537948	0.0175967	-0.88401
0.641454	0.0633051	0.036672
0.52325	-0.248148	-0.230134
0.635445	0.0874327	0.0675994
0.12685	-0.125517	0.740118
0.40958	0.430321	0.788926
0.474691	-0.271371	-0.213198
0.647763	0.10654	0.0368776
0.463066	0.115261	0.64841
-0.0610842	0.226007	0.46026
0.475081	0.107173	0.596995
-0.250819	0.317053	-0.377445
-0.0813432	-0.169197	0.037163
0.61145	0.173072	-0.861039
0.514364	0.120559	0.456396
-0.0696471	0.225105	0.431499
-0.107195	0.554646	0.0859038
-0.23613	0.383193	-0.381703
0.522882	0.155166	0.454822
0.402375	0.467238	0.783003
-0.118521	0.530405	0.0894333
-0.244239	0.352883	-0.410721
0.548009	0.1524	0.368147
0.581645	0.224457	-0.894174
0.581645	0.224457	-0.894174
0.534814	0.175141	0.426154
0.509822	0.716912	-0.144985
0.53472	-0.229608	-0.113138
0.639914	0.00357557	0.00541336
0.334833	0.0210504	0.882463
0.63316	0.0228559	0.0396512
0.511479	0.140278	0.484515
-0.260421	0.251415	-0.495075
0.0237298	0.521172	0.295287
0.652848	0.0508454	-0.719106
0.490971	0.116294	0.541443
-0.260662	0.251967	-0.466179
0.655562	0.102217	-0.763842
-0.00599674	0.488977	0.351359
-0.122074	0.501343	0.109537
0.470441	0.17016	0.647285
-0.251537	0.319126	-0.464669
0.485266	0.165044	0.595212
0.606874	0.20327	0.201489
-0.109286	0.498289	0.138315
0.337071	-0.319733	-0.100414
-0.251265	0.318312	-0.493664
-0.0754271	0.524717	0.166138
0.616312	0.202578	0.171058
0.522184	0.210661	0.48359
-0.105938	0.527218	0.115507
0.614896	-0.139526	-0.261587
0.434771	0.414676	0.727961
0.135168	0.526804	0.836751
0.625237	0.06591	-0.803583
0.528688	0.19213	0.454999
0.528443	-0.238659	-0.257329
0.583953	-0.199381	-0.13996
0.559509	0.135013	-0.904284
0.18524	-0.360362	-0.0118199
0.18524	-0.360362	-0.0118199
0.599236	0.116914	0.188615
-0.0678943	0.590523	0.0970535
0.400541	-0.00805687	0.742709
-0.0414631	-0.207692	0.0169184
0.0379458	0.50524	-0.905281
0.60599	-0.167046	-0.100392
0.58339	0.0916387	-0.873591
0.14721	0.501486	0.877616
0.00998634	0.521718	-0.877136
0.50272	0.179695	0.540356
0.611975	-0.0039689	-0.751829
0.00369814	0.584227	0.164646
0.619873	0.113835	0.127627
0.623443	-0.111341	-0.0495642
0.307994	0.765188	-0.154434
-0.0866112	-0.184243	0.0106273
-0.0530135	0.508537	-0.843074
0.199078	0.883868	0.321914
0.594532	-0.0433575	-0.719144
0.560232	-0.0836057	-0.708241
0.498677	-0.0411655	0.242935
0.124021	0.53501	-0.900882
-0.0066498	-0.186325	0.0665268
0.256407	-0.313131	0.595554
-0.20327	0.289894	-0.0198794
0.0457621	0.533723	-0.881579
0.603056	0.0137991	0.114688
0.168031	-0.0224021	0.888635
0.349833	0.752818	-0.200438
0.145551	0.0121268	0.90061
0.609259	0.0125421	-0.782329
0.199969	0.220409	-0.998764
0.596147	0.0446138	0.151416
0.144523	0.194098	-0.99452
0.0965236	0.54608	-0.884686
0.594905	-0.0997461	0.0363386
0.607276	0.0417193	0.121496
0.142302	0.22082	-0.99528
0.204094	0.566674	-0.876388
0.170194	0.844192	0.410477
0.329853	0.757745	-0.182505
0.289144	-0.328798	0.544937
-0.1846	0.309691	0.0430891
0.204766	0.53725	-0.905729
0.203892	-0.385609	0.0620589
0.575127	-0.0228819	-0.800306
0.55577	-0.164938	0.00413848
-0.0234667	0.0647268	0.497987
-0.100118	-0.220072	-0.0762495
0.148762	0.563358	-0.875562
0.235697	0.194361	-0.998111
0.235697	0.194361	-0.998111
0.55715	0.0550501	-0.885111
-0.0790173	-0.227055	-0.0592682
0.570584	0.0209214	-0.852696
-0.172731	0.400663	0.0426217
0.411564	0.740164	-0.228336
0.0149243	0.546512	-0.849189
0.449008	-0.216496	0.0287037
0.5443	-0.0014635	-0.865556
-0.16003	0.468322	0.0404118
-0.009536	0.53669	-0.844956
-0.0264766	-0.235629	-0.00860759
0.567588	0.196518	0.326843
0.00800506	0.563648	-0.814902
0.234954	0.142542	-0.993496
0.234954	0.142542	-0.993496
0.567129	0.164703	0.313276
0.228032	0.0913736	-0.984892
0.228032	0.0913736	-0.984892
-0.0619721	0.522628	-0.808892
0.275573	0.0853485	0.964661
0.588171	0.204792	0.261838
0.200526	0.112251	-0.988776
0.388976	0.741408	-0.245362
0.0473525	0.103441	0.777064
-0.0642525	0.534949	-0.78124
0.103961	-0.0210655	0.8271
0.51289	-0.237815	-0.287841
0.189443	0.878328	0.29019
-0.0172409	0.552381	-0.810551
-0.00653568	0.0492715	0.559168
0.105431	0.441185	0.860921
-0.142146	0.539234	-0.532555
0.135426	-0.0095016	0.875782
0.0337626	0.573885	-0.817106
0.154823	-0.0407614	0.864496
-0.00229473	0.0557172	0.586881
0.121389	0.424421	0.89228
0.550411	-0.198596	-0.321645
0.151841	0.0567421	0.928654
-0.121711	0.560849	-0.529291
-0.142931	0.329969	0.167006
0.265204	-0.363863	0.519062
0.139144	0.436822	0.910142
0.0878108	0.590266	-0.819081
0.0825285	0.094402	0.848142
0.117858	0.585542	-0.838852
0.184308	0.0364441	0.942146
0.547691	0.0851749	0.311336
0.123658	-0.152239	0.65379
0.565144	-0.194975	-0.293695
-0.148488	0.446106	0.0872285
0.121427	0.56249	-0.871812
-0.126713	0.4128	0.163233
0.570614	-0.2025	-0.260065
0.578274	0.119381	0.250232
0.275886	0.169249	-0.995145
0.543462	-0.21881	-0.283306
0.293143	0.143786	-0.991394
0.205108	0.613535	-0.805068
-0.112111	0.46643	0.161045
0.203325	0.591792	-0.843283
0.322364	0.19553	-0.993171
-0.0297465	0.089904	0.499011
0.2941	0.195333	-0.995755
-0.117838	0.552293	-0.586694
0.199925	-0.0293855	0.8941
0.145144	0.608491	-0.804703
-0.12467	0.286251	0.240797
0.271552	-0.390221	0.458346
0.33238	0.169822	-0.990358
-0.0658761	0.545744	-0.752846
0.232014	-0.0487521	0.878716
0.232014	-0.0487521	0.878716
0.519297	0.0163091	0.309063
-0.0834527	0.324412	0.349957
0.389208	0.75225	-0.162286
0.321263	0.144191	-0.989013
-0.0799525	0.546496	-0.721625
-0.0874732	0.283186	0.360561
-0.0296286	0.577332	-0.733417
-0.00501633	0.590129	-0.735604
0.423293	-0.0326499	0.392903
0.367237	0.759866	-0.137311
-0.0938029	0.24406	0.35092
0.00162467	0.577848	-0.777015
-0.196232	0.466383	-0.527553
0.0638623	0.129539	0.81904
-0.02239	0.566517	-0.773198
0.289462	-0.0656331	0.372207
0.559622	0.0419524	0.237356
0.149263	-0.293621	-0.329486
-0.112647	0.37064	0.228822
-0.1794	0.492145	-0.531939
0.0462375	0.139449	0.781491
-0.121536	0.329496	0.229644
0.0212316	0.60175	-0.737352
-0.0186574	0.099189	0.554149
0.25623	0.0812597	-0.981916
0.451458	0.735871	-0.195378
0.344448	-0.0580151	0.455182
0.0783372	0.621199	-0.739367
0.28223	0.0357528	-0.967789
0.271629	-0.374629	0.492287
0.271629	-0.374629	0.492287
0.312232	0.0824939	-0.979051
0.11121	0.621277	-0.761216
0.313145	-0.0751888	0.50885
0.411812	0.745384	-0.1855
0.158897	0.361212	0.953553
0.114934	0.604998	-0.801589
0.252644	-0.0757729	0.477367
0.193622	0.65035	-0.709145
-0.103051	0.40969	0.22466
-0.19193	0.460003	-0.584698
0.315294	-0.0847215	0.542562
0.204041	0.639775	-0.742085
0.262525	-0.00366626	-0.952991
0.133639	0.640216	-0.719102
-0.0467151	0.481292	0.278693
-0.136573	0.524992	-0.61993
0.349874	-0.0803679	0.578317
-0.172191	0.480749	-0.618462
-0.0275968	0.46147	0.362815
0.167969	-0.272279	-0.417393
-0.0444091	0.431587	0.360487
0.209925	-0.408373	0.446891
0.428905	0.196544	-0.972842
0.169453	0.480927	0.912765
0.193056	-0.100053	0.547908
0.113193	-0.291564	-0.319985
0.403571	0.196237	-0.9795
0.167947	0.454948	0.92867
0.155414	-0.0903827	0.545882
0.251258	0.707745	0.155336
0.386667	0.170628	-0.981701
0.118255	0.49802	0.840175
0.169991	-0.114452	0.577726
0.182112	-0.409228	0.423856
0.182112	-0.409228	0.423856
0.436277	0.135237	-0.965367
0.311667	0.485883	0.908112
0.208502	0.321424	0.991934
0.12336	0.472118	0.870918
-0.137029	0.591267	-0.00868583
0.0377823	-0.258243	-0.372757
0.185225	-0.076687	0.487738
0.33695	0.484601	0.887456
0.366351	0.0844214	-0.972879
0.151156	0.420684	0.928868
0.134791	0.281838	0.940377
0.298775	0.719697	0.153221
-0.147468	0.557851	0.0003769
0.0852844	-0.25945	-0.417232
-0.159144	0.534431	-0.0115374
0.172301	-0.391288	0.456525
0.172301	-0.391288	0.456525
-0.175022	0.523413	-0.0625816
0.287228	0.118488	-0.988112
0.356023	-0.0411537	-0.924193
-0.129277	0.536884	0.0619448
0.380417	0.00895962	-0.94666
0.0282798	0.716787	0.0142232
0.523103	0.668147	-0.000302956
0.0832801	-0.0527302	0.745744
0.0564152	-0.290442	-0.280428
0.339425	0.000818645	-0.949106
0.278351	-0.0355661	-0.935792
0.366642	0.0722449	0.861565
-0.0304397	0.160158	0.548543
0.434108	0.0524606	0.70635
-0.207079	0.432811	-0.584022
0.174051	-0.353492	0.529632
0.174051	-0.353492	0.529632
0.174051	-0.353492	0.529632
0.174051	-0.353492	0.529632
0.053285	-0.035524	0.687107
-0.0454392	0.153522	0.49132
0.0269365	-0.285391	-0.273967
0.0202299	0.0825264	0.694016
-0.204042	0.429707	-0.611864
0.372198	0.00927754	0.818261
-0.228088	0.372368	-0.613337
0.530064	0.197914	-0.92986
0.555952	0.675282	-0.0707633
0.131973	0.244129	0.938981
0.359912	0.170184	-0.986536
0.292328	0.74717	0.178535
0.526994	0.149581	-0.927916
0.0323765	0.733905	-0.0237797
-0.173065	0.556623	-0.113131
0.156468	0.210717	0.963913
0.484715	0.160605	-0.95041
-0.181777	0.52766	-0.117094
-0.180769	0.541783	-0.170956
0.491363	0.0693338	-0.932408
0.378558	-0.0638921	0.694353
0.372198	-0.0726156	0.6173
0.375392	-0.0265946	0.774355
0.158042	-0.40001	0.402473
0.461285	0.068088	-0.944776
0.351723	-0.101453	0.669527
0.0165765	-0.0107921	0.48287
0.424698	-0.0237473	0.605114
0.457874	0.0246346	-0.931836
0.441923	-0.00428691	0.579711
-0.173732	0.557078	-0.222264
-0.172833	0.548547	-0.29094
0.451667	-0.00153576	-0.922544
0.431217	-0.0220525	0.486269
-0.118231	0.607297	-0.358539
0.208632	-0.378298	0.509901
0.208632	-0.378298	0.509901
0.465995	0.00039927	0.42964
0.167327	-0.112991	0.214808
0.35744	-0.0128687	0.824602
-0.189546	0.200554	0.0415621
0.198717	-0.111887	0.219025
0.163154	-0.349569	-0.0375189
-0.171266	0.193448	0.102907
-0.17009	0.240463	0.107023
0.136564	0.585135	0.665822
0.197433	0.878383	0.248338
-0.112406	0.243778	0.291032
0.164113	0.85447	0.226063
0.331612	-0.061607	0.811354
-0.184547	0.10593	0.0419606
0.0974618	0.542629	0.692343
0.198637	-0.0995499	0.245741
0.165753	-0.0882035	0.270739
0.210646	0.88383	0.382434
0.35459	-0.0837505	0.729967
0.203845	-0.0857665	0.283992
0.335968	-0.117142	0.719764
-0.164169	0.102982	0.103101
0.0770263	0.155913	0.849364
0.184424	-0.343925	0.552951
0.184424	-0.343925	0.552951
0.338258	-0.121862	0.686535
-0.148909	0.15229	0.164715
0.0909678	0.165998	0.875437
0.22375	0.884469	0.244033
-0.168889	0.147539	0.102795
0.140707	0.552551	0.813508
-0.111549	0.169886	0.283934
0.0930448	-0.0842969	0.259054
-0.125373	0.134367	0.226851
0.168421	-0.333025	0.279269
-0.0868627	0.140401	0.346122
0.194728	0.870056	0.209377
-0.0777921	0.100852	0.345538
0.0336995	-0.00532326	0.671769
-0.172621	0.0213868	0.042881
-0.142916	-0.0132052	0.0975488
0.0537032	-0.0824293	0.247167
-0.160043	-0.0481455	0.0371916
0.00833136	0.0601469	0.637684
0.209787	-0.0716643	0.346536
0.0116493	-0.010452	0.448398
-0.13544	0.068054	0.164504
-0.157228	0.0606671	0.103838
0.0662249	-0.0563903	0.674685
-0.14967	0.0217583	0.102596
0.0708763	-0.0598602	0.603113
-0.0944291	0.0877884	0.286359
0.0926009	-0.0613195	0.327024
0.106032	-0.112809	0.67923
-0.0973229	0.0181524	0.21725
-0.0668065	0.0652215	0.343763
-0.0541352	0.0322873	0.34099
0.131854	0.111267	0.923481
-0.0719768	0.0164623	0.273986
0.0220361	-0.0417017	0.331677
0.169882	0.00201996	0.90993
0.0750531	0.0319172	0.813475
-0.00732609	-0.0443523	0.29149
0.12171	0.573838	0.692654
0.0148976	-0.059923	0.27408
0.0552326	-0.0534664	0.324076
0.013997	0.602466	0.144867
0.128515	0.183529	0.932361
0.149789	-0.105647	0.792704
-0.00930742	0.603626	0.128542
0.127569	-0.0747516	0.804247
0.065139	-0.0192396	0.752658
0.0584571	-0.0269464	0.723717
0.13703	-0.0478202	0.843433
0.063122	0.167015	0.822952
-0.0603313	0.613271	0.0745147
0.0459853	0.069055	0.764863
0.285469	0.249407	-0.997249
0.255056	0.249336	-0.998695
0.184443	0.126366	0.973465
0.313894	0.275362	-0.994226
0.179612	-0.05143	0.866153
0.255674	0.302795	-0.995877
0.155644	0.12346	0.951273
-0.0892898	0.606982	0.0525222
0.244566	0.275378	-0.998094
-0.102994	0.613738	0.0253527
0.285935	0.312295	-0.993675
0.217689	-0.108688	0.816237
0.217689	-0.108688	0.816237
0.313945	0.30257	-0.992486
0.304542	0.834263	0.495755
0.142238	-0.378188	0.101102
0.0439482	0.0357059	0.745552
0.0321769	0.0176025	0.696999
0.397408	0.247423	-0.981924
0.173431	-0.368081	0.0216335
0.173431	-0.368081	0.0216335
0.37094	0.247506	-0.987248
0.0894029	-0.329429	-0.0197567
0.397075	0.285483	-0.980966
0.187724	-0.349505	-0.0507761
0.187724	-0.349505	-0.0507761
0.502921	0.283372	-0.945022
-0.0156028	0.666594	0.0353113
0.481146	0.249532	-0.955516
0.260192	0.413697	-0.973933
-0.075044	0.634198	0.0274339
0.315071	0.390293	-0.978046
-0.113797	0.628012	-0.0146973
0.236353	0.22184	0.998371
0.236353	0.22184	0.998371
0.393774	0.381465	-0.969594
0.209925	0.244018	0.995458
0.326214	-0.148824	0.697358
0.286213	0.795586	0.586764
0.0246721	0.683207	0.053335
0.37	0.335578	-0.98184
0.395951	0.334783	-0.977098
0.116052	0.780099	-0.0204149
0.322432	-0.141573	0.723067
0.302504	-0.175744	0.715457
0.142104	-0.390989	0.166315
0.124155	0.797819	0.0662738
0.473984	0.388882	-0.944193
0.129876	0.794325	0.0243504
0.507341	0.370887	-0.932826
0.520833	0.339894	-0.930547
0.46697	0.349578	-0.954627
0.351133	-0.0991876	0.702912
0.489759	0.340589	-0.946363
0.165519	0.806026	0.0156567
0.363885	-0.313961	0.0753169
0.260251	0.494565	-0.936952
0.0323381	0.170436	0.750825
0.193777	0.801741	-0.0208429
0.386911	-0.290586	0.0430752
-0.233165	0.226783	-0.14462
0.314079	0.473833	-0.946191
-0.220328	0.241616	-0.0822475
0.145956	-0.354388	0.385151
0.289641	-0.408719	0.278854
-0.205657	0.173475	-0.0202408
-0.205957	0.225343	-0.0202448
0.377402	0.463414	-0.943882
-0.21688	0.118953	-0.080348
0.378571	0.425097	-0.959814
-0.194308	0.0437682	-0.0165497
0.505775	0.452408	-0.905286
-0.187737	0.0037594	-0.0142887
0.0197474	0.117738	0.705119
0.203476	0.825642	0.0485968
-0.190107	-0.0525455	-0.0688555
0.232247	-0.43323	0.265201
-0.250994	0.222207	-0.266613
-0.243314	0.224351	-0.206381
0.46861	0.428082	-0.934834
0.137623	-0.239821	0.609329
-0.235267	0.167157	-0.161033
0.158572	0.828187	0.109526
0.230304	-0.432252	0.347813
0.269881	-0.131546	0.182077
0.219067	0.85158	0.120171
0.219067	0.85158	0.120171
-0.235783	0.103657	-0.203632
-0.220858	0.0589378	-0.138755
0.300297	-0.359086	0.0304414
-0.227936	0.111956	-0.142059
0.318319	-0.338263	-0.0324331
0.284643	-0.0932425	0.255233
0.323912	0.0913377	0.925808
0.247754	-0.391661	0.0872749
0.0919164	-0.263061	0.102081
-0.215335	-0.0024354	-0.19348
0.0131191	0.447337	0.55759
0.144046	-0.222674	0.659075
0.189838	-0.255727	0.143442
0.249131	-0.15183	0.770994
-0.250232	0.158024	-0.283516
-0.256526	0.22077	-0.32603
0.0158836	0.483681	0.427824
-0.228648	0.0372763	-0.258873
-0.240502	0.0953356	-0.264792
-0.00400003	0.457212	0.442717
0.38869	-0.109283	0.192208
-0.243644	0.089499	-0.324372
0.00918198	0.463509	0.473964
0.168369	-0.341433	0.34746
0.368677	-0.0817278	0.255619
-0.213953	-0.0157901	-0.251637
-0.209839	-0.0276235	-0.312292
-0.191416	-0.0925025	-0.233302
0.286354	-0.323786	0.236087
0.282609	0.137453	0.97318
-0.141674	-0.163193	-0.29423
-0.133159	-0.151404	-0.33171
0.146916	-0.405539	0.244552
0.0440726	0.490361	0.59734
0.379577	-0.0604768	0.310929
0.353711	-0.0626599	0.326235
0.0281227	0.470336	0.57957
0.31631	-0.0704179	0.31874
0.229213	-0.297798	0.203482
0.150393	-0.270589	0.613479
0.345017	0.197656	0.923718
0.337326	-0.074054	0.292513
0.315762	-0.239352	0.114369
0.0487343	0.498249	0.52354
0.432311	-0.129834	0.141176
0.337323	-0.286379	0.1298
0.467555	-0.113926	0.14714
0.169615	-0.297508	0.602153
0.294815	-0.135049	0.767792
0.231316	-0.327924	0.287503
0.328665	0.213202	0.945135
0.465301	-0.0606672	0.237297
0.239724	-0.219897	0.703875
0.239724	-0.219897	0.703875
0.190102	-0.167712	0.751683
0.428096	-0.0670374	0.254401
0.233201	-0.289782	0.629373
0.233201	-0.289782	0.629373
0.416561	-0.0845868	0.225576
0.420228	-0.0496289	0.310741
-0.00682433	0.71851	-0.0661056
0.13651	-0.2004	0.632779
-0.038202	0.703674	-0.079259
0.128891	-0.179021	0.656744
0.147143	-0.319568	0.533539
0.147143	-0.319568	0.533539
0.14479	-0.349026	0.469607
0.165838	-0.184653	0.722536
0.312107	-0.0309629	0.864847
0.176903	-0.238922	0.672096
0.183887	0.273157	-0.997533
0.238658	0.787617	0.503873
0.0546697	0.722255	0.049525
0.16664	0.298703	-0.994905
0.137375	0.246865	-0.994931
0.203841	-0.22613	0.696014
0.0353752	0.704481	0.0391112
0.165654	0.247038	-0.997287
0.127383	0.272661	-0.993195
0.305915	-0.00347237	0.89357
0.138523	0.298351	-0.992744
0.177401	0.406924	-0.975273
0.203464	0.361248	-0.987498
0.203464	0.361248	-0.987498
0.23625	0.760364	0.54848
0.0130098	0.725662	-0.0449577
0.324076	0.646734	0.667118
0.000171786	0.709489	-0.0202969
0.147527	0.360187	-0.985052
0.150257	0.406284	-0.973912
0.269547	-0.345863	0.543455
0.243137	-0.353143	0.54777
0.338627	-0.0241339	0.843004
0.196932	0.446335	-0.96173
0.196932	0.446335	-0.96173
0.282278	0.682969	0.621225
0.0554706	0.750015	-0.0446643
0.0307279	0.245977	-0.9755
0.0560965	0.246248	-0.98194
0.0731032	0.271945	-0.984981
0.022339	0.270928	-0.972569
0.308646	-0.105076	0.788229
-0.152674	0.269683	-0.866069
-0.0963588	0.277745	-0.915971
0.0934803	0.358438	-0.97927
-0.173781	0.383512	-0.792883
0.103434	0.484408	-0.935002
0.0792563	0.43424	-0.955936
0.120184	0.442207	-0.958326
0.247096	-0.175054	0.748173
-0.064374	0.305355	-0.933697
0.448937	-0.0109095	0.453152
-0.153202	0.447904	-0.762565
-0.101622	0.528083	-0.720586
-0.0708559	0.244725	-0.933342
-0.150385	0.431293	-0.792773
0.198682	-0.427984	0.232127
-0.116152	0.466945	-0.811796
-0.0278068	0.306249	-0.951987
0.301482	-0.0652994	0.837859
0.321453	-0.329086	0.191286
-0.0849688	0.44545	-0.876406
-0.0310646	0.374152	-0.940416
-0.039898	0.413803	-0.925066
-0.0384584	0.447093	-0.911579
0.326774	0.323896	0.946644
-0.00631471	0.330194	-0.958268
0.325712	-0.302102	0.156397
-0.000956194	0.375262	-0.95266
0.317468	0.243604	0.958994
0.317468	0.243604	0.958994
0.439597	-0.0115446	0.542707
0.4023	-0.200618	0.0756403
0.44491	-0.00820911	0.516143
-0.0283214	0.720625	-0.1639
0.300573	-0.232048	0.595937
0.42413	-0.0265076	0.571464
0.311467	-0.187634	0.632748
0.00207631	0.418896	-0.941239
0.214499	-0.283533	0.515887
0.214499	-0.283533	0.515887
0.00804438	0.445154	-0.932799
0.270969	-0.0323331	0.886253
0.280211	0.330742	0.984027
0.263179	-0.319668	0.460865
0.170435	-0.419903	0.236702
0.170435	-0.419903	0.236702
0.254395	-0.332986	0.407729
-0.0652541	0.699153	-0.132824
0.286821	-0.33614	0.268754
0.442168	0.00389346	0.609944
0.311084	-0.270925	0.137218
0.310836	0.291723	0.964788
0.258803	-0.233683	0.12925
0.338298	0.626081	0.161939
0.287953	-0.310916	0.207299
0.244995	0.32915	0.994758
0.244995	0.32915	0.994758
-0.0523869	0.709293	-0.198304
0.273724	0.300604	0.989241
0.3995	-0.166604	0.10681
0.213636	0.688359	0.615015
0.13481	0.678408	0.129477
0.0666602	0.678034	0.0935796
0.0597316	0.49182	0.708861
0.24488	0.695586	0.608892
0.0209811	0.244656	0.721961
0.116682	0.586756	0.212889
0.0368566	0.231295	0.764536
0.255798	-0.264457	0.152337
-0.0648338	0.692117	-0.254707
-0.038731	0.706663	-0.250017
-0.0242561	0.705852	-0.274466
0.0279253	0.554651	0.228103
0.363208	-0.0859258	0.649677
0.110872	0.554941	0.7261
0.0435276	0.519756	0.32378
0.269486	-0.191132	0.127402
0.261306	-0.30584	0.213086
0.175027	0.684281	0.634459
-0.0956523	0.630083	-0.361023
0.404352	-0.143701	0.132645
0.443647	0.523217	0.305661
-0.22457	0.281293	-0.726099
0.55335	0.593543	0.0810453
0.300582	-0.366108	0.343728
-0.22854	0.338474	-0.665752
-0.212895	0.33846	-0.727144
0.496626	0.589162	0.140393
-0.194194	0.39265	-0.728058
0.520788	0.500011	0.249448
0.398764	-0.0493031	0.6109
0.588572	0.656168	-0.0918849
-0.182409	0.447874	-0.668092
0.113977	0.528757	0.794085
0.265979	-0.153875	0.153879
0.149549	0.633128	0.687269
-0.135841	0.487605	-0.730635
-0.12213	0.525519	-0.670986
-0.0512007	0.689774	-0.0599727
0.642577	0.540896	-0.067633
0.421865	-0.0230421	0.631402
0.220398	-0.332912	0.386623
-0.251061	0.280435	-0.597253
0.393225	-0.0510277	0.67218
0.409702	-0.0271959	0.682528
0.275815	-0.107285	0.808085
-0.242189	0.346725	-0.556282
-0.217107	0.401494	-0.612742
0.449122	0.680382	0.0580587
-0.237228	0.342117	-0.612452
0.427757	0.0136966	0.692567
0.417109	0.748424	-0.138932
-0.154463	0.501425	-0.629548
0.0792451	0.525667	0.65823
0.431182	0.73869	-0.211344
-0.189031	0.456363	-0.613006
0.0404086	-0.227455	0.0587727
-0.194387	0.463294	-0.55625
0.361371	0.766192	-0.105846
-0.116588	0.546429	-0.615746
0.0916092	-0.224675	0.0950349
-0.120113	0.556681	-0.557674
0.311995	0.774497	-0.110059
0.204681	0.192971	-0.997814
0.472112	0.732037	-0.144241
0.174243	0.192883	-0.996618
-0.257016	0.285033	-0.483758
0.215171	0.166952	-0.996121
-0.24431	0.350447	-0.381823
0.204032	0.139533	-0.992942
0.304357	-0.1535	0.738657
-0.255193	0.284151	-0.367177
0.145749	0.166879	-0.992829
-0.260159	0.220208	-0.385417
0.173702	0.129962	-0.990626
0.506487	0.70006	-0.0510504
0.145651	0.139634	-0.990043
0.422136	0.75001	-0.0389049
0.277015	-0.343582	0.325082
0.286392	-0.343435	0.298282
-0.224278	0.412912	-0.498126
-0.243792	0.351061	-0.497985
0.0620649	0.194859	-0.982319
-0.153167	-0.120005	-0.350344
-0.20474	0.471422	-0.373317
0.0886141	0.19477	-0.987408
-0.12366	-0.150978	-0.368288
-0.226663	0.414547	-0.379177
0.0622157	0.15668	-0.979877
0.0172367	-0.170298	0.0967554
-0.244219	0.35298	-0.439619
0.088591	0.16903	-0.985913
0.572647	0.671935	-0.23618
-0.0330665	0.473835	-0.897803
0.560408	0.651389	-0.304544
-0.162442	0.519031	-0.512879
-0.0441721	0.158779	-0.944996
0.06566	-0.165952	0.121192
-0.197472	0.469623	-0.49754
-0.200223	0.473701	-0.43512
0.12262	-0.220101	0.10937
-0.122382	0.565772	-0.500082
0.161038	0.0252594	0.920908
-0.11943	0.58313	-0.435694
-0.0219846	0.192774	-0.956598
-0.152348	0.567687	-0.355653
-0.180485	0.521849	-0.365105
0.403081	0.0203597	0.765442
0.199237	0.0286429	-0.966879
0.144284	0.0518174	-0.972301
0.179919	0.0800571	0.958634
0.161819	-0.186433	0.128048
0.396027	0.0331985	0.789825
0.0652679	0.0604185	-0.964845
0.141333	-0.163893	0.140973
0.233179	0.0195734	0.943236
0.233179	0.0195734	0.943236
-0.180011	-0.109687	-0.267402
0.106397	-0.170594	0.127659
0.225411	0.0414969	0.958073
0.225411	0.0414969	0.958073
0.0893021	0.106471	-0.978606
0.0631556	0.107233	-0.974107
0.15661	0.765609	-0.147785
-0.0417152	0.0971337	-0.938497
0.247514	0.103275	0.980761
-0.0157239	0.0528301	-0.93997
-0.207634	-0.0314476	-0.343028
-0.00869922	0.0923225	-0.951705
-0.194272	-0.0593081	-0.336731
0.193206	-0.220584	0.126475
0.0426334	0.476208	-0.926857
0.250298	0.0649148	0.968312
0.170736	-0.33797	0.307963
0.198779	-0.0521725	-0.927082
0.21513	-0.411733	0.149088
0.1966	-0.140933	0.171596
0.363425	0.038518	0.852247
-0.211895	-0.0226727	-0.28173
0.350254	0.0676058	0.884525
0.122011	-0.35326	0.226572
0.311783	0.0282906	0.910778
0.144883	-0.0317653	-0.937469
0.17086	-0.166134	0.142603
0.199011	-0.165072	0.145824
0.151139	-0.328339	0.245066
0.28078	-0.00350925	0.909182
0.164795	-0.144629	0.165286
0.179705	0.77302	-0.123494
0.132099	0.764869	-0.131993
0.198551	-0.125374	0.194654
0.108481	0.762611	-0.117373
-0.204541	-0.0491007	-0.236643
0.167733	-0.127037	0.190344
0.128274	-0.147907	0.156582
0.0606402	-0.0394757	0.422862
0.0386392	-0.0272635	0.452064
0.0402139	-0.0282799	0.483195
0.0804102	0.0167287	-0.953352
0.0223967	0.737283	-0.158376
0.0108534	0.733111	-0.11736
-0.0362424	0.3411	-0.944106
0.384706	-0.233972	0.0726808
0.453809	-0.190471	0.0530108
0.462967	-0.166037	0.0758593
0.198372	-0.191839	0.129239
-0.0475518	-0.0111677	-0.899218
0.176558	0.794792	0.525851
-0.0101725	0.0134403	-0.929167
0.205472	0.778164	0.526219
0.502706	-0.176577	0.0347149
0.0608342	0.751796	-0.0795129
0.0225151	0.735698	-0.0817701
0.0986726	-0.14564	0.153664
-0.244786	0.0877039	-0.353381
0.530694	-0.216733	-0.0692223
-0.237172	0.0554291	-0.350319
0.0893296	-0.0501681	0.395785
0.0502777	0.462355	0.723377
0.112823	-0.194586	0.11292
0.541747	-0.196874	-0.0383624
0.0764774	0.754932	-0.114275
0.0352915	0.399193	-0.957676
0.0308696	0.355027	-0.966479
-0.242218	0.0920281	-0.294853
0.209553	0.793487	0.495624
0.560397	-0.142437	0.0338145
0.124983	-0.0581089	0.407546
0.196856	-0.335805	0.352054
0.209718	0.803906	0.468614
-0.24488	0.199253	-0.664176
-0.220974	0.00462767	-0.286332
0.0967886	-0.0585992	0.500058
-0.221622	0.0103416	-0.256067
-0.234868	0.0655972	-0.261203
0.5736	-0.0969652	0.0761441
-0.250328	0.152368	-0.611789
-0.253594	0.215484	-0.611742
0.158894	0.599828	0.643525
0.205375	-0.329899	0.295932
-0.259163	0.217256	-0.556832
-0.258569	0.153513	-0.500919
-0.261836	0.218808	-0.501019
-0.262024	0.219809	-0.444033
0.252783	0.802634	0.468738
-0.257845	0.15509	-0.401862
0.580598	-0.0736961	0.0894582
0.593508	-0.0490141	0.0880284
0.180078	0.596857	0.620685
0.206449	-0.0679246	0.413264
-0.227459	0.0796817	-0.662517
0.479566	-0.0174503	0.335422
0.0279293	-0.194862	0.0766277
0.203522	-0.323549	0.26803
0.581074	-0.167023	-0.0329029
-0.221145	0.0329172	-0.608107
0.178363	-0.321136	0.249547
-0.245223	0.0893025	-0.55501
-0.257011	0.252055	-0.348969
0.198858	0.811868	0.445928
0.198858	0.811868	0.445928
-0.239776	0.0913677	-0.610436
-0.258539	0.220799	-0.355664
0.592001	-0.138066	-0.00373817
0.614515	-0.0953526	-0.00332939
0.142618	-0.135544	0.615701
-0.25164	0.105609	-0.44132
-0.247557	0.0878859	-0.497072
0.628332	-0.0695146	-0.0179046
-0.229823	0.0261025	-0.494373
-0.246301	0.088466	-0.382335
-0.22918	0.0245308	-0.377772
-0.254066	0.189695	-0.30285
0.60802	-0.153504	-0.0696737
0.00631467	0.245629	-0.967995
-0.247874	0.123999	-0.301441
-0.0282674	0.24516	-0.954623
-0.245652	0.12634	-0.271497
-0.17934	-0.0266967	-0.660108
0.0305671	0.310926	-0.972167
-0.122269	-0.110916	-0.608693
0.634995	-0.109285	-0.107887
-0.104596	-0.111037	-0.663396
-0.110073	-0.0892068	-0.71075
0.0494323	0.413013	0.755509
0.152864	-0.300483	0.188114
0.0429691	0.432954	0.725372
0.260713	-0.338585	0.379682
0.11814	-0.307422	0.166364
-0.200574	-0.0265485	-0.549101
0.364354	-0.167631	0.118754
-0.194346	-0.0215103	-0.605237
0.608828	-0.165536	-0.211733
-0.12815	-0.129615	-0.497571
-0.127033	-0.120092	-0.552055
-0.161204	-0.0697595	-0.604798
0.433802	-0.153488	0.107411
0.304662	-0.328028	-0.0974941
0.0997658	-0.0839635	0.604879
0.323297	-0.32932	-0.0691582
0.370182	-0.12802	0.167466
0.363956	-0.31712	-0.0421896
-0.212738	-0.0189643	-0.433438
0.160853	0.640256	0.662477
0.175356	-0.272966	0.157993
-0.20432	-0.0308569	-0.491599
-0.169493	-0.08395	-0.491282
-0.206646	-0.032974	-0.373545
0.357368	-0.303338	-0.188188
-0.174204	-0.0896854	-0.360126
-0.122609	-0.148447	-0.394393
-0.126292	-0.139139	-0.445812
0.274943	-0.344348	0.352126
0.175306	-0.143226	0.596666
0.122965	-0.268323	0.129382
-0.00524451	0.214434	0.645092
0.15358	-0.267397	0.144477
-0.00987317	0.182611	0.626278
-0.0164666	0.221393	0.609503
-0.195568	-0.0832594	-0.207299
0.352843	-0.200106	0.099646
0.40549	-0.291405	-0.20913
-0.0210097	0.196411	0.592228
0.10638	-0.291086	0.134928
0.377831	-0.200357	0.0883914
0.429775	-0.286535	-0.184833
0.0012717	0.15552	0.656173
0.188807	0.702561	0.6145
0.293716	0.706681	-0.459994
-0.00278247	0.125027	0.631587
0.479869	-0.236393	-0.0426686
0.13633	-0.0993822	0.581642
-0.193141	-0.0859862	-0.152039
-0.0116854	0.135419	0.603943
0.189623	-0.0882063	0.524001
-0.00621251	0.153004	0.630375
0.504443	-0.232987	-0.071297
0.328427	0.732149	-0.339354
0.564187	-0.212114	-0.121306
0.168006	-0.235904	0.126669
0.187807	0.643358	0.637504
-0.215407	-0.0086746	-0.222269
-0.206977	-0.0410916	-0.208113
0.00283248	0.0956162	0.639012
0.469461	-0.253133	-0.0656451
-0.05266	0.226921	0.488765
0.291034	-0.220616	0.118326
0.505906	-0.24888	-0.122175
-0.037062	0.193051	0.537057
0.338737	0.705155	-0.438622
-0.0532774	0.189045	0.479823
0.353008	-0.232565	0.0930175
0.424716	-0.28678	-0.100928
0.34806	0.708889	-0.415008
0.35598	0.696978	-0.459851
-0.0384381	0.120274	0.493328
0.416558	0.684666	-0.445762
-0.19722	-0.0589451	-0.124494
0.426178	-0.287564	-0.128551
-0.0252691	0.12843	0.54955
0.202206	-0.431058	0.349575
-0.204955	-0.0189993	-0.121219
0.431083	-0.278298	-0.0640121
0.387649	0.733924	-0.287624
0.252879	-0.339929	-0.0833115
0.464879	-0.27177	-0.132593
0.379449	-0.0618904	0.579794
-0.0114901	0.0742265	0.564335
0.225891	-0.370164	0.0122546
0.407865	0.720373	-0.322648
0.0971845	0.403819	-0.969059
0.506683	-0.254689	-0.150303
-0.087276	0.224183	0.373049
0.260436	-0.36408	0.00629116
0.558119	-0.226177	-0.185835
-0.0783754	0.224652	0.402402
0.438587	0.71033	-0.326006
-0.0823296	0.161671	0.371781
-0.0903991	0.19267	0.358217
0.563296	-0.219348	-0.156015
-0.0700236	0.185385	0.421856
0.450243	0.681781	-0.407029
0.146552	0.470962	-0.947521
0.233001	-0.402651	0.117881
0.449607	0.688133	-0.38149
0.470917	0.668079	-0.426754
-0.0634359	0.0852108	0.374521
0.532064	0.627337	-0.441057
0.546065	0.646911	-0.332955
0.347294	-0.0645966	0.779984
0.590814	0.595979	-0.335433
0.580075	0.591434	-0.39907
-0.0526334	0.111008	0.434241
-0.0357293	0.0210415	0.37944
0.457066	-0.273755	-0.242197
-0.217269	0.235558	-0.759928
-0.230161	0.158623	-0.713062
-0.0271913	0.047055	0.452653
-0.232864	0.218772	-0.713631
0.283146	0.775893	0.534343
0.552251	-0.222202	-0.254621
0.398241	0.524891	0.578818
0.401164	0.519385	0.537895
-0.203383	0.0463279	-0.71115
0.30191	0.323749	0.970499
0.20825	-0.143973	0.587131
0.267512	-0.396897	0.122792
0.142172	-0.28183	-0.370876
0.275794	0.812251	0.446457
0.275794	0.812251	0.446457
0.11462	-0.263995	-0.422677
0.110851	-0.270483	-0.394109
-0.147995	-0.0489668	-0.709898
0.336713	0.541645	0.512998
-0.216721	0.0159417	-0.165888
-0.214249	0.0220043	-0.136223
-0.224581	0.0849424	-0.139736
0.208304	-0.119296	0.570607
0.341002	-0.331419	-0.018302
0.126541	-0.37423	0.133614
0.417757	-0.0414535	0.350481
0.203389	-0.333749	-0.115116
0.203389	-0.333749	-0.115116
-0.232326	0.107778	-0.173083
0.269969	-0.32066	-0.160779
-0.184828	0.164503	-0.822427
-0.238426	0.0993553	-0.234257
0.386353	-0.0486891	0.361183
0.250178	-0.329606	-0.127256
-0.233461	0.0705877	-0.230644
0.243795	-0.314621	-0.206191
0.392646	0.519469	0.478547
0.314623	-0.306667	-0.217572
0.443945	-0.0829767	0.21216
0.34578	-0.298903	-0.242941
0.307515	-0.349651	0.00303049
0.47983	-0.0739046	0.202633
0.418175	0.506441	0.458467
0.218316	-0.0755983	0.474297
0.423787	-0.099859	0.193507
0.248423	-0.307598	-0.252768
0.22464	-0.0832093	0.502516
0.297253	-0.387515	0.143253
-0.125957	-0.0313865	-0.792645
0.356538	0.376738	0.900351
0.246836	-0.303884	-0.279497
0.0903596	-0.296434	-0.281172
0.0900011	0.322306	-0.9842
0.174069	-0.302824	-0.289038
-0.128682	0.168034	-0.890164
0.315972	0.365032	0.952236
-0.0727535	0.111339	-0.92448
-0.086436	0.219314	-0.923927
0.275912	0.541438	0.443739
0.13009	-0.386054	0.252676
-0.122791	0.217951	-0.897187
0.272914	-0.298145	-0.304665
0.387102	-0.0532315	0.334775
0.216401	-0.304219	-0.283756
0.216401	-0.304219	-0.283756
0.280662	0.546794	0.49087
0.206026	-0.30065	-0.308126
0.206026	-0.30065	-0.308126
0.290026	0.71499	0.60494
0.220948	-0.294631	-0.33848
0.220948	-0.294631	-0.33848
0.416021	0.512661	0.388562
-0.0780238	0.0765371	-0.914455
-0.236137	0.135797	-0.179926
0.328396	-0.287911	-0.320475
0.29297	0.737009	0.586799
-0.231349	0.139569	-0.148195
0.327502	-0.087287	0.258466
0.220192	-0.0709004	0.446486
0.386498	0.522519	0.387519
0.306931	-0.0821819	0.279667
-0.0956353	-0.00301915	-0.86403
0.346334	-0.0974694	0.229064
0.386351	-0.0949007	0.219638
0.364518	0.527133	0.408361
0.312666	-0.115094	0.20341
-0.239567	0.195224	-0.181275
0.281028	-0.271818	0.152662
0.283891	-0.251087	0.133208
0.320634	-0.0675119	0.481785
0.299632	0.539027	0.389972
0.2828	-0.070939	0.33502
0.248964	0.718433	0.593042
0.407053	-0.267089	-0.328663
0.472794	-0.253342	-0.299682
0.146834	0.579692	0.632563
-0.247402	0.223652	-0.236863
0.278177	0.540301	0.412121
-0.254048	0.220767	-0.29625
0.28121	-0.271738	-0.409959
0.109534	0.246691	-0.99162
-0.25124	0.190887	-0.272684
0.278441	-0.0769026	0.308339
0.0823871	0.246489	-0.987303
0.252707	-0.090746	0.267658
0.394488	-0.258057	-0.3706
0.0839422	0.297348	-0.985559
0.240826	-0.082582	0.294932
0.403766	-0.0380803	0.469201
0.110872	0.297909	-0.989645
0.318931	0.748178	-0.253039
0.468118	-0.235041	-0.354858
0.345026	0.748325	-0.235467
0.435539	-0.249514	-0.352301
0.304401	0.756963	-0.200427
0.451689	-0.231389	-0.387046
0.27204	-0.0661905	0.392944
-0.197574	-0.0386314	-0.0948063
-0.1919	-0.0662321	-0.0966332
0.534699	-0.202635	-0.344525
0.274453	0.774727	-0.126013
0.269594	0.82581	0.546631
0.269594	0.82581	0.546631
0.265594	-0.424977	0.312488
-0.187707	-0.0349327	-0.0414131
0.353942	-0.0533673	0.422739
0.237074	-0.41993	0.18513
-0.0450854	0.299415	0.494734
-0.0316487	0.278841	0.550922
0.255066	0.842898	0.52041
0.276178	0.742183	-0.313145
0.222883	0.69275	0.718702
0.151932	0.501637	-0.92986
0.114342	-0.36343	0.166355
-0.0735369	0.258852	0.415395
0.399274	-0.0420013	0.38286
-0.0711406	0.291714	0.410496
0.276589	-0.401904	0.156156
0.423147	-0.0289615	0.428325
-0.0660378	0.260947	0.439676
0.446424	-0.0208642	0.401194
0.262792	0.746307	-0.286528
0.00474329	0.320431	0.659927
0.280464	0.61104	0.620262
0.238934	-0.0747548	0.850987
0.238934	-0.0747548	0.850987
0.2484	-0.0979057	0.82535
0.303103	0.666364	0.638373
-0.202383	-0.0102315	-0.0924372
0.272772	0.647398	0.628511
0.205351	0.761605	-0.18817
0.205351	0.761605	-0.18817
-0.00681651	0.340438	0.608741
0.278055	0.870923	0.438859
0.278055	0.870923	0.438859
0.182242	0.765059	-0.164361
-0.0289545	0.366184	0.499506
0.0473824	-0.301626	-0.0092096
0.0497079	-0.306547	-0.0403897
-0.0207036	0.343168	0.554131
0.0302216	-0.281775	0.000633347
0.205003	0.40731	-0.976017
0.205003	0.40731	-0.976017
0.237845	0.73789	-0.341895
0.161173	0.447224	-0.959832
-0.0736218	0.329579	0.378539
-0.0653255	0.358391	0.380832
0.00552149	-0.263002	-0.0129417
-0.0533883	0.367115	0.411278
-0.0543188	0.33554	0.437887
0.23319	0.744395	-0.301875
0.181243	0.674816	0.718315
-0.0643554	0.330527	0.408035
-0.201012	0.0401758	-0.0461627
0.175846	0.747298	-0.266681
0.175846	0.747298	-0.266681
0.139769	0.742203	-0.280416
0.15972	0.666748	0.694528
0.0136475	0.373434	0.664261
0.304296	-0.373453	0.30875
0.0059419	0.39332	0.616621
-0.199894	0.0881452	-0.0182574
0.254545	-0.0581515	0.865571
0.32221	-0.351372	0.212575
0.306642	0.808698	0.528454
-0.00403984	0.399916	0.562724
-0.00340536	0.430752	0.506378
-0.210301	0.121907	-0.0495347
0.174887	0.732134	0.63593
0.172728	0.733943	-0.344202
-0.222776	0.115859	-0.11113
0.185006	0.743171	-0.298408
0.185006	0.743171	-0.298408
-0.219895	0.0891943	-0.109544
0.160078	0.739405	-0.30994
0.302483	0.862451	0.416169
0.220085	-0.0104013	0.91606
0.220085	-0.0104013	0.91606
-0.0304882	0.40173	0.447466
-0.0369971	0.424554	0.392932
0.0413763	-0.0349987	0.390676
0.30065	-0.391093	0.336888
0.181527	-0.326906	-0.139443
-0.0400311	0.400016	0.41669
0.161386	-0.318917	-0.170013
0.0492698	0.722857	-0.29861
-0.0117958	-0.0312838	0.32026
0.10934	-0.307782	-0.212877
0.113098	-0.304491	-0.243698
0.0162843	-0.0744261	0.244831
0.176828	0.726549	-0.37632
0.135359	-0.0651353	0.344244
0.239959	-0.0260239	0.900855
0.239959	-0.0260239	0.900855
0.23164	0.351038	-0.98986
0.0989125	-0.056056	0.361046
0.120274	-0.323958	-0.116385
0.135492	0.720972	-0.376971
0.0560545	-0.0451001	0.360352
0.0992002	-0.31721	-0.133153
0.11562	0.724161	-0.351126
0.112558	-0.312431	-0.180014
0.314792	-0.377306	0.215213
0.124037	-0.319079	-0.147429
0.077945	-0.30579	-0.19707
0.0561613	-0.303593	-0.182171
0.200915	0.324393	-0.993585
0.200915	0.324393	-0.993585
0.0727572	-0.316475	-0.0776584
0.0711852	0.721021	-0.325378
0.144505	0.323599	-0.99068
0.0485556	0.711551	-0.337012
0.240936	-0.0752393	0.325549
0.0457422	-0.305536	-0.0757353
0.0175389	0.71681	-0.288026
0.194227	-0.0675247	0.381658
0.0667373	-0.311523	-0.112228
-0.0108539	-0.285712	-0.143812
0.105981	0.693619	-0.461286
0.159568	-0.0647131	0.377448
0.172702	0.697492	-0.497984
0.326384	0.620712	0.66328
0.0100167	-0.293351	-0.181343
0.306476	-0.387905	0.249523
0.209431	-0.0772253	0.316198
-0.206245	0.198992	-0.0208699
-0.212098	0.147749	-0.0508437
0.176461	-0.0784091	0.303938
0.0656139	0.704752	-0.376433
-0.203809	0.13595	-0.0193043
0.121937	0.711746	-0.401428
-0.00683951	0.663458	-0.426924
0.0453458	0.679718	-0.446548
0.111688	0.702338	-0.429189
0.0279659	-0.11857	0.172482
0.0462973	-0.100025	0.210653
0.205791	0.572859	0.575443
-0.213614	0.230629	-0.0518296
0.0251676	0.697415	-0.35696
0.00860723	0.6792	-0.393506
-0.0393546	0.686337	-0.31291
-0.0730176	0.653457	-0.34836
0.30869	0.110016	0.946709
-0.0534327	0.645422	-0.40853
-0.227101	0.231462	-0.113354
-0.238612	0.225062	-0.175818
0.15619	-0.100237	0.239527
-0.234196	0.197333	-0.149527
0.224057	0.247967	-0.999195
0.224057	0.247967	-0.999195
0.161386	-0.35868	0.507577
0.19421	0.247201	-0.998726
0.195058	0.298996	-0.996198
0.195058	0.298996	-0.996198
0.35018	0.19573	-0.989631
0.224793	0.299843	-0.996571
0.246835	0.84242	0.0882993
0.377304	0.195963	-0.985087
0.375901	0.145313	-0.981396
0.348931	0.14469	-0.985697
0.136773	-0.394768	0.291323
0.18707	0.849979	0.141289
0.2536	-0.0428425	-0.93242
0.191264	0.841722	0.108566
-0.0571587	-0.269496	-0.216996
0.151594	-0.40813	0.325544
0.307351	-0.0586075	-0.918871
0.254577	0.0352588	-0.968745
-0.0402285	-0.267507	-0.261072
0.257699	0.730803	0.678142
0.257699	0.730803	0.678142
0.309415	0.0365023	-0.966228
0.298353	-0.00438538	-0.95077
0.245687	0.640684	0.624528
0.211586	-0.337579	0.570233
0.211586	-0.337579	0.570233
-0.110857	-0.229119	-0.13185
0.133981	0.559767	0.605026
-0.0867595	-0.248675	-0.242878
0.258837	0.118073	-0.989376
0.229678	0.808492	-0.0105566
0.229678	0.808492	-0.0105566
0.264713	0.143442	-0.99291
0.315284	0.119	-0.986035
0.23122	0.822376	0.0303839
0.23122	0.822376	0.0303839
0.17427	-0.377014	0.49022
0.17427	-0.377014	0.49022
0.0350394	0.264764	0.758122
0.204625	0.816175	0.0197073
0.183102	0.859691	0.428733
0.266934	0.701602	0.709047
0.266934	0.701602	0.709047
0.0442691	0.492597	0.566757
0.177231	0.826382	0.0729488
-0.084582	0.680578	-0.100854
0.185782	0.845786	0.476033
0.0239283	0.312776	0.720564
0.18104	0.817645	0.0391632
0.0376811	0.324239	0.755349
0.309475	0.686381	0.703511
0.208689	0.85787	0.475647
0.208689	0.85787	0.475647
0.153885	0.811477	0.052636
-0.100018	0.662207	-0.0707496
0.194165	0.820077	0.538767
0.151246	0.817814	0.0833173
0.0341006	0.366742	0.732781
0.342929	-0.318745	0.138447
0.219645	0.791409	0.597956
0.212898	-0.392735	0.483705
0.317695	-0.371029	0.143844
0.215191	0.799983	-0.0348426
0.215191	0.799983	-0.0348426
0.271386	0.645438	0.7683
0.222498	-0.366941	0.528956
0.194528	0.789702	-0.0622932
0.329828	-0.355658	0.119617
0.138137	0.467333	0.893477
-0.143827	-0.19581	-0.115657
-0.0775804	0.669955	-0.049682
0.166192	0.794749	-0.0267694
0.1052	-0.350911	0.134568
0.137598	0.79107	-0.00669109
0.0493938	0.310014	0.787369
-0.158263	-0.181433	-0.168239
0.0995892	0.77565	0.00904318
0.00546085	-0.21792	0.040991
-0.128909	-0.217585	-0.211233
-0.0154766	-0.220284	0.0226333
-0.17387	-0.111002	-0.0577537
0.0967773	-0.341984	0.0756368
-0.15385	-0.181061	-0.222359
-0.0600213	-0.221368	-0.0231903
-0.166618	-0.161207	-0.20069
-0.175633	-0.134725	-0.225296
-0.1365	-0.191864	-0.26155
-0.0941689	-0.209342	-0.0423061
0.0961186	0.227623	0.887923
0.0904657	-0.333341	0.0131262
-0.122197	-0.212816	-0.102822
0.226046	-0.417122	0.42077
0.299654	0.801932	0.501761
0.104199	-0.329342	0.159798
-0.0531804	0.675082	-0.0252027
0.0813192	-0.317506	0.0922755
-0.0105937	-0.159387	0.0966695
0.287331	-0.313433	0.569866
-0.0276081	-0.189802	0.0498547
-0.143613	-0.111826	0.027411
0.119785	0.387071	0.900781
0.177067	0.199925	0.979558
-0.0700251	-0.201366	7.12E-05
0.0468944	-0.293599	0.0194986
-0.112203	-0.112269	0.0776538
0.0266725	0.474312	0.533403
0.0675937	-0.305982	0.0624107
-0.138978	-0.0491451	0.0839146
-0.119243	-0.0886608	0.0906594
0.0985118	0.539561	0.621188
0.178807	0.167033	0.977083
-0.112002	-0.0551198	0.130465
-0.0626611	-0.126024	0.110711
0.00299682	-0.136551	0.133952
-0.0721737	-0.0839625	0.15819
-0.0214403	-0.10055	0.177086
-0.0814944	-0.0561475	0.177641
-0.0321577	-0.164426	0.0783437
0.0289923	0.488494	0.452039
-0.0470605	-0.0564316	0.222697
-0.0142387	-0.0173704	0.355147
-0.100119	-0.142338	0.0559107
0.311759	0.758171	0.587417
0.294399	-0.380657	0.422494
0.115222	0.208157	0.916825
0.32174	0.6803	0.665718
0.104897	0.388202	0.878831
0.0468808	-0.26966	0.0472174
0.151346	0.162796	0.954363
0.0902555	0.373494	0.857981
0.138369	-0.368015	0.356498
-0.122099	-0.188432	-0.040749
0.318033	0.718358	0.649208
0.256635	-0.332611	0.571282
0.0118355	0.690584	0.029009
0.336331	0.622766	0.693017
-0.107941	-0.161792	0.0220442
-0.0767779	-0.15004	0.0668277
0.234842	0.589512	0.594972
-0.052968	-0.177677	0.0478144
0.0978523	0.346047	0.87741
-0.0549728	-0.14618	0.0880463
-0.0347634	-0.14317	0.105095
0.238596	-0.402411	0.460677
0.150685	-0.40144	0.36347
0.492527	-0.0298705	-0.886295
0.525465	0.0331553	-0.901263
0.532476	0.0783324	-0.911651
0.110302	0.319729	0.902446
0.257681	-0.419865	0.387709
0.134042	-0.359903	0.288802
0.274584	-0.403881	0.413269
0.531733	-0.032151	-0.849449
0.518205	-0.0172694	-0.877269
0.31368	0.638036	0.752081
0.31368	0.638036	0.752081
0.0131775	0.21126	0.700239
0.0313416	0.202445	0.750342
-0.108372	0.648425	-0.0489615
0.0197921	0.174141	0.716435
0.23883	-0.385529	0.49617
0.23883	-0.385529	0.49617
-0.0210086	0.00174678	0.387914
0.288695	0.714185	0.687353
0.580481	-0.0638723	-0.707743
0.291155	0.67021	0.734649
0.291155	0.67021	0.734649
0.545328	-0.0839828	-0.74113
0.542681	-0.0682335	-0.780577
-0.0891185	-0.0158978	0.202393
0.54442	-0.044771	-0.81719
0.0953046	0.308173	0.880228
0.56161	-0.0495487	-0.781557
0.0824707	0.333688	0.852985
0.607348	-0.0221143	-0.730189
0.0804946	0.296065	0.855776
0.250624	0.676664	0.738482
0.594997	-0.00943278	-0.781837
-0.0589705	-0.104261	0.143871
0.0629691	0.192748	0.824616
0.297666	0.731899	0.661631
0.585331	0.0524598	-0.855204
-0.0937854	-0.0621428	0.154337
0.596191	0.138119	-0.872145
-0.0907483	0.640117	-0.00152533
0.257029	0.793331	0.599393
0.257029	0.793331	0.599393
0.12787	-0.381365	0.185502
0.136589	-0.114332	0.208315
0.617815	0.120676	-0.842363
0.0596195	-0.116406	0.186697
0.640244	0.116711	-0.80518
0.0176165	0.143299	0.705184
0.11849	-0.36732	0.204947
0.621805	0.0357063	-0.783031
0.133946	-0.0873926	0.265155
0.114885	-0.0997919	0.232144
0.132546	-0.389226	0.214915
0.175049	-0.218258	0.692995
-0.0866491	-0.109785	0.110829
0.074781	-0.0984729	0.223185
0.292473	-0.343067	0.515108
0.29015	-0.332161	0.476543
0.29015	-0.332161	0.476543
0.645105	0.0814451	-0.77438
0.0453724	0.165038	0.783
0.145464	-0.24657	0.633829
0.187339	-0.429697	0.30761
0.187339	-0.429697	0.30761
-0.16965	-0.0641533	0.000255125
0.241653	-0.070458	0.355514
0.640751	0.0254541	-0.718862
0.0917455	-0.0712542	0.292102
0.619208	-0.0209386	-0.697238
-0.15561	-0.0846408	0.0236481
0.62702	0.00142076	-0.719
-0.146363	-0.0692216	0.0553258
0.203119	-0.433071	0.271726
0.132913	-0.0751673	0.300475
0.0478867	-0.0671082	0.278443
-0.0190893	-0.0669963	0.233285
0.0145788	-0.0307347	0.361602
0.567528	0.200319	-0.904765
0.112076	0.235865	0.91289
0.276903	0.860453	0.471041
0.276903	0.860453	0.471041
0.276903	0.860453	0.471041
0.276903	0.860453	0.471041
0.59916	0.200435	-0.876947
0.582759	0.169229	-0.889714
0.0672512	0.0846672	0.816828
0.176933	-0.423078	0.350784
0.176933	-0.423078	0.350784
0.00845635	0.448917	0.521796
-0.0359635	0.665025	0.016373
0.612786	0.22439	-0.863436
0.612786	0.22439	-0.863436
0.0252475	0.476975	0.50156
0.639504	0.224314	-0.828287
0.650926	0.197311	-0.807256
0.295255	0.775625	0.607424
0.645377	0.143211	-0.805745
0.117271	0.103868	0.903102
0.175803	-0.425712	0.274991
0.175803	-0.425712	0.274991
0.294884	-0.364263	0.463187
0.184695	-0.408256	0.152608
0.184695	-0.408256	0.152608
0.0860544	0.2672	0.86904
0.178044	-0.416053	0.194647
0.178044	-0.416053	0.194647
0.254782	0.855792	0.493321
0.20691	0.542721	0.370165
0.670805	0.19514	-0.764866
0.661574	0.224444	-0.78896
0.219392	0.541225	0.402345
0.691221	0.194602	-0.704533
0.683474	0.135533	-0.703627
0.663064	0.0772284	-0.719413
0.24103	-0.115371	0.212308
0.0446678	-0.00875494	0.710191
0.262617	-0.101477	0.238992
0.230897	-0.096201	0.254717
0.27423	-0.0848224	0.281389
0.214801	0.543587	0.465768
0.152577	-0.411738	0.280545
0.174207	0.582615	0.815894
-0.162505	-0.144992	-0.268166
0.315399	-0.099267	0.234133
0.296516	-0.352534	0.43973
0.209799	0.553493	0.521048
0.045188	0.00792606	0.729508
0.368111	-0.0696689	0.288326
0.190006	-0.339858	-0.0873988
0.190006	-0.339858	-0.0873988
0.327982	-0.0621577	0.354581
0.141544	-0.358506	0.326617
-0.188532	-0.0931083	-0.121058
0.475106	-0.0920768	0.176649
-0.177368	-0.130915	-0.116923
-0.174443	-0.146432	-0.175071
0.464853	-0.13178	0.121976
0.398553	-0.0783115	0.248463
0.11866	0.528996	0.383708
-0.164933	-0.105938	-0.0201321
0.103696	0.523446	0.40789
-0.183458	-0.0972319	-0.0902898
0.139417	-0.346491	-0.0279777
0.406385	-0.0617293	0.284368
0.154851	-0.34121	-0.0648178
0.449023	-0.049396	0.279785
0.147787	0.53788	0.490846
0.23709	0.774942	0.526686
0.144545	0.533988	0.462151
0.0895645	-0.324944	-0.055776
0.207875	0.590759	0.823639
-0.16015	-0.175143	-0.126219
0.113806	-0.338432	-0.0272705
0.00895275	0.644493	0.0864852
-0.153713	-0.177724	-0.0950654
0.269355	0.785074	0.513407
0.0749869	0.363897	0.831721
-0.148549	-0.139713	-0.0116147
0.204238	-0.375867	0.0312577
0.163931	0.534559	0.860829
0.0496029	0.510022	0.378007
0.0349639	0.672916	0.0745883
0.051515	0.335546	0.787012
-0.14177	-0.202796	-0.141643
0.306826	0.831355	0.466838
0.306826	0.831355	0.466838
0.0504071	0.503116	0.433286
-0.119398	-0.227231	-0.160295
0.0712463	0.51324	0.412428
0.157558	-0.357087	-0.00515783
0.428903	-0.209988	0.051365
0.133742	-0.359424	0.0373899
0.10513	-0.345724	0.0419976
0.0957338	0.52415	0.508828
-0.157537	-0.158681	-0.0668516
0.258549	0.773695	0.625
0.258549	0.773695	0.625
0.191554	-0.313707	0.595666
0.125249	-0.349018	0.00587979
0.186121	-0.397632	0.112852
0.186121	-0.397632	0.112852
0.230648	-0.234876	0.132652
0.224166	0.850018	0.502872
0.430995	-0.181996	0.075909
0.123512	0.537571	0.532161
0.159509	0.847606	0.304878
-0.21912	0.26876	-0.0817358
0.317467	-0.205927	0.110966
-0.208227	0.321712	-0.0503245
-0.211329	0.283564	-0.0508898
-0.224198	0.287041	-0.112157
-0.215046	0.321198	-0.0808812
0.296277	-0.188974	0.122414
-0.221809	0.313888	-0.111591
0.156608	-0.394394	0.13936
0.403926	-0.122202	0.16498
0.210436	-0.248511	0.673815
0.183601	0.782286	0.587517
0.2867	-0.270672	0.626516
0.171773	-0.385605	0.0836498
0.171773	-0.385605	0.0836498
-0.23716	0.25431	-0.173891
-0.241793	0.254446	-0.204486
-0.243162	0.285196	-0.234768
0.297982	-0.135838	0.171899
-0.236163	0.31364	-0.203604
0.371557	-0.143867	0.143809
-0.239365	0.31575	-0.23424
0.114395	-0.359044	0.0955237
-0.235125	0.283091	-0.173558
0.20008	-0.19344	0.728267
0.293348	-0.158226	0.145541
0.23377	0.86548	0.469673
0.23377	0.86548	0.469673
-0.254057	0.279776	-0.338888
-0.25265	0.25004	-0.291906
0.240325	0.811766	0.430522
0.240325	0.811766	0.430522
-0.255168	0.249699	-0.320187
-0.250109	0.3002	-0.319924
-0.251427	0.276427	-0.302706
0.214376	-0.0857688	0.840005
0.214376	-0.0857688	0.840005
-0.19491	0.416713	-0.0475748
-0.20872	0.403665	-0.108748
0.180408	-0.104375	0.812224
0.481982	0.222444	0.621087
-0.215087	0.424128	-0.19826
0.472694	0.199294	0.647099
-0.21571	0.428939	-0.227797
0.488523	0.195806	0.594836
0.232966	0.882717	0.409216
-0.222809	0.402173	-0.229872
0.480253	0.191958	0.621307
-0.224251	0.36681	-0.170885
0.211516	0.871724	0.438362
-0.227148	0.370436	-0.201282
0.054957	0.274052	0.805538
-0.219178	0.393547	-0.169745
-0.237086	0.376461	-0.352952
0.505922	0.212841	0.540055
0.147382	-0.142542	0.751707
-0.22831	0.407824	-0.350573
0.514032	0.211755	0.511999
0.168502	-0.125803	0.784632
0.201457	0.753323	0.562275
-0.222025	0.424366	-0.31928
-0.226621	0.403423	-0.291069
0.510397	0.17728	0.512172
-0.234173	0.373613	-0.293174
0.518068	0.174663	0.483526
-0.238656	0.363423	-0.323879
0.180324	0.736869	0.595167
-0.177311	0.49582	-0.0420033
-0.111967	-0.180205	-0.326824
0.137456	-0.129063	0.183737
0.313294	-0.19597	0.67197
0.5435	0.180804	0.399954
0.188241	-0.0839924	0.836084
0.541855	0.212998	0.417661
0.238372	-0.143095	0.168771
-0.189211	0.490004	-0.100127
0.492503	0.47701	-0.897223
-0.108224	-0.219993	-0.273089
0.236158	-0.173176	0.139199
0.541251	0.408312	-0.901006
0.467178	0.141989	0.647627
0.4773	0.16219	0.62165
0.154351	-0.0829859	0.821186
0.562613	0.423259	-0.873721
-0.192495	0.499326	-0.158522
0.480717	0.135181	0.595557
-0.116131	-0.231716	-0.185712
0.233945	-0.204159	0.12694
-0.189788	0.513189	-0.213758
0.47323	0.133484	0.622146
-0.0967737	-0.246492	-0.212925
0.0658126	-0.138647	0.154646
0.5084	0.413474	-0.920922
0.496956	0.112203	0.513907
0.0985632	-0.13047	0.174612
0.502754	0.107814	0.486128
-0.182533	0.526376	-0.299795
-0.0728397	-0.252397	-0.122589
-0.186462	0.519042	-0.271368
0.497639	0.147488	0.540998
-0.197023	0.490709	-0.34008
0.504594	0.144111	0.513058
0.57602	0.321929	-0.894336
-0.186124	0.515064	-0.334521
0.154563	-0.213702	0.118873
0.565328	0.378699	-0.891081
-0.19985	0.48366	-0.280818
-0.0945735	-0.247945	-0.173405
-0.202371	0.478314	-0.312007
0.588402	0.34678	-0.878157
0.522521	0.119747	0.427058
0.529658	0.146556	0.425674
0.539433	0.151593	0.39633
-0.15238	0.528295	0.0139477
-0.134979	0.503817	0.0787938
0.0432178	-0.144413	0.139241
-0.151619	0.494388	0.0448071
0.0794158	-0.19844	0.0988034
0.594234	0.24926	-0.883032
0.457645	0.0754236	0.640675
0.591649	0.298799	-0.882973
0.0452877	-0.176447	0.10281
0.468246	0.106605	0.623655
-0.109599	0.583409	0.0516739
0.468646	0.082053	0.600806
0.0665111	-0.251758	0.0739563
0.477252	0.0574014	0.525681
-0.0679701	-0.262824	-0.161841
0.477983	0.0433301	0.491674
0.548497	0.480821	-0.840712
0.482917	0.0876086	0.544204
-0.0205865	-0.269212	-0.279506
0.512986	0.497701	-0.860698
0.487642	0.0825956	0.517072
0.527032	0.510576	-0.828227
0.584339	0.430737	-0.842211
0.496958	0.0568665	0.438091
-0.001386	-0.283117	-0.251397
0.608026	0.426877	-0.808073
0.525548	0.0786133	0.372115
0.563856	0.489946	-0.805737
0.00975637	-0.29047	-0.222806
-0.0273163	-0.282323	-0.196148
-0.0928738	0.524199	0.140384
0.0664253	-0.283347	0.0755806
0.614128	0.389047	-0.828008
-0.0339598	0.612607	0.0980311
0.636204	0.355287	-0.809426
0.340057	0.449205	-0.955664
0.63099	0.328057	-0.829438
0.60602	0.324569	-0.863984
-0.0630318	0.569527	0.128201
0.260648	-0.28509	0.627539
-0.0889513	0.550366	0.11826
0.21382	0.724702	0.589232
0.301246	-0.249058	0.628569
0.648726	0.251163	-0.813354
0.648726	0.251163	-0.813354
0.217561	0.0690009	0.970973
0.217561	0.0690009	0.970973
0.644256	0.303737	-0.814037
-0.0166972	0.495833	0.310703
0.117593	-0.132954	0.70163
0.136183	-0.157937	0.71867
0.576797	0.492874	-0.77728
0.552643	0.510166	-0.790934
0.0437889	0.382232	0.753539
0.595812	0.486185	-0.745961
0.0575243	0.00691606	0.760904
0.620667	0.4634	-0.724817
0.136779	0.806997	0.200804
0.634452	0.440963	-0.725273
0.622682	0.433594	-0.768571
0.332714	0.294053	0.942453
0.602959	0.464914	-0.767935
-0.0444724	0.534454	0.193901
-0.00265034	0.566602	0.186572
0.108118	0.785162	0.0866219
0.316206	0.733097	0.615068
0.0983058	-0.0336531	0.804928
-0.0275513	0.666037	-0.384879
0.641222	0.412986	-0.747866
0.117422	-0.0485807	0.820873
0.2803	0.755895	0.561139
0.64945	0.419552	-0.71382
0.667627	0.365079	-0.724308
-0.0197299	0.585557	0.146347
0.667884	0.334996	-0.747976
0.0360714	0.398901	0.724172
0.651374	0.3315	-0.790642
0.0685991	0.0052296	0.784171
-0.195666	0.273632	0.0129167
0.248689	0.741363	0.571536
-0.196818	0.247527	0.0128431
0.311075	0.698469	0.631413
0.685301	0.253556	-0.727612
0.685301	0.253556	-0.727612
-0.178976	0.249138	0.0764632
-0.188655	0.239277	0.0436598
-0.174249	0.273658	0.088166
0.679343	0.309417	-0.728683
-0.175205	0.308618	0.0751277
0.262938	-0.227385	0.68999
0.26684	-0.198237	0.718057
0.118603	-0.0979152	0.760315
0.026626	0.338913	0.72103
-0.185022	0.381679	0.0121227
0.0778081	0.691949	-0.437178
0.236947	-0.244966	0.677887
0.236947	-0.244966	0.677887
-0.162792	0.398529	0.0737028
0.174658	0.832483	0.445444
0.174658	0.832483	0.445444
0.205649	0.48554	-0.942438
-0.171202	0.460173	0.0112064
0.121536	0.0307432	0.885813
0.175354	0.782892	0.553329
-0.168689	0.43716	0.0347627
-0.139751	0.253565	0.203373
0.257949	0.452065	0.957942
-0.149501	0.253303	0.172579
0.0677714	0.754918	0.00562185
0.271059	0.216341	0.989374
0.188539	0.83122	0.51244
0.0632632	0.746224	0.0311791
-0.134154	0.275425	0.21548
-0.134477	0.308185	0.201883
0.0396823	0.69199	-0.390594
0.456091	0.220703	0.698907
0.233039	0.185565	0.994962
0.233039	0.185565	0.994962
0.446769	0.192719	0.721719
-0.119108	0.391366	0.1969
0.285199	0.177732	0.978582
0.446804	0.224691	0.725035
-0.153327	0.330535	0.13584
0.437319	0.217707	0.749532
0.0379384	0.639244	0.110838
0.317916	0.18865	0.953729
0.308288	0.154215	0.95743
0.437435	0.143272	0.735994
-0.10828	0.448051	0.18364
0.449551	0.164312	0.708493
-0.124402	0.469177	0.131368
0.250439	0.152318	0.989252
-0.138108	0.414811	0.132624
-0.136828	0.44455	0.118182
0.260141	0.456065	-0.957479
0.235522	0.710302	-0.456243
0.358946	0.101088	0.882752
0.314188	0.43408	-0.964209
0.203222	0.70473	-0.476074
0.203222	0.70473	-0.476074
0.437119	0.0967263	0.720711
-0.0963092	0.284883	0.331042
0.219689	0.834428	0.0686844
0.219689	0.834428	0.0686844
0.248216	0.556175	0.863492
-0.117491	0.264565	0.270526
0.140367	0.694973	-0.487886
-0.104579	0.306868	0.293665
-0.0965799	0.348913	0.291009
0.14517	0.710357	-0.422636
-0.081352	0.367056	0.322137
0.0557167	0.0424506	0.778334
-0.0852095	0.387685	0.291448
-0.106763	0.349867	0.260198
-0.0542886	0.438082	0.323541
0.423844	0.167787	0.775871
-0.0602864	0.456819	0.284499
-0.0720953	0.462457	0.249891
0.0237047	0.280439	0.726036
0.0356422	0.297954	0.75541
-0.0875171	0.427465	0.248683
0.0273164	-0.297761	-0.0962916
0.111045	0.00127696	0.855201
0.210035	0.15895	0.989069
0.210035	0.15895	0.989069
-0.139952	0.618192	-0.0624728
0.221074	0.125562	0.986126
0.221074	0.125562	0.986126
0.365909	0.208868	0.895195
-0.157519	0.591746	-0.0830252
0.367445	0.14633	0.881775
0.379876	0.192487	0.869866
0.130162	0.147862	0.929309
0.150608	0.0864258	0.937119
0.197522	0.860696	0.16871
-0.107945	0.0546438	0.223671
0.0890376	-0.0859529	0.656029
0.0852051	0.716534	-0.354458
-0.124602	0.643356	-0.0791129
-0.0772292	0.0650655	0.314105
-0.0977608	0.0602404	0.254194
0.228939	-0.313	0.464013
0.225112	0.889892	0.283843
0.104293	0.713481	-0.381854
0.226769	0.890519	0.347916
0.130378	-0.338394	-0.053629
-0.156485	0.605528	-0.12209
0.511723	0.314566	-0.93861
0.480193	0.304466	-0.953946
0.17061	-0.320202	0.463039
-0.168023	0.577808	-0.185517
0.164418	0.848201	0.183008
0.0388283	-0.293378	-0.247025
0.256102	0.00410913	0.925801
0.181364	0.870322	0.367495
0.084584	-0.0762926	0.694698
0.195316	0.873248	0.406038
0.339157	0.822193	0.135126
-0.130811	-0.00837983	0.1267
0.23919	0.260086	0.998924
0.23919	0.260086	0.998924
0.23919	0.260086	0.998924
0.0941937	-0.320269	0.132068
0.238226	0.723678	-0.400541
0.196613	0.279368	0.990095
0.088049	-0.298289	0.112969
0.235716	0.717275	-0.42672
0.208099	0.719217	-0.415127
0.208099	0.719217	-0.415127
0.184575	0.234147	0.985185
0.581921	0.586202	-0.425304
-0.124199	0.650267	-0.21358
0.60766	0.563343	-0.383875
0.0754942	-0.0683589	0.637188
0.611066	0.564541	-0.354337
0.375318	0.772613	0.104703
0.650195	0.505678	-0.372241
0.60702	0.553383	-0.470825
-0.136646	0.639881	-0.171945
-0.075872	-0.0109305	0.232857
0.645598	0.499675	-0.494439
0.2379	0.298515	0.998051
0.2379	0.298515	0.998051
0.666212	0.473711	-0.406868
0.665073	0.470987	-0.465385
-0.142987	0.591842	-0.312181
0.159424	0.295642	0.965063
-0.127845	0.621457	-0.284105
-0.144423	0.613369	-0.240357
-0.162507	0.570797	-0.279268
0.0697416	0.733043	-0.272968
0.356638	0.801188	0.107666
0.60288	0.535381	-0.58287
-0.157369	0.594499	-0.222876
0.0680522	-0.0485464	0.710779
0.584968	0.565859	-0.530609
0.342704	0.361876	-0.98157
0.165543	-0.332155	-0.109983
0.584739	0.576039	-0.477179
0.341133	0.407539	-0.970734
-0.114082	0.0322796	0.191678
0.60648	0.549557	-0.498639
0.368263	0.382709	-0.97374
0.138831	-0.331126	-0.0970557
0.635752	0.486659	-0.609108
-0.146542	0.0652303	0.134275
0.643646	0.496958	-0.523701
-0.179547	0.163916	0.0720851
0.148889	0.837512	0.210468
0.66007	0.470532	-0.524095
0.655492	0.463898	-0.58078
-0.188076	0.152447	0.041522
0.406832	0.746538	0.0478496
0.00734545	-0.0182495	0.395525
0.587026	0.509571	-0.716895
-0.141627	0.186824	0.195584
0.568834	0.514136	-0.750609
-0.152252	0.219695	0.165631
-0.00985528	0.00507291	0.43169
0.165987	0.858645	0.257874
0.566045	0.539106	-0.694256
-0.161734	0.196126	0.133797
0.572614	0.549453	-0.643778
0.0278949	-0.0236302	0.425464
0.582621	0.55526	-0.586811
-0.138503	0.153502	0.195829
0.399444	0.761373	0.0262572
0.59964	0.531432	-0.611722
0.63824	0.452958	-0.690077
0.146761	-0.285639	0.587776
0.622571	0.476503	-0.690837
0.629865	0.486312	-0.637541
0.645889	0.462123	-0.636925
-0.11652	0.206354	0.277947
0.0816634	-0.0297111	0.776275
0.679276	0.444786	-0.408143
-0.0124479	0.0382878	0.508441
0.677629	0.449717	-0.379149
-0.00986249	0.0438884	0.533433
0.697507	0.389825	-0.381003
0.676188	0.444527	-0.495735
0.00292675	0.0230986	0.56043
0.165469	0.844001	0.373025
0.678933	0.442113	-0.466342
0.171531	0.866736	0.322241
0.697734	0.386018	-0.496882
0.163373	0.84528	0.340797
0.707674	0.351131	-0.412687
-0.170551	0.0739421	0.0730407
0.707846	0.349997	-0.46877
0.0110163	0.0789159	0.660223
0.443716	0.280018	0.733859
0.443716	0.280018	0.733859
0.0205041	0.0461977	0.675207
0.00440915	0.0517839	0.61348
0.14496	0.729894	-0.347481
0.497804	0.213019	0.567662
-0.124086	0.0704782	0.194617
0.490525	0.149663	0.568407
0.696448	0.385176	-0.526186
0.0319315	-0.0232703	0.522758
0.494967	0.181002	0.56799
0.70463	0.35459	-0.526581
0.701064	0.349862	-0.583378
-0.154077	0.107063	0.133666
0.689253	0.378844	-0.610559
0.259135	0.330073	-0.992725
0.666181	0.435196	-0.609384
0.260083	0.367662	-0.986152
0.670014	0.4368	-0.581658
0.31574	0.355158	-0.985737
0.469988	0.0678048	0.578011
0.315269	0.329675	-0.989562
0.403784	0.275185	0.82934
0.0835118	-0.00908237	0.801279
-0.0878344	0.101864	0.316633
0.0289319	-0.0191914	0.568262
0.26548	0.583695	0.588993
0.484691	0.11942	0.568828
-0.107732	0.0982888	0.256819
0.47773	0.0917929	0.571497
0.520378	0.0885205	0.400587
0.682967	0.34627	-0.688792
-0.18075	-0.0329919	-0.0134695
0.674652	0.375235	-0.688659
0.68385	0.38145	-0.63729
0.488367	0.0292835	0.421036
0.692557	0.351507	-0.637868
0.453947	0.320112	0.700058
0.220762	0.728334	-0.380776
0.220762	0.728334	-0.380776
-0.156823	-0.00374709	0.0709168
0.148732	-0.266502	0.56386
0.0180372	0.0194031	0.638471
0.0940761	0.729734	0.101739
-0.118022	-0.00531203	0.155292
-0.105113	-0.00268052	0.182887
-0.172399	-0.0314281	0.0141036
0.136752	0.819526	0.17021
-0.138089	0.0264038	0.13286
-0.126092	0.0294486	0.162612
0.0484958	-0.0393072	0.580411
0.406038	0.347614	0.817897
0.714095	0.318336	-0.418758
0.71239	0.324073	-0.390129
-0.151563	-0.0374415	0.0638121
0.720528	0.258076	-0.420044
0.720528	0.258076	-0.420044
-0.0653413	0.0309147	0.308474
0.425375	0.312229	0.778728
0.721475	0.224706	-0.47053
0.719988	0.257251	-0.500868
0.719988	0.257251	-0.500868
-0.0866758	0.0242347	0.247536
0.0826365	-0.328247	0.0457541
0.712523	0.322285	-0.498467
0.0430238	-0.0339667	0.610526
0.714169	0.317588	-0.471128
0.176693	-0.27021	0.539525
0.176693	-0.27021	0.539525
0.0196505	0.619571	0.124381
-0.186036	0.0443612	0.0130133
-0.179454	0.00445761	0.013803
0.718628	0.258234	-0.527827
0.718628	0.258234	-0.527827
-0.163727	0.0331317	0.0730515
0.719572	0.225739	-0.526013
0.258075	0.563015	0.547241
0.715247	0.22549	-0.581149
-0.0256256	0.639556	0.0660415
0.71104	0.256477	-0.609923
0.71104	0.256477	-0.609923
0.095747	0.743009	-0.241912
0.704001	0.318386	-0.611123
0.465007	0.218045	0.672894
0.707313	0.319446	-0.583335
0.0324935	-0.0163059	0.635377
0.463859	0.189038	0.672313
0.148862	-0.212353	0.604881
0.428747	0.392797	0.753637
0.0935823	0.014802	0.837139
0.461607	0.160894	0.672359
0.107976	0.737988	-0.281249
0.397507	0.387396	0.828462
0.697683	0.194857	-0.679475
0.414078	0.394153	0.790363
0.697537	0.225583	-0.685125
0.529505	0.295406	-0.930227
0.404362	0.205997	0.824962
0.706835	0.256479	-0.636765
0.706835	0.256479	-0.636765
0.707984	0.225196	-0.634131
0.182003	0.700008	0.689752
0.16384	-0.175147	0.606451
0.521976	0.259346	-0.9357
0.0932874	-0.336257	0.105089
0.405124	0.156492	0.815185
0.400065	0.0753082	0.802096
0.0868823	0.0509145	0.842951
0.390263	0.357325	0.848064
-0.00193932	0.660458	0.0573443
0.354016	0.239699	0.915166
-0.0649568	0.657188	-0.0020705
0.210818	0.745915	-0.287526
0.181256	0.422063	0.954802
0.0577939	0.0695757	0.79307
0.383465	0.121691	0.848701
-0.0880398	0.653041	-0.0239712
0.350618	0.762853	0.152653
0.319301	0.8528	0.30882
0.0220441	-0.283377	-0.0252546
-0.11771	0.093188	0.225924
-0.0068284	0.69178	0.00355894
0.205665	0.393558	0.97901
0.0311655	0.0448498	0.712679
0.00564336	-0.277651	-0.0488986
0.387058	0.771545	0.00267801
-0.0967547	0.142492	0.316922
0.431038	0.260412	0.767443
0.431038	0.260412	0.767443
-0.115799	0.139598	0.257653
0.427414	0.223495	0.774877
0.377479	0.227141	0.877957
-0.214065	0.202347	-0.0531706
-0.21356	0.174685	-0.0528411
0.307072	0.836094	0.389582
-0.219174	0.146497	-0.0829306
-0.221125	0.212105	-0.0840279
-0.227946	0.20151	-0.116594
0.128432	0.751776	-0.213237
0.430661	0.286952	0.767799
-0.229358	0.170971	-0.12756
-0.225606	0.143793	-0.11536
0.389468	0.295272	0.856713
0.434788	0.246773	-0.972003
0.424524	0.221859	-0.974876
0.424524	0.221859	-0.974876
0.349656	0.298212	0.920852
0.254288	-0.258682	0.548557
-0.20643	0.0343919	-0.0760651
0.156577	0.75843	-0.189295
0.444682	0.371547	0.714185
-0.206913	0.0854101	-0.0485296
-0.216631	0.0639049	-0.10868
0.327468	-0.13599	0.657217
-0.210803	0.0281744	-0.106151
0.333154	0.83215	0.22453
0.0238309	-0.293411	-0.0651647
-0.212988	0.0810786	-0.0788327
0.197341	0.752613	-0.238297
0.197341	0.752613	-0.238297
0.372552	0.221691	-0.986793
0.372552	0.221691	-0.986793
-0.197145	-0.0133164	-0.0663595
-0.0179545	-0.258746	-0.0436845
-0.194275	0.00191356	-0.0409594
-0.132491	0.110796	0.195423
-0.159091	0.150864	0.133676
0.22561	0.756703	-0.216567
0.3437	0.24755	-0.991537
0.342964	0.299491	-0.989557
0.370782	0.285847	-0.986113
-0.240034	0.164522	-0.192203
-0.24406	0.193711	-0.211831
-0.247939	0.192266	-0.242306
-0.239948	0.132524	-0.210544
0.307944	0.865792	0.35969
-0.247359	0.159946	-0.253268
-0.243044	0.129222	-0.241159
0.319193	-0.126413	0.750025
0.474178	0.261085	0.645937
-0.227987	0.0429797	-0.228525
-0.221726	0.0164083	-0.226226
0.480361	0.292888	0.621873
0.480361	0.292888	0.621873
-0.221023	0.0223468	-0.196863
0.483289	0.256966	0.617506
-0.228439	0.0805243	-0.169879
0.491528	0.252736	0.591454
-0.224197	0.0539142	-0.168638
0.491798	0.278207	0.587126
0.491798	0.278207	0.587126
-0.231406	0.0757238	-0.200185
0.34049	0.819354	0.192628
0.472898	0.350776	0.627121
-0.199961	-0.0659978	-0.180542
-0.200123	-0.0582908	-0.15226
0.469514	0.320758	0.650381
-0.20741	-0.0342227	-0.17982
0.258001	0.752492	-0.242127
-0.206694	-0.026941	-0.150735
0.48212	0.340176	0.598586
0.476994	0.323004	0.624416
0.468274	0.385861	0.625596
0.142592	-0.204107	0.677454
-0.0815859	-0.239103	-0.0956144
0.499698	0.246197	0.564429
0.272928	-0.214514	0.587912
-0.258374	0.187806	-0.362575
0.330734	-0.0972739	0.766873
0.296558	0.747368	-0.26958
-0.256453	0.188701	-0.332786
-0.251247	0.120872	-0.360181
0.46543	0.251624	0.672764
0.628944	-0.0937189	-0.35601
-0.256334	0.154187	-0.372619
-0.0479211	-0.269581	-0.141618
0.599319	-0.12371	-0.390389
-0.252693	0.156472	-0.313452
0.510883	0.273386	0.523382
0.510883	0.273386	0.523382
0.581742	-0.12459	-0.461085
-0.249748	0.12221	-0.330975
0.650007	-0.050422	-0.395982
0.26555	0.195149	-0.997424
0.516337	0.24701	0.507968
0.6586	-0.0247917	-0.459953
0.259778	0.221908	-0.998545
0.259778	0.221908	-0.998545
0.524598	0.247175	0.479541
0.455164	0.346028	0.689588
0.603221	-0.0961144	-0.493752
0.315155	0.24818	-0.994857
0.241287	0.745824	0.661042
0.458587	0.370654	0.66933
0.640669	-0.0487882	-0.493613
0.317408	0.221508	-0.994566
0.317408	0.221508	-0.994566
0.527084	0.275687	0.466232
0.527084	0.275687	0.466232
0.531568	0.229089	0.455173
-0.218922	-0.00398846	-0.346811
0.520032	0.303128	0.480089
-0.228537	0.0246871	-0.348895
0.502678	0.27212	0.551836
0.502678	0.27212	0.551836
-0.236611	0.0578061	-0.321298
0.508791	0.317651	0.513303
-0.220012	-0.000286587	-0.316745
0.491509	0.328052	0.570789
0.696191	0.0627914	-0.406194
-0.235856	0.0611991	-0.291587
0.39053	-0.0426671	0.413588
0.496652	0.296433	0.565894
0.677371	0.00622404	-0.372037
-0.228828	0.0320456	-0.289346
0.498565	0.330855	0.543297
0.654521	-0.0464004	-0.364816
-0.17841	-0.0885323	-0.328406
0.485992	0.357874	0.573161
0.663357	-0.0242353	-0.398245
-0.159817	-0.123366	-0.311673
0.703886	0.094012	-0.463939
-0.195698	0.134546	0.0111885
0.534431	0.266793	0.44275
0.672687	0.00312633	-0.460639
-0.191699	0.0879446	0.0119884
0.203513	0.671052	0.736338
0.6717	0.0048427	-0.490431
0.694423	0.0633168	-0.493065
-0.198021	-0.0561115	-0.305139
-0.176131	0.117876	0.0723077
0.523711	0.323694	0.455116
-0.202317	-0.0494039	-0.274063
-0.196496	-0.0696116	-0.259213
0.222397	0.725369	0.681934
0.483317	0.391229	0.557862
0.721075	0.226745	-0.413325
0.505579	0.468661	0.339988
0.719675	0.259697	-0.391456
0.719675	0.259697	-0.391456
0.238486	0.63632	0.780834
0.252049	0.886295	0.24895
0.252049	0.886295	0.24895
0.71892	0.194893	-0.376414
0.218273	0.653931	0.759804
0.711541	0.131693	-0.37471
0.558442	0.247612	0.364293
0.697089	0.066149	-0.377961
0.549776	0.247777	0.393489
0.2999	0.736414	-0.335025
0.704707	0.0951987	-0.406909
-0.0432083	0.706771	-0.105085
0.552558	0.310133	0.364508
0.552558	0.310133	0.364508
0.719594	0.193126	-0.491866
0.560994	0.278808	0.350207
0.720092	0.193321	-0.463295
0.543722	0.277505	0.408424
0.711269	0.126997	-0.460557
0.544132	0.308823	0.393223
0.544132	0.308823	0.393223
0.710719	0.127057	-0.489151
0.278544	0.554816	0.527165
0.325011	-0.0596949	0.386252
0.215444	0.772293	0.622865
0.532359	0.386688	0.369945
0.288604	-0.181316	0.607221
0.534969	0.347842	0.39797
0.283784	0.879492	0.248088
0.60154	-0.092577	-0.523186
-0.0142518	0.720992	-0.10236
0.524253	0.382976	0.400644
0.581077	-0.114042	-0.519623
0.527147	0.344766	0.427433
0.316969	0.859003	0.263292
0.576792	-0.106454	-0.575917
0.655717	-0.020197	-0.519659
0.503327	0.450904	0.378419
0.183402	0.722025	0.665157
0.638849	-0.0458156	-0.523468
0.650988	-0.0148304	-0.575864
0.231346	0.777724	-0.119385
0.231346	0.777724	-0.119385
0.595412	-0.0797219	-0.609077
0.631079	-0.0357975	-0.608608
0.66612	0.0120944	-0.575773
-0.0278651	0.698555	-0.0431633
0.662936	0.0148232	-0.603261
0.503479	0.40857	0.445573
0.274306	-0.077082	0.839958
0.686884	0.071519	-0.606041
0.286144	-0.0491931	0.863407
0.699072	0.0994105	-0.578231
0.702533	0.0959204	-0.521724
0.307913	0.869752	0.32814
0.693661	0.0652135	-0.522284
0.280606	0.886745	0.325806
0.280606	0.886745	0.325806
0.251053	0.877596	0.206521
0.251053	0.877596	0.206521
0.269244	0.887424	0.364609
0.269244	0.887424	0.364609
0.256154	-0.300519	0.495504
0.256154	-0.300519	0.495504
0.325138	-0.360907	0.185624
0.71154	0.193933	-0.60254
0.156724	-0.23015	-0.604733
0.714647	0.193613	-0.575628
-0.103569	0.17405	0.310701
0.0896632	-0.227823	-0.567719
0.706474	0.130068	-0.574018
-0.0939503	0.171779	0.339913
0.0295292	-0.201834	-0.608743
0.703533	0.131309	-0.601217
0.0925578	-0.212797	-0.636078
0.273491	-0.13182	0.784156
-0.075878	-0.143478	-0.626598
0.280182	0.763618	-0.172861
-0.0271031	-0.175302	-0.615551
-0.0300645	-0.188759	-0.552372
0.156181	-0.247878	-0.520674
0.101382	-0.254881	-0.451157
-0.107721	0.203866	0.305233
0.16389	-0.264085	-0.450912
0.569529	-0.0835871	-0.683898
0.594068	-0.0618857	-0.673459
0.595916	-0.0717376	-0.63665
0.466779	-0.215843	-0.41913
0.026623	-0.221113	-0.514575
0.576494	-0.0927072	-0.632614
0.294662	-0.0887731	0.817096
0.480268	-0.218309	-0.387819
0.0892457	-0.236402	-0.523899
0.637102	0.000488795	-0.683808
-0.0138196	-0.22603	-0.420312
0.650515	0.0244069	-0.682822
0.0406547	-0.242754	-0.43812
0.644566	-0.00788792	-0.631554
-0.124169	0.223497	0.254952
0.280021	-0.0657855	0.4185
0.0919241	-0.245247	-0.484645
0.6287	-0.0307523	-0.636089
-0.0824136	-0.16379	-0.519238
0.251945	0.891279	0.289099
0.251945	0.891279	0.289099
-0.0299332	-0.199127	-0.503657
-0.0258349	-0.211064	-0.458561
0.233479	-0.325916	0.426263
0.488842	-0.236982	-0.325204
-0.0749777	-0.1853	-0.435041
0.682027	0.105989	-0.682567
0.689831	0.134889	-0.678518
-0.13322	0.221725	0.226059
0.32535	0.752674	-0.217746
0.692046	0.102667	-0.631831
-0.130989	0.178017	0.226135
0.350933	-0.252485	-0.435615
0.682917	0.0735308	-0.632539
-0.122321	0.182407	0.25439
0.34292	-0.261611	-0.407158
0.224991	0.789527	-0.0736659
0.224991	0.789527	-0.0736659
0.420428	-0.244833	-0.384147
-0.215288	0.264501	-0.760088
0.370527	-0.256622	-0.400159
0.28833	0.837488	0.0928206
-0.200036	0.27762	-0.792089
0.390367	-0.0466907	0.501493
0.262423	-0.32844	0.434629
0.193835	-0.267754	-0.443273
0.265059	0.834937	0.0703308
0.222419	-0.267027	-0.447066
0.222419	-0.267027	-0.447066
0.378341	-0.0473996	0.449845
0.330019	0.391993	0.932761
-0.203192	0.314438	-0.771569
0.252972	-0.268426	-0.434775
0.316768	-0.261489	-0.428553
0.356018	-0.057671	0.481082
-0.168116	0.244489	-0.849019
0.323467	-0.0475436	0.838237
0.325417	0.839311	0.16883
-0.163296	0.296948	-0.849285
-0.178876	0.271589	-0.831172
0.337636	0.788966	-0.0249891
0.357477	0.736853	-0.299796
0.355679	0.778888	-0.0460556
0.325833	0.738369	-0.313682
-0.188383	0.368089	-0.772196
-0.142555	0.220385	0.196388
0.291023	-0.317424	0.500018
-0.167367	0.424491	-0.76221
0.224375	-0.224253	-0.639992
0.224375	-0.224253	-0.639992
0.223872	-0.23466	-0.59674
0.223872	-0.23466	-0.59674
0.234231	0.35725	0.992559
0.328688	-0.00865722	0.869241
0.37506	-0.270134	-0.349858
-0.147549	0.397923	-0.830585
0.222918	-0.243805	-0.555062
0.222918	-0.243805	-0.555062
0.293509	0.351382	0.973366
0.157658	-0.222295	-0.63774
0.344447	-0.278469	-0.346738
0.221738	-0.25201	-0.516225
0.221738	-0.25201	-0.516225
0.125066	-0.216495	-0.644857
0.287377	-0.256813	-0.469972
0.0643768	-0.193193	-0.681332
0.319047	-0.0605951	0.418366
0.37209	-0.196409	-0.670299
-0.153307	0.347414	-0.849044
0.0347171	-0.184371	-0.679957
0.422213	-0.190088	-0.630889
0.0317196	-0.19338	-0.644502
0.330986	-0.271244	-0.38231
0.357048	-0.214375	-0.613716
0.00267826	-0.182576	-0.641875
0.337385	-0.242377	-0.498771
-0.0775742	0.342927	-0.920698
0.308368	-0.279066	-0.369052
0.353539	-0.23345	-0.525231
0.283514	-0.332745	0.449259
0.417414	-0.216925	-0.514662
0.254944	-0.285558	-0.36799
0.413971	-0.233317	-0.437634
-0.0992989	0.31408	-0.910086
-0.0634336	-0.135731	-0.682584
0.488032	-0.150679	-0.662418
-0.069912	-0.140688	-0.652107
0.219513	-0.283459	-0.382203
0.219513	-0.283459	-0.382203
0.479507	-0.182242	-0.548823
0.222496	-0.273955	-0.4186
0.222496	-0.273955	-0.4186
0.478529	-0.168577	-0.611609
0.250421	-0.27548	-0.407414
0.530448	-0.137592	-0.605943
-0.0386458	-0.0428598	-0.881422
0.467791	-0.202192	-0.480532
-0.106843	0.509501	-0.753511
0.478525	-0.190565	-0.511901
0.533385	-0.158305	-0.498513
0.19001	-0.23523	-0.592448
-0.113034	0.0389058	-0.872685
0.513965	-0.196509	-0.401818
0.122396	-0.234015	-0.566837
-0.0727877	-0.0291254	-0.86541
0.557306	-0.17895	-0.356515
0.580054	-0.155708	-0.354049
0.3603	-0.289601	-0.284519
0.131045	0.78099	0.173847
0.288722	-0.0718769	0.475389
0.268274	0.598075	0.209269
-0.00188197	-0.201489	-0.556096
0.0600545	-0.210797	-0.612031
-0.130274	0.431105	-0.829831
0.0579594	-0.220601	-0.565437
0.240141	-0.0681777	0.415439
-0.103658	-0.132537	-0.587182
-0.105166	-0.137873	-0.559321
-0.0898644	0.409382	-0.892314
-0.0822505	-0.158475	-0.54525
-0.0565692	-0.170897	-0.565217
-0.0552574	-0.165502	-0.591454
-0.0795395	-0.147765	-0.599376
-0.197845	0.22098	0.0113278
-0.197793	0.183101	0.0107351
-0.180684	0.211447	0.0725173
0.177075	0.565739	0.836484
0.12486	-0.251059	-0.486414
0.0599414	-0.23865	-0.4795
0.287327	-0.189994	-0.739931
-0.131522	0.106721	-0.878301
0.334969	0.0454765	0.895639
0.00131499	-0.222347	-0.464797
0.520302	-0.119502	-0.697376
0.28436	-0.154047	-0.818552
-0.0525009	-0.196447	-0.45554
-0.105262	-0.153343	-0.480043
0.490177	0.0155034	0.388283
0.500436	-0.0965458	-0.789714
-0.101828	-0.162224	-0.44361
0.281847	-0.102924	-0.884462
-0.0116163	0.720939	-0.230741
0.373321	-0.0573487	0.525415
-0.0260726	0.720236	-0.19989
0.457351	0.00269192	0.486171
0.492926	-0.05665	-0.858567
0.366563	0.65761	0.12593
0.0130146	-0.00351002	0.530056
0.185925	-0.294246	-0.337982
0.346162	-0.336678	0.0899331
-0.0630684	0.182911	-0.936802
0.625935	-0.107399	-0.316303
0.419957	-0.0303682	0.514032
-0.0805853	0.145772	-0.924001
0.637462	-0.085443	-0.324241
0.206993	0.807762	0.301902
0.266639	0.824071	0.039001
0.663195	-0.028257	-0.249033
0.189949	0.819978	0.41765
0.669842	-0.01336	-0.340352
-0.117402	0.59565	-0.398356
0.680234	0.0138504	-0.343894
-0.135836	0.588677	-0.354477
0.221099	0.816226	0.393947
0.671961	-0.0047691	-0.282457
-0.113243	0.625293	-0.323265
-0.116744	0.143995	-0.898059
0.352812	0.689362	0.120923
0.275301	0.783312	-0.0921651
0.196164	0.800686	0.275185
-0.101235	0.674402	-0.215068
0.642948	-0.0918664	-0.196492
0.340549	-0.074503	0.539557
0.633371	-0.106166	-0.25028
0.199502	0.789247	0.249908
0.664685	-0.0232447	-0.220869
-0.126686	0.636193	-0.249674
0.672033	0.000985899	-0.224225
0.669363	0.00193976	-0.166267
0.0345708	0.726673	-0.266358
0.400902	0.606992	0.1659
0.014705	0.725553	-0.247201
0.448178	0.630552	0.112415
-0.163362	0.560452	-0.319503
-0.175109	0.538055	-0.327788
0.645339	-0.0050773	-0.0209273
0.303541	0.823692	0.0622957
-0.0908398	-0.040107	-0.834249
0.155121	0.793587	0.222821
-0.055214	-0.0568104	-0.85323
-0.0588138	0.685226	-0.285825
-0.0694848	-0.0699224	-0.820615
0.648136	-0.0745319	-0.146372
0.349112	0.553942	0.586488
0.279294	-0.304034	-0.26349
0.0945591	-0.186501	-0.725703
-0.136524	0.0322608	-0.841164
0.159178	-0.199602	-0.715425
0.653879	0.0035006	-0.0492871
-0.0881546	0.650532	-0.324253
-0.169483	0.561861	-0.251352
-0.121339	-0.00092573	-0.835684
0.66055	-0.0102451	-0.105604
0.224945	-0.201779	-0.716935
0.224945	-0.201779	-0.716935
-0.102207	0.648234	-0.29489
0.16335	-0.17156	-0.787452
0.433589	0.653217	0.0946255
-0.105798	0.654571	-0.269379
0.306305	-0.301299	-0.264158
-0.15038	0.013684	-0.804129
0.362954	0.542261	0.564917
-0.106389	-0.0495111	-0.799271
0.169623	-0.126918	-0.859733
-0.142342	0.626633	-0.203974
0.67951	0.0220292	-0.255991
-0.235392	0.27623	-0.688529
4360	1597	4393	4393
5034	5040	4391	4391
4391	1726	7	7
5040	4393	1726	1726
4393	5040	4360	4360
1726	4391	5040	5040
1694	5006	1700	1700
5006	1694	4396	4396
1700	1690	1694	1694
5006	1597	29	29
1597	5006	4393	4393
29	1700	5006	5006
4951	1726	4396	4396
1726	4951	7	7
4393	4396	1726	1726
4396	4393	5006	5006
36	5152	4363	4363
4353	1597	4360	4360
4353	29	1597	1597
4353	4332	40	40
4332	4353	5152	5152
5040	4363	4360	4360
4363	5040	5034	5034
5152	4360	4363	4363
4360	5152	4353	4353
4372	4348	1566	1566
1566	1544	4372	4372
1664	4374	19	19
4348	4374	1664	1664
4374	4348	4372	4372
5034	4391	4374	4374
5034	1544	4363	4363
1544	5034	4372	4372
36	4363	1544	1544
4374	4401	19	19
4374	4372	5034	5034
4374	4391	4401	4401
19	4401	1766	1766
1766	1758	4924	4924
1758	1766	4401	4401
1715	4971	7	7
4971	1715	4402	4402
4391	7	4971	4971
4391	4971	4401	4401
4924	1758	4402	4402
4401	4402	1758	1758
4402	4401	4971	4971
1379	4284	5260	5260
4313	5260	4284	4284
1427	4313	4306	4306
4273	4306	4313	4313
4313	4284	4273	4273
4334	5260	4313	4313
4313	1427	4334	4334
74	1314	5346	5346
1314	4253	5346	5346
5357	5346	4253	4253
4284	5357	1348	1348
1348	4273	4284	4284
5357	4253	79	79
79	1348	5357	5357
1379	5346	5357	5357
5357	4284	1379	1379
1337	74	5315	5315
1327	1337	4294	4294
67	1337	1327	1327
4294	5315	1389	1389
5315	4294	1337	1337
5346	1379	5306	5306
74	5346	5315	5315
5315	5306	1389	1389
5306	5315	5346	5346
5306	1379	4317	4317
1390	5307	1491	1491
4318	1491	5307	5307
1379	5260	4317	4317
4319	1491	4318	4318
1491	4319	47	47
4334	4317	5260	5260
4319	4318	4335	4335
1164	1186	237	237
1186	1164	5662	5662
237	99	1164	1164
1184	1186	1168	1168
1168	5662	1273	1273
5662	1168	1186	1186
4197	88	5698	5698
99	4197	1164	1164
5662	1249	1273	1273
1164	5698	5662	5662
5698	1164	4197	4197
1249	5662	5698	5698
1108	520	547	547
520	1108	135	135
547	111	1108	1108
1123	1136	1128	1128
1128	114	1184	1184
1136	520	114	114
135	114	520	520
114	1128	1136	1136
4173	99	237	237
111	1106	1108	1108
1106	4173	1108	1108
1186	114	135	135
114	1186	1184	1184
1108	237	135	135
237	1108	4173	4173
1186	135	237	237
449	1134	5742	5742
4191	1213	91	91
453	449	1213	1213
5742	1213	449	449
1213	4191	453	453
5728	105	1184	1184
1128	1184	105	105
105	1134	1128	1128
1134	105	5742	5742
1123	1128	1134	1134
5733	1213	5742	5742
1213	5733	91	91
5742	5728	5733	5733
5728	5742	105	105
91	5733	4224	4224
5733	5728	4224	4224
5633	4224	5728	5728
1259	5633	1273	1273
1168	1273	5633	5633
5633	5728	1168	1168
1184	1168	5728	5728
81	4224	5633	5633
5633	1259	81	81
1130	148	4117	4117
1013	148	1130	1130
1130	1004	1013	1013
1046	1013	1004	1004
4124	873	1004	1004
873	4124	816	816
1004	4117	4124	4124
4117	1004	1130	1130
1044	4117	4111	4111
4117	1044	4124	4124
148	4111	4117	4117
5437	1320	1318	1318
1320	951	1318	1318
157	1318	951	951
951	1320	1013	1013
4085	148	1013	1013
5437	4085	1320	1320
1013	1320	4085	4085
951	1275	157	157
1275	951	4101	4101
976	157	1275	1275
4097	4101	1027	1027
4101	4097	1275	1275
951	1013	1046	1046
134	1027	1046	1046
4101	1046	1027	1027
1046	4101	951	951
1004	1030	1046	1046
1030	1004	4132	4132
134	1030	4129	4129
134	1046	1030	1030
4129	4132	1082	1082
4132	4129	1030	1030
873	816	1070	1070
1004	873	4132	4132
1070	1082	703	703
1082	1070	117	117
4132	703	1082	1082
1070	703	873	873
703	4132	873	873
672	1929	661	661
1929	672	4039	4039
4003	661	1929	1929
661	197	672	672
1935	681	706	706
681	1935	4037	4037
189	706	681	681
706	4003	1935	1935
843	846	1607	1607
846	843	171	171
4037	1607	846	846
1607	4039	843	843
1935	1929	1607	1607
1929	1935	4003	4003
4039	1607	1929	1929
1607	4037	1935	1935
804	1735	800	800
1735	804	4043	4043
4026	800	1735	1735
800	178	804	804
1739	672	666	666
672	1739	4039	4039
197	666	672	672
666	4026	1739	1739
812	843	1583	1583
843	812	171	171
4039	1583	843	843
1583	4043	812	812
1739	1735	1583	1583
1735	1739	4026	4026
4043	1583	1735	1735
1583	4039	1739	1739
563	2097	549	549
2097	563	4009	4009
3984	549	2097	2097
549	213	563	563
2105	599	612	612
599	2105	4005	4005
209	612	599	599
612	3984	2105	2105
697	701	1913	1913
701	697	189	189
4005	1913	701	701
1913	4009	697	697
2105	2097	1913	1913
2097	2105	3984	3984
4009	1913	2097	2097
1913	4005	2105	2105
661	1982	654	654
1982	661	4003	4003
3998	654	1982	1982
654	197	661	661
1984	563	561	561
563	1984	4009	4009
213	561	563	563
561	3998	1984	1984
706	697	1925	1925
697	706	189	189
4009	1925	697	697
1925	4003	706	706
1984	1982	1925	1925
1982	1984	3998	3998
4003	1925	1982	1982
1925	4009	1984	1984
603	2044	577	577
2044	603	4015	4015
3989	577	2044	2044
577	209	603	603
2048	628	640	640
628	2048	4014	4014
640	3989	2048	2048
751	757	1872	1872
757	751	185	185
4014	1872	757	757
1872	4015	751	751
2048	2044	1872	1872
2044	2048	3989	3989
4015	1872	2044	2044
1872	4014	2048	2048
692	1905	701	701
1905	692	4017	4017
4005	701	1905	1905
701	189	692	692
1909	603	599	599
603	1909	4015	4015
209	599	603	603
599	4005	1909	1909
745	751	1855	1855
751	745	185	185
4015	1855	751	751
1855	4017	745	745
1909	1905	1855	1855
1905	1909	4005	4005
4017	1855	1905	1905
1855	4015	1909	1909
687	1843	692	692
1843	687	4053	4053
4017	692	1843	1843
692	189	687	687
1849	730	745	745
730	1849	4050	4050
185	745	730	730
745	4017	1849	1849
887	895	1471	1471
895	887	167	167
4050	1471	895	895
1471	4053	887	887
1849	1843	1471	1471
1843	1849	4017	4017
4053	1471	1843	1843
1471	4050	1849	1849
838	1595	846	846
1595	838	4054	4054
4037	846	1595	1595
846	171	838	838
1603	687	681	681
687	1603	4053	4053
189	681	687	687
681	4037	1603	1603
883	887	1452	1452
887	883	167	167
4053	1452	887	887
1452	4054	883	883
1603	1595	1452	1452
1595	1603	4037	4037
4054	1452	1595	1595
1452	4053	1603	1603
2531	2584	3947	3947
227	2531	2316	2316
3947	2316	2531	2531
522	2316	3947	3947
2316	522	526	526
433	394	2531	2531
420	433	2529	2529
2529	2531	227	227
2531	2529	433	433
394	2584	2531	2531
3911	420	3937	3937
3936	3937	2448	2448
3937	3936	3911	3911
2529	227	3939	3939
420	2529	3937	3937
3937	3939	2448	2448
3939	3937	2529	2529
3939	227	3969	3969
3969	2271	3939	3939
2271	2448	3939	3939
526	3969	2316	2316
3969	526	3959	3959
227	2316	3969	3969
3959	2271	3969	3969
2271	3959	219	219
147	17	139	139
17	147	3869	3869
3834	139	17	17
139	270	147	147
24	160	186	186
160	24	3868	3868
264	186	160	160
186	3834	24	24
326	330	3037	3037
330	326	250	250
3868	3037	330	330
3037	3869	326	326
24	17	3037	3037
17	24	3834	3834
3869	3037	17	17
3037	3868	24	24
275	3179	265	265
3179	275	3878	3878
3854	265	3179	3179
265	254	275	275
3184	147	145	145
147	3184	3869	3869
270	145	147	147
145	3854	3184	3184
285	326	3023	3023
326	285	250	250
3869	3023	326	326
3023	3878	285	285
3184	3179	3023	3023
3179	3184	3854	3854
3878	3023	3179	3179
3023	3869	3184	3184
35	647	8	8
647	35	3837	3837
3813	8	647	647
8	284	35	35
651	75	82	82
75	651	3835	3835
278	82	75	75
82	3813	651	651
176	182	3432	3432
182	176	264	264
3835	3432	182	182
3432	3837	176	176
651	647	3432	3432
647	651	3813	3813
3837	3432	647	647
3432	3835	651	651
139	205	131	131
205	139	3834	3834
3830	131	205	205
131	270	139	139
211	35	30	30
35	211	3837	3837
284	30	35	35
30	3830	211	211
186	176	11	11
176	186	264	264
3837	11	176	176
11	3834	186	186
211	205	11	11
205	211	3830	3830
3834	11	205	205
11	3837	211	211
78	432	60	60
432	78	3843	3843
3820	60	432	432
60	278	78	78
440	98	102	102
98	440	3840	3840
92	102	98	98
102	3820	440	440
228	230	3372	3372
230	228	260	260
3840	3372	230	230
3372	3843	228	228
440	432	3372	3372
432	440	3820	3820
3843	3372	432	432
3372	3840	440	440
170	3421	182	182
3421	170	3845	3845
3835	182	3421	3421
182	264	170	170
3430	78	75	75
78	3430	3843	3843
278	75	78	78
75	3835	3430	3430
221	228	3364	3364
228	221	260	260
3843	3364	228	228
3364	3845	221	221
3430	3421	3364	3364
3421	3430	3835	3835
3845	3364	3421	3421
3364	3843	3430	3430
162	3336	170	170
3336	162	3886	3886
3845	170	3336	3336
170	264	162	162
3343	204	221	221
204	3343	3883	3883
260	221	204	204
221	3845	3343	3343
370	375	2921	2921
375	370	244	244
3883	2921	375	375
2921	3886	370	370
3343	3336	2921	2921
3336	3343	3845	3845
3886	2921	3336	3336
2921	3883	3343	3343
316	3033	330	330
3033	316	3887	3887
3868	330	3033	3033
330	250	316	316
3035	162	160	160
162	3035	3886	3886
264	160	162	162
160	3868	3035	3035
366	370	2893	2893
370	366	244	244
3886	2893	370	370
2893	3887	366	366
3035	3033	2893	2893
3033	3035	3868	3868
3887	2893	3033	3033
2893	3886	3035	3035
294	5673	3798	3798
3798	3797	294	294
3799	5722	3798	3798
5722	3799	4403	4403
3797	3798	5722	5722
4377	1372	5713	5713
1372	4377	3799	3799
5713	5711	4377	4377
5673	1372	3798	3798
5673	5713	1372	1372
3799	3798	1372	1372
2058	5675	3785	3785
5675	5673	294	294
294	3785	5675	5675
3785	294	1660	1660
2058	3785	1667	1667
1667	1660	5702	5702
1660	1667	3785	3785
3797	1553	1660	1660
1660	294	3797	3797
1553	1079	5702	5702
5702	1660	1553	1553
1061	5740	1553	1553
5740	1061	5737	5737
1079	1553	5740	5740
3797	5722	1061	1061
1061	1553	3797	3797
3732	329	2829	2829
327	3732	5587	5587
5587	2829	5645	5645
2829	5587	3732	3732
3742	5645	2829	2829
2660	319	3744	3744
3739	319	2660	2660
3742	2829	5579	5579
329	5579	2829	2829
5579	3739	3742	3742
3744	5645	2660	2660
5645	3744	317	317
3742	2660	5645	5645
2660	3742	3739	3739
5563	3057	5554	5554
3057	5563	2802	2802
5554	333	5563	5563
3057	5570	5571	5571
5570	3057	2800	2800
5571	5554	3057	3057
2827	5600	2802	2802
5600	2827	327	327
2800	2802	5600	5600
2802	2800	3057	3057
5576	329	3732	3732
5563	2894	2802	2802
2827	3732	327	327
2894	5576	2827	2827
3732	2827	5576	5576
2827	2802	2894	2894
5570	2990	3729	3729
2990	5570	2764	2764
3729	5571	5570	5570
5615	2764	323	323
2992	2990	2764	2764
2990	2992	3729	3729
2764	5615	2992	2992
5600	327	2737	2737
5570	2800	2764	2764
2764	2737	323	323
2800	5600	2764	2764
2737	2764	5600	5600
323	2737	5650	5650
2549	5650	2737	2737
317	2549	5645	5645
2549	317	3748	3748
2549	2737	5587	5587
327	5587	2737	2737
5587	5645	2549	2549
3748	5650	2549	2549
5650	3748	315	315
3714	3712	5474	5474
3687	5474	3712	3712
3712	3714	3439	3439
335	3439	3412	3412
3714	3412	3439	3439
5439	359	3689	3689
3687	5458	3689	3689
3689	5458	5439	5439
3689	5474	3687	3687
3960	3948	5458	5458
2396	5458	3948	3948
5458	2396	353	353
5458	3687	3960	3960
353	5439	5458	5458
3712	3960	3687	3687
3960	3712	3723	3723
3712	3439	3723	3723
5325	4174	5322	5322
4174	5325	3645	3645
3627	5322	4174	4174
5322	382	5325	5325
4177	5328	5339	5339
5328	4177	3644	3644
378	5339	5328	5328
5339	3627	4177	4177
5398	5402	3982	3982
5402	5398	367	367
3644	3982	5402	5402
3982	3645	5398	5398
4177	4174	3982	3982
4174	4177	3627	3627
3645	3982	4174	4174
3982	3644	4177	4177
5369	4023	5365	5365
4023	5369	3648	3648
3641	5365	4023	4023
5365	371	5369	5369
4025	5325	5324	5324
5325	4025	3645	3645
382	5324	5325	5325
5324	3641	4025	4025
5393	5398	3972	3972
5398	5393	367	367
3645	3972	5398	5398
3972	3648	5393	5393
4025	4023	3972	3972
4023	4025	3641	3641
3648	3972	4023	4023
3972	3645	4025	4025
5289	4333	5283	5283
4333	5289	3630	3630
3608	5283	4333	4333
5283	393	5289	5289
4336	5300	5305	5305
5300	4336	3628	3628
5305	3608	4336	4336
5334	5336	4164	4164
5336	5334	378	378
3628	4164	5336	5336
4164	3630	5334	5334
4336	4333	4164	4164
4333	4336	3608	3608
3630	4164	4333	4333
4164	3628	4336	4336
5322	4216	5319	5319
4216	5322	3627	3627
3621	5319	4216	4216
5319	382	5322	5322
4219	5289	5288	5288
5289	4219	3630	3630
393	5288	5289	5289
5288	3621	4219	4219
5339	5334	4171	4171
5334	5339	378	378
3630	4171	5334	5334
4171	3627	5339	5339
4219	4216	4171	4171
4216	4219	3621	3621
3627	4171	4216	4216
4171	3630	4219	4219
5296	5305	5302	5302
5310	5296	4291	4291
4109	4163	5347	5347
4291	5302	4109	4109
5302	4291	5296	5296
4163	4109	5302	5302
5332	4162	5336	5336
4162	5332	3636	3636
3628	5336	4162	4162
5336	378	5332	5332
4163	5302	5300	5300
5305	5300	5302	5302
5300	3628	4163	4163
5345	5347	4162	4162
4163	4162	5347	5347
4162	3636	5345	5345
4162	4163	3628	3628
5329	4089	5332	5332
4089	5329	3652	3652
3636	5332	4089	4089
5332	378	5329	5329
5345	3636	4090	4090
5420	5421	3940	3940
5421	5420	363	363
3940	3652	5420	5420
4090	4089	3940	3940
4089	4090	3636	3636
3652	3940	4089	4089
5395	3979	5402	5402
3979	5395	3653	3653
3644	5402	3979	3979
5402	367	5395	5395
3981	5329	5328	5328
5329	3981	3652	3652
378	5328	5329	5329
5328	3644	3981	3981
5417	5420	3926	3926
5420	5417	363	363
3652	3926	5420	5420
3926	3653	5417	5417
3981	3979	3926	3926
3979	3981	3644	3644
3653	3926	3979	3979
3926	3652	3981	3981
5269	4647	3567	3567
4647	5269	404	404
5257	4547	3567	3567
4547	5257	3579	3579
5269	3567	4547	4547
4890	421	5226	5226
421	4711	5226	5226
4647	419	5226	5226
5226	3567	4647	4647
5257	5226	4711	4711
3567	5226	5257	5257
3549	3570	4597	4597
3572	4597	5264	5264
5259	3570	419	419
419	4647	5259	5259
5264	4597	3570	3570
3570	5259	5264	5264
5264	5259	4483	4483
4507	4483	5259	5259
4647	404	4507	4507
4507	5259	4647	4647
3484	5145	3510	3510
5102	3509	5161	5161
442	5161	3509	3509
5161	3484	5102	5102
5196	5197	5102	5102
3509	5102	5197	5197
5102	3510	5196	5196
3510	5102	3484	3484
5188	5222	3502	3502
5222	5188	3512	3512
3502	430	5188	5188
5222	5145	446	446
5145	5222	3510	3510
446	3502	5222	5222
3510	3512	5196	5196
3512	3510	5222	5222
3469	5104	3492	3492
5314	3489	5118	5118
450	5118	3489	3489
5118	3469	5314	5314
5161	442	5314	5314
3489	5314	442	442
5314	3492	5161	5161
3492	5314	3469	3469
5145	5418	3476	3476
5418	5145	3484	3484
3476	446	5145	5145
5418	5104	5108	5108
5104	5418	3492	3492
5108	3476	5418	5418
3492	3484	5161	5161
3484	3492	5418	5418
5122	5543	5112	5112
5543	5122	3496	3496
5112	450	5122	5122
5130	5546	3494	3494
3494	5277	434	434
5546	5543	5277	5277
3496	5277	5543	5543
5277	3494	5546	5546
3489	442	5313	5313
450	3489	5122	5122
5176	5277	3496	3496
5277	5176	434	434
3496	5268	5176	5176
5122	5313	3496	3496
5313	5122	3489	3489
5268	3496	5313	5313
5154	5268	5313	5313
5268	5154	5032	5032
5313	442	5154	5154
434	5176	3514	3514
3514	5037	425	425
5176	5268	5037	5037
5032	5037	5268	5268
5037	3514	5176	5176
3509	5197	5097	5097
442	3509	5154	5154
5210	5037	5032	5032
5037	5210	425	425
5032	3517	5210	5210
5154	5097	5032	5032
5097	5154	3509	3509
3517	5032	5097	5097
531	5035	308	308
5043	531	308	308
190	308	5075	5075
5035	291	308	308
308	300	5075	5075
300	308	291	291
5022	5026	1104	1104
984	1104	5026	5026
531	5043	5022	5022
5026	5022	5043	5043
5022	5035	531	531
5026	900	984	984
900	5026	3440	3440
5026	5043	463	463
463	3440	5026	5026
463	5043	190	190
5047	32	5090	5090
5047	190	32	32
190	5047	463	463
190	5075	5746	5746
5043	308	190	190
5085	5090	5746	5746
5090	5085	456	456
32	5746	5090	5090
5746	32	190	190
3291	494	4970	4970
488	3291	1979	1979
3342	3345	5010	5010
1979	4970	3345	3345
4970	1979	3291	3291
3345	3342	1979	1979
5004	1449	5002	5002
5002	479	5004	5004
3318	4970	4969	4969
4970	3318	3345	3345
494	4969	4970	4970
5005	5010	1449	1449
3345	1449	5010	5010
1449	5004	5005	5005
3241	509	4945	4945
505	3241	2440	2440
4979	1939	1951	1951
1939	4979	488	488
1947	1951	1939	1939
2440	4945	1951	1951
4945	2440	3241	3241
1951	1947	2440	2440
2121	494	3291	3291
2125	4945	4943	4943
4945	2125	1951	1951
509	4943	4945	4945
4979	3291	488	488
2125	2121	4979	4979
3291	4979	2121	2121
4979	1951	2125	2125
3254	505	4954	4954
4961	3254	2320	2320
4989	4990	1837	1837
4990	4989	482	482
3301	1837	4990	4990
2320	4954	1837	1837
4954	2320	3254	3254
1837	3301	2320	2320
1939	488	3303	3303
1947	4954	2440	2440
4954	1947	1837	1837
505	2440	4954	4954
4989	3303	482	482
1947	1939	4989	4989
3303	4989	1939	1939
4989	1837	1947	1947
3303	488	4976	4976
1770	4985	3303	3303
4985	1770	1308	1308
482	3303	4985	4985
1308	3363	5017	5017
1770	4976	3363	3363
4976	1770	3303	3303
3363	1308	1770	1770
5009	1295	5010	5010
3342	5010	1295	1295
5010	5005	5009	5009
3342	4976	1979	1979
4976	3342	3363	3363
488	1979	4976	4976
474	5017	1295	1295
3363	1295	5017	5017
1295	5009	474	474
1295	3363	3342	3342
4887	542	3185	3185
4897	4887	2857	2857
2857	3185	4919	4919
3185	2857	4887	4887
2968	2981	2979	2979
2979	527	2968	2968
542	2985	3185	3185
2985	2981	4919	4919
2968	4919	2981	2981
4919	3185	2985	2985
3118	552	3410	3410
3410	4867	3118	3118
4867	3410	3154	3154
548	3118	4867	4867
3158	3154	3410	3410
4887	3188	3182	3182
3177	3182	3188	3188
3182	542	4887	4887
3158	3410	4858	4858
552	4858	3410	3410
4858	3177	3158	3158
4897	3154	3188	3188
3158	3188	3154	3154
3188	4887	4897	4897
3188	3158	3177	3177
4867	3549	548	548
536	3547	4867	4867
3154	4897	3073	3073
3200	536	3073	3073
4867	3073	536	536
3073	4867	3154	3154
3073	4897	4895	4895
3200	4895	516	516
4895	3200	3073	3073
2857	4919	2852	2852
4897	2857	4895	4895
4930	516	2852	2852
4895	2852	516	516
2852	4895	2857	2857
864	4782	3054	3054
3018	4782	864	864
870	4785	4796	4796
4785	870	3051	3051
570	4796	4785	4785
4796	3018	870	870
3051	454	558	558
870	864	454	454
864	870	3018	3018
3054	454	864	864
454	3051	870	870
4819	523	3042	3042
523	4819	3061	3061
3042	560	4819	4819
523	4782	574	574
4782	523	3054	3054
574	3042	523	523
4828	454	3054	3054
454	4828	558	558
3054	3061	4828	4828
3061	3054	523	523
4751	1183	4748	4748
1183	4751	3024	3024
3001	4748	1183	1183
4748	590	4751	4751
1187	4763	4767	4767
4763	1187	3022	3022
584	4767	4763	4763
4767	3001	1187	1187
4792	4794	821	821
4794	4792	570	570
3022	821	4794	4794
821	3024	4792	4792
1187	1183	821	821
1183	1187	3001	3001
3024	821	1183	1183
821	3022	1187	1187
4782	994	3012	3012
994	4782	3018	3018
3012	574	4782	4782
1000	4751	4749	4749
4751	1000	3024	3024
590	4749	4751	4751
4749	3012	1000	1000
4796	4792	859	859
4792	4796	570	570
3024	859	4792	4792
859	3018	4796	4796
1000	994	859	859
994	1000	3012	3012
3018	859	994	994
859	3024	1000	1000
4765	1124	4761	4761
1124	4765	3034	3034
3005	4761	1124	1124
4761	584	4765	4765
1127	4777	4778	4778
4777	1127	3030	3030
4778	3005	1127	1127
4807	4809	673	673
4809	4807	564	564
3030	673	4809	4809
673	3034	4807	4807
1127	1124	673	673
1124	1127	3005	3005
3034	673	1124	1124
673	3030	1127	1127
4790	809	4794	4794
809	4790	3040	3040
3022	4794	809	809
4794	570	4790	4790
815	4765	4763	4763
4765	815	3034	3034
584	4763	4765	4765
4763	3022	815	815
4805	4807	631	631
4807	4805	564	564
3034	631	4807	4807
631	3040	4805	4805
815	809	631	631
809	815	3022	3022
3040	631	809	809
631	3034	815	815
4787	594	4790	4790
594	4787	3084	3084
3040	4790	594	594
4790	570	4787	4787
602	4804	4805	4805
4804	602	3080	3080
564	4805	4804	4804
4805	3040	602	602
4850	4852	313	313
4852	4850	554	554
3080	313	4852	4852
313	3084	4850	4850
602	594	313	313
594	602	3040	3040
3084	313	594	594
313	3080	602	602
4832	448	3051	3051
448	4832	3089	3089
3051	558	4832	4832
452	4787	4785	4785
4787	452	3084	3084
570	4785	4787	4787
4785	3051	452	452
4842	4850	280	280
4850	4842	554	554
3084	280	4850	4850
280	3089	4842	4842
452	448	280	280
448	452	3051	3051
3089	280	448	448
280	3084	452	452
2299	4698	1671	1671
4706	2299	2954	2954
2954	1671	598	598
1671	2954	2299	2299
4726	4724	1932	1932
4726	604	4724	4724
4698	4726	1671	1671
1671	1932	598	598
1932	1671	4726	4726
2856	629	2918	2918
2918	2914	2856	2856
4677	2856	2914	2914
2914	2918	4706	4706
4698	2493	4696	4696
2493	4698	2299	2299
2901	4696	2493	2493
2493	629	2901	2901
629	2493	2918	2918
2299	4706	2493	2493
2918	2493	4706	4706
2914	2868	4677	4677
2868	2914	2132	2132
2147	2132	2110	2110
4683	2132	2147	2147
2132	4683	2868	2868
2914	4706	4704	4704
2132	4704	2110	2110
2914	4704	2132	2132
4704	4706	1695	1695
2110	1695	4742	4742
1695	2110	4704	4704
2954	598	4731	4731
4706	2954	1695	1695
2988	4742	4731	4731
1695	4731	4742	4742
4731	1695	2954	2954
655	3344	3597	3597
4618	3597	3344	3344
3344	3337	4618	4618
3537	4618	3337	3337
3274	3337	3344	3344
3274	3344	655	655
665	2701	4592	4592
4618	3537	2701	2701
4592	2701	3537	3537
4572	655	3597	3597
3597	4570	4572	4572
4570	3597	2701	2701
675	4572	4570	4570
4618	2701	3597	3597
4592	2719	665	665
2719	2773	4501	4501
3490	2773	2719	2719
2719	3485	3490	3490
4592	3537	2719	2719
3485	2719	3537	3537
3337	3485	3537	3537
3485	3337	2817	2817
2808	2817	3026	3026
3490	3485	2808	2808
2817	2808	3485	3485
3986	3996	4238	4238
3471	1135	3986	3986
3986	4238	3471	3471
714	2541	2575	2575
4440	2575	2541	2541
3996	2575	4238	4238
4440	4238	2575	2575
4238	4440	2535	2535
2575	4399	714	714
4399	2575	698	698
2575	3996	698	698
698	3996	2658	2658
4586	4588	4584	4584
2481	2453	4588	4588
4588	4586	2481	2481
4661	724	4584	4584
2453	4661	4588	4588
4584	4588	4661	4661
4451	5016	5015	5015
5016	4451	2458	2458
5016	4462	4460	4460
4462	5016	4487	4487
4460	5015	5016	5016
2458	4487	5016	5016
4451	2439	2458	2458
2481	4487	4795	4795
2458	4795	4487	4487
4795	2453	2481	2481
4795	2458	2439	2439
4462	2471	4949	4949
2471	4462	4720	4720
4949	4460	4462	4462
4470	4949	2471	2471
2471	4720	727	727
2481	4720	4487	4487
4462	4487	4720	4720
4720	2481	727	727
727	2481	4714	4714
4553	4542	4586	4586
4542	4553	4539	4539
4714	4586	4542	4542
4714	2481	4586	4586
4586	4584	4553	4553
2290	769	2332	2332
2301	2332	5174	5174
2332	2301	2290	2290
2313	758	5174	5174
769	2313	2332	2332
5174	2332	2313	2313
2162	5725	2290	2290
2290	2296	2189	2189
2189	2162	2290	2290
2296	2290	2301	2301
5725	769	2290	2290
2296	4384	2201	2201
4384	2296	764	764
2296	2301	764	764
764	2301	4286	4286
750	4286	5174	5174
2301	5174	4286	4286
2078	4295	2112	2112
819	4302	2108	2108
2108	524	796	796
4302	2078	524	524
2112	524	2078	2078
524	2108	4302	4302
4323	668	805	805
668	4323	2124	2124
2100	805	668	668
668	4295	2100	2100
4295	668	2112	2112
825	2100	4295	4295
4328	524	2112	2112
524	4328	796	796
2112	2124	4328	4328
2124	2112	668	668
1080	2012	1503	1503
2012	1080	2084	2084
1503	844	1080	1080
832	4271	2082	2082
2082	965	819	819
4271	2012	965	965
2084	965	2012	2012
965	2082	4271	4271
4295	1080	825	825
1080	4295	2078	2078
2067	825	1080	1080
844	2067	1080	1080
4302	965	2084	2084
965	4302	819	819
2084	2078	4302	4302
2078	2084	1080	1080
4270	1252	1353	1353
1252	4270	770	770
2047	1353	1252	1252
1353	832	4270	4270
831	4279	4282	4282
4277	4282	4279	4279
4282	2047	831	831
4312	4315	831	831
4279	831	4315	4315
831	770	4312	4312
1252	831	2047	2047
770	831	1252	1252
2082	819	953	953
832	2082	4270	4270
770	725	4312	4312
4270	953	770	770
953	4270	2082	2082
725	770	953	953
4299	725	953	953
725	4299	232	232
953	819	4299	4299
288	4311	4312	4312
4315	4312	4311	4311
4312	725	288	288
4341	4346	288	288
4311	288	4346	4346
288	232	4341	4341
232	288	725	725
2108	796	514	514
819	2108	4299	4299
232	481	4341	4341
4299	514	232	232
514	4299	2108	2108
481	232	514	514
1838	4179	2351	2351
866	1838	1919	1919
1919	1938	4227	4227
2351	1919	1838	1838
1938	1919	2351	2351
4214	1938	3105	3105
1938	4214	4222	4222
1938	2351	4185	4185
4179	4185	2351	2351
4185	3105	1938	1938
4222	4227	1938	1938
880	1777	4161	4161
4161	886	2347	2347
886	4161	1777	1777
2347	866	4161	4161
1821	886	4150	4150
886	1821	2347	2347
2347	1838	866	866
1821	4179	2347	2347
1838	2347	4179	4179
5450	880	2596	2596
2596	4208	5450	5450
866	2596	4161	4161
2596	866	4208	4208
880	4161	2596	2596
2184	4208	866	866
1917	2184	866	866
2184	1917	1684	1684
4208	2184	4201	4201
4201	1684	4240	4240
1684	4201	2184	2184
1919	4227	1655	1655
866	1919	1917	1917
4233	1684	1655	1655
1684	4233	4240	4240
1655	1917	1919	1919
1655	1684	1917	1917
4098	3427	911	911
3427	4098	1701	1701
1639	911	3427	3427
3427	4103	1639	1639
4103	3427	1697	1697
907	1639	4103	4103
3050	4140	1701	1701
4140	3050	894	894
1697	1701	4140	4140
1701	1697	3427	3427
4128	898	1707	1707
4098	1679	1701	1701
3050	1707	894	894
1679	4128	3050	3050
1707	3050	4128	4128
3050	1701	1679	1679
4070	346	4065	4065
346	4070	1648	1648
4065	4066	4070	4070
346	4081	4083	4083
4081	346	1646	1646
4083	4065	346	346
3419	4107	1648	1648
4107	3419	907	907
1646	1648	4107	4107
1648	1646	346	346
4096	911	1639	1639
4070	1627	1648	1648
3419	1639	907	907
1627	4096	3419	3419
1639	3419	4096	4096
3419	1648	1627	1627
4081	256	4077	4077
256	4081	1652	1652
4077	4083	4081	4081
4091	4077	256	256
3347	4115	1652	1652
4115	3347	903	903
256	1652	4115	4115
4107	907	1658	1658
4081	1646	1652	1652
3347	1658	903	903
1646	4107	3347	3347
1658	3347	4107	4107
3347	1652	1646	1646
4103	3313	907	907
3313	4103	1716	1716
1658	907	3313	3313
3313	3246	1658	1658
903	1658	3246	3246
2983	4145	1716	1716
4145	2983	890	890
3246	1716	4145	4145
1716	3246	3313	3313
4140	894	1720	1720
4103	1697	1716	1716
2983	1720	890	890
1697	4140	2983	2983
1720	2983	4140	4140
2983	1716	1697	1697
1541	1580	1577	1577
1577	1582	2489	2489
1582	1577	1580	1580
4034	4932	4032	4032
4032	1580	4034	4034
1582	1580	4032	4032
946	1709	1541	1541
1580	1541	1709	1709
3966	4034	1580	1580
1580	1709	3966	3966
1005	1541	1547	1547
1545	1547	936	936
1547	1545	1005	1005
1541	1577	1547	1547
1547	1577	1591	1591
936	1547	3281	3281
1591	3281	1547	1547
1577	2489	1591	1591
2703	3897	2711	2711
3901	2713	3946	3946
2713	2711	3946	3946
2711	2713	2703	2703
3930	2509	1325	1325
2509	3930	2276	2276
1325	955	3930	3930
2509	3897	969	969
3897	2509	2711	2711
969	1325	2509	2509
2205	3946	2276	2276
2711	2276	3946	3946
2276	2711	2509	2509
3864	3126	3860	3860
3126	3864	1290	1290
1208	3860	3126	3126
3860	981	3864	3864
3128	3876	3879	3879
3876	3128	3910	3910
3879	1208	3128	3128
3910	3909	3901	3901
3128	3126	3909	3909
3126	3128	1208	1208
1290	3909	3126	3126
3909	3910	3128	3128
3897	2787	1264	1264
2787	3897	2703	2703
1264	969	3897	3897
2792	3864	3862	3862
3864	2792	1290	1290
981	3862	3864	3864
3862	1264	2792	2792
2713	3909	2703	2703
3909	2713	3901	3901
1290	2703	3909	3909
2792	2787	2703	2703
2787	2792	1264	1264
2703	1290	2792	2792
2571	3884	3892	3892
3892	1227	2571	2571
3916	3912	2571	2571
2571	1309	3916	3916
1309	2571	1227	1227
1313	1309	3910	3910
3910	3901	1313	1313
1309	1227	3876	3876
3876	3910	1309	1309
1309	1313	3916	3916
3912	3916	3914	3914
3916	1313	3914	3914
3914	1414	3956	3956
1414	3914	1313	1313
1418	1414	3946	3946
3946	2205	1418	1418
1414	1313	3901	3901
3901	3946	1414	1414
1414	1418	3956	3956
1091	3802	3477	3477
3526	991	3477	3477
3477	3802	3526	3526
1026	1091	946	946
1026	3802	1091	1091
3791	1091	744	744
3477	3841	1091	1091
744	1091	3841	3841
3841	991	4522	4522
991	3841	3477	3477
868	1055	4027	4027
1047	868	3971	3971
3753	3755	3971	3971
3755	3753	3749	3749
3971	4027	3753	3753
4027	3971	868	868
938	1035	3745	3745
1055	3727	4027	4027
3727	938	4027	4027
3753	3949	3749	3749
3753	3745	3949	3949
4027	3745	3753	3753
3745	4027	938	938
3707	4373	3700	3700
4373	3707	876	876
778	3700	4373	4373
3700	1067	3707	3707
1063	778	3715	3715
872	876	3731	3731
3715	4373	872	872
4373	3715	778	778
876	872	4373	4373
868	4249	3726	3726
849	3726	4249	4249
3726	1055	868	868
4252	3707	3705	3705
3707	4252	876	876
1067	3705	3707	3707
3705	849	4252	4252
1047	3731	4195	4195
876	4195	3731	3731
4195	868	1047	1047
4252	4249	4195	4195
4249	4252	849	849
868	4195	4249	4249
4195	876	4252	4252
3708	1063	3716	3716
3720	3708	4307	4307
4307	3716	3735	3735
3716	4307	3708	3708
905	3735	3716	3716
3735	4130	4307	4307
909	4118	3731	3731
872	3731	4118	4118
3731	1047	909	909
905	3716	3715	3715
1063	3715	3716	3716
3715	872	905	905
3734	3735	4118	4118
3735	3734	1043	1043
905	4118	3735	3735
4118	909	3734	3734
4118	905	872	872
909	1047	3970	3970
959	1043	3734	3734
3734	909	959	959
3765	3768	959	959
959	3970	3765	3765
3970	959	909	909
3755	3749	3765	3765
1047	3971	3970	3970
3970	3755	3765	3765
3755	3970	3971	3971
737	3660	682	682
3660	737	731	731
667	1448	737	737
744	737	1448	1448
682	3637	632	632
3637	682	3663	3663
3663	682	3660	3660
1089	667	682	682
737	682	667	667
3637	4518	4646	4646
3649	4646	4650	4650
4650	4518	3670	3670
4518	4650	4646	4646
3637	3663	4518	4518
4456	4518	3663	3663
3660	4456	3663	3663
4456	3670	4518	4518
3670	4456	748	748
1069	748	4456	4456
4456	3660	1069	1069
1169	1069	3660	3660
3660	731	1169	1169
5093	3571	5096	5096
3575	5099	3609	3609
5099	5096	3609	3609
5096	5099	5093	5093
3601	4994	484	484
4994	3601	4892	4892
484	1101	3601	3601
4994	3571	1114	1114
3571	4994	5096	5096
1114	484	4994	4994
3607	3609	4892	4892
5096	4892	3609	3609
4892	5096	4994	4994
3553	5317	3543	3543
5317	3553	458	458
386	3543	5317	5317
3543	1126	3553	3553
3563	5318	3581	3581
3581	3580	3575	3575
5318	5317	3580	3580
5317	5318	386	386
458	3580	5317	5317
3580	3581	5318	5318
3571	5167	444	444
5167	3571	5093	5093
444	1114	3571	3571
5169	3553	3550	3550
3553	5169	458	458
1126	3550	3553	3553
3550	444	5169	5169
5099	3580	5093	5093
3580	5099	3575	3575
458	5093	3580	3580
5169	5167	5093	5093
5167	5169	444	444
5093	458	5169	5169
5045	3566	3568	3568
3568	411	5045	5045
3591	3593	5045	5045
5045	464	3591	3591
464	5045	411	411
468	464	3581	3581
3581	3575	468	468
464	411	3563	3563
3563	3581	464	464
464	468	3591	3591
3593	3591	3587	3587
3591	468	3587	3587
3587	562	3619	3619
562	3587	468	468
566	562	3609	3609
3609	3607	566	566
562	468	3575	3575
3575	3609	562	562
562	566	3619	3619
3493	118	3821	3821
3821	3191	3493	3493
220	215	340	340
215	118	349	349
349	340	215	215
118	3493	349	349
3	1165	3390	3390
1163	3	1247	1247
101	3450	1247	1247
3450	101	3445	3445
1247	3390	101	101
3390	1247	3	3
1165	57	3390	3390
3390	3442	101	101
3442	3390	57	57
3327	4446	3308	3308
4446	3327	15	15
3408	3308	4446	4446
3308	1177	3327	3327
1171	3408	3355	3355
9	15	3398	3398
3355	4446	9	9
4446	3355	3408	3408
15	9	4446	4446
3	4421	3385	3385
3436	3385	4421	4421
3385	1165	3	3
4422	3327	3320	3320
3327	4422	15	15
1177	3320	3327	3327
3320	3436	4422	4422
1163	3398	1772	1772
15	1772	3398	3398
1772	3	1163	1163
4422	4421	1772	1772
4421	4422	3436	3436
3	1772	4421	4421
1772	15	4422	4422
3352	1171	4434	4434
3367	3352	4435	4435
4435	4434	3416	3416
4434	4435	3352	3352
31	3416	4434	4434
3416	1642	4435	4435
34	1616	3398	3398
9	3398	1616	1616
3398	1163	34	34
31	4434	3355	3355
1171	3355	4434	4434
3355	9	31	31
3411	3416	1616	1616
3416	3411	1160	1160
31	1616	3416	3416
1616	34	3411	3411
1616	31	9	9
34	1163	1241	1241
113	1160	3411	3411
3411	34	113	113
3454	3458	113	113
113	1241	3454	3454
1241	113	34	34
3450	3445	3454	3454
1163	1247	1241	1241
1241	3450	3454	3454
3450	1241	1247	1247
3393	4481	3206	3206
3206	3386	3393	3393
936	3393	3386	3386
3206	4481	3378	3378
3378	4481	3382	3382
3382	4481	3293	3293
3281	4481	3393	3393
4481	3281	3287	3287
4481	3287	3293	3293
3192	1221	4607	4607
1219	3192	3016	3016
3016	4607	3114	3114
4607	3016	3192	3192
3229	3114	4607	4607
4590	1210	3244	3244
3209	1210	4590	4590
3229	4607	3007	3007
1221	3007	4607	4607
3007	3209	3229	3229
3244	3114	4590	4590
3114	3244	1205	1205
3229	4590	3114	3114
4590	3229	3209	3209
2958	4654	2952	2952
4654	2958	4604	4604
2952	1225	2958	2958
4654	2978	2984	2984
2978	4654	4602	4602
2984	2952	4654	4654
3020	1219	4604	4604
4602	4604	1219	1219
4604	4602	4654	4654
4617	1221	3192	3192
3175	1221	4617	4617
3175	2958	2956	2956
2958	3175	4604	4604
1225	2956	2958	2958
3020	3192	1219	1219
3175	4617	3020	3020
3192	3020	4617	4617
3020	4604	3175	3175
2978	4596	3151	3151
3151	2984	2978	2978
3205	1214	4596	4596
3196	4596	1214	1214
4596	4642	3151	3151
4596	3196	4642	4642
2978	4602	4596	4596
4602	1219	3205	3205
3205	4596	4602	4602
3205	1219	4594	4594
1214	3205	3251	3251
3251	3253	3138	3138
4594	3251	3205	3205
3253	3251	4594	4594
1205	3253	3114	3114
3253	1205	3258	3258
3253	4594	3016	3016
1219	3016	4594	4594
3016	3114	3253	3253
3258	3138	3253	3253
3079	5658	2870	2870
5658	3079	4708	4708
3079	2801	4708	4708
2820	1255	3048	3048
4717	3048	2870	2870
2820	3048	4717	4717
5658	4717	2870	2870
3092	4679	4708	4708
5658	4708	4679	4679
4893	2697	4894	4894
4889	2725	2715	2715
2715	4853	4849	4849
2725	4894	4853	4853
4894	2725	4893	4893
4853	2715	2725	2725
2756	4864	2762	2762
4864	2756	4846	4846
2762	2760	2756	2756
4864	2697	2699	2699
2697	4864	4894	4894
2699	2762	4864	4864
2775	4853	4846	4846
4853	2775	4849	4849
4894	4846	4853	4853
4846	4894	4864	4864
4931	2642	4933	4933
1288	2668	2955	2955
2955	4891	4889	4889
2668	4933	4891	4891
4933	2668	4931	4931
4891	2955	2668	2668
2697	4904	2693	2693
4904	2697	4893	4893
2693	2699	2697	2697
4904	2642	1294	1294
2642	4904	4933	4933
1294	2693	4904	4904
2725	4891	4893	4893
4891	2725	4889	4889
4933	4893	4891	4891
4893	4933	4904	4904
2666	4916	4925	4925
4916	2666	4882	4882
4925	1288	2666	2666
2965	2741	1274	1274
4918	4916	2741	2741
4882	2741	4916	4916
2741	2965	4918	4918
1288	2955	2666	2666
4879	2741	4882	4882
2741	4879	1274	1274
2666	4889	4882	4882
4889	2666	2955	2955
4879	4882	4889	4889
2715	4879	4889	4889
4879	2715	4827	4827
1274	4879	2996	2996
2996	4827	1262	1262
4827	2996	4879	4879
4827	4823	1262	1262
2715	4849	4827	4827
4823	4827	4849	4849
2821	4963	1307	1307
1307	4963	1297	1297
1307	2626	1255	1255
1323	2821	1307	1307
3046	1255	2626	2626
2626	1307	1297	1297
2360	5164	2354	2354
5164	2360	2720	2720
2655	2354	5164	5164
2354	1361	2360	2360
5166	2364	2391	2391
2364	5166	2718	2718
1355	2391	2364	2364
2391	2655	5166	5166
2447	2451	5107	5107
2451	2447	1334	1334
2718	5107	2451	2451
5107	2720	2447	2447
5166	5164	5107	5107
5164	5166	2655	2655
2720	5107	5164	5164
5107	2718	5166	5166
2433	5128	2429	2429
5128	2433	2731	2731
2704	2429	5128	5128
2429	1342	2433	2433
5129	2360	2356	2356
2360	5129	2720	2720
1361	2356	2360	2360
2356	2704	5129	5129
2435	2447	5101	5101
2447	2435	1334	1334
2720	5101	2447	2447
5101	2731	2435	2435
5129	5128	5101	5101
5128	5129	2704	2704
2731	5101	5128	5128
5101	2720	5129	5129
2274	5230	2256	2256
5230	2274	2661	2661
2598	2256	5230	5230
2256	1376	2274	2274
5232	2294	2303	2303
2294	5232	2659	2659
1368	2303	2294	2294
2303	2598	5232	5232
2380	2385	5160	5160
2385	2380	1355	1355
2659	5160	2385	2385
5160	2661	2380	2380
5232	5230	5160	5160
5230	5232	2598	2598
2661	5160	5230	5230
5160	2659	5232	5232
2354	5182	2350	2350
5182	2354	2655	2655
2637	2350	5182	5182
2350	1361	2354	2354
5184	2274	2272	2272
2274	5184	2661	2661
1376	2272	2274	2274
2272	2637	5184	5184
2391	2380	5162	5162
2380	2391	1355	1355
2661	5162	2380	2380
5162	2655	2391	2391
5184	5182	5162	5162
5182	5184	2637	2637
2655	5162	5182	5182
5162	2661	5184	5184
2297	5212	2278	2278
5212	2297	2684	2684
2619	2278	5212	5212
2278	1368	2297	2297
5214	2319	2334	2334
2319	5214	2678	2678
2334	2619	5214	5214
2410	2414	5146	5146
2414	2410	1349	1349
2678	5146	2414	2414
5146	2684	2410	2410
5214	5212	5146	5146
5212	5214	2619	2619
2684	5146	5212	5212
5146	2678	5214	5214
2370	5156	2385	2385
5156	2370	2690	2690
2659	2385	5156	5156
2385	1355	2370	2370
5159	2297	2294	2294
2297	5159	2684	2684
1368	2294	2297	2297
2294	2659	5159	5159
2408	2410	5142	5142
2410	2408	1349	1349
2684	5142	2410	2410
5142	2690	2408	2408
5159	5156	5142	5142
5156	5159	2659	2659
2690	5142	5156	5156
5142	2684	5159	5159
2368	5137	2370	2370
5137	2368	2738	2738
2690	2370	5137	5137
2370	1355	2368	2368
5140	2400	2408	2408
2400	5140	2734	2734
1349	2408	2400	2400
2408	2690	5140	5140
2476	2483	5081	5081
2483	2476	1328	1328
2734	5081	2483	2483
5081	2738	2476	2476
5140	5137	5081	5081
5137	5140	2690	2690
2738	5081	5137	5137
5081	2734	5140	5140
2445	5103	2451	2451
5103	2445	2740	2740
2718	2451	5103	5103
2451	1334	2445	2445
5106	2368	2364	2364
2368	5106	2738	2738
1355	2364	2368	2368
2364	2718	5106	5106
2469	2476	5077	5077
2476	2469	1328	1328
2738	5077	2476	2476
5077	2740	2469	2469
5106	5103	5077	5077
5103	5106	2718	2718
2740	5077	5103	5103
5077	2738	5106	5106
1405	2588	5261	5261
2540	2060	1405	1405
2540	1405	5270	5270
5270	1405	5261	5261
5261	1397	5270	5270
1383	1397	5261	5261
1854	5481	1842	1842
5481	1854	2475	2475
2420	1842	5481	5481
1842	1453	1854	1854
5483	1865	1897	1897
1865	5483	2472	2472
1446	1897	1865	1865
1897	2420	5483	5483
1994	2000	5416	5416
2000	1994	1430	1430
2472	5416	2000	2000
5416	2475	1994	1994
5483	5481	5416	5416
5481	5483	2420	2420
2475	5416	5481	5481
5416	2472	5483	5483
1966	5446	1962	1962
5446	1966	2486	2486
2454	1962	5446	5446
1962	1436	1966	1966
5449	1854	1844	1844
1854	5449	2475	2475
1453	1844	1854	1854
1844	2454	5449	5449
1978	1994	5409	5409
1994	1978	1430	1430
2475	5409	1994	1994
5409	2486	1978	1978
5449	5446	5409	5409
5446	5449	2454	2454
2486	5409	5446	5446
5409	2475	5449	5449
1773	5542	1757	1757
5542	1773	2426	2426
2399	1757	5542	5542
1757	1466	1773	1773
5545	1788	1796	1796
1788	5545	2424	2424
1461	1796	1788	1788
1796	2399	5545	5545
1882	1886	5478	5478
1886	1882	1446	1446
2424	5478	1886	1886
5478	2426	1882	1882
5545	5542	5478	5478
5542	5545	2399	2399
2426	5478	5542	5542
5478	2424	5545	5545
1842	5498	1840	1840
5498	1842	2420	2420
2415	1840	5498	5498
1840	1453	1842	1842
5501	1773	1771	1771
1773	5501	2426	2426
1466	1771	1773	1773
1771	2415	5501	5501
1897	1882	5480	5480
1882	1897	1446	1446
2426	5480	1882	1882
5480	2420	1897	1897
5501	5498	5480	5480
5498	5501	2415	2415
2420	5480	5498	5498
5480	2426	5501	5501
1792	5525	1785	1785
5525	1792	2434	2434
2405	1785	5525	5525
1785	1461	1792	1792
5529	1814	1823	1823
1814	5529	2428	2428
1810	1823	1814	1814
1823	2405	5529	5529
1930	1936	5472	5472
1936	1930	1442	1442
2428	5472	1936	1936
5472	2434	1930	1930
5529	5525	5472	5472
5525	5529	2405	2405
2434	5472	5525	5525
5472	2428	5529	5529
1876	5473	1886	1886
5473	1876	2436	2436
2424	1886	5473	5473
1886	1446	1876	1876
5475	1792	1788	1788
1792	5475	2434	2434
1461	1788	1792	1792
1788	2424	5475	5475
1924	1930	5468	5468
1930	1924	1442	1442
2434	5468	1930	1930
5468	2436	1924	1924
5475	5473	5468	5468
5473	5475	2424	2424
2436	5468	5473	5473
5468	2434	5475	5475
1869	5464	1876	1876
5464	1869	2490	2490
2436	1876	5464	5464
1876	1446	1869	1869
5467	1908	1924	1924
1908	5467	2488	2488
1442	1924	1908	1908
1924	2436	5467	5467
2037	2041	5382	5382
2041	2037	1424	1424
2488	5382	2041	2041
5382	2490	2037	2037
5467	5464	5382	5382
5464	5467	2436	2436
2490	5382	5464	5464
5382	2488	5467	5467
1990	5412	2000	2000
5412	1990	2492	2492
2472	2000	5412	5412
2000	1430	1990	1990
5415	1869	1865	1865
1869	5415	2490	2490
1446	1865	1869	1869
1865	2472	5415	5415
2033	2037	5373	5373
2037	2033	1424	1424
2490	5373	2037	2037
5373	2492	2033	2033
5415	5412	5373	5373
5412	5415	2472	2472
2492	5373	5412	5412
5373	2490	5415	5415
2326	1602	1693	1693
1602	2377	1693	1693
2325	1482	4963	4963
2060	1601	2325	2325
4963	2060	2325	2325
2340	2342	1481	1481
1481	2326	2340	2340
2340	2392	5562	5562
2326	1693	2392	2392
2392	2340	2326	2326
1357	68	107	107
68	1357	2242	2242
107	1517	1357	1357
73	1366	1395	1395
1366	73	2239	2239
1507	1395	1366	1366
1395	68	73	73
2239	5710	1490	1490
73	68	5710	5710
2242	5710	68	68
5710	2239	73	73
2213	1495	5734	5734
1517	2213	1357	1357
1472	5710	2242	2242
5710	1472	1490	1490
2242	2255	1472	1472
1357	5734	2242	2242
5734	1357	2213	2213
2255	2242	5734	5734
1266	281	1253	1253
281	1266	2180	2180
2101	1253	281	281
1253	1529	1266	1266
295	1280	1292	1292
1280	295	2178	2178
1527	1292	1280	1280
1292	2101	295	295
1386	1391	56	56
1391	1386	1507	1507
2178	56	1391	1391
56	2180	1386	1386
295	281	56	56
281	295	2101	2101
2180	56	281	281
56	2178	295	295
2161	1517	107	107
110	1266	1260	1260
1266	110	2180	2180
1529	1260	1266	1266
1260	2161	110	110
1395	1386	62	62
1386	1395	1507	1507
2180	62	1386	1386
62	68	1395	1395
110	107	62	62
107	110	2161	2161
68	62	107	107
62	2180	110	110
1282	192	1268	1268
192	1282	2196	2196
2127	1268	192	192
1268	1527	1282	1282
198	1315	1319	1319
1315	198	2190	2190
1319	2127	198	198
1432	1438	28	28
1438	1432	1500	1500
2190	28	1438	1438
28	2196	1432	1432
198	192	28	28
192	198	2127	2127
2196	28	192	192
28	2190	198	198
1378	44	1391	1391
44	1378	2204	2204
2178	1391	44	44
1391	1507	1378	1378
48	1282	1280	1280
1282	48	2196	2196
1527	1280	1282	1282
1280	2178	48	48
1426	1432	4	4
1432	1426	1500	1500
2196	4	1432	1432
4	2204	1426	1426
48	44	4	4
44	48	2178	2178
2204	4	44	44
4	2196	48	48
1370	5747	1378	1378
5747	1370	2265	2265
2204	1378	5747	5747
1378	1507	1370	1370
1	1420	1426	1426
1420	1	2261	2261
1500	1426	1420	1420
1426	2204	1	1
1519	1523	5696	5696
1523	1519	1486	1486
2261	5696	1523	1523
5696	2265	1519	1519
1	5747	5696	5696
5747	1	2204	2204
2265	5696	5747	5747
5696	2261	1	1
1475	5707	2239	2239
5707	1475	2267	2267
2239	1490	1475	1475
5709	1370	1366	1366
1370	5709	2265	2265
1507	1366	1370	1370
1366	2239	5709	5709
1497	1519	5689	5689
1519	1497	1486	1486
2265	5689	1519	1519
5689	2267	1497	1497
5709	5707	5689	5689
5707	5709	2239	2239
2267	5689	5707	5707
5689	2265	5709	5709
1999	1543	1539	1539
1539	489	1999	1999
1543	455	1539	1539
1533	1539	455	455
807	935	794	794
935	807	1898	1898
1875	794	935	935
794	1575	807	807
939	830	857	857
830	939	1895	1895
1571	857	830	830
857	1875	939	939
957	962	802	802
962	957	1563	1563
1895	802	962	962
802	1898	957	957
939	935	802	802
935	939	1875	1875
1898	802	935	935
802	1895	939	939
934	845	932	932
845	934	1900	1900
1889	932	845	845
932	1567	934	934
848	807	801	801
807	848	1898	1898
1575	801	807	807
801	1889	848	848
950	957	782	782
957	950	1563	1563
1898	782	957	957
782	1900	950	950
848	845	782	782
845	848	1889	1889
1900	782	845	845
782	1898	848	848
716	1019	700	700
1019	716	1883	1883
1809	700	1019	1019
700	1584	716	716
746	1809	1021	1021
851	855	927	927
855	851	1571	1571
1879	927	855	855
927	1883	851	851
1021	1019	927	927
1019	1021	1809	1809
1883	927	1019	1019
927	1879	1021	1021
794	970	788	788
970	794	1875	1875
1864	788	970	970
788	1575	794	794
972	716	712	712
716	972	1883	1883
1584	712	716	716
712	1864	972	972
857	851	929	929
851	857	1571	1571
1883	929	851	851
929	1875	857	857
972	970	929	929
970	972	1864	1864
1875	929	970	970
929	1883	972	972
722	746	740	740
752	722	993	993
906	913	901	901
993	740	906	906
740	993	722	722
913	906	740	740
847	910	855	855
910	847	1885	1885
1879	855	910	910
855	1571	847	847
913	740	1021	1021
746	1021	740	740
1021	1879	913	913
896	901	910	910
913	910	901	901
910	1885	896	896
910	913	1879	1879
839	885	847	847
885	839	1907	1907
1885	847	885	885
847	1571	839	839
896	1885	891	891
1012	1018	743	743
1018	1012	1558	1558
743	1907	1012	1012
891	885	743	743
885	891	1885	1885
1907	743	885	885
952	793	962	962
793	952	1911	1911
1895	962	793	793
962	1563	952	952
798	839	830	830
839	798	1907	1907
1571	830	839	839
830	1895	798	798
1007	1012	732	732
1012	1007	1558	1558
1907	732	1012	1012
732	1911	1007	1007
798	793	732	732
793	798	1895	1895
1911	732	793	793
732	1907	798	798
1596	1192	1113	1113
437	1217	1188	1188
1188	1192	1596	1596
1192	1188	1217	1217
437	1188	1596	1596
1166	1596	1752	1752
1596	1113	1752	1752
1445	234	1516	1516
1398	1512	289	289
1617	289	1512	1512
289	1445	1398	1398
365	369	1398	1398
1512	1398	369	369
1398	1516	365	365
1516	1398	1445	1445
338	1469	1487	1487
1469	338	1522	1522
1487	1612	338	338
1469	234	1620	1620
234	1469	1516	1516
1620	1487	1469	1469
1516	1522	365	365
1522	1516	1469	1469
138	1456	1723	1723
1385	1723	1456	1456
1723	1625	138	138
1520	1447	180	180
1622	180	1447	1447
180	1385	1520	1520
289	1617	1520	1520
1447	1520	1617	1617
1520	1456	289	289
1456	1520	1385	1385
234	1576	1435	1435
1576	234	1445	1445
1435	1620	234	234
1576	138	130	130
138	1576	1456	1456
1625	130	138	138
130	1435	1576	1576
1456	1445	289	289
1445	1456	1576	1576
173	1635	152	152
1635	173	1465	1465
152	1622	173	173
203	1638	1463	1463
321	1514	1615	1615
1462	1514	321	321
1637	1635	1514	1514
1465	1514	1635	1635
1514	1462	1637	1637
1447	1617	1518	1518
1622	1447	173	173
1506	1514	1465	1465
1514	1506	1615	1615
1465	1501	1506	1506
173	1518	1465	1465
1518	173	1447	1447
1501	1465	1518	1518
272	1501	1518	1518
1501	272	1360	1360
1518	1617	272	272
1615	1506	1526	1526
1526	398	1606	1606
1506	1501	398	398
1360	398	1501	1501
398	1526	1506	1506
1512	369	1392	1392
1617	1512	272	272
1358	398	1360	1360
398	1358	1606	1606
1360	1530	1358	1358
272	1392	1360	1360
1392	272	1512	1512
1530	1360	1392	1392
3391	1335	3397	3397
2014	3391	3397	3397
2014	3397	1931	1931
1931	1903	2014	2014
1335	1778	1931	1931
1931	3397	1335	1335
1149	3186	2237	2237
1673	1149	3199	3199
1211	1215	3305	3305
3199	2237	1211	1211
2237	3199	1149	1149
1215	1211	2237	2237
1224	2099	3271	3271
2159	3271	2099	2099
3271	1665	1224	1224
1215	2237	3181	3181
3186	3181	2237	2237
3181	2159	1215	1215
1656	3305	2099	2099
1215	2099	3305	3305
2099	1224	1656	1656
2099	1215	2159	2159
3131	2306	3117	3117
2306	3131	1155	1155
3117	1685	3131	3131
2306	3141	3145	3145
3141	2306	1151	1151
3145	3117	2306	2306
1151	1155	3211	3211
1155	1151	2306	2306
1149	2234	2250	2250
2245	2250	2234	2234
2250	3186	1149	1149
1155	3131	3127	3127
1685	3127	3131	3131
3127	2245	1155	1155
1673	3211	2234	2234
1155	2234	3211	3211
2234	1149	1673	1673
2234	1155	2245	2245
3141	2281	3139	3139
2281	3141	1176	1176
3139	3145	3141	3141
3168	2281	1172	1172
3168	3139	2281	2281
3235	3225	2206	2206
3225	3235	1669	1669
1172	2206	3225	3225
2206	1176	3235	3235
1176	2206	2281	2281
2206	1172	2281	2281
1180	2202	3211	3211
1151	3211	2202	2202
3211	1673	1180	1180
3141	1151	1176	1176
3231	3235	2202	2202
3235	3231	1669	1669
1176	2202	3235	3235
2202	1180	3231	3231
2202	1176	1151	1151
1180	1673	2188	2188
2194	2176	3231	3231
2176	2194	1232	1232
1669	3231	2176	2176
3231	1180	2194	2194
1232	1239	3340	3340
2194	2188	1232	1232
2188	2194	1180	1180
1239	1232	2188	2188
1245	2055	3305	3305
1211	3305	2055	2055
3305	1656	1245	1245
1239	2188	3199	3199
1673	3199	2188	2188
3199	1211	1239	1239
1651	3340	2055	2055
1239	2055	3340	3340
2055	1245	1651	1651
2055	1239	1211	1211
3027	3068	3081	3081
2397	3081	3094	3094
3081	2397	3027	3027
3068	3072	3081	3081
2557	2572	2470	2470
3027	995	2470	2470
995	3027	2397	2397
3027	2470	2572	2572
2511	3068	3027	3027
3027	2572	2511	2511
4149	995	2450	2450
995	2397	2450	2450
2450	2394	2444	2444
2450	2397	2394	2394
1808	2371	1689	1689
2444	2394	2371	2371
2367	2371	2394	2394
3088	2367	3094	3094
2367	3088	1086	1086
2397	3094	2394	2394
3101	2371	2367	2367
2371	3101	1689	1689
2367	1086	3101	3101
2367	2394	3094	3094
899	2871	945	945
2879	2891	941	941
1738	2891	2879	2879
941	2643	1722	1722
2891	899	2643	2643
945	2643	899	899
2643	941	2891	2891
2932	2663	931	931
2663	2932	947	947
931	1728	2932	2932
2663	2871	1746	1746
2871	2663	945	945
1746	931	2663	2663
2943	2643	945	945
2643	2943	1722	1722
945	947	2943	2943
947	945	2663	2663
2823	810	2834	2834
810	2823	908	908
2834	1761	2823	2823
2710	2837	2845	2845
2830	2845	2837	2837
2845	810	2710	2710
2889	1738	2710	2710
2837	2710	1738	1738
2710	908	2889	2889
908	2710	810	810
2871	2736	877	877
2736	2871	899	899
877	1746	2871	2871
2736	2823	2819	2819
2823	2736	908	908
1761	2819	2823	2823
2819	877	2736	2736
2891	2889	908	908
2889	2891	1738	1738
908	899	2891	2891
899	908	2736	2736
2843	2774	2797	2797
2774	2843	915	915
2772	2797	2774	2774
2797	2830	2843	2843
2780	2861	2863	2863
2861	2780	912	912
2855	2863	2861	2861
2863	2772	2780	2780
2913	2917	2698	2698
2917	2913	1734	1734
912	2698	2917	2917
2698	915	2913	2913
2780	2774	2698	2698
2774	2780	2772	2772
915	2698	2774	2774
2698	912	2780	2780
2883	2702	1738	1738
2702	2883	922	922
2837	1738	2702	2702
2702	2843	2837	2837
2843	2702	915	915
2830	2837	2843	2843
2908	2913	2682	2682
2913	2908	1734	1734
915	2682	2913	2913
2682	922	2908	2908
922	2682	2702	2702
2682	915	2702	2702
2674	2883	958	958
922	2883	2674	2674
2676	2904	2908	2908
2904	2676	949	949
1734	2908	2904	2904
2908	922	2676	2676
2966	2971	2614	2614
2971	2966	1718	1718
949	2614	2971	2971
2614	958	2966	2966
2676	2674	2614	2614
2674	2676	922	922
958	2614	2674	2674
2614	949	2676	2676
2945	2639	941	941
2639	2945	963	963
941	1722	2945	2945
2639	2883	2879	2879
2883	2639	958	958
1738	2879	2883	2883
2879	941	2639	2639
2957	2966	958	958
2966	2957	1718	1718
958	963	2957	2957
963	958	2639	2639
2696	1781	699	699
1775	2696	713	713
699	713	2696	2696
719	713	699	699
713	719	2865	2865
2991	1790	2696	2696
2696	1775	2991	2991
1790	1781	2696	2696
2975	2592	734	734
1775	2592	2991	2991
734	2592	1775	1775
2865	2877	734	734
2935	734	2877	2877
1775	713	734	734
2865	734	713	713
601	1806	3044	3044
1803	601	2517	2517
2566	1797	3013	3013
3013	3021	2566	2566
2517	3044	3013	3013
3044	2517	601	601
3021	3013	3044	3044
1799	3019	2548	2548
3019	1799	638	638
626	2548	3019	3019
3021	3044	2513	2513
1806	2513	3044	3044
2513	626	3021	3021
2566	638	1797	1797
3021	3019	2566	2566
3019	3021	626	626
638	2566	3019	3019
2438	3083	2430	2430
3083	2438	610	610
2430	1819	2438	2438
3083	2466	2468	2468
2466	3083	607	607
2468	2430	3083	3083
607	610	2523	2523
610	607	3083	3083
601	3039	2506	2506
597	2506	3039	3039
2506	1806	601	601
2438	3055	610	610
2438	597	3055	3055
1803	2523	3039	3039
610	3039	2523	2523
3039	601	1803	1803
3039	3055	597	597
3039	610	3055	3055
2466	3064	575	575
3064	2466	616	616
575	2468	2466	2466
614	616	2536	2536
3066	3064	616	616
3064	3066	575	575
616	614	3066	3066
620	3029	2523	2523
607	2523	3029	3029
2523	1803	620	620
2466	607	616	616
2532	2536	3029	3029
616	3029	2536	2536
3029	620	2532	2532
3029	616	607	607
620	1803	3011	3011
642	646	1794	1794
642	3011	646	646
2532	3011	642	642
3011	2532	620	620
1803	2517	3011	3011
2517	3013	3011	3011
3011	1797	646	646
1797	3011	3013	3013
3143	3157	2329	2329
3103	559	3157	3157
2329	3157	559	559
3157	2873	3103	3103
1852	528	535	535
3157	535	528	528
535	3190	1852	1852
5236	535	5242	5242
535	5236	3190	3190
535	3157	3143	3143
535	3143	5242	5242
2329	3133	3143	3143
5242	3143	3133	3133
559	3133	2329	2329
3248	3302	2123	2123
3296	2123	3302	3302
2123	1891	3248	3248
2150	2154	2135	2135
2135	3233	2230	2230
2154	3302	3233	3233
3302	2154	3296	3296
3233	2135	2154	2154
501	1874	2216	2216
1891	501	3248	3248
2228	3233	3220	3220
3233	2228	2230	2230
3302	3220	3233	3233
3248	2216	3220	3220
2216	3248	501	501
3220	3302	3248	3248
3317	3360	2036	2036
3356	2036	3360	3360
2036	1901	3317	3317
2057	2071	2061	2061
2061	3294	2150	2150
2071	3360	3294	3294
3360	2071	3356	3356
3294	2061	2071	2071
490	1891	2123	2123
1901	490	3317	3317
2154	3294	3296	3296
3294	2154	2150	2150
3360	3296	3294	3294
3317	2123	3296	3296
2123	3317	490	490
3296	3360	3317	3317
3335	2066	3263	3263
2081	3338	497	497
2087	3338	2081	2081
497	3279	1880	1880
3338	3335	3279	3279
3263	3279	3335	3335
3279	497	3338	3338
2139	3284	2150	2150
3284	2139	3256	3256
2061	2150	3284	3284
3284	2066	2061	2061
2066	3284	3263	3263
2057	2061	2066	2066
3260	3279	3263	3263
3279	3260	1880	1880
3263	3256	3260	3260
3256	3263	3284	3284
3256	2139	3207	3207
1880	3260	513	513
513	3207	1863	1863
3260	3256	3207	3207
3207	513	3260	3260
3203	3224	2230	2230
2135	2230	3224	3224
3224	2139	2135	2135
2139	3224	3207	3207
2150	2135	2139	2139
3207	3203	1863	1863
3203	3207	3224	3224
1945	412	3437	3437
3437	461	465	465
461	3437	412	412
5265	2366	1945	1945
412	1945	2366	2366
461	412	1944	1944
1945	1961	55	55
55	5265	1945	1945
1961	418	55	55
3401	1961	1945	1945
3401	2018	3384	3384
3437	465	2018	2018
1945	3437	3401	3401
2018	3401	3437	3437
1674	240	273	273
240	1674	334	334
273	1974	1674	1674
242	1696	1970	1970
1696	242	328	328
1970	273	242	242
1811	1817	175	175
1817	1811	1956	1956
328	175	1817	1817
175	334	1811	1811
242	240	175	175
240	242	273	273
334	175	240	240
175	328	242	242
1774	195	1768	1768
195	1774	337	337
324	1768	195	195
1768	1960	1774	1774
201	1674	1672	1672
1674	201	334	334
1974	1672	1674	1674
1672	324	201	201
1798	1811	161	161
1811	1798	1956	1956
334	161	1811	1811
161	337	1798	1798
201	195	161	161
195	201	324	324
337	161	195	195
161	334	201	201
1568	1985	1587	1587
1626	1568	290	290
236	1712	283	283
1712	236	1970	1970
229	283	1712	1712
290	1587	283	283
1587	290	1568	1568
283	229	290	290
273	258	1666	1666
263	1666	258	258
1666	1974	273	273
262	1587	1581	1581
1587	262	283	283
1985	1581	1587	1587
1581	263	262	262
236	273	1970	1970
262	258	236	236
258	262	263	263
273	236	258	258
236	283	262	262
1609	1626	1621	1621
1653	1609	282	282
217	1745	302	302
1745	217	1964	1964
296	302	1745	1745
282	1621	302	302
1621	282	1609	1609
302	296	282	282
1712	1702	314	314
1712	1970	1702	1702
229	1621	290	290
1621	229	302	302
1626	290	1621	1621
217	314	1964	1964
229	1712	217	217
314	217	1712	1712
217	302	229	229
1696	207	1702	1702
207	1696	345	345
314	1702	207	207
1702	1970	1696	1696
207	1733	314	314
1733	207	341	341
1964	314	1733	1733
341	345	1847	1847
345	341	207	207
1805	165	1817	1817
165	1805	350	350
328	1817	165	165
1817	1956	1805	1805
1696	169	345	345
1696	328	169	169
1841	1847	128	128
1847	1841	1948	1948
345	128	1847	1847
128	350	1841	1841
169	165	128	128
165	169	328	328
350	128	165	165
128	345	169	169
156	402	226	226
200	226	402	402
200	5282	226	226
112	2023	143	143
143	2518	156	156
2518	143	2023	2023
2518	402	156	156
2074	143	2004	2004
143	2074	112	112
143	156	2004	2004
2004	156	1439	1439
1439	226	1534	1534
226	1439	156	156
16	2050	592	592
2045	16	1226	1226
1304	2031	525	525
525	546	1304	1304
1226	592	525	525
592	1226	16	16
546	525	592	592
544	2035	76	76
58	2035	544	544
546	592	1220	1220
2050	1220	592	592
1220	58	546	546
1304	76	2031	2031
546	544	1304	1304
544	546	58	58
76	1304	544	544
1153	680	5738	5738
680	1153	582	582
5738	2056	1153	1153
680	1170	1174	1174
1170	680	578	578
1174	5738	680	680
588	1233	582	582
1233	588	2045	2045
578	582	1233	1233
582	578	680	680
1206	2050	16	16
1153	6	582	582
588	16	2045	2045
6	1206	588	588
16	588	1206	1206
588	582	6	6
1170	649	5745	5745
649	1170	568	568
5745	1174	1170	1170
556	39	568	568
39	556	2039	2039
653	649	568	568
649	653	5745	5745
568	39	653	653
1233	2045	49	49
1170	578	568	568
556	49	2039	2039
578	1233	556	556
49	556	1233	1233
556	568	578	578
49	2045	521	521
2039	49	80	80
90	1322	80	80
80	521	90	90
521	80	49	49
2045	1226	521	521
1226	525	521	521
521	2031	90	90
2031	521	525	525
307	2072	874	874
2076	874	742	742
874	2076	307	307
5695	2072	307	307
2074	5687	5701	5701
5701	5687	735	735
762	735	5687	5687
762	5687	2076	2076
2076	742	762	762
1033	1077	753	753
1073	753	1077	1077
753	2094	1033	1033
806	808	779	779
779	1020	933	933
808	1077	1020	1020
1077	808	1073	1073
1020	779	808	808
5672	2086	889	889
2094	5672	1033	1033
917	1020	1003	1003
1020	917	933	933
1077	1003	1020	1020
1033	889	1003	1003
889	1033	5672	5672
1003	1077	1033	1033
1093	1133	1141	1141
1131	1141	1133	1133
1141	2098	1093	1093
674	688	679	679
679	1071	806	806
688	1133	1071	1071
1133	688	1131	1131
1071	679	688	688
5666	2094	753	753
2098	5666	1093	1093
808	1071	1073	1073
1071	808	806	806
1133	1073	1071	1071
1093	753	1073	1073
753	1093	5666	5666
1073	1133	1093	1093
1111	683	1045	1045
708	1118	5670	5670
715	1118	708	708
5670	854	2090	2090
1118	1111	854	854
1045	854	1111	1111
854	5670	1118	1118
789	1065	806	806
1065	789	1037	1037
679	806	1065	1065
1065	683	679	679
683	1065	1045	1045
674	679	683	683
1040	854	1045	1045
854	1040	2090	2090
1045	1037	1040	1040
1037	1045	1065	1065
1037	789	975	975
2090	1040	5677	5677
5677	975	2080	2080
1040	1037	975	975
975	5677	1040	1040
966	1009	933	933
779	933	1009	1009
1009	789	779	779
789	1009	975	975
806	779	789	789
975	966	2080	2080
966	975	1009	1009
471	1272	2104	2104
1272	1193	2104	2104
471	1244	2114	2114
1912	1286	1234	1234
1244	1234	1286	1286
1244	471	1150	1150
1244	1286	2114	2114
1150	1234	1244	1244
1234	1150	1158	1158
1158	1150	1145	1145
471	2104	1150	1150
1150	1181	1145	1145
1181	1150	2104	2104
267	1484	5602	5602
1484	267	5624	5624
5602	2136	267	267
1484	306	2134	2134
306	1484	5621	5621
2134	5602	1484	1484
426	431	1422	1422
431	426	2122	2122
5621	1422	431	431
1422	5624	426	426
5624	1422	1484	1484
1422	5621	1484	1484
399	1440	397	397
1440	399	5626	5626
5617	397	1440	1440
397	2126	399	399
1444	267	259	259
267	1444	5624	5624
2136	259	267	267
259	5617	1444	1444
415	426	1408	1408
426	415	2122	2122
5624	1408	426	426
1408	5626	415	415
1444	1440	1408	1408
1440	1444	5617	5617
5626	1408	1440	1440
1408	5624	1444	1444
141	2140	154	154
194	141	1551	1551
1479	332	5605	5605
332	1479	2134	2134
1477	5605	332	332
1551	154	5605	5605
154	1551	141	141
5605	1477	1551	1551
5602	1499	249	249
5599	249	1499	1499
249	2136	5602	5602
1505	154	151	151
154	1505	5605	5605
2140	151	154	154
151	5599	1505	1505
1479	5602	2134	2134
1505	1499	1479	1479
1499	1505	5599	5599
5602	1479	1499	1499
1479	5605	1505	1505
164	194	188	188
206	164	1537	1537
1470	372	5610	5610
372	1470	2128	2128
5607	5610	372	372
1537	188	5610	5610
188	1537	164	164
5610	5607	1537	1537
332	318	5612	5612
332	2134	318	318
1477	188	1551	1551
188	1477	5610	5610
194	1551	188	188
1470	5612	2128	2128
1477	332	1470	1470
5612	1470	332	332
1470	5610	1477	1477
306	1464	318	318
1464	306	5630	5630
5612	318	1464	1464
318	2134	306	306
1464	1451	5612	5612
1451	1464	5628	5628
2128	5612	1451	1451
5628	5630	451	451
5630	5628	1464	1464
422	1412	431	431
1412	422	5631	5631
5621	431	1412	1412
431	2122	422	422
306	5621	5630	5630
447	451	1388	1388
451	447	2119	2119
5630	1388	451	451
1388	5631	447	447
5621	1412	1388	1388
5631	1388	1412	1412
1388	5630	5621	5621
1677	5718	51	51
5718	5553	51	51
10	5553	2151	2151
1699	2151	5553	5553
5553	10	51	51
5553	5558	4419	4419
4419	2171	5553	5553
5718	1677	5688	5688
5688	5558	5718	5718
2171	1699	5553	5553
5558	5553	5718	5718
1759	1748	2155	2155
1748	100	2155	2155
1748	1677	100	100
1677	1748	5688	5688
2155	100	5572	5572
5572	100	2146	2146
1677	51	1604	1604
1604	100	1677	1677
5497	5635	5520	5520
2187	5646	5516	5516
5516	1856	2177	2177
5646	5497	1856	1856
5520	1856	5497	5497
1856	5516	5646	5646
5659	1904	5508	5508
1904	5659	5528	5528
5508	2183	5659	5659
1904	5635	2191	2191
5635	1904	5520	5520
2191	5508	1904	1904
5660	1856	5520	5520
1856	5660	2177	2177
5520	5528	5660	5660
5528	5520	1904	1904
5595	5502	2002	2002
1996	2002	5502	5502
2002	2197	5595	5595
2008	5603	5597	5597
5603	2008	5500	5500
5601	5597	5603	5603
5597	1996	2008	2008
5500	5644	2187	2187
2008	5502	5644	5644
5502	2008	1996	1996
5644	5500	2008	2008
5635	1976	5494	5494
1976	5635	5497	5497
5494	2191	5635	5635
1976	5595	5591	5591
5595	1976	5502	5502
2197	5591	5595	5595
5591	5494	1976	1976
5646	5644	1954	1954
5644	5646	2187	2187
5502	1954	5644	5644
1954	5497	5646	5646
5497	1954	1976	1976
1954	5502	1976	1976
5606	1989	1983	1983
1989	5606	5506	5506
1980	1983	1989	1989
1983	5601	5606	5606
5618	1992	5504	5504
5616	1992	5618	5618
5653	5654	1934	1934
5654	5653	2185	2185
5504	1934	5654	5654
1934	5506	5653	5653
1992	1989	1934	1934
1989	1992	1980	1980
5506	1934	1989	1989
1934	5504	1992	1992
5643	1942	5500	5500
1942	5643	5507	5507
5500	2187	5643	5643
1942	5606	5603	5603
5606	1942	5506	5506
5601	5603	5606	5606
5603	5500	1942	1942
5652	5653	1916	1916
5653	5652	2185	2185
5506	1916	5653	5653
1916	5507	5652	5652
5507	1916	1942	1942
1916	5506	1942	1942
5507	5643	5533	5533
1910	5651	5652	5652
5651	1910	5530	5530
2185	5652	5651	5651
5652	5507	1910	1910
5530	1825	2175	2175
1910	5507	1825	1825
5533	1825	5507	5507
1825	5530	1910	1910
5664	1850	5516	5516
1850	5664	5534	5534
5516	2177	5664	5664
1850	5643	2187	2187
5643	1850	5533	5533
2187	5516	1850	1850
5667	1825	5533	5533
1825	5667	2175	2175
5533	5534	5667	5667
5534	5533	1850	1850
2092	5531	5485	5485
2054	5484	5532	5532
5489	5484	2054	2054
2156	5486	5429	5429
5429	5456	2156	2156
2092	5456	5429	5429
5429	5531	2092	2092
2144	2156	5456	5456
2144	5456	5462	5462
2092	5462	5456	5456
5485	5482	2092	2092
5323	5482	5485	5485
5485	5488	5323	5323
5394	2253	5389	5389
2246	5394	2305	2305
2219	5419	5461	5461
2305	5389	5419	5419
5389	2305	5394	5394
5419	2219	2305	2305
5447	2215	5445	5445
5411	5445	2215	2215
5445	2229	5447	5447
2244	5389	5385	5385
5389	2244	5419	5419
2253	5385	5389	5389
5386	5411	2243	2243
5455	5461	2214	2214
5419	2214	5461	5461
2214	5448	5455	5455
2215	2243	5411	5411
2214	5419	2244	2244
5337	2362	5330	5330
2362	5337	5400	5400
5331	5333	5338	5338
2362	5348	5349	5349
5348	2362	5396	5396
5349	5330	2362	2362
5396	5400	5403	5403
5400	5396	2362	2362
2253	2307	5366	5366
2307	2253	5394	5394
5391	5366	2307	2307
5337	5391	5400	5400
5394	5403	2307	2307
5403	5394	2246	2246
5400	2307	5403	5403
2307	5400	5391	5391
5348	2348	5341	5341
2348	5348	5406	5406
5341	5349	5348	5348
5350	2348	2268	2268
5350	5341	2348	2348
2268	5406	5423	5423
5406	2268	2348	2348
2246	2280	5403	5403
2280	2246	2258	2258
5396	5403	2280	2280
5348	5396	5406	5406
2258	5423	2280	2280
5423	2258	2238	2238
5406	2280	5423	5423
2280	5406	5396	5396
2258	2246	2251	2251
1066	2210	5476	5476
2258	2251	2210	2210
2210	1066	2258	2258
5459	2199	5461	5461
2219	5461	2199	2199
5461	5455	5459	5459
2219	2251	2305	2305
2251	2219	2210	2210
2246	2305	2251	2251
2223	5476	2199	2199
2210	2199	5476	5476
2199	5459	2223	2223
2199	2210	2219	2219
5462	5266	2518	2518
2144	2449	5303	5303
2449	2144	5462	5462
2023	5303	2449	2449
5462	2518	2449	2449
200	402	5323	5323
402	5266	5482	5482
5482	5323	402	402
5206	2324	2556	2556
2556	5199	5206	5206
2583	5206	5199	5199
5236	2324	5298	5298
2324	5236	2556	2556
5275	5148	5287	5287
2335	5275	2593	2593
5206	2583	2593	2593
2593	5287	5206	5206
5287	2593	5275	5275
2611	2324	5206	5206
5148	2611	5287	5287
5206	5287	2611	2611
2623	5170	5290	5290
2620	2623	2577	2577
2577	5290	2317	2317
5290	2577	2623	2623
2335	2593	5170	5170
5290	2569	2317	2317
5170	2583	5290	5290
2583	5170	2593	2593
2569	5290	2583	2583
5199	2569	2583	2583
2569	5199	5256	5256
2317	2569	2309	2309
5256	2309	2569	2569
5109	2705	33	33
33	2695	5109	5109
2705	5072	33	33
55	33	5072	5072
5072	2751	55	55
5265	55	2751	2751
2366	5265	2751	2751
5054	2366	2751	2751
5054	2751	5088	5088
2664	5088	2751	2751
2751	5072	2664	2664
5123	2685	2705	2705
2705	5109	5123	5123
2685	2664	5072	5072
5072	2705	2685	2685
2685	5123	2339	2339
5028	2806	2812	2812
2806	5028	5027	5027
5253	5245	2812	2812
2812	2806	5253	5253
5025	5028	5279	5279
2831	5279	5028	5028
5245	2831	2812	2812
5028	2812	2831	2831
4980	2907	4975	4975
2907	4980	2862	2862
4975	4978	4980	4980
2907	4984	4986	4986
4984	2907	5012	5012
4986	4975	2907	2907
2862	5012	2907	2907
5245	2862	2638	2638
5278	2638	2862	2862
4980	5278	2862	2862
5253	5012	2862	2862
2862	5245	5253	5253
4997	4984	2854	2854
2853	2854	4984	4984
5253	2853	5012	5012
4984	5012	2853	2853
2389	2854	2853	2853
2853	5253	2389	2389
2389	5253	5263	5263
5253	2806	5263	5263
5027	5263	2806	2806
2930	4921	3028	3028
3028	2997	2930	2930
2997	2964	2930	2930
2964	2997	5195	5195
1272	5640	3028	3028
2997	3028	5640	5640
4914	5195	2997	2997
2997	5640	4914	4914
4921	5191	3028	3028
5191	4921	2980	2980
1272	3028	5191	5191
2980	4921	2928	2928
2928	4968	2980	2980
4968	2928	4489	4489
4921	3586	2928	2928
5155	4829	5175	5175
3173	4837	4843	4843
4845	4843	4837	4837
4843	5155	3173	3173
4874	4877	3173	3173
4837	3173	4877	4877
3173	5175	4874	4874
5175	3173	5155	5155
4868	3148	4866	4866
3148	4868	5177	5177
4866	4863	4868	4868
3148	4829	4833	4833
4829	3148	5175	5175
4833	4866	3148	3148
5175	5177	4874	4874
5177	5175	3148	3148
5153	4788	5158	5158
3208	4806	4798	4798
4801	4798	4806	4806
4798	5153	3208	3208
4843	4845	3208	3208
4806	3208	4845	4845
3208	5158	4843	4843
5158	3208	5153	5153
4829	3180	4825	4825
3180	4829	5155	5155
4825	4833	4829	4829
3180	4788	4791	4791
4788	3180	5158	5158
4791	4825	3180	3180
5158	5155	4843	4843
5155	5158	3180	3180
4808	3193	3187	3187
3193	4808	3156	3156
3187	4801	4808	4808
3163	4815	4817	4817
4817	3193	3163	3163
4855	4856	3163	3163
4856	4855	2437	2437
4815	3163	4856	4856
3163	3156	4855	4855
3156	3163	3193	3193
4806	4845	3169	3169
4801	4806	4808	4808
4854	4855	3156	3156
4855	4854	2437	2437
3156	3152	4854	4854
4808	3169	3156	3156
3169	4808	4806	4806
3152	3156	3169	3169
4839	3152	3169	3169
3152	4839	3065	3065
3169	4845	4839	4839
2437	4854	5178	5178
5178	3078	2431	2431
4854	3152	3078	3078
3065	3078	3152	3152
3078	5178	4854	4854
4837	4877	3112	3112
4845	4837	4839	4839
4880	3078	3065	3065
3078	4880	2431	2431
3065	3102	4880	4880
4839	3112	3065	3065
3112	4839	4837	4837
3102	3065	3112	3112
5116	762	4743	4743
762	5116	720	720
3474	720	5116	5116
720	3474	5105	5105
5143	5141	4743	4743
5143	5139	5051	5051
3392	2501	5061	5061
3392	5584	2491	2491
2491	2501	3392	3392
3392	5061	5078	5078
3435	2505	3400	3400
5083	3400	2505	2505
2501	5083	5061	5061
2505	5061	5083	5083
2495	3400	5083	5083
2501	2495	5083	5083
2501	2491	3359	3359
2501	3359	2495	2495
5116	3278	3472	3472
3499	3474	3472	3472
5116	3472	3474	3474
3472	3278	3491	3491
5039	3491	3278	3278
2173	3499	3491	3491
3472	3491	3499	3499
2054	5039	3216	3216
3216	5041	2054	2054
5039	3278	3216	3216
5041	3216	5051	5051
4523	4514	4541	4541
3441	4541	4514	4514
3530	4541	2520	2520
4541	3530	5029	5029
3441	2520	4541	4541
2530	5020	4973	4973
5020	2530	4523	4523
5066	3441	4514	4514
2530	4514	4523	4523
4514	2530	5066	5066
5023	5020	3542	3542
5020	4523	3542	3542
3542	4523	3546	3546
4541	3546	4523	4523
5029	3546	4541	4541
4461	4452	3594	3594
3594	3598	4484	4484
3598	3594	4452	4452
4479	3598	4476	4476
3598	4452	4444	4444
4444	4476	3598	3598
3598	4479	4484	4484
5000	4426	3625	3625
5000	4457	4426	4426
4452	3614	4448	4448
5000	4448	3614	3614
4461	4457	3614	3614
5000	3614	4457	4457
3614	4452	4461	4461
3622	4426	4457	4457
2948	4426	3622	3622
3622	4457	4469	4469
4457	4461	4466	4466
4466	4469	4457	4457
4466	4461	3594	3594
3588	3594	4486	4486
4466	3594	3588	3588
3594	4484	4486	4486
4977	4988	3656	3656
2558	4966	4977	4977
4988	4977	4974	4974
4966	4974	4977	4977
3677	2558	4982	4982
3667	4982	2551	2551
3677	4982	3667	3667
4983	4982	4977	4977
2558	4977	4982	4982
4982	4983	2551	2551
4405	4983	3656	3656
4977	3656	4983	4983
4405	2551	4983	4983
2551	4405	2547	2547
4290	3722	4938	4938
4211	4938	3722	3722
4211	4235	4218	4218
3722	4235	4211	4211
4235	3722	3792	3792
3792	3722	2560	2560
4292	3722	4290	4290
3722	4292	2560	2560
4917	3752	3779	3779
2603	3757	3779	3779
3779	2586	4917	4917
2586	3779	3757	3757
3779	3786	2603	2603
3783	3786	3770	3770
4152	3770	3786	3786
3786	3779	4152	4152
3770	4152	5590	5590
5590	4152	4198	4198
3752	4198	4152	4152
3752	4152	3779	3779
2581	4198	3752	3752
4898	3788	4075	4075
4331	4810	4075	4075
3806	4331	4075	4075
4810	4898	4075	4075
4051	3806	4088	4088
3806	4075	3788	3788
4088	3806	2609	2609
3788	2609	3806	3806
2560	2609	3788	3788
3906	3961	3885	3885
3967	3906	4861	4861
4861	3885	4865	4865
3885	4861	3906	3906
3885	2640	4865	4865
3935	3931	3932	3932
3931	3935	3902	3902
3932	3924	3935	3935
3931	3899	3932	3932
3899	3902	3967	3967
3902	3899	3931	3931
3942	3961	3906	3906
3935	3942	3902	3902
3902	3906	3967	3967
3906	3902	3942	3942
3953	3932	3899	3899
3899	3918	3953	3953
3918	3899	4848	4848
4848	3899	3888	3888
3899	3967	3888	3888
3888	3967	3848	3848
3848	4861	2634	2634
4861	3848	3967	3967
4861	4865	2634	2634
3973	3698	3957	3957
4705	3711	4803	4803
3698	4705	3957	3957
4803	3957	4705	4705
3977	4008	4774	4774
3973	3977	3992	3992
4955	4008	2010	2010
3977	2010	4008	4008
2017	2010	3977	3977
3977	3973	2017	2017
3955	3957	4960	4960
2017	3973	3955	3955
3957	3955	3973	3973
3957	4803	4960	4960
2681	4038	2675	2675
3787	3808	4764	4764
4038	4764	2675	2675
4764	4038	3787	3787
4745	4068	2681	2681
3787	4072	3759	3759
4072	3787	4038	4038
4068	4038	2681	2681
4038	4068	4072	4072
4094	4745	4750	4750
4750	3804	4094	4094
4745	2681	4750	4750
4750	2681	4769	4769
3804	4769	3822	3822
3804	4750	4769	4769
2681	2675	4769	4769
4722	4157	2866	2866
4723	2707	4156	4156
3698	3992	2707	2707
2707	3992	4156	4156
4705	3698	4713	4713
4147	3711	4705	4705
4713	4147	4705	4705
3698	2707	4713	4713
4505	4147	4713	4713
4713	2707	4505	4505
3647	4226	2730	2730
4225	2730	4226	4226
4226	3651	4225	4225
3651	4226	4695	4695
4695	4226	3685	3685
2723	4187	4753	4753
4181	3685	4187	4187
4226	4187	3685	3685
4187	3647	4753	4753
4187	4226	3647	3647
4225	4220	4681	4681
4220	4225	3651	3651
3632	2735	4681	4681
2735	3632	4674	4674
4681	4220	3632	3632
2735	4228	4681	4681
4228	2730	4225	4225
4225	4681	4228	4228
4676	3632	4223	4223
3664	3668	3662	3662
3664	4223	3668	3668
4245	4223	3664	3664
4223	4245	4676	4676
4220	3651	4685	4685
3632	4220	4223	4223
3668	4685	3662	3662
4223	4220	3668	3668
4685	3668	4220	4220
4685	3651	4701	4701
3662	4685	3661	3661
3661	4701	3686	3686
4701	3661	4685	4685
4695	3685	3682	3682
3685	4181	3682	3682
3651	4695	4701	4701
4703	4701	3682	3682
4701	4703	3686	3686
3682	4701	4695	4695
2754	4638	4664	4664
4638	4771	4664	4664
4297	2745	4639	4639
4770	4639	2745	2745
4637	2753	3554	3554
4327	2753	4265	4265
4327	3554	2753	2753
2689	4265	2478	2478
2689	4327	4265	4265
4272	4264	2754	2754
2754	4664	4272	4272
4608	3479	4631	4631
3495	4608	4625	4625
4625	4631	3515	3515
4631	4625	4608	4608
4390	2768	4631	4631
4390	3479	3482	3482
3479	4390	4631	4631
4601	3464	4409	4409
2777	4601	4609	4609
4409	4609	4601	4601
3479	4409	3478	3478
4409	3479	4608	4608
3478	3482	3479	3479
4409	3464	3467	3467
3467	3478	4409	4409
4608	4609	4409	4409
4609	4608	3495	3495
4603	2777	4613	4613
4397	4398	2771	2771
4613	4398	4603	4603
4398	4397	4603	4603
3495	4613	4609	4609
4613	3495	3504	3504
2777	4609	4613	4613
3504	4398	4613	4613
4398	3504	2771	2771
3504	3495	4632	4632
2771	3504	4352	4352
3527	4632	2766	2766
4352	4632	3527	3527
4632	4352	3504	3504
4625	3515	3528	3528
3495	4625	4632	4632
4632	3528	2766	2766
3528	4632	4625	4625
4593	2833	2781	2781
4477	4567	4578	4578
4579	4463	4454	4454
4463	4576	4454	4454
4477	4578	4589	4589
4578	4455	4589	4589
4454	4576	4432	4432
4576	4593	4432	4432
2781	4432	4593	4593
4515	2814	4496	4496
4500	4496	2814	2814
3252	4500	3247	3247
4500	3252	4496	4496
2814	3214	4549	4549
3150	4549	3214	3214
4500	2814	4544	4544
4515	3214	2814	2814
4530	4552	4511	4511
4511	3221	4530	4530
3202	4552	3214	3214
3214	4515	3202	3202
3150	3214	4552	4552
4552	3202	4511	4511
3221	4511	4490	4490
4511	3202	4492	4492
4492	4490	4511	4511
3261	3202	4496	4496
4515	4496	3202	3202
3202	3261	4492	4492
624	3713	4538	4538
4463	624	4538	4538
2833	4545	4922	4922
4545	4938	4922	4922
4938	4545	4538	4538
4525	4612	2851	2851
4612	4525	4591	4591
2849	4612	4527	4527
4527	4591	2840	2840
4591	4527	4612	4612
4591	4528	2840	2840
4525	2896	4591	4591
4528	4591	2896	2896
2798	2822	4512	4512
2822	2798	4517	4517
4521	4517	2849	2849
2798	4534	4517	4517
4517	4612	2849	2849
4534	2851	4517	4517
4612	4517	2851	2851
2822	4629	4512	4512
4629	2822	4521	4521
4627	4512	4629	4629
2882	2874	4520	4520
2874	2882	4524	4524
4520	4521	2882	2882
4521	4520	4629	4629
4521	2849	4524	4524
2822	4517	4521	4521
4524	2882	4521	4521
4595	2849	4529	4529
4524	2849	4595	4595
4595	2876	4524	4524
2876	4595	4529	4529
2849	4527	4529	4529
4532	2936	2840	2840
2936	4532	2835	2835
4529	2840	2936	2936
2840	4529	4527	4527
2872	4722	2866	2866
4505	4723	3554	3554
3554	4327	4505	4505
2539	2554	4732	4732
2554	2539	4692	4692
4732	2533	2539	2539
4692	2543	2554	2554
4709	2554	2543	2543
2543	4692	2599	2599
4493	2878	4699	4699
2533	4493	2539	2539
4692	4690	2599	2599
2539	4699	4692	4692
4699	2539	4493	4493
4690	4692	4699	4699
2512	4732	4712	4712
2554	4709	4712	4712
4712	4732	2554	2554
2499	2533	4732	4732
4503	4482	4721	4721
4488	2880	4721	4721
4709	2543	4488	4488
4709	4482	4712	4712
4482	4709	4721	4721
2512	4712	4482	4482
4488	4721	4709	4709
4488	2543	4497	4497
2880	4488	4495	4495
4495	4497	2618	2618
4497	4495	4488	4488
2589	4693	2599	2599
4693	2589	4498	4498
2543	2599	4693	4693
2543	4693	4497	4497
4497	4498	2618	2618
4498	4497	4693	4693
4740	4967	4468	4468
4793	2285	4465	4465
2285	4793	4453	4453
2286	4459	4464	4464
4740	4464	4459	4459
4459	4967	4740	4740
2745	4793	4770	4770
4465	4770	4793	4793
4740	4771	4464	4464
2898	2473	2427	2427
4468	2427	2473	2473
4740	4468	2473	2473
4851	4834	2120	2120
4441	4834	2916	2916
4851	4725	4830	4830
4834	4491	2916	2916
4834	4830	4491	4491
4851	4830	4834	4834
2120	4427	4886	4886
4886	1755	2120	2120
2088	4886	4427	4427
4427	4834	4441	4441
4834	4427	2120	2120
2088	4431	4881	4881
4431	4875	4881	4881
4875	4431	2158	2158
4441	4431	4427	4427
4431	4441	2169	2169
2088	4427	4431	4431
4431	2169	2158	2158
2158	2169	2233	2233
4821	2233	2169	2169
2233	4821	2227	2227
4441	2916	4821	4821
4821	2169	4441	4441
4459	4955	2010	2010
2010	2017	4459	4459
4967	4459	2017	2017
4453	3238	4956	4956
2017	3955	4967	4967
4468	4967	3955	3955
3955	4960	4468	4468
4362	2967	4379	4379
2962	4362	1703	1703
4379	1703	4362	4362
4371	4376	4379	4379
2967	4371	4379	4379
4347	2972	4366	4366
4364	4366	2962	2962
4366	4364	4347	4347
4359	2967	4362	4362
2972	4359	4366	4366
4366	4362	2962	2962
4362	4366	4359	4359
4350	4364	4367	4367
2970	4350	1598	1598
4367	1598	4350	4350
4364	2962	4368	4368
4367	4368	1598	1598
4368	4367	4364	4364
4368	2962	1714	1714
1598	4368	4385	4385
1714	4385	4368	4368
2962	1703	1714	1714
5466	2982	5249	5249
2982	5466	4331	4331
4331	1468	4810	4810
5249	2982	4320	4320
3823	4320	4051	4051
4051	4320	2982	2982
5304	4301	5267	5267
5304	1109	5018	5018
1109	5304	5272	5272
1095	5018	1109	1109
5267	5272	5304	5304
4380	1057	5363	5363
4380	1095	1057	1057
1109	1057	1095	1095
4841	5363	1057	1057
5352	1057	2999	2999
1057	5352	4841	4841
1057	1109	2999	2999
2999	1109	5311	5311
5311	1154	2999	2999
5272	5267	4310	4310
5272	5311	1109	1109
4310	5311	5272	5272
5414	4589	4274	4274
4589	5414	5432	5432
5249	4314	4274	4274
5432	5414	783	783
4314	5414	4274	4274
3009	1468	4331	4331
4331	5466	3009	3009
5249	4274	5422	5422
5466	5422	3009	3009
5422	5466	5249	5249
5380	3009	5422	5422
466	5604	5609	5609
5604	466	5547	5547
5609	3045	466	466
5586	500	4248	4248
4248	5552	3032	3032
500	5604	5552	5552
5547	5552	5604	5604
5552	4248	500	500
4242	3038	5565	5565
3045	4242	466	466
615	5552	5547	5547
5552	615	3032	3032
5547	5544	615	615
466	5565	5547	5547
5565	466	4242	4242
5544	5547	5565	5565
4217	400	5592	5592
5609	5592	400	400
5613	3045	5609	5609
3059	5613	400	400
500	5592	5609	5609
5592	500	5586	5586
5609	5604	500	500
5609	400	5613	5613
438	4236	550	550
438	407	4236	4236
550	4236	532	532
5586	4248	4236	4236
5586	407	5592	5592
407	5586	4236	4236
4217	5592	407	407
4236	4256	532	532
4236	4248	4256	4256
532	4256	4254	4254
619	5550	3032	3032
5550	619	4258	4258
4248	3032	5550	5550
4248	5550	4256	4256
5519	4254	4258	4258
4254	5519	639	639
4256	4258	4254	4254
4258	4256	5550	5550
20	238	4196	4196
238	20	54	54
4351	4194	325	325
325	238	225	225
46	225	238	238
225	4351	325	325
238	325	4196	4196
126	4178	224	224
4178	126	266	266
224	3097	126	126
4188	266	21	21
3091	4178	266	266
266	4188	3091	3091
238	54	46	46
42	46	54	54
3098	42	125	125
21	266	53	53
54	125	42	42
53	266	126	126
4180	3091	5726	5726
5741	191	4182	4182
4182	4180	5741	5741
5726	299	5741	5741
191	5741	299	299
5726	5741	4180	4180
4188	21	4193	4193
3091	4188	5726	5726
4193	5726	4188	4188
4193	21	4207	4207
4193	4204	5726	5726
299	5726	4204	4204
4207	3067	4193	4193
3067	4204	4193	4193
20	4196	4206	4206
4207	4210	3067	3067
4206	4196	4209	4209
467	3380	469	469
22	377	381	381
377	22	3108	3108
381	469	22	22
3122	469	381	381
469	3122	467	467
401	3415	22	22
3380	401	469	469
22	469	401	401
3341	4155	5680	5680
499	5680	4155	4155
3130	499	4155	4155
3341	3380	467	467
467	4155	3341	3341
4155	493	3130	3130
493	4155	4159	4159
3374	3130	493	493
4158	4159	3403	3403
4159	4158	493	493
3122	459	467	467
4155	467	459	459
3116	3403	459	459
4159	459	3403	3403
459	3122	3116	3116
459	4159	4155	4155
3116	3122	424	424
424	3395	336	336
3395	424	3122	3122
377	3108	52	52
377	3395	3122	3122
3395	377	336	336
3122	381	377	377
52	72	320	320
72	52	3104	3104
336	320	72	72
52	320	377	377
320	336	377	377
861	3144	684	684
684	3194	3140	3140
3140	861	684	684
3194	684	3277	3277
4142	3136	593	593
3144	4142	684	684
593	684	4142	4142
824	3099	861	861
824	861	3140	3140
3099	3144	861	861
4122	670	605	605
824	3140	670	670
670	4122	824	824
3194	4148	670	670
670	3140	3194	3194
605	4148	3304	3304
605	670	4148	4148
3307	3304	4148	4148
3304	3307	3300	3300
3194	3277	3307	3307
3307	4148	3194	3194
4092	4110	3090	3090
3017	3025	4110	4110
4100	3090	4110	4110
4078	1119	4092	4092
4110	1119	3017	3017
1119	4110	4092	4092
1285	3017	1119	1119
3165	3010	4095	4095
3010	4084	4095	4095
1062	4095	4084	4084
1062	4084	4092	4092
4078	4092	4084	4084
4095	1062	4113	4113
4113	4119	4095	4095
1062	3090	4113	4113
4092	3090	1062	1062
2885	4056	1333	1333
4069	4073	1333	1333
1356	569	4069	4069
1356	4056	1341	1341
4056	1356	1333	1333
4180	1341	4056	4056
4069	1333	1356	1356
2832	2811	1400	1400
3183	2832	1396	1396
1396	1400	2885	2885
1400	1396	2832	2832
1417	4180	4056	4056
2811	1417	1400	1400
1400	4056	2885	2885
4056	1400	1417	1417
1396	1485	3183	3183
1478	3183	1485	1485
1485	1036	1478	1478
1485	2909	4106	4106
1396	2885	2909	2909
2909	1485	1396	1396
1333	1306	2885	2885
2909	2885	1306	1306
1306	4106	2909	2909
4073	1306	1333	1333
2680	3204	2667	2667
1676	2667	1631	1631
1762	2667	3204	3204
1762	3195	1631	1631
1631	2667	1762	1762
4021	2605	2600	2600
3212	2600	2605	2605
3204	2680	4021	4021
2605	4021	2680	2680
2605	1708	3212	3212
1708	2605	4029	4029
1859	3212	1708	1708
1692	2716	4029	4029
1708	4029	2716	2716
2605	2680	1692	1692
1692	4029	2605	2605
1692	2680	1676	1676
2706	1592	2788	2788
2706	1676	1592	1592
1676	2706	1692	1692
2680	2667	1676	1676
2770	2788	4040	4040
2788	2770	3189	3189
1592	4040	2788	2788
1676	1631	4040	4040
4040	1592	1676	1676
3983	3234	3994	3994
3994	2519	3983	3983
2525	3983	2519	2519
2559	2561	3994	3994
2519	3994	2561	2561
2544	2020	2550	2550
2020	2544	3995	3995
2550	2546	2544	2544
3234	2020	3994	3994
3234	2550	2020	2020
3994	3995	2559	2559
3995	3994	2020	2020
3983	2525	2211	2211
2460	2211	2525	2525
3234	3974	4011	4011
3974	3234	2211	2211
3983	2211	3234	3234
2460	2163	2157	2157
2157	2211	2460	2460
2163	2480	2484	2484
2480	2163	2049	2049
2484	2157	2163	2163
2038	2049	2163	2163
2049	2038	2534	2534
2460	2525	2038	2038
2038	2163	2460	2460
2519	2026	2525	2525
2038	2525	2026	2026
2026	2534	2038	2038
2534	2026	1986	1986
2519	2561	2009	2009
1957	1986	1965	1965
1986	1957	3219	3219
2026	1965	1986	1986
2519	2009	1965	1965
1965	2026	2519	2519
3963	2373	3968	3968
3968	2310	2304	2304
2304	3963	3968	3968
3968	2373	2263	2263
3951	3257	2388	2388
2310	2357	2353	2353
2353	2304	2310	2310
2357	2388	1228	1228
3257	1228	2388	2388
1228	2353	2357	2357
3952	3951	2308	2308
2308	2289	3952	3952
2308	3958	2365	2365
2331	3958	2357	2357
2357	2310	2331	2331
3958	2308	2388	2388
3951	2388	2308	2308
2388	2357	3958	3958
3958	2331	2365	2365
2365	2331	3245	3245
4002	3245	3968	3968
3968	2263	4002	4002
3245	2331	2310	2310
2310	3968	3245	3245
2494	2095	2103	2103
2103	2174	2494	2494
3908	2095	3920	3920
3908	2103	2095	2095
3913	3920	3270	3270
3920	2095	3270	3270
3270	2095	2232	2232
2232	2494	2474	2474
2095	2494	2232	2232
2232	2474	3633	3633
2848	3898	4903	4903
3297	4903	3898	3898
4903	3297	3907	3907
3898	3289	3297	3297
3898	5030	3289	3289
4339	4355	5050	5050
3934	4355	3769	3769
4355	3934	5050	5050
1594	4287	3323	3323
4355	3322	4325	4325
4325	3769	4355	4355
4288	4325	3322	3322
3323	4356	3316	3316
4340	3316	4356	4356
3904	1896	4340	4340
4339	5050	3903	3903
5527	5598	1394	1394
1415	1394	5598	5598
5598	4268	1415	1415
3350	1415	4268	4268
5451	1498	5598	5598
4268	5598	1498	1498
5527	3339	5451	5451
3339	5527	4259	4259
5451	5598	5527	5527
1331	3361	5641	5641
3357	1331	4232	4232
1415	3350	4232	4232
4232	5641	1415	1415
5641	4232	1331	1331
1387	5527	1394	1394
3361	1387	5641	5641
5641	1394	1415	1415
1394	5641	1387	1387
5555	5566	4251	4251
5674	1362	5566	5566
5566	5555	5674	5674
5566	1362	4232	4232
3357	4232	1362	1362
5566	5561	4251	4251
3350	5566	4232	4232
5561	5566	3350	3350
4268	5561	3350	3350
5561	4268	5399	5399
4251	5561	4281	4281
4281	5399	3332	3332
5399	4281	5561	5561
5399	4278	3332	3332
4268	1498	5399	5399
4278	5399	1498	1498
1235	1084	1299	1299
1084	480	1299	1299
943	618	1235	1235
618	1084	1235	1235
3371	943	541	541
3371	541	3365	3365
943	1235	541	541
541	1277	3365	3365
1277	541	1235	1235
1235	1299	1277	1277
166	1277	1299	1299
1110	4079	1291	1291
4046	1291	4079	4079
1034	4046	4079	4079
4079	1110	3383	3383
4061	4013	3387	3387
4013	1034	4079	4079
4013	4079	3387	3387
4165	4153	3387	3387
4061	3387	4153	4153
4165	3387	3379	3379
3387	3383	3379	3379
3383	3387	4079	4079
2220	2003	822	822
2186	822	2003	2003
822	3975	2220	2220
2003	2007	925	925
2220	3975	2007	2007
2007	2003	2220	2220
4382	3975	747	747
3975	4382	2007	2007
2007	3997	925	925
4382	4378	2007	2007
3997	2007	4378	4378
2200	2192	694	694
694	3943	2200	2200
822	2186	2200	2200
2192	2200	2186	2186
822	2200	3943	3943
3965	747	3975	3975
3943	3965	822	822
4343	3965	3943	3943
3975	822	3965	3965
2192	3980	676	676
676	694	2192	2192
721	3980	2143	2143
721	676	3980	3980
852	2143	3980	3980
2143	852	1959	1959
2192	2186	852	852
852	3980	2192	2192
2003	1963	2186	2186
852	2186	1963	1963
1963	1959	852	852
1959	1963	3396	3396
2003	925	3396	3396
3396	1963	2003	2003
3900	579	5254	5254
3895	504	579	579
579	3900	3895	3895
3838	3420	504	504
504	2886	579	579
2886	504	3420	3420
3201	146	3895	3895
146	504	3895	3895
504	146	3838	3838
487	3895	3900	3900
3900	3431	487	487
3900	2563	3431	3431
3431	2563	3925	3925
3925	2563	3418	3418
2563	2785	3418	3418
3900	5254	2563	2563
3447	921	3801	3801
3446	921	3831	3831
3831	921	436	436
921	3818	436	436
3818	921	3447	3447
3481	878	3446	3446
878	921	3446	3446
3451	3801	878	878
921	878	3801	3801
3446	212	3481	3481
222	3481	212	212
3448	222	212	212
212	3446	3831	3831
212	3831	3832	3832
3831	436	3832	3832
3455	2344	3777	3777
2344	3455	2338	2338
12	3777	3134	3134
3777	12	1725	1725
2344	3134	3777	3777
3738	3463	5676	5676
3459	3738	3760	3760
5676	3760	3738	3738
5676	3087	3760	3760
3455	3758	2338	2338
3760	2338	3758	3758
2338	3760	3087	3087
3758	2567	5684	5684
2567	3758	3763	3763
5684	3459	3758	3758
904	2567	3763	3763
3455	3763	3758	3758
3459	3760	3758	3758
3763	3455	3453	3453
3453	3777	3828	3828
3777	3453	3455	3455
84	3828	1725	1725
3777	1725	3828	3828
5585	3719	2938	2938
3719	3465	2938	2938
3431	2938	3465	3465
3719	5585	3695	3695
5568	3719	3695	3695
3167	3929	3706	3706
3167	3706	5585	5585
3695	5585	3706	3706
3925	3167	2938	2938
5585	2938	3167	3167
3167	3925	5663	5663
3833	5503	3728	3728
5518	3833	3728	3728
5503	3675	3728	3728
4289	2181	3833	3833
5477	4289	5518	5518
3833	5518	4289	4289
2181	5503	3833	3833
5477	5518	3746	3746
3746	5479	5477	5477
3746	3695	5479	5479
5356	3481	4137	4137
3481	222	4137	4137
3483	3481	5356	5356
3481	3483	3592	3592
3483	5326	3583	3583
3858	3583	5326	5326
5356	3728	5326	5326
5356	5326	3483	3483
3728	4137	3475	3475
4137	3728	5356	5356
5271	3556	645	645
3539	645	3556	3556
5008	3539	3556	3556
5262	3539	5008	5008
3556	5271	4684	4684
5008	3524	5262	5262
4643	5262	3524	3524
5255	4643	3524	3524
5171	3524	4934	4934
4912	4934	3524	3524
3524	5008	4912	4912
3556	4684	4912	4912
3556	4912	5008	5008
5679	5157	5173	5173
5157	2345	5173	5173
5213	5173	5198	5198
5198	5173	2345	2345
3452	354	2939	2939
354	3452	5679	5679
2939	3508	3452	3452
5138	5679	5173	5173
5679	5138	354	354
3452	5157	5679	5679
3286	5138	235	235
3506	5151	5190	5190
5151	235	5190	5190
235	5151	3286	3286
5138	5173	235	235
5190	235	5233	5233
5233	3501	5190	5190
5173	5213	5233	5233
5233	235	5173	5173
3414	5091	5052	5052
3535	5091	3414	3414
5033	3516	5052	5052
5033	5052	3511	3511
3513	5070	591	591
5070	3511	591	591
5033	3511	5070	5070
591	3511	3426	3426
3535	3426	5091	5091
3426	3511	5052	5052
5052	5091	3426	3426
5237	3276	5019	5019
5019	3276	3536	3536
4959	3228	2744	2744
3228	4959	3283	3283
4959	5019	3283	3283
3228	3226	3523	3523
3226	3228	3283	3283
3536	3283	5019	5019
3047	3100	4948	4948
3142	3100	4906	4906
3100	3142	4948	4948
3047	4948	3110	3110
3533	3110	4948	4948
3531	3533	4948	4948
4826	4816	3536	3536
3544	3536	4816	4816
2933	3551	4783	4783
4783	4802	2933	2933
4783	4816	4826	4826
4816	4783	4779	4779
3551	4779	4783	4783
4802	4783	3531	3531
4826	3531	4783	4783
3544	3285	3536	3536
4716	2564	3559	3559
4738	4758	2864	2864
3243	2864	4758	4758
4716	3243	2564	2564
4758	2564	3243	3243
3468	3564	3197	3197
4702	3564	3468	3468
3468	4700	4702	4702
4700	3468	4727	4727
5042	4702	4700	4700
3197	4727	3468	3468
3198	4716	3559	3559
3560	4727	3197	3197
4700	4710	5042	5042
4710	4700	4736	4736
3562	4710	4736	4736
4729	4736	4727	4727
4727	3560	4729	4729
4700	4727	4736	4736
4729	3560	2565	2565
2903	2565	3555	3555
4729	2565	2903	2903
4757	4737	3555	3555
2565	4757	3555	3555
4656	4620	4678	4678
4428	4620	4645	4645
4620	4428	4678	4678
1750	4108	4621	4621
4630	4621	4657	4657
4108	4644	4621	4621
2691	3743	4663	4663
4630	4657	3772	3772
3743	3772	4663	4663
3772	3743	4630	4630
4662	3773	2758	2758
4656	4678	3659	3659
3773	3659	2758	2758
3659	3773	4656	4656
4202	2528	3928	3928
4689	4428	4543	4543
4557	4543	4428	4428
4689	4563	4423	4423
4423	4428	4689	4689
2528	4202	4563	4563
4423	4563	4202	4202
4606	4610	3928	3928
4202	3928	4610	4610
4506	5059	4485	4485
5252	4485	5059	5059
5062	4508	5252	5252
5059	5062	5252	5252
4485	5252	4766	4766
4494	4766	5252	5252
4494	5252	4508	4508
2378	4519	4516	4516
2378	5211	4519	4519
4494	4508	4519	4519
4519	5211	4494	4494
4888	4540	4519	4519
4516	4519	4540	4540
4508	5062	4888	4888
4888	4519	4508	4508
3595	2130	2217	2217
2270	4471	3754	3754
2130	4471	2217	2217
3599	2153	3595	3595
2153	2130	3595	3595
2167	2106	1138	1138
2167	3599	2179	2179
3599	3595	2179	2179
2179	3595	5681	5681
5681	2217	4480	4480
2270	4480	4471	4471
2217	4471	4480	4480
3595	2217	5681	5681
4344	4322	3812	3812
1894	4322	3604	3604
4322	2062	3604	3604
2062	4322	4344	4344
1918	4365	4326	4326
1918	4386	4365	4365
4386	1918	1894	1894
1894	3604	4386	4386
2665	2895	3616	3616
2895	2665	2574	2574
1740	3616	2895	2895
2895	1827	1740	1740
1827	2895	2574	2574
2665	4269	2574	2574
1804	2574	4269	4269
1750	4266	3623	3623
1675	3623	4266	4266
4266	1750	1740	1740
1750	3616	1740	1740
4266	2062	1675	1675
1687	1675	2062	2062
4266	1740	3604	3604
3604	1740	1827	1827
2574	1804	1831	1831
1831	2401	2574	2574
2401	1827	2574	2574
3631	4183	718	718
3629	4183	223	223
4183	144	223	223
3631	4166	4183	4183
144	4183	4166	4166
718	4121	973	973
1586	3631	718	718
718	973	1586	1586
4112	1586	973	973
4183	4121	718	718
4121	4183	3629	3629
3634	1608	1630	1630
1608	3634	862	862
4121	3629	1608	1608
1608	862	4121	4121
1608	1632	1630	1630
1608	3629	1632	1632
1630	1632	2264	2264
1632	2260	2264	2264
223	1632	3629	3629
2260	1632	223	223
3639	4064	4052	4052
3639	3918	4087	4087
4064	4087	1492	1492
4087	4064	3639	3639
4033	1317	4064	4064
1406	3639	4052	4052
1317	4052	4064	4064
4052	1317	1406	1406
1972	4036	4033	4033
4062	1972	4064	4064
4033	4064	1972	1972
4071	4036	1972	1972
1972	4062	4071	4071
4071	4062	3635	3635
1535	4062	1492	1492
4064	1492	4062	4062
1535	3635	4062	4062
1240	3987	3921	3921
1240	3921	3650	3650
3650	3976	1240	1240
4563	4689	3921	3921
3650	3921	4689	4689
4543	3650	4689	4689
2528	4563	3497	3497
3928	2528	3933	3933
3497	3933	2528	2528
4563	3921	3497	3497
3933	3497	4004	4004
4004	3497	4001	4001
3497	3987	4001	4001
3987	3497	3921	3921
1022	3867	1049	1049
3655	1049	3776	3776
3776	1049	3867	3867
3866	3867	1022	1022
1011	4060	1016	1016
4060	3866	1016	1016
1022	1016	3866	3866
1016	1022	3676	3676
1049	3676	1022	1022
1049	3655	1081	1081
3778	3669	4231	4231
4231	4230	3778	3778
4230	4231	3796	3796
4231	3780	3796	3796
3672	760	3778	3778
760	3669	3778	3778
3672	3778	3754	3754
3754	3778	799	799
4230	882	3778	3778
799	3778	882	882
882	1296	3665	3665
4230	3796	1296	1296
1296	882	4230	4230
4768	3694	4611	4611
4768	3681	3694	3694
4768	3702	2733	2733
2727	3681	4768	4768
4611	3702	4768	4768
3702	4611	3696	3696
3683	606	600	600
4754	3696	606	606
3696	4754	3702	3702
606	3696	691	691
691	600	606	606
3688	5235	3620	3620
2616	5189	5126	5126
634	3690	5351	5351
4619	3638	3688	3688
3690	3688	5351	5351
3638	5351	3688	3688
5126	3666	2616	2616
3620	2616	3666	3666
3688	3620	4619	4619
3666	4619	3620	3620
233	3693	2755	2755
4413	2601	3693	3693
3425	3691	2601	2601
2601	4413	3425	3425
4450	3461	3424	3424
3461	4450	4473	4473
4478	3423	3462	3462
3487	3423	4478	4478
4478	4437	3487	3487
3389	3376	3405	3405
3376	3389	4504	4504
4450	3405	4473	4473
3376	4473	3405	3405
3449	3388	3406	3406
3425	4413	4449	4449
3319	3354	4556	4556
4574	4556	3354	3354
4504	4564	4556	4556
3319	4556	4564	4564
4478	4573	3292	3292
3292	3718	4478	4478
3717	3718	3292	3292
4573	3353	3292	3292
4682	4616	4658	4658
4536	4682	4658	4658
2384	4682	4536	4536
5578	4614	4615	4615
4614	1952	3240	3240
5578	1952	4614	4614
2884	3584	4814	4814
4814	2804	2940	2940
4814	3764	2884	2884
3764	4814	2940	2940
4899	3036	3762	3762
4899	3762	2940	2940
4953	2951	4946	4946
4953	519	2951	2951
519	3684	4896	4896
4896	2951	519	519
2749	3736	4947	4947
3680	4953	4946	4946
3736	2732	4947	4947
2732	3680	4947	4947
4947	3680	4946	4946
4947	3584	2749	2749
3584	4947	2804	2804
4947	4946	2804	2804
2922	2804	4946	4946
2922	4946	2951	2951
4899	2951	4756	4756
2922	2951	4899	4899
3056	4756	4896	4896
2951	4896	4756	4756
2601	2805	5046	5046
2601	2816	2805	2805
2755	2765	1670	1670
2765	2755	5046	5046
2765	5046	2776	2776
2805	2776	5046	5046
2776	2805	2826	2826
3767	2826	2816	2816
2816	2826	2805	2805
2510	2641	5250	5250
2635	2672	2510	2510
2672	2641	2510	2510
5250	3688	2372	2372
3688	5250	5235	5235
2641	5235	5250	5250
2669	5216	2616	2616
5189	2616	5216	5216
5235	2641	2669	2669
2669	2616	5235	5235
2672	2669	2641	2641
5354	3762	2555	2555
2555	2288	5295	5295
3762	2288	2555	2555
2905	5454	3764	3764
2160	5454	5354	5354
5354	5454	2905	2905
2635	2160	2521	2521
2160	5354	2521	2521
2521	5354	2648	2648
2555	2648	5354	5354
5295	2648	2555	2555
5556	3774	5535	5535
3771	5556	5038	5038
5535	5038	5556	5556
5611	2384	5556	5556
4616	5611	3771	3771
5556	3771	5611	5611
2384	3774	5556	5556
5578	4615	5491	5491
5491	1952	5578	5578
4616	3771	5490	5490
5490	5038	2826	2826
3771	5038	5490	5490
5490	2826	3767	3767
1711	1683	2291	2291
473	2284	2291	2291
1683	473	2291	2291
1634	392	5678	5678
5699	1683	1711	1711
392	5699	5678	5678
1711	5678	5699	5699
1654	1634	1765	1765
5678	1711	3781	3781
1634	5678	1765	1765
3781	1765	5678	5678
1711	2291	3781	3781
1848	1858	2291	2291
3781	2291	1858	1858
245	385	429	429
2133	137	2145	2145
245	137	385	385
137	2133	385	385
1549	245	2111	2111
245	1549	137	137
429	2111	245	245
3789	385	2133	2133
3789	1354	385	385
429	1354	3790	3790
1354	429	385	385
1513	312	1593	1593
1185	322	312	312
312	1513	1185	1185
2133	322	3789	3789
312	322	2133	2133
312	2133	87	87
1593	87	1284	1284
87	1593	312	312
2133	2145	87	87
1199	1923	1967	1967
1967	1971	1270	1270
1175	1967	1923	1923
1971	1967	1175	1175
1971	595	537	537
537	1270	1971	1971
1887	3171	1933	1933
3171	3803	1933	1933
3800	1887	1927	1927
1927	1933	1199	1199
1933	1927	1887	1887
749	1167	1923	1923
1167	1175	1923	1923
3803	749	1933	1933
1933	1923	1199	1199
1923	1933	749	749
1892	3800	818	818
826	818	1223	1223
818	826	1892	1892
1927	1199	644	644
3800	1927	818	818
3794	1223	644	644
818	644	1223	1223
644	818	1927	1927
644	1199	1993	1993
3794	644	1991	1991
1991	1993	1302	1302
1993	1991	644	644
1967	1270	1995	1995
1270	537	1995	1995
1199	1967	1993	1993
508	1302	1995	1995
1993	1995	1302	1302
1995	1993	1967	1967
1056	940	1051	1051
1056	928	940	940
978	1051	1031	1031
1058	1056	1051	1051
1051	978	1058	1058
1100	1014	1006	1006
928	1100	940	940
1051	974	1031	1031
940	1006	1051	1051
1006	940	1100	1100
974	1051	1006	1006
1148	823	954	954
1054	954	823	823
1178	928	1056	1056
1054	823	817	817
3809	817	823	823
817	1178	1054	1054
1058	954	1054	1054
1054	1056	1058	1058
1056	1054	1178	1178
1121	853	1793	1793
884	1121	1029	1029
1029	1793	996	996
1793	1029	1121	1121
1800	1052	954	954
954	1058	1800	1800
1052	853	1148	1148
853	1052	1793	1793
842	1148	853	853
1148	954	1052	1052
1800	1793	1052	1052
956	979	1793	1793
996	1793	979	979
1793	1800	956	956
1868	1075	956	956
979	956	1075	1075
1868	956	1800	1800
978	1031	1870	1870
978	1800	1058	1058
1800	978	1868	1868
1870	1868	978	978
609	1343	596	596
1343	609	1263	1263
596	586	609	609
621	1343	733	733
1263	733	1343	1343
609	1289	1263	1263
1289	1287	733	733
1640	733	1287	1287
733	1263	1289	1289
477	515	1483	1483
515	477	1552	1552
1483	3817	477	477
1552	633	515	515
596	1339	1371	1371
1552	1371	1339	1339
1371	586	596	596
1343	633	1339	1339
1552	1339	633	633
1339	596	1343	1343
3815	1419	1572	1572
1312	1572	1419	1419
621	1312	633	633
633	1343	621	621
1312	1419	515	515
515	633	1312	1312
3811	1572	1312	1312
1312	621	3811	3811
3811	621	1207	1207
733	1640	1657	1657
621	733	1207	1207
1657	1207	733	733
1743	331	423	423
1737	423	1605	1605
1605	423	3819	3819
331	1647	423	423
3819	423	1647	1647
274	1329	1741	1741
1743	1737	1741	1741
1741	1791	1743	1743
1791	1741	1329	1329
331	1791	1350	1350
1791	331	1743	1743
1791	1329	246	246
246	1350	1791	1791
1743	423	1737	1737
1851	276	1857	1857
3827	1862	1377	1377
1377	380	376	376
1862	1857	380	380
1857	1862	1851	1851
380	1377	1862	1862
1737	1605	380	380
1737	276	1741	1741
276	1737	1857	1857
274	1741	276	276
380	1688	376	376
380	1857	1737	1737
380	1605	1688	1688
1605	3819	1540	1540
376	1540	1528	1528
1688	1540	376	376
1540	1688	1605	1605
2022	2042	1953	1953
1953	1943	2022	2022
3413	2022	1943	1943
1301	1590	1953	1953
1943	1953	1590	1590
2042	1975	1301	1301
1301	1953	2042	2042
2022	3413	1204	1204
2116	1204	3413	3413
1204	1200	2022	2022
2042	1200	3836	3836
1200	2042	2022	2022
3413	2075	2116	2116
3434	2075	106	106
2075	2001	106	106
2001	2075	3413	3413
1943	1310	3413	3413
2001	3413	1310	1310
106	2001	1310	1310
1943	1590	756	756
756	1310	1943	1943
3333	3846	1146	1146
1146	3839	3333	3333
3326	3333	3839	3839
1125	2287	1146	1146
1146	3846	1125	1125
2381	2337	3213	3213
3213	3850	2381	2381
2337	2333	3239	3239
3239	3213	2337	2337
3333	3326	2337	2337
2333	2337	3326	3326
3850	1078	2381	2381
2381	3846	3333	3333
3846	2381	1078	1078
3333	2337	2381	2381
2333	2323	3227	3227
1060	3227	2323	2323
3227	3239	2333	2333
2323	3255	1060	1060
3273	1060	3255	3255
3358	3842	2323	2323
3255	2323	3842	3842
2333	3326	3358	3358
3358	2323	2333	2333
3839	1159	3326	3326
3358	3326	1159	1159
1159	3349	3358	3358
3842	3358	3349	3349
3349	1159	2226	2226
990	992	1010	1010
3863	990	1001	1001
1001	990	1010	1010
2645	3052	3109	3109
2625	3109	3052	3052
2625	3863	1001	1001
1001	3109	2625	2625
3865	2645	2585	2585
3109	2585	2645	2645
3109	1001	2578	2578
2578	2585	3109	3109
2585	2578	1132	1132
2578	1001	3852	3852
1001	1010	3852	3852
2796	755	2887	2887
2757	856	893	893
2757	2796	856	856
2796	2757	755	755
2786	2790	856	856
2887	2786	2796	2796
856	2796	2786	2786
3880	2931	759	759
761	759	2931	2931
761	2931	2899	2899
3882	2899	2931	2931
755	759	761	761
2887	761	2899	2899
755	761	2887	2887
2949	1346	2906	2906
1346	3880	2906	2906
2941	2949	2993	2993
2906	2993	2949	2949
759	755	2906	2906
3880	759	2906	2906
2906	755	2726	2726
2993	2906	2722	2722
2726	2722	2906	2906
755	2757	2726	2726
2726	893	2722	2722
893	2726	2757	2757
5437	1318	4273	4273
148	4085	5575	5575
4273	1348	5437	5437
5575	5437	1348	1348
5437	5575	4085	4085
5573	148	5575	5575
79	5575	1348	1348
5575	79	5573	5573
4111	148	5573	5573
79	1293	5573	5573
4111	5573	1293	1293
4334	1427	41	41
4332	5152	4337	4337
36	4337	5152	5152
4337	4335	4332	4332
40	4332	4335	4335
4319	4335	4337	4337
1566	5239	1544	1544
5239	4319	36	36
4337	36	4319	4319
36	1544	5239	5239
47	4319	5239	5239
1243	5063	1267	1267
5063	1243	4992	4992
1267	976	1243	1243
29	5064	1700	1700
1700	1681	1690	1690
5065	5063	1680	1680
4992	1680	5063	5063
1681	1700	5064	5064
157	976	1269	1269
5065	5187	5060	5060
5186	5064	29	29
5060	5063	5065	5065
1269	1267	5060	5060
1267	1269	976	976
5063	5060	1267	1267
1269	5187	1318	1318
5187	1269	5060	5060
1318	157	1269	1269
40	5186	4353	4353
4353	5186	29	29
4306	5187	41	41
5187	4306	1318	1318
4745	4099	4068	4068
3950	4072	4099	4099
4072	3950	3759	3759
4068	4099	4072	4072
3669	4099	4745	4745
4099	3669	760	760
3669	4745	4094	4094
4231	3669	4094	4094
3780	4094	3804	3804
4094	3780	4231	4231
2289	4044	3952	3952
4741	3952	4044	4044
4044	3787	4741	4741
3787	4044	3808	3808
3951	3952	4741	4741
4728	3951	4741	4741
3759	4741	3787	3787
4741	3759	4728	4728
3257	3951	4728	4728
2257	4728	3759	3759
1285	1119	1228	1228
4078	1228	1119	1119
1228	4078	2353	2353
2304	2353	4078	4078
4084	2304	4078	4078
3963	2304	4084	4084
2373	3963	3004	3004
3010	3004	3963	3963
3004	3010	3165	3165
3963	4084	3010	3010
1437	3025	1138	1138
3599	2167	1138	1138
3025	3017	1138	1138
1281	3599	1138	1138
1285	1138	3017	3017
1138	1285	1281	1281
2153	3599	1281	1281
3672	3754	4471	4471
4471	2130	3672	3672
760	3672	2130	2130
2130	3950	760	760
4099	760	3950	3950
3950	2130	2153	2153
2058	3761	5675	5675
353	2396	3761	3761
3761	2058	353	353
3775	353	2058	2058
2058	1667	2006	2006
2006	3775	2058	2058
5439	353	3775	3775
3775	4458	5439	5439
359	5439	4458	4458
2584	1816	3947	3947
1816	5673	5675	5675
5673	1816	2794	2794
2794	1816	2584	2584
394	2794	2584	2584
5713	5673	2794	2794
5711	5713	2783	2783
2783	2794	394	394
2794	2783	5713	5713
3959	3723	219	219
3960	3723	3959	3959
3960	3959	526	526
3947	3948	522	522
522	3960	526	526
3960	522	3948	3948
2396	3948	3947	3947
4112	1538	1586	1586
4045	1586	1538	1538
3183	4045	2832	2832
2832	1538	2811	2811
1538	2832	4045	4045
3631	1586	4047	4047
4047	4045	3183	3183
4045	4047	1586	1586
1478	4047	3183	3183
4047	1478	4049	4049
4047	4049	3631	3631
4166	3631	4049	4049
4049	1478	1036	1036
3091	172	4178	4178
172	4172	224	224
224	4178	172	172
4172	1417	2811	2811
1417	4172	172	172
4180	172	3091	3091
172	4180	1417	1417
1341	4180	4182	4182
4182	96	1356	1356
569	1356	96	96
1341	4182	1356	1356
3098	4347	42	42
4347	3098	4345	4345
4347	4364	1573	1573
4347	4345	2972	2972
46	42	1573	1573
4347	1573	42	42
46	4350	225	225
4350	46	1573	1573
4351	225	4350	4350
2970	4351	4350	4350
4350	1573	4364	4364
4194	4351	2970	2970
4371	2967	1610	1610
1610	4707	4371	4371
4710	3562	4707	4707
5042	4707	1610	1610
4707	5042	4710	4710
5042	5100	4702	4702
5100	5042	1610	1610
5100	2972	5094	5094
2972	5100	4359	4359
1610	4359	5100	5100
4359	1610	2967	2967
3564	4702	4686	4686
4686	4702	5094	5094
5100	5094	4702	4702
4716	862	3243	3243
2864	3243	862	862
2864	862	3634	3634
4121	862	4116	4116
4116	862	4716	4716
964	4121	4116	4116
964	3565	971	971
3565	964	3198	3198
3198	4116	4716	4716
4116	3198	964	964
973	4121	964	964
971	4112	973	973
964	971	973	973
3394	548	3572	3572
3572	1104	3394	3394
1104	984	3394	3394
3402	548	3394	3394
897	3402	984	984
3394	984	3402	3402
984	900	897	897
3118	548	3402	3402
552	3118	4857	4857
897	833	3404	3404
833	897	900	900
3404	3402	897	897
4857	3402	3404	3404
3402	4857	3118	3118
4597	3572	3549	3549
3572	4571	5022	5022
5022	1104	3572	3572
5035	5022	4571	4571
4571	3572	5264	5264
4467	5035	4571	4571
4483	4571	5264	5264
4571	4483	4467	4467
291	5035	4467	4467
4458	4467	4483	4483
4467	4458	291	291
4890	516	3532	3532
4890	419	3538	3538
419	4890	5226	5226
4890	3532	421	421
3200	516	4890	4890
536	3200	3538	3538
4890	3538	3200	3200
3547	536	3538	3538
3549	3547	3570	3570
3570	3538	419	419
3538	3570	3547	3547
3547	3549	4867	4867
5250	4013	4061	4061
5250	2372	4013	4013
4061	4153	2510	2510
5250	4061	2510	2510
5070	3513	4046	4046
4046	1034	5033	5033
5033	5070	4046	4046
4013	1668	1034	1034
1034	1668	5033	5033
3516	5033	1668	1668
3414	3047	3110	3110
3414	5052	3047	3047
3516	3100	5052	5052
3047	5052	3100	3100
4906	3100	3516	3516
4799	3142	4907	4907
3690	634	3071	3071
4906	4907	3142	3142
3071	4907	4906	4906
4907	3071	634	634
3071	3299	3690	3690
5235	2616	3620	3620
2372	3688	3690	3690
769	5450	2313	2313
2313	5224	758	758
5224	2313	5450	5450
880	5450	769	769
880	769	1777	1777
5743	1777	769	769
769	5725	5743	5743
886	1777	5743	5743
698	4551	4399	4399
4551	758	4399	4399
5174	758	4551	4551
5174	4551	750	750
2658	4551	698	698
4551	2658	750	750
2147	2615	4683	4683
2615	2147	714	714
2615	714	4399	4399
714	2147	2110	2110
1504	2541	714	714
2988	1504	4742	4742
4742	714	2110	2110
714	4742	1504	1504
2976	1504	2988	2988
4440	2541	1504	1504
1504	2976	4440	4440
2856	4668	629	629
2856	2844	4668	4668
2844	2856	2858	2858
2844	2858	4240	4240
4201	4240	2858	2858
2858	2860	4201	4201
4208	4201	2860	2860
2856	4677	2858	2858
2860	2858	4677	4677
4683	2662	2868	2868
2662	2860	4677	4677
4677	2868	2662	2662
2860	2662	4208	4208
2662	5450	4208	4208
5450	2662	2627	2627
2627	2662	4683	4683
2732	3736	2728	2728
2733	3702	3679	3679
2727	4768	2733	2733
4952	3679	3702	3702
4754	4952	3702	3702
606	4952	4754	4754
4952	606	518	518
3683	518	606	606
2727	2944	3681	3681
2944	2727	2933	2933
2944	2933	4802	4802
3694	3681	2944	2944
2944	4907	3694	3694
1594	4779	4287	4287
3544	4816	1594	1594
4779	1594	4816	4816
3316	3544	1594	1594
3316	1594	3323	3323
3226	3544	3316	3316
5477	5479	4325	4325
3769	4325	5479	5479
4288	5477	4325	4325
4289	5477	4288	4288
2749	3584	3858	3858
3858	3675	2749	2749
3675	5503	2749	2749
2181	3640	5503	5503
2749	5503	3640	3640
3736	2749	3640	3640
744	1448	3791	3791
744	3841	737	737
731	737	3841	3841
3841	4522	1169	1169
3841	1169	731	731
1709	3791	3966	3966
3791	1709	946	946
1091	3791	946	946
1005	946	1541	1541
946	1005	1026	1026
1509	1089	1569	1569
4034	1569	4932	4932
1569	4034	1509	1509
667	1089	1509	1509
1448	667	1509	1509
3791	1448	3966	3966
3966	1509	4034	4034
1509	3966	1448	1448
3764	2940	2905	2905
3764	2117	2884	2884
2905	3762	5354	5354
3762	2905	2940	2940
2288	3762	3036	3036
3577	2884	5301	5301
3483	5301	3488	3488
5301	3483	3577	3577
3583	3577	3483	3483
3584	2884	3577	3577
3577	3583	3584	3584
3583	3858	3584	3584
3592	3488	3451	3451
3481	3592	878	878
3451	878	3592	3592
3483	3488	3592	3592
4137	222	3448	3448
5301	618	943	943
943	999	5301	5301
3801	3451	999	999
3447	3801	943	943
999	943	3801	3801
3371	3447	943	943
2160	2635	480	480
1084	2160	480	480
2160	1084	5454	5454
2117	5454	1084	1084
1084	618	2117	2117
3764	5454	2117	2117
3206	2820	4717	4717
3206	3378	2820	2820
1323	2820	3378	3378
4717	3191	3206	3206
3386	3206	3191	3191
3191	3821	3386	3386
3493	4679	349	349
4679	3092	349	349
3191	4717	3493	3493
5658	3493	4717	4717
4679	3493	5658	5658
4035	2384	3132	3132
3132	4060	4035	4035
3774	2384	4035	4035
4035	1011	3829	3829
1011	4035	4060	4060
5535	3774	3829	3829
4035	3829	3774	3774
3866	3812	4322	4322
3866	4060	3812	3812
3867	3866	4322	4322
4322	1894	3867	3867
3867	1894	3776	3776
1918	3776	1894	1894
3655	3776	1918	1918
1691	4344	3132	3132
3812	3132	4344	4344
2384	4536	3132	3132
4682	5611	4616	4616
2384	5611	4682	4682
2540	1601	2060	2060
2376	1601	2540	2540
2821	2060	4963	4963
1405	2060	2821	2821
2588	1405	2821	2821
2821	1323	2588	2588
1482	2343	4963	4963
4963	2343	1297	1297
1670	233	2755	2755
5046	2755	3693	3693
2601	5046	3693	3693
2601	3691	2816	2816
233	1670	3603	3603
3603	2497	233	233
2497	3603	4543	4543
4557	2497	4543	4543
3449	233	2497	2497
3449	2497	4557	4557
1147	2579	3829	3829
3650	1147	3976	3976
1147	3829	3976	3976
2765	2579	1147	1147
4543	3603	3650	3650
1147	3650	3603	3603
1147	1670	2765	2765
1670	1147	3603	3603
1191	2014	2034	2034
3391	2014	1218	1218
1191	1218	2014	2014
455	1191	2034	2034
1112	1191	455	455
1543	1112	455	455
1751	1112	1543	1543
1588	1543	1999	1999
1543	1588	1751	1751
1533	455	1988	1988
2034	1988	455	455
1988	2014	1903	1903
1988	2034	2014	2014
1675	1650	3623	3623
1650	1675	4562	4562
1650	4562	4504	4504
4564	4504	4562	4562
1691	4562	1675	1675
1675	1687	1691	1691
4564	4562	1691	1691
4630	1750	4621	4621
1750	3623	4108	4108
3616	1750	4630	4630
2691	2665	3743	3743
3743	3616	4630	4630
3616	3743	2665	2665
4269	2665	2691	2691
2671	3449	4557	4557
4645	4557	4428	4428
4557	4645	2671	2671
3388	3449	2671	2671
4108	2670	4644	4644
2670	4108	2613	2613
2670	2613	3389	3389
4504	3389	2613	2613
4478	3718	4437	4437
4573	4478	3462	3462
3461	4473	4574	4574
4574	4473	4556	4556
3376	4556	4473	4473
3376	4504	4556	4556
734	528	2975	2975
3157	528	2935	2935
734	2935	528	528
2877	3157	2935	2935
2877	2873	3157	3157
2557	2592	2572	2572
2975	2572	2592	2592
2991	2592	2557	2557
4149	2987	995	995
995	2557	2470	2470
2557	995	2987	2987
2557	2987	2991	2991
2987	1767	1790	1790
1790	2991	2987	2987
2515	3190	2411	2411
2511	2515	3068	3068
2411	3068	2515	2515
1852	3190	2515	2515
2511	2572	2975	2975
2975	2515	2511	2511
528	2515	2975	2975
2515	528	1852	1852
2673	3085	5273	5273
2673	3865	3085	3085
5123	5273	2339	2339
5273	5123	2673	2673
2645	3865	2673	2673
2673	2717	2645	2645
3052	2645	2717	2717
5123	5109	2673	2673
2717	2673	5109	5109
2717	3041	3052	3052
5109	2695	2717	2717
3041	2717	2695	2695
3041	1200	3052	3052
1204	3052	1200	1200
1200	3041	3836	3836
2625	3052	1204	1204
1204	2116	2625	2625
3863	2625	2116	2116
2075	3863	2116	2116
990	3863	2075	2075
2075	3434	990	990
1634	26	392	392
1634	5739	26	26
2032	3836	26	26
3836	2032	2042	2042
26	5739	2032	2032
5714	2032	5739	5739
2236	5714	1654	1654
1654	5739	1634	1634
5739	1654	5714	5714
1975	2042	2032	2032
1975	2032	5714	5714
1961	5699	418	418
418	392	33	33
392	418	5699	5699
1683	5699	1961	1961
3401	1683	1961	1961
1683	3401	473	473
3401	3384	473	473
2284	473	3384	3384
412	2366	1944	1944
33	55	418	418
457	5706	1286	1286
5701	5706	2074	2074
5706	457	2074	2074
813	1286	5706	5706
5706	5701	813	813
735	813	5701	5701
1286	5720	2114	2114
5720	1286	813	813
2074	2004	5687	5687
2076	5687	2004	2004
1439	2076	2004	2004
1439	307	2076	2076
5695	307	1534	1534
307	1439	1534	1534
2074	13	112	112
5	112	13	13
461	13	1912	1912
13	461	5	5
1944	112	5	5
1944	5	461	461
2023	112	1944	1944
1145	3384	1158	1158
465	1158	3384	3384
3384	2018	465	465
1158	465	1234	1234
1912	1234	465	465
465	461	1912	1912
1272	5191	1193	1193
2114	5640	471	471
1272	471	5640	5640
4914	5640	2114	2114
1185	1513	1145	1145
1181	1185	1145	1145
322	1185	1181	1181
3789	322	2104	2104
1181	2104	322	322
1193	3789	2104	2104
1354	3789	1193	1193
3790	1354	1321	1321
1321	1193	5191	5191
1193	1321	1354	1354
1332	4719	3790	3790
4719	1332	3579	3579
5257	4719	3579	3579
4719	4711	1457	1457
4711	4719	5257	5257
3790	1457	429	429
4719	1457	3790	3790
4981	429	1457	1457
1457	4711	4981	4981
2111	429	4981	4981
4711	5217	4981	4981
5217	4711	421	421
4981	5217	2111	2111
3714	5269	3412	3412
5269	4547	3412	3412
3703	3412	4547	4547
404	5269	3714	3714
404	5474	4507	4507
3826	4507	5474	5474
3689	3826	5474	5474
359	3826	3689	3689
5474	404	3714	3714
4483	4507	3826	3826
3826	359	4483	4483
335	4965	3723	3723
3723	3439	335	335
4968	4489	4965	4965
4968	4965	335	335
3412	4968	335	335
4968	3412	3699	3699
4968	1332	2980	2980
1332	4968	3699	3699
5191	2980	1332	1332
5340	5054	5569	5569
5303	5340	2138	2138
2366	5054	5340	5340
1944	5340	5303	5303
5266	5462	2092	2092
5482	5266	2092	2092
1705	2138	5569	5569
5569	2151	1705	1705
2156	2144	2138	2138
2151	1699	1705	1705
2149	2138	1705	1705
2138	2149	2156	2156
1705	1699	2149	2149
5486	2156	2149	2149
1699	2171	2149	2149
2146	100	2339	2339
1604	2339	100	100
2339	5273	2146	2146
2685	2339	1604	1604
2664	2685	1604	1604
1604	51	2664	2664
2664	51	5088	5088
10	5088	51	51
5054	5088	10	10
5054	10	2151	2151
2633	2498	4479	4479
2448	2498	3936	3936
2633	3936	2498	2498
4484	4479	2462	2462
2498	2448	2462	2462
2498	2462	4479	4479
2452	4484	2462	2462
2271	539	2448	2448
219	539	2271	2271
539	2452	2448	2448
2462	2448	2452	2452
4486	4484	2452	2452
2259	539	219	219
2259	2452	539	539
3582	2452	2259	2259
2452	3582	4486	4486
4298	3936	1326	1326
1390	4298	4293	4293
4293	4298	1326	1326
3911	3936	4298	4298
420	3911	5297	5297
5297	4298	1390	1390
4298	5297	3911	3911
5286	420	5297	5297
47	5286	1491	1491
1491	5297	1390	1390
5297	1491	5286	5286
433	420	5286	5286
394	433	5229	5229
5229	5286	47	47
5286	5229	433	433
3273	4255	1060	1060
4255	3273	1293	1293
4255	1314	5541	5541
1314	4255	4253	4253
74	5541	1314	1314
1293	4253	4255	4255
4253	1293	79	79
3239	3227	4257	4257
4257	5541	74	74
3227	1060	5541	5541
4255	5541	1060	1060
5541	4257	3227	3227
5505	3239	4257	4257
67	5505	1337	1337
1337	4257	74	74
4257	1337	5505	5505
3213	3239	5505	5505
3850	3213	4263	4263
4263	5505	67	67
5505	4263	3213	3213
4263	5700	3850	3850
1663	3850	5700	5700
2155	1663	1759	1759
1759	5700	1744	1744
5700	1759	1663	1663
1643	1663	2155	2155
1078	3850	1663	1663
1663	1643	1078	1078
1078	1643	1125	1125
5574	1125	1643	1643
1125	3846	1078	1078
2146	5574	5572	5572
5572	1643	2155	2155
1643	5572	5574	5574
3085	5574	2146	2146
5574	3085	1125	1125
4419	3626	2171	2171
5688	4999	5558	5558
4419	5558	4999	4999
4999	3626	4419	4419
4447	4999	5688	5688
4444	4452	4448	4448
1748	1759	1744	1744
1744	4443	1748	1748
1748	4447	5688	5688
4447	1748	4443	4443
4479	4476	5549	5549
4475	4443	1744	1744
1744	5548	4475	4475
5031	2948	5048	5048
5048	3499	5031	5031
3499	5048	3474	3474
4424	2948	5031	5031
4426	2948	4424	4424
2173	5031	3499	3499
4424	3625	4426	4426
3625	4424	5031	5031
2164	5031	2173	2173
5031	2164	3625	3625
3278	5116	4743	4743
5141	3278	4743	4743
3216	3278	5141	5141
5143	5051	3216	3216
3216	5141	5143	5143
5195	4914	5105	5105
5105	4914	720	720
4914	5720	720	720
4489	2928	3588	3588
3588	4486	4489	4489
4466	3588	3586	3586
2928	3586	3588	3588
4466	2930	4469	4469
2930	4466	3586	3586
2930	3586	4921	4921
3622	4469	2930	2930
2948	3622	2964	2964
2930	2964	3622	3622
3713	4290	4538	4538
4938	4538	4290	4290
4211	4922	4938	4938
4211	4218	4922	4922
3713	4384	764	764
4290	3713	764	764
4286	4290	764	764
4292	4290	4286	4286
2560	4292	4436	4436
4286	4436	4292	4292
4436	4286	750	750
1781	1790	2162	2162
1781	2162	2189	2189
2201	1781	2189	2189
2189	2296	2201	2201
699	1781	2201	2201
719	699	1083	1083
1539	719	489	489
1083	489	719	719
2865	719	1539	1539
1533	2865	1539	1539
2877	2865	1533	1533
489	4568	1999	1999
624	4568	489	489
1083	624	489	489
3713	624	4548	4548
4548	624	1083	1083
3698	3973	3992	3992
3992	4774	4156	4156
3977	4774	3992	3992
4803	3711	4936	4936
4803	4936	4898	4898
4810	4803	4898	4898
4960	4803	4810	4810
3788	4898	3792	3792
4235	3792	4898	4898
2560	3788	3792	3792
4147	2689	4927	4927
4936	4927	4218	4218
4218	4235	4936	4936
3711	4147	4927	4927
297	3823	220	220
220	340	297	297
4320	3823	297	297
297	340	677	677
297	677	4320	4320
4314	4320	677	677
3802	220	3526	3526
220	3802	215	215
118	215	3802	3802
1026	118	3802	3802
118	1026	3821	3821
3471	991	3526	3526
991	3471	2535	2535
2535	3471	4238	4238
4522	2535	4440	4440
2535	4522	991	991
2658	3996	4088	4088
4088	2609	2658	2658
4051	4088	3996	3996
3996	3986	4051	4051
2982	4331	3806	3806
4051	2982	3806	3806
4922	4535	2833	2833
4545	2833	4593	4593
4593	4576	4545	4545
4538	4545	4576	4576
4463	4538	4576	4576
624	4463	4579	4579
2478	3578	2689	2689
3578	4653	2689	2689
2781	2833	4653	4653
4653	4733	2781	2781
4599	4733	4653	4653
3578	2478	4599	4599
4599	4653	3578	3578
3554	4723	4637	4637
4338	4296	2872	2872
4640	2872	4296	4296
2872	4640	4722	4722
5428	4477	5432	5432
4589	5432	4477	4477
4589	4455	4274	4274
4274	4455	5422	5422
4433	5422	4455	4455
2782	5380	4433	4433
3009	5380	2782	2782
4433	5380	5422	5422
1752	1704	1271	1271
1271	1166	1752	1752
1589	1704	1752	1752
1704	1589	4477	4477
4567	4477	1589	1589
5001	3046	437	437
2626	437	3046	3046
2801	1596	1166	1166
1596	2801	5001	5001
5001	437	1596	1596
2626	1297	1217	1217
1217	437	2626	2626
3079	5001	2801	2801
3046	5001	3079	3079
2870	3046	3079	3079
3048	3046	2870	2870
3046	3048	1255	1255
1255	1323	1307	1307
3092	783	3107	3107
5432	783	3092	3092
2801	1271	4708	4708
1271	3092	4708	4708
3092	5428	5432	5432
3092	1271	5428	5428
5249	4320	4314	4314
4314	677	5414	5414
783	5414	677	677
4810	1468	4755	4755
4755	4960	4810	4810
4468	4960	2427	2427
2285	4453	4956	4956
4955	4459	2286	2286
4734	4472	5452	5452
5452	3009	4734	4734
2427	4472	2898	2898
1468	3009	5452	5452
4472	2427	4755	4755
1468	5452	4755	4755
4472	4755	5452	5452
4338	2866	5282	5282
5282	5323	2052	2052
5323	5282	200	200
2052	4338	5282	5282
2872	2866	4338	4338
2518	5266	402	402
2518	2023	2449	2449
202	4775	301	301
226	301	1534	1534
301	226	202	202
4775	202	4157	4157
5282	202	226	226
2866	4157	202	202
2866	202	5282	5282
4505	4327	4147	4147
2689	4147	4327	4327
4505	2707	4723	4723
557	551	553	553
551	557	4144	4144
517	553	551	551
553	213	557	557
517	1136	506	506
1136	517	520	520
1123	506	1136	1136
547	1094	111	111
547	4144	1094	1094
517	551	547	547
4144	547	551	551
547	520	517	517
553	1969	561	561
1969	553	517	517
3998	561	1969	1969
561	213	553	553
1973	652	654	654
652	1973	4151	4151
197	654	652	652
654	3998	1973	1973
4151	506	1123	1123
1973	1969	506	506
1969	1973	3998	3998
517	506	1969	1969
506	4151	1973	1973
652	495	650	650
495	652	4151	4151
445	650	495	495
650	197	652	652
445	453	439	439
453	445	449	449
427	439	453	453
1123	1134	495	495
449	495	1134	1134
495	4151	1123	1123
495	449	445	445
650	1729	666	666
1729	650	445	445
4026	666	1729	1729
666	197	650	650
1731	768	800	800
768	1731	4160	4160
178	800	768	768
800	4026	1731	1731
4160	439	427	427
1731	1729	439	439
1729	1731	4026	4026
445	439	1729	1729
439	4160	1731	1731
5671	1570	5668	5668
1570	5671	4059	4059
4041	5668	1570	1570
5668	2175	5671	5671
1574	838	829	829
838	1574	4054	4054
171	829	838	838
829	4041	1574	1574
858	883	1441	1441
883	858	167	167
4054	1441	883	883
1441	4059	858	858
1574	1570	1441	1441
1570	1574	4041	4041
4059	1441	1570	1570
1441	4054	1574	1574
5668	1812	2175	2175
1812	5668	4041	4041
5530	2175	1812	1812
1818	5649	5651	5651
5649	1818	4042	4042
2185	5651	5649	5649
5651	5530	1818	1818
829	820	1562	1562
820	829	171	171
4042	1562	820	820
1562	4041	829	829
1818	1812	1562	1562
1812	1818	5530	5530
4041	1562	1812	1812
1562	4042	1818	1818
5649	1717	5648	5648
1717	5649	4042	4042
4028	5648	1717	1717
5648	2185	5649	5649
1721	804	797	797
804	1721	4043	4043
178	797	804	804
797	4028	1721	1721
820	812	1548	1548
812	820	171	171
4043	1548	812	812
1548	4042	820	820
1721	1717	1548	1548
1717	1721	4028	4028
4042	1548	1717	1717
1548	4043	1721	1721
5648	1922	5654	5654
1922	5648	4028	4028
5504	5654	1922	1922
5654	2185	5648	5648
1928	534	5618	5618
534	1928	4030	4030
5616	5618	534	534
5618	5504	1928	1928
797	787	1713	1713
787	797	178	178
4030	1713	787	787
1713	4028	797	797
1928	1922	1713	1713
1922	1928	5504	5504
4028	1713	1922	1922
1713	4030	1928	1928
623	5616	64	64
625	1220	617	617
1220	625	58	58
2050	617	1220	1220
64	2035	540	540
58	540	2035	2035
625	623	540	540
64	540	623	623
540	58	625	625
623	1980	1992	1992
1980	623	625	625
1992	5616	623	623
5601	1983	1209	1209
1209	617	2050	2050
1983	1980	617	617
625	617	1980	1980
617	1209	1983	1983
5601	613	5597	5597
613	5601	1209	1209
5727	5597	613	613
5727	1153	707	707
1153	5727	6	6
2056	707	1153	1153
1209	1206	613	613
1206	1209	2050	2050
6	613	1206	1206
613	6	5727	5727
1996	5597	5727	5727
2197	2002	5729	5729
5729	707	2056	2056
2002	1996	707	707
5727	707	1996	1996
707	5729	2002	2002
1279	410	498	498
410	1279	1686	1686
498	2035	1279	1279
91	5744	4191	4191
427	453	406	406
4191	406	453	453
406	1686	427	427
5744	410	406	406
1686	406	410	410
406	4191	5744	5744
76	2035	498	498
2031	76	5723	5723
5744	5719	5723	5723
5719	5744	91	91
5723	410	5744	5744
498	5723	76	76
410	5723	498	498
5721	2031	5723	5723
81	5636	4224	4224
4224	5719	91	91
5636	5721	5719	5719
5723	5719	5721	5721
5719	4224	5636	5636
90	2031	5721	5721
1322	90	5627	5627
5636	3954	5627	5627
3954	5636	81	81
5627	5721	5636	5636
5721	5627	90	90
4007	4956	5690	5690
5695	5690	2072	2072
5690	4775	4007	4007
4775	5690	5695	5695
762	720	735	735
4743	762	742	742
4743	742	5143	5143
742	874	5143	5143
5139	5143	874	874
5139	3238	5051	5051
25	2172	18	18
2172	25	3978	3978
3985	18	2172	2172
18	284	25	25
2093	612	589	589
612	2093	3984	3984
209	589	612	612
589	3985	2093	2093
545	549	2170	2170
549	545	213	213
3984	2170	549	549
2170	3978	545	545
2093	2172	2170	2170
2172	2093	3985	3985
3978	2170	2172	2172
2170	3984	2093	2093
18	193	30	30
193	18	3985	3985
3830	30	193	193
30	284	18	18
199	129	131	131
129	199	3988	3988
270	131	129	129
131	3830	199	199
589	585	2073	2073
585	589	209	209
3988	2073	585	585
2073	3985	589	589
199	193	2073	2073
193	199	3830	3830
3985	2073	193	193
2073	3988	199	199
129	2068	124	124
2068	129	3988	3988
3990	124	2068	2068
124	270	129	129
2040	640	635	635
640	2040	3989	3989
635	3990	2040	2040
585	577	2063	2063
577	585	209	209
3989	2063	577	577
2063	3988	585	585
2040	2068	2063	2063
2068	2040	3990	3990
3988	2063	2068	2068
2063	3989	2040	2040
124	3170	145	145
3170	124	3990	3990
3854	145	3170	3170
145	270	124	124
3174	241	265	265
241	3174	3991	3991
254	265	241	241
265	3854	3174	3174
635	630	2030	2030
630	635	640	640
3991	2030	630	630
2030	3990	635	635
3174	3170	2030	2030
3170	3174	3854	3854
3990	2030	3170	3170
2030	3991	3174	3174
4847	3006	4844	4844
3006	4847	3894	3894
3872	4844	3006	3006
4844	554	4847	4847
3008	316	304	304
316	3008	3887	3887
250	304	316	316
304	3872	3008	3008
347	366	2881	2881
366	347	244	244
3887	2881	366	366
2881	3894	347	347
3008	3006	2881	2881
3006	3008	3872	3872
3894	2881	3006	3006
2881	3887	3008	3008
4844	303	4852	4852
303	4844	3872	3872
3080	4852	303	303
4852	554	4844	4844
309	4800	4804	4804
4800	309	3875	3875
564	4804	4800	4800
4804	3080	309	309
304	298	3002	3002
298	304	250	250
3875	3002	298	298
3002	3872	304	304
309	303	3002	3002
303	309	3080	3080
3872	3002	303	303
3002	3875	309	309
4800	3155	4797	4797
3155	4800	3875	3875
3856	4797	3155	3155
4797	564	4800	4800
3159	275	257	257
275	3159	3878	3878
254	257	275	275
257	3856	3159	3159
298	285	2995	2995
285	298	250	250
3878	2995	285	285
2995	3875	298	298
3159	3155	2995	2995
3155	3159	3856	3856
3875	2995	3155	3155
2995	3878	3159	3159
4797	660	4809	4809
660	4797	3856	3856
3030	4809	660	660
4809	564	4797	4797
669	4772	4777	4777
4772	669	3859	3859
4778	4777	4772	4772
4777	3030	669	669
257	253	3149	3149
253	257	254	254
3859	3149	253	253
3149	3856	257	257
669	660	3149	3149
660	669	3030	3030
3856	3149	660	660
3149	3859	669	669
4776	4241	4773	4773
4241	4776	3642	3642
3617	4773	4241	4241
4773	4778	4776	4776
4244	5324	5321	5321
5324	4244	3641	3641
382	5321	5324	5324
5321	3617	4244	4244
5358	5365	4020	4020
5365	5358	371	371
3641	4020	5365	5365
4020	3642	5358	5358
4244	4241	4020	4020
4241	4244	3617	3617
3642	4020	4241	4241
4020	3641	4244	4244
4773	1116	4778	4778
1116	4773	3617	3617
3005	4778	1116	1116
1120	4760	4761	4761
4760	1120	3618	3618
584	4761	4760	4760
4761	3005	1120	1120
5321	5320	4239	4239
5320	5321	382	382
3618	4239	5320	5320
4239	3617	5321	5321
1120	1116	4239	4239
1116	1120	3005	3005
3617	4239	1116	1116
4239	3618	1120	1120
4760	4408	4759	4759
4408	4760	3618	3618
3600	4759	4408	4408
4759	584	4760	4760
4410	5288	5285	5285
5288	4410	3621	3621
393	5285	5288	5288
5285	3600	4410	4410
5320	5319	4229	4229
5319	5320	382	382
3621	4229	5319	5319
4229	3618	5320	5320
4410	4408	4229	4229
4408	4410	3600	3600
3618	4229	4408	4408
4229	3621	4410	4410
4759	1173	4767	4767
1173	4759	3600	3600
3001	4767	1173	1173
4767	584	4759	4759
1179	4744	4748	4748
4744	1179	3602	3602
590	4748	4744	4744
4748	3001	1179	1179
5285	5284	4407	4407
5284	5285	393	393
3602	4407	5284	5284
4407	3600	5285	5285
1179	1173	4407	4407
1173	1179	3001	3001
3600	4407	1173	1173
4407	3602	1179	1179
5362	2016	5359	5359
2016	5362	3993	3993
4018	5359	2016	2016
5359	371	5362	5362
1866	757	739	739
757	1866	4014	4014
185	739	757	757
739	4018	1866	1866
622	628	2013	2013
628	622	640	640
4014	2013	628	628
2013	3993	622	622
1866	2016	2013	2013
2016	1866	4018	4018
3993	2013	2016	2016
2013	4014	1866	1866
5359	3962	5369	5369
3962	5359	4018	4018
3648	5369	3962	3962
5369	371	5359	5359
3964	5390	5393	5393
5390	3964	4019	4019
367	5393	5390	5390
5393	3648	3964	3964
739	736	1833	1833
736	739	185	185
4019	1833	736	736
1833	4018	739	739
3964	3962	1833	1833
3962	3964	3648	3648
4018	1833	3962	3962
1833	4019	3964	3964
5390	1813	5388	5388
1813	5390	4019	4019
4055	5388	1813	1813
5388	367	5390	5390
1467	895	879	879
895	1467	4050	4050
167	879	895	895
879	4055	1467	1467
736	730	1807	1807
730	736	185	185
4050	1807	730	730
1807	4019	736	736
1467	1813	1807	1807
1813	1467	4055	4055
4019	1807	1813	1813
1807	4050	1467	1467
5388	3915	5395	5395
3915	5388	4055	4055
3653	5395	3915	3915
5395	367	5388	5388
3917	5405	5417	5417
5405	3917	4057	4057
363	5417	5405	5405
5417	3653	3917	3917
879	871	1431	1431
871	879	167	167
4057	1431	871	871
1431	4055	879	879
3917	3915	1431	1431
3915	3917	3653	3653
4055	1431	3915	3915
1431	4057	3917	3917
3480	4789	2065	2065
2065	5041	3480	3480
4793	2745	4789	4789
4789	5053	4793	4793
5053	4789	3480	3480
5051	3480	5041	5041
3480	5051	5053	5053
4453	4793	5053	5053
2054	5041	5489	5489
5039	2054	5532	5532
5039	5430	3491	3491
5430	5039	5532	5532
2173	5430	5487	5487
5430	2173	3491	3491
2069	4338	2052	2052
5488	2052	5323	5323
2052	5488	2069	2069
4338	2069	4296	4296
2745	4297	2070	2070
2070	4789	2745	2745
2473	2898	2479	2479
4272	2473	4264	4264
2479	4264	2473	2473
4740	2473	4272	4272
4272	4664	4740	4740
4740	4664	4771	4771
3368	1578	475	475
3368	1985	1578	1578
3356	2071	3351	3351
2057	3351	2071	2071
3351	248	3356	3356
2036	475	1901	1901
3356	3368	2036	2036
3368	3356	248	248
475	2036	3368	3368
3368	248	1581	1581
263	1581	248	248
1581	1985	3368	3368
252	1661	1666	1666
1974	1666	1661	1661
1666	263	252	252
1661	3351	2057	2057
252	248	3351	3351
248	252	263	263
3351	1661	252	252
1661	3346	1659	1659
3331	1659	3346	3346
1659	1974	1661	1661
3331	3338	3330	3330
3338	3331	3335	3335
2087	3330	3338	3338
2057	2066	3346	3346
3335	3346	2066	2066
3346	1661	2057	2057
3346	3335	3331	3331
1659	183	1672	1672
183	1659	3331	3331
324	1672	183	183
1672	1974	1659	1659
187	1749	1768	1768
1749	187	485	485
1960	1768	1749	1749
1768	324	187	187
485	3330	2087	2087
187	183	3330	3330
183	187	324	324
3331	3330	183	183
3330	485	187	187
1760	361	1756	1756
361	1760	3825	3825
3847	1756	361	361
1756	1960	1760	1760
3370	230	214	214
230	3370	3840	3840
260	214	230	230
214	3847	3370	3370
388	98	357	357
98	388	92	92
3840	357	98	98
357	3825	388	388
3370	361	357	357
361	3370	3847	3847
3825	357	361	361
357	3840	3370	3370
1756	150	1774	1774
150	1756	3847	3847
337	1774	150	150
1774	1960	1756	1756
155	1789	1798	1798
1789	155	3849	3849
1956	1798	1789	1789
1798	337	155	155
214	210	3315	3315
210	214	260	260
3849	3315	210	210
3315	3847	214	214
155	150	3315	3315
150	155	337	337
3847	3315	150	150
3315	3849	155	155
1789	3290	1784	1784
3290	1789	3849	3849
3889	1784	3290	3290
1784	1956	1789	1789
2915	375	362	362
375	2915	3883	3883
244	362	375	375
362	3889	2915	2915
210	204	3282	3282
204	210	260	260
3883	3282	204	204
3282	3849	210	210
2915	3290	3282	3282
3290	2915	3889	3889
3849	3282	3290	3290
3282	3883	2915	2915
1784	115	1805	1805
115	1784	3889	3889
350	1805	115	115
1805	1956	1784	1784
121	1822	1841	1841
1822	121	3891	3891
1948	1841	1822	1822
1841	350	121	121
362	358	2875	2875
358	362	244	244
3891	2875	358	358
2875	3889	362	362
121	115	2875	2875
115	121	350	350
3889	2875	115	115
2875	3891	121	121
790	333	3810	3810
641	82	71	71
82	641	3813	3813
278	71	82	82
71	3814	641	641
5748	8	785	785
8	5748	284	284
3813	785	8	8
785	3810	5748	5748
641	790	785	785
790	641	3814	3814
3810	785	790	790
785	3813	641	641
790	3814	5563	5563
2894	5563	3814	3814
5563	333	790	790
611	3816	5576	5576
329	5576	3816	3816
5576	2894	611	611
71	66	611	611
66	71	278	278
3816	611	66	66
611	3814	71	71
3814	611	2894	2894
576	329	3816	3816
428	102	409	409
102	428	3820	3820
92	409	102	102
409	2654	428	428
66	60	572	572
60	66	278	278
3820	572	60	60
572	3816	66	66
428	576	572	572
576	428	2654	2654
3816	572	576	576
572	3820	428	428
576	2654	5579	5579
3739	5579	2654	2654
5579	329	576	576
2656	3824	319	319
319	3739	2656	2656
3824	409	92	92
2656	2654	409	409
2654	2656	3739	3739
409	3824	2656	2656
3881	2524	513	513
2522	513	2524	2524
513	1863	3881	3881
317	2522	3748	3748
3748	2524	315	315
2524	3748	2522	2522
1880	513	3215	3215
2636	2522	317	317
3215	513	2522	2522
2522	2636	3215	3215
3215	2636	3269	3269
2629	3269	2636	2636
3269	1880	3215	3215
319	2644	3744	3744
3744	2636	317	317
2636	2644	2629	2629
2636	3744	2644	2644
497	1880	3269	3269
3275	3321	2081	2081
3321	3275	2617	2617
2087	2081	3321	3321
2081	497	3275	3275
2644	5629	2629	2629
5629	2644	319	319
2617	2629	5629	5629
3275	3269	2629	2629
3269	3275	497	497
2629	2617	3275	3275
2960	4203	2986	2986
293	2986	4203	4203
2986	2992	2960	2960
310	99	1157	1157
99	310	4197	4197
1157	293	310	310
1222	4197	310	310
4197	1222	88	88
310	4203	1222	1222
4203	310	293	293
3729	2992	2986	2986
5571	3729	5567	5567
573	293	1157	1157
5567	2986	293	293
2986	5567	3729	3729
293	573	5567	5567
5567	573	3043	3043
571	3043	573	573
3043	5571	5567	5567
581	1106	1102	1102
1106	581	4173	4173
111	1102	1106	1106
1102	571	581	581
1157	4173	581	581
4173	1157	99	99
581	573	1157	1157
573	581	571	571
5554	5571	3043	3043
3049	5551	5554	5554
5551	3049	4143	4143
333	5554	5551	5551
1102	1098	571	571
1098	1102	111	111
4143	571	1098	1098
3049	3043	571	571
3043	3049	5554	5554
571	4143	3049	3049
2096	3956	3954	3954
1259	2096	81	81
3954	81	2096	2096
3914	3956	2096	2096
2102	3912	3914	3914
3912	2102	4215	4215
1259	4215	2102	2102
4215	1259	1273	1273
2102	2096	1259	1259
2096	2102	3914	3914
4199	3912	4215	4215
1249	5698	5685	5685
88	5685	5698	5698
5685	4199	1249	1249
1249	4215	1273	1273
4215	1249	4199	4199
2562	3912	4199	4199
2571	3912	2562	2562
5682	5685	88	88
3884	2562	5685	5685
2562	3884	2571	2571
4199	5685	2562	2562
5685	5682	3884	3884
3704	3236	3701	3701
3236	3704	1198	1198
1212	3701	3236	3236
3701	1067	3704	3704
3124	3879	3873	3873
3879	3124	1208	1208
3876	3873	3879	3879
3873	1212	3124	3124
3853	3860	3232	3232
3860	3853	981	981
1208	3232	3860	3860
3232	1198	3853	3853
3124	3236	3232	3232
3236	3124	1212	1212
1198	3232	3236	3236
3232	1208	3124	3124
3701	4243	3705	3705
4243	3701	1212	1212
849	3705	4243	4243
3705	1067	3701	3701
4246	3725	3726	3726
3725	4246	1216	1216
1055	3726	3725	3725
3726	849	4246	4246
3873	3870	3093	3093
3870	3873	3876	3876
1216	3093	3870	3870
3093	1212	3873	3873
4246	4243	3093	3093
4243	4246	849	849
1212	3093	4243	4243
3093	1216	4246	4246
3725	3069	3724	3724
3069	3725	1216	1216
1229	3724	3069	3069
3724	1055	3725	3725
3892	3063	1227	1227
3892	1229	3063	3063
3870	1227	3063	3063
1227	3870	3876	3876
3063	1216	3870	3870
3069	3063	1229	1229
1216	3063	3069	3069
3724	4022	3727	3727
4022	3724	1229	1229
938	3727	4022	4022
3727	1055	3724	3724
1035	938	4024	4024
1236	1229	3892	3892
4024	4022	1229	1229
4022	4024	938	938
1229	1236	4024	4024
3737	1035	3730	3730
323	5608	5615	5615
5608	3737	5615	5615
5615	3730	2992	2992
5615	3737	3730	3730
3745	1035	3737	3737
3749	3949	5608	5608
3949	3737	5608	5608
3737	3949	3745	3745
2467	3749	5608	5608
3750	3749	2467	2467
2467	5650	315	315
315	3750	2467	2467
5608	323	2467	2467
5650	2467	323	323
3765	3749	3750	3750
3750	3751	3765	3765
3768	3765	3751	3751
315	3751	3750	3750
4512	2789	2798	2798
2789	4512	4715	4715
2533	2499	4715	4715
4715	4697	2533	2533
4697	4715	4512	4512
4627	4697	4512	4512
4493	2533	4697	4697
4697	2573	2878	2878
2573	4697	4622	4622
2878	4493	4697	4697
4627	4622	4697	4697
4261	2878	3615	3615
4105	5347	5343	5343
5347	4105	4109	4109
5345	5343	5347	5347
5310	4291	4260	4260
4109	4260	4291	4291
4260	3615	5310	5310
4105	4261	4260	4260
3615	4260	4261	4261
4260	4109	4105	4105
4261	4690	4699	4699
4690	4261	4105	4105
4699	2878	4261	4261
4080	2595	2599	2599
2599	4690	4080	4080
5343	5342	4080	4080
5342	5343	5345	5345
2595	4080	5342	5342
4080	4105	5343	5343
4105	4080	4690	4690
2595	4067	2589	2589
3654	2589	4067	4067
2589	2599	2595	2595
3654	5421	3905	3905
5421	3654	3940	3940
363	3905	5421	5421
5342	4090	4067	4067
4090	5342	5345	5345
3940	4067	4090	4090
4067	2595	5342	5342
4067	3940	3654	3654
4498	2589	3654	3654
2618	4498	4680	4680
3654	3905	4498	4498
3905	4680	4498	4498
5656	4392	5410	5410
4392	5656	3605	3605
5410	5108	5656	5656
4330	5305	5299	5299
5305	4330	3608	3608
5299	4392	4330	4330
5281	5283	4389	4389
5283	5281	393	393
3608	4389	5283	5283
4389	3605	5281	5281
4330	4392	4389	4389
3605	4389	4392	4392
4389	3608	4330	4330
3476	5108	5410	5410
446	3476	5413	5413
4324	4392	5299	5299
5413	5410	4324	4324
5410	5413	3476	3476
4392	4324	5410	5410
5413	3610	5218	5218
3610	5413	4324	4324
5218	446	5413	5413
4316	5310	5312	5312
5310	4316	5296	5296
5312	3610	4316	4316
5299	5296	4316	4316
5296	5299	5305	5305
4316	4324	5299	5299
4324	4316	3610	3610
3502	446	5218	5218
430	3502	5219	5219
3612	3610	5312	5312
5219	5218	3612	3612
5218	5219	3502	3502
3610	3612	5218	5218
5076	2835	3521	3521
3517	5097	5193	5193
5197	5193	5097	5097
5193	4582	3517	3517
5210	3521	425	425
3517	5076	5210	5210
5076	3517	4582	4582
3521	5210	5076	5076
5076	4582	2936	2936
4529	2936	4582	4582
2936	2835	5076	5076
5192	5193	5197	5197
2876	4582	5193	5193
4582	2876	4529	4529
5193	5192	2876	2876
2876	5055	2874	2874
5055	2876	5192	5192
3503	2874	5055	5055
2874	4524	2876	2876
5188	3503	3512	3512
5192	5196	5055	5055
5196	5192	5197	5197
3512	5055	5196	5196
5055	3512	3503	3503
4520	2874	3503	3503
5202	3505	4629	4629
4627	4629	3505	3505
4629	4520	5202	5202
5188	430	5202	5202
3505	5202	430	430
5202	3503	5188	5188
3503	5202	4520	4520
4942	5657	4941	4941
5657	4942	3466	3466
3470	4941	5657	5657
4941	509	4942	4942
5118	3470	3469	3469
3466	5104	5657	5657
5104	3466	5108	5108
3469	5657	5104	5104
5657	3469	3470	3470
4941	3470	4943	4943
2125	4943	3470	3470
4943	509	4941	4941
2113	4964	2121	2121
4964	2113	5114	5114
494	2121	4964	4964
2121	2125	2113	2113
5118	5114	2113	2113
5114	5118	450	450
2113	3470	5118	5118
3470	2113	2125	2125
4964	5577	4962	4962
5577	4964	5114	5114
5540	4962	5577	5577
4962	494	4964	4964
5540	5546	5526	5526
5546	5540	5543	5543
5130	5526	5546	5546
5114	5112	5577	5577
5112	5114	450	450
5543	5577	5112	5112
5577	5543	5540	5540
4962	1649	4969	4969
1649	4962	5540	5540
3318	4969	1649	1649
4969	494	4962	4962
479	5002	3473	3473
1649	5002	3318	3318
4342	1429	277	277
1429	4342	3375	3375
277	4346	4342	4342
1283	5009	5007	5007
5005	5007	5009	5009
5007	1429	1283	1283
5011	474	1283	1283
5009	1283	474	474
1283	3375	5011	5011
3375	1283	1429	1429
4311	4346	277	277
4315	4311	4309	4309
1423	1429	5007	5007
4309	277	1423	1423
277	4309	4311	4311
1429	1423	277	277
4309	3325	4308	4308
3325	4309	1423	1423
4308	4315	4309	4309
1404	5004	4998	4998
479	4998	5004	5004
4998	3325	1404	1404
5007	5005	1404	1404
5004	1404	5005	5005
1404	1423	5007	5007
1423	1404	3325	3325
4308	814	4315	4315
814	4308	3325	3325
4279	4315	814	814
814	1197	4279	4279
1197	814	3329	3329
4277	4279	1197	1197
3329	3325	4998	4998
3325	3329	814	814
2019	4271	1369	1369
4271	2019	2012	2012
832	1369	4271	4271
1503	1998	844	844
2019	4066	1503	1503
1998	1503	4066	4066
1503	2012	2019	2019
4066	89	4070	4070
89	4066	2019	2019
1627	4070	89	89
93	2025	4096	4096
911	4096	2025	2025
4096	1627	93	93
2025	1369	832	832
93	89	1369	1369
89	93	1627	1627
2019	1369	89	89
1369	2025	93	93
4093	911	2025	2025
4282	3147	2047	2047
1353	2025	832	832
2047	4093	1353	1353
4093	2047	3147	3147
2025	1353	4093	4093
4093	3147	4098	4098
1679	4098	3147	3147
4098	911	4093	4093
3153	4123	4128	4128
898	4128	4123	4123
4128	1679	3153	3153
4282	4277	3153	3153
4123	3153	4277	4277
3153	3147	4282	4282
3147	3153	1679	1679
4126	5499	4125	4125
5499	4126	1550	1550
3498	4125	5499	5499
4125	898	4126	4126
434	5274	3494	3494
5510	3494	5496	5496
3494	5510	5130	5130
5496	1550	5510	5510
5274	5499	5496	5496
5499	5274	3498	3498
1550	5496	5499	5499
5496	3494	5274	5274
1707	898	4125	4125
894	1707	3031	3031
5274	5172	3498	3498
5172	5274	434	434
3500	3498	5172	5172
3031	4125	3498	3498
4125	3031	1707	1707
3498	3500	3031	3031
3031	3500	4134	4134
3518	4134	3500	3500
4134	894	3031	3031
425	5036	3514	3514
3514	5172	434	434
5036	3500	5172	5172
3500	5036	3518	3518
5172	3514	5036	5036
1720	894	4134	4134
890	1720	2973	2973
5036	5205	3518	3518
5205	5036	425	425
3519	3518	5205	5205
2973	4134	3518	3518
4134	2973	1720	1720
3518	3519	2973	2973
4747	3223	4746	4746
2417	4746	3223	3223
4746	590	4747	4747
505	2432	3241	3241
4935	3241	2576	2576
3241	4935	509	509
2576	3223	4935	4935
2432	3223	2576	2576
3223	2432	2417	2417
2576	3241	2432	2432
3012	4749	4746	4746
4749	590	4746	4746
574	3012	989	989
2432	4950	2417	2417
4950	2432	505	505
2403	2417	4950	4950
989	4746	2417	2417
4746	989	3012	3012
2417	2403	989	989
989	2403	4781	4781
2300	4781	2403	2403
4781	574	989	989
4961	2314	3254	3254
3254	4950	505	505
2314	2403	4950	4950
2403	2314	2300	2300
4950	3254	2314	2314
3042	574	4781	4781
560	3042	512	512
2314	4958	2300	2300
4958	2314	4961	4961
77	2300	4958	4958
512	4781	2300	2300
4781	512	3042	3042
2300	77	512	512
560	791	4819	4819
791	560	3407	3407
3443	4819	791	791
3443	3440	405	405
463	405	3440	3440
3407	900	791	791
3440	791	900	900
791	3440	3443	3443
3061	4819	3443	3443
558	4828	3444	3444
3444	405	463	463
4828	3061	405	405
3443	405	3061	3061
405	3444	4828	4828
558	389	4832	4832
389	558	3444	3444
3456	4832	389	389
3456	5090	5732	5732
5090	3456	5047	5047
456	5732	5090	5090
3444	5047	389	389
5047	3444	463	463
389	5047	3456	3456
3089	4832	3456	3456
4840	4842	3457	3457
554	4842	4840	4840
5086	5732	456	456
3457	5732	5086	5086
4842	3089	5732	5732
3456	5732	3089	3089
5732	3457	4842	4842
4860	2273	4858	4858
2273	4860	3259	3259
1830	4858	2273	2273
4858	552	4860	4860
1830	4990	4987	4987
4990	1830	3301	3301
482	4987	4990	4990
3259	2320	2273	2273
2320	3259	4961	4961
3301	2273	2320	2320
2273	3301	1830	1830
3177	4858	1830	1830
542	3182	3310	3310
3310	4987	482	482
3182	3177	4987	4987
1830	4987	3177	3177
4987	3310	3182	3182
1706	542	3310	3310
1308	5017	5014	5014
474	5014	5017	5017
5014	2977	1308	1308
4985	3310	482	482
1308	1706	4985	4985
1706	1308	2977	2977
3310	4985	1706	1706
1706	2977	2985	2985
2981	2985	2977	2977
2985	542	1706	1706
527	2979	3369	3369
5013	5014	474	474
3369	5014	5013	5013
2979	2977	5014	5014
2977	2979	2981	2981
5014	3369	2979	2979
3793	3795	4451	4451
675	4570	3795	3795
2701	3795	4570	4570
3795	3793	675	675
2439	4451	3795	3795
2439	2709	4795	4795
2453	4795	2709	2709
2701	665	2439	2439
2709	2439	665	665
2439	3795	2701	2701
2721	2453	2709	2709
4501	2721	2719	2719
2709	665	2721	2721
665	2719	2721	2721
4661	2453	2721	2721
724	4661	4501	4501
2721	4501	4661	4661
4584	4561	4553	4553
4553	2514	4539	4539
2514	4553	4561	4561
2514	2503	2495	2495
2495	3359	2514	2514
2503	2514	4561	4561
724	2503	4561	4561
4561	4584	724	724
3400	2495	2503	2503
3435	3400	724	724
2503	724	3400	3400
5066	2530	3576	3576
3576	5061	5066	5066
2505	5066	5061	5061
5066	2505	3441	3441
3441	3435	2520	2520
3441	2505	3435	3435
3490	2779	2773	2773
2773	4537	4501	4501
4537	2773	2779	2779
4537	3530	2520	2520
3530	4537	2779	2779
5029	3530	2779	2779
2818	5029	2779	2779
3026	2818	2808	2808
2808	2779	3490	3490
2779	2808	2818	2818
3546	5029	3520	3520
4655	2818	3026	3026
3520	2818	4655	4655
2818	3520	5029	5029
4932	4910	4032	4032
4910	4932	4470	4470
2485	4032	4910	4910
727	2485	2471	2471
2471	4910	4470	4470
4910	2471	2485	2485
1582	4032	2485	2485
2489	2485	727	727
2485	2489	1582	1582
4714	2489	727	727
4542	2489	4714	4714
1591	2489	4542	4542
3281	1591	4539	4539
4542	4539	1591	1591
1072	844	2395	2395
4460	2395	5015	5015
2067	844	1072	1072
825	2067	4285	4285
2398	2395	4460	4460
4285	1072	2398	2398
1072	4285	2067	2067
2395	2398	1072	1072
4285	2412	656	656
2412	4285	2398	2398
656	825	4285	4285
4949	4470	2416	2416
2416	2412	4949	4949
4949	2398	4460	4460
2398	4949	2412	2412
2100	825	656	656
805	2100	4321	4321
4321	656	2416	2416
656	4321	2100	2100
2412	2416	656	656
3646	478	3649	3649
478	3646	2142	2142
4329	3649	478	478
481	514	4329	4329
796	4329	514	514
2142	4341	478	478
4341	2142	4346	4346
481	478	4341	4341
478	481	4329	4329
4646	3649	4329	4329
3637	4646	2115	2115
2115	4329	796	796
4329	2115	4646	4646
632	3637	2115	2115
4323	632	2124	2124
4328	2115	796	796
2124	632	4328	4328
2115	4328	632	632
1089	4323	805	805
1089	632	4323	4323
632	1089	682	682
3613	655	4605	4605
4605	2739	3613	3613
3429	655	3613	3613
655	3429	645	645
3613	2784	3429	3429
2784	3613	2739	2739
2784	292	4091	4091
292	2784	2739	2739
4077	4091	292	292
292	4074	4077	4077
4074	292	2743	2743
4083	4077	4074	4074
2743	2739	4605	4605
2739	2743	292	292
2677	4074	2743	2743
675	4569	4572	4572
4569	2677	4572	4572
4572	4605	655	655
4572	2743	4605	4605
2743	4572	2677	2677
4074	344	4083	4083
344	4074	2677	2677
4065	4083	344	344
344	4063	4065	4065
4063	344	2679	2679
4066	4065	4063	4063
2679	2677	4569	4569
2677	2679	344	344
3295	5255	3014	3014
3295	3337	4643	4643
3337	3295	2817	2817
3026	2817	3295	3295
3295	3014	3026	3026
3295	4643	5255	5255
5262	3274	3539	3539
3274	5262	4643	4643
3274	655	645	645
3274	4643	3337	3337
3274	645	3539	3539
3557	3501	4673	4673
4673	4684	3557	3557
3501	3557	5150	5150
5150	5190	3501	3501
5271	3557	4684	4684
3557	5271	5150	5150
3506	5190	5150	5150
4115	3286	256	256
256	3506	4091	4091
3286	5151	256	256
3506	256	5151	5151
3280	5135	5138	5138
5138	3286	3280	3280
4115	903	3280	3280
5135	3280	903	903
3280	3286	4115	4115
5133	5138	5135	5135
4145	2953	3246	3246
3246	5135	903	903
2953	5133	3246	3246
5135	3246	5133	5133
5133	2953	354	354
354	5138	5133	5133
5115	2939	1730	1730
3508	2939	5115	5115
1730	4145	890	890
2939	2953	4145	4145
2953	2939	354	354
4145	1730	2939	2939
3548	4418	3545	3545
4418	3548	766	766
786	3545	4418	4418
3545	1126	3548	3548
4370	1063	3709	3709
1063	4370	778	778
3710	786	4369	4369
3697	3700	4415	4415
3700	3697	1067	1067
778	4415	3700	3700
4415	767	3697	3697
4369	4418	4416	4416
4418	4369	786	786
766	4416	4418	4418
4415	778	4370	4370
3545	5163	3550	3550
5163	3545	786	786
444	3550	5163	5163
3550	1126	3545	3545
1114	444	5165	5165
792	4357	3710	3710
4357	786	3710	3710
5165	5163	4357	4357
5163	5165	444	444
786	4357	5163	5163
4357	792	5165	5165
5165	792	3569	3569
827	3569	792	792
3569	1114	5165	5165
3720	4304	3708	3708
3721	827	4305	4305
3709	3708	4304	4304
3708	3709	1063	1063
4305	792	3710	3710
792	4305	827	827
484	1114	3569	3569
1101	484	4991	4991
828	827	3721	3721
4991	3569	827	827
3569	4991	484	484
827	828	4991	4991
2998	1794	580	580
566	580	3619	3619
580	566	2998	2998
1794	2998	642	642
2998	2527	2532	2532
2532	642	2998	2998
566	3607	2998	2998
2527	2998	3607	3607
3601	492	4892	4892
492	2527	3607	3607
3607	4892	492	492
2527	614	2536	2536
614	2527	492	492
2536	2532	2527	2527
614	496	3066	3066
3601	1101	614	614
496	614	1101	1101
614	492	3601	3601
2028	3086	3309	3309
3086	2028	567	567
3309	1902	2028	2028
2468	3077	2430	2430
2430	2422	1819	1819
3077	3086	2422	2422
567	2422	3086	3086
2422	2430	3077	3077
491	1902	3309	3309
1890	491	3311	3311
3077	2455	3075	3075
2455	3077	2468	2468
3075	3086	3077	3077
3311	3309	3075	3075
3309	3311	491	491
3086	3075	3309	3309
3311	3070	3237	3237
3070	3311	3075	3075
3237	1890	3311	3311
3066	3062	575	575
575	2455	2468	2468
3062	3070	2455	2455
3075	2455	3070	3070
2455	575	3062	3062
502	1890	3237	3237
1873	502	3242	3242
3062	3058	3060	3060
3058	3062	3066	3066
3060	3070	3062	3062
3242	3237	3060	3060
3237	3242	502	502
3070	3060	3237	3237
4275	2208	837	837
4275	1874	2208	2208
4130	3735	3733	3733
1043	3733	3735	3735
3733	914	4130	4130
837	4307	4130	4130
4307	837	3720	3720
4275	4130	914	914
837	4130	4275	4275
4275	914	2216	2216
3220	2216	914	914
2216	1874	4275	4275
2230	2228	916	916
916	3733	1043	1043
2228	914	3733	3733
914	2228	3220	3220
3733	916	2228	2228
916	3919	3203	3203
3203	2230	916	916
3919	3768	977	977
3768	3919	959	959
959	3919	1043	1043
3919	916	1043	1043
1863	3203	977	977
3919	977	3203	3203
4667	2646	3125	3125
2984	4652	2952	2952
2952	4666	1225	1225
4652	4667	4666	4666
3125	4666	4667	4667
4666	2952	4652	4652
2647	4900	1294	1294
4901	2646	4667	4667
2693	1294	4900	4900
4900	2687	2693	2693
2686	4901	4651	4651
2699	2693	2687	2687
4652	2974	4651	4651
2974	4652	2984	2984
4651	4667	4652	4652
4667	4651	4901	4901
4648	2686	4651	4651
4642	4641	3151	3151
3151	2974	2984	2984
4641	4648	2974	2974
4651	2974	4648	4648
2974	3151	4641	4641
2687	4862	2699	2699
4862	2687	4649	4649
2762	2699	4862	4862
4862	2747	2762	2762
2747	4862	3162	3162
2760	2762	2747	2747
4641	4635	3161	3161
4635	4641	4642	4642
3161	4648	4641	4641
4649	3162	4862	4862
2760	5244	2756	2756
5244	2760	5251	5251
470	2756	5244	5244
5044	3593	3590	3590
3593	5044	5045	5045
3590	470	5044	5044
5044	5244	3566	3566
5244	5044	470	470
5251	3566	5244	5244
3566	5045	5044	5044
4846	2756	470	470
4849	2775	472	472
3589	3590	3593	3593
472	3590	3589	3589
2775	470	3590	3590
470	2775	4846	4846
3590	472	2775	2775
3619	4836	3587	3587
3587	3589	3593	3593
4836	472	3589	3589
3589	3587	4836	4836
472	4823	4849	4849
4823	472	4836	4836
3611	4836	3619	3619
1262	4823	4836	4836
4836	3611	1262	1262
3314	5383	3312	3312
5383	3314	373	373
391	3312	5383	5383
3312	1177	3314	3314
5316	5318	3561	3561
5318	5316	386	386
3563	3561	5318	5318
3561	390	5316	5316
3540	3543	5379	5379
3543	3540	1126	1126
386	5379	3543	3543
5379	374	3540	3540
5316	5384	5379	5379
5384	5316	390	390
374	5379	5384	5384
5379	386	5316	5316
3312	4417	3320	3320
4417	3312	391	391
3436	3320	4417	4417
3320	1177	3312	3312
4420	3381	3385	3385
3381	4420	396	396
1165	3385	3381	3381
3385	3436	4420	4420
3561	3558	5308	5308
3558	3561	3563	3563
395	5308	3558	3558
5308	390	3561	3561
4420	4417	5309	5309
4417	4420	3436	3436
391	5309	4417	4417
5309	396	4420	4420
3381	5292	3377	3377
5292	3381	396	396
414	3377	5292	5292
3377	1165	3381	3381
3568	5291	411	411
3568	413	5291	5291
3558	411	5291	5291
411	3558	3563	3563
5291	395	3558	3558
5293	5291	413	413
395	5291	5293	5293
57	3377	414	414
57	1165	3377	3377
1152	3442	1407	1407
3442	57	1407	1407
416	413	3568	3568
1407	57	414	414
414	417	1407	1407
142	97	4559	4559
4559	3138	142	142
3445	97	3454	3454
142	3454	97	97
3454	142	3458	3458
3251	3138	4559	4559
1214	3251	4560	4560
4560	97	3445	3445
4559	4560	3251	3251
97	4560	4559	4559
4560	59	1214	1214
59	3442	3438	3438
3442	59	101	101
1152	3438	3442	3442
3445	101	59	59
59	4560	3445	3445
3196	1214	59	59
4642	3196	65	65
65	3438	1152	1152
65	3196	3438	3438
59	3438	3196	3196
1139	696	1085	1085
696	1139	685	685
1085	2098	1139	1139
1174	671	5738	5738
5738	689	2056	2056
671	695	689	689
686	689	695	695
689	5738	671	671
5666	2098	1085	1085
2094	5666	741	741
671	1162	662	662
1162	671	1174	1174
662	695	671	671
741	1085	663	663
1085	741	5666	5666
696	663	1085	1085
741	658	1024	1024
658	741	663	663
1024	2094	741	741
653	643	5745	5745
5745	1162	1174	1174
643	657	1162	1162
662	1162	657	657
1162	5745	643	643
5672	2094	1024	1024
2086	5672	860	860
643	627	636	636
627	643	653	653
636	657	643	643
860	1024	637	637
1024	860	5672	5672
658	637	1024	1024
4429	2086	3417	3417
1642	3416	3409	3409
1160	3409	3416	3416
3409	38	1642	1642
3417	4435	1642	1642
4435	3417	3367	3367
4429	1642	38	38
3417	1642	4429	4429
4429	38	889	889
1003	889	38	38
889	2086	4429	4429
933	917	43	43
43	3409	1160	1160
917	38	3409	3409
38	917	1003	1003
3409	43	917	917
43	1115	966	966
966	933	43	43
1115	3458	136	136
3458	1115	113	113
113	1115	1160	1160
1115	43	1160	1160
2080	966	136	136
1115	136	966	966
1251	3367	1344	1344
969	3896	1325	1325
1325	2507	955	955
3896	1250	2507	2507
1345	2507	1250	1250
2507	1325	3896	3896
4430	3367	1251	1251
3352	3367	4430	4430
4430	3348	3352	3352
3348	4430	1258	1258
1171	3352	3348	3348
3896	2810	1257	1257
2810	3896	969	969
1257	1250	3896	3896
1251	1258	4430	4430
3267	3348	1258	1258
1190	3348	3267	3267
3272	3862	3857	3857
3862	3272	1264	1264
981	3857	3862	3862
3857	1189	3272	3272
1264	2810	969	969
3272	3268	2810	2810
3268	3272	1189	1189
1257	2810	3268	3268
2810	1264	3272	3272
3348	4442	1171	1171
4442	3348	1190	1190
3408	1171	4442	4442
4445	3306	3308	3308
3306	4445	1196	1196
1177	3308	3306	3306
3308	3408	4445	4445
3857	3855	3264	3264
3855	3857	981	981
1195	3264	3855	3855
3264	1189	3857	3857
4445	4442	3265	3265
4442	4445	3408	3408
1190	3265	4442	4442
3265	1196	4445	4445
1316	2231	1322	1322
486	1322	2231	2231
1418	2231	3956	3956
2231	1418	486	486
80	1322	486	486
486	1261	80	80
2039	80	1261	1261
1418	2205	486	486
1261	486	2205	2205
3930	1330	2276	2276
1330	1261	2205	2205
2205	2276	1330	1330
39	1261	1330	1330
39	2039	1261	1261
2487	1336	653	653
653	39	2487	2487
3930	955	2487	2487
1336	2487	955	955
2487	1330	3930	3930
1330	2487	39	39
2266	4944	2262	2262
4944	2266	2911	2911
2927	2262	4944	4944
2262	1376	2266	2266
4931	2668	4929	4929
1288	4929	2668	2668
4929	2927	4931	4931
2911	2642	4944	4944
2642	2911	1294	1294
4931	4944	2642	2642
4944	4931	2927	2927
2262	5179	2272	2272
5179	2262	2927	2927
2637	2272	5179	5179
2272	1376	2262	2262
5181	2346	2350	2350
2346	5181	2929	2929
1361	2350	2346	2346
2350	2637	5181	5181
2929	4929	1288	1288
5181	5179	4929	4929
5179	5181	2637	2637
2927	4929	5179	5179
4929	2929	5181	5181
2346	4928	2341	2341
4928	2346	2929	2929
4915	2341	4928	4928
2341	1361	2346	2346
4915	4918	4913	4913
4918	4915	4916	4916
4911	4913	4918	4918
4925	2929	1288	1288
4915	4928	4925	4925
2929	4925	4928	4928
4925	4916	4915	4915
2341	5125	2356	2356
5125	2341	4915	4915
2704	2356	5125	5125
2356	1361	2341	2341
5127	2419	2429	2429
2419	5127	2937	2937
1342	2429	2419	2419
2429	2704	5127	5127
2937	4913	4911	4911
5127	5125	4913	4913
5125	5127	2704	2704
4915	4913	5125	5125
4913	2937	5127	5127
2961	5095	2959	2959
5095	2961	2752	2752
2724	2959	5095	5095
2959	1718	2961	2961
5098	2445	2443	2443
2445	5098	2740	2740
1334	2443	2445	2445
2443	2724	5098	5098
2456	2469	5074	5074
2469	2456	1328	1328
2740	5074	2469	2469
5074	2752	2456	2456
5098	5095	5074	5074
5095	5098	2724	2724
2752	5074	5095	5095
5074	2740	5098	5098
2959	2608	2971	2971
2608	2959	2724	2724
949	2971	2608	2608
2971	1718	2959	2959
2612	2902	2904	2904
2902	2612	2729	2729
1734	2904	2902	2902
2904	949	2612	2612
2443	2441	5092	5092
2441	2443	1334	1334
2729	5092	2441	2441
5092	2724	2443	2443
2612	2608	5092	5092
2608	2612	949	949
2724	5092	2608	2608
5092	2729	2612	2612
2902	5121	2900	2900
5121	2902	2729	2729
2708	2900	5121	5121
2900	1734	2902	2902
5124	2433	2425	2425
2433	5124	2731	2731
1342	2425	2433	2433
2425	2708	5124	5124
2441	2435	5089	5089
2435	2441	1334	1334
2731	5089	2435	2435
5089	2729	2441	2441
5124	5121	5089	5089
5121	5124	2708	2708
2729	5089	5121	5121
5089	2731	5124	5124
2900	2688	2917	2917
2688	2900	2708	2708
912	2917	2688	2688
2917	1734	2900	2900
2692	2761	2861	2861
2761	2692	2712	2712
2855	2861	2761	2761
2861	912	2692	2692
2425	2423	5119	5119
2423	2425	1342	1342
2712	5119	2423	2423
5119	2708	2425	2425
2692	2688	5119	5119
2688	2692	912	912
2708	5119	2688	2688
5119	2712	2692	2692
2836	1819	784	784
2845	2807	810	810
2834	2813	1761	1761
2834	784	2813	2813
2807	2836	2834	2834
784	2834	2836	2836
2834	810	2807	2807
2836	597	2438	2438
597	2836	2807	2807
2438	1819	2836	2836
2803	2502	2506	2506
1806	2506	2502	2502
2506	597	2803	2803
2845	2830	2803	2803
2502	2803	2830	2830
2803	2807	2845	2845
2807	2803	597	597
2799	1806	2502	2502
2772	2863	2769	2769
2855	2769	2863	2863
2769	3015	2772	2772
2797	2502	2830	2830
2772	2799	2797	2797
2799	2772	3015	3015
2502	2797	2799	2799
2799	3015	2513	2513
626	2513	3015	3015
2513	1806	2799	2799
1799	2548	850	850
850	2769	2855	2855
2548	3015	2769	2769
3015	2548	626	626
2769	850	2548	2548
2538	4909	3000	3000
4909	2538	5113	5113
3000	1799	2538	2538
1274	4884	2965	2965
4911	4918	4908	4908
2965	4908	4918	4918
4908	5113	4911	4911
4884	4909	4908	4908
5113	4908	4909	4909
4908	2965	4884	4884
638	1799	3000	3000
1797	638	4878	4878
4884	4873	4878	4878
4873	4884	1274	1274
4878	4909	4884	4884
3000	4878	638	638
4909	4878	3000	3000
4876	1797	4878	4878
2996	4873	1274	1274
2996	4876	4873	4873
4878	4873	4876	4876
646	1797	4876	4876
1794	646	4820	4820
2996	3611	4820	4820
3611	2996	1262	1262
4820	4876	2996	2996
4876	4820	646	646
1769	5248	1763	1763
5248	1769	2594	2594
2602	1763	5248	5248
1763	1466	1769	1769
5228	2303	2292	2292
2303	5228	2598	2598
1368	2292	2303	2303
2293	2602	5227	5227
2240	2256	5246	5246
2256	2240	1376	1376
2598	5246	2256	2256
5247	2594	2241	2241
5227	5248	5247	5247
5248	5227	2602	2602
2594	5247	5248	5248
5246	2598	5228	5228
1763	5493	1771	1771
5493	1763	2602	2602
2415	1771	5493	5493
1771	1466	1763	1763
5495	1836	1840	1840
1836	5495	2610	2610
1453	1840	1836	1836
1840	2415	5495	5495
2293	2283	5225	5225
2282	2292	1368	1368
2610	5225	2283	2283
5225	2602	2293	2293
5495	5493	5225	5225
5493	5495	2415	2415
2602	5225	5493	5493
5225	2610	5495	5495
1836	5223	1832	1832
5223	1836	2610	2610
2622	1832	5223	5223
1832	1453	1836	1836
5209	2334	2327	2327
2334	5209	2619	2619
2328	2622	5208	5208
2282	2278	5220	5220
2278	2282	1368	1368
2619	5220	2278	2278
5221	2610	2283	2283
5208	5223	5221	5221
5223	5208	2622	2622
2610	5221	5223	5223
5220	2619	5209	5209
1832	5442	1844	1844
5442	1832	2622	2622
2454	1844	5442	5442
1844	1453	1832	1832
5444	1940	1962	1962
1940	5444	2628	2628
1436	1962	1940	1940
1962	2454	5444	5444
2328	2321	5207	5207
2322	2327	2334	2334
2628	5207	2321	2321
5207	2622	2328	2328
5444	5442	5207	5207
5442	5444	2454	2454
2622	5207	5442	5442
5207	2628	5444	5444
1511	5404	1502	1502
5404	1511	2508	2508
2477	1502	5404	5404
1502	1486	1511	1511
5407	1990	1987	1987
1990	5407	2492	2492
1430	1987	1990	1990
1987	2477	5407	5407
2015	2033	5370	5370
2033	2015	1424	1424
2492	5370	2033	2033
5370	2508	2015	2015
5407	5404	5370	5370
5404	5407	2477	2477
2508	5370	5404	5404
5370	2492	5407	5407
1502	5691	1523	1523
5691	1502	2477	2477
2261	1523	5691	5691
1523	1486	1502	1502
5693	1416	1420	1420
1416	5693	2482	2482
1500	1420	1416	1416
1420	2261	5693	5693
1987	1981	5401	5401
1981	1987	1430	1430
2482	5401	1981	1981
5401	2477	1987	1987
5693	5691	5401	5401
5691	5693	2261	2261
2477	5401	5691	5691
5401	2482	5693	5693
1416	5435	1410	1410
5435	1416	2482	2482
2457	1410	5435	5435
1410	1500	1416	1416
5438	1966	1958	1958
1966	5438	2486	2486
1436	1958	1966	1966
1958	2457	5438	5438
1981	1978	5397	5397
1978	1981	1430	1430
2486	5397	1978	1978
5397	2482	1981	1981
5438	5435	5397	5397
5435	5438	2457	2457
2482	5397	5435	5435
5397	2486	5438	5438
1410	14	1438	1438
14	1410	2457	2457
2190	1438	14	14
1438	1500	1410	1410
23	1303	1315	1315
1303	23	2459	2459
1319	1315	1303	1303
1315	2190	23	23
1958	1950	5433	5433
1950	1958	1436	1436
2459	5433	1950	1950
5433	2457	1958	1958
23	14	5433	5433
14	23	2190	2190
2457	5433	14	14
5433	2459	23	23
709	348	704	704
348	709	2079	2079
2107	704	348	348
705	1584	710	710
271	1292	1278	1278
1292	271	2101	2101
1527	1278	1292	1292
1278	2107	271	271
1242	1253	343	343
1253	1242	1529	1529
2101	343	1253	1253
343	2079	1242	1242
271	348	343	343
348	271	2107	2107
2079	343	348	348
343	2101	271	271
705	960	712	712
961	704	2107	2107
1864	712	960	960
712	1584	705	705
967	781	788	788
780	968	2109	2109
1575	788	781	781
788	1864	967	967
1278	1276	261	261
1276	1278	1527	1527
2109	261	1276	1276
261	2107	1278	1278
968	961	261	261
960	967	1864	1864
2107	261	961	961
261	2109	968	968
780	255	773	773
255	780	2109	2109
2129	773	255	255
774	1575	781	781
184	1319	1311	1311
1319	184	2127	2127
1311	2129	184	184
1276	1268	251	251
1268	1276	1527	1527
2127	251	1268	1268
251	2109	1276	1276
184	255	251	251
255	184	2129	2129
2109	251	255	255
251	2127	184	184
774	834	801	801
835	773	2129	2129
1889	801	834	834
801	1575	774	774
840	923	932	932
924	841	2131	2131
1567	932	923	923
932	1889	840	840
1311	1305	179	179
1305	1311	1319	1319
2131	179	1305	1305
179	2129	1311	1311
841	835	179	179
834	840	1889	1889
2129	179	835	835
179	2131	841	841
930	5201	926	926
5201	930	2630	2630
2694	926	5201	5201
926	1567	930	930
5144	2414	2404	2404
2414	5144	2678	2678
1349	2404	2414	2414
2404	2694	5144	5144
2315	2319	5200	5200
2319	2315	2334	2334
2678	5200	2319	2319
5200	2630	2315	2315
5144	5201	5200	5200
5201	5144	2694	2694
2630	5200	5201	5201
5200	2678	5144	5144
926	763	934	934
763	926	2694	2694
1900	934	763	763
934	1567	926	926
772	948	950	950
948	772	2700	2700
1563	950	948	948
950	1900	772	772
2404	2402	5136	5136
2402	2404	1349	1349
2700	5136	2402	2402
5136	2694	2404	2404
772	763	5136	5136
763	772	1900	1900
2694	5136	763	763
5136	2700	772	772
948	5134	942	942
5134	948	2700	2700
2742	942	5134	5134
942	1563	948	948
5080	2483	2465	2465
2483	5080	2734	2734
1328	2465	2483	2483
2465	2742	5080	5080
2402	2400	5132	5132
2400	2402	1349	1349
2734	5132	2400	2400
5132	2700	2402	2402
5080	5134	5132	5132
5134	5080	2742	2742
2700	5132	5134	5134
5132	2734	5080	5080
942	723	952	952
723	942	2742	2742
1911	952	723	723
952	1563	942	942
728	983	1007	1007
983	728	2748	2748
1558	1007	983	983
1007	1911	728	728
2465	2463	5073	5073
2463	2465	1328	1328
2748	5073	2463	2463
5073	2742	2465	2465
728	723	5073	5073
723	728	1911	1911
2742	5073	723	723
5073	2748	728	728
1143	149	5661	5661
1143	2140	149	149
1131	688	1129	1129
674	1129	688	688
1129	1488	1131	1131
1141	5661	2098	2098
1131	1143	1141	1141
1143	1131	1488	1488
5661	1141	1143	1143
1143	1488	151	151
5599	151	1488	1488
151	2140	1143	1143
1493	243	249	249
2136	249	243	243
249	5599	1493	1493
243	1129	674	674
1493	1488	1129	1129
1488	1493	5599	5599
1129	243	1493	1493
243	1122	239	239
1107	239	1122	1122
239	2136	243	243
1107	1118	1103	1103
1118	1107	1111	1111
715	1103	1118	1118
674	683	1122	1122
1111	1122	683	683
1122	243	674	674
1122	1111	1107	1107
239	1428	259	259
1428	239	1107	1107
5617	259	1428	1428
259	2136	239	239
1434	5665	397	397
2126	397	5665	5665
397	5617	1434	1434
5665	1103	715	715
1434	1428	1103	1103
1428	1434	5617	5617
1107	1103	1428	1428
1103	5665	1434	1434
387	5517	383	383
5517	387	2409	2409
2442	383	5517	5517
383	2126	387	387
5471	1936	1920	1920
1936	5471	2428	2428
1442	1920	1936	1936
1920	2442	5471	5471
5513	1814	5514	5514
1814	5513	1810	1810
2428	5514	1814	1814
5514	2409	5513	5513
5471	5517	5514	5514
5517	5471	2442	2442
2409	5514	5517	5517
5514	2428	5471	5471
383	1399	399	399
1399	383	2442	2442
5626	399	1399	1399
399	2126	383	383
1403	408	415	415
408	1403	2446	2446
2122	415	408	408
415	5626	1403	1403
1920	1914	5463	5463
1914	1920	1442	1442
2446	5463	1914	1914
5463	2442	1920	1920
1403	1399	5463	5463
1399	1403	5626	5626
2442	5463	1399	1399
5463	2446	1403	1403
408	5460	403	403
5460	408	2446	2446
2496	403	5460	5460
403	2122	408	408
5378	2041	2029	2029
2041	5378	2488	2488
1424	2029	2041	2041
2029	2496	5378	5378
1914	1908	5457	5457
1908	1914	1442	1442
2488	5457	1908	1908
5457	2446	1914	1914
5378	5460	5457	5457
5460	5378	2496	2496
2446	5457	5460	5460
5457	2488	5378	5378
403	1374	422	422
1374	403	2496	2496
5631	422	1374	1374
422	2122	403	403
1381	435	447	447
435	1381	2500	2500
2119	447	435	435
447	5631	1381	1381
2029	2027	5368	5368
2027	2029	1424	1424
2500	5368	2027	2027
5368	2496	2029	2029
1381	1374	5368	5368
1374	1381	5631	5631
2496	5368	1374	1374
5368	2500	1381	1381
4626	1810	3217	3217
4628	3007	4624	4624
3007	4628	3209	3209
1221	4624	3007	3007
3217	1210	4587	4587
3209	4587	1210	1210
4628	4626	4587	4587
3217	4587	4626	4626
4587	3209	4628	4628
4626	5521	1823	1823
5521	4626	4628	4628
2405	1823	5521	5521
1823	1810	4626	4626
5523	1783	1785	1785
1783	5523	3172	3172
1461	1785	1783	1783
1785	2405	5523	5523
3172	4624	1221	1221
5523	5521	4624	4624
5521	5523	2405	2405
4628	4624	5521	5521
4624	3172	5523	5523
1783	4671	1779	1779
4671	1783	3172	3172
3115	1779	4671	4671
1779	1461	1783	1783
3115	2956	2950	2950
2956	3115	3175	3175
1225	2950	2956	2956
3172	1221	4671	4671
3175	4671	1221	1221
4671	3175	3115	3115
1779	5538	1796	1796
5538	1779	3115	3115
2399	1796	5538	5538
1796	1461	1779	1779
5539	1753	1757	1757
1753	5539	3121	3121
1466	1757	1753	1753
1757	2399	5539	5539
2950	2946	4670	4670
2946	2950	1225	1225
3121	4670	2946	2946
4670	3115	2950	2950
5539	5538	4670	4670
5538	5539	2399	2399
3115	4670	5538	5538
4670	3121	5539	5539
4558	4566	5677	5677
4565	5677	4566	4566
5677	2080	4558	4558
1205	4565	3258	3258
3258	4566	3138	3138
4566	3258	4565	4565
2090	5677	985	985
4583	4565	1205	1205
985	5677	4565	4565
4565	4583	985	985
985	4583	1053	1053
4581	1053	4583	4583
1053	2090	985	985
1210	4585	3244	3244
3244	4583	1205	1205
4583	4585	4581	4581
4583	3244	4585	4585
5670	2090	1053	1053
1059	1097	708	708
1097	1059	4580	4580
715	708	1097	1097
708	5670	1059	1059
4585	3074	4581	4581
3074	4585	1210	1210
4580	4581	3074	3074
1059	1053	4581	4581
1053	1059	5670	5670
4581	4580	1059	1059
1230	1528	1657	1657
1528	1230	376	376
1657	1640	1230	1230
1230	1640	1710	1710
1230	1710	1377	1377
1377	376	1230	1230
1710	305	3827	3827
305	1710	1421	1421
3827	1377	1710	1710
1640	1421	1710	1710
986	3827	1853	1853
902	901	892	892
901	902	906	906
896	892	901	901
752	993	982	982
906	982	993	993
982	1853	752	752
902	986	982	982
1853	982	986	986
982	906	902	902
986	1851	1862	1862
1851	986	902	902
1862	3827	986	986
881	274	276	276
274	881	888	888
276	1851	881	881
892	888	881	881
888	892	896	896
881	902	892	892
902	881	1851	1851
875	274	888	888
1915	274	875	875
738	1018	1002	1002
1018	738	743	743
1558	1002	1018	1018
1002	1915	738	738
888	891	875	875
891	888	896	896
743	875	891	891
875	738	1915	1915
875	743	738	738
1329	274	1915	1915
246	1329	231	231
1002	998	231	231
998	1002	1558	1558
231	1915	1002	1002
1915	231	1329	1329
123	1050	119	119
1050	123	1780	1780
1815	119	1050	1050
119	1625	123	123
1017	746	729	729
746	1017	1809	1809
729	1815	1017	1017
693	700	1048	1048
700	693	1584	1584
1809	1048	700	700
1048	1780	693	693
1017	1050	1048	1048
1050	1017	1815	1815
1780	1048	1050	1050
1048	1809	1017	1017
119	1559	130	130
1559	119	1815	1815
1435	130	1559	1559
130	1625	119	119
1620	1435	1564	1564
1015	1815	729	729
1564	1559	1015	1015
1559	1564	1435	1435
1815	1015	1559	1559
1564	1839	1454	1454
1839	1564	1015	1015
1454	1620	1564	1564
1008	752	754	754
752	1008	722	722
754	1839	1008	1008
729	722	1008	1008
722	729	746	746
1008	1015	729	729
1015	1008	1839	1839
1487	1620	1454	1454
1612	1487	1460	1460
1845	1839	754	754
1460	1454	1845	1845
1454	1460	1487	1487
1839	1845	1454	1454
1382	3817	1542	1542
1530	1392	355	355
369	355	1392	1392
355	1380	1530	1530
1358	1542	1606	1606
1530	1382	1358	1358
1382	1530	1380	1380
1542	1358	1382	1382
1382	1380	477	477
1552	477	1380	1380
477	3817	1382	1382
586	1371	351	351
351	355	369	369
1371	1380	355	355
1380	1371	1552	1552
355	351	1371	1371
586	1367	609	609
1367	586	351	351
1489	609	1367	1367
338	1489	1522	1522
351	365	1367	1367
365	351	369	369
1522	1367	365	365
1367	1522	1489	1489
1289	609	1489	1489
1443	1494	1287	1287
1640	1287	1494	1494
1287	1289	1443	1443
338	1612	1443	1443
1494	1443	1612	1612
1443	1489	338	338
1489	1443	1289	1289
3123	1685	1373	1373
1678	181	163	163
181	1678	1384	1384
1623	163	181	181
1723	103	1625	1625
1724	1373	104	104
1678	3123	1724	1724
1373	1724	3123	3123
1724	1384	1678	1678
3123	2245	3127	3127
2245	3123	1678	1678
3127	1685	3123	3123
3186	2250	159	159
159	163	1623	1623
2250	2245	163	163
1678	163	2245	2245
163	159	2250	2250
3186	1662	3181	3181
1662	3186	159	159
1633	3181	1662	1662
1633	1638	1628	1628
1638	1633	1636	1636
203	1628	1638	1638
159	153	1662	1662
153	159	1623	1623
1636	1662	153	153
1662	1636	1633	1633
2159	3181	1633	1633
1665	3271	1411	1411
1411	1628	203	203
3271	2159	1628	1628
1633	1628	2159	2159
1628	1411	3271	3271
3053	2091	4883	4883
2091	3053	2046	2046
4883	2431	3053	3053
1656	3298	1245	1245
1245	2053	1651	1651
3298	2091	2053	2053
2046	2053	2091	2091
2053	1245	3298	3298
5178	2431	4883	4883
2437	5178	3076	3076
3298	2083	2089	2089
2083	3298	1656	1656
2089	2091	3298	3298
3076	4883	2089	2089
4883	3076	5178	5178
2091	2089	4883	4883
3076	2152	3160	3160
2152	3076	2089	2089
3160	2437	3076	3076
1665	3266	1224	1224
1224	2083	1656	1656
3266	2152	2083	2083
2089	2083	2152	2152
2083	1224	3266	3266
4815	4856	3160	3160
4856	2437	3160	3160
2148	2225	4815	4815
4817	4815	2225	2225
3266	3262	2148	2148
3262	3266	1665	1665
2148	2152	3266	3266
3160	2148	4815	4815
2152	2148	3160	3160
2235	4817	5436	5436
5387	4817	2235	2235
5411	5386	5376	5376
2254	5376	5386	5386
5376	5387	5411	5411
5436	5445	2235	2235
5445	5436	2229	2229
5411	2235	5445	5445
2235	5411	5387	5387
3193	4817	5387	5387
4801	3187	5372	5372
5372	5376	2254	2254
3187	5387	5376	5376
5387	3187	3193	3193
5376	5372	3187	3187
4801	2311	4798	4798
2311	4801	5372	5372
5353	4798	2311	2311
5353	5338	5335	5335
5338	5353	5392	5392
5333	5335	5338	5338
5372	5367	2311	2311
5367	5372	2254	2254
5392	2311	5367	5367
2311	5392	5353	5353
5153	4798	5353	5353
2393	4784	4788	4788
4791	4788	4784	4784
4788	5153	2393	2393
5335	5333	2393	2393
4784	2393	5333	5333
2393	5353	5335	5335
5353	2393	5153	5153
5443	1618	5441	5441
1618	5443	2141	2141
1476	5440	1619	1619
5441	2229	5443	5443
321	1510	1462	1462
1615	1510	321	321
1624	1463	1613	1613
1463	1624	203	203
1613	2141	1624	1624
1510	1619	1614	1614
1619	1510	1476	1476
2141	1613	1618	1618
1614	1462	1510	1510
5447	2229	5441	5441
5455	5448	2212	2212
1510	311	1476	1476
311	1510	1615	1615
1480	1476	311	311
2212	5440	1476	1476
5440	2212	5448	5448
1476	1480	2212	2212
2212	1480	5453	5453
1532	5453	1480	1480
5453	5455	2212	2212
1606	1364	1526	1526
1526	311	1615	1615
1364	1480	311	311
1480	1364	1532	1532
311	1526	1364	1364
5459	5455	5453	5453
2223	5459	2195	2195
1364	384	1532	1532
384	1364	1606	1606
1536	1532	384	384
2195	5453	1532	1532
5453	2195	5459	5459
1532	1536	2195	2195
1808	1689	3105	3105
3105	4185	1808	1808
2444	2371	2369	2369
2369	4185	4179	4179
2369	1808	4185	4185
1808	2369	2371	2371
1821	2369	4179	4179
4150	2444	2369	2369
2369	1821	4150	4150
2444	4150	2450	2450
4149	4150	886	886
4150	4149	2450	2450
3166	127	2279	2279
127	3166	5717	5717
2279	3168	3166	3166
1517	1338	2213	2213
2213	5730	1495	1495
1338	127	5730	5730
5717	5730	127	127
5730	2213	1338	1338
3139	3168	2279	2279
3145	3139	3137	3137
1338	116	122	122
116	1338	1517	1517
122	127	1338	1338
3137	2279	122	122
2279	3137	3139	3139
127	122	2279	2279
3137	364	2298	2298
364	3137	122	122
2298	3145	3137	3137
368	1260	1248	1248
1260	368	2161	2161
1529	1248	1260	1260
1248	364	368	368
2161	116	1517	1517
368	364	116	116
122	116	364	364
116	2161	368	368
3117	3145	2298	2298
2302	3111	3117	3117
3111	2302	2077	2077
1685	3117	3111	3111
1248	1246	360	360
1246	1248	1529	1529
2077	360	1246	1246
360	364	1248	1248
2302	2298	360	360
2298	2302	3117	3117
364	360	2298	2298
360	2077	2302	2302
5705	2778	2269	2269
5705	3189	2778	2778
1475	2247	2267	2267
1497	2269	1486	1486
2267	5705	1497	1497
5705	2267	2247	2247
2269	1497	5705	5705
5705	2247	2788	2788
2706	2788	2247	2247
2788	3189	5705	5705
5703	2252	2706	2706
1692	2706	2252	2252
1475	1490	5703	5703
2252	5703	1490	1490
5703	2247	1475	1475
2247	5703	2706	2706
5724	1692	2252	2252
2255	5734	1455	1455
1495	1455	5734	5734
1455	2218	2255	2255
1472	2252	1490	1490
2255	5724	1472	1472
5724	2255	2218	2218
2252	1472	5724	5724
5724	2218	2716	2716
1708	2716	2218	2218
2716	1692	5724	5724
1859	1708	2222	2222
2222	1455	1495	1495
1708	2218	1455	1455
1455	2222	1708	1708
2600	3212	4012	4012
4012	4011	2600	2600
4011	4012	3234	3234
1859	4012	3212	3212
2550	3234	4012	4012
2546	2550	2542	2542
4016	4012	1859	1859
2542	4012	4016	4016
4012	2542	2550	2550
2546	2277	2544	2544
2277	2546	1140	1140
1182	2544	2277	2277
3225	1182	1172	1172
1140	3168	2277	2277
1172	2277	3168	3168
2277	1172	1182	1182
3995	2544	1182	1182
2182	2553	2559	2559
2561	2559	2553	2553
2559	3995	2182	2182
3225	1669	2182	2182
2553	2182	1669	1669
2182	1182	3225	3225
1182	2182	3995	3995
2552	2561	2553	2553
2059	3340	2051	2051
3340	2059	1232	1232
1651	2051	3340	3340
2176	2553	1669	1669
2059	2552	2176	2176
2553	2176	2552	2552
2176	1232	2059	2059
2552	1955	2009	2009
1955	2552	2059	2059
1965	2009	1955	1955
2009	2561	2552	2552
2580	1957	1256	1256
3219	1957	2580	2580
1256	2051	1651	1651
1957	1955	2051	2051
1955	1957	1965	1965
2059	2051	1955	1955
2051	1256	1957	1957
936	3386	1545	1545
936	3281	3393	3393
1835	1948	4406	4406
1715	4394	4402	4402
4394	1835	4924	4924
4406	4924	1835	1835
4924	4402	4394	4394
1835	132	1847	1847
132	1835	4394	4394
341	1847	132	132
1847	1948	1835	1835
140	1964	1733	1733
1964	140	4395	4395
1733	341	140	140
1715	4395	140	140
4395	1715	7	7
140	4394	1715	1715
132	140	341	341
4394	140	132	132
1727	1964	4395	4395
1694	4381	4396	4396
4951	4395	7	7
4381	1727	4951	4951
4395	4951	1727	1727
4951	4396	4381	4381
1727	296	1745	1745
296	1727	4381	4381
1745	1964	1727	1727
5003	4383	282	282
1653	282	4383	4383
282	296	5003	5003
1694	1690	5003	5003
4383	5003	1690	1690
5003	4381	1694	1694
4381	5003	296	296
863	1644	937	937
1746	2746	931	931
931	2657	1728	1728
2746	937	2657	2657
937	2746	863	863
2657	931	2746	2746
1645	268	1653	1653
269	1644	863	863
1609	1653	268	268
268	1600	1609	1609
1599	269	869	869
1626	1609	1600	1600
2746	2867	863	863
2867	2746	1746	1746
869	863	2867	2867
863	869	269	269
765	1599	869	869
2819	2850	877	877
1761	2850	2819	2819
877	2867	1746	1746
2850	869	2867	2867
869	2850	765	765
2867	877	2850	2850
1600	286	1626	1626
287	1599	765	765
1568	1626	286	286
286	1554	1568	1568
1555	287	775	775
1985	1568	1554	1554
2850	2815	765	765
2815	2850	1761	1761
775	765	2815	2815
765	775	287	287
1728	1254	2932	2932
1254	1728	4076	4076
4102	2932	1254	1254
4102	1027	1025	1025
1027	4102	4097	4097
134	1025	1027	1027
4076	1275	1254	1254
1275	4076	976	976
4097	1254	1275	1275
1254	4097	4102	4102
947	2932	4102	4102
1722	2943	4104	4104
4104	1025	134	134
2943	947	1025	1025
4102	1025	947	947
1025	4104	2943	2943
1722	1023	2945	2945
1023	1722	4104	4104
4133	2945	1023	1023
4133	1082	690	690
1082	4133	4129	4129
117	690	1082	1082
4104	134	1023	1023
4129	1023	134	134
1023	4129	4133	4133
963	2945	4133	4133
1718	2957	4135	4135
1076	690	117	117
4135	690	1076	1076
2957	963	690	690
4133	690	963	963
690	4135	2957	2957
1556	5581	1968	1968
5581	1556	1560	1560
1968	2197	1556	1556
1565	194	177	177
194	1565	141	141
177	5580	1565	1565
133	141	1565	1565
141	133	2140	2140
1565	1561	133	133
1561	1565	5580	5580
5494	5591	1968	1968
5591	2197	1968	1968
2191	5494	5632	5632
5582	5580	177	177
5632	1968	5583	5583
1968	5632	5494	5494
5581	5583	1968	1968
5632	5589	1893	1893
5589	5632	5583	5583
1893	2191	5632	5632
1531	206	216	216
206	1531	164	164
216	5588	1531	1531
177	164	1531	1531
164	177	194	194
1531	5582	177	177
5582	1531	5588	5588
5508	2191	1893	1893
2183	5508	1899	1899
5593	5588	216	216
1899	1893	5594	5594
1893	1899	5508	5508
5589	5594	1893	1893
1834	63	5537	5537
1834	3104	63	63
5664	5522	5534	5534
5667	5537	2175	2175
5534	1834	5667	5667
1834	5534	5522	5522
5537	5667	1834	1834
1834	5522	72	72
336	72	5522	5522
72	3104	1834	1834
1829	5524	424	424
3116	424	5524	5524
424	336	1829	1829
5664	2177	1829	1829
5524	1829	2177	2177
1829	5522	5664	5664
5522	1829	336	336
1884	3116	5524	5524
5659	5509	5528	5528
5660	5524	2177	2177
5528	1884	5660	5660
1884	5528	5509	5509
5524	5660	1884	1884
1884	5509	3403	3403
4158	3403	5509	5509
3403	3116	1884	1884
1878	5511	493	493
3374	493	5511	5511
493	4158	1878	1878
5659	2183	1878	1878
5511	1878	2183	2183
1878	5509	5659	5659
5509	1878	4158	4158
5557	5623	483	483
5623	5557	5559	5559
483	3374	5557	5557
3045	5625	4242	4242
4242	5564	3038	3038
5625	5622	5564	5564
5560	5564	5622	5622
5564	4242	5625	5625
3130	3374	483	483
5625	5613	5619	5619
5613	5625	3045	3045
5619	5622	5625	5625
5623	5620	483	483
483	5620	499	499
499	3130	483	483
4213	5613	3059	3059
4213	5619	5613	5613
5680	499	4212	4212
5620	4212	499	499
1521	3038	5596	5596
1474	372	1459	1459
372	1474	5607	5607
2128	1459	372	372
206	1537	1515	1515
5607	1515	1537	1537
1515	5596	206	206
1474	1521	1515	1515
5596	1515	1521	1521
1515	5607	1474	1474
1521	5544	5565	5565
5544	1521	1474	1474
5565	3038	1521	1521
3032	615	5614	5614
5614	1459	2128	2128
615	5544	1459	1459
1474	1459	5544	5544
1459	5614	615	615
608	3032	5614	5614
1393	451	443	443
451	1393	5628	5628
2119	443	451	451
443	5515	1393	1393
1451	5614	2128	2128
1393	608	1451	1451
608	1393	5515	5515
5614	1451	608	608
1451	5628	1393	1393
608	5515	619	619
4258	619	5515	5515
619	3032	608	608
639	5519	5634	5634
5634	443	2119	2119
5519	5515	443	443
5515	5519	4258	4258
443	5634	5519	5519
3382	2588	3378	3378
5261	2588	3382	3382
3399	5261	3382	3382
3382	3293	3399	3399
1383	5261	3399	3399
2649	2383	2606	2606
2383	2649	5360	5360
2606	5149	2649	2649
2374	5349	5344	5344
5349	2374	5330	5330
5344	2382	2374	2374
5327	5331	2375	2375
5331	5327	5333	5333
2375	5360	5327	5327
5360	2375	2383	2383
2611	5148	2607	2607
2324	2611	5185	5185
2358	2382	5344	5344
5185	2607	2358	2358
2607	5185	2611	2611
2382	2358	2607	2607
5377	5185	2358	2358
5377	2324	5185	5185
2352	5350	5381	5381
5350	2352	5341	5341
5381	5377	2352	2352
5344	5341	2352	2352
5341	5344	5349	5349
2352	2358	5344	5344
2358	2352	5377	5377
5298	2324	5377	5377
5298	5377	5381	5381
5236	5298	3190	3190
5199	2556	5242	5242
5236	5242	2556	2556
5240	5199	5242	5242
5240	559	555	555
559	5240	3133	3133
5242	3133	5240	5240
5240	5256	5199	5199
2309	5256	555	555
5240	555	5256	5256
2390	2223	1088	1088
3088	1066	1086	1086
3101	1088	1689	1689
1086	2390	3101	3101
2390	1086	1066	1066
1088	3101	2390	2390
2390	1066	5476	5476
5476	2223	2390	2390
2203	2238	2258	2258
2238	2203	3088	3088
2258	1066	2203	2203
2203	1066	3088	3088
2238	2386	5423	5423
2386	2238	3088	3088
2418	5423	2386	2386
2418	3081	2413	2413
3072	2413	3081	3081
3088	3094	2386	2386
3081	2386	3094	3094
2386	3081	2418	2418
2268	5423	2418	2418
5350	2413	3072	3072
5350	2268	2413	2413
2418	2413	2268	2268
5058	4966	2604	2604
4966	2558	2604	2604
3756	2604	2558	2558
2558	3677	3756	3756
2587	3756	3677	3677
5294	2586	2825	2825
2577	2825	2620	2620
2825	2577	5294	5294
4917	2586	5294	5294
3752	4917	5294	5294
2545	5294	2577	2577
5294	2545	2581	2581
2581	3752	5294	5294
2577	2317	2545	2545
2309	2545	2317	2317
4192	2545	2309	2309
2545	4192	2581	2581
4978	2652	4980	4980
2652	4978	2649	2649
5278	4980	2652	2652
2336	5278	5276	5276
2649	5149	2652	2652
5276	2652	5149	5149
2652	5276	5278	5278
2638	5278	2336	2336
2638	2631	5245	5245
2624	5245	2631	2631
2335	5170	2632	2632
2623	2632	5170	5170
2631	2638	2336	2336
2831	5245	2624	2624
5279	2624	2621	2621
5279	2831	2624	2624
5027	4993	5263	5263
4993	5027	2547	2547
2795	2547	5027	5027
2547	2795	2551	2551
2795	2793	3667	3667
3667	2551	2795	2795
5025	2793	5028	5028
5027	5028	2793	2793
2793	2795	5027	5027
3667	2793	5025	5025
2963	12	3120	3120
3120	3420	2963	2963
1725	12	2963	2963
3420	3838	2963	2963
3838	1725	2963	2963
84	1725	3838	3838
2886	3420	4997	4997
2389	579	2854	2854
2854	2886	4997	4997
2886	2854	579	579
5254	579	2389	2389
5263	2785	2389	2389
2785	5254	2389	2389
2563	5254	2785	2785
3418	2785	5263	5263
5234	4786	5231	5231
4986	2912	4975	4975
4986	5234	2912	2912
4972	4975	2912	2912
4975	4972	4978	4978
2912	5231	4972	4972
5231	2912	5234	5234
4786	3178	4791	4791
3178	4786	5234	5234
4825	4791	3178	3178
3178	4824	4825	4825
4824	3178	5238	5238
4833	4825	4824	4824
5238	5234	4986	4986
5234	5238	3178	3178
2890	4824	5238	5238
4997	2890	4984	4984
4986	4984	2890	2890
2890	5238	4986	4986
4824	3146	4833	4833
3146	4824	2890	2890
4866	4833	3146	3146
3146	4863	4866	4866
4863	3146	2890	2890
3095	3463	5183	5183
3102	3112	4872	4872
4877	4872	3112	3112
4880	5183	2431	2431
3102	3095	4880	4880
3095	3102	4872	4872
5183	4880	3095	3095
3095	4872	5676	5676
3087	5676	4872	4872
5676	3463	3095	3095
2338	3087	4870	4870
4870	4872	4877	4877
4872	4870	3087	3087
2338	3082	2344	2344
3082	2338	4870	4870
5168	2344	3082	3082
4868	5168	5177	5177
4870	4874	3082	3082
4874	4870	4877	4877
5177	3082	4874	4874
3082	5177	5168	5168
3134	2344	5168	5168
12	3134	4863	4863
4868	4863	3134	3134
3134	5168	4868	4868
3574	2530	4973	4973
3573	4974	4966	4966
5021	4988	4974	4974
5021	5024	4988	4988
4405	3633	2547	2547
2232	3633	4405	4405
3270	2232	4405	4405
3270	4405	3656	3656
3913	3656	4988	4988
3656	3913	3270	3270
3908	3920	4902	4902
3913	4902	3920	3920
2847	4902	3913	3913
3542	2848	5023	5023
3898	2848	3542	3542
3542	3546	3898	3898
5030	3898	3546	3546
3546	3520	5030	5030
1335	3391	2342	2342
2342	1776	1335	1335
1776	2342	2340	2340
1778	1335	1776	1776
1776	61	1778	1778
1764	1778	61	61
2340	5562	1776	1776
61	1776	5562	5562
5584	3392	3784	3784
3786	3783	5079	5079
5078	3784	3392	3392
5078	5061	5056	5056
2603	3786	5079	5079
2603	5079	5057	5057
1397	2491	5270	5270
5584	2540	2491	2491
5270	2491	2540	2540
2491	1397	3359	3359
1383	3359	1397	1397
4198	2581	5562	5562
1693	4198	2392	2392
5562	2392	4198	4198
5590	4198	1693	1693
2377	5590	1693	1693
5590	2377	3770	3770
3783	3770	2377	2377
3932	4818	3924	3924
4818	3932	4822	4822
4818	4822	3822	3822
3804	3822	4822	4822
3953	4822	3932	3932
4822	3953	4831	4831
4822	4831	3804	3804
3639	4739	3918	3918
4739	3639	1401	1401
4739	1401	3780	3780
3796	3780	1401	1401
1317	1296	1406	1406
1406	1401	3639	3639
1401	1406	1296	1296
1401	1296	3796	3796
1317	3665	1296	1296
4848	4087	3918	3918
4848	3888	1492	1492
1492	4087	4848	4848
1492	3888	1535	1535
3848	1535	3888	3888
4869	3848	2634	2634
3635	1535	3848	3848
3848	4869	3635	3635
3974	3245	4011	4011
3974	2355	2365	2365
2365	3245	3974	3974
2355	3974	2211	2211
2157	2355	2211	2211
2355	2157	2308	2308
2308	2365	2355	2355
2289	2157	2484	2484
2157	2289	2308	2308
3624	4762	4228	4228
4228	2735	3624	3624
2675	4762	4769	4769
3822	4769	4762	4762
4762	3624	3822	3822
2730	4228	2675	2675
4762	2675	4228	4228
4048	2730	2675	2675
3808	4753	4764	4764
4048	4764	4753	4753
2675	4764	4048	4048
4048	4753	3647	3647
3647	2730	4048	4048
2723	4753	3671	3671
3671	4753	3808	3808
3678	3219	2590	2590
4181	3678	3682	3682
3678	2590	4703	4703
4703	3682	3678	3678
1986	3219	3678	3678
2534	1986	4184	4184
3678	4181	4184	4184
3678	4184	1986	1986
4691	2534	4184	4184
2723	4691	4181	4181
4184	4181	4691	4691
4181	4187	2723	2723
2049	2534	4691	4691
2480	2049	3673	3673
3673	4691	2723	2723
4691	3673	2049	2049
4378	1458	3997	3997
5647	3997	1458	1458
5527	5647	4259	4259
4259	1458	3339	3339
1458	4259	5647	5647
925	3997	4221	4221
1387	5647	5527	5527
4221	5647	1387	1387
5647	4221	3997	3997
3361	4221	1387	1387
4221	3361	4186	4186
4221	4186	925	925
3396	925	4186	4186
3396	4186	4189	4189
3361	4189	4186	4186
4688	3339	4234	4234
3664	4234	4245	4245
4234	3664	4688	4688
5451	3339	4688	4688
4688	1498	5451	5451
1498	4688	3662	3662
3664	3662	4688	4688
1498	4205	4175	4175
4205	1498	3662	3662
3686	4205	3661	3661
3662	3661	4205	4205
4278	1498	4175	4175
3332	4278	4168	4168
1941	4168	3686	3686
4168	4205	3686	3686
4175	4168	4278	4278
4205	4168	4175	4175
4674	4672	2735	2735
3478	3467	4672	4672
3482	3478	4675	4675
4674	4247	4675	4675
4247	4674	3632	3632
4675	4672	4674	4674
4672	4675	3478	3478
4250	3482	4675	4675
4245	4250	4676	4676
4676	4247	3632	3632
4675	4247	4250	4250
4247	4676	4250	4250
2768	4390	4387	4387
4375	4250	4245	4245
4387	3482	4250	4250
3482	4387	4390	4390
4250	4375	4387	4387
3515	4361	3528	3528
3528	3522	2766	2766
3528	4361	3522	3522
3965	4343	4361	4361
747	3965	4358	4358
4358	4361	3515	3515
4361	4358	3965	3965
4358	4354	747	747
2768	4354	4631	4631
3515	4631	4354	4354
4354	4358	3515	3515
4382	747	4354	4354
4378	4382	2768	2768
4382	4354	2768	2768
559	3103	1365	1365
1903	1931	3103	3103
1365	3103	1931	1931
1778	1365	1931	1931
555	559	1764	1764
1764	1365	1778	1778
1365	1764	559	559
4835	4397	4859	4859
3961	4835	3885	3885
3885	4859	2640	2640
4859	3885	4835	4835
4603	4397	4835	4835
2777	4603	4838	4838
4838	4835	3961	3961
4835	4838	4603	4603
4813	2777	4838	4838
3935	4813	3942	3942
3942	4838	3961	3961
4838	3942	4813	4813
4601	2777	4813	4813
3941	3938	3464	3464
3467	3464	3938	3938
3464	4601	3941	3941
3935	3924	3941	3941
3938	3941	3924	3924
3941	4813	3935	3935
4813	3941	4601	4601
4000	4490	3844	3844
4865	4000	2634	2634
3844	2634	4000	4000
3221	4490	4000	4000
3877	3221	4000	4000
2640	3877	4865	4865
4000	4865	3877	3877
4530	3221	4509	4509
4509	3877	2640	2640
4509	3221	3877	3877
4549	2789	2814	2814
4549	4534	2798	2798
4534	4550	2851	2851
3150	4550	4534	4534
4534	4549	3150	3150
4554	2851	4550	4550
4530	4554	4552	4552
4552	4550	3150	3150
4550	4552	4554	4554
4525	2851	4554	4554
4555	4526	2896	2896
2896	4525	4555	4555
4555	4554	4530	4530
4554	4555	4525	4525
2771	4528	4397	4397
2892	4397	4528	4528
2892	4528	2896	2896
2840	4528	2910	2910
2910	4528	2771	2771
3527	4633	4352	4352
4352	2910	2771	2771
2910	4352	4633	4633
2910	4633	2840	2840
4532	2840	4633	4633
2835	4532	2920	2920
3527	3525	2920	2920
3525	3527	2766	2766
2920	4633	3527	3527
4633	2920	4532	4532
4500	2512	3247	3247
2512	4503	3247	3247
4544	2512	4500	4500
4503	2512	4482	4482
4544	2814	2499	2499
4732	2512	4544	4544
4544	2499	4732	4732
4492	2994	4490	4490
3261	2994	4492	4492
2994	3261	4310	4310
5311	4310	3261	3261
3261	4496	1154	1154
3261	1154	5311	5311
3252	2999	4496	4496
1154	4496	2999	2999
3252	3247	5352	5352
5352	2999	3252	3252
4871	4841	4439	4439
4851	4439	4725	4725
4439	4851	4871	4871
5363	4841	4871	4871
4871	2120	1755	1755
2120	4871	4851	4851
4380	5363	1755	1755
4871	1755	5363	5363
4721	4439	4503	4503
2880	4725	4721	4721
4439	4721	4725	4725
4830	4725	2880	2880
4491	4830	2880	2880
2207	2916	4491	4491
2618	2207	4495	4495
4495	4491	2880	2880
4491	4495	2207	2207
2207	4499	2916	2916
4821	2916	4499	4499
4499	2221	4821	4821
2227	4821	2221	2221
4499	2207	2618	2618
4886	4385	1755	1755
1598	4385	4885	4885
4885	4886	2088	2088
4886	4885	4385	4385
4881	4885	2088	2088
2970	1598	5049	5049
5049	4885	4881	4881
4885	5049	1598	1598
4210	4213	3067	3067
4196	5680	4209	4209
4212	4209	5680	5680
3341	5680	4196	4196
325	3341	4196	4196
3380	325	4194	4194
3341	325	3380	3380
401	3380	4194	4194
3415	401	4194	4194
342	3415	3428	3428
4875	3428	4881	4881
3428	4875	342	342
22	3415	342	342
4875	2158	3108	3108
3108	342	4875	4875
342	3108	22	22
2233	3108	2158	2158
3108	2233	279	279
52	3108	279	279
279	50	52	52
3104	52	50	50
2233	2227	279	279
50	279	2227	2227
4502	4736	4730	4730
4729	4730	4736	4736
2378	3562	4502	4502
3562	4736	4502	4502
4502	5211	2378	2378
4494	5211	4730	4730
4502	4730	5211	5211
2903	4494	4730	4730
4766	4494	2903	2903
3555	4766	2903	2903
4730	4729	2903	2903
4485	4766	4167	4167
4167	4766	3555	3555
4380	1714	1095	1095
1703	1095	1714	1714
1755	4385	4380	4380
1714	4380	4385	4385
5018	4379	4376	4376
1095	1703	5018	5018
4379	5018	1703	1703
4301	5304	4376	4376
5018	4376	5304	5304
4303	4540	1231	1231
5267	4303	4310	4310
4310	1231	2994	2994
1231	4310	4303	4303
4516	4540	4303	4303
4300	4516	4303	4303
4301	4300	5267	5267
4303	5267	4300	4300
4516	4300	2378	2378
3059	4204	3067	3067
4204	3059	400	400
299	4204	4217	4217
400	4217	4204	4204
191	299	4217	4217
438	5639	407	407
4217	5639	191	191
4217	407	5639	5639
4182	191	5639	5639
4142	569	3136	3136
4073	4069	726	726
4142	3144	726	726
726	569	4142	4142
569	726	4069	4069
1306	4073	920	920
920	3144	3099	3099
920	726	3144	3144
726	920	4073	4073
532	4237	550	550
3136	550	4237	4237
438	550	3136	3136
3136	4237	593	593
684	593	4237	4237
3277	684	4237	4237
4237	5536	533	533
533	3277	4237	4237
5536	4254	639	639
639	533	5536	5536
4254	5536	532	532
5536	4237	532	532
3307	3277	533	533
533	3288	3307	3307
3288	533	4262	4262
3300	3307	3288	3288
4262	533	639	639
4119	4113	3099	3099
4119	3099	824	824
4127	1074	4122	4122
4119	824	1074	1074
824	4122	1074	1074
4119	1074	4095	4095
3165	4095	1074	1074
3004	1824	2373	2373
1824	3004	4086	4086
3204	1824	1762	1762
1762	4086	3195	3195
4086	1762	1824	1824
1820	1824	3204	3204
2263	2373	1820	1820
1824	1820	2373	2373
4002	2263	1820	1820
2600	4002	4021	4021
4021	1820	3204	3204
1820	4021	4002	4002
605	1611	4122	4122
4127	4122	1611	1611
4127	1611	3195	3195
1631	3195	1611	1611
1611	2750	1631	1631
2750	1611	605	605
3304	2750	605	605
2750	3304	1557	1557
2750	1557	4040	4040
4040	1631	2750	2750
1557	2767	2770	2770
3189	2770	2767	2767
2770	4040	1557	1557
3304	3300	1557	1557
2767	1557	3300	3300
920	4113	1306	1306
4106	4113	3090	3090
4106	1306	4113	4113
4100	4106	3090	3090
1485	4106	4100	4100
4110	3025	1036	1036
1036	4100	4110	4110
4100	1036	1485	1485
2179	144	2167	2167
2106	2167	144	144
2106	144	4166	4166
223	144	2179	2179
4480	2260	5681	5681
2260	223	2179	2179
2179	5681	2260	2260
2264	2260	4480	4480
1896	3907	3297	3297
1896	3904	3907	3907
3316	4340	1896	1896
3285	3226	3283	3283
3226	3285	3544	3544
3285	3283	3536	3536
3289	3890	3297	3297
1896	3297	3890	3890
3890	3523	1896	1896
3228	3523	3890	3890
3890	2744	3228	3228
2744	3890	3289	3289
4959	2744	2011	2011
2011	3289	5030	5030
3289	2011	2744	2744
5568	3695	3746	3746
3769	3695	3706	3706
3695	3769	5479	5479
2103	5050	2174	2174
3934	2174	5050	5050
3903	5050	2103	2103
3908	3903	2103	2103
2407	2474	5663	5663
2474	2407	3633	3633
3167	5663	3929	3929
3929	2474	2494	2494
2474	3929	5663	5663
2174	3929	2494	2494
3706	3929	2174	2174
37	166	27	27
3357	37	1331	1331
1331	27	3361	3361
27	1331	37	37
1277	166	37	37
3365	37	3357	3357
37	3365	1277	1277
5674	5704	1362	1362
3357	1362	5704	5704
5704	3365	3357	3357
3371	3365	5704	5704
3371	5704	1375	1375
1375	5704	5674	5674
436	84	3832	3832
3828	84	436	436
3818	3453	3828	3828
3818	3828	436	436
3763	3453	3818	3818
3818	904	3763	3763
904	5674	2567	2567
5555	2567	5674	5674
3459	5684	4251	4251
5684	2567	5555	5555
5555	4251	5684	5684
4281	3459	4251	4251
3738	3459	4281	4281
3463	3738	4283	4283
4283	4281	3332	3332
4281	4283	3738	3738
2841	2669	2648	2648
2672	2648	2669	2669
2521	2648	2672	2672
2672	2635	2521	2521
4165	3379	166	166
1299	4165	166	166
480	4153	1299	1299
4165	1299	4153	4153
3501	5233	591	591
3501	591	3426	3426
5233	5213	591	591
3513	591	5213	5213
5213	5198	3513	3513
3383	4082	3379	3379
4082	1959	3396	3396
4082	3383	1959	1959
1110	1959	3383	3383
2143	1959	1110	1110
2143	1291	721	721
1110	1291	2143	2143
3944	3508	5120	5120
694	3944	3943	3943
4343	3943	5120	5120
5120	3943	3944	3944
3452	3508	3944	3944
5157	3452	3945	3945
3945	3944	694	694
3944	3945	3452	3452
2361	5157	3945	3945
721	2361	676	676
676	3945	694	694
3945	676	2361	2361
2345	5157	2361	2361
721	2345	2361	2361
212	3832	146	146
212	146	3201	3201
3448	212	3201	3201
487	3448	3895	3895
3201	3895	3448	3448
3719	3003	3465	3465
3003	3475	4137	4137
5568	3475	3719	3719
3003	3719	3475	3475
3431	3925	2938	2938
3925	3927	5663	5663
3927	3925	3418	3418
5518	3475	3746	3746
3728	3475	5518	5518
5326	3728	3675	3675
4899	4756	3036	3036
3056	3036	4756	4756
2922	4899	2940	2940
3584	2804	4814	4814
2922	2940	2804	2804
4926	3533	3536	3536
3536	3276	4926	4926
4923	3533	4926	4926
4926	3276	4923	4923
3110	3533	4923	4923
3534	3414	5131	5131
5131	4934	3534	3534
4912	3534	4934	4934
4934	5131	5171	5171
3535	3414	3534	3534
3535	4684	4673	4673
3534	4912	3535	3535
4684	3535	4912	4912
3426	3535	4673	4673
4673	3501	3426	3426
5255	4959	3014	3014
5237	5255	3524	3524
5019	4959	5255	5255
5255	5237	5019	5019
5171	5237	3524	3524
5237	5171	3276	3276
4826	3536	3533	3533
3533	3531	4826	4826
3142	3531	4948	4948
2944	4802	4799	4799
4802	3531	3142	3142
3142	4799	4802	4802
3674	600	3666	3666
691	3666	600	600
3666	691	4619	4619
691	3696	4619	4619
3638	4619	3696	3696
4611	3694	634	634
634	5351	4611	4611
4611	3638	3696	3696
3638	4611	5351	5351
4737	4752	3555	3555
4167	3555	4752	4752
4752	3585	4167	4167
4662	2758	3585	3585
4659	3585	4752	4752
3585	4659	4662	4662
4752	4737	4659	4659
2691	4663	4660	4660
3923	4660	4738	4738
4660	3923	2691	2691
1804	4280	1831	1831
4280	4190	1831	1831
1630	2264	4190	4190
4154	4190	4280	4280
4190	4154	1630	1630
1787	4154	4280	4280
4269	1787	1804	1804
4280	1804	1787	1787
3634	1630	4154	4154
4131	4154	1787	1787
4154	4131	3634	3634
4449	4413	3693	3693
4449	3693	3406	3406
233	3406	3693	3693
3449	3406	233	233
3659	4610	2758	2758
4202	4610	3659	3659
4423	4202	4678	4678
3659	4678	4202	4202
4428	4423	4678	4678
4033	1300	1317	1317
3933	4004	1300	1300
1363	3933	1300	1300
4036	1363	4033	4033
1300	4033	1363	1363
3928	3933	1363	1363
4606	4600	4610	4610
4606	4276	4600	4600
4276	2406	4506	4506
4506	4485	4276	4276
2406	4276	4606	4606
3928	2406	4606	4606
4888	4869	4540	4540
4071	3635	5062	5062
4888	5062	3635	3635
4071	4506	4036	4036
4506	4071	5059	5059
5059	4071	5062	5062
5492	4365	2379	2379
2270	4474	4480	4480
2270	2379	4474	4474
2379	2270	5492	5492
4326	4365	5492	5492
5492	3747	4326	4326
3754	3747	2270	2270
5492	2270	3747	3747
3665	1087	3805	3805
1081	1087	1049	1049
1087	1081	3805	3805
882	3665	3805	3805
1081	3655	3805	3805
3782	3805	3655	3655
3805	3782	882	882
799	882	3782	3782
3655	1918	3782	3782
3747	3782	1918	1918
3782	3747	799	799
4386	2401	4365	4365
1831	4365	2401	2401
1827	2401	4386	4386
3604	1827	4386	4386
3604	2062	4266	4266
1687	2062	4344	4344
3240	3717	4614	4614
3353	4614	3292	3292
3717	3292	4614	4614
4658	4616	3354	3354
4615	4614	3353	3353
3319	4658	3354	3354
4536	4658	3319	3319
4536	3319	4564	4564
2776	5535	2579	2579
2579	2765	2776	2776
5038	5535	2776	2776
2826	5038	2776	2776
1087	4001	1049	1049
4001	1087	4004	4004
3676	1049	4001	4001
1016	3676	3987	3987
4001	3987	3676	3676
1240	1016	3987	3987
1011	1016	1240	1240
3829	1011	3976	3976
1011	1240	3976	3976
4920	1892	3210	3210
4919	4920	2852	2852
2852	3210	4930	4930
3210	2852	4920	4920
2791	4920	4919	4919
3800	1892	2791	2791
4920	2791	1892	1892
1105	3800	2791	2791
527	1105	2968	2968
2968	2791	4919	4919
2968	1105	2791	2791
1887	3800	1105	1105
3171	1105	527	527
1105	3171	1887	1887
3803	2516	749	749
2516	3803	1846	1846
4698	2516	4726	4726
4726	4718	604	604
1846	4718	2516	2516
4718	4726	2516	2516
1175	1167	1161	1161
4696	2516	4698	4698
1161	2516	4696	4696
1167	749	2516	2516
2516	1161	1167	1167
2901	1161	4696	4696
1161	2901	2838	2838
1161	2838	1175	1175
1971	1175	2838	2838
2838	2842	1971	1971
595	1971	2842	2842
2901	4665	2838	2838
4665	2901	629	629
2842	2838	4665	4665
1641	748	2988	2988
748	1069	2988	2988
598	1641	4731	4731
2988	4731	1641	1641
2969	1641	598	598
3670	748	1641	1641
1641	2969	3670	3670
1926	3670	2969	2969
4724	1926	1932	1932
1932	2969	598	598
2969	1932	1926	1926
4650	3670	1926	1926
4531	3643	3649	3649
3646	3649	3643	3643
3649	4650	4531	4531
4724	604	4531	4531
3643	4531	604	604
4531	1926	4724	4724
1926	4531	4650	4650
86	3692	1782	1782
1782	5126	86	86
5189	86	5126	5126
5216	2841	3766	3766
3767	2816	5215	5215
2841	5216	2669	2669
5189	5216	86	86
85	5215	2816	2816
3717	4546	3718	3718
4546	3222	4437	4437
4437	3718	4546	4546
4896	3684	3222	3222
3240	4510	3717	3717
4510	3222	4546	4546
4546	3717	4510	4510
3056	3222	4510	4510
3222	3056	4896	4896
4735	4438	529	529
600	529	3683	3683
529	600	4735	4735
4438	1782	3486	3486
1782	4438	4735	4735
3674	4735	600	600
4735	3674	1782	1782
3422	3486	1782	1782
1881	884	1629	1629
4233	1629	4240	4240
1629	4233	1881	1881
4233	1655	1881	1881
1121	884	1881	1881
1877	842	853	853
853	1121	1877	1877
1877	1655	4227	4227
1877	1881	1655	1655
1881	1877	1121	1121
4214	1144	4222	4222
4222	1877	4227	4227
842	4222	1144	1144
1877	4222	842	842
842	1144	1148	1148
823	1148	1144	1144
1144	803	823	823
803	1144	1906	1906
3809	823	803	803
1906	1144	4214	4214
928	1409	1100	1100
1100	1828	1014	1014
1828	1100	1409	1409
1828	1409	3815	3815
1419	3815	1409	1409
1409	503	1419	1419
515	1419	503	503
503	1409	928	928
817	1473	1178	1178
1178	503	928	928
503	1178	1473	1473
503	1473	515	515
1483	515	1473	1473
1473	460	1483	1483
460	1473	811	811
3817	1483	460	460
817	811	1473	1473
811	817	3809	3809
2043	3766	2841	2841
5295	2841	2648	2648
2841	5295	2043	2043
3766	2043	5491	5491
2288	2043	5295	5295
1952	5491	2043	2043
1952	2043	2288	2288
1952	4510	3240	3240
4510	2989	3036	3036
2989	4510	1952	1952
1284	2318	1593	1593
2295	1593	2318	2318
1848	2291	2295	2295
2318	1848	2295	2295
1593	2295	1513	1513
2284	1513	2295	2295
2295	2291	2284	2284
511	508	1284	1284
2145	511	87	87
1284	87	511	511
1991	1302	511	511
1302	508	511	511
3794	511	2145	2145
511	3794	1991	1991
218	3794	2145	2145
1549	2118	137	137
218	137	2118	2118
2145	137	218	218
218	2118	1223	1223
826	1223	2118	2118
1223	3794	218	218
2118	208	826	826
1892	826	208	208
208	2118	1549	1549
1977	1075	1997	1997
537	1977	1995	1995
1997	508	1977	1977
508	1995	1977	1977
979	1075	1977	1977
996	979	1977	1977
587	996	1977	1977
595	587	537	537
1977	537	587	587
1029	996	587	587
884	1029	583	583
595	2842	583	583
583	587	595	595
587	583	1029	1029
5712	1014	2236	2236
5712	1765	1742	1742
1765	5712	1654	1654
3781	1742	1765	1765
2236	1654	5712	5712
5712	974	1006	1006
1006	1014	5712	5712
1031	974	1742	1742
5712	1742	974	974
2312	1031	1742	1742
1858	2312	3781	3781
1742	3781	2312	2312
1870	1031	2312	2312
1870	5642	1868	1868
1075	1868	5642	5642
1858	1848	1870	1870
5642	1870	1848	1848
1870	2312	1858	1858
1585	1975	1508	1508
3811	1585	1572	1572
1572	1508	3815	3815
1508	1572	1585	1585
1301	1975	1585	1585
1585	3811	1301	1301
1590	1301	3811	3811
1657	756	1207	1207
1207	1590	3811	3811
1590	1207	756	756
756	1657	1310	1310
1528	1540	1310	1310
106	1310	1540	1540
2005	1540	3819	3819
2005	106	1540	1540
3434	106	2005	2005
2064	3819	1647	1647
3434	2005	3819	3819
3819	2064	3434	3434
3164	2722	3852	3852
1010	3164	3852	3852
2993	2722	3164	3164
992	2993	3164	3164
3164	1010	992	992
2941	2993	992	992
2949	2941	1647	1647
331	2949	1647	1647
1346	331	1350	1350
1346	2949	331	331
2926	3880	1346	1346
246	2926	1350	1350
1346	1350	2926	2926
2931	3880	2926	2926
3882	2931	2897	2897
1324	2926	246	246
2897	2926	1324	1324
2926	2897	2931	2931
3839	1142	1159	1159
1159	3852	2226	2226
3852	1159	1142	1142
2578	3852	1142	1142
1132	1142	3839	3839
1142	1132	2578	2578
1132	1146	2287	2287
1146	1132	3839	3839
3865	2585	2287	2287
1132	2287	2585	2585
3842	1117	3255	3255
856	2790	1117	1117
3842	3349	1117	1117
1117	893	856	856
1117	3349	893	893
2226	893	3349	3349
2722	893	2226	2226
3882	664	2899	2899
664	3882	4136	4136
816	664	1070	1070
1068	1070	664	664
1070	1068	117	117
664	4136	1068	1068
2887	2899	816	816
664	816	2899	2899
2887	816	2786	2786
980	2786	816	816
1044	980	4124	4124
816	4124	980	980
2790	2786	1044	1044
980	1044	2786	2786
4377	5711	4348	4348
19	4377	1664	1664
1664	4377	4348	4348
1156	4403	3799	3799
1156	4377	19	19
4377	1156	3799	3799
4924	1747	1766	1766
1747	4403	1766	1766
1766	1156	19	19
1156	1766	4403	4403
4403	1028	5722	5722
1028	5731	1061	1061
5731	1028	4404	4404
5737	1061	5731	5731
1061	5722	1028	1028
4403	1747	1028	1028
1747	4404	1028	1028
300	291	2006	2006
2006	1667	300	300
120	5068	5075	5075
5746	5075	5068	5068
5075	300	120	120
1667	5702	120	120
5068	120	5702	5702
120	300	1667	1667
5740	5708	1079	1079
1079	5068	5702	5702
5068	1079	5708	5708
5068	5708	5746	5746
5708	5084	5085	5085
456	5085	5084	5084
5085	5746	5708	5708
5740	5737	5708	5708
5084	5708	5737	5737
1318	4306	4273	4273
1427	4306	41	41
1228	3257	2257	2257
1285	2257	1281	1281
2257	1285	1228	1228
3759	3950	2257	2257
4728	2257	3257	3257
2153	1281	3950	3950
2257	3950	1281	1281
5675	3761	1816	1816
1816	2396	3947	3947
2396	1816	3761	3761
95	4345	3098	3098
4345	95	4169	4169
2972	4345	5094	5094
5094	4169	4686	4686
4169	5094	4345	4345
1538	4112	4176	4176
4176	4172	1538	1538
2811	1538	4172	4172
94	224	4176	4176
224	94	3097	3097
4172	4176	224	224
196	4112	971	971
4176	4112	196	196
94	4176	4170	4170
971	4687	196	196
4687	971	3565	3565
4170	196	4687	4687
196	4170	4176	4176
3549	3572	548	548
4906	3516	3071	3071
4013	2372	3299	3299
3299	1668	4013	4013
3299	3071	1668	1668
3516	1668	3071	3071
3299	2372	3690	3690
758	5224	2627	2627
4399	758	2615	2615
2627	4683	2615	2615
2627	2615	758	758
5450	2627	5224	5224
4288	4780	4289	4289
3552	4289	4780	4780
2181	4289	3552	3552
2934	2728	3640	3640
2728	3736	3640	3640
2181	3552	2934	2934
3640	2181	2934	2934
3451	3488	5301	5301
5301	999	3451	3451
2884	2117	5301	5301
5301	2117	618	618
3812	4060	3132	3132
4108	3623	2613	2613
1650	2613	3623	3623
2613	1650	4504	4504
392	26	33	33
2695	26	3041	3041
3836	3041	26	26
33	26	2695	2695
13	457	1912	1912
457	13	2074	2074
1286	1912	457	457
4547	3579	3703	3703
3579	1332	3703	3703
1332	1321	5191	5191
3790	1321	1332	1332
3703	3699	3412	3412
1332	3699	3703	3703
2144	5303	2138	2138
5054	2151	5569	5569
5340	5569	2138	2138
5470	4263	67	67
5700	1732	1744	1744
5700	5470	1732	1732
5470	5700	4263	4263
2633	5549	5469	5469
2633	4479	5549	5549
1327	5470	67	67
3936	2633	5469	5469
5469	1326	3936	3936
1732	5548	1744	1744
5470	5548	1732	1732
5048	5105	3474	3474
5048	5195	5105	5105
5195	2948	2964	2964
2948	5195	5048	5048
699	2201	1083	1083
4548	1083	2201	2201
4384	3713	4548	4548
4548	2201	4384	4384
4936	4235	4898	4898
4936	3711	4927	4927
3471	3526	1135	1135
3986	1135	4051	4051
220	3823	1135	1135
1135	3526	220	220
1135	3823	4051	4051
4535	4653	2833	2833
4653	4535	2689	2689
4477	5428	1704	1704
1704	5428	1271	1271
1166	1271	2801	2801
4960	4755	2427	2427
777	1698	787	787
1698	777	4031	4031
4030	787	1698	1698
787	178	777	777
5616	534	64	64
1279	64	538	538
64	1279	2035	2035
538	4031	1279	1279
534	1698	538	538
1698	534	4030	4030
4031	538	1698	1698
538	64	534	534
1686	1279	4031	4031
777	768	1682	1682
768	777	178	178
4160	1682	768	768
1682	4031	777	777
427	1686	1682	1682
4031	1682	1686	1686
1682	4160	427	427
2072	5690	3238	3238
874	2072	5139	5139
3238	5139	2072	2072
5690	4956	3238	3238
247	3135	253	253
3135	247	3861	3861
3859	253	3135	3135
253	254	247	247
4006	4776	4772	4772
4776	4006	3642	3642
4778	4772	4776	4776
4772	3859	4006	4006
5355	5358	4010	4010
5358	5355	371	371
3642	4010	5358	5358
4010	3861	5355	5355
4006	3135	4010	4010
3135	4006	3859	3859
3861	4010	3135	3135
4010	3642	4006	4006
5355	3119	5362	5362
3119	5355	3861	3861
3993	5362	3119	3119
5362	371	5355	5355
2024	630	622	622
630	2024	3991	3991
640	622	630	630
622	3993	2024	2024
247	241	3113	3113
241	247	254	254
3991	3113	241	241
3113	3861	247	247
2024	3119	3113	3113
3119	2024	3993	3993
3861	3113	3119	3119
3113	3991	2024	2024
5489	2065	2070	2070
5489	5041	2065	2065
2070	2065	4789	4789
1754	2597	1760	1760
2597	1754	3740	3740
3825	1760	2597	2597
1760	1960	1754	1754
92	388	3824	3824
5629	3824	2591	2591
3824	5629	319	319
2591	3740	5629	5629
388	2597	2591	2591
2597	388	3825	3825
3740	2591	2597	2597
2591	3824	388	388
2617	5629	3740	3740
2087	3321	485	485
1754	1749	3328	3328
1749	1754	1960	1960
485	3328	1749	1749
3328	3740	1754	1754
3321	2617	3328	3328
3740	3328	2617	2617
3328	485	3321	3321
1222	5682	88	88
5682	1222	4200	4200
5682	3892	3884	3884
3892	5682	1236	1236
3741	4024	1236	1236
4024	3741	1035	1035
1236	4200	3741	3741
4200	1236	5682	5682
3730	1035	3741	3741
2992	3730	2960	2960
4203	4200	1222	1222
2960	3741	4200	4200
3741	2960	3730	3730
4200	4203	2960	2960
2573	4267	3615	3615
4267	2573	5180	5180
3615	2878	2573	2573
4267	5312	5310	5310
5312	4267	3612	3612
5310	3615	4267	4267
5194	5219	5180	5180
5219	5194	430	430
3612	5180	5219	5219
5180	3612	4267	4267
3505	430	5194	5194
4627	3505	4622	4622
4622	5180	2573	2573
5194	4622	3505	3505
5180	4622	5194	5194
1546	3334	4998	4998
3329	4998	3334	3334
4998	479	1546	1546
4277	1197	4123	4123
4123	4120	898	898
1197	3334	4120	4120
3334	1197	3329	3329
4120	4123	1197	1197
4120	1550	4126	4126
1550	4120	3334	3334
4126	898	4120	4120
5130	5510	3473	3473
3473	1546	479	479
5510	1550	1546	1546
3334	1546	1550	1550
1546	3473	5510	5510
3407	560	4811	4811
900	3407	833	833
83	4857	3106	3106
4857	83	552	552
3404	3106	4857	4857
833	4811	3106	3106
4811	833	3407	3407
3106	3404	833	833
3259	4860	83	83
4860	552	83	83
4961	3259	4958	4958
4811	512	77	77
512	4811	560	560
77	3106	4811	4811
4958	83	77	77
83	4958	3259	3259
3106	77	83	83
4636	3435	724	724
3435	4636	4537	4537
4537	2520	3435	3435
4501	4636	724	724
4636	4501	4537	4537
4932	2416	4470	4470
4321	1569	805	805
2416	1569	4321	4321
1569	2416	4932	4932
1089	805	1569	1569
3429	5271	645	645
5271	3429	5150	5150
5150	5147	3506	3506
5150	3429	5147	5147
5147	2784	4091	4091
4091	3506	5147	5147
3429	2784	5147	5147
496	1101	3596	3596
3066	496	3058	3058
2198	3242	507	507
3242	2198	1873	1873
3060	507	3242	3242
3058	3596	507	507
3596	3058	496	496
507	3060	3058	3058
2198	4957	2209	2209
4957	2198	507	507
836	2209	4957	4957
2209	1873	2198	2198
4957	3721	836	836
3721	4957	828	828
3596	4991	828	828
4991	3596	1101	1101
828	507	3596	3596
507	828	4957	4957
2747	5251	2760	2760
5251	2747	69	69
5251	3568	3566	3566
3568	5251	416	416
3433	1407	417	417
1407	3433	1152	1152
417	70	3433	3433
69	416	5251	5251
65	1152	3433	3433
4642	65	4635	4635
3162	69	2747	2747
4635	3433	70	70
3433	4635	65	65
70	3161	4635	4635
867	4425	2086	2086
4425	867	1351	1351
3417	2086	4425	4425
4425	3367	3417	3417
3367	4425	1344	1344
3922	2507	1345	1345
2507	3922	955	955
1345	1352	3922	3922
1351	1344	4425	4425
1336	955	3922	3922
653	1336	627	627
867	860	1351	1351
860	867	2086	2086
637	1351	860	860
627	3922	1352	1352
3922	627	1336	1336
1352	636	627	627
2421	5117	2423	2423
5117	2421	2714	2714
2712	2423	5117	5117
2423	1342	2421	2421
2855	2761	850	850
2538	850	2763	2763
850	2538	1799	1799
2763	2714	2538	2538
2761	5117	2763	2763
5117	2761	2712	2712
2714	2763	5117	5117
2763	850	2761	2761
5113	2538	2714	2714
2421	2419	5111	5111
2419	2421	1342	1342
2937	5111	2419	2419
5111	2714	2421	2421
4911	5113	5111	5111
2714	5111	5113	5113
5111	2937	4911	4911
1946	5431	1950	1950
5431	1946	2464	2464
2459	1950	5431	5431
1950	1436	1946	1946
168	1305	1303	1303
1305	168	2131	2131
1319	1303	1305	1305
1303	2459	168	168
918	924	174	174
923	919	1567	1567
2131	174	924	924
174	2464	918	918
168	5431	174	174
5431	168	2459	2459
2464	174	5431	5431
174	2131	168	168
919	5426	930	930
5427	918	2464	2464
2630	930	5426	5426
930	1567	919	919
5203	2322	2315	2315
2321	5204	2628	2628
2334	2315	2322	2322
2315	2630	5203	5203
1946	1940	5424	5424
1940	1946	1436	1436
2628	5424	1940	1940
5424	2464	1946	1946
5204	5427	5424	5424
5426	5203	2630	2630
2464	5424	5427	5427
5424	2628	5204	5204
379	5512	387	387
5512	379	3218	3218
2409	387	5512	5512
387	2126	379	379
1810	5513	3217	3217
3074	3217	4577	4577
3217	3074	1210	1210
4577	3218	3074	3074
5513	5512	4577	4577
5512	5513	2409	2409
3218	4577	5512	5512
4577	3217	5513	5513
4580	3074	3218	3218
715	1097	5665	5665
379	5665	1099	1099
5665	379	2126	2126
1099	3218	379	379
1097	4580	1099	1099
3218	1099	4580	4580
1099	5665	1097	1097
305	988	1853	1853
988	305	1425	1425
1853	3827	305	305
988	754	752	752
754	988	1845	1845
752	1853	988	988
1433	1460	1425	1425
1460	1433	1612	1612
1845	1425	1460	1460
1425	1845	988	988
1494	1612	1433	1433
1640	1494	1421	1421
1421	1425	305	305
1433	1421	1494	1494
1425	1421	1433	1433
2137	1194	3262	3262
2148	3262	1194	1194
3262	1665	2137	2137
4817	2225	5436	5436
5436	5434	2229	2229
2225	1194	5434	5434
1194	2225	2148	2148
5434	5436	2225	2225
5434	2141	5443	5443
2141	5434	1194	1194
5443	2229	5434	5434
203	1624	1411	1411
1411	2137	1665	1665
1624	2141	2137	2137
1194	2137	2141	2141
2137	1411	1624	1624
2162	1790	1767	1767
5725	1767	5743	5743
1767	5725	2162	2162
4149	5743	1767	1767
4149	886	5743	5743
1767	2987	4149	4149
2222	1495	1450	1450
2275	2542	2224	2224
2542	2275	2546	2546
4016	2224	2542	2542
1859	1450	2224	2224
1450	1859	2222	2222
2224	4016	1859	1859
1140	2546	2275	2275
3168	1140	3166	3166
1450	5730	5717	5717
5730	1450	1495	1495
5717	2224	1450	1450
3166	2275	5717	5717
2275	3166	1140	1140
2224	5717	2275	2275
1005	3386	3821	3821
3386	1005	1545	1545
1005	3821	1026	1026
4383	1690	4995	4995
2650	1645	4383	4383
1644	2651	937	937
1653	4383	1645	1645
1237	2657	2653	2653
2657	1237	1728	1728
937	2653	2657	2657
2651	4996	2653	2653
4995	2650	4383	4383
2653	937	2651	2651
4076	1728	1237	1237
976	4076	1243	1243
4996	1680	4992	4992
1681	4995	1690	1690
4992	2653	4996	4996
1243	1237	4992	4992
1237	1243	4076	4076
2653	4992	1237	1237
2	2166	25	25
2166	2	4146	4146
3978	25	2166	2166
25	284	2	2
2168	557	545	545
557	2168	4144	4144
213	545	557	557
545	3978	2168	2168
1090	1094	543	543
1094	1090	111	111
4144	543	1094	1094
543	4146	1090	1090
2168	2166	543	543
2166	2168	3978	3978
4146	543	2166	2166
543	4144	2168	2168
1090	565	1098	1098
565	1090	4146	4146
4143	1098	565	565
1098	111	1090	1090
771	3810	5551	5551
333	5551	3810	3810
5551	4143	771	771
2	5748	776	776
5748	2	284	284
3810	776	5748	5748
776	4146	2	2
771	565	776	776
565	771	4143	4143
4146	776	565	565
776	3810	771	771
5511	2183	1871	1871
3374	5511	5557	5557
1867	5564	5560	5560
5564	1867	3038	3038
5560	1861	1867	1867
5557	1871	5559	5559
1871	5557	5511	5511
1860	5559	1871	1871
5596	3038	1867	1867
1525	216	206	206
216	1525	5593	5593
206	5596	1525	1525
1871	1899	1860	1860
1899	1871	2183	2183
5594	1860	1899	1899
1525	1867	1861	1861
1867	1525	5596	5596
1861	5593	1525	1525
2820	1323	1255	1255
3378	2588	1323	1323
3190	5298	2411	2411
3068	2330	3072	3072
2330	3068	2411	2411
5350	3072	2330	2330
2330	5381	5350	5350
5381	2411	5298	5298
2411	5381	2330	2330
4937	5655	4942	4942
5655	4937	3606	3606
3466	4942	5655	5655
4942	509	4937	4937
5108	3466	5656	5656
5280	5281	4388	4388
5281	5280	393	393
3605	4388	5281	5281
4388	3606	5280	5280
5656	5655	4388	4388
5655	5656	3466	3466
3606	4388	5655	5655
4388	3605	5656	5656
5280	4400	5284	5284
4400	5280	3606	3606
3602	5284	4400	4400
5284	393	5280	5280
2568	4747	4744	4744
4747	2568	3223	3223
590	4744	4747	4747
4744	3602	2568	2568
4937	4935	2570	2570
4935	4937	509	509
3223	2570	4935	4935
2570	3606	4937	4937
2568	4400	2570	2570
4400	2568	3602	3602
3606	2570	4400	4400
2570	3223	2568	2568
2824	2587	5258	5258
5279	5258	5025	5025
2621	2824	5258	5258
5258	5279	2621	2621
3667	5025	5258	5258
5258	3677	3667	3667
5258	2587	3677	3677
677	3107	783	783
3092	3107	349	349
349	3107	340	340
3107	677	340	340
4997	3420	2888	2888
2888	2890	4997	4997
2890	3120	4863	4863
3120	2890	2888	2888
12	4863	3120	3120
2888	3420	3120	3120
1496	2683	2395	2395
2395	844	1496	1496
4451	5015	3793	3793
5015	2395	3793	3793
4569	675	3793	3793
3793	2683	4569	4569
2683	3793	2395	2395
2679	4569	2683	2683
4066	4063	1998	1998
1998	1496	844	844
4063	2679	1496	1496
2683	1496	2679	2679
1496	1998	4063	4063
3913	5024	2847	2847
3913	4988	5024	5024
1218	1298	3391	3391
3391	1298	2342	2342
2540	5584	2376	2376
3784	2376	5584	5584
3541	4411	3548	3548
4411	3541	1202	1202
766	3548	4411	4411
3548	1126	3541	3541
4414	3704	3697	3697
3704	4414	1198	1198
1067	3697	3704	3704
3697	767	4414	4414
3851	3853	3230	3230
3853	3851	981	981
1198	3230	3853	3853
3230	1203	3851	3851
4414	4412	3230	3230
4412	4414	767	767
1203	3230	4412	4412
3230	1198	4414	4414
3851	3249	3855	3855
3249	3851	1203	1203
1195	3855	3249	3249
3855	981	3851	3851
5371	3314	3306	3306
3314	5371	373	373
1177	3306	3314	3314
3306	1196	5371	5371
3541	3540	5374	5374
3540	3541	1126	1126
374	5374	3540	3540
5374	1202	3541	3541
5371	3250	5375	5375
3250	5371	1196	1196
1201	5375	3250	3250
5375	373	5371	5371
4831	4739	3780	3780
3780	3804	4831	4831
3953	3918	4831	4831
4739	4831	3918	3918
4579	4568	624	624
1999	4568	1588	1588
4044	2289	4694	4694
3808	4044	3671	3671
4694	3671	4044	4044
3671	4694	3673	3673
3673	2723	3671	3671
4694	2484	2480	2480
2484	4694	2289	2289
2480	3673	4694	4694
2248	4939	2266	2266
4940	2249	3129	3129
2911	2266	4939	4939
2266	1376	2248	2248
4939	2647	2911	2911
2646	4940	3125	3125
1294	2911	2647	2647
2942	4666	3125	3125
4666	2942	1225	1225
3125	3129	2942	2942
3129	3125	4940	4940
2942	4669	2946	2946
4669	2942	3129	3129
3121	2946	4669	4669
2946	1225	2942	2942
5241	1769	1753	1753
1769	5241	2594	2594
1466	1753	1769	1769
1753	3121	5241	5241
2249	2241	5243	5243
2240	2248	1376	1376
2594	5243	2241	2241
5243	3129	2249	2249
5241	4669	5243	5243
4669	5241	3121	3121
3129	5243	4669	4669
5243	2594	5241	5241
4234	3339	4623	4623
4245	4234	4375	4375
3507	4387	4375	4375
4387	3507	2768	2768
4375	4623	3507	3507
4623	4375	4234	4234
4378	2768	3507	3507
1458	4623	3339	3339
4378	3507	4623	4623
4623	1458	4378	4378
2877	1533	2873	2873
1903	3103	1988	1988
1988	2873	1533	1533
2873	1988	3103	3103
4530	4509	4555	4555
4509	2640	4526	4526
4526	4555	4509	4509
2892	2896	4526	4526
4397	4526	4859	4859
4397	2892	4526	4526
2640	4859	4526	4526
108	1038	123	123
1039	109	2085	2085
1780	123	1038	1038
123	1625	108	108
1041	710	693	693
709	1042	2079	2079
1584	693	710	710
693	1780	1041	1041
1238	1242	339	339
1242	1238	1529	1529
2079	339	1242	1242
339	2085	1238	1238
1042	1039	339	339
1038	1041	1780	1780
2085	339	1039	1039
339	2079	1042	1042
1238	356	1246	1246
356	1238	2085	2085
2077	1246	356	356
1246	1529	1238	1238
1719	1373	3111	3111
1685	3111	1373	1373
3111	2077	1719	1719
109	104	1719	1719
103	108	1625	1625
1373	1719	104	104
1719	2085	109	109
356	1719	2077	2077
2085	1719	356	356
4841	5352	4439	4439
5352	3247	4503	4503
4503	4439	5352	5352
5303	2023	1944	1944
5340	1944	2366	2366
3415	4194	2970	2970
4881	3428	5049	5049
5049	3415	2970	2970
3415	5049	3428	3428
3366	795	2028	2028
567	2028	795	795
2028	1902	3366	3366
2828	784	2422	2422
1819	2422	784	784
2422	567	2828	2828
2809	2813	2828	2828
2813	2809	1761	1761
784	2828	2813	2813
2828	795	2809	2809
795	2828	567	567
2809	2839	2815	2815
2839	2809	795	795
775	2815	2839	2839
2815	1761	2809	2809
3362	1579	1555	1555
1579	3362	476	476
1985	1554	1578	1578
1555	775	3362	3362
476	3366	1902	1902
3362	2839	3366	3366
2839	3362	775	775
795	3366	2839	2839
3366	476	3362	3362
4707	3562	4301	4301
4371	4707	4301	4301
4301	4376	4371	4371
2378	4301	3562	3562
4301	2378	4300	4300
1534	301	5695	5695
4775	5695	301	301
5639	96	4182	4182
96	5639	438	438
438	3136	569	569
438	569	96	96
133	1137	149	149
1137	133	5735	5735
5661	149	1137	1137
149	2140	133	133
2098	5661	1139	1139
702	689	686	686
689	702	2056	2056
686	5736	702	702
1139	1137	685	685
1137	1139	5661	5661
5735	685	1137	1137
5729	2056	702	702
2197	5729	1556	1556
1561	5735	133	133
1556	702	1560	1560
702	1556	5729	5729
5736	1560	702	702
3004	3165	4086	4086
4127	3195	4086	4086
1074	4086	3165	3165
4086	1074	4127	4127
720	813	735	735
813	720	5720	5720
4914	2114	5720	5720
4166	4049	2106	2106
1437	2106	4049	4049
2106	1437	1138	1138
3025	1437	4049	4049
4049	1036	3025	3025
4972	2649	4978	4978
2649	4972	5360	5360
5327	2387	5333	5333
2387	5327	5360	5360
4784	5333	2387	2387
2387	4786	4784	4784
4786	2387	5231	5231
4791	4784	4786	4786
5231	5360	4972	4972
5360	5231	2387	2387
3226	3316	3523	3523
1896	3523	3316	3316
2173	5487	2164	2164
2171	3626	2165	2165
2149	2165	5486	5486
2165	2149	2171	2171
3706	2174	3934	3934
3706	3934	3769	3769
2530	3574	3576	3576
5056	3576	3574	3574
5056	5061	3576	3576
3573	4966	5058	5058
3447	3371	4114	4114
4114	3818	3447	3447
3818	4114	904	904
1375	4114	3371	3371
904	1375	5674	5674
4114	1375	904	904
2635	4153	480	480
4153	2635	2510	2510
4672	4818	3624	3624
3624	2735	4672	4672
3822	3624	4818	4818
3938	3924	4818	4818
3467	3938	4672	4672
4818	4672	3938	3938
4046	3513	1291	1291
2345	721	1291	1291
5198	2345	3513	3513
1291	3513	2345	2345
5053	5051	3238	3238
4453	5053	3238	3238
4137	3448	3003	3003
3003	3448	3431	3431
3431	3465	3003	3003
487	3431	3448	3448
2499	2789	4715	4715
2798	2789	4549	4549
2789	2499	2814	2814
3675	3858	5326	5326
3414	3110	5131	5131
3276	5171	4923	4923
4923	5131	3110	3110
5131	4923	5171	5171
4799	4907	2944	2944
4907	634	3694	3694
4927	4535	4218	4218
4535	4927	2689	2689
4922	4218	4535	4535
4269	2691	3923	3923
3923	1787	4269	4269
1787	3923	4131	4131
2864	3634	4131	4131
4738	4131	3923	3923
4131	4738	2864	2864
3067	4213	3059	3059
4472	4598	2479	2479
2479	2898	4472	4472
3009	2782	4734	4734
4598	4472	4734	4734
4036	4506	2406	2406
2406	1363	4036	4036
1363	2406	3928	3928
920	3099	4113	4113
3754	799	3747	3747
1918	4326	3747	3747
2925	2924	2835	2835
2924	2925	1736	1736
3521	2835	2924	2924
425	3521	5205	5205
4141	2973	3519	3519
2973	4141	890	890
3519	1736	4141	4141
5205	2924	3519	3519
2924	5205	3521	3521
1736	3519	2924	2924
1730	890	4141	4141
4575	5110	5115	5115
5110	4575	4533	4533
3508	5115	5110	5110
5115	1730	4575	4575
4533	1736	2925	2925
4575	4141	1736	1736
4141	4575	1730	1730
1736	4533	4575	4575
2920	4349	2925	2925
4349	2920	3525	3525
4533	2925	4349	4349
2925	2835	2920	2920
5110	4533	4634	4634
3525	3522	4349	4349
3522	3525	2766	2766
4634	4349	3522	3522
4349	4634	4533	4533
4634	3522	4361	4361
3508	5110	5120	5120
5110	4634	4343	4343
4361	4343	4634	4634
4343	5120	5110	5110
3132	4536	4564	4564
4564	1691	3132	3132
4344	1691	1687	1687
4002	2600	4011	4011
4002	4011	3245	3245
5535	3829	2579	2579
4905	2947	527	527
2947	4905	3176	3176
3171	527	2947	2947
2947	3803	3171	3171
3803	2947	1846	1846
1888	4718	1846	1846
4718	1888	604	604
1846	3176	1888	1888
3176	1846	2947	2947
3643	604	1888	1888
1888	158	3643	3643
158	1888	3176	3176
3646	3643	158	158
3369	2919	4905	4905
3176	4905	2919	2919
4905	527	3369	3369
158	3176	3373	3373
5013	5011	2919	2919
5011	5013	474	474
3373	2919	5011	5011
2919	3369	5013	5013
2919	3373	3176	3176
3373	5011	3375	3375
3646	158	2142	2142
2142	4342	4346	4346
158	3375	4342	4342
3375	158	3373	3373
4342	2142	158	158
2816	3691	85	85
530	3222	3684	3684
3222	530	4437	4437
462	2193	1542	1542
2193	462	5425	5425
1542	3817	462	462
1606	1542	384	384
5465	2195	1536	1536
2195	5465	2223	2223
1536	5425	5465	5465
384	2193	1536	1536
2193	384	1542	1542
5425	1536	2193	2193
1088	2223	5465	5465
2363	3096	1689	1689
3096	2363	1092	1092
1689	1088	2363	2363
1092	5425	462	462
2363	5465	5425	5425
5465	2363	1088	1088
5425	1092	2363	2363
460	2359	462	462
2359	460	811	811
1092	462	2359	2359
462	3817	460	460
3096	1092	1096	1096
811	803	2359	2359
803	811	3809	3809
1096	2359	803	803
2359	1096	1092	1092
1096	803	1906	1906
2349	3105	3096	3096
1689	3096	3105	3105
3096	1096	2349	2349
4214	3105	2349	2349
2349	1906	4214	4214
1906	2349	1096	1096
2288	3036	2989	2989
2288	2989	1952	1952
4189	27	166	166
4189	3361	27	27
3396	4189	4082	4082
166	4082	4189	4189
4082	166	3379	3379
1145	1513	2284	2284
2284	3384	1145	1145
2582	1949	2590	2590
1949	2582	3999	3999
4703	2590	1949	1949
2590	3219	2582	2582
1949	3686	4703	4703
3686	1949	1941	1941
1524	4168	1941	1941
4168	1524	3332	3332
1941	3999	1524	1524
3999	1941	1949	1949
4283	3332	1524	1524
1524	5669	3463	3463
5669	1524	3999	3999
3463	4283	1524	1524
2580	1937	2582	2582
1937	2580	1256	1256
3999	2582	1937	1937
2582	3219	2580	2580
5669	3999	1265	1265
3324	1256	1651	1651
1265	1937	3324	3324
1937	1265	3999	3999
1256	3324	1937	1937
2053	2046	3324	3324
1265	3324	2046	2046
3324	1651	2053	2053
3463	5669	5183	5183
5183	3053	2431	2431
5669	2046	3053	3053
2046	5669	1265	1265
3053	5183	5669	5669
1549	2111	208	208
2111	5217	208	208
3529	208	5217	5217
208	3529	3210	3210
3210	1892	208	208
516	4930	3532	3532
4930	3210	3532	3532
5217	421	3532	3532
3532	3529	5217	5217
3529	3532	3210	3210
3832	84	3838	3838
3838	146	3832	3832
1629	884	2846	2846
4240	1629	2844	2844
4665	4668	2846	2846
4668	4665	629	629
2844	2846	4668	4668
2846	2844	1629	1629
583	2846	884	884
2842	4665	2846	2846
2846	583	2842	2842
2011	5030	3520	3520
3520	4655	2011	2011
3014	4959	2011	2011
2011	3026	3014	3014
2011	4655	3026	3026
5714	2236	997	997
1975	5714	1508	1508
1508	997	3815	3815
997	1508	5714	5714
1828	3815	997	997
1014	997	2236	2236
997	1014	1828	1828
3746	3475	5568	5568
990	3434	2064	2064
992	2064	2941	2941
2064	992	990	990
1647	2941	2064	2064
5263	4993	3418	3418
2407	5663	3927	3927
2407	2547	3633	3633
2547	2407	4993	4993
4993	3927	3418	3418
3927	4993	2407	2407
3085	2287	1125	1125
2287	3085	3865	3865
5273	3085	2146	2146
4111	1032	1044	1044
1293	3273	4111	4111
1032	4111	3273	3273
2790	1044	1117	1117
3273	3255	1032	1032
1117	1032	3255	3255
1032	1117	1044	1044
2309	555	4192	4192
4192	555	1764	1764
61	5562	4192	4192
2581	4192	5562	5562
1764	61	4192	4192
394	5229	2783	2783
2783	5087	5711	5711
5087	2783	5229	5229
4348	5711	5087	5087
5087	1566	4348	4348
1566	5087	5239	5239
5229	5239	5087	5087
5239	5229	47	47
4483	359	4458	4458
2006	291	4458	4458
4458	3775	2006	2006
3281	4539	3287	3287
4513	3287	4539	4539
3359	1383	2526	2526
2526	2514	3359	3359
2514	4513	4539	4539
2514	2526	4513	4513
2526	1383	3399	3399
3399	3287	2526	2526
3287	3399	3293	3293
4513	2526	3287	3287
4486	3582	4489	4489
3582	2259	2923	2923
2923	4489	3582	3582
3723	4965	2923	2923
4965	4489	2923	2923
2259	219	3723	3723
3723	2923	2259	2259
2758	4610	4600	4600
4600	3585	2758	2758
4167	4276	4485	4485
4276	3585	4600	4600
3585	4276	4167	4167
1169	2537	1069	1069
2537	1169	4522	4522
2988	1069	2537	2537
4522	4440	2976	2976
2976	2537	4522	4522
2537	2976	2988	2988
3881	1863	977	977
315	2524	3751	3751
3751	977	3768	3768
3881	3751	2524	2524
977	3751	3881	3881
2658	2609	750	750
4436	750	2609	2609
2560	4436	2609	2609
4365	1831	2379	2379
2264	4480	4474	4474
4190	2379	1831	1831
4190	4474	2379	2379
4474	4190	2264	2264
1316	1322	5627	5627
3956	2231	3954	3954
1316	3954	2231	2231
5627	3954	1316	1316
4004	1087	1300	1300
1300	3665	1317	1317
1300	1087	3665	3665
4558	2080	136	136
3138	4566	142	142
142	136	3458	3458
4558	142	4566	4566
136	142	4558	4558
3666	5126	3674	3674
5126	1782	3674	3674
3422	1782	3692	3692
580	1794	4820	4820
3619	580	3611	3611
4820	3611	580	580
3056	4510	3036	3036
987	717	998	998
717	987	1921	1921
231	998	717	717
998	1558	987	987
717	1324	231	231
246	231	1324	1324
711	2897	1921	1921
2897	711	3882	3882
1324	1921	2897	2897
1921	1324	717	717
4136	3882	711	711
659	1064	1068	1068
1064	659	4138	4138
117	1068	1064	1064
1068	4136	659	659
4138	1921	987	987
659	711	4138	4138
711	659	4136	4136
1921	4138	711	711
983	5071	987	987
5071	983	2748	2748
4138	987	5071	5071
987	1558	983	983
1064	648	4139	4139
1064	4138	648	648
2463	2461	5069	5069
2461	2463	1328	1328
4139	5069	2461	2461
5069	2748	2463	2463
648	5071	5069	5069
5071	648	4138	4138
2748	5069	5071	5071
5069	4139	648	648
2456	5067	2461	2461
5067	2456	2752	2752
4139	2461	5067	5067
2461	1328	2456	2456
678	1076	1064	1064
1076	678	4135	4135
117	1064	1076	1076
1064	4139	678	678
4135	2961	1718	1718
678	5067	2961	2961
5067	678	4139	4139
2752	2961	5067	5067
2961	4135	678	678
441	1359	5634	5634
1359	441	5637	5637
5634	2119	441	441
639	1359	4262	4262
639	5634	1359	1359
4262	5637	3288	3288
5637	4262	1359	1359
3288	510	3300	3300
510	3288	5637	5637
2767	3300	510	510
510	2759	2767	2767
2759	510	5638	5638
3189	2767	2759	2759
5638	5637	441	441
5637	5638	510	510
435	1340	441	441
1340	435	2500	2500
5638	441	1340	1340
441	2119	435	435
2759	1347	2504	2504
2759	5638	1347	1347
2027	2021	5364	5364
2021	2027	1424	1424
2504	5364	2021	2021
5364	2500	2027	2027
1347	1340	5364	5364
1340	1347	5638	5638
2500	5364	1340	1340
5364	2504	1347	1347
2015	5361	2021	2021
5361	2015	2508	2508
2504	2021	5361	5361
2021	1424	2015	2015
5683	2778	2759	2759
2778	5683	2269	2269
3189	2759	2778	2778
2759	2504	5683	5683
1511	2269	5686	5686
2269	1511	1486	1486
5686	2508	1511	1511
5683	5361	5686	5686
5361	5683	2504	2504
2508	5686	5361	5361
5686	2269	5683	5683
5642	1848	2318	2318
1075	5642	1997	1997
1284	508	1997	1997
1997	2318	1284	1284
2318	1997	5642	5642
5408	4680	3905	3905
4680	5408	3657	3657
3905	363	5408	5408
2618	4680	4499	4499
4499	3657	2221	2221
3657	4499	4680	4680
2221	4812	2227	2227
4812	2221	3657	3657
50	2227	4812	4812
4812	45	50	50
45	4812	3658	3658
3104	50	45	45
3658	3657	5408	5408
3657	3658	4812	4812
5405	3871	5408	5408
3871	5405	4057	4057
3658	5408	3871	3871
5408	363	5405	5405
45	3874	4058	4058
45	3658	3874	3874
871	865	1413	1413
865	871	167	167
4058	1413	865	865
1413	4057	871	871
3874	3871	1413	1413
3871	3874	3658	3658
4057	1413	3871	3871
1413	4058	3874	3874
858	1402	865	865
1402	858	4059	4059
4058	865	1402	1402
865	167	858	858
1801	63	45	45
63	1801	5537	5537
3104	45	63	63
45	4058	1801	1801
5537	5671	2175	2175
1801	1402	5671	5671
1402	1801	4058	4058
4059	5671	1402	1402
5671	5537	1801	1801
1528	1310	1657	1657
1826	944	4406	4406
944	1826	3807	3807
4406	1948	1826	1826
944	1747	4924	4924
1747	944	4404	4404
4924	4406	944	944
4404	3807	5731	5731
3807	4404	944	944
5731	5697	5737	5737
5697	5731	3807	3807
5084	5737	5697	5697
5697	5082	5084	5084
5082	5697	3460	3460
456	5084	5082	5082
3460	3807	1826	1826
3807	3460	5697	5697
1822	5692	1826	1826
5692	1822	3891	3891
3460	1826	5692	5692
1826	1948	1822	1822
5082	5694	3893	3893
5082	3460	5694	5694
358	352	2869	2869
352	358	244	244
3893	2869	352	352
2869	3891	358	358
5694	5692	2869	2869
5692	5694	3460	3460
3891	2869	5692	5692
2869	3893	5694	5694
347	2859	352	352
2859	347	3894	3894
3893	352	2859	2859
352	244	347	347
5715	5086	5082	5082
5086	5715	3457	3457
456	5082	5086	5086
5082	3893	5715	5715
4847	4840	5716	5716
4840	4847	554	554
3457	5716	4840	4840
5716	3894	4847	4847
5715	2859	5716	5716
2859	5715	3893	3893
3894	5716	2859	2859
5716	3457	5715	5715
3852	2722	2226	2226
4490	1231	3844	3844
1231	4490	2994	2994
4888	3635	4869	4869
1231	4540	3844	3844
3844	4869	2634	2634
4540	4869	3844	3844
5526	5130	1786	1786
5130	3473	1786	1786
3473	5002	1786	1786
5002	5526	1786	1786
1649	5540	1795	1795
5540	5526	1795	1795
5526	5002	1795	1795
5002	1649	1795	1795
1449	3345	1802	1802
3345	3318	1802	1802
3318	5002	1802	1802
5002	1449	1802	1802
