# Supplementary material for: High genus surface parameterization using the Euclidean Ricci flow method
Source: Sci Rep. 2025 May 22;15:17784. doi: 10.1038/s41598-025-97421-5 (PMC12098817; doi:10.1038/s41598-025-97421-5)
Supplement: Supplementary file 1 — Supplementary Information. [file 41598_2025_97421_MOESM1_ESM.zip › Supplementary_materials_2025_3_13/write_Embedded_mesh_on_Euclidean_plane_for_Tecplot_2024_5_25_1.dat]

TITLE     = '2D FE DATASET'
VARIABLES = 'u'
'v'
ZONE T=EmbeddedMesh
STRANDID=0, SOLUTIONTIME=0
Nodes= 2239, Elements= 4118, ZONETYPE=FEQuadrilateral
DATAPACKING=POINT
DT=(SINGLE SINGLE)
 0.086885491202761997 0.50469607217295498 
 0.40626083672613678 0.60820851229537631 
 0.54919148926307115 0.20255574503173832 
 0.34317337272477388 0.91344149309598788 
 0.11531914188887335 0.52337525843098986 
 0.14482092892353327 0.47717733617011571 
 0.1312870681326746 0.47942984539974842 
 0.7769371660417066 0.3647923735186871 
 0.45876347704462217 0.44334336202647306 
 0.29563648405241721 0.25334508070830958 
 0.32470641470300482 0.6634361295125496 
 0.39934142388817795 0.61241083063762103 
 0.40330773673168113 0.6434327475959718 
 0.28318809622630919 0.65488297472068269 
 0.10280596031847403 0.4828781855488366 
 0.31116224523888386 0.84742921705124796 
 0.32005708608120637 0.6487920474802128 
 0.53646004886605159 0.59700650190785931 
 0.34582718251078676 0.17932845294078509 
 0.33417494203399728 0.70845093017333938 
 0.81141307723188416 0.30175587355790451 
 0.39651916447526492 0.90393867995182664 
 0.52622988828704875 0.19907764955533502 
 0.63901522381513187 0.57284622147110953 
 0.15758306787343013 0.35029518674530769 
 0.053173228063942618 0.72294670835541741 
 0.35129233883028244 0.67546599426602005 
 0.38137738121618603 0.86092230581331619 
 0.20255137274367646 0.18063625788031634 
 0.6535675060715157 0.72903972319450816 
 0.47038799270884774 0.17729663377289154 
 0.6812545572557176 0.61797878986932397 
 0.44413619082884476 0.87125229556790473 
 0.53372211499837918 0.28546681554997544 
 0.5428751353968817 0.84622495662581476 
 0.53183668480868396 0.23144862589189899 
 0.19738780596233943 0.16604794546061644 
 0.67779050782294625 0.59002139407042897 
 0.13921471624702381 0.49036170601375323 
 0.13765629431513704 0.71197624181151653 
 0.20297487186249294 0.53172629545371641 
 0.26999530869271721 0.58841321867140117 
 0.30319580480938713 0.60376524675509013 
 0.50329648584650899 0.35745161474667847 
 0.23223134142620053 0.27882525031037397 
 0.53976756415604332 0.39745472224353701 
 0.46458680251336665 0.39414797738981766 
 0.50857747739175818 0.37489453567084469 
 0.064599889796311247 0.60529413060971138 
 0.54014506205751311 0.16049417711294547 
 0.12907967860860164 0.39559781862777416 
 0.59921042562965676 0.4891089096059818 
 0.54585316097452297 0.4765800829424835 
 0.39651985849691412 0.53739983876063224 
 0.063072955759416252 0.57767255720987831 
 0.38583688989007014 0.67080024487474399 
 0.49766385297639432 0.43151443122649125 
 0.37939814664335181 0.76052139796618501 
 0.56014929028396265 0.89938617601694093 
 0.47582559326243679 0.45203907102781854 
 0.072178222774393855 0.70277528571148606 
 0.4199265308590775 0.75218515293980992 
 0.52941546365902581 0.20894607505031124 
 0.64904534903845812 0.82863579661454712 
 0.44115903281035801 0.26097833290158712 
 0.59079832056462378 0.25610701565759447 
 0.28982930279609581 0.16841087644580363 
 0.132519470512593 0.54093362826615976 
 0.066062064643154547 0.71636578186865918 
 0.44970197780830579 0.72183427374355358 
 0.40838947630534156 0.57285884585912161 
 0.4693235969280623 0.071053934412507833 
 0.22816271677554351 0.8454179559635624 
 0.3352823939005074 0.74308654569402133 
 0.46340410806549409 0.43504546197897331 
 0.40721021879075198 0.081325674651307328 
 0.34581403825161477 0.85838239206512901 
 0.809750665881941 0.33773954066807715 
 0.46031171783668529 0.53926911817121825 
 0.41442845019798441 0.1765143774587806 
 0.3839740455380567 0.60893813912396944 
 0.36444276763360783 0.54742869210519285 
 0.4975966691977497 0.79046345295731768 
 0.41990329646146596 0.22466624803246144 
 0.80215068737181416 0.30105280182288618 
 0.41026370383532285 0.70966499765643021 
 0.43453304605983623 0.38925054579065993 
 0.48553180834273407 0.71468707901669271 
 0.53455274478546466 0.19208597175578732 
 0.43360879063319269 0.45926952126408876 
 0.46727687635669707 0.81301966521939051 
 0.71029184151496927 0.43302295039993577 
 0.23616176775140019 0.36319565507675056 
 0.67166106025468941 0.2752106700834806 
 0.056028772566535136 0.68393068617735997 
 0.79090915693477348 0.36609328772722921 
 0.30757676799244271 0.77416510998282473 
 0.75312438661923664 0.5008268754244265 
 0.42574455016566909 0.47995364792238726 
 0.44500164901176986 0.50019235743140578 
 0.46716868443048576 0.42762089495913691 
 0.14208805871229779 0.75675739886189519 
 0.5336301118678406 0.57009267256360741 
 0.4634494640914581 0.40189965362489621 
 0.58538550542195655 0.73241020911439969 
 0.24112401799905575 0.78694982014852854 
 0.41175756572757499 0.61100604500469469 
 0.58898516887785113 0.95374598766246721 
 0.68861680156288152 0.68519048125783721 
 0.17221494849360819 0.51869368564434493 
 0.39051982023765702 0.33929008692420137 
 0.084887228855708916 0.61049431072928917 
 0.53046316398332194 0.36146840424399129 
 0.69867587185602897 0.69871195483522852 
 0.37487899723181606 0.6610131734205501 
 0.37933265470348659 0.79224599937761997 
 0.5298073411726435 0.49188184885896469 
 0.7926752222933573 0.43539649750810228 
 0.49562730364330115 0.34241679093921051 
 0.32487881692686715 0.055841155012406413 
 0.64453227468810292 0.88939903848621016 
 0.33827980886638254 0.81654485139635469 
 0.3964616994550289 0.15497852875922749 
 0.19844897634460296 0.4162302051479923 
 0.52281451988751215 0.18002044823761729 
 0.17955091388828692 0.24176913179292603 
 0.17143515910245818 0.63146404148179802 
 0.46383220657399415 0.4212683467992282 
 0.46793705784307321 0.41781076943365941 
 0.23185475869904204 0.10695874869333245 
 0.82772070092935768 0.30073739888403617 
 0.21159539342629177 0.51537704895643732 
 0.46374239409600415 0.41450574905201326 
 0.52322677422183883 0.88644085736247424 
 0.1895152685473698 0.21118320070445118 
 0.47755431195652231 0.098764977679564464 
 0.72882006236515706 0.37422611603649314 
 0.012616678218048929 0.7645887795192956 
 0.34088727973049265 0.868110777593045 
 0.31650859945976179 0.87424559080620701 
 0.53732113117914093 0.093241817172728836 
 0.26557296178200612 0.053792725965155365 
 0.38966087482434064 0.70461269251850445 
 0.70832339957856694 0.69013977296967455 
 0.10749553489640137 0.61544548286788792 
 0.25871398981532329 0.35044914666462817 
 0.30125814002844126 0.62120618387519666 
 0.20586243218431977 0.33475285042982583 
 0.6843783451504164 0.47169882068463553 
 0.22314007253239077 0.17841502070069251 
 0.43611092602982798 0.47064099894631634 
 0.28766771374072758 0.080531891545712025 
 0.57536640335363975 0.6565092664253902 
 0.37403776517722459 0.88113454238883437 
 0.489435738338107 0.29648334959746209 
 0.37778534751363307 0.5180761114686746 
 0.60025739655348687 0.84564085997208482 
 0.5063688647582637 0.083141961845657905 
 0.27390003575595723 0.86034223641922236 
 0.6220179863164963 0.62025548801225661 
 0.60286866715590637 0.25164661813768002 
 0.69508484684376681 0.25016136409189532 
 0.45608179122185022 0.95028398719402418 
 0.46571472196076308 0.86588735884093282 
 0.28153095522281246 0.63104891979328537 
 0.20736803293198003 0.48262846076867183 
 0.4212906878678091 0.72831440021154903 
 0.59960874459233282 0.65819745264085627 
 0.41248979457038726 0.76306202625925201 
 0.39543731810086985 0.64137853515145948 
 0.069412119701115577 0.55824539861720557 
 0.60158475765540276 0.37608617578420822 
 0.29415578467852688 0.58720004495674882 
 0.50064593012685976 0.19806864866843829 
 0.6884120633225197 0.38534252795598539 
 0.58861034838290083 0.39255215505657426 
 0.10327152956263387 0.47374243022766127 
 0.4059709960546441 0.60909676518367406 
 0.70900103481072874 0.69182648185473428 
 0.82165145001745576 0.33096869820457109 
 0.23827267256152798 0.43475373860733774 
 0.086625865987684375 0.70130863963873691 
 0.43648152918275201 0.6702301569852398 
 0.030924762381492849 0.70149332743862181 
 0.54880470525916969 0.35171607361831891 
 0.72942585284039052 0.47457320915072915 
 0.524436406891857 0.25412770062161527 
 0.19168373420712859 0.18352878483254684 
 0.033589295816420534 0.73761147997295107 
 0.69275790462280862 0.69442208830301788 
 0.58425484717291776 0.2192801966572194 
 0.51900612165072191 0.12938758394663322 
 0.56710609410543966 0.34099301762423845 
 0.50530329164372034 0.86760247871862306 
 0.49568212978729398 0.24564787532613283 
 0.51407336044948515 0.25572472503495186 
 0.23517598435078846 0.50939824062415495 
 0.56023388012269093 0.60722396084285468 
 0.54955645042618073 0.20887015868100617 
 0.47156901304045212 0.84656108033013788 
 0.40843228209550086 0.61960894394742994 
 0.23999051176943129 0.19991525043290645 
 0.33056650675450083 0.84018322793295996 
 0.024575287991636555 0.69565346197006439 
 0.42954585351180602 0.60513353974168593 
 0.17916383499313041 0.72523822856825437 
 0.64951657475096403 0.67129215471937242 
 0.26178438447948466 0.82589432271901131 
 0.58935547623028228 0.976632359801623 
 0.22199588646922899 0.37933862778833399 
 0.76980851207700896 0.46660365282777594 
 0.35673895843051207 0.68830546804105941 
 0.57068353269103178 0.21767414638372751 
 0.45889222658744439 0.30416745401033984 
 0.15325191019218926 0.73072119597362528 
 0.47635125361204927 0.82927927118148759 
 0.030736746406414495 0.78099702757457856 
 0.28902758908934129 0.012222585191030777 
 0.35471630322569603 0.76617316432089166 
 0.65501060608052319 0.85728688496017846 
 0.46540072157250889 0.20715635547077468 
 0.42008232094212811 0.61304207084580475 
 0.45772518839246074 0.16686992871459405 
 0.15241018473519505 0.36084913472338276 
 0.31671776251386868 0.8676643644428691 
 0.5898017842458817 0.63750675339257601 
 0.58699356739481845 0.67832180082536919 
 0.20756626904700096 0.30401602470040828 
 0.48468520083477001 0.31030745659457509 
 0.41045445267750003 0.72310382648821758 
 0.27098379953982737 0.8364401453649366 
 0.43921231901685381 0.40815118876240242 
 0.44196094553022242 0.41949776253775689 
 0.62572725146459363 0.71051056225055087 
 0.5642031220942938 0.77447838476181086 
 0.44404126362876445 0.57808301103689397 
 0.4790351156797964 0.92625400590194307 
 0.47658699657026304 0.79298664364365323 
 0.22465485797788914 0.19915450284328981 
 0.36095497604938481 0.24607289719173647 
 0.39152027484638779 0.68474640365384232 
 0.1323005255382991 0.5024804176409553 
 0.4458237779754512 0.3758684971922755 
 0.42201850814607134 0.62824990845139206 
 0.58071142261029529 0.44673972419737501 
 0.2121436516084981 0.15766314905535403 
 0.48704721902720738 0.15898263700508089 
 0.54128244743518117 0.78549979959164518 
 0.40955627427310026 0.32664246754247594 
 0.75629160574436449 0.54689862863468763 
 0.13374144565978907 0.36110015531957845 
 0.22045418946913312 0.22559438203835439 
 0.057898024786903111 0.67446043180872695 
 0.58259396001912367 0.78846484105648829 
 0.44260415470034131 0.22576667943917061 
 0.64248142300616717 0.54966900290078058 
 0.25773400851355804 0.61516821453547121 
 0.42927260366162084 0.090336942363567208 
 0.5519013674904093 0.52822438477310185 
 0.027048208414209626 0.68807488888325707 
 0.33552180048484176 0.82499711221731553 
 0.61328921848943863 0.79493158994780921 
 0.43161566340772806 0.43898044888615029 
 0.39166338319214644 0.85601454252231923 
 0.77325853004544931 0.49490137279433472 
 0.48244417298679781 0.38281813919725943 
 0.11259739379519178 0.48995133937881946 
 0.47471495281039178 0.4065052985116005 
 0.14869614457275962 0.31526961517711 
 0.65490188447617659 0.30712449059744468 
 0.55376580567072509 0.34117235519439776 
 0.5687588436856138 0.87579524288109833 
 0.54348842881008164 0.34304470966360306 
 0.61992844179100304 0.87275090950755352 
 0.35160342135397582 0.81411976804728281 
 0.61539429749071439 0.93049411288386397 
 0.30546522759341033 0.40042138741808464 
 0.65989200948944815 0.66067832787200909 
 0.48947310894395768 0.40540498703675459 
 0.4447537277979875 0.46110945986677698 
 0.44163237321192539 0.59086881817565851 
 0.37129625143183648 0.45048290745882053 
 0.65220874849512611 0.47651335390835314 
 0.60573267193064306 0.86348194869245487 
 0.70251350215763575 0.53334530321684048 
 0.47696545874879176 0.2124550457169366 
 0.2876701458629759 0.056203340313024881 
 0.31787278070715769 0.21627509093688935 
 0.80892590339213855 0.35433724226592089 
 0.31840991665788038 0.85297751249301479 
 0.3705633219298502 0.75024467324719712 
 0.53084751460443524 0.23448006135166888 
 0.82627383775140684 0.33242934959073084 
 0.28616607603505845 0.27399961166180309 
 0.69779849981464037 0.68632613511782892 
 0.66528834403322934 0.76236850363163944 
 0.63262987246792102 0.89448727884819157 
 0.44562992124815315 0.56395893511757078 
 0.41162339297265904 0.60660274064165243 
 0.23518956791289478 0.7664038516119388 
 0.63286165405437933 0.63940793630581871 
 0.45270644520999953 0.6237044017238732 
 0.38668407802834354 0.88179139147509 
 0.095897413323231068 0.54113227722924562 
 0.34772586148114143 0.10294327510754089 
 0.37242300468180373 0.59146199726498505 
 0.097704793009560587 0.55411834308928787 
 0.52442411947281931 0.12162851426747347 
 0.40774466192924302 0.79056317891748673 
 0.68483900711243229 0.65663578345415763 
 0.40577614623434238 0.58983332280166512 
 0.39148244215059369 0.62651858370275781 
 0.55115248761345614 0.13689650120825389 
 0.045260623280921945 0.71483468006680007 
 0.23576064156482376 0.45715501954711063 
 0.79839776734748902 0.37777232322054766 
 0.19687663024351898 0.74554745198249039 
 0.2594880254986226 0.84191196361691534 
 0.38164788945713479 0.47178324326284476 
 0.2517279014514055 0.75091615308012771 
 0.52717856235389104 0.68043531867580331 
 0.35285048518846579 0.39427226628377454 
 0.71029787039970138 0.48249977498654745 
 0.45737296005789824 0.38637383578824969 
 0.43379335741962188 0.69584755109727492 
 0.38692538336634463 0.61799148076298005 
 0.43042117874924674 0.63375991560632972 
 0.71643145093453697 0.58081089437788413 
 0.59254133742092707 0.91051509196983471 
 0.59307568548284617 0.24170539253180115 
 0.30620333596316557 0.74153275326745216 
 0.44243111700870807 0.43401544228220118 
 0.46904407628391231 0.13633185955325403 
 0.19176219516949244 0.22321022739901844 
 0.47141187161374892 0.36293148287599758 
 0.18325791156818583 0.20935076927697757 
 0.51107310283235619 0.29508121274437921 
 0.51540583621241587 0.77126966593955781 
 0.49194302323344036 0.37422727653037918 
 0.56019725218222505 0.25357070955276223 
 0.54263214019204864 0.94975005070876939 
 0.70247380144242388 0.66259220071686598 
 0.53443845547447022 0.20153674061993493 
 0.39265499094472478 0.099374024729177349 
 0.70342231686615875 0.67997141833719321 
 0.18301638817638696 0.35262181398240233 
 0.55522450729928341 0.44322331082337868 
 0.53643858388364629 0.44088724778795896 
 0.14742188649338531 0.37364497539842961 
 0.078221762848980747 0.59088458827111423 
 0.36766449648331945 0.19364674597830295 
 0.81490324716008877 0.2944489728943534 
 0.31979259745920957 0.3049519903903139 
 0.55161319120094221 0.17084105529309707 
 0.22248479228746459 0.089135100465511777 
 0.45462719159433101 0.39834521473847767 
 0.402133778157232 0.65339011776820555 
 0.55984592809657197 0.22740443093111337 
 0.78966855021998261 0.32468866081291847 
 0.030364106825878829 0.75206138593392813 
 0.35939676427980255 0.62398120093396148 
 0.38277004538250248 0.81748557310695324 
 0.64835333268908946 0.87768892963898071 
 0.34245866078936338 0.80373823845311065 
 0.36834445108709624 0.32816854221694075 
 0.47070728094681236 0.3151473526054222 
 0.47544080501181302 0.37569505510803919 
 0.54588107805052166 0.3028984449196046 
 0.38869255974674249 0.73768106643698328 
 0.68572207741745228 0.70046293371251733 
 0.16426648176007294 0.57337894129976774 
 0.10961650307983249 0.60162658594018992 
 0.29441726793441897 0.29662948719834353 
 0.51122181330753591 0.40608248871718039 
 0.39378343077793615 0.64644707912110744 
 0.68921840386652644 0.75245282188300944 
 0.36221560157400384 0.65306942282608071 
 0.50348361729293944 0.39587390016069607 
 0.38132162665015557 0.4896438592434123 
 0.35808311939634757 0.56182150480712301 
 0.31930594262128931 0.81846687206199609 
 0.14782224442981404 0.42120165629663325 
 0.35607701395389718 0.80086478460274846 
 0.28321928930311663 0.85261971216695964 
 0.38019489689975411 0.92552177288451354 
 0.58592606484603438 0.21454239226949101 
 0.79330117928790733 0.40570835509387787 
 0.42645760186986786 0.94061748901886322 
 0.63351152957216095 0.23006973048439494 
 0.31800130969596491 0.87473266846404396 
 0.55085196037741913 0.097656983916713111 
 0.74617004679733179 0.46833224439321702 
 0.43992540563099269 0.48419526265326157 
 0.51841623037243822 0.2471569912764795 
 0.62960802380536374 0.79374437776890472 
 0.14127039889804738 0.43252271872318127 
 0.44522341792546188 0.15356775815864573 
 0.39161257959766793 0.58571089331457227 
 0.18244216414696657 0.27801200126713066 
 0.3913622832771031 0.062417929493434998 
 0.49331924954002687 0.41314809274177872 
 0.41191432652938553 0.64069579705787305 
 0.42143408561469758 0.61946595994428522 
 0.42194148532963333 0.60739427933333523 
 0.40553359075034578 0.51243889024022882 
 0.37234028343888614 0.14415382473466856 
 0.42677300348290509 0.31618248432251506 
 0.3613428112956773 0.60162407405118667 
 0.2965314444872072 0.71049036758563355 
 0.68558990513439944 0.7635728088324587 
 0.38926314515976757 0.66030005821096316 
 0.16154398350596533 0.42120809364960227 
 0.53728038974963277 0.24120667316948774 
 0.45470220595890959 0.79604142536736144 
 0.41167916956039213 0.47482615410753148 
 0.31903682499658692 0.16686727131253185 
 0.26029769443176309 0.64479138878710085 
 0.3934035016754665 0.74763070759685468 
 0.75486200402919501 0.52871127728788536 
 0.62042566937008425 0.86072526683281081 
 0.75320583427255439 0.54536717613823515 
 0.71127947604559927 0.66153842729143209 
 0.65151963297995141 0.86798540746179165 
 0.3466834796237947 0.79079075417616829 
 0.44960561390107462 0.67446570765706493 
 0.12881241744355637 0.52667439646555259 
 0.62980327580849704 0.69285148385958162 
 0.67241457524589954 0.80395025064361003 
 0.37566628615031888 0.70196932857389216 
 0.53565254851714694 0.37328704192535112 
 0.43033353038489858 0.42753937496807098 
 0.34290143092696318 0.28813111472677272 
 0.021428363761074033 0.73320342423338902 
 0.6640976325222131 0.68990580804016655 
 0.12787513964911254 0.40468384038235516 
 0.55826572922934736 0.51154580828531471 
 0.43205574752623455 0.53999740523869277 
 0.48777961941409392 0.41928412660041936 
 0.40725155472529823 0.6267631010411191 
 0.49922008313265792 0.47049390603489577 
 0.68373516166745851 0.69264518036743949 
 0.18797042211679832 0.69720177432530461 
 0.58402480873180063 0.81248674775673235 
 0.13878520611400147 0.45546821420331529 
 0.63191119803315687 0.92807790213282026 
 0.32691700690382308 0.85136757528624873 
 0.72635006915581179 0.63865820214600644 
 0.11845953013507017 0.4079334915829198 
 0.7585966115177466 0.53983465093490512 
 0.14340153399259706 0.33149560970525555 
 0.49652317301302706 0.38816226940022636 
 0.025908116686324596 0.76409919258012293 
 0.24733207284161776 0.2152188350803681 
 0.11850182258037167 0.62589254088606361 
 0.40824476929171122 0.69698332031313071 
 0.62104363568763088 0.961382902460723 
 0.31985359522548135 0.87301428138855963 
 0.50150233519699139 0.15776927034866697 
 0.49466333355322278 0.31814571413139192 
 0.31257454050361538 0.83875877975127033 
 0.63086776922071086 0.7414912577853473 
 0.17498500924571056 0.82806584528388794 
 0.43826919950365034 0.060920753308405719 
 0.52425720141284515 0.15063633206274529 
 0.71904279692087791 0.66105224935241436 
 0.10600781464825004 0.4460933268151116 
 0.11036134414539489 0.5593389143197286 
 0.70434974147380758 0.62874222356391873 
 0.37223069587970192 0.82709364667394603 
 0.16935688337046848 0.25195220408587576 
 0.48777546709804537 0.36647972341348017 
 0.38034140237782393 0.80359944568035757 
 0.27688742291664503 0.25737416944268743 
 0.60898557980602352 0.23847584517944431 
 0.29353706055064738 0.8571040934970382 
 0.31817685279855851 0.61178054744951238 
 0.78976588497075595 0.29638466589924373 
 0.47701005375895472 0.6089787897158252 
 0.54380577446387923 0.21043629064535074 
 0.19953918178295216 0.23282762984558952 
 0.80314799912954937 0.28542282730975155 
 0.49771269057191142 0.96386832557762436 
 0.48299180308736822 0.075513927839194986 
 0.24652729684817529 0.8514103960443089 
 0.41653652680683878 0.60362288547412035 
 0.095061471778110807 0.71765335428147925 
 0.45302610571951102 0.13736304781738312 
 0.50654590271837008 0.66077108359600245 
 0.67541643488616721 0.6341238093883641 
 0.40977228426153472 0.64848793753403644 
 0.49208665872792845 0.56196459905969054 
 0.42639069031280546 0.92074547955466324 
 0.51738300052348818 0.27574374422359921 
 0.18516348635877258 0.20351089764590144 
 0.7549050126621154 0.54141509563010182 
 0.36733373853262108 0.81214634009915643 
 0.53603777128558394 0.21857387237294246 
 0.19996267654682012 0.15815693338708653 
 0.16874256470587554 0.29580984211744282 
 0.34480618025625293 0.20594849166034465 
 0.3710401501453518 0.8530417553604619 
 0.64851123294616664 0.7789025973775433 
 0.75462587766386935 0.40593967271750098 
 0.55901912396939679 0.8256573098490072 
 0.34998720234732705 0.61318694179521605 
 0.73445654258054649 0.45818434184722512 
 0.34612114648837 0.89265260983242312 
 0.41874571138860067 0.5459221977125015 
 0.457205276200852 0.46294387646304713 
 0.45660739877294848 0.19688497430299415 
 0.41646549671778232 0.68726660731898803 
 0.54696541508822261 0.97993969771587186 
 0.81534181571209052 0.28940172118635837 
 0.21903613071728883 0.18775360251018286 
 0.60331210921672462 0.89576052462911626 
 0.4582455669658842 0.081770361303982367 
 0.71928147395563513 0.53454600964884236 
 0.052201927078700909 0.76084577941496778 
 0.32658585036311033 0.89414675691293488 
 0.63988582718754783 0.8354307699545741 
 0.7453583172542575 0.48667767672212303 
 0.66240992033508006 0.6766661256438129 
 0.555624119957559 0.11363953418607171 
 0.41740340866644932 0.5040547156504962 
 0.4701793565488584 0.46356758006975568 
 0.52138036646807417 0.37171166248902454 
 0.40086390709101072 0.76654944236066458 
 0.19526312526269171 0.36697669382160508 
 0.62333254575270736 0.80859610329710685 
 0.68841484011059451 0.60197755658159879 
 0.51724017872147388 0.23520968326253944 
 0.33833072447808837 0.84916390701595068 
 0.13860657610453861 0.59988144922037112 
 0.14373918842108269 0.69047900375338622 
 0.79698586745495792 0.35467821804574556 
 0.30191437897326584 0.78833349535095498 
 0.18928645616547976 0.23693935915926431 
 0.5439570773972775 0.24814020787776384 
 0.43858191034152338 0.90758725081545299 
 0.72718288685682764 0.49328422386600834 
 0.33209912336403397 0.0806191904422041 
 0.75709212536003412 0.53924808257391177 
 0.75651384731829963 0.53350434630810351 
 0.56809165571152376 0.96451076495272403 
 0.39819560226006318 0.59936521645503837 
 0.33537585921888541 0.75983151460457954 
 0.4631132027688511 0.096525249623238191 
 0.23435823300463521 0.17004958436824347 
 0.42892002944159141 0.49464448786986182 
 0.37973222400569767 0.89227136041751276 
 0.12884917142053134 0.73325551857740412 
 0.48172936967756913 0.34021584620697659 
 0.52174309878403513 0.21996799809271089 
 0.19504722781354966 0.1732209391416327 
 0.52779711872735513 0.24382838001193341 
 0.50111214865959564 0.89411071003386255 
 0.32300243386958527 0.72063332582120798 
 0.37321817603550211 0.42710561316561702 
 0.63458289021376502 0.59820971841937443 
 0.45415958366347342 0.43484397896551369 
 0.39076550215332628 0.18317183482415167 
 0.46780711416454396 0.7176318988213185 
 0.70650601541933489 0.65382157394631957 
 0.19394630932335652 0.28005131393943372 
 0.46278933466460909 0.47485947033913262 
 0.60830522768906747 0.71354196614824827 
 0.44338939622143636 0.76562332777437025 
 0.55476249567950675 0.56216864236141273 
 0.17747140693195532 0.3717174723380452 
 0.63395377555977883 0.67443633663143332 
 0.81254836254606433 0.3284825959385268 
 0.097827774116626742 0.50254554992861677 
 0.40522131469046929 0.61139425723156871 
 0.707988785059673 0.6949286474755888 
 0.1361872432892984 0.3778578104372704 
 0.4073575282045957 0.52662504167905877 
 0.24460097846262754 0.83302110141254393 
 0.82413303118685566 0.30715050425416751 
 0.39097656793448832 0.60335767548678687 
 0.4036845360636992 0.68519924042528846 
 0.46965290101746121 0.42189668973050176 
 0.78851320598639318 0.44815151561962596 
 0.49151990713744559 0.35500441985628645 
 0.052928697091938176 0.66541477079468503 
 0.45396912109223264 0.586993486125575 
 0.34464432724288518 0.87435235487910778 
 0.10568170716737982 0.53253561014161988 
 0.046095944916685595 0.77323473312492075 
 0.63754678308746637 0.76927218195748459 
 0.034342641534759605 0.66572018873684236 
 0.34726440694031668 0.78901043006461768 
 0.39150038643278429 0.80811501922064 
 0.75080724524088072 0.53325501528406805 
 0.57117894608844444 0.40353919493279578 
 0.58990402644811102 0.71580737165055019 
 0.4763627395633816 0.4754751036434528 
 0.29772786259358158 0.80458818765018258 
 0.43919878798233297 0.60243866121115752 
 0.22872026230611597 0.61002715939463592 
 0.32013928410975967 0.84373847801396706 
 0.28177696607458308 0.41341154985282347 
 0.58159671043375927 0.23837510155834357 
 0.48823016922142803 0.476423453555679 
 0.21197793692941233 0.19664030344096636 
 0.49175107508913679 0.49959339870445413 
 0.76255668638651242 0.49125897550870151 
 0.21813743495947482 0.14847415532201599 
 0.24158559088433709 0.24648446104938809 
 0.46270366073668046 0.92193719097097804 
 0.55619170375341076 0.36183078651102452 
 0.46234522583274767 0.67796004771310658 
 0.39579835014818365 0.84537080502354023 
 0.090649858443203529 0.63196629694008888 
 0.52265887954570045 0.17013342713063498 
 0.41197271261309459 0.73820973669908152 
 0.39565521761439149 0.6185527049585503 
 0.52265051415661168 0.33035095127965863 
 0.14937690274041998 0.63637533485944786 
 0.56562850810681908 0.12788936848072668 
 0.24843701625624817 0.0096012730440455159 
 0.4004355250925406 0.70436089383358491 
 0.3281802063820019 0.90854915955865012 
 0.54461500571736166 0.20106241911237333 
 0.25098606223623032 0.28473740678422715 
 0.7473289425533991 0.52482638511454249 
 0.092146358408357387 0.68552705192781516 
 0.7120586631793816 0.68245599833949655 
 0.097715406648380118 0.47150644545654097 
 0.37198083940378851 0.065160974197413221 
 0.43225784509018683 0.20750364963866327 
 0.55042224311483445 0.8641551274652064 
 0.54955667591265556 0.37413365161858975 
 0.42115856145520403 0.3846297406257807 
 0.61200546067857553 0.67947024218459195 
 0.53067719942629987 0.095727253542021606 
 0.51172381680668344 0.82593385342951753 
 0.60323156786086563 0.26874642170432339 
 0.40100900988709293 0.5829154410062769 
 0.37283360559457246 0.67461760251965819 
 0.68933987658523488 0.44181562753493758 
 0.71393292393310614 0.51979396401654598 
 0.46909003472077399 0.41400702541005602 
 0.37690693799488828 0.61636080094088641 
 0.66753578898741051 0.81890189966728311 
 0.36942423780185984 0.72109886430472536 
 0.097108382989594649 0.60646153604489816 
 0.072270375815291166 0.77737634592183802 
 0.46272253375900951 0.1507939288792432 
 0.83791090355411635 0.29676610991617974 
 0.54202735152578974 0.20021805661493666 
 0.31017545976616862 0.90267413465177837 
 0.60844271357544899 1 
 0.48358761694250735 0.95925925436356752 
 0.79510101671580358 0.28279706294512252 
 0.11924420397589583 0.44467178616754416 
 0.21768071141151821 0.64947118292500994 
 0.44967269323748571 0.20812343974443195 
 0.45839232338512431 0.8316183038378222 
 0.70698258970521122 0.27928070558320611 
 0.63997639314896992 0.50316695212316698 
 0.6648468119348423 0.80220041885811044 
 0.075933281058629259 0.60220078944013966 
 0.15256893183190587 0.30340097556262552 
 0.47616984876539559 0.40204658838570073 
 0.40365787035142869 0.80490206134547027 
 0.64434262358435035 0.79226128693999698 
 0.33545758063772452 0.12374517641050063 
 0.31435932112154502 0.27461665777288063 
 0.21488583380573514 0.46368721519740402 
 0.26606811005551406 0.087451147412968486 
 0.77341657019721843 0.34951394658789214 
 0.5939465414231262 0.93061918740551819 
 0.47476236051079279 0.42586934042557856 
 0.50558264904207373 0.14386437137851585 
 0.38230764973850656 0.082075062065814761 
 0.19991323032137767 0.24399487160230471 
 0.48783546754175489 0.44868749182356255 
 0.12597428770579491 0.43033982706888579 
 0.42950985522246043 0.12217001129750983 
 0.75039501702137734 0.51293768975009668 
 0.55879778427063753 0.32895473021142163 
 0.31502673870617659 0.70815362891493949 
 0.78550546831121681 0.3555363285198293 
 0.47364324457465251 0.42000697233493434 
 0.51368741533184081 0.1215391655851456 
 0.16652469550310992 0.3585999092206546 
 0.65329593907564754 0.86254169587068463 
 0.35077451853086905 0.7782532551729987 
 0.46165217007849563 0.77349949675790342 
 0.087120794603664953 0.56222902050531409 
 0.81762663413051528 0.29014726709093241 
 0.56979112007945165 0.9873878217100468 
 0.34795830031598174 0.63005887450998477 
 0.32088441681116142 0.83234301276637035 
 0.46152058898751619 0.4994275370800087 
 0.5865129090101967 0.2288327539236362 
 0.24729114006402059 0.52911812881884424 
 0.44722704487311832 0.39016252545888847 
 0.49730713972044943 0.4851415650584206 
 0.42711820636943265 0.073003821733295865 
 0.51908953096373478 0.80271726456804604 
 0.33759593690406459 0.88791102987471482 
 0.16314191506305142 0.50290380766930043 
 0.61934094201604806 0.55823898591997889 
 0.11203874492455722 0.51136182070413494 
 0.21418750220644844 0.21066047472872587 
 0.39741837650336187 0.77990784223648169 
 0.50832301278009662 0.2458154798701348 
 0.22501228636071857 0.15721756062152437 
 0.27117427235977493 0.73865812474447345 
 0.77680276353104993 0.31061197114404016 
 0.42787159414907489 0.19073006219647562 
 0.2837550141874266 0.10632215223167889 
 0.19041852215998989 0.38122034324044812 
 0.10380295761867113 0.76765056623487637 
 0.48193435066945878 0.42373451177716825 
 0.29334560973163437 0.83325021279919387 
 0.53784451067074179 0.90341793583101693 
 0.66853140163107494 0.71301200097694495 
 0.52308609935761685 0.15985111296437113 
 0.72693952112147986 0.54640529580067732 
 0.51077577364758653 0.44807739098658883 
 0.23961285412831393 0.1226494096060764 
 0.19259238525771571 0.33965906231114884 
 0.38724415381038607 0.56006333929979479 
 0.48123149093316625 0.41735161732079212 
 0.66547193469103816 0.82522683858449808 
 0.36478614737006471 0.73531287093811681 
 0.24345106411731218 0.088308789644636121 
 0.47751972327319137 0.42056968934228034 
 0.44038149383532776 0.62947261873088478 
 0.094999160317564363 0.51096664135566283 
 0.59650113650311665 0.51452930956386644 
 0.36115578328506487 0.88068985799685828 
 0.82147003429682164 0.32310436348776572 
 0.63130710773930432 0.45121852621608632 
 0.61561597825820147 0.84957663712802312 
 0.51498630641820331 0.18590199667400537 
 0.46811076904545429 0.51245170890720704 
 0.45364621992777604 0.1090741503610375 
 0.60564873524419327 0.44037736076443468 
 0.2132926460002999 0.69906018142073445 
 0.75598061272661077 0.34258473848343479 
 0.45548107616081879 0.51052402306339983 
 0.67390631993141814 0.69918748772276762 
 0.5311160885008932 0.86539448579150513 
 0.21729436734041885 0.29127117848152867 
 0.4697868441460894 0.2209502110779602 
 0.16051070256027292 0.59408959940929373 
 0.43114347643437195 0.62239616732705749 
 0.18768112630967271 0.25063838846702796 
 0.45530337733897558 0.32039982353047142 
 0.552268497968741 0.92204935376317443 
 0.24536945722488357 0.5472593241845477 
 0.14801534304053388 0.67186386948155241 
 0.35959725469020209 0.78776792451004629 
 0.5393592876142187 0.26809375967512711 
 0.53574206905017485 0.41268060482062258 
 0.55626496561552718 0.26300435555385232 
 0.54123575268034241 0.25739665431536651 
 0.53174205125228791 0.16536038599382685 
 0.30722385168576233 0.56825454665460196 
 0.22424317390424101 0.80029277143572441 
 0.201657765065691 0.35096318610847838 
 0.49457554680405569 0.84124402734271297 
 0.28236904053593209 0.79326183174934661 
 0.19229829775564194 0.3080150203068785 
 0.49710376069341305 0.18939043187966975 
 0.084889794958333056 0.53660207838022489 
 0.69432052366725538 0.70531162235316369 
 0.58672330418922092 0.26771741965591206 
 0.62067573084223437 0.90339529523509154 
 0.28787194126529125 0.12914399744623345 
 0.30575299026133834 0.75921627323515795 
 0.47054880980453895 0.41654926547138205 
 0.43473778789298134 0.5705788706781868 
 0.52748667742471622 0.92460725079435346 
 0.39992404036673168 0.88243091056887424 
 0.22854123162479459 0.56505408888807862 
 0.54192815887741819 0.4578969699330393 
 0.52162197766545415 0.41513678408009258 
 0.44923689498065877 0.47337606931161458 
 0.47093412134740109 0.4185577952456988 
 0.39657330323131235 0.69494815492154471 
 0.27185597234268927 0.84800979679170707 
 0.50577511477492554 0.2765924636189353 
 0.54659404371620246 0.73154391346741288 
 0.49924025655981447 0.33134444607500907 
 0.79636623886539515 0.42408491683325916 
 0.54295229062003314 0.80767877977220548 
 0.27324106678017823 0.71382504107017364 
 0.34977255138939517 0.4782048244168271 
 0.52795439952731271 0.24334637337047771 
 0.82483331933698123 0.33684399795149544 
 0.12699832953596268 0.58159354789875917 
 0.62419746037762025 0.27552304451474274 
 0.37865069772765103 0.72938208312610586 
 0.16445522967200321 0.6565212208994553 
 0.66128133697401237 0.7748733863676428 
 0.52845766059329502 0.26945285710038752 
 0.50269257784538934 0.10196338908132292 
 0.73965545051503445 0.54458794183638637 
 0.44576767993358368 0.5481701291057971 
 0.52152664128137571 0.74178199209324436 
 0.26848742470571496 0.69037545995554472 
 0.6502220444451775 0.38244762393837128 
 0.58651051177236491 0.76714221206265887 
 0.28941427692591071 0.51737353244740203 
 0.51325496462661724 0.16459224029090119 
 0.33977057327859289 0.58437279994379476 
 0.57837840202359658 0.31139421791150407 
 0.033647199618885341 0.77328062540996922 
 0.68867371338760941 0.30707231680995928 
 0.28265317683585439 0.56585982065868279 
 0.59785099018949084 0.79741628407948384 
 0.18365086734071384 0.67159773026814751 
 0.7816598578974544 0.43748223785032231 
 0.34891079132253838 0.45795380580217981 
 0.50906361530044231 0.21361001651743325 
 0.11913327132632109 0.50158376519545389 
 0.54091516243227111 0.15123344060138158 
 0.34256094633888778 0.80342477174685489 
 0.032393517501658059 0.67169352245388714 
 0.36354019245699848 0.46887525390619972 
 0.36751294759818293 0.89159129336230858 
 0.19240503383400084 0.32569535769731317 
 0.49442835476954594 0.57903600671262101 
 0.14686695226884314 0.34924924615443426 
 0.41386403041808317 0.10827317455774993 
 0.38208461749210659 0.71606510101759513 
 0.12139868073769258 0.55050449232224585 
 0.64922472536754972 0.84098001689369972 
 0.30047129371351927 0.14554294256065498 
 0.067613105260747666 0.5943408741580728 
 0.34869094230832737 0.64573870878243078 
 0.58387466275657862 0.6151100848621881 
 0.60580512991789681 0.59996400028016417 
 0.30196279481364691 0.34730484577443138 
 0.58205870883599042 0.37418054334110185 
 0.4988340923975772 0.40541738040282199 
 0.49755057584340712 0.26821582414867473 
 0.59784937496246682 0.69768853477425941 
 0.33482878738072497 0.039665697610643348 
 0.48480222290696395 0.37559160109224382 
 0.77773411454208696 0.48118538585374432 
 0.35006377436060643 0.84714421742819268 
 0.12121443776016536 0.5962800439299546 
 0.077123854833028388 0.69018184360429757 
 0.57498671218161601 0.27198637622147637 
 0.7378487392225187 0.52710419859113244 
 0.79196013425912715 0.39243171279943229 
 0.43827350851468905 0.17403018342476351 
 0.66202385027861688 0.54608086443284198 
 0.53590632736383637 0.10253075992039036 
 0.42205809075285294 0.70079831758774513 
 0.52795558921738095 0.47023756451791798 
 0.37041063327027668 0.35361719337936515 
 0.11133175424974627 0.58786959635586733 
 0.4243318581499137 0.66550724960071939 
 0.13764254672336468 0.78469656437335678 
 0.53976373449980497 0.20715519334066765 
 0.83371866463817068 0.30961374898301014 
 0.42099642533736359 0.63797540539405384 
 0.52473199747416177 0.10231523014245332 
 0.42688771712736318 0.76830224677908909 
 0.48312462331050787 0.48736114011058806 
 0.73839213884908839 0.51698089453145635 
 0.074701482861117774 0.6470105226264864 
 0.68219413004188878 0.74031296291027804 
 0.13828388998380284 0.34717926810222977 
 0.75715122312084626 0.54426422396207841 
 0.64799831014054454 0.86077029567616592 
 0.41983103167182417 0.53230699147652505 
 0.093519529850254995 0.52888426867356064 
 0.57854645123722082 0.25957050159448358 
 0.42231224989960203 0.86671365357904273 
 0.080071234173915401 0.67884578689224406 
 0.12433373355004447 0.51349807687612314 
 0.18186176525932904 0.79598527960015586 
 0.2171582093966494 0.39969168310219561 
 0.45015052069922445 0.24469770426414514 
 0.18390984250775913 0.29167412273559473 
 0.6947120460753845 0.73561687011099719 
 0.39686589096828934 0.6370004953932954 
 0.2114591639900765 0.62824081359943384 
 0.51552470613687884 0.38232146031405251 
 0.41461309268059265 0.13381511628897452 
 0.040535510902723497 0.69651045641034659 
 0.49330683274778142 0.39724674930123449 
 0.51978578389612617 0.84538254076464858 
 0.45462188735620512 0.48652268976910873 
 0.12355794199774131 0.56479949685586583 
 0.57301519602944517 0.24134414705682922 
 0.44888339519484594 0.40855844970727756 
 0.059574094020960255 0.70381292531598094 
 0.48799854246203422 0.94376778281039209 
 0.70802276294419864 0.6001975554343808 
 0.74898495123808639 0.5404725891444766 
 0.10287100727317863 0.50895474011404629 
 0.38078232598396 0.87218855516275917 
 0.10751658311750709 0.50122294558271419 
 0.036368356390142874 0.71618853860007525 
 0.5661364293700728 0.23439505788409395 
 0.71526272988199746 0.61869675674019597 
 0.57608126977941487 0.69948227177344902 
 0.40295147779121171 0.66376624283410735 
 0.20345503513311761 0.57645130187318372 
 0.63713640848267894 0.40063617583569405 
 0.46151084915159002 0.73591543224649292 
 0.46780926125781375 0.34787765674384902 
 0.61096158385422783 0.31017327287493174 
 0.16077492127747262 0.53401024748331671 
 0.62264461055896381 0.91752356305201932 
 0.49102544557668121 0.19905154904830308 
 0.35392725857720925 0.83599653441186583 
 0.73372040422402529 0.33675576066452478 
 0.40067527221465826 0.83468791042716661 
 0.40675226551534904 0.60670248404728311 
 0.087522535888418587 0.50274376927414244 
 0.70934780189611668 0.69076377086994989 
 0.36295428679318853 0.71102563291599152 
 0.78448097174650755 0.42641248530372283 
 0.21974304363606773 0.42330171234156322 
 0.30403760409217212 0.37331931666504009 
 0.29090126249079845 0.72988755496991908 
 0.25124488336905476 0.6833083007186086 
 0.1186678731539754 0.53662294018986112 
 0.27934040013680517 0.43922973197910953 
 0.40727940527027567 0.84305531347366502 
 0.2319160095090296 0.18659544236589348 
 0.3859494951259857 0.69396908909806621 
 0.18830343649847819 0.77036470234975163 
 0.55521514830522822 0.22089288643701649 
 0.24398309693569037 0.58891431666740346 
 0.51252188307417812 0.47957166721975958 
 0.37529105833632809 0.6342963128654926 
 0.5811933982277232 0.24818742529557924 
 0.62516613989460124 0.7582451940081425 
 0.028949831229812303 0.71101050633750829 
 0.6229285660637629 0.52876186926765234 
 0.55611886713182268 0.39002688054660528 
 0.096892721230925932 0.66214851456033408 
 0.42274188919126388 0.59995039364486291 
 0.40815496706353621 0.60689469856571743 
 0.42414326873078806 0.15511580781179624 
 0.47189824676300285 0.41513744552702636 
 0.1452016180623798 0.32597902754601593 
 0.44222750012937678 0.64868179195858555 
 0.18896267287500601 0.43528427856459756 
 0.43569959269556202 0.61232432906998102 
 0.20950694381011736 0.67395613570578161 
 0.33949838043995567 0.68833407382040335 
 0.48757966817383958 0.21050744397116508 
 0.67661511212116021 0.72316085124739726 
 0.51379489166855552 0.17563507275133464 
 0.44308526291391093 0.39941768705739478 
 0.38104095617014683 0.68549798191862732 
 0.68009612571112932 0.78040918111802637 
 0.19448293312079559 0.20282643965949643 
 0.58376078363147699 0.34178346171091367 
 0.42196316749411866 0.43602184589527609 
 0.53451173812814878 0.25044776232543392 
 0.5504656068020598 0.25513711021076096 
 0.21997375221488191 0.1373233611315012 
 0.21597369474371189 0.27397501630272691 
 0.58785249303815457 0.28371078138362432 
 0.50198770969222961 0.34935613285758599 
 0.75725354296244407 0.52174756119078647 
 0.079711702410169408 0.57043381340447974 
 0.5581301953468305 0.15086888321124822 
 0.24040885444561902 0.034204576276663082 
 0.38963397200555405 0.31524029289309374 
 0.41831667032567876 0.64759932590365221 
 0.28087762198346922 0.36175646235414366 
 0.40863004017746313 0.61386206609933613 
 0.37744629787748901 0.91355015736418699 
 0.52526348696190339 0.094077253250699946 
 0.27275007995763756 0.0069111651789392336 
 0.020431268403228651 0.7776343065549659 
 0.33615778773127541 0.5092904375571069 
 0.27131754323544577 0.29069905058492435 
 0.052351366692842759 0.69461928642015436 
 0.70644457806262606 0.36776454153775867 
 0.5696080207536468 0.72177372088980452 
 0.54236036174236957 0.19919750528835894 
 0.21012358157109165 0.12701757255468704 
 0.5278451668784031 0.38632174804484848 
 0.50657315469470787 0.34078523405838851 
 0.48887499861424871 0.43719731814931195 
 0.39442646595551334 0.55071846244527756 
 0.32078571616788387 0.75097322227046159 
 0.77539077500213216 0.39150664015303044 
 0.75999191113936559 0.47615731745738443 
 0.44911148044110905 0.63791519885735337 
 0.53568223913308677 0.12273558815233271 
 0.62855971660437582 0.85293600664736535 
 0.4443713668320865 0.51688572785309761 
 0.27513659216284175 0.034405492380986218 
 0.25918257520571775 0.42453729127315765 
 0.51242022021513511 0.35164556393192492 
 0.648487233601723 0.68765349728108904 
 0.52103827821765236 0.43837018830547292 
 0.49071732938915735 0.10059221899142122 
 0.43533068944507819 0.13752414070102362 
 0.24662905885350714 0.80996380759097852 
 0.25050661756095594 0.72673450269104445 
 0.60796234039651376 0.28971292678827171 
 0.80322170220373146 0.32074364921045334 
 0.40500605073620544 0.60530057217543731 
 0.77602584886765169 0.41647940212087547 
 0.49907127264230694 0.45602991123312503 
 0.30465323855781484 0.42885107676619266 
 0.31043155009248491 0.86488621751440353 
 0.47948050996056857 0.95791911069022351 
 0.75659551108081069 0.27023255374903593 
 0.45794048256969344 0.21861491476241421 
 0.54939812912463304 0.22813254494111312 
 0.30720171217100312 0.8280564275909843 
 0.37106166775427607 0.50182049106974536 
 0.42858920832827968 0.33548637472757359 
 0.038408527081597241 0.70750105445753708 
 0.027765518140305961 0.72324475964399637 
 0.75437281526167965 0.53741834401857791 
 0.6636719928304452 0.6206809684285578 
 0.06939917706544968 0.6258267848546305 
 0.49882534561289626 0.37871028107407345 
 0.075755163668140099 0.66874085607673972 
 0.43192592091144788 0.52490936093012086 
 0.40691617937144381 0.60620013301746989 
 0.41573198775226772 0.59693713875283239 
 0.54591264900619141 0.42613983527887977 
 0.49897653632546568 0.20743295831510092 
 0.13609384012891015 0.56879734701811147 
 0.47577793337943763 0.67048451247684837 
 0.6528288456726502 0.52698234677314548 
 0.40826661232465911 0.24463071375092577 
 0.27203991908275549 0.06952836739886134 
 0.381228409865636 0.54560655889775977 
 0.56397588307651092 0.31559645318717328 
 0.53257059327019773 0.82577586901201649 
 0.41337530861841187 0.65828960246440538 
 0.54701809829329895 0.15649169649565337 
 0.64291344926000815 0.25963532684091045 
 0.58054067287732336 0.4738073092448834 
 0.10033276271680934 0.46348523131768582 
 0.71410089010544142 0.67619733919618563 
 0.72799796625646951 0.5239164688700193 
 0.15459882343884254 0.33867876843993205 
 0.31179109440780972 0.49435381173175191 
 0.61310832362358347 0.74460953139499686 
 0.45358809251632159 0.68863690493689411 
 0.56706087707682618 0.26206399272487269 
 0.26523206354148698 0.2706378874607524 
 0.67311431421263268 0.65064665441016423 
 0.47798481853613617 0.14831199674717777 
 0.085212815967632694 0.5489202912213067 
 0.42245151327830777 0.71603387333675983 
 0.2663103037876815 0.16825406467860252 
 0.42737726068269299 0.68926944605997909 
 0.2341481933335271 0.13606321636272087 
 0.38284793071730294 0.59921132374275321 
 0.43497648087295332 0.85429273692550278 
 0.52087623617585455 0.97142668839098467 
 0.80964645971301008 0.28754330245778303 
 0.39846550457145691 0.59133520996218136 
 0.50381091723693183 0.17107865788567733 
 0.69524330605282192 0.4951594474755811 
 0.48098612212149805 0.43158606622127393 
 0.23876086713130204 0.33866740107607868 
 0.39761242592699664 0.48545484610095058 
 0.19165712576027016 0.51764774220997167 
 0.54307726038479442 0.14282903778161052 
 0.44339265815128515 0.19355504641603499 
 0.73240598281842395 0.53519075727143317 
 0.17044082028722662 0.75090402059156858 
 0.47901704927611621 0.58968240306803399 
 0.49413146481881182 0.16771544185984313 
 0.48262241038178266 0.2220378851983513 
 0.36902651282538435 0.79680414517952869 
 0.22378677204744343 0.78135975858309625 
 0.019440845845264454 0.75499364814308068 
 0.6139926469942002 0.98299153679027196 
 0.31588814709841984 0.88516689178224084 
 0.52001875264613484 0.35975356120173885 
 0.45904656797658511 0.25978781991480088 
 0.25770520411932463 0.32696269152959467 
 0.50246223723646599 0.25653341612587616 
 0.52554882102308276 0.27893041259345042 
 0.28497641940591228 0.81048750015303916 
 0.59372450885822403 0.32343703912698468 
 0.46331402317767195 0.28832113751452715 
 0.50827566538708557 0.43526465547715443 
 0.3999937765420194 0.39078523722966496 
 0.76757038246743359 0.37739835252389003 
 0.27610950233968606 0.31302714466543852 
 0.5183580181782883 0.3403593317158603 
 0.45081719512890472 0.42679990459036093 
 0.62837992700255907 0.29753361110836329 
 0.54467369099976393 0.20548976190657003 
 0.33434616044913579 0.85990862991540551 
 0.66545218111603655 0.24049210005029639 
 0.4415591996878121 0.94554520420497234 
 0.33408445462761494 0.63849114553765984 
 0.37775024616961178 0.6955827732126757 
 0.056785325726066337 0.59694178371155804 
 0.37537013423696974 0.64626008461525974 
 0.33022489946593803 0.80895955214878479 
 0.4897183587126121 0.12293312908482715 
 0.39886011202591204 0.46912973078811104 
 0.25189211878763396 0.49251834615421325 
 0.044809033106939504 0.6590782771003808 
 0.090832233882678734 0.50490815572878767 
 0.18175687694880768 0.58657310357970982 
 0.76089618402206383 0.36142774642109299 
 0.50856794173080822 0.20231593111813032 
 0.32304625053333408 0.33189468505583691 
 0.50247896424872363 0.32141902239851117 
 0.176818344661784 0.22908562527903467 
 0.15634896384200633 0.80215120527014516 
 0.42755433939773135 0.81594671109407346 
 0.59411152244436261 0.74757889939664157 
 0.41884879076648074 0.51836385705074595 
 0.49596762445574372 0.59950278950311431 
 0.66552254175799119 0.40174594394387714 
 0.65873416296415122 0.70210884734916335 
 0.50973197541412696 0.26617621166276539 
 0.52055045691378754 0.51245091846931878 
 0.60934499401577213 0.22218408781548735 
 0.40548372543192446 0.9337736245033077 
 0.77124151610916736 0.4300691479738088 
 0.71149517704852361 0.50253804060468255 
 0.54544871165032793 0.18973287177910808 
 0.2147847961261671 0.11273269913890394 
 0.15417500859237968 0.51735601628546468 
 0.69578620158089133 0.51448138716738934 
 0.48113312790950613 0.73267543008996472 
 0.36699766194340921 0.76331456338634129 
 0.46905870933102611 0.11034086425132116 
 0.47157706271699684 0.65312689125609413 
 0.15541121603174091 0.61533619627584912 
 0.20574951278219625 0.28146211995479092 
 0.4670037669139549 0.24566571516827704 
 0.22503874434304996 0.12387389296155925 
 0.73237694057165381 0.437858235610599 
 0.71189241116994262 0.54859014283685037 
 0.17773409807928159 0.30431805101809423 
 0.5092452946921433 0.093293828979572002 
 0.65870948908505234 0.8223483633828601 
 0.17688714385301824 0.47080294891678998 
 0.23568910722216366 0.048668830346210883 
 0.5557124641711757 0.15827832196695193 
 0.36604662533530608 0.91135185107589944 
 0.048719176153043602 0.67603708622569059 
 0.25546477768374176 0.20133633634681114 
 0.59223713465563177 0.41820100285796519 
 0.13871888010407663 0.39559781862777416 
 0.50881298489087623 0.49714088976532184 
 0.42356973023189248 0.44988504237830523 
 0.1221549225958707 0.7699178189608068 
 0.081725887494158544 0.62274329649795124 
 0.40694798358865603 0.87183910608731863 
 0.47240110641357352 0.3930575985004412 
 0.43049632505479501 0.2439659003732482 
 0.15386316587990229 0.32589671792749053 
 0.32837335582528548 0.025061275135198725 
 0.055452014309661908 0.78906172392901353 
 0.40527539338467361 0.60063791153953427 
 0.40188594106204584 0.62161592573410163 
 0.70217245632547953 0.71275351235658368 
 0.4456830465431379 0.92055778363045193 
 0.54311920281862358 0.75871032273085814 
 0.18258799223050237 0.45315460363653715 
 0.74694903201759777 0.57553011113007135 
 0.12483383659347673 0.38839863436374383 
 0.5518718271432087 0.49521111625722408 
 0.10998796203378383 0.66644960917797902 
 0.46874696960731788 0.27304326943355828 
 0.49531177438284474 0.62234664710124599 
 0.31756259602891157 0.037644337074163578 
 0.42036903426620975 0.84782029831498518 
 0.43058398355821009 0.58261515094234873 
 0.42997860566211343 0.37579089190805948 
 0.20023343866310964 0.19254595461172377 
 0.31198305898490697 0.87276888782563333 
 0.53233114294714123 0.091613562926472936 
 0.62995887074088519 0.32009637162195498 
 0.75464974028418774 0.43414008418873468 
 0.70188630611215841 0.69355362007201471 
 0.53816321326724947 0.62555590683942541 
 0.48394666809624304 0.27076449984865131 
 0.44362961408298979 0.73797916810787711 
 0.45910101564643679 0.42732750253729412 
 0.47292611139788115 0.085353005740127469 
 0.52504662705988325 0.71446002702096179 
 0.39563750299408423 0.41923724760543485 
 0.45205381041109877 0.85072929128049035 
 0.54757022228383778 0.26294923791111596 
 0.57545523931463571 0.23184549166019319 
 0.34882470439659163 0.5980628030040297 
 0.083795341989740604 0.6575659505094188 
 0.33572322203376603 0.7269118607445092 
 0.65569314065564233 0.64047478628366128 
 0.39742532817633697 0.71637956765862332 
 0.064342638923598081 0.66749528214348575 
 0.73507159613606954 0.55423798973033334 
 0.27123915125546505 0.12569572297556228 
 0.54058054744756034 0.22347344286009654 
 0.7391287666113957 0.56426000835823231 
 0.54259458200104504 0.27912416452492056 
 0.75873701275463323 0.53940440407342671 
 0.14398790981160808 0.3296985878682927 
 0.47154371395339695 0.41622395554448327 
 0.39343773035251733 0.36341454446486504 
 0.5535273865476219 0.24596641380161194 
 0.49024686678406504 0.38160029168287191 
 0.50627668571663953 0.38550153438901624 
 0.31999076604686816 0.8725939044591815 
 0.0068392919240963862 0.7500076341613825 
 0.4148843554302844 0.36965759197890874 
 0.70540593647826633 0.68717280907176703 
 0.40177774506153358 0.60412623089119621 
 0.30317235020613353 0.84093037164572992 
 0.041498743101979249 0.66809618974240226 
 0.66112908219906819 0.73826335685991029 
 0.42205258077246849 0.39828536787589103 
 0.14387198121229072 0.38586184374780685 
 0.41368811581005349 0.63202700634522091 
 0.15187208581669842 0.3974580186039845 
 0.15081880812331461 0.82018031173873163 
 0.41554197368169821 0.05350476348577185 
 0.47326854278812447 0.16235495311124037 
 0.1647919342612974 0.68244109815331699 
 0.36260204702172993 0.67843697762440147 
 0.46513779898214308 0.6361451063978687 
 0.23896845984301726 0.41179093790217774 
 0.63469227458294886 0.82213465293082144 
 0.56276111702436915 0.21889923710669645 
 0.43663635372864318 0.10769411125370779 
 0.69898638439431338 0.72251762719078783 
 0.39953247754758175 0.62882840821911989 
 0.68197753337901579 0.35995199072350731 
 0.47239280305078357 0.4340456610847987 
 0.3385803540088807 0.89969292108574817 
 0.27539766200438498 0.14669427522779982 
 0.12137764113626963 0.46961957273317817 
 0.2820380219124502 0.84030540637704865 
 0.21644595428124766 0.49790098263574706 
 0.20611298738162381 0.22345428403054254 
 0.55381328719029677 0.28265605835491814 
 0.27907602156398092 0.33688602929364664 
 0.54672527164084328 0.23868525427923404 
 0.48699531286065162 0.39002732343488322 
 0.38381306066901189 0.24567835741794369 
 0.69425010111381169 0.55005905037935399 
 0.072938112251330858 0.61386721051111237 
 0.50526268076972103 0.18207249275743004 
 0.49845073740451018 0.091173192256251506 
 0.21925649995774119 0.44378029265928415 
 0.71251591546562953 0.45706544417912998 
 0.1468834906856604 0.50296030595914343 
 0.14369448311897312 0.5300944337870539 
 0.014967143208989222 0.72509882009743498 
 0.32230892582345777 0.86548961467522711 
 0.37379124359837629 0.60537949538940683 
 0.6717612118065055 0.33381258000732472 
 0.26933090178394076 0.54045844630008499 
 0.49401899291261964 0.28185455960471917 
 0.8277798594234016 0.32781395832673477 
 0.5334133095831628 0.22661686260159308 
 0.12311230122409555 0.69571139102151536 
 0.054251105384082517 0.71248518632753499 
 0.22536176483696899 0.8231351768456292 
 0.090430811338663722 0.78248870107221147 
 0.11186221888299092 0.57354276324815956 
 0.02053350054177297 0.74400575768875832 
 0.60180758620139385 0.7302217305565597 
 0.35610048617467094 0.5357416061871495 
 0.51566534409296994 0.61001564359716254 
 0.48154770827093973 0.40584954384110461 
 0.15362090376035242 0.43155249818618452 
 0.31851628791397152 0.78383401845865164 
 0.16584939063147311 0.33002148187795255 
 0.66058144016294296 0.81207802037778754 
 0.060128081482266622 0.58669749174981989 
 0.38162299587323106 0.68371424869246133 
 0.70370669425781673 0.33804644275094797 
 0.3216458461221417 0.73462259705184862 
 0.54305796461950973 0.54710391681390091 
 0.43653594404278523 0.83493797247681989 
 0.45325215135551233 0.752846553536482 
 0.60844934949829454 0.87946416969958008 
 0.15576851121552279 0.3836222096444844 
 0.31817449126347525 0.63054644735853527 
 0.51552394689433922 0.28144104594213482 
 0.81220867052693557 0.3755338089354921 
 0.45889789427207589 0.40825002965501878 
 0.47715188513724838 0.62580517689510418 
 0.68275025902980913 0.71142607748561415 
 0.70900199152075594 0.67459629587517611 
 0.31772425237948398 0.87216490248514444 
 0.80329440311469691 0.34450703565501484 
 0.75881971850603003 0.46270339214396605 
 0.65460435803359018 0.71650474443329326 
 0.40921444871796581 0.58382408864470803 
 0.59221506806885515 0.87814554467924988 
 0.35761392136058578 0.51764233500904844 
 0.40840740068568604 0.91160044602255552 
 0.13836420658269022 0.51551061303928936 
 0.7594269199567395 0.53729006715579808 
 0.47265095481805924 0.41283067780493155 
 0.4335175426888434 0.4016121293338063 
 0.47880826567319362 0.20134734093665763 
 0.23223294488954974 0.68948178394541626 
 0.50255804629490197 0.41480792188776361 
 0.088870928469923824 0.58631765000933256 
 0.52949065987297861 0.42658331729924198 
 0.43969928467574998 0.44831186286078056 
 0.63067288981593084 0.86514484613274523 
 0.37412332522135405 0.70669792484853544 
 0.053251831158677966 0.60777061855404169 
 0.30768281883188003 0.093612829862915067 
 0.53982400949163201 0.13366950253467783 
 0.16732239505703503 0.4055384228165328 
 0.41516611664224323 0.83009732699266014 
 0.32516965779799534 0.55024390446963167 
 0.45744506176104099 0.57326169234418844 
 0.34826609918567741 0.88234545805220843 
 0.42774337826335068 0.41289337593662628 
 0.42976061616755662 0.64567992691669152 
 0.49214286404182644 0.146295101192083 
 0.2647655219134854 0.6689811081062027 
 0.25951906987053447 0.37520719852843359 
 0.39176869853163909 0.91673575248924055 
 0.56052472683413301 0.14353054279441529 
 0.24573166106210484 0.017892171481483914 
 0.32340024038521659 0.86214514492638639 
 0.62667549861672067 0.94412335604756514 
 0.40649198377914192 0.44040044439725101 
 0.18848813446725587 0.26626959158794172 
 0.50860200612047868 0.30265419683387124 
 0.80354657433414833 0.40207988316519383 
 0.65642402044057602 0.75148585441334204 
 0.38407377197832987 0.7821655474980036 
 0.41455165908765007 0.62366560471476262 
 0.46424961725508412 0.59648088019935785 
 0.66793907940568198 0.37745860968531475 
 0.60625739197347006 0.81092634183783596 
 0.40312598003330091 0.6178156716451576 
 0.080559727002917858 0.52408216558290388 
 0.71257138591227143 0.64704639329972036 
 0.17162643403741817 0.28244736171018375 
 0.41298281636683654 0.40948719292056673 
 0.53713427201404074 0.35136567094655852 
 0.39155751905340175 0.75780966926095883 
 0.42329620084650993 0.46571160499075281 
 0.56331920123672463 0.24385434132871273 
 0.60039852183813602 0.82786400290416684 
 0.37560798162265191 0.7726393890790636 
 0.30883332165332245 0.7242460533649252 
 0.30474434248817145 0.69001004595997018 
 0.43580252989999441 0.75263267158521119 
 0.68273717980051074 0.73127586355084151 
 0.28538008779341129 0.67749962237340366 
 0.18358070465241383 0.56343127365554191 
 0.40532896415834924 0.49925508290713294 
 0.10374716368696205 0.69967299607660938 
 0.33727505492073945 0.67020376363982015 
 0.33431422816905787 0.82869786806854817 
 0.64167646201688799 0.89815103262527496 
 0.68566683244843785 0.67626665615938786 
 0.56099217952729308 0.46327553163039042 
 0.26198983805351173 0.51274987844264341 
 0.46019097781470519 0.6645142559552899 
 0.049788925725153144 0.61838312418911845 
 0.37150734639831356 0.71471491824604305 
 0.52519016219602221 0.40180920264845432 
 0.46387575719630864 0.45281599961101948 
 0.72332630802185027 0.64792489529735309 
 0.11464990066814366 0.41960857626560294 
 0.47166426786503707 0.41585450304427296 
 0.75900423718569421 0.53858543123139468 
 0.38322177475066832 0.84818867262602082 
 0.53291780022759083 0.29842486814892571 
 0.46845312186707017 0.19215774517811443 
 0.48294103861663018 0.32479618900495572 
 0.59311034859545231 0.30266756543889467 
 0.22992054578444315 0.066347306395984754 
 0.55345033138036526 0.16521091006374911 
 0.56861177905218341 0.286559075295511 
 0.4789670211543261 0.28506485622149719 
 0.11165463395079933 0.47776019601961345 
 0.099034385885549026 0.59352293872301709 
 0.25423344923986652 0.069651704761590466 
 0.70675357071659195 0.69157590869032015 
 0.41456815439721412 0.48967602637133173 
 0.1355583599010092 0.62116081751353802 
 0.61937552436183185 0.25440113915685886 
 0.55649978193524885 0.23642365578269006 
 0.20547650239792328 0.43382946337602657 
 0.67081547874800829 0.50292167512569474 
 0.35196568987178328 0.43525426915167387 
 0.67657834579905118 0.55547846836819104 
 0.37743546777722747 0.74039482098540144 
 0.33462093970157319 0.60323459920841471 
 0.43834933980282675 0.63902793293710081 
 0.5750195236732718 0.91634928188067466 
 0.079505108350270637 0.71280700174698475 
 0.28572041864252706 0.69631348963644701 
 0.32044117728309446 0.76752937958378842 
 0.35149309020110453 0.032605342157875854 
 0.094102795668625838 0.80167363721158436 
 0.17805896117147174 0.3905785985373349 
 0.6881602049999328 0.72311198556699008 
 0.3754895808959155 0.40427159090620907 
 0.82997768909091774 0.30650150572566975 
 0.27817110057982902 0.48745368414372398 
 0.54272696061427983 0.1124002597127656 
 0.077380208332713113 0.53382619713395463 
 0.40070037017832599 0.62524925559443767 
 0.26109623236983903 0.79160326843124706 
 0.50936542849893507 0.13191509253135328 
 0.48672936551827994 0.77161536788725527 
 0.34124684786728238 0.25963494238970425 
 0.43058274234538113 0.55677876518555869 
 0.20001340569981424 0.29276033064139345 
 0.37021953253657636 0.5326922651368301 
 0.75912529682877072 0.39187864874079625 
 0.33135071834569074 0.79397361044337844 
 0.62106885484511154 0.42194522685890901 
 0.32565903069918106 0.35817853750519335 
 0.78869810627784553 0.4150976237037009 
 0.19996249264787253 0.21241467693564978 
 0.52184877877487168 0.2620578097332682 
 0.81959342544579938 0.35290230636705278 
 0.6115296670957211 0.63941201728284269 
 0.16458077218380862 0.45758885407483574 
 0.40498606103934703 0.61211522139171448 
 0.084764869264984777 0.5111949826097516 
 0.49592082507859991 0.42180105919628125 
 0.72284683296227281 0.3089698402705624 
 0.29292679624214391 0.84596821927891885 
 0.48633291515735377 0.088491582411723571 
 0.61724966168224027 0.82403305015309336 
 0.76149693643818317 0.41823998406411755 
 0.28922365640355063 0.7501911117970439 
 0.59843647412689183 0.22967445663048369 
 0.51076020779055187 0.3638331253941311 
 0.17684600247328847 0.60906352484202653 
 0.12956938418345745 0.63895750898553083 
 0.34659838631488726 0.82639556979533613 
 0.38814823104614354 0.7699300794743742 
 0.40382139063198824 0.61568449912010448 
 0.70550425850472076 0.70254278900003964 
 0.25712209466153768 0.025779684035728626 
 0.44075031461475656 0.78170952274265937 
 0.087342593501347418 0.59831531883067968 
 0.46616722836993102 0.62098121881780499 
 0.21880783129303391 0.16840246184099966 
 0.65464322956689602 0.6064887669359218 
 0.3026111110398963 0.8612422411637719 
 0.07870611877045304 0.72651890541680797 
 0.17700821745258638 0.31859866301335349 
 0.616331376572542 0.50305868325459779 
 0.68926217720554539 0.56521411918788789 
 0.23100775043911098 0.48184870858409073 
 0.30914226090152008 0.12045373902245043 
 0.089126762727132575 0.57452636477186914 
 0.53311584740213391 0.32267685275014529 
 0.41774724444960165 0.58184953285515439 
 0.33674430558408336 0.48981848246741938 
 0.61259736496905615 0.32813388144049338 
 0.33976971226813185 0.53088891639824742 
 0.056425588239361738 0.62878978314902223 
 0.58382812640559889 0.99196815619124068 
 0.823982509062819 0.29222121593845263 
 0.36539161412234439 0.61428162360304062 
 0.71525102171308685 0.65459969899931869 
 0.48347730651058718 0.86028956218852071 
 0.20399020686760572 0.20292875400231916 
 0.091319550690448489 0.5188095448224026 
 0.76815535352812914 0.40474694581962306 
 0.35953371914143878 0.91877994326930867 
 0.5662387545752251 0.20811833973789173 
 0.35931918002428093 0.081816940079600733 
 0.51874040584685943 0.27158380628569351 
 0.81615633263394893 0.3634357060069483 
 0.67592984495016717 0.57391866724571849 
 0.60814303885624865 0.91464080405586579 
 0.52493282656711804 0.25260636059361163 
 0.82250375580699964 0.34398323596187647 
 0.20690145205978636 0.31835283788214214 
 0.4217804457088174 0.59116648676286765 
 0.54060841165460061 0.51154004699739763 
 0.10754231726315656 0.73366611034327589 
 0.25623968969041333 0.012389263646696017 
 0.20310321707888557 0.81210000306325703 
 0.38792974180438888 0.4385373837209483 
 0.54823222822679119 0.12447783590232976 
 0.43869802179877188 0.93269363648778736 
 0.17710882788748611 0.25842132774424276 
 0.21316139198021178 0.3646674712846501 
 0.62375069580489517 0.48113087507431007 
 0.63886287564335298 0.72427680413330797 
 0.23579200141643183 0.63512498040122178 
 0.3074016758382152 0.050762868749512996 
 0.25676255182177032 0.56621726770978187 
 0.3419383730711178 0.23240390108260991 
 0.30676691893341912 0.81455577460899786 
 0.80780693428507444 0.38902347868952281 
 0.51210977209683495 0.29190421046723164 
 0.34698069706325008 0.34283010844463396 
 0.087962343185637906 0.670904263198559 
 0.64705312102001744 0.73997907431833421 
 0.55668815808401051 0.58248523815085174 
 0.4145349243004518 0.88307130061855721 
 0.65948537781358729 0.78954499793438182 
 0.2600998476869899 0.40011111323586213 
 0.43392404388887412 0.65768929909653628 
 0.13995502194446433 0.65527617579821318 
 0.79486364071684401 0.31064846127279105 
 0.68701415581049619 0.64467167869964903 
 0.49875161561812947 0.44279574151987172 
 0.35584290342257696 0.89171097436167313 
 0.10814255282396343 0.80625486929873413 
 0.37595822420227576 0.04058841876378564 
 0.61483294050903736 0.69915106075154487 
 0.1166912236804853 0.75170943779750843 
 0.2250252089216061 0.53577555338802274 
 0.39942000616597972 0.74123387690985654 
 0.50232153883068709 0.12234821124025928 
 0.33078873505139517 0.8703189325686721 
 0.55025340513341947 0.27152364984077315 
 0.7493036838089755 0.45169593935641383 
 0.46910655677394542 0.48727564937280043 
 0.60141924408694236 0.78126202960969304 
 0.37286544194055266 0.90229482492157231 
 0.031536022258597404 0.69368110651335968 
 0.48377895384577152 0.51394572911673575 
 0.50723720771158376 0.19225700574871654 
 0.48330274635730036 0.18701465048008575 
 0.51287125987591753 0.94565630661764599 
 0.64266234638398945 0.7056282325369978 
 0.53170836429670598 0.25999498279659627 
 0.64918502036302517 0.81561423453390858 
 0.52418053613466165 0.1894825883099554 
 0.46758083755538499 0.40805143041862985 
 0.20206754207839026 0.60322615104196209 
 0.579969116678965 0.59077785837300922 
 0.57883509620429296 0.29748671088024009 
 0.60261566151818713 0.62276162078537667 
 0.074795609316396033 0.54174702320047197 
 0.39783977722808866 0.63401589949473358 
 0.41399826980024951 0.28355607115169268 
 0.4809473038088658 0.38740548150354803 
 0.16244425984795921 0.27313680109245853 
 0.18328997649524542 0.40555799640489276 
 0.57850733724384473 0.21212163010420879 
 0.36910890203529567 0.92190436591174407 
 0.6265308512941874 0.83815870515908431 
 0.44190000561495851 0.8921350704928408 
 0.42394932763302895 0.65492789715842403 
 0.38172289188725517 0.58091080811108686 
 0.57505480553465216 0.49853476212333014 
 0.48526034597953399 0.46317832167801604 
 0.25672305392827754 0.15373169808720155 
 0.099930993584929878 0.58052950486920052 
 0.55632824512977985 0.30646437796749998 
 0.13499929655522747 0.55561340589258967 
 0.061082314408451445 0.61664038052291004 
 0.29495783314908192 0.81931957034232539 
 0.26935496043519047 0.80935408899650096 
 0.62117894979386179 0.77739759451627732 
 0.14603333678018571 0.58016913632667844 
 0.30159845611131936 0.64189103792239155 
 0.084716406531601229 0.76390201193477403 
 0.12105616559019101 0.65455407707168423 
 0.58573938349292531 0.8585061926613694 
 0.009707247344291502 0.7741350131675192 
 0.26420924283704983 0.0041242539362389627 
 0.17681657554063204 0.24930916523794711 
 0.23053861106124654 0.21326474695802719 
 0.67762373680590082 0.76172477822350859 
 0.29806088817010268 0.035075611895096122 
 0.56242579563905459 0.79894667308127632 
 0.44487892151326647 0.12283217611481309 
 0.43094212149603933 0.5954168266523715 
 0.48227752813578273 0.8799801111055775 
 0.32805387410511277 0.44471253241599129 
 0.17184346439881099 0.2443317663694034 
 0.49299918738278448 0.35047098103571594 
 0.41603860444741908 0.42414058626432671 
 0.06384299485395814 0.7323491608244791 
 0.065125388384892111 0.5713826214261325 
 0.39131522022330845 0.65401121825113495 
 0.74010520279559466 0.50353977759439439 
 0.11020096999488838 0.43324287923600729 
 0.72072038698056284 0.65591106536750887 
 0.22135847882096851 0.58881481482912168 
 0.18283785701173927 0.538817826140923 
 0.56951043386264788 0.74790526783559386 
 0.1271737606539565 0.415516346984172 
 0.55103950304937743 0.70456554905853264 
 0.66463341925151098 0.72575324847386258 
 0.47501778783674131 0.25877754148377868 
 0.39225386588038963 0.89321886338262024 
 0.39627631924980727 0.22400190852765037 
 0.57055293335753976 0.25143223272204335 
 0.64222632263024204 0.65731149122101018 
 0.54866541423857174 0.31714510072552032 
 0.39308717616512678 0.57316271085669812 
 0.51978521966280011 0.30037465972117161 
 0.74947463722786667 0.37637289895621201 
 0.21119300667317123 0.26222506136440965 
 0.16381231378258956 0.39158971184488972 
 0.60345096010565857 0.46390260303992625 
 0.48192373797469773 0.24578486876084968 
 0.38648971085067096 0.63732808755817949 
 0.15999829264845752 0.47419264745317879 
 0.25665560767726481 0.44796046517580684 
 0.21050656437065868 0.23616470774588949 
 0.35004639191415637 0.056857895179356716 
 0.58196701783451232 0.89595421647321927 
 0.52162743257140642 0.54821786825515306 
 0.11229689110488664 0.7887588884554132 
 0.47072547246643587 0.40036024061070419 
 0.21243311584417526 0.76537053333656602 
 0.53731819515519164 0.31015252942879462 
 0.62638007220284941 0.34509213957969787 
 0.1290244299003781 0.81306871402849823 
 0.39620028602228019 0.047193489071597816 
 0.56867766822593391 0.22548438150121139 
 0.22977976604052872 0.71323036227188219 
 0.50201847565713231 0.7257727350143367 
 0.56603546783352687 0.63259193871327812 
 0.22141667214118435 0.30949589565926339 
 0.56107974138484229 0.678789913816358 
 0.35152321643774986 0.70222366220479715 
 0.4919410910843196 0.81351911140333522 
 0.45522530378261233 0.35968563443846041 
 0.67295101130234125 0.77195776737426158 
 0.34480135681151919 0.31628627511854052 
 0.75770863688388301 0.5369061145771713 
 0.33225050874494472 0.41478392887125687 
 0.13532987175281344 0.46689758671238163 
 0.40058179790409632 0.56085127102993526 
 0.35739259745364937 0.58764641050470245 
 0.59863604000411852 0.57340663468505115 
 0.60441332822728566 0.96413153558681897 
 0.39014083808205524 0.50413251355956434 
 0.72213736058464395 0.41494269826250596 
 0.3865947408387741 0.83326832388374361 
 0.27493091160293809 0.19157963957206514 
 0.16877951167363064 0.43808701788725191 
 0.36943290996995942 0.27142527668235517 
 0.38890791877360936 0.12403968574161688 
 0.56259761256427743 0.4813254298092382 
 0.50794401378979148 0.11209200891563086 
 0.20553877873965537 0.38110868308986851 
 0.67314911791136411 0.73450449134212148 
 0.67197972232064807 0.74880171203730717 
 0.12731222655709334 0.38080329918670391 
 0.75104684048149628 0.56297186596943993 
 0.47913035578571589 0.44109895220510936 
 0.39359496796077797 0.52162533608849448 
 0.27192198622193708 0.77780360581979768 
 0.50187739267828124 0.64324404294657644 
 0.45218677820116931 0.93498065527532936 
 0.48942978645088847 0.25761695827739878 
 0.71590800370475594 0.6355983982371276 
 0.50952515235543638 0.22482708040064439 
 0.6585910653905015 0.58685565861448596 
 0.64799763491632967 0.85181945627353017 
 0.547443624364084 0.21723360021959062 
 0.53211810127314263 0.15527056992238009 
 0.26843338322068117 0.016257618261033332 
 0.47622242865790987 0.50000624785485026 
 0.41270855111160965 0.81446678936145567 
 0.42266370671405329 0.57068271878162391 
 0.20102528181426257 0.44959535958989838 
 0.40909556014743742 0.59566962503228349 
 0.52872215136352341 0.090435933722423145 
 0.30397507039571453 0.8701558473096096 
 0.17357830801133767 0.23901512172917244 
 0.4984795670605135 0.33367567393462338 
 0.59313134099785214 0.54433176597929267 
 0.42591385242900215 0.67825333244830999 
 0.5144060581941009 0.15291241365620048 
 0.57334881229765688 0.52377100871477855 
 0.32722045607274197 0.85043761760413372 
 0.021829535478484995 0.70406816302931108 
 0.33577801537667168 0.65460409894735871 
 0.27154371217218909 0.76017534102442319 
 0.071460076771743181 0.57434233281391389 
 0.19934892269156337 0.50009158307113188 
 0.23591594201839719 0.29783532261847068 
 0.36872517359176921 0.22178831203131533 
 0.80795732189814318 0.29528132924398537 
 0.10939771624412856 0.68260752548991932 
 0.60691424684706596 0.76269967347315881 
 0.41838490692006602 0.80188975200242019 
 0.20031313793759431 0.25717464654658456 
 0.058864810368315888 0.74743943712466676 
 0.047321526062762624 0.6259447782216937 
 0.36723091261312829 0.72782058298603913 
 0.46889271696774126 0.44305992951380041 
 0.53511824090143489 0.22139188791649236 
 0.83049008973948424 0.31950811946873575 
 0.64148057109452294 0.75427948616049678 
 0.57025681178679311 0.93946588157926036 
 0.24784437921538477 0.052188555909080225 
 0.12170021817752896 0.61020303471666604 
 0.052754098865261514 0.65367222996222085 
 0.53968882163812171 0.23213077999954446 
 0.69799879610024607 0.61631996857247828 
 0.55249143842190684 0.40903557176975153 
 0.4971274611886366 0.1337502363109189 
 0.094278950026198641 0.61937198753908473 
 0.5649775665285216 0.85116966955502571 
 0.64703105982557807 0.33282825706242619 
 0.35012277149375215 0.71866457701472097 
 0.035503753219130726 0.68697806191931143 
 0.40947264111653348 0.45916599769858196 
 0.29844210347032762 0.54443605896952862 
 0.35756593643388668 0.41520982716245497 
 0.24616832469309308 0.26530709289531429 
 0.16280282855320019 0.77682502957693123 
 0.22719738745754242 0.14618072585038461 
 0.39746789169837782 0.60650385220839487 
 0.35840828144269476 0.75485863666340125 
 0.04030598990096268 0.64744476384969596 
 0.46060369943387586 0.23162526297321476 
 0.19543463457025362 0.39567104891539617 
 0.21209801668183437 0.24990618354691202 
 0.058622837175035629 0.77195128013207548 
 0.21316729942060053 0.17855860933909395 
 0.56483857647698221 0.37405918907602476 
 0.36954702709544535 0.68654405386271555 
 0.14899300296475737 0.46302693111336735 
 0.30097329861345923 0.46099310102564306 
 0.10055063485915003 0.49307021223955899 
 0.69436466195488744 0.41332877571152027 
 0.36324606128397868 0.77543581031126418 
 0.3281386936083826 0.88132298699863887 
 0.29906852313940196 0.32178994124349392 
 0.32650760883907004 0.57176929080029293 
 0.35024286060154097 0.9014648115393048 
 0.40838013642514764 0.6096138490598213 
 0.50132616370283589 0.51391240586674758 
 0.54295934454919792 0.3623026410706206 
 0.1475895037658527 0.54609242504348321 
 0.64194741936294153 0.8680055603942407 
 0.4210172795061799 0.2630609912069401 
 0.54515862481882749 0.88255933942296971 
 0.04905432428306241 0.73583294216364625 
 0.33814689619839111 0.87746285809934454 
 0.36398291515033193 0.83466645671853645 
 0.20477400860159731 0.14341200618079697 
 0.53945103636806424 0.20811349578413124 
 0.49905082286342001 0.36730259171828572 
 0.35315126800233831 0.57480506717284774 
 0.78351457759470844 0.37833170444719877 
 0.14899275179496083 0.56280998857376674 
 0.47350007076719913 0.52768435566198002 
 0.091110029809401971 0.73451044481772154 
 0.33956389639125006 0.81260960513689751 
 0.029673179284035338 0.68003033823546666 
 0.28989396833934572 0.21395662235309448 
 0.76405841404587649 0.52309627582790208 
 0.47909217446471114 0.39309075677050914 
 0.16788776646745501 0.30791029985743645 
 0.32829559830868188 0.38490747091932315 
 0.49173736227214515 0.53006044948603004 
 0.11296748757387692 0.64047154242313509 
 0.23919443468707774 0.38835289934828482 
 0.3807615873947256 0.56982417598285029 
 0.48317922640707989 0.11128457455480077 
 0.60946736660861955 0.35923767109256666 
 0.36797990956141585 0.57524093922304864 
 0.49609622811702409 0.11186942374463497 
 0.22181416831387063 0.32756077108759252 
 0.69344408043749706 0.71508855533380111 
 0.54501917280953982 0.33183839665770798 
 0.34182827767504242 0.56529988177325008 
 0.25156995222174805 0 
 0 0.77096749733962877 
 0.31916859252011859 0.87511355778245192 
 0.573122246524294 0.10492387239311859 
 0.30229068061239056 0.85153392460680244 
 0.16788870685993612 0.34410083320634771 
 0.065970032958371172 0.63799010451925875 
 0.17973030727965317 0.33503232870776406 
 0.17463241953112624 0.26997866894516048 
 0.5010052897093652 0.54718214711822999 
 0.18104628624815242 0.21612857092970858 
 0.50502640285418487 0.31361207904494542 
 0.39730526876301009 0.67384715128409511 
 0.51858611964713208 0.20657119703977031 
 0.28465318523861965 0.60778589143032258 
 0.40248189188721806 0.60811282891986951 
 0.16464573971949453 0.5531327965228191 
 0.099353932279604637 0.56737184780121286 
 0.20259588742923473 0.27018886425872923 
 0.48919468346761819 0.23371564650052445 
 0.070418667027844231 0.65819968049007693 
 0.43404305718109154 0.27879737539018234 
 0.62202920671340511 0.65798523627545114 
 0.49637814019734222 0.30733087550449539 
 0.36140266714413138 0.90143199169898192 
 0.69123224781433779 0.63065322108992561 
 0.2898902397558461 0.77179811621936911 
 0.54136692325100799 0.17112179284912199 
 0.094534693716842255 0.65158189104949404 
 0.49701767728472851 0.22097954887158189 
 0.48532477932342144 0.41215284131787827 
 0.20543633324449473 0.72037991848727523 
 0.47679628384252565 0.40012679995363176 
 0.76197174571346393 0.52949113120779057 
 0.45944261423362937 0.6101197222106769 
 0.40542769529764539 0.63479449822455958 
 0.42911044926516401 0.29744672998013005 
 0.302769085719863 0.19152559464994615 
 0.31865664836581109 0.24494275829551304 
 0.45442018308340859 0.066190887498522796 
 0.20562973901443857 0.83806535010256311 
 0.20550017398500361 0.7876149153424804 
 0.077345808668529095 0.7451652624638091 
 0.16202359029461627 0.31746371045496308 
 0.40344087400380491 0.59537870382956504 
 0.80121523682597184 0.33285948563469014 
 0.12310879361516211 0.39368524373815827 
 0.73849426127323148 0.60144081064799004 
 0.51424916254458342 0.58692350862900677 
 0.42668660819592458 0.61323858172589396 
 0.50277670874609759 0.23443372126516207 
 0.39238070695398375 0.61129991955886609 
 0.70167732092951818 0.64199722641098789 
 0.47772254015966148 0.39728817193771643 
 0.158193954772298 0.28616239114379305 
 0.038672051058057218 0.76213290550599144 
 0.089672981085822001 0.49615346173817659 
 0.70937304408530366 0.69068641303270728 
 0.78211650307890868 0.40436987139356839 
 0.35589375815056079 0.91022218541844246 
 0.54864375719599712 0.65361497227864651 
 0.3151542448320358 0.8016131063437365 
 0.2542807385534826 0.47113942393258945 
 0.3717845071961583 0.78447506996734107 
 0.30558887679366381 0.66508037280806964 
 0.36546082091357968 0.69838138556706453 
 0.57722491790622854 0.2225957584857807 
 0.53387146017128073 0.27623693742697852 
 0.40805869787231047 0.6044069320592691 
 0.16684653545154243 0.38191523640763708 
 0.47610634378595135 0.41662933706644728 
 0.33382444974528053 0.62120773581494615 
 0.74827909704737405 0.54749757876595573 
 0.27964169985156173 0.82488883621936238 
 0.5725252824512832 0.38673162388335036 
 0.2384583613239025 0.31760443767879248 
 0.35919572422580248 0.825060675217969 
 0.39267463311233425 0.4548579689898728 
 0.4453706301196359 0.53206874016405692 
 0.41447940329720717 0.61588503385027038 
 0.54165300891368107 0.38410146219646241 
 0.3933559171618437 0.86899287291995986 
 0.52509722183952778 0.3505120508356438 
 0.13333175545470793 0.38736070325150979 
 0.12681549190410044 0.45641333696252023 
 0.46879404436368527 0.38505057448659269 
 0.7051249198511913 0.56485369915232087 
 0.69479357764494931 0.67773907635909236 
 0.61206301990257728 0.83711068749328155 
 0.5920008334557213 0.35858349576751908 
 0.56180837796030969 0.27290610372445889 
 0.36254600034500795 0.63716132380964785 
 0.38503440176824549 0.90360207403363368 
 0.53247936081691105 0.14364572819799096 
 0.33054553194568775 0.84024750771209655 
 0.63755820187949785 0.91077195448973247 
 0.51243164725931567 0.46290636906645727 
 0.66287039945232551 0.44886928137414456 
 0.41177133783766662 0.34863492983350336 
 0.11282824405999635 0.45760367486281306 
 0.39810607576057622 0.26646673062169179 
 0.44294811357327418 0.30900524458632511 
 0.76009016458722267 0.53525747126131162 
 0.47459253849627647 0.40688045244504623 
 0.45240516550641585 0.45191072507595104 
 0.52322730605297296 0.2894004710318811 
 0.47432914380972402 0.29990747894145564 
 0.53209849897012396 0.33858620197566219 
 0.11599251151399945 0.71531750799986349 
 0.70916112594318559 0.69069758016836313 
 0.67924777337664888 0.53251334125594674 
 0.099096489325960824 0.64160695175501037 
 0.63865872638398402 0.8462098449670028 
 0.47565740590602634 0.57012483208479681 
 0.25498712730856099 0.23234288881030737 
 0.67199981998641878 0.42631753258941779 
 0.21830652448071936 0.10193992332371567 
 0.54870517640896033 0.1797530293406841 
 0.45785115802636789 0.52320092014529718 
 0.44349979297340453 0.69646812787375012 
 0.53042621440367776 0.11228429917218988 
 0.47593110336487587 0.12320348121318936 
 0.45437373623190558 0.70496670987561005 
 0.3921964754522822 0.79444284581243851 
 0.80139294384697168 0.29161374894508124 
 0.33892040191677925 0.028502820843003172 
 0.075751182552531576 0.79568542830400357 
 0.48076050148616584 0.38797796051936245 
 0.76843201900384595 0.50969281790381116 
 0.51901702063413024 0.14063694955776965 
 0.44245610287892728 0.077666225585823506 
 0.72651086734953552 0.50999904469734758 
 0.27774554051762829 0.23650442949987605 
 0.28195959842971269 0.38736723430240172 
 0.76952503771554581 0.44911006205029175 
 0.38925407759974107 0.72609283092534616 
 0.48453351426139274 0.39863663843400249 
 0.048382535043240034 0.70494995711103281 
 0.15410689211430284 0.48915677834335564 
 0.46816859843810471 0.93874529326336364 
 0.53122651873125259 0.1753441521885335 
 0.6084930807278297 0.94743973262599435 
 0.30781885315662433 0.069751245218091118 
 0.49536445280026276 0.079551175722960166 
 0.26137291881992752 0.85625458522689579 
 0.44675513338489448 0.29221140240568161 
 0.70932054663748267 0.69084729800923705 
 0.40645893263520377 0.60760142267245065 
 0.29511047911058136 0.86726329371464672 
 0.52321552946110905 0.08863909972651389 
 0.43710292475649754 0.70913296931289393 
 0.003179775875354258 0.76122267755063766 
 0.31954256555569388 0.87396747076840098 
 0.51129266326015799 0.53024180386231667 
 0.51852976059641609 0.094518773155867569 
 0.57254614564366446 0.35756570800278142 
 0.31170459753042812 0.01962218886784637 
 0.038811099032707311 0.78363172295578254 
 0.43373079501573414 0.72541993009605343 
 0.83253583657516095 0.31323867311937559 
 0.53729725124298711 0.21471403893138358 
 0.46092896756874779 0.12318925978626769 
 0.40441854113254111 0.75251963510715014 
 0.37018205112484226 0.6252678873110078 
 0.70807994683445052 0.6679987792286054 
 0.1258870515618507 0.490962651800189 
 0.32196829357122758 0.14104528109921607 
 0.53150771513289419 0.52962706597465858 
 0.25087320958221054 0.7029043026315227 
 0.41611335616823664 0.60954340390860096 
 0.44109414311949546 0.61974330115232656 
 0.07955912093511458 0.58010093416644337 
 0.70949385017796573 0.69031618769350034 
 0.093082980190942369 0.48570309414567853 
 0.8224506243526426 0.3146098123920178 
 0.14737450964840537 0.33156737731061536 
 0.75282826206213571 0.31823466929556909 
 0.3495746440003209 0.66104199365742222 
 0.12055251637072412 0.48158746692241156 
 0.099209359400078634 0.67331509684208957 
 0.6956496302183125 0.65439484993320418 
 0.36989485904622416 0.16768940069693536 
 0.10975964172835147 0.46860192598642447 
 0.040953395570929758 0.72516869012359819 
 0.81386060626933254 0.31759957267815231 
 0.44649672703234605 0.61121197321775977 
 0.2059483195803711 0.16904820709561977 
 0.40579448065633489 0.54883556258321753 
 0.44724174816804407 0.093846345122223604 
 0.37225617095286428 0.71242005193812663 
 0.67028966166592574 0.81046231335139396 
 0.52849516333987323 0.13193482915053814 
 0.41138870472481992 0.77589279289929802 
 0.80392729291071285 0.36530706833688092 
 0.13654839431634255 0.4216989484285949 
 0.36775384025164065 0.30170495548727949 
 0.23873129513242725 0.66335250919299638 
 0.37321328845850515 0.55991339071961077 
 0.4735348397790512 0.75261053657835963 
 0.50528079494650724 0.42453680325934301 
 0.10323716446948969 0.45458432987597064 
 0.71627922916095044 0.66952154745454817 
 0.61954307564232391 0.58034605209714629 
 0.55610729201224329 0.21315348965298006 
 0.39155566940854275 0.29062237762267346 
 0.0673525459490949 0.76109193906564221 
 0.31711692626717114 0.86103031586163092 
 0.74209634573981398 0.35783033085605287 
 0.40554709896500879 0.85717508561527789 
 0.36036259787118835 0.12435686329629524 
 0.37885588869221476 0.69219439374701619 
 0.67577156154549622 0.79366234740938957 
 0.81643650494841336 0.30866985815313164 
 0.34645774344709435 0.14977688771540287 
 0.38348613327773612 0.74909287078208964 
 0.35303162165406865 0.49685540208022178 
 0.10578899480365618 0.65280364312348627 
 0.51370048762640874 0.10273765640001147 
 0.16620670973340587 0.26160630412226549 
 0.48398037476424877 0.37811025723985947 
 0.47514952791220333 0.69434419986955787 
 0.13359812244676339 0.44420813293812927 
 0.19074312745675448 0.623906438679112 
 0.47519788450680739 0.23330122291105757 
 0.44665797242316846 0.81515261184888466 
 0.48372227677333951 0.17191122247454224 
 0.48365854178530848 0.13513946993051459 
 0.17800318795366074 0.42038989765987284 
 0.070015018185375533 0.58401116844371803 
 0.42777881910564708 0.73920813821911613 
 0.25508029072644178 0.30514095530943458 
 0.102377172006433 0.51948297805532717 
 0.12134131306246371 0.39910190835255038 
 0.72983748984155572 0.62797056646716198 
 0.25707535146898935 0.040181236686893773 
 0.1038230920010367 0.6291190775819292 
 0.12799691415755812 0.67394611445511476 
 0.36223182076592947 0.66719990997746603 
 0.70159899537009884 0.67164605729657401 
 0.41441395062474867 0.55933240789170235 
 0.32649857062592375 0.10439330095015763 
 0.72341543849352385 0.35532650537937377 
 0.095897056687998777 0.4770790057159302 
 0.71007915265938171 0.68852245523393774 
 0.49667549788407439 0.74922162187415131 
 0.20946033182656554 0.18716125967918087 
 0.44636446438229482 0.66098797073756266 
 0.56500506673918394 0.54528881711567068 
 0.75806917047170486 0.54145105980994568 
 0.14113682952015585 0.3384360790413003 
 0.36663071921921292 0.48458713678992138 
 0.6482107523205245 0.42506194942238018 
 0.1500925621877591 0.44615003893235688 
 0.67604691993366084 0.68379185613534188 
 0.72354435102961845 0.56223897599798234 
 0.2195078690430774 0.34655822380528001 
 0.51127309311615388 0.41751039022019715 
 0.31033622301869229 0.8565117048674834 
 0.80702365960191624 0.31008304182863666 
 0.1808902745670623 0.5019526842079306 
 0.37313758597441438 0.84024048509026783 
 0.38424084262257346 0.59049117487754721 
 0.82872903769525019 0.31156250775265887 
 0.48907291346394755 0.65745921308697253 
 0.45218138496146765 0.27552632381102138 
 0.65285241578943309 0.80294366621951518 
 0.34771202369683346 0.5486461148807289 
 0.46579177106418679 0.58352167056008775 
 0.47751816628526561 0.90468552019030535 
 0.34962980330154891 0.36882510591850343 
 0.37357155302439787 0.37916624908188712 
 0.51580169990915237 0.086219935815310886 
 0.28507933201368507 0.86399008802821198 
 0.096918026221842077 0.74954268850941452 
 0.16104350646997986 0.70638865594315825 
 0.31671978155903213 0.52454350865364296 
 0.55933542896362543 0.35051231817177586 
 0.5116539575077137 0.33001993288886822 
 0.48887155193096349 0.42752146109098871 
 0.32331971726289566 0.69476318085538669 
 0.086793294904714838 0.64402914342094997 
 0.54417235784614848 0.29063015403347409 
 0.44069120334852702 0.3238977500755123 
 0.78362407809752377 0.46313485786827924 
 0.4875476993960533 0.36717774594193603 
 0.83593697988560833 0.30281544521088483 
 0.54118866225796081 0.20278832449103201 
 0.41207220577598286 0.67323314678280544 
 0.574742181811842 0.56657073077791942 
 0.32450718592022981 0.85875277241632497 
 0.018539141485918956 0.71415198583655193 
 0.25579081007163507 0.11002559669580105 
 0.48030444307793263 0.3535074312366086 
 0.63899503802914193 0.80583572992267472 
 0.47266702816850686 0.41697278925707326 
 0.69156358743252067 0.6665512308062328 
 0.43524526617962689 0.7995085253633134 
 0.56618213953583096 0.42444382709133693 
 0.3611362722468483 0.7464983684994636 
 0.66220062002105562 0.83525219042406695 
 0.51577398743851088 0.30981739022483318 
 0.43105255732115938 0.50986031698641265 
 0.38934976063213178 0.92850904360827857 
 0.59474965609064212 0.21742156737716961 
 0.67081843875578706 0.60416999304514141 
 0.067997657315117269 0.67953850232975588 
 0.32949255556348855 0.47072421931805375 
 0.4946313205722232 0.1781821419899608 
 0.56703264710240464 0.30215831586838077 
 0.064213126143726137 0.6924935765381387 
 0.69465431577438919 0.58255155707367523 
 0.49548384634321641 0.67756780997967769 
 0.043806752437043406 0.74932783462291908 
 0.060735302851670586 0.65884721314251993 
 0.32616820183389028 0.1920394827801444 
 0.34229526278427169 0.83794258149813372 
 0.51662864801754727 0.19592830294253738 
 0.20434283448221904 0.55207155173064537 
 0.45519515621888995 0.41796465005773409 
 0.4101032278695298 0.30495043669453281 
 0.14006347018927737 0.40890100753693459 
 0.67000369721360653 0.78182281258116726 
 0.18837468924452944 0.48505248634900933 
 0.2259015160963227 0.74111204373336814 
 0.61139797027730902 0.39732462501537086 
 0.24025118554106378 0.15205251749734361 
 0.53023423962659089 0.1837126790088279 
 0.50171108640076079 0.70129156204155496 
 0.38119534536115285 0.62624309406902356 
 0.81362968648285983 0.34513944242301309 
 0.7543951444873136 0.55271057070623042 
 0.12935050452816721 0.37455674210666257 
 0.81973910911851122 0.30086029809940557 
 0.25535679643054515 0.77230457446931877 
 0.038860408613071183 0.67815353453170168 
 0.44973128237499621 0.44246494138656245 
 0.83273120318773597 0.29507595179951751 
 0.59613215189383595 0.99598301170200676 
 0.45083146840781552 0.59967554520145228 
 0.33434360843841504 0.77730581509367724 
 0.31766267573859819 0.58999500453347598 
 0.60277160158614107 0.34274311629569465 
 0.63927329626235041 0.85746611928123029 
 0.19518100400444971 0.4674882638384989 
 0.65910573166052988 0.5641664125859438 
 0.42346740335160238 0.89910297905493941 
 0.40582149716362342 0.8954501846426961 
 0.39954351740537952 0.73038656294090665 
 0.53865627822564299 0.18194948583293763 
 0.51915228470171748 0.11210037644797721 
 0.25344412326252874 0.13526533657218895 
 0.54800804784846568 0.16366500560331987 
 0.55073278703731343 0.1484386774616637 
 0.45594459603369702 0.18343862225202509 
 0.37171054455060504 0.10235695983608391 
 0.24956889978313479 0.16525923629474523 
 0.52627934306627233 0.31021433859344882 
 0.41319932155363864 0.58991408446649951 
 0.81751000582191702 0.33726899682505124 
 0.77299274915946548 0.33128867074622342 
 0.19261626169566448 0.64798364909959327 
 0.6579237496143614 0.8483591932423441 
 0.35843915890388406 0.75476400874794902 
 0.32264699302615873 0.67871176828890478 
 0.29979113595006701 0.23318489629262504 
 0.38388559963995245 0.53102301499378246 
 0.40976011300642889 0.53824572294183237 
 0.71310106311858956 0.39189908614556002 
 0.64385031529942072 0.62111307108013591 
 0.1082858398135878 0.54570937642188477 
 0.67590762355101841 0.66727126936075376 
 0.5161702332900725 0.42628772243492169 
 0.51827790799416884 0.90568043990968017 
 0.011366111033004939 0.73613463236434973 
 0.32076161485315474 0.87023154214244636 
 0.35831798119422231 0.85672423731147895 
 0.25041965983885506 0.1832625857366999 
 0.17057012005557232 0.48734404568930517 
 0.47857805642338375 0.41193040448643836 
 0.47924158960691271 0.54756102372024962 
 0.26028392982361126 0.25148804296228905 
 0.57420124044582499 0.32704411365188046 
 0.74456691010650911 0.55448979158709966 
 0.46815197287097493 0.33130214432451677 
 0.73275319115991733 0.57555879018302658 
 0.26677867530050942 0.21535288116716328 
 0.4095392616148999 0.20171639004656555 
 0.65312697054333713 0.35771450177915398 
 0.46240972877563852 0.37424545625120026 
 0.42340762056383241 0.78633488202671808 
 0.78886184351427402 0.34168835121736996 
 0.58239821383617352 0.8369703830747266 
 0.053941933776738962 0.64186207194382572 
 0.41109723957015742 0.60127107222619047 
 0.36838894475757045 0.86770124622672928 
 0.74384774321492753 0.41801532273521952 
 0.46100331747778472 0.88650489822261214 
 0.18818354402384985 0.19425555423396731 
 0.52111572763325831 0.26430433640487089 
 0.36164906635502986 0.74492684707434031 
 0.044716009914493191 0.63392970744872412 
 0.55589776736135199 0.29522630851830256 
 0.51442693483448532 0.63006715554569726 
 0.43874454104127619 0.68452513558613082 
 0.078206003913925681 0.63492753710295635 
 0.35317014701295257 0.9167034827918169 
 0.55579545116658891 0.20471064570640649 
 0.22467606366430209 0.24107789267215313 
 0.34966533818712364 0.73538626334416812 
 0.50076614489927973 0.92075749622511649 
 0.1471641723883361 0.31996453502156019 
 0.47297561888334549 0.41183570428136074 
 0.39106957160536676 0.59492300734283765 
 0.51487035237288414 0.39306684714873685 
 0.61992814531024987 0.88751254547587821 
 0.23658909527815036 0.22899136257137195 
 0.35364761838924519 0.76944828239329832 
 0.036335510453202255 0.65961279336215317 
 0.63653836394370522 0.78240484478954819 
 0.063101547867174965 0.64954557750187814 
 0.61976389573747748 0.72744419241323299 
 0.44990216878153699 0.33963907878304578 
 0.15290268948813918 0.31727883012867969 
 0.62719656125296419 0.37420844234565681 
 0.45448495924258459 0.90556360434525651 
 0.45575526120691973 0.65028127920659795 
 0.34855007503973662 0.75085634384489208 
 0.52290575065499845 0.6486458131391053 
 0.63389549615959129 0.87935946286262212 
 0.36172519466108405 0.84467922014381591 
 0.71682068202363847 0.25725385895720859 
 0.47160337858812335 0.95534874674471826 
 0.64369971294812001 0.28293168401110702 
 0.46060958452014783 0.5570323748293281 
 0.38668853642911294 0.2047512085437492 
 0.68330316098184285 0.77058082151515894 
 0.38446973613712654 0.67499005803997902 
 0.4337491599022289 0.3574528599024353 
 0.15364026984240542 0.41099319774252602 
 0.48335741218370837 0.63990074822629694 
 0.398957583778622 0.82042617051689015 
 0.74280732269895278 0.53424388904636122 
 0.22665794435994588 0.25966318425387475 
 0.27337211904147279 0.46103483587128624 
 0.42913291672872156 0.88255705965501585 
 0.16092300131190551 0.37165468579483341 
 0.52509545173780436 0.45306413785558186 
 0.045353971757909853 0.68602369970020238 
 0.51898180342562594 0.32000676523156746 
 0.35296985442164314 0.86952575613740157 
 0.73827340515467232 0.39602756403938716 
 0.79989805526094337 0.41326122495525008 
 0.50401759873197072 0.31670368509956381 
 0.6517553305031929 0.76519647346739739 
 0.50949963141243804 0.56556300631787415 
 0.13348075936196516 0.4007300906306947 
 733 52 1463 1463   
 1829 78 1301 1301   
 812 217 979 979   
 1873 960 2125 2125   
 648 397 487 487   
 401 279 840 840   
 1948 422 1985 1985   
 1334 970 2136 2136   
 2222 1228 1323 1323   
 1183 959 2181 2181   
 1604 1142 1616 1616   
 1489 793 962 962   
 1121 105 1276 1276   
 1128 389 474 474   
 965 747 1141 1141   
 412 382 2222 2222   
 1550 836 837 837   
 1035 660 1400 1400   
 1373 425 2030 2030   
 2003 367 471 471   
 2119 332 560 560   
 2080 414 2008 2008   
 1351 499 1838 1838   
 2160 202 930 930   
 1066 809 955 955   
 542 449 2032 2032   
 1705 60 1377 1377   
 1265 270 813 813   
 1089 597 1570 1570   
 1700 1120 1677 1677   
 1833 205 950 950   
 1436 1149 1618 1618   
 1636 227 905 905   
 1696 351 2218 2218   
 1535 262 815 815   
 2238 491 1793 1793   
 814 42 1506 1506   
 1881 283 736 736   
 1600 787 984 984   
 830 143 1203 1203   
 338 83 1422 1422   
 1303 30 1503 1503   
 1837 1162 1554 1554   
 1984 466 1883 1883   
 2199 453 1898 1898   
 215 206 1075 1075   
 1567 368 2185 2185   
 200 164 1196 1196   
 2129 1515 2228 2228   
 1448 749 1113 1113   
 2024 305 667 667   
 1966 1045 1883 1883   
 1432 706 1248 1248   
 1335 620 1495 1495   
 1907 309 665 665   
 1874 759 1052 1052   
 894 232 956 956   
 818 282 824 824   
 861 479 1944 1944   
 1942 167 1057 1057   
 2007 748 1078 1078   
 813 659 1440 1440   
 716 438 2062 2062   
 2222 382 2104 2104   
 555 394 531 531   
 1300 140 1184 1184   
 1037 670 1393 1393   
 2143 359 2174 2174   
 1951 1623 1937 1937   
 1863 201 975 975   
 1215 266 844 844   
 957 241 931 931   
 1441 717 1222 1222   
 657 221 1016 1016   
 934 599 1598 1598   
 1455 414 2080 2080   
 1302 211 993 993   
 1032 174 1115 1115   
 1551 769 1056 1056   
 2028 1136 1633 1633   
 1891 617 1468 1468   
 1917 601 1517 1517   
 1716 674 1330 1330   
 1376 374 2197 2197   
 1598 599 1547 1547   
 1459 559 1671 1671   
 1442 136 1193 1193   
 1877 464 1913 1913   
 666 395 2202 2202   
 1803 1078 1813 1813   
 1429 741 1155 1155   
 1163 255 881 881   
 1158 90 1355 1355   
 874 304 769 769   
 1759 44 1447 1447   
 1667 163 1102 1102   
 1164 1048 1959 1959   
 1081 138 1218 1218   
 1590 552 1684 1684   
 2010 1108 1716 1716   
 1712 1111 1730 1730   
 2207 806 908 908   
 2007 1078 1803 1803   
 708 196 1087 1087   
 1257 158 1147 1147   
 1494 486 1892 1892   
 1503 30 1513 1513   
 943 404 485 485   
 1966 177 1045 1045   
 1655 829 887 887   
 594 176 1155 1155   
 1220 345 627 627   
 1991 743 1114 1114   
 1322 1072 1877 1877   
 432 353 668 668   
 2134 1565 2109 2109   
 415 99 1395 1395   
 7 6 39 39   
 1651 362 2224 2224   
 1751 363 2212 2212   
 1257 801 1003 1003   
 1293 17 1574 1574   
 1967 189 1022 1022   
 1499 388 492 492   
 1461 69 1407 1407   
 1676 605 1538 1538   
 1404 505 1855 1855   
 1358 58 1451 1451   
 2033 450 1959 1959   
 323 149 1259 1259   
 2033 828 870 870   
 2075 713 1206 1206   
 1449 618 1519 1519   
 842 634 1526 1526   
 2171 1241 1346 1346   
 1406 329 672 672   
 1190 1177 1604 1604   
 1945 740 1138 1138   
 2102 233 894 894   
 1903 1051 1906 1906   
 1621 629 1484 1484   
 1923 237 896 896   
 2228 1560 2129 2129   
 1571 208 1005 1005   
 1982 689 1290 1290   
 974 838 924 924   
 2034 1019 1999 1999   
 1813 1670 1834 1834   
 2133 308 685 685   
 2180 1587 2052 2052   
 1814 401 438 438   
 1571 766 1089 1089   
 2102 128 1192 1192   
 1392 646 1456 1456   
 1318 996 2126 2126   
 2030 948 2209 2209   
 834 350 662 662   
 2080 1120 1700 1700   
 1157 1127 1748 1748   
 1739 1588 2090 2090   
 1922 703 1260 1260   
 1426 1277 1306 1306   
 1968 1008 2042 2042   
 1401 282 818 818   
 1264 643 1476 1476   
 1820 407 2103 2103   
 1803 1616 2007 2007   
 1384 31 1540 1540   
 882 767 1146 1146   
 1530 1108 1779 1779   
 2056 384 475 475   
 1442 483 1927 1927   
 1424 298 776 776   
 1346 175 1124 1124   
 597 536 1845 1845   
 445 276 913 913   
 1976 309 707 707   
 1533 392 506 506   
 1492 1181 1586 1586   
 1954 302 731 731   
 2218 351 561 561   
 1038 82 1426 1426   
 390 140 1300 1300   
 1774 93 1332 1332   
 2038 721 1205 1205   
 2187 1051 1903 1903   
 2109 1565 2139 2139   
 1232 442 2058 2058   
 1988 1654 1884 1884   
 954 719 1298 1298   
 1952 791 1006 1006   
 731 327 750 750   
 1417 391 523 523   
 1297 1234 1457 1457   
 297 121 1369 1369   
 337 155 1267 1267   
 1990 1013 2041 2041   
 1414 558 1724 1724   
 1848 14 1574 1574   
 1779 1108 1776 1776   
 431 263 961 961   
 1983 57 1439 1439   
 1601 678 1379 1379   
 2094 38 1487 1487   
 1249 1209 1532 1532   
 840 279 889 889   
 1446 330 696 696   
 974 146 1250 1250   
 1821 416 2098 2098   
 2128 256 853 853   
 1573 795 1033 1033   
 1675 218 998 998   
 1781 1239 1413 1413   
 1575 715 1273 1273   
 1857 717 1246 1246   
 1692 320 710 710   
 2020 1176 1576 1576   
 2179 1144 1650 1650   
 2036 444 2005 2005   
 1035 256 940 940   
 989 57 1522 1522   
 955 738 1256 1256   
 1571 1089 1857 1857   
 1966 1245 1391 1391   
 1463 52 1502 1502   
 1377 509 1888 1888   
 1199 408 505 505   
 1125 719 1303 1303   
 2056 475 1932 1932   
 871 421 495 495   
 1632 1006 2107 2107   
 505 361 693 693   
 1738 444 2036 2036   
 1940 1179 1583 1583   
 963 759 1197 1197   
 104 47 1625 1625   
 2176 1712 1730 1730   
 1122 405 524 524   
 1294 1088 1889 1889   
 1605 303 778 778   
 901 572 1740 1740   
 1942 1057 1934 1934   
 1899 1124 1741 1741   
 1963 626 1512 1512   
 882 399 564 564   
 525 60 1564 1564   
 1266 697 1372 1372   
 1387 1150 1710 1710   
 2131 615 1529 1529   
 1338 1195 1591 1591   
 1304 71 1469 1469   
 1922 6 1618 1618   
 1204 1027 2089 2089   
 453 202 1154 1154   
 1502 660 1463 1463   
 764 346 724 724   
 1405 327 731 731   
 2208 1560 2180 2180   
 1316 1002 2155 2155   
 1087 196 1126 1126   
 1431 387 2235 2235   
 1224 30 1603 1603   
 559 24 1671 1671   
 352 21 1697 1697   
 1668 195 1087 1087   
 1007 796 1098 1098   
 1883 1045 1984 1984   
 1592 69 1461 1461   
 2063 682 1360 1360   
 2163 491 1897 1897   
 1428 1107 1845 1845   
 975 573 1747 1747   
 2169 1154 1652 1652   
 2014 1086 1859 1859   
 593 419 543 543   
 1372 197 1110 1110   
 1738 6 1644 1644   
 1856 421 2114 2114   
 2185 1249 1389 1389   
 1466 713 1321 1321   
 2198 297 772 772   
 1451 707 1343 1343   
 2115 575 1661 1661   
 1281 97 1409 1409   
 1698 1270 1366 1366   
 587 304 874 874   
 1044 52 1563 1563   
 962 413 538 538   
 1330 1055 2010 2010   
 1115 819 1032 1032   
 2096 518 1839 1839   
 2092 1567 2185 2185   
 1499 1170 1667 1667   
 493 337 786 786   
 2233 2159 2178 2178   
 1071 41 1599 1599   
 1471 1186 1628 1628   
 1601 435 2104 2104   
 1416 1110 1846 1846   
 1167 545 1828 1828   
 1894 1254 1402 1402   
 1978 1601 2104 2104   
 917 612 1651 1651   
 1668 1190 1604 1604   
 1670 531 1834 1834   
 2027 144 1220 1220   
 866 605 1676 1676   
 332 233 1097 1097   
 1754 26 1592 1592   
 1250 838 974 974   
 1563 1175 1656 1656   
 1740 267 901 901   
 477 85 1520 1520   
 528 346 764 764   
 2023 1645 1971 1971   
 2101 41 1528 1528   
 2224 362 592 592   
 1532 757 1197 1197   
 1913 674 1421 1421   
 1338 1158 1722 1722   
 1546 133 1296 1296   
 941 594 1715 1715   
 1005 106 1420 1420   
 504 443 2175 2175   
 348 347 780 780   
 1737 1104 1849 1849   
 1644 6 7 7   
 1278 1123 1832 1832   
 1530 685 1421 1421   
 2205 1020 2066 2066   
 1320 49 1569 1569   
 963 340 759 759   
 293 180 1268 1268   
 1990 225 1013 1013   
 804 787 1171 1171   
 2045 398 2196 2196   
 1475 352 691 691   
 2237 296 799 799   
 1148 64 1544 1544   
 1559 520 1896 1896   
 1789 346 686 686   
 753 341 777 777   
 2216 796 1043 1043   
 1906 1051 2004 2004   
 1262 433 2157 2157   
 2007 1142 1731 1731   
 1485 800 1088 1088   
 1402 1254 1464 1464   
 1749 113 1353 1353   
 713 152 1321 1321   
 873 437 508 508   
 1367 11 1691 1691   
 1989 1702 1826 1826   
 1392 372 646 646   
 1720 20 1637 1637   
 2228 33 1560 1560   
 1170 609 1667 1667   
 871 495 2032 2032   
 2220 241 957 957   
 1141 564 1802 1802   
 983 175 1241 1241   
 1972 740 1238 1238   
 2095 1034 2047 2047   
 1323 412 2222 2222   
 2217 298 803 803   
 969 690 1467 1467   
 2130 22 1605 1605   
 1867 1174 1661 1661   
 658 200 1196 1196   
 1985 422 465 465   
 831 68 1568 1568   
 2118 1721 1766 1766   
 1166 588 1734 1734   
 678 655 1596 1596   
 908 806 1124 1124   
 701 636 1638 1638   
 1377 9 1705 1705   
 949 124 1399 1399   
 1907 116 1343 1343   
 1722 1109 1861 1861   
 1389 849 966 966   
 1515 778 1161 1161   
 646 112 1456 1456   
 1886 543 1817 1817   
 2213 846 915 915   
 1871 109 1370 1370   
 1781 770 1169 1169   
 1640 1582 2219 2219   
 1756 469 2044 2044   
 999 181 1235 1235   
 506 186 1259 1259   
 2024 667 1466 1466   
 1844 1189 1634 1634   
 1691 11 17 17   
 1445 331 774 774   
 1866 1096 1891 1891   
 625 419 593 593   
 1582 410 2219 2219   
 1959 1048 2033 2033   
 1980 656 1504 1504   
 709 607 1727 1727   
 578 131 1415 1415   
 1823 516 1914 1914   
 1851 757 1209 1209   
 853 256 1035 1035   
 441 370 745 745   
 1273 647 1575 1575   
 1979 1654 1988 1988   
 1019 156 1306 1306   
 1905 1138 1776 1776   
 1574 147 1293 1293   
 770 114 1453 1453   
 1011 677 1522 1522   
 343 23 89 89   
 1927 1257 1442 1442   
 707 527 1976 1976   
 2016 435 448 448   
 2059 808 1049 1049   
 1835 579 1728 1728   
 1928 318 785 785   
 2092 811 1039 1039   
 1459 1024 2152 2152   
 2121 209 1082 1082   
 334 135 1432 1432   
 632 610 1736 1736   
 923 181 1258 1258   
 433 189 1275 1275   
 2103 249 972 972   
 2177 1167 1680 1680   
 601 277 1012 1012   
 1771 277 924 924   
 1525 629 1621 1621   
 283 149 1400 1400   
 1590 471 2076 2076   
 1678 776 1181 1181   
 1065 398 638 638   
 1520 359 711 711   
 1890 214 1091 1091   
 1910 1273 1411 1411   
 1078 286 953 953   
 1880 856 935 935   
 1492 1030 2141 2141   
 1694 166 1247 1247   
 1371 245 1044 1044   
 2127 1172 1679 1679   
 1506 754 1266 1266   
 1470 1049 2090 2090   
 1008 571 1829 1829   
 2097 584 1712 1712   
 1850 1198 1631 1631   
 1018 381 694 694   
 1131 540 1915 1915   
 1452 201 1168 1168   
 1664 405 576 576   
 1094 8 1761 1761   
 2138 1655 1993 1993   
 629 400 675 675   
 2004 1034 2095 2095   
 1443 1236 1559 1559   
 576 54 1664 1664   
 1709 341 753 753   
 551 102 1527 1527   
 631 35 1718 1718   
 831 467 2153 2153   
 1151 1042 2136 2136   
 1201 20 1720 1720   
 781 758 1316 1316   
 1171 338 804 804   
 2225 802 1074 1074   
 1949 7 39 39   
 1095 1086 2014 2014   
 1995 661 1516 1516   
 1001 427 570 570   
 2223 1178 1666 1666   
 1350 563 1836 1836   
 922 817 1130 1130   
 855 455 511 511   
 1927 158 1257 1257   
 531 394 708 708   
 17 11 1848 1848   
 2195 642 1546 1546   
 2084 1611 2140 2140   
 2111 1194 1633 1633   
 1618 6 1738 1738   
 1206 773 1244 1244   
 1330 247 1055 1055   
 2048 1091 1929 1929   
 1963 1176 1698 1698   
 1059 325 855 855   
 1009 2 1799 1799   
 1479 706 1432 1432   
 2133 1657 2001 2001   
 2099 532 1878 1878   
 773 713 1466 1466   
 1776 1108 1905 1905   
 867 850 1047 1047   
 1502 52 1615 1615   
 1815 1632 2107 2107   
 747 45 1695 1695   
 1632 742 1313 1313   
 1198 893 903 903   
 402 13 1819 1819   
 875 849 1052 1052   
 1693 55 1593 1593   
 1666 488 2047 2047   
 1608 570 1806 1806   
 1685 1647 2072 2072   
 821 50 1674 1674   
 1077 1066 2091 2091   
 2237 589 1708 1708   
 1642 543 1886 1886   
 2049 666 1516 1516   
 103 18 1832 1832   
 1731 255 1016 1016   
 1477 422 563 563   
 1882 249 1020 1020   
 1021 314 902 902   
 1536 1152 1808 1808   
 677 60 1663 1663   
 539 492 2129 2129   
 1306 1277 1472 1472   
 1536 550 1876 1876   
 1323 1228 1614 1614   
 1100 446 532 532   
 1525 400 629 629   
 1382 501 2044 2044   
 1699 807 1121 1121   
 1659 1224 1603 1603   
 1584 443 504 504   
 2192 2183 2210 2210   
 964 607 1757 1757   
 1393 729 1387 1387   
 1761 851 992 992   
 1487 38 1671 1671   
 1705 9 75 75   
 1843 4 1746 1746   
 2181 188 1183 1183   
 1496 763 1272 1272   
 668 10 1822 1822   
 238 83 1638 1638   
 1780 1069 2039 2039   
 1845 1281 1428 1428   
 1799 12 1728 1728   
 1761 316 851 851   
 1539 768 1256 1256   
 1406 59 1622 1622   
 2123 1281 1409 1409   
 1628 1186 1719 1719   
 2150 508 1971 1971   
 570 427 634 634   
 1602 787 1194 1194   
 1694 1071 2043 2043   
 968 419 625 625   
 1175 53 1656 1656   
 1246 717 1441 1441   
 624 45 1725 1725   
 1428 822 1107 1107   
 1922 1618 2161 2161   
 1914 516 1972 1972   
 1076 827 1123 1123   
 758 46 1715 1715   
 1742 219 1137 1137   
 1404 476 2124 2124   
 1220 144 1394 1394   
 1053 294 981 981   
 2068 583 1759 1759   
 1187 1130 1918 1918   
 2165 811 1090 1090   
 273 185 1353 1353   
 1051 425 611 611   
 1254 1145 1870 1870   
 1874 1249 1532 1532   
 1368 122 1450 1450   
 686 25 1789 1789   
 841 786 1267 1267   
 1013 225 1184 1184   
 1185 635 1681 1681   
 2196 1061 2045 2045   
 1053 624 1725 1725   
 1734 518 1989 1989   
 1680 1030 2177 2177   
 1400 1135 1894 1894   
 1079 472 496 496   
 1642 1309 1381 1381   
 637 161 1397 1397   
 1865 303 900 900   
 1540 1312 1384 1384   
 1366 626 1698 1698   
 1790 1025 2188 2188   
 511 455 580 580   
 1126 841 1087 1087   
 2078 775 1212 1212   
 1004 679 1585 1585   
 1003 136 1442 1442   
 2233 734 1327 1327   
 2037 434 522 522   
 755 534 2020 2020   
 1761 8 96 96   
 1692 710 1445 1445   
 2136 821 1072 1072   
 216 91 1638 1638   
 731 302 994 994   
 521 98 1595 1595   
 1762 1750 1800 1800   
 1897 827 1076 1076   
 1538 605 1748 1748   
 1047 850 1074 1074   
 2001 801 1147 1147   
 1843 1746 1808 1808   
 2012 1693 1955 1955   
 1222 16 1788 1788   
 741 245 1155 1155   
 776 236 1181 1181   
 1127 117 1493 1493   
 1284 834 1105 1105   
 1282 1164 1827 1827   
 1500 751 1339 1339   
 1733 1620 2191 2191   
 1177 1091 2048 2048   
 1456 1315 1392 1392   
 2039 93 1501 1501   
 1342 1224 1660 1660   
 1058 67 1652 1652   
 1381 449 542 542   
 1657 685 1530 1530   
 1791 1282 1462 1462   
 486 182 1366 1366   
 1957 15 1740 1740   
 1269 1207 1713 1713   
 1797 819 1115 1115   
 1465 197 1247 1247   
 583 44 1759 1759   
 584 253 1153 1153   
 1075 317 932 932   
 1112 732 1438 1438   
 1898 453 2169 2169   
 1740 572 1840 1840   
 173 43 1798 1798   
 1797 23 63 63   
 1592 26 69 69   
 1021 902 939 939   
 39 6 1922 1922   
 1714 897 904 904   
 1226 1156 1867 1867   
 2071 580 1796 1796   
 257 42 1798 1798   
 1581 453 2199 2199   
 356 47 104 104   
 1298 370 770 770   
 746 631 1753 1753   
 941 632 1736 1736   
 473 294 1053 1053   
 1971 508 2023 2023   
 1727 1060 2109 2109   
 1710 142 1393 1393   
 489 32 1809 1809   
 548 150 1458 1458   
 1514 18 103 103   
 1573 371 749 749   
 1437 12 1799 1799   
 1882 1020 2221 2221   
 2155 1092 1983 1983   
 2035 1124 1899 1899   
 602 330 937 937   
 1897 1076 2051 2051   
 1735 514 2029 2029   
 1213 1093 2054 2054   
 1267 155 1390 1390   
 874 769 1349 1349   
 2170 1606 2218 2218   
 1808 1152 1843 1843   
 1645 71 1610 1610   
 1697 21 85 85   
 1079 383 756 756   
 1957 1740 1840 1840   
 892 795 1274 1274   
 1809 32 1714 1714   
 272 59 1753 1753   
 945 887 1004 1004   
 2134 1244 1565 1565   
 1583 287 998 998   
 1179 120 1505 1505   
 940 733 1463 1463   
 1852 299 944 944   
 1607 893 937 937   
 1039 681 1609 1609   
 2221 1020 2205 2205   
 1565 1058 2139 2139   
 1241 175 1346 1346   
 2019 613 1717 1717   
 2009 247 1077 1077   
 1655 344 829 829   
 378 374 840 840   
 2077 395 666 666   
 1688 1685 2031 2031   
 1379 678 1596 1596   
 1296 104 1546 1546   
 1660 1224 1659 1659   
 1625 1162 1837 1837   
 1030 485 2177 2177   
 1561 859 1041 1041   
 1404 810 1199 1199   
 2223 1666 2047 2047   
 1894 853 1035 1035   
 1503 461 2204 2204   
 756 424 688 688   
 2230 348 780 780   
 2047 488 2095 2095   
 1359 409 682 682   
 1099 3 199 199   
 2226 608 1725 1725   
 1430 838 1116 1116   
 1978 396 678 678   
 439 201 1344 1344   
 1676 695 1534 1534   
 1661 575 1867 1867   
 2163 1763 1772 1772   
 1748 1127 1937 1937   
 1680 1167 1828 1828   
 1872 157 1357 1357   
 748 286 1078 1078   
 1745 762 1325 1325   
 2046 1707 1958 1958   
 1846 1619 2227 2227   
 1147 801 1257 1257   
 738 125 1545 1545   
 2110 89 1545 1545   
 2207 1628 2171 2171   
 817 582 1918 1918   
 1777 1628 2207 2207   
 1141 747 1425 1425   
 1451 1343 1358 1358   
 1483 213 1237 1237   
 665 592 1907 1907   
 286 221 1312 1312   
 411 357 906 906   
 1686 511 2071 2071   
 2006 127 1448 1448   
 2229 569 1853 1853   
 785 231 1246 1246   
 2029 29 1735 1735   
 1289 1120 2008 2008   
 1837 664 1625 1625   
 1600 235 1171 1171   
 1159 715 1527 1527   
 1945 1138 1905 1905   
 1944 1207 1706 1706   
 1136 88 1633 1633   
 1859 1695 2014 2014   
 1556 1323 1412 1412   
 735 571 1968 1968   
 891 393 782 782   
 1916 473 2164 2164   
 959 494 2181 2181   
 1122 524 2085 2085   
 784 455 621 621   
 497 63 1758 1758   
 873 508 2150 2150   
 1967 26 1754 1754   
 1692 1665 2117 2117   
 1554 1162 1869 1869   
 1737 212 1233 1233   
 895 61 69 69   
 554 29 188 188   
 984 105 1600 1600   
 1233 639 1737 1737   
 209 108 1648 1648   
 2068 339 844 844   
 1564 440 603 603   
 1306 156 1426 1426   
 1793 1623 2238 2238   
 642 133 1546 1546   
 1981 1775 1778 1778   
 1512 877 1027 1027   
 710 320 1006 1006   
 1363 14 1848 1848   
 1508 597 1845 1845   
 1092 722 1522 1522   
 1321 541 2024 2024   
 1937 1127 1951 1951   
 989 677 1663 1663   
 2009 1077 2091 2091   
 589 502 2202 2202   
 897 530 2094 2094   
 2004 562 1906 1906   
 1359 331 925 925   
 1905 1108 2010 2010   
 1246 384 785 785   
 2192 1201 1720 1720   
 912 110 1599 1599   
 2109 1060 2134 2134   
 1574 14 165 165   
 1391 15 177 177   
 961 263 1158 1158   
 769 304 1056 1056   
 697 197 1372 1372   
 1236 529 2077 2077   
 846 532 2099 2099   
 1728 12 1835 1835   
 1192 1097 2102 2102   
 1495 620 1784 1784   
 1140 749 1448 1448   
 956 356 894 894   
 1733 676 1620 1620   
 1765 261 1107 1107   
 847 372 858 858   
 889 378 840 840   
 1469 71 1678 1678   
 1438 732 1480 1480   
 1921 888 982 982   
 603 440 699 699   
 2012 350 834 834   
 1978 678 1601 1601   
 1258 669 1679 1679   
 812 588 1941 1941   
 2163 1772 1793 1793   
 1864 430 632 632   
 751 676 1701 1701   
 565 509 525 525   
 1663 60 1705 1705   
 2035 736 1429 1429   
 1992 1161 1865 1865   
 641 285 1135 1135   
 1312 914 953 953   
 2094 328 897 897   
 2023 71 1645 1645   
 1144 92 1650 1650   
 2012 55 1693 1693   
 856 53 117 117   
 1189 18 198 198   
 1705 1242 1663 1663   
 1919 369 797 797   
 1423 432 668 668   
 1477 1350 1378 1378   
 1801 1274 1566 1566   
 1915 867 1047 1047   
 774 331 991 991   
 1542 1303 1503 1503   
 1447 48 1759 1759   
 939 902 1022 1022   
 1566 1315 1467 1467   
 1384 510 2137 2137   
 1709 753 1406 1406   
 1574 17 1848 1848   
 900 28 1865 1865   
 1607 875 1052 1052   
 1372 808 1266 1266   
 2189 4 1843 1843   
 2139 1058 2160 2160   
 2234 1650 2151 2151   
 761 50 1811 1811   
 541 120 1621 1621   
 1018 717 1570 1570   
 2170 84 1606 1606   
 638 311 1065 1065   
 451 378 889 889   
 827 491 2238 2238   
 165 147 1574 1574   
 1702 518 2096 2096   
 1165 843 1179 1179   
 2168 1173 1831 1831   
 1793 491 2163 2163   
 996 420 737 737   
 2040 374 781 781   
 2031 1685 2072 2072   
 2106 1694 2043 2043   
 2120 131 1475 1475   
 2197 886 987 987   
 1550 160 1435 1435   
 2100 23 1797 1797   
 2154 278 1054 1054   
 1170 492 539 539   
 883 376 869 869   
 1100 139 1531 1531   
 473 10 294 294   
 726 438 716 716   
 1288 103 1623 1623   
 379 319 1070 1070   
 685 192 1421 1421   
 2141 1304 1469 1469   
 828 25 224 224   
 1896 1672 2126 2126   
 1511 365 857 857   
 1055 247 1231 1231   
 706 252 1248 1248   
 952 27 212 212   
 1602 905 984 984   
 1163 65 1752 1752   
 739 695 1676 1676   
 1836 563 1964 1964   
 1028 873 1122 1122   
 1411 1273 1624 1624   
 1975 308 995 995   
 2049 1283 1544 1544   
 2093 895 982 982   
 1098 911 1007 1007   
 1528 41 132 132   
 1995 428 661 661   
 772 515 2198 2198   
 2001 1147 1938 1938   
 1344 244 1227 1227   
 351 19 1965 1965   
 799 502 2237 2237   
 1265 813 1286 1286   
 1184 225 1300 1300   
 1209 34 1851 1851   
 910 552 2076 2076   
 1327 734 1523 1523   
 551 40 215 215   
 698 356 956 956   
 1677 665 1700 1700   
 2076 335 910 910   
 1214 340 963 963   
 1629 860 1119 1119   
 779 754 1506 1506   
 1247 166 1465 1465   
 1264 306 1061 1061   
 2205 1639 2221 2221   
 692 512 544 544   
 1943 1707 2046 2046   
 2155 781 1316 1316   
 600 460 694 694   
 1349 769 1418 1418   
 1098 270 1186 1186   
 2216 270 1098 1098   
 1615 736 1502 1502   
 1398 358 903 903   
 1772 1748 1937 1937   
 1546 104 1625 1625   
 1406 672 1709 1709   
 829 258 1238 1238   
 1732 124 1556 1556   
 1399 1258 1679 1679   
 585 236 1326 1326   
 2114 1662 2166 2166   
 1711 372 847 847   
 1848 1360 1363 1363   
 1441 1222 1788 1788   
 956 232 1311 1311   
 1357 1347 1443 1443   
 2221 243 1182 1182   
 1718 504 2175 2175   
 1919 830 1203 1203   
 1989 647 1734 1734   
 1780 148 1491 1491   
 1723 814 1266 1266   
 1668 841 1190 1190   
 996 737 1559 1559   
 314 26 1967 1967   
 1616 1142 2007 2007   
 953 914 1032 1032   
 798 755 1519 1519   
 1605 22 1876 1876   
 1363 1360 1408 1408   
 1909 843 1165 1165   
 2224 665 1677 1677   
 1918 211 1302 1302   
 1806 168 1435 1435   
 1665 766 1420 1420   
 210 93 1774 1774   
 1308 242 1260 1260   
 1480 1349 1438 1438   
 1256 738 1539 1539   
 1421 674 1716 1716   
 782 509 565 565   
 1096 617 1891 1891   
 1237 358 933 933   
 1254 285 1145 1145   
 945 397 852 852   
 1918 1302 1533 1533   
 833 773 1466 1466   
 1124 806 1346 1346   
 1606 1253 1696 1696   
 1245 7 1962 1962   
 1875 377 835 835   
 1174 51 1830 1830   
 941 46 1864 1864   
 1146 767 1462 1462   
 1594 56 115 115   
 1363 805 1331 1331   
 1521 310 1054 1054   
 1589 126 1580 1580   
 2213 501 2159 2159   
 950 598 1969 1969   
 1169 770 1453 1453   
 1754 1702 2096 2096   
 1568 68 1750 1750   
 2118 823 1223 1223   
 826 767 1491 1491   
 2119 9 1888 1888   
 1341 387 851 851   
 1088 34 1889 1889   
 366 229 1385 1385   
 637 66 161 161   
 705 5 2015 2015   
 1125 434 745 745   
 177 15 2026 2026   
 1303 719 1603 1603   
 648 333 1055 1055   
 2211 1189 1844 1844   
 1408 409 791 791   
 1231 31 223 223   
 1587 164 1478 1478   
 537 480 676 676   
 1654 240 1253 1253   
 1921 314 1021 1021   
 2158 225 1263 1263   
 672 108 1709 1709   
 878 242 1308 1308   
 1252 266 1215 1215   
 1043 796 1397 1397   
 1333 1129 2086 2086   
 1798 43 147 147   
 1587 556 2052 2052   
 756 688 1742 1742   
 403 244 1344 1344   
 2050 1325 1472 1472   
 1996 578 1958 1958   
 1322 313 1072 1072   
 837 160 1550 1550   
 1273 715 1624 1624   
 1834 1803 1813 1813   
 1085 881 1142 1142   
 1242 75 101 101   
 458 247 1330 1330   
 887 123 1655 1655   
 940 704 1685 1685   
 63 23 343 343   
 1454 1335 1495 1495   
 896 482 653 653   
 1728 1221 1799 1799   
 1054 278 1202 1202   
 2159 501 2178 2178   
 1517 1235 1774 1774   
 1683 126 1589 1589   
 299 107 1747 1747   
 760 757 1543 1543   
 1580 751 1500 1500   
 1427 503 2234 2234   
 1982 1136 2028 2028   
 1797 1115 2100 2100   
 2179 1650 2234 2234   
 375 13 357 357   
 1431 922 1010 1010   
 741 736 1615 1615   
 1533 1187 1918 1918   
 2057 715 1575 1575   
 860 102 1726 1726   
 326 81 1835 1835   
 2211 1666 2186 2186   
 1816 1769 1920 1920   
 1162 47 1869 1869   
 973 402 863 863   
 1314 401 840 840   
 2133 685 1657 1657   
 1392 1315 1566 1566   
 2125 1777 1873 1873   
 765 194 1478 1478   
 2180 33 164 164   
 2032 495 542 542   
 945 80 123 123   
 571 78 1829 1829   
 2019 1773 1895 1895   
 759 340 1052 1052   
 2089 253 1204 1204   
 2234 503 2179 2179   
 226 153 1634 1634   
 2008 1120 2080 2080   
 1190 841 1267 1267   
 1311 232 1328 1328   
 85 21 2042 2042   
 1798 42 173 173   
 1561 1329 1518 1518   
 284 274 1291 1291   
 704 24 1986 1986   
 1062 876 1180 1180   
 1726 879 1119 1119   
 1408 805 1363 1363   
 2148 10 1916 1916   
 1270 40 1892 1892   
 1215 339 1026 1026   
 1685 704 1647 1647   
 1156 51 1867 1867   
 1560 539 2129 2129   
 1687 458 674 674   
 1763 739 1538 1538   
 1409 546 2123 2123   
 347 245 1371 1371   
 560 332 1097 1097   
 1230 463 700 700   
 1219 1213 1882 1882   
 975 201 1452 1452   
 1962 7 1949 1949   
 2044 501 2213 2213   
 1740 15 267 267   
 761 720 1674 1674   
 1701 676 1733 1733   
 1374 1320 1569 1569   
 1209 757 1532 1532   
 554 37 1970 1970   
 2169 1767 1916 1916   
 2037 522 2154 2154   
 962 760 1543 1543   
 1316 348 1002 1002   
 500 19 351 351   
 1238 740 1585 1585   
 930 548 2160 2160   
 1758 343 985 985   
 1793 1772 1937 1937   
 1744 838 1250 1250   
 1667 609 1923 1923   
 1197 759 1532 1532   
 1100 77 139 139   
 430 113 1749 1749   
 1090 811 1386 1386   
 1883 466 655 655   
 1070 319 1109 1109   
 1301 535 2174 2174   
 1312 221 1384 1384   
 1951 1288 1623 1623   
 1814 438 726 726   
 1870 1145 2038 2038   
 1827 663 1770 1770   
 934 42 257 257   
 1110 197 1465 1465   
 1785 138 1578 1578   
 1416 808 1372 1372   
 1611 1340 1510 1510   
 1872 1357 1443 1443   
 565 525 596 596   
 1774 1332 1517 1517   
 2164 608 1898 1898   
 933 358 1017 1017   
 1752 65 1805 1805   
 513 352 1064 1064   
 1056 171 1551 1551   
 2124 43 173 173   
 1260 39 1922 1922   
 2116 578 1996 1996   
 580 455 784 784   
 1115 174 1539 1539   
 1514 568 2072 2072   
 692 209 1474 1474   
 2071 906 1041 1041   
 1272 73 1824 1824   
 2064 613 1895 1895   
 934 779 1506 1506   
 2072 568 2031 2031   
 1351 399 882 882   
 2100 738 1545 1545   
 2036 1280 1653 1653   
 1407 61 182 182   
 1049 808 1416 1416   
 1775 725 1610 1610   
 386 191 1557 1557   
 888 184 1537 1537   
 1739 928 1012 1012   
 165 14 417 417   
 747 228 1425 1425   
 1186 911 1098 1098   
 1160 112 1717 1717   
 1736 610 1939 1939   
 1650 92 1741 1741   
 1118 126 1683 1683   
 581 101 128 128   
 651 519 622 622   
 1015 477 711 711   
 1825 763 1496 1496   
 1652 67 1821 1821   
 393 99 151 151   
 687 423 872 872   
 1529 615 1946 1946   
 1576 1176 2000 2000   
 2146 291 1137 1137   
 490 13 402 402   
 1386 911 1090 1090   
 1931 918 1029 1029   
 1345 585 2051 2051   
 2026 15 1957 1957   
 2020 1270 1698 1698   
 1815 442 742 742   
 906 357 1041 1041   
 495 421 898 898   
 1938 1147 2055 2055   
 884 13 375 375   
 1047 641 1915 1915   
 1732 714 1658 1658   
 1908 477 654 654   
 1065 545 2196 2196   
 1051 611 2004 2004   
 1673 933 1017 1017   
 1423 668 1822 1822   
 562 70 1906 1906   
 1067 323 1131 1131   
 1170 539 2208 2208   
 1364 907 1113 1113   
 774 97 1810 1810   
 2011 1323 1556 1556   
 1352 1328 1591 1591   
 1992 876 1161 1161   
 2139 548 2109 2109   
 1972 516 547 547   
 1271 26 314 314   
 2128 24 256 256   
 1865 28 264 264   
 659 94 162 162   
 2054 857 1213 1213   
 1804 868 1200 1200   
 923 880 1235 1235   
 2012 834 1284 1284   
 2041 16 290 290   
 2163 79 1763 1763   
 951 442 816 816   
 521 392 993 993   
 1610 725 1645 1645   
 1911 1252 1769 1769   
 1188 295 1220 1220   
 880 124 1732 1732   
 2037 441 745 745   
 315 181 1619 1619   
 791 409 925 925   
 815 262 1347 1347   
 1911 266 1252 1252   
 1543 800 1433 1433   
 1424 437 803 803   
 615 62 1946 1946   
 1004 397 945 945   
 1958 578 2046 2046   
 1412 1323 1614 1614   
 1720 1704 2192 2192   
 2080 1700 2173 2173   
 1158 263 1317 1317   
 1687 464 720 720   
 1946 62 169 169   
 1609 681 1782 1782   
 1143 964 986 986   
 490 402 973 973   
 1000 967 988 988   
 454 145 1711 1711   
 1385 552 2167 2167   
 1166 647 1910 1910   
 1223 1153 2118 2118   
 2187 325 1059 1059   
 1698 1176 2020 2020   
 1949 39 242 242   
 1541 341 1063 1063   
 1719 270 1265 1265   
 1730 1111 2201 2201   
 1204 584 2097 2097   
 416 19 2098 2098   
 766 536 597 597   
 560 9 2119 2119   
 1247 132 1694 1694   
 1300 1217 1936 1936   
 927 5 426 426   
 1901 1132 2132 2132   
 730 684 1854 1854   
 2237 502 589 589   
 979 452 812 812   
 1950 416 833 833   
 1073 510 657 657   
 1899 640 1881 1881   
 1327 702 1755 1755   
 408 306 1264 1264   
 2231 1721 2118 2118   
 1735 29 1970 1970   
 1010 922 1130 1130   
 994 302 1234 1234   
 215 40 2058 2058   
 1492 943 1030 1030   
 239 202 1581 1581   
 1429 1155 2108 2108   
 2099 1368 1450 1450   
 1047 517 641 641   
 2234 137 1612 1612   
 487 397 1004 1004   
 836 198 1548 1548   
 1418 769 1551 1551   
 2071 511 580 580   
 2235 789 1431 1431   
 1741 640 1899 1899   
 952 20 2063 2063   
 129 128 133 133   
 1233 27 2021 2021   
 1673 1207 1944 1944   
 2021 27 1961 1961   
 2160 548 2139 2139   
 1895 1773 2000 2000   
 1355 90 151 151   
 612 264 1382 1382   
 324 47 356 356   
 1951 259 1288 1288   
 646 145 1717 1717   
 1829 359 1008 1008   
 1332 93 146 146   
 2085 524 549 549   
 1347 443 815 815   
 1286 813 1440 1440   
 1703 1374 1473 1473   
 1839 518 588 588   
 1965 19 1997 1997   
 1333 385 976 976   
 1420 766 1571 1571   
 2192 1704 2183 2183   
 1886 1309 1642 1642   
 1608 301 1202 1202   
 1883 655 1868 1868   
 1183 29 2029 2029   
 830 645 1973 1973   
 1066 458 809 809   
 1412 714 1732 1732   
 1918 582 2067 2067   
 1467 690 1801 1801   
 2081 347 1031 1031   
 1755 702 1743 1743   
 990 54 1971 1971   
 2221 1219 1882 1882   
 1083 519 651 651   
 1698 626 1963 1963   
 2030 183 1518 1518   
 1820 1805 1929 1929   
 658 91 216 216   
 718 134 1753 1753   
 767 228 1491 1491   
 199 3 2190 2190   
 2206 663 1827 1827   
 1308 426 878 878   
 1548 198 1514 1514   
 2000 1812 1895 1895   
 2175 157 1577 1577   
 2042 21 1996 1996   
 2074 939 1022 1022   
 161 66 330 330   
 1187 1144 2179 2179   
 973 863 1329 1329   
 1028 437 873 873   
 1433 800 1485 1485   
 1838 499 663 663   
 1540 31 2009 2009   
 2203 1712 2176 2176   
 953 286 1312 1312   
 1617 170 1594 1594   
 829 76 258 258   
 1305 284 1291 1291   
 1973 429 830 830   
 1792 1351 1555 1555   
 1815 742 1632 1632   
 2124 810 1404 1404   
 2209 948 994 994   
 530 32 2088 2088   
 2213 1756 2044 2044   
 2029 514 604 604   
 1852 944 1029 1029   
 793 413 962 962   
 1622 272 1305 1305   
 441 109 190 190   
 295 109 1871 1871   
 336 135 1794 1794   
 1788 16 2041 2041   
 1389 1249 1874 1874   
 1386 966 1007 1007   
 650 623 2070 2070   
 1498 523 619 619   
 1644 1245 1868 1868   
 2132 1811 1901 1901   
 357 13 490 490   
 1476 643 1947 1947   
 600 16 460 460   
 581 128 129 129   
 1557 213 1483 1483   
 1826 1764 2057 2057   
 2035 908 1124 1124   
 698 87 243 243   
 907 779 1598 1598   
 2161 1149 2106 2106   
 2091 768 1540 1540   
 1234 1139 2209 2209   
 598 205 1586 1586   
 1563 733 1688 1688   
 1894 285 1254 1254   
 2090 792 1470 1470   
 1268 735 1707 1707   
 151 90 280 280   
 278 207 1608 1608   
 686 569 2229 2229   
 1844 153 1636 1636   
 1715 594 2081 2081   
 1092 57 1983 1983   
 2097 1712 2203 2203   
 1796 411 906 906   
 1275 360 1081 1081   
 1942 1191 2013 2013   
 1538 739 1676 1676   
 1982 909 1136 1136   
 1688 733 1685 1685   
 1794 334 1118 1118   
 892 467 831 831   
 2130 778 1515 1515   
 496 383 1079 1079   
 642 129 133 133   
 2193 556 2156 2156   
 924 838 1430 1430   
 1552 170 1617 1617   
 2180 164 1587 1587   
 1220 627 2027 2027   
 1920 279 1279 1279   
 835 693 1875 1875   
 1507 240 1423 1423   
 2109 709 1727 1727   
 427 234 1526 1526   
 1464 1254 1870 1870   
 530 38 2094 2094   
 1622 59 272 272   
 1327 507 702 702   
 951 656 1980 1980   
 1618 1149 2161 2161   
 1664 156 1649 1649   
 1902 79 1862 1862   
 1276 566 2204 2204   
 223 31 2137 2137   
 204 184 1690 1690   
 1895 613 2019 2019   
 2106 1149 2127 2127   
 1508 381 1018 1018   
 1496 1272 1824 1824   
 1813 953 1032 1032   
 544 108 209 209   
 2123 546 2200 2200   
 1487 1402 1464 1464   
 1819 884 1240 1240   
 826 724 1791 1791   
 1203 86 230 230   
 968 680 1912 1912   
 380 82 1981 1981   
 1471 911 1186 1186   
 1713 292 1269 1269   
 1695 624 2014 2014   
 2116 21 352 352   
 1577 284 1305 1305   
 2142 794 1490 1490   
 1868 1245 1883 1883   
 749 371 1113 1113   
 680 98 1912 1912   
 2202 502 666 666   
 1652 1154 2160 2160   
 1885 1820 1929 1929   
 883 869 1362 1362   
 569 528 714 714   
 975 107 1863 1863   
 558 282 1401 1401   
 751 537 676 676   
 75 9 560 560   
 2200 546 2210 2210   
 2052 556 2193 2193   
 699 440 935 935   
 480 334 1248 1248   
 984 787 1602 1602   
 981 373 1095 1095   
 1422 83 238 238   
 2193 777 1541 1541   
 1654 1253 1884 1884   
 1789 1282 1791 1791   
 1163 84 255 255   
 1855 505 693 693   
 1266 814 1506 1506   
 1478 194 1587 1587   
 2218 561 2170 2170   
 2084 1340 1611 1611   
 526 430 987 987   
 1243 519 702 702   
 1354 58 1998 1998   
 660 283 1400 1400   
 1138 136 1776 1776   
 844 339 1215 1215   
 1383 34 2065 2065   
 1763 79 1902 1902   
 1413 1298 1781 1781   
 1284 55 2012 2012   
 1501 93 210 210   
 1075 102 215 215   
 1875 936 1106 1106   
 1171 787 1600 1600   
 2176 1730 2184 2184   
 1016 748 1731 1731   
 1462 1282 1827 1827   
 1473 1374 1569 1569   
 842 566 595 595   
 1145 517 721 721   
 1888 280 1317 1317   
 1283 661 1974 1974   
 2034 379 1019 1019   
 1939 610 2060 2060   
 1126 493 786 786   
 1956 1841 1893 1893   
 436 259 1493 1493   
 1339 751 1701 1701   
 1397 389 1043 1043   
 1466 667 1950 1950   
 1252 451 889 889   
 1869 47 324 324   
 476 43 2124 2124   
 1545 23 2100 2100   
 1575 647 1989 1989   
 2212 274 1318 1318   
 1208 1173 2168 2168   
 316 96 1977 1977   
 147 43 476 476   
 1635 747 1695 1695   
 229 155 1807 1807   
 1925 276 1337 1337   
 2018 142 1710 1710   
 1621 843 1410 1410   
 1744 353 1116 1116   
 248 235 1584 1584   
 1687 674 1913 1913   
 625 593 2225 2225   
 1906 70 1934 1934   
 742 442 951 951   
 1998 58 291 291   
 859 183 1686 1686   
 643 81 326 326   
 1891 273 1353 1353   
 1531 139 1755 1755   
 575 349 1226 1226   
 1031 758 1715 1715   
 1307 22 2130 2130   
 1697 85 1908 1908   
 472 116 1907 1907   
 1920 1279 1816 1816   
 2210 1729 2200 2200   
 1391 1245 1962 1962   
 479 199 1673 1673   
 1458 150 1735 1735   
 675 76 344 344   
 998 218 1583 1583   
 1188 114 190 190   
 2111 321 1194 1194   
 2149 156 1664 1664   
 2226 1733 2191 2191   
 1923 163 1667 1667   
 522 434 1001 1001   
 1934 70 1942 1942   
 1366 1270 1892 1892   
 492 388 1129 1129   
 501 28 2178 2178   
 1343 116 1847 1847   
 599 257 1504 1504   
 1874 849 1389 1389   
 1727 964 1060 1060   
 1361 62 2013 2013   
 1997 19 416 416   
 1378 1350 1669 1669   
 2183 1729 2210 2210   
 1480 874 1349 1349   
 2200 591 2123 2123   
 2196 545 579 579   
 1483 1237 1987 1987   
 1649 379 1070 1070   
 2047 1139 2223 2223   
 1812 1200 2064 2064   
 1223 590 2201 2201   
 1189 198 1634 1634   
 1969 598 2122 2122   
 1134 912 1261 1261   
 2113 289 1301 1301   
 2122 1818 1969 1969   
 1566 858 1392 1392   
 1769 1252 1920 1920   
 1638 91 238 238   
 414 91 2008 2008   
 1830 51 2016 2016   
 190 109 295 295   
 2162 1279 1814 1814   
 1213 111 1882 1882   
 1470 980 1049 1049   
 1353 113 1866 1866   
 227 153 168 168   
 701 83 338 338   
 1386 811 1549 1549   
 2238 103 1832 1832   
 1477 1378 1597 1597   
 786 337 1267 1267   
 2188 613 2064 2064   
 1356 340 1214 1214   
 1822 10 2148 2148   
 355 130 1900 1900   
 1962 267 1391 1391   
 1043 389 1101 1101   
 1451 527 707 707   
 1318 420 996 996   
 573 178 1747 1747   
 1848 11 2147 2147   
 1593 171 1693 1693   
 1435 226 1550 1550   
 1099 479 861 861   
 2128 1402 1487 1487   
 1916 10 473 473   
 746 134 194 194   
 1857 208 1571 1571   
 903 893 1356 1356   
 1921 895 1271 1271   
 1850 213 1557 1557   
 1496 462 879 879   
 1671 38 2088 2088   
 1817 419 968 968   
 1803 195 1616 1616   
 1671 24 2128 2128   
 2232 617 2061 2061   
 2101 1364 1599 1599   
 1513 1342 1708 1708   
 1981 725 1775 1775   
 1970 246 1458 1458   
 1121 807 1600 1600   
 1852 1167 2177 2177   
 1996 21 2116 2116   
 1810 766 1665 1665   
 1274 467 892 892   
 1534 565 596 596   
 1191 909 1290 1290   
 1916 1767 2148 2148   
 765 216 1638 1638   
 1660 296 1342 1342   
 1572 589 2202 2202   
 1591 431 961 961   
 952 212 1637 1637   
 1060 964 1143 1143   
 600 203 1689 1689   
 706 239 1581 1581   
 832 64 2083 2083   
 991 331 1287 1287   
 1929 1805 2048 2048   
 1327 586 2233 2233   
 848 61 2093 2093   
 1024 32 489 489   
 1509 316 1295 1295   
 179 144 1893 1893   
 1868 655 2005 2005   
 1992 929 1180 1180   
 1883 1245 1966 1966   
 1325 762 1723 1723   
 1950 833 1466 1466   
 1802 1339 1701 1701   
 1696 240 1507 1507   
 815 254 1535 1535   
 1439 57 2062 2062   
 1413 883 1362 1362   
 682 20 557 557   
 1503 234 1542 1542   
 2092 1389 1549 1549   
 290 16 600 600   
 1758 63 343 343   
 2059 1325 1723 1723   
 1599 41 2101 2101   
 1614 1292 1853 1853   
 1621 1410 1525 1525   
 837 836 1548 1548   
 1082 209 1648 1648   
 1424 776 1678 1678   
 1516 502 799 799   
 1124 175 1741 1741   
 2128 853 1402 1402   
 807 235 1600 1600   
 576 405 1122 1122   
 1000 988 1096 1096   
 1827 1164 2206 2206   
 2106 166 1694 1694   
 1904 854 1417 1417   
 1584 504 790 790   
 1050 461 938 938   
 1804 1204 2097 2097   
 1011 722 1880 1880   
 1935 138 1785 1785   
 2125 960 1090 1090   
 1879 445 913 913   
 712 630 2170 2170   
 1237 213 1631 1631   
 1666 1178 2186 2186   
 803 298 1424 1424   
 1399 923 1258 1258   
 634 168 1806 1806   
 1570 717 1857 1857   
 892 831 1568 1568   
 1902 739 1763 1763   
 1278 1189 2186 2186   
 1498 313 1322 1322   
 1444 1187 2179 2179   
 1488 515 772 772   
 553 36 531 531   
 2204 234 1503 1503   
 863 327 1329 1329   
 1343 707 1907 1907   
 1816 1279 1887 1887   
 836 226 1634 1634   
 1297 1178 2223 2223   
 1140 533 749 749   
 627 345 1299 1299   
 913 276 1488 1488   
 2102 894 1296 1296   
 406 123 1965 1965   
 1542 427 1001 1001   
 1160 613 2188 2188   
 729 670 2075 2075   
 1338 961 1158 1158   
 1194 804 1633 1633   
 2118 1153 2231 2231   
 1834 531 708 708   
 1861 1338 1722 1722   
 1382 28 501 501   
 1653 949 1172 1172   
 1678 71 2023 2023   
 1725 608 2164 2164   
 1109 415 1070 1070   
 168 153 226 226   
 2212 1318 1751 1751   
 2206 1164 2194 2194   
 1616 195 1668 1668   
 395 262 1572 1572   
 1440 916 1286 1286   
 1543 1433 1489 1489   
 1950 667 1997 1997   
 929 917 1324 1324   
 1997 667 1993 1993   
 1895 1812 2064 2064   
 2089 95 253 253   
 1889 1383 1611 1611   
 1963 942 1176 1176   
 962 538 760 760   
 790 248 1584 1584   
 1516 661 2049 2049   
 1808 825 1536 1536   
 497 36 553 553   
 866 596 603 603   
 1959 947 1164 1164   
 2174 535 683 683   
 1232 534 755 755   
 640 149 1881 1881   
 1401 818 1588 1588   
 1239 883 1413 1413   
 1897 491 827 827   
 1669 468 904 904   
 531 36 555 555   
 1208 1205 2166 2166   
 2141 311 1304 1304   
 1879 297 1369 1369   
 238 91 414 414   
 1648 108 1925 1925   
 1510 1294 1889 1889   
 1847 756 1742 1742   
 1422 689 1982 1982   
 1805 65 2048 2048   
 950 750 1833 1833   
 2069 862 1415 1415   
 1528 132 197 197   
 736 283 1502 1502   
 2039 148 1780 1780   
 1745 1325 1783 1783   
 1643 1401 1588 1588   
 96 8 683 683   
 1082 652 2121 2121   
 1812 942 1200 1200   
 1394 144 179 179   
 1501 528 764 764   
 1341 851 1509 1509   
 1143 986 1133 1133   
 2098 19 500 500   
 2085 997 1028 1028   
 294 10 668 668   
 1479 959 1183 1183   
 1919 1203 2131 2131   
 1486 289 1434 1434   
 978 218 1675 1675   
 1015 711 1960 1960   
 1802 965 1141 1141   
 1277 82 2050 2050   
 1501 210 1658 1658   
 1023 495 898 898   
 2196 398 1065 1065   
 1398 903 1356 1356   
 876 33 2228 2228   
 2216 94 270 270   
 1199 810 1646 1646   
 377 115 2021 2021   
 1146 499 882 882   
 1540 914 1312 1312   
 1230 76 400 400   
 1541 482 896 896   
 673 581 684 684   
 1544 1236 2077 2077   
 553 63 497 497   
 1069 93 2039 2039   
 694 460 1018 1018   
 737 157 1872 1872   
 744 739 1902 1902   
 2203 1804 2097 2097   
 1353 185 1749 1749   
 1560 33 2180 2180   
 850 625 2225 2225   
 1261 68 426 426   
 1243 4 622 622   
 1882 111 249 249   
 2062 989 1068 1068   
 885 656 2144 2144   
 1505 120 1926 1926   
 1998 291 1403 1403   
 1275 1218 2157 2157   
 1806 570 634 634   
 1375 921 1319 1319   
 1500 1339 1792 1792   
 2014 981 1095 1095   
 549 99 393 393   
 1447 1000 1084 1084   
 800 757 1851 1851   
 2140 1383 1627 1627   
 894 356 1296 1296   
 886 48 526 526   
 1520 85 2042 2042   
 1898 608 2199 2199   
 1647 837 1548 1548   
 1226 349 1292 1292   
 1631 358 1237 1237   
 1536 976 1152 1152   
 1718 35 504 504   
 1798 147 165 165   
 1044 245 1615 1615   
 2120 649 2069 2069   
 2075 1206 2134 2134   
 1761 96 316 316   
 1975 1877 1913 1913   
 2136 313 1334 1334   
 1491 228 1635 1635   
 683 8 671 671   
 1007 911 1386 1386   
 1863 107 1953 1953   
 1761 992 1094 1094   
 1031 348 1316 1316   
 839 172 176 176   
 899 705 2015 2015   
 2016 51 435 435   
 2161 703 1922 1922   
 1180 929 1324 1324   
 2053 1430 1511 1511   
 1298 770 1781 1781   
 1572 262 1535 1535   
 1450 122 275 275   
 1066 955 1256 1256   
 1961 1367 1691 1691   
 1455 567 689 689   
 1662 1208 2166 2166   
 1079 756 1847 1847   
 2124 762 1745 1745   
 2162 726 1854 1854   
 2105 799 1640 1640   
 275 122 364 364   
 549 100 2085 2085   
 1779 801 1657 1657   
 1811 50 2135 2135   
 1216 451 1026 1026   
 1080 763 1825 1825   
 1634 153 1844 1844   
 2199 608 2191 2191   
 2111 88 2004 2004   
 1559 737 1872 1872   
 1947 643 2112 2112   
 2077 666 2049 2049   
 2015 5 587 587   
 396 382 1280 1280   
 1970 37 498 498   
 1287 331 1359 1359   
 2073 1263 1990 1990   
 946 642 2195 2195   
 2078 1310 1854 1854   
 1714 32 530 530   
 1234 302 1457 1457   
 1821 67 416 416   
 795 533 847 847   
 1880 440 1011 1011   
 2052 609 2208 2208   
 997 744 1902 1902   
 654 477 1015 1015   
 669 315 1465 1465   
 891 100 393 393   
 2109 548 709 709   
 1924 1811 2132 2132   
 688 219 1742 1742   
 2173 865 1455 1455   
 1810 536 766 766   
 1524 1411 1624 1624   
 1468 617 2232 2232   
 1664 54 2149 2149   
 745 370 1298 1298   
 1573 533 795 795   
 1675 1454 1495 1495   
 1862 437 1028 1028   
 1218 138 1935 1935   
 2136 970 1151 1151   
 839 176 1858 1858   
 1301 78 2113 2113   
 317 206 1815 1815   
 1647 704 1986 1986   
 1953 107 299 299   
 1576 1449 1519 1519   
 1724 1401 1643 1643   
 1393 1387 1710 1710   
 2186 1189 2211 2211   
 394 187 196 196   
 474 330 1446 1446   
 1552 312 1419 1419   
 780 347 1371 1371   
 982 95 2093 2093   
 561 80 2170 2170   
 224 25 686 686   
 972 111 365 365   
 1412 569 714 714   
 855 86 455 455   
 1161 876 1515 1515   
 1722 415 1109 1109   
 1866 1000 1096 1096   
 1625 268 1546 1546   
 2038 1208 2168 2168   
 494 135 336 336   
 1248 252 1620 1620   
 1071 110 2043 2043   
 2117 106 300 300   
 2187 425 1051 1051   
 1456 350 1315 1315   
 1972 547 740 740   
 1112 572 732 732   
 2207 172 1777 1777   
 1853 1412 1614 1614   
 664 268 1625 1625   
 878 5 705 705   
 1986 24 559 559   
 1358 1343 1847 1847   
 619 313 1498 1498   
 1041 490 973 973   
 1038 725 1981 1981   
 2050 82 380 380   
 1542 1001 1125 1125   
 2191 608 2226 2226   
 880 210 1774 1774   
 1861 282 1497 1497   
 708 195 1834 1834   
 2110 125 1924 1924   
 785 159 1928 1928   
 1980 926 1313 1313   
 1390 155 1890 1890   
 1274 858 1566 1566   
 683 671 2174 2174   
 1486 1295 1977 1977   
 1037 142 287 287   
 782 151 280 280   
 1193 72 483 483   
 967 44 583 583   
 1971 54 2150 2150   
 1896 520 832 832   
 2176 1790 2203 2203   
 404 205 1833 1833   
 863 402 1227 1227   
 1535 807 1699 1699   
 1001 434 1125 1125   
 1329 327 1405 1405   
 256 24 704 704   
 896 653 2215 2215   
 630 84 2170 2170   
 1970 29 554 554   
 1835 12 616 616   
 2101 907 1364 1364   
 746 35 631 631   
 546 74 2210 2210   
 1305 272 1577 1577   
 1370 109 2037 2037   
 1423 240 1654 1654   
 139 77 2233 2233   
 1924 761 1811 1811   
 1478 164 200 200   
 2162 1310 1887 1887   
 1266 808 1723 1723   
 1497 1338 1861 1861   
 1445 774 1810 1810   
 2096 189 1754 1754   
 1077 458 1066 1066   
 729 130 355 355   
 2088 38 530 530   
 840 374 1314 1314   
 1607 340 1356 1356   
 2155 1002 1092 1092   
 2015 874 1480 1480   
 1236 64 520 520   
 1057 167 230 230   
 550 154 303 303   
 1518 859 1561 1561   
 1934 1903 1906 1906   
 1977 289 1486 1486   
 2145 220 1672 1672   
 729 355 1387 1387   
 1377 60 525 525   
 123 80 561 561   
 1441 384 1246 1246   
 1636 153 227 227   
 1975 1322 1877 1877   
 542 495 1023 1023   
 1985 1299 1948 1948   
 1132 89 2132 2132   
 1321 152 1926 1926   
 1444 1010 1130 1130   
 2058 40 534 534   
 231 208 1857 1857   
 1679 669 2127 2127   
 1265 1241 2171 2171   
 1472 1277 2050 2050   
 1704 921 1375 1375   
 526 113 430 430   
 925 331 1445 1445   
 1106 115 377 377   
 1003 801 1779 1779   
 1555 1351 1838 1838   
 1413 954 1298 1298   
 1822 288 1507 1507   
 2199 252 1581 1581   
 115 56 639 639   
 866 603 699 699   
 1724 322 1414 1414   
 1872 1443 1559 1559   
 1926 287 1505 1505   
 1892 40 551 551   
 133 128 2102 2102   
 2197 378 1216 1216   
 1725 45 2226 2226   
 1669 1350 1836 1836   
 2164 1898 1916 1916   
 1355 99 415 415   
 1015 659 2214 2214   
 1599 1364 1800 1800   
 913 772 1879 1879   
 943 485 1030 1030   
 538 413 1251 1251   
 1854 684 2078 2078   
 1622 329 1406 1406   
 1813 819 1670 1670   
 1181 281 1586 1586   
 2122 1345 1818 1818   
 1532 759 1874 1874   
 846 77 532 532   
 1253 240 1696 1696   
 1633 88 2111 2111   
 851 316 1509 1509   
 1467 1315 1955 1955   
 1556 124 2011 2011   
 1405 948 1329 1329   
 1484 675 2138 2138   
 1286 983 1241 1241   
 1632 1313 1952 1952   
 1336 446 1100 1100   
 672 329 1488 1488   
 1446 696 2087 2087   
 1087 841 1668 1668   
 684 581 783 783   
 484 73 577 577   
 2212 121 297 297   
 1849 212 1737 1737   
 2006 1448 1547 1547   
 1435 168 226 226   
 1585 740 1945 1945   
 1103 835 1691 1691   
 1248 334 1432 1432   
 271 185 273 273   
 1202 278 1608 1608   
 1890 155 229 229   
 1090 911 1471 1471   
 1145 721 2038 2038   
 803 79 2217 2217   
 1877 821 1674 1674   
 403 222 1833 1833   
 459 229 1807 1807   
 916 743 1991 1991   
 527 169 1976 1976   
 1068 716 2062 2062   
 1707 735 1958 1958   
 991 74 546 546   
 723 130 2075 2075   
 998 142 2018 2018   
 1749 610 632 632   
 909 70 562 562   
 1517 1332 1917 1917   
 1646 408 1199 1199   
 1161 778 1865 1865   
 1834 195 1803 1803   
 1157 605 699 699   
 1159 860 1624 1624   
 1777 172 1873 1873   
 1773 1449 1576 1576   
 2172 243 1639 1639   
 993 392 1302 1302   
 2141 1469 1492 1492   
 474 161 330 330   
 2051 1326 1897 1897   
 1738 1436 1618 1618   
 1439 1314 1983 1983   
 1585 487 1004 1004   
 937 875 1607 1607   
 1612 137 1991 1991   
 879 462 1119 1119   
 1017 358 1398 1398   
 2224 592 665 665   
 1067 149 323 323   
 1012 277 1643 1643   
 1893 144 1956 1956   
 550 303 1605 1605   
 607 246 1757 1757   
 1557 191 1850 1850   
 2093 95 2089 2089   
 606 521 993 993   
 781 374 1376 1376   
 606 98 521 521   
 1742 1358 1847 1847   
 1648 456 1082 1082   
 662 350 1456 1456   
 765 200 216 216   
 1537 184 204 204   
 2113 78 2142 2142   
 2108 908 1429 1429   
 764 148 2039 2039   
 1505 287 1583 1583   
 318 208 231 231   
 1986 837 1647 1647   
 1113 371 1364 1364   
 1899 1881 2035 2035   
 2138 305 1484 1484   
 761 614 720 720   
 2132 89 2110 2110   
 1527 715 2057 2057   
 1783 810 1745 1745   
 994 948 1405 1405   
 968 625 680 680   
 1123 478 1076 1076   
 1896 832 1672 1672   
 1033 892 1568 1568   
 1823 72 516 516   
 1420 106 2117 2117   
 797 369 1403 1403   
 564 399 1339 1339   
 1958 735 1968 1968   
 1881 149 283 283   
 1480 732 2015 2015   
 1646 810 1760 1760   
 858 372 1392 1392   
 2174 671 2143 2143   
 1797 553 819 819   
 790 504 1040 1040   
 580 241 1796 1796   
 1107 822 1765 1765   
 215 102 551 551   
 881 255 1731 1731   
 2144 127 2006 2006   
 1577 157 284 284   
 1479 604 706 706   
 1192 75 560 560   
 366 214 1890 1890   
 1714 530 897 897   
 1891 1353 1866 1866   
 1852 1009 1167 1167   
 1167 1009 1221 1221   
 1908 85 477 477   
 854 141 391 391   
 1721 888 1537 1537   
 615 167 2013 2013   
 393 100 549 549   
 1202 489 1054 1054   
 1794 135 334 334   
 2204 461 1050 1050   
 1797 63 553 553   
 1556 1412 1732 1732   
 794 180 293 293   
 1771 924 1430 1430   
 1948 1299 2022 2022   
 1798 165 257 257   
 2233 77 2159 2159   
 1591 961 1338 1338   
 1344 201 1863 1863   
 1960 916 1440 1440   
 1088 800 1851 1851   
 1517 999 1235 1235   
 1860 915 1450 1450   
 1624 860 1629 1629   
 681 193 271 271   
 1435 160 301 301   
 1530 1421 1716 1716   
 1926 152 287 287   
 886 526 987 987   
 2022 1871 2079 2079   
 2104 1228 2222 2222   
 2166 1856 2114 2114   
 1563 436 1175 1175   
 1695 45 624 624   
 799 296 1640 1640   
 474 389 1397 1397   
 1428 1281 2123 2123   
 1682 1013 1184 1184   
 760 538 963 963   
 2028 338 1422 1422   
 2217 79 2163 2163   
 1415 131 2069 2069   
 771 66 637 637   
 1476 408 1264 1264   
 1930 179 1893 1893   
 1659 954 1362 1362   
 2147 1360 1848 1848   
 1640 296 1582 1582   
 2023 1424 1678 1678   
 1472 980 1306 1306   
 1116 838 1744 1744   
 255 84 630 630   
 2063 20 682 682   
 1148 727 2083 2083   
 1454 971 1335 1335   
 2143 743 1960 1960   
 782 565 891 891   
 1043 94 2216 2216   
 1113 907 1547 1547   
 1655 123 406 406   
 1684 459 1117 1117   
 2215 163 1923 1923   
 1079 116 472 472   
 930 202 239 239   
 1964 310 1521 1521   
 1760 810 1783 1783   
 1255 49 662 662   
 1032 819 1813 1813   
 2085 1028 1122 1122   
 2150 54 576 576   
 2210 74 2192 2192   
 1276 1050 1121 1121   
 816 442 1232 1232   
 1717 145 2019 2019   
 2164 473 1053 1053   
 798 127 2144 2144   
 1466 1321 2024 2024   
 1561 973 1329 1329   
 2065 1249 2185 2185   
 1484 629 675 675   
 524 405 1365 1365   
 1421 192 1913 1913   
 1991 137 2025 2025   
 1526 566 842 842   
 455 86 621 621   
 1936 390 1300 1300   
 1617 312 1552 1552   
 2013 167 1942 1942   
 2036 396 1280 1280   
 1679 949 1399 1399   
 1719 1265 2171 2171   
 1747 178 1931 1931   
 1178 478 1123 1123   
 855 511 1059 1059   
 1391 177 1966 1966   
 1439 401 1314 1314   
 628 177 2026 2026   
 2055 1933 1938 1938   
 1986 559 837 837   
 1073 630 712 712   
 631 272 1753 1753   
 2209 994 1234 1234   
 522 207 278 278   
 1362 954 1413 1413   
 890 35 746 746   
 1362 869 1659 1659   
 1296 133 2102 2102   
 1186 270 1719 1719   
 1637 212 1849 1849   
 556 134 2156 2156   
 1380 1310 2078 2078   
 425 183 2030 2030   
 1908 481 1064 1064   
 1673 1017 1207 1207   
 413 292 1713 1713   
 1040 636 701 701   
 475 384 1441 1441   
 1545 125 2110 2110   
 257 165 417 417   
 1026 451 1215 1215   
 777 341 1541 1541   
 1361 567 865 865   
 363 121 2212 2212   
 931 143 429 429   
 1022 433 1262 1262   
 1631 213 1850 1850   
 732 572 899 899   
 400 76 675 675   
 2037 109 441 441   
 1153 95 2231 2231   
 2025 983 1286 1286   
 1956 144 2027 2027   
 1537 260 1721 1721   
 426 5 878 878   
 682 409 1360 1360   
 2031 259 1688 1688   
 1731 748 2007 2007   
 1462 826 1791 1791   
 1060 723 2134 2134   
 1168 439 1240 1240   
 1881 736 2035 2035   
 1782 1468 1609 1609   
 1356 893 1607 1607   
 1512 1027 1200 1200   
 673 101 581 581   
 805 791 1952 1952   
 2047 1034 1139 1139   
 2045 306 1562 1562   
 1711 145 372 372   
 1074 517 1047 1047   
 721 517 1074 1074   
 979 138 452 452   
 1609 1468 1627 1627   
 1147 158 2055 2055   
 1807 155 337 337   
 2057 1494 1527 1527   
 2188 1025 1160 1160   
 1188 190 295 295   
 1716 1330 2010 2010   
 258 76 700 700   
 899 572 901 901   
 1549 966 1386 1386   
 2065 368 1383 1383   
 1534 866 1676 1676   
 1475 131 2116 2116   
 1258 181 315 315   
 854 391 1417 1417   
 1282 1048 1164 1164   
 1983 1314 2040 2040   
 1119 860 1726 1726   
 1752 1036 1163 1163   
 1659 869 1660 1660   
 2167 366 1385 1385   
 1084 113 526 526   
 2086 385 1333 1333   
 925 409 1359 1359   
 1806 301 1608 1608   
 1123 827 1832 1832   
 681 271 1782 1782   
 1519 755 2020 2020   
 176 172 2108 2108   
 1523 825 1808 1808   
 515 329 1622 1622   
 932 317 1626 1626   
 1428 591 822 822   
 1395 99 549 549   
 404 222 1953 1953   
 2134 723 2075 2075   
 1246 231 1857 1857   
 720 614 809 809   
 1135 1067 1131 1131   
 1939 839 1736 1736   
 2013 62 615 615   
 593 543 1023 1023   
 1018 460 1222 1222   
 1160 1025 1255 1255   
 1472 1325 2059 2059   
 965 45 747 747   
 173 42 814 814   
 1577 272 1718 1718   
 1194 321 1602 1602   
 2169 453 1154 1154   
 983 137 2151 2151   
 1887 1279 2162 2162   
 1835 81 579 579   
 1804 1027 1204 1204   
 441 190 370 370   
 438 401 1439 1439   
 1810 97 536 536   
 418 369 1529 1529   
 828 224 251 251   
 959 135 494 494   
 1839 588 812 812   
 751 126 537 537   
 1675 1495 1579 1579   
 2142 78 571 571   
 1259 186 323 323   
 1091 214 1929 1929   
 2235 387 1341 1341   
 194 134 556 556   
 1713 1017 1251 1251   
 271 193 2060 2060   
 1819 439 1227 1227   
 2060 185 271 271   
 1307 492 1129 1129   
 577 208 318 318   
 1783 1325 2050 2050   
 1261 426 1308 1308   
 1582 296 1660 1660   
 2043 703 2161 2161   
 1977 96 535 535   
 1564 60 677 677   
 1200 942 1512 1512   
 1960 711 2143 2143   
 301 160 2152 2152   
 610 185 2060 2060   
 2071 859 1686 1686   
 1610 71 638 638   
 1537 204 260 260   
 1008 359 1520 1520   
 2058 206 215 215   
 1792 399 1351 1351   
 2152 1024 1202 1202   
 1215 451 1252 1252   
 1072 821 1877 1877   
 1539 738 2100 2100   
 2004 88 562 562   
 521 186 392 392   
 1119 462 1229 1229   
 1198 903 1631 1631   
 1400 1067 1135 1135   
 2166 802 1856 1856   
 1754 189 1967 1967   
 730 673 684 684   
 2135 1042 1151 1151   
 665 309 1700 1700   
 1297 478 1178 1178   
 1264 81 643 643   
 611 425 1373 1373   
 1547 907 1598 1598   
 1182 87 633 633   
 932 879 1726 1726   
 699 605 866 866   
 718 59 753 753   
 1250 1086 1095 1095   
 748 221 286 286   
 1586 943 1492 1492   
 926 805 1952 1952   
 555 187 394 394   
 1148 644 727 727   
 1863 403 1344 1344   
 1953 222 1863 1863   
 1636 905 1602 1602   
 2060 193 1939 1939   
 1048 25 828 828   
 2125 1471 1628 1628   
 1721 260 1766 1766   
 1929 214 1885 1885   
 609 237 1923 1923   
 1959 450 1211 1211   
 2167 552 910 910   
 669 166 2127 2127   
 2036 1436 1738 1738   
 587 5 927 927   
 2069 131 2120 2120   
 1514 103 568 568   
 2088 1459 1671 1671   
 1975 995 1322 1322   
 1501 764 2039 2039   
 1623 103 2238 2238   
 2116 352 1475 1475   
 1932 1460 1682 1682   
 1507 1423 1822 1822   
 1924 614 761 761   
 360 189 2096 2096   
 813 94 659 659   
 1709 108 544 544   
 817 118 582 582   
 1289 1062 1180 1180   
 2011 412 1323 1323   
 1778 306 1646 1646   
 1376 46 758 758   
 1075 206 317 317   
 842 595 905 905   
 1329 948 1518 1518   
 1432 959 1479 1479   
 1846 315 1619 1619   
 1276 105 595 595   
 535 96 683 683   
 1913 192 1975 1975   
 1130 817 1918 1918   
 1052 340 1607 1607   
 1563 52 733 733   
 1947 361 1476 1476   
 1070 415 1395 1395   
 1996 1958 1968 1968   
 1142 881 1731 1731   
 1293 147 476 476   
 1328 232 233 233   
 783 775 2078 2078   
 1024 489 1202 1202   
 1275 189 360 360   
 1885 752 2066 2066   
 586 139 2233 2233   
 2112 312 1617 1617   
 2056 159 384 384   
 1519 618 798 798   
 442 206 2058 2058   
 1800 912 1599 1599   
 2150 576 873 873   
 2005 655 678 678   
 910 335 1639 1639   
 992 851 1842 1842   
 1780 1491 1635 1635   
 1112 1 919 919   
 944 299 1747 1747   
 696 191 2087 2087   
 1534 596 866 866   
 1094 992 1427 1427   
 1975 192 308 308   
 999 928 1619 1619   
 1606 1036 1253 1253   
 2067 211 1918 1918   
 2073 290 1689 1689   
 251 224 349 349   
 1583 218 1940 1940   
 1673 199 1987 1987   
 2074 1022 1262 1262   
 1171 235 248 248   
 1751 1318 2126 2126   
 1980 417 1331 1331   
 1602 321 1636 1636   
 1007 637 796 796   
 716 673 730 730   
 1888 1317 2119 2119   
 2157 433 1275 1275   
 1499 492 1170 1170   
 728 645 797 797   
 2129 1307 2130 2130   
 1753 59 718 718   
 1814 726 2162 2162   
 956 87 698 698   
 1842 387 1431 1431   
 505 408 1476 1476   
 2137 510 1073 1073   
 1641 365 1511 1511   
 1360 409 1408 1408   
 1829 1301 2174 2174   
 1643 277 1771 1771   
 674 458 1330 1330   
 900 154 2178 2178   
 1743 519 1083 1083   
 319 282 1861 1861   
 1642 542 1023 1023   
 689 414 1455 1455   
 662 49 834 834   
 867 625 850 850   
 1470 792 1999 1999   
 571 180 2142 2142   
 875 66 771 771   
 2182 493 1126 1126   
 877 626 848 848   
 1155 176 2108 2108   
 1638 636 765 765   
 1256 768 2091 2091   
 1068 673 716 716   
 1770 499 1146 1146   
 680 625 867 867   
 2197 987 1376 1376   
 547 516 1193 1193   
 2019 145 454 454   
 2015 587 874 874   
 1533 506 1144 1144   
 1227 439 1344 1344   
 1198 602 893 893   
 1102 388 1499 1499   
 1674 50 761 761   
 1193 136 547 547   
 1854 1310 2162 2162   
 1970 1458 1735 1735   
 1926 120 541 541   
 1912 98 606 606   
 431 233 332 332   
 1658 880 1732 1732   
 744 100 695 695   
 1426 156 2149 2149   
 182 61 848 848   
 1371 53 780 780   
 1771 322 1643 1643   
 1741 92 640 640   
 1916 1898 2169 2169   
 1547 599 885 885   
 1998 418 1354 1354   
 1498 995 1417 1417   
 1279 279 1814 1814   
 498 246 1970 1970   
 752 214 366 366   
 1999 1019 1306 1306   
 988 788 2061 2061   
 1052 849 1874 1874   
 1106 936 1617 1617   
 1604 1085 1142 1142   
 2227 1416 1846 1846   
 1397 161 474 474   
 508 437 1424 1424   
 1042 50 821 821   
 1235 880 1774 1774   
 999 601 928 928   
 606 265 1912 1912   
 1828 311 1680 1680   
 2018 971 1454 1454   
 1736 839 1858 1858   
 1181 236 281 281   
 1699 938 1572 1572   
 1853 1292 2229 2229   
 1692 1445 1810 1810   
 1584 235 254 254   
 893 602 937 937   
 1452 573 975 975   
 1062 33 876 876   
 930 150 548 548   
 1955 969 1467 1467   
 1022 189 433 433   
 1357 443 1347 1347   
 797 645 830 830   
 465 422 1477 1477   
 520 64 832 832   
 1263 225 1990 1990   
 1393 670 729 729   
 169 62 865 865   
 1819 13 884 884   
 659 162 2214 2214   
 1242 101 673 673   
 509 280 1888 1888   
 864 635 854 854   
 416 67 833 833   
 196 187 2182 2182   
 825 154 550 550   
 1638 83 701 701   
 1357 157 2175 2175   
 1826 1461 1764 1764   
 903 358 1631 1631   
 845 211 2067 2067   
 2128 1487 1671 1671   
 469 362 1651 1651   
 818 792 2090 2090   
 544 341 1709 1709   
 690 307 1801 1801   
 702 507 1243 1243   
 1821 288 1767 1767   
 1965 123 561 561   
 943 205 404 404   
 929 612 917 917   
 392 186 506 506   
 2236 1340 2084 2084   
 1251 1017 1398 1398   
 1657 801 2001 2001   
 2126 872 1751 1751   
 2008 91 658 658   
 780 53 856 856   
 1620 480 1248 1248   
 1257 1003 1442 1442   
 2127 166 2106 2106   
 1040 35 890 890   
 864 854 1904 1904   
 345 295 1871 1871   
 976 385 1558 1558   
 1489 962 1543 1543   
 1801 467 1274 1274   
 1849 921 1637 1637   
 344 76 829 829   
 1140 127 618 618   
 775 129 642 642   
 2205 910 1639 1639   
 1880 722 2230 2230   
 977 635 864 864   
 1326 236 298 298   
 1845 381 1508 1508   
 905 595 984 984   
 698 243 324 324   
 1735 150 514 514   
 1708 589 938 938   
 1116 353 1641 1641   
 1571 1005 1420 1420   
 1390 1091 1177 1177   
 500 351 1696 1696   
 1609 368 1567 1567   
 1595 98 680 680   
 1275 1081 1218 1218   
 1389 966 1549 1549   
 648 223 397 397   
 1629 1524 1624 1624   
 740 547 1138 1138   
 2225 593 898 898   
 1041 973 1561 1561   
 2110 1924 2132 2132   
 1302 392 1533 1533   
 1450 275 1860 1860   
 1869 367 1554 1554   
 1210 449 1381 1381   
 1139 1034 1373 1373   
 1999 980 1470 1470   
 744 695 739 739   
 1410 843 1909 1909   
 1789 1048 1282 1282   
 765 636 890 890   
 1531 457 1336 1336   
 1427 992 1481 1481   
 1828 545 1065 1065   
 2231 888 1721 1721   
 2075 670 713 713   
 540 186 521 521   
 622 519 1243 1243   
 372 145 646 646   
 1196 1062 1289 1289   
 1528 779 2101 2101   
 1029 2 1009 1009   
 672 276 1925 1925   
 2153 587 927 927   
 2059 980 1472 1472   
 1396 533 1140 1140   
 1566 1467 1801 1801   
 2087 191 386 386   
 1651 1382 2044 2044   
 1456 112 662 662   
 2041 1460 1788 1788   
 323 186 540 540   
 863 244 327 327   
 2154 1370 2037 2037   
 420 274 284 284   
 927 68 831 831   
 1675 998 1454 1454   
 2188 868 1790 1790   
 2163 1897 2217 2217   
 1999 792 2034 2034   
 1152 976 1558 1558   
 1457 478 1297 1297   
 1402 853 1894 1894   
 820 267 1949 1949   
 809 614 955 955   
 1633 804 2028 2028   
 1996 1968 2042 2042   
 2170 80 712 712   
 1717 112 646 646   
 1592 1461 1826 1826   
 2209 1373 2030 2030   
 1512 626 877 877   
 918 2 1029 1029   
 1858 594 941 941   
 1414 1093 1195 1195   
 1322 995 1498 1498   
 2117 320 1692 1692   
 270 94 813 813   
 1891 1468 1782 1782   
 1562 306 1778 1778   
 1219 1093 1213 1213   
 924 277 1917 1917   
 1168 201 439 439   
 997 100 744 744   
 1762 371 1573 1573   
 1435 301 1806 1806   
 1643 322 1724 1724   
 2224 917 1651 1651   
 2048 1085 1177 1177   
 1481 1010 1444 1444   
 898 593 1023 1023   
 1496 879 1825 1825   
 1407 182 486 486   
 1741 175 2151 2151   
 1985 1046 1299 1299   
 1144 506 1259 1259   
 230 167 615 615   
 2203 868 1804 1804   
 889 279 1920 1920   
 845 606 993 993   
 960 193 2165 2165   
 575 251 349 349   
 1057 855 1934 1934   
 1654 432 1423 1423   
 1216 48 886 886   
 190 114 770 770   
 1076 478 1345 1345   
 1871 1370 2079 2079   
 772 297 1879 1879   
 1192 560 1097 1097   
 2116 131 578 578   
 1669 447 1378 1378   
 1968 571 1008 1008   
 2204 1050 1276 1276   
 2187 183 425 425   
 2151 137 2234 2234   
 1677 1324 2224 2224   
 1261 912 1750 1750   
 1770 1462 1827 1827   
 1660 376 1582 1582   
 1924 125 614 614   
 778 303 1865 1865   
 1627 368 1609 1609   
 1755 139 586 586   
 1383 368 1627 1627   
 904 897 1831 1831   
 373 353 1744 1744   
 1605 778 2130 2130   
 1457 302 1818 1818   
 1203 143 621 621   
 1630 400 1525 1525   
 2175 443 1357 1357   
 1050 938 1699 1699   
 928 601 1012 1012   
 1064 352 1697 1697   
 1135 285 1894 1894   
 634 427 1526 1526   
 2205 752 2167 2167   
 638 398 1610 1610   
 2021 115 639 639   
 1925 108 672 672   
 1352 1093 1225 1225   
 1720 921 1704 1704   
 1048 828 2033 2033   
 1691 835 1961 1961   
 2143 671 743 743   
 1185 141 635 635   
 1099 199 479 479   
 1449 454 1396 1396   
 1065 311 1828 1828   
 227 168 634 634   
 1876 976 1536 1536   
 1637 20 952 952   
 2178 734 2233 2233   
 1878 1368 2099 2099   
 1238 258 1972 1972   
 1972 258 1914 1914   
 1493 259 1951 1951   
 1367 27 952 952   
 1897 1326 2217 2217   
 1782 273 1891 1891   
 712 80 852 852   
 2098 288 1821 1821   
 1873 839 1939 1939   
 2091 1066 1256 1256   
 937 66 875 875   
 1075 932 1726 1726   
 977 864 1938 1938   
 1231 247 2009 2009   
 909 562 1136 1136   
 1637 921 1720 1720   
 869 376 1660 1660   
 726 716 730 730   
 735 180 571 571   
 2148 288 1822 1822   
 2138 344 1655 1655   
 1171 248 338 338   
 1221 545 1167 1167   
 2178 28 900 900   
 1026 339 1759 1759   
 1172 949 1679 1679   
 2176 1473 1790 1790   
 963 538 1214 1214   
 1019 379 1649 1649   
 689 238 414 414   
 616 326 1835 1835   
 1723 808 2059 2059   
 1516 799 2105 2105   
 1085 65 881 881   
 1154 202 2160 2160   
 2066 752 2205 2205   
 1080 106 763 763   
 1581 202 453 453   
 330 66 937 937   
 2155 1983 2040 2040   
 1610 398 1562 1562   
 1126 196 2182 2182   
 1579 1495 1784 1784   
 1474 209 2121 2121   
 426 68 927 927   
 623 3 1099 1099   
 1992 612 929 929   
 1987 933 1673 1673   
 2230 856 1880 1880   
 1517 601 999 999   
 1727 607 964 964   
 1946 169 527 527   
 882 499 1351 1351   
 1175 436 1493 1493   
 852 223 2137 2137   
 1409 97 774 774   
 750 244 403 403   
 873 576 1122 1122   
 423 363 1751 1751   
 1686 183 2187 2187   
 775 642 946 946   
 1259 149 640 640   
 1890 229 366 366   
 955 125 738 738   
 771 637 966 966   
 1528 697 754 754   
 1506 42 934 934   
 535 289 1977 1977   
 1862 79 803 803   
 1000 44 967 967   
 2063 1360 2147 2147   
 1894 1035 1400 1400   
 1815 206 442 442   
 407 249 2103 2103   
 724 346 1791 1791   
 1595 867 1915 1915   
 1979 365 1641 1641   
 897 328 1831 1831   
 2043 110 703 703   
 1842 1010 1481 1481   
 1603 954 1659 1659   
 777 718 753 753   
 2028 1422 1982 1982   
 1097 233 2102 2102   
 1238 679 829 829   
 1549 811 2092 2092   
 707 309 1907 1907   
 2041 1013 1460 1460   
 1833 222 404 404   
 1443 529 1236 1236   
 383 275 364 364   
 1863 222 403 403   
 766 597 1089 1089   
 1708 1342 2237 2237   
 1782 271 273 273   
 2062 438 1439 1439   
 504 35 1040 1040   
 1040 701 790 790   
 1137 219 2146 2146   
 1143 130 723 723   
 2152 160 559 559   
 2108 172 2207 2207   
 2011 949 1653 1653   
 1037 152 670 670   
 1504 656 885 885   
 1057 86 855 855   
 2053 322 1771 1771   
 529 262 395 395   
 1572 1535 1699 1699   
 671 8 1114 1114   
 1001 207 522 522   
 525 509 1377 1377   
 421 250 2114 2114   
 1425 564 1141 1141   
 1611 1383 2140 2140   
 1317 263 332 332   
 824 282 319 319   
 1569 1025 1473 1473   
 1394 179 574 574   
 1465 315 1846 1846   
 2040 781 2155 2155   
 1109 319 1861 1861   
 1485 1088 1294 1294   
 995 308 1904 1904   
 1291 515 1305 1305   
 2094 1464 1870 1870   
 1021 888 1921 1921   
 2133 864 1904 1904   
 1155 245 2081 2081   
 2129 492 1307 1307   
 1288 259 2031 2031   
 1949 267 1962 1962   
 1205 802 2166 2166   
 2185 1389 2092 2092   
 1588 818 2090 2090   
 1444 1130 1187 1187   
 670 152 713 713   
 1230 400 1630 1630   
 1328 233 431 431   
 951 816 2144 2144   
 581 129 783 783   
 132 41 1071 1071   
 2202 395 1572 1572   
 1114 8 1094 1094   
 2177 299 1852 1852   
 925 710 791 791   
 1020 249 407 407   
 829 679 887 887   
 1203 230 2131 2131   
 1750 912 1800 1800   
 1191 70 909 909   
 1214 538 1251 1251   
 2226 965 1613 1613   
 1715 46 941 941   
 1946 418 1529 1529   
 484 318 1928 1928   
 1128 474 1446 1446   
 496 275 383 383   
 783 129 775 775   
 2002 1500 1792 1792   
 2213 915 1756 1756   
 2079 1370 2154 2154   
 448 435 1601 1601   
 871 250 421 421   
 2078 684 783 783   
 1103 693 835 835   
 988 119 788 788   
 1773 454 1449 1449   
 332 263 431 431   
 1298 719 745 745   
 2219 958 1640 1640   
 2088 1024 1459 1459   
 365 111 857 857   
 1523 507 1327 1327   
 284 157 737 737   
 618 127 798 798   
 2196 579 1061 1061   
 1896 996 1559 1559   
 826 148 724 724   
 1039 811 2165 2165   
 1864 632 941 941   
 1112 919 1840 1840   
 2081 245 347 347   
 982 895 1921 1921   
 878 705 820 820   
 1042 821 2136 2136   
 1045 177 628 628   
 1252 889 1920 1920   
 1206 713 773 773   
 1107 261 381 381   
 349 224 2229 2229   
 1542 234 427 427   
 1865 264 1992 1992   
 1739 1049 1416 1416   
 2046 862 1943 1943   
 1287 557 1201 1201   
 1840 572 1112 1112   
 1385 229 459 459   
 324 243 2172 2172   
 1892 486 1366 1366   
 1098 796 2216 2216   
 1636 321 1844 1844   
 1745 810 2124 2124   
 2042 1008 1520 1520   
 1649 1070 1365 1365   
 1300 225 2158 2158   
 2193 237 2052 2052   
 2227 928 1739 1739   
 1629 1119 1229 1229   
 966 637 1007 1007   
 2156 777 2193 2193   
 2149 1038 1426 1426   
 1038 54 990 990   
 1346 806 2171 2171   
 1855 476 1404 1404   
 1365 1070 1395 1395   
 1438 1 1112 1112   
 1497 558 1195 1195   
 2093 61 895 895   
 877 848 2089 2089   
 2017 904 1831 1831   
 1587 194 556 556   
 898 802 2225 2225   
 2159 77 846 846   
 1011 440 1564 1564   
 1193 483 1442 1442   
 1807 337 1795 1795   
 694 203 600 600   
 1580 126 751 751   
 1068 989 1663 1663   
 1858 941 1736 1736   
 922 118 817 817   
 1728 545 1221 1221   
 695 100 891 891   
 1095 373 1744 1744   
 1987 199 2190 2190   
 1150 971 1710 1710   
 2058 534 1232 1232   
 981 624 1053 1053   
 915 846 2099 2099   
 1447 44 1000 1000   
 1712 584 1111 1111   
 566 234 2204 2204   
 452 360 1839 1839   
 1858 176 594 594   
 1653 1436 2036 2036   
 1180 876 1992 1992   
 1319 921 1849 1849   
 2201 1111 1223 1223   
 1384 221 510 510   
 2014 624 981 981   
 1223 584 1153 1153   
 1195 1093 1352 1352   
 216 200 658 658   
 667 305 1993 1993   
 852 80 945 945   
 1681 635 977 977   
 1743 1531 1755 1755   
 621 143 784 784   
 1595 680 867 867   
 724 148 764 764   
 1365 405 1649 1649   
 1533 1144 1187 1187   
 1005 208 577 577   
 657 630 1073 1073   
 1159 102 860 860   
 2198 515 1291 1291   
 1271 314 1921 1921   
 1077 247 458 458   
 969 171 690 690   
 549 524 1395 1395   
 393 151 782 782   
 1366 182 626 626   
 927 831 2153 2153   
 2051 1076 1345 1345   
 890 636 1040 1040   
 1463 660 940 940   
 1771 1430 2053 2053   
 1597 465 1477 1477   
 1178 1123 1278 1278   
 308 192 685 685   
 1196 33 1062 1062   
 1791 346 1789 1789   
 1465 166 669 669   
 1766 823 2118 2118   
 1199 505 1404 1404   
 986 964 1757 1757   
 950 205 598 598   
 1788 475 1441 1441   
 1328 431 1591 1591   
 711 477 1520 1520   
 1657 1530 1779 1779   
 1579 978 1675 1675   
 1789 25 1048 1048   
 1854 726 730 730   
 1508 1018 1570 1570   
 2075 130 729 729   
 2111 2004 2095 2095   
 1056 304 307 307   
 1394 574 1188 1188   
 1041 859 2071 2071   
 1931 944 1747 1747   
 1772 1538 1748 1748   
 1255 1025 1569 1569   
 1513 461 1503 1503   
 1864 46 987 987   
 2004 611 1034 1034   
 855 325 1934 1934   
 902 314 1967 1967   
 1280 412 1653 1653   
 1855 1103 1293 1293   
 541 305 2024 2024   
 896 237 2193 2193   
 595 566 1276 1276   
 2226 45 965 965   
 1324 1120 1289 1289   
 930 239 514 514   
 1429 736 741 741   
 1753 134 746 746   
 2156 134 718 718   
 1205 721 802 802   
 1099 861 2070 2070   
 1688 436 1563 1563   
 343 89 985 985   
 616 312 326 326   
 1415 862 2046 2046   
 1504 257 417 417   
 2020 534 1270 1270   
 1938 864 2001 2001   
 1746 1523 1808 1808   
 1511 857 2053 2053   
 1749 185 610 610   
 1756 915 1860 1860   
 523 391 1787 1787   
 1308 1134 1261 1261   
 1407 486 1461 1461   
 1836 1521 1809 1809   
 384 159 785 785   
 2145 832 2083 2083   
 1665 1420 2117 2117   
 1845 536 1281 1281   
 429 143 830 830   
 2088 32 1024 1024   
 281 236 585 585   
 1739 1012 1588 1588   
 1022 902 1967 1967   
 1824 462 1496 1496   
 188 29 1183 1183   
 1691 17 1103 1103   
 500 288 2098 2098   
 1818 478 1457 1457   
 1763 1538 1772 1772   
 1073 712 852 852   
 1649 405 1664 1664   
 1608 207 570 570   
 1078 953 1813 1813   
 1220 295 345 345   
 1932 475 1460 1460   
 1708 461 1513 1513   
 1395 524 1365 1365   
 689 567 1290 1290   
 261 203 694 694   
 981 294 373 373   
 974 924 1917 1917   
 1200 868 2064 2064   
 820 705 901 901   
 1849 1104 1319 1319   
 598 281 2122 2122   
 1481 503 1427 1427   
 2127 1149 1172 1172   
 2061 788 2236 2236   
 728 291 2082 2082   
 1969 302 1954 1954   
 394 196 708 708   
 1584 254 443 443   
 1743 457 1531 1531   
 901 705 899 899   
 655 466 1596 1596   
 1228 1156 1226 1226   
 696 602 1198 1198   
 1403 728 797 797   
 823 590 1223 1223   
 1490 1434 2113 2113   
 1818 302 1969 1969   
 693 361 1875 1875   
 1954 731 750 750   
 1668 1604 1616 1616   
 460 16 1222 1222   
 557 20 1201 1201   
 2038 328 1870 1870   
 1800 371 1762 1762   
 1759 48 1026 1026   
 1111 584 1223 1223   
 2041 290 1990 1990   
 2144 656 951 951   
 1287 74 991 991   
 1611 1510 1889 1889   
 1364 371 1800 1800   
 1672 832 2145 2145   
 1318 274 420 420   
 1534 695 891 891   
 164 33 1196 1196   
 1547 885 2006 2006   
 1359 557 1287 1287   
 2156 718 777 777   
 1073 852 2137 2137   
 940 660 1035 1035   
 1295 316 1977 1977   
 2062 57 989 989   
 1964 1521 1836 1836   
 1688 259 436 436   
 923 124 880 880   
 1311 87 956 956   
 1687 720 809 809   
 1805 1553 1752 1752   
 522 278 2154 2154   
 1542 1125 1303 1303   
 793 292 413 413   
 635 141 854 854   
 320 300 2107 2107   
 834 49 1105 1105   
 1379 448 1601 1601   
 666 502 1516 1516   
 945 123 887 887   
 2053 857 2054 2054   
 1934 325 1903 1903   
 1054 489 1521 1521   
 563 342 1964 1964   
 1260 1134 1308 1308   
 2002 470 1500 1500   
 1621 120 843 843   
 249 111 972 972   
 510 221 657 657   
 1063 482 1541 1541   
 1952 1006 1632 1632   
 1941 588 1166 1166   
 1219 633 1093 1093   
 1440 659 1015 1015   
 1615 52 1044 1044   
 2000 942 1812 1812   
 1783 380 1760 1760   
 1251 413 1713 1713   
 1841 920 1893 1893   
 1762 1033 1568 1568   
 2171 806 2207 2207   
 1005 577 1272 1272   
 1134 110 912 912   
 1588 1012 1643 1643   
 1890 1091 1390 1390   
 1027 877 2089 2089   
 682 557 1359 1359   
 544 209 692 692   
 514 239 604 604   
 212 27 1233 1233   
 2089 848 2093 2093   
 1231 648 1055 1055   
 2135 354 1811 1811   
 1677 1120 1324 1324   
 230 86 1057 1057   
 1946 527 1354 1354   
 887 679 1004 1004   
 291 58 1137 1137   
 1061 306 2045 2045   
 1390 1177 1190 1190   
 734 154 825 825   
 784 241 580 580   
 789 118 922 922   
 2223 1139 1234 1234   
 1851 34 1088 1088   
 1940 1165 1179 1179   
 1307 1129 1333 1333   
 1764 486 1494 1494   
 1197 757 760 760   
 1757 246 498 498   
 1157 699 935 935   
 1337 276 445 445   
 2081 594 1155 1155   
 2079 310 1964 1964   
 824 319 2034 2034   
 1278 18 1189 1189   
 1867 575 1226 1226   
 595 105 984 984   
 1290 909 1982 1982   
 1926 541 1321 1321   
 1814 279 401 401   
 1760 380 1778 1778   
 1610 1562 1775 1775   
 117 53 1175 1175   
 1817 968 1768 1768   
 370 190 770 770   
 2117 300 320 320   
 579 81 1061 1061   
 1656 1044 1563 1563   
 1444 503 1481 1481   
 559 160 837 837   
 1268 180 735 735   
 842 227 634 634   
 698 324 356 356   
 2178 154 734 734   
 1087 195 708 708   
 1762 1568 1750 1750   
 561 351 1965 1965   
 2023 508 1424 1424   
 1355 415 1722 1722   
 856 117 935 935   
 851 387 1842 1842   
 1613 965 1802 1802   
 1748 605 1157 1157   
 2061 617 1096 1096   
 2010 333 1905 1905   
 1084 526 1447 1447   
 2022 345 1871 1871   
 69 26 1271 1271   
 1612 1094 1427 1427   
 1526 234 566 566   
 1244 67 1058 1058   
 2135 50 1042 1042   
 2173 309 1976 1976   
 1522 677 989 989   
 1244 1058 1565 1565   
 1523 734 825 825   
 1107 381 1845 1845   
 146 93 1069 1069   
 1775 1562 1778 1778   
 1313 926 1952 1952   
 326 312 2112 2112   
 1460 1013 1682 1682   
 632 430 1749 1749   
 1500 470 1580 1580   
 2174 359 1829 1829   
 1662 1173 1208 1208   
 1620 252 2191 2191   
 583 119 967 967   
 1820 1553 1805 1805   
 2179 503 1444 1444   
 2149 54 1038 1038   
 1893 920 1930 1930   
 1947 936 1875 1875   
 676 480 1620 1620   
 782 280 509 509   
 1487 1464 2094 2094   
 1754 1592 1702 1702   
 872 423 1751 1751   
 1372 1110 1416 1416   
 2070 623 1099 1099   
 2092 1039 1567 1567   
 2215 653 1014 1014   
 2104 1156 1228 1228   
 1639 243 2221 2221   
 2050 380 1783 1783   
 2190 1483 1987 1987   
 709 246 607 607   
 1567 1039 1609 1609   
 614 125 955 955   
 532 77 1100 1100   
 991 546 1409 1409   
 1339 399 1792 1792   
 2054 1093 1414 1414   
 1711 533 1396 1396   
 1232 755 798 798   
 762 173 814 814   
 1491 148 826 826   
 1528 754 779 779   
 1796 241 2220 2220   
 307 304 2153 2153   
 1029 944 1931 1931   
 2175 1577 1718 1718   
 1376 758 781 781   
 1528 197 697 697   
 1979 432 1654 1654   
 303 154 900 900   
 1717 613 1160 1160   
 750 403 1833 1833   
 1434 289 2113 2113   
 1106 377 1875 1875   
 1347 529 1443 1443   
 1580 470 1589 1589   
 2173 1455 2080 2080   
 763 106 1005 1005   
 872 220 687 687   
 1231 223 648 648   
 1522 57 1092 1092   
 1905 333 1945 1945   
 1055 333 2010 2010   
 1207 1017 1713 1713   
 488 321 2095 2095   
 1354 527 1451 1451   
 1850 191 696 696   
 1347 262 529 529   
 1445 710 925 925   
 1990 290 2073 2073   
 1739 1416 2227 2227   
 1131 641 1135 1135   
 720 464 1674 1674   
 1564 677 1011 1011   
 1746 4 1243 1243   
 809 458 1687 1687   
 1669 904 2017 2017   
 1539 174 768 768   
 1331 926 1980 1980   
 957 931 1994 1994   
 1781 1169 1239 1239   
 804 338 2028 2028   
 1644 7 1245 1245   
 1074 850 2225 2225   
 890 194 765 765   
 1394 1188 1220 1220   
 543 419 1817 1817   
 1832 827 2238 2238   
 1399 124 923 923   
 2029 604 1183 1183   
 1868 444 1644 1644   
 242 39 1260 1260   
 1315 350 1955 1955   
 1811 354 1901 1901   
 467 307 2153 2153   
 162 94 1101 1101   
 2031 568 1288 1288   
 485 299 2177 2177   
 2165 193 681 681   
 1227 402 1819 1819   
 1477 563 1350 1350   
 1429 908 2035 2035   
 1672 872 2126 2126   
 2103 1553 1820 1820   
 709 548 1458 1458   
 1204 253 584 584   
 1291 274 2198 2198   
 471 335 2076 2076   
 1543 757 800 800   
 417 14 1331 1331   
 1546 268 2195 2195   
 1286 916 2025 2025   
 1242 673 1068 1068   
 743 671 1114 1114   
 1606 84 1036 1036   
 1101 94 1043 1043   
 1290 567 1361 1361   
 1237 933 1987 1987   
 934 257 599 599   
 514 150 930 930   
 2208 609 1170 1170   
 784 143 931 931   
 2001 864 2133 2133   
 657 255 630 630   
 1612 1427 2234 2234   
 967 119 988 988   
 1742 1137 1358 1358   
 2191 252 2199 2199   
 791 710 1006 1006   
 2022 342 1948 1948   
 1646 306 408 408   
 1802 564 1339 1339   
 1414 322 2054 2054   
 1684 552 1385 1385   
 1283 644 1148 1148   
 1145 285 517 517   
 1417 523 1498 1498   
 1211 947 1959 1959   
 101 75 1192 1192   
 1371 1044 1656 1656   
 1860 275 496 496   
 300 106 1080 1080   
 626 182 848 848   
 2124 173 762 762   
 1733 1613 1701 1701   
 1746 507 1523 1523   
 2172 367 1869 1869   
 1195 558 1414 1414   
 2125 1090 1471 1471   
 881 65 1163 1163   
 938 461 1708 1708   
 643 326 2112 2112   
 2025 916 1991 1991   
 1747 107 975 975   
 596 525 1564 1564   
 534 40 1270 1270   
 616 12 1348 1348   
 1103 17 1293 1293   
 1625 47 1162 1162   
 882 564 1425 1425   
 1513 30 1224 1224   
 1925 456 1648 1648   
 1006 320 2107 2107   
 1385 459 1684 1684   
 1939 960 1873 1873   
 845 265 606 606   
 972 365 1979 1979   
 2218 1606 1696 1696   
 1981 82 1038 1038   
 1202 301 2152 2152   
 2231 95 982 982   
 1512 942 1963 1963   
 1031 347 348 348   
 1764 1494 2057 2057   
 1767 288 2148 2148   
 1333 976 1876 1876   
 604 239 706 706   
 2048 65 1085 1085   
 287 142 998 998   
 835 377 1961 1961   
 2017 447 1669 1669   
 338 248 701 701   
 1507 288 500 500   
 2131 230 615 615   
 1627 1468 2140 2140   
 1026 48 1216 1216   
 2221 1182 1219 1219   
 1752 1553 1884 1884   
 1915 641 1131 1131   
 562 88 1136 1136   
 577 318 484 484   
 2106 2043 2161 2161   
 540 521 1595 1595   
 1072 313 2136 2136   
 1221 1009 1799 1799   
 1299 345 2022 2022   
 1093 633 1225 1225   
 2112 936 1947 1947   
 1182 633 1219 1219   
 1945 487 1585 1585   
 904 468 1714 1714   
 1176 942 2000 2000   
 1396 454 1711 1711   
 1390 1190 1267 1267   
 516 72 1193 1193   
 2052 237 609 609   
 875 771 849 849   
 1723 762 814 814   
 668 353 373 373   
 2159 846 2213 2213   
 1667 1102 1499 1499   
 1776 1003 1779 1779   
 267 15 1391 1391   
 1054 310 2154 2154   
 1724 558 1401 1401   
 1481 992 1842 1842   
 1846 1110 1465 1465   
 2085 100 997 997   
 1603 719 954 954   
 1976 865 2173 2173   
 1478 200 765 765   
 1336 1100 1531 1531   
 1028 997 1862 1862   
 253 95 1153 1153   
 1462 767 826 826   
 1016 221 748 748   
 1658 528 1501 1501   
 1236 520 1559 1559   
 2115 251 575 575   
 1576 1519 2020 2020   
 1796 906 2071 2071   
 2034 319 379 379   
 243 87 1182 1182   
 1121 1050 1699 1699   
 2154 310 2079 2079   
 1875 361 1947 1947   
 2141 1030 1680 1680   
 1313 951 1980 1980   
 1083 457 1743 1743   
 1301 289 535 535   
 1016 255 657 657   
 1755 586 1327 1327   
 898 421 1856 1856   
 2194 269 2206 2206   
 2015 732 899 899   
 2054 322 2053 2053   
 367 335 471 471   
 2057 1575 1826 1826   
 1885 407 1820 1820   
 2082 291 2146 2146   
 1244 773 833 833   
 865 567 1455 1455   
 381 261 694 694   
 1432 135 959 959   
 1289 1180 1324 1324   
 2011 124 949 949   
 1177 1085 1604 1604   
 1332 974 1917 1917   
 1867 51 1174 1174   
 1361 1191 1290 1290   
 2209 1139 1373 1373   
 1722 1158 1355 1355   
 2165 681 1039 1039   
 1644 444 1738 1738   
 2065 34 1209 1209   
 1832 18 1278 1278   
 375 357 411 411   
 985 89 1132 1132   
 1084 1000 1866 1866   
 1836 468 1669 1669   
 824 792 818 818   
 318 231 785 785   
 2044 469 1651 1651   
 749 533 1573 1573   
 2220 411 1796 1796   
 1194 787 804 804   
 2142 180 794 794   
 1790 868 2203 2203   
 1333 22 1307 1307   
 2168 328 2038 2038   
 1216 886 2197 2197   
 485 404 1953 1953   
 1734 647 1166 1166   
 2131 369 1919 1919   
 327 244 750 750   
 298 236 776 776   
 2009 31 1231 1231   
 1422 238 689 689   
 1497 282 558 558   
 768 174 914 914   
 1768 968 1912 1912   
 1029 1009 1852 1852   
 1873 172 839 839   
 2006 885 2144 2144   
 1222 717 1018 1018   
 264 28 1382 1382   
 2051 585 1326 1326   
 2064 868 2188 2188   
 1172 1149 1436 1436   
 2186 1178 1278 1278   
 1430 1116 1511 1511   
 2038 1205 1208 1208   
 537 334 480 480   
 1702 1592 1826 1826   
 1242 1068 1663 1663   
 1801 307 467 467   
 1685 733 940 940   
 1450 915 2099 2099   
 2198 274 2212 2212   
 1913 464 1687 1687   
 1953 299 485 485   
 1904 308 2133 2133   
 1680 311 2141 2141   
 1548 1514 2072 2072   
 1859 1635 1695 1695   
 1993 305 2138 2138   
 2081 1031 1715 1715   
 2226 1613 1733 1733   
 1289 658 1196 1196   
 1036 84 1163 1163   
 2079 342 2022 2022   
 2229 224 686 686   
 1313 742 951 951   
 1954 950 1969 1969   
 1403 369 1998 1998   
 825 550 1536 1536   
 1326 298 2217 2217   
 517 285 641 641   
 982 888 2231 2231   
 639 56 1285 1285   
 1398 1214 1251 1251   
 2083 64 1148 1148   
 1021 184 888 888   
 1046 627 1299 1299   
 1857 1089 1570 1570   
 1114 1094 1612 1612   
 1955 350 2012 2012   
 1200 1027 1804 1804   
 1473 1025 1790 1790   
 1716 1108 1530 1530   
 1515 876 2228 2228   
 1408 791 805 805   
 987 430 1864 1864   
 128 101 1192 1192   
 254 235 807 807   
 1703 1473 2184 2184   
 2087 1128 1446 1446   
 1317 332 2119 2119   
 1431 1010 1842 1842   
 383 364 424 424   
 1240 439 1819 1819   
 2122 585 1345 1345   
 1331 14 1363 1363   
 1554 367 2003 2003   
 2172 335 367 367   
 1126 786 841 841   
 2142 1490 2113 2113   
 1518 183 859 859   
 700 76 1230 1230   
 621 86 1203 1203   
 833 67 1244 1244   
 1332 146 974 974   
 1759 339 2068 2068   
 1853 569 1412 1412   
 803 437 1862 1862   
 675 344 2138 2138   
 1578 138 979 979   
 746 194 890 890   
 1870 328 2094 2094   
 1573 1033 1762 1762   
 1188 574 1453 1453   
 940 256 704 704   
 287 152 1037 1037   
 1976 169 865 865   
 1645 725 990 990   
 990 725 1038 1038   
 1342 296 2237 2237   
 1425 767 882 882   
 1305 515 1622 1622   
 1405 731 994 994   
 2135 1151 1388 1388   
 858 795 847 847   
 1885 214 752 752   
 1960 743 916 916   
 1522 722 1011 1011   
 1726 102 1075 1075   
 1448 1113 1547 1547   
 1259 92 1144 1144   
 1518 948 2030 2030   
 2160 1058 1652 1652   
 1603 30 1303 1303   
 1944 479 1673 1673   
 703 110 1134 1134   
 678 396 2005 2005   
 1700 309 2173 2173   
 1693 969 1955 1955   
 1681 977 1933 1933   
 1232 798 816 816   
 1701 1613 1802 1802   
 1117 459 1795 1795   
 1786 390 1936 1936   
 2171 1628 1719 1719   
 802 721 1074 1074   
 2180 2052 2208 2208   
 812 452 1839 1839   
 1417 995 1904 1904   
 2095 321 2111 2111   
 1569 49 1255 1255   
 1992 264 612 612   
 1586 281 598 598   
 397 223 852 852   
 1599 110 1071 1071   
 1706 1207 1269 1269   
 1635 228 747 747   
 1458 246 709 709   
 452 138 1081 1081   
 532 446 1878 1878   
 1317 90 1158 1158   
 1034 611 1373 1373   
 1541 896 2193 2193   
 2134 1206 1244 1244   
 1484 305 541 541   
 577 73 1272 1272   
 1425 228 767 767   
 633 87 1225 1225   
 993 211 845 845   
 2207 908 2108 2108   
 1884 1036 1752 1752   
 537 126 1118 1118   
 2184 1473 2176 2176   
 373 294 668 668   
 1634 198 836 836   
 1951 1127 1493 1493   
 1892 551 1494 1494   
 2065 1209 1249 1249   
 1718 272 631 631   
 1143 723 1060 1060   
 1497 1195 1338 1338   
 1917 277 601 601   
 1778 380 1981 1981   
 1964 342 2079 2079   
 1494 551 1527 1527   
 1933 977 1938 1938   
 2021 639 1233 1233   
 2232 2084 2140 2140   
 1776 136 1003 1003   
 2212 297 2198 2198   
 1235 181 923 923   
 891 565 1534 1534   
 2025 137 983 983   
 714 528 1658 1658   
 1876 22 1333 1333   
 1843 1482 2189 2189   
 1544 64 1236 1236   
 1855 693 1103 1103   
 2066 407 1885 1885   
 895 69 1271 1271   
 935 440 1880 1880   
 2152 559 1459 1459   
 1888 9 1377 1377   
 1314 374 2040 2040   
 1770 1146 1462 1462   
 2091 1540 2009 2009   
 1690 939 2074 2074   
 1419 616 1348 1348   
 1581 252 706 706   
 1059 511 1686 1686   
 1942 70 1191 1191   
 1884 1553 1988 1988   
 2046 578 1415 1415   
 931 241 784 784   
 1105 49 1320 1320   
 2122 281 585 585   
 496 362 469 469   
 2211 488 1666 1666   
 553 531 1670 1670   
 2105 958 1995 1995   
 1197 760 963 963   
 2187 1059 1686 1686   
 1274 795 858 858   
 2019 454 1773 1773   
 1540 768 914 914   
 1131 323 540 540   
 1908 1064 1697 1697   
 1002 722 1092 1092   
 2230 722 1002 1002   
 1507 500 1696 1696   
 1792 1555 2002 2002   
 1600 105 1121 1121   
 711 359 2143 2143   
 1260 703 1134 1134   
 1862 997 1902 1902   
 701 248 790 790   
 1306 980 1999 1999   
 1591 1195 1352 1352   
 1937 1623 1793 1793   
 592 362 472 472   
 745 719 1125 1125   
 1228 1226 1292 1292   
 496 469 1860 1860   
 1689 290 600 600   
 1948 342 422 422   
 2100 1115 1539 1539   
 2147 11 1367 1367   
 663 499 1770 1770   
 1995 1516 2105 2105   
 1393 142 1037 1037   
 1488 772 913 913   
 638 71 1304 1304   
 849 771 966 966   
 905 227 842 842   
 512 341 544 544   
 1860 469 1756 1756   
 2104 382 1978 1978   
 1866 113 1084 1084   
 2140 1468 2232 2232   
 569 346 528 528   
 1954 750 950 950   
 1157 117 1127 1127   
 1615 245 741 741   
 2090 1049 1739 1739   
 1988 972 1979 1979   
 2126 996 1896 1896   
 1847 116 1079 1079   
 1488 276 672 672   
 1033 795 892 892   
 1617 936 2112 2112   
 2034 792 824 824   
 1348 12 1437 1437   
 1737 639 1285 1285   
 1594 1106 1617 1617   
 529 395 2077 2077   
 1594 115 1106 1106   
 1810 1665 1692 1692   
 2164 1053 1725 1725   
 472 362 496 496   
 1063 341 512 512   
 1488 329 515 515   
 2125 1628 1777 1777   
 1081 360 452 452   
 1869 324 2172 2172   
 2232 2061 2236 2236   
 1354 418 1946 1946   
 588 518 1734 1734   
 198 18 1514 1514   
 661 428 1974 1974   
 1923 896 2215 2215   
 1140 618 1396 1396   
 1286 1241 1265 1265   
 1799 2 1437 1437   
 691 352 513 513   
 2211 321 488 488   
 1460 475 1788 1788   
 1831 328 2168 2168   
 233 232 894 894   
 935 117 1157 1157   
 420 284 737 737   
 1641 353 432 432   
 422 342 563 563   
 640 92 1259 1259   
 1502 283 660 660   
 443 254 815 815   
 1527 102 1159 1159   
 1919 797 830 830   
 1653 1172 1436 1436   
 1961 377 2021 2021   
 547 136 1138 1138   
 1710 971 2018 2018   
 1328 1225 1311 1311   
 1795 459 1807 1807   
 1061 81 1264 1264   
 1651 612 1382 1382   
 1086 146 1069 1069   
 1914 258 700 700   
 1778 1646 1760 1760   
 1212 775 946 946   
 1645 990 1971 1971   
 2230 780 856 856   
 987 46 1376 1376   
 1118 334 537 537   
 1461 486 1764 1764   
 2192 74 1201 1201   
 2103 972 1988 1988   
 1843 1152 1482 1482   
 1941 217 812 812   
 756 383 424 424   
 2013 1191 1361 1361   
 69 61 1407 1407   
 1388 354 2135 2135   
 2208 539 1560 1560   
 1639 335 2172 2172   
 1705 75 1242 1242   
 1255 112 1160 1160   
 1694 132 1071 1071   
 2130 1515 2129 2129   
 1910 647 1273 1273   
 2206 269 663 663   
 1945 333 487 487   
 1903 325 2187 2187   
 1023 543 1642 1642   
 1614 1228 1292 1292   
 1201 74 1287 1287   
 1693 171 969 969   
 1961 27 1367 1367   
 1041 357 490 490   
 1283 1148 1544 1544   
 1750 68 1261 1261   
 702 519 1743 1743   
 1049 980 2059 2059   
 1839 360 2096 2096   
 1647 1548 2072 2072   
 843 120 1179 1179   
 1844 321 2211 2211   
 796 637 1397 1397   
 1714 468 1809 1809   
 2123 591 1428 1428   
 1352 1225 1328 1328   
 1690 184 939 939   
 1484 541 1621 1621   
 1974 644 1283 1283   
 752 366 2167 2167   
 1550 226 836 836   
 280 90 1317 1317   
 1324 917 2224 2224   
 2151 1650 1741 1741   
 1915 540 1595 1595   
 1826 1575 1989 1989   
 1649 156 1019 1019   
 696 330 602 602   
 885 599 1504 1504   
 690 171 1056 1056   
 865 62 1361 1361   
 2147 952 2063 2063   
 1243 507 1746 1746   
 857 111 1213 1213   
 536 97 1281 1281   
 1345 478 1818 1818   
 1997 406 1965 1965   
 914 174 1032 1032   
 1272 763 1005 1005   
 1253 1036 1884 1884   
 1655 406 1993 1993   
 1280 382 412 412   
 1598 779 934 934   
 700 463 1914 1914   
 2158 1217 1300 1300   
 1658 210 880 880   
 1250 146 1086 1086   
 1137 58 1358 1358   
 1400 149 1067 1067   
 1133 130 1143 1143   
 1431 789 922 922   
 1773 1576 2000 2000   
 89 23 1545 1545   
 1582 376 410 410   
 1585 679 1238 1238   
 1914 463 1823 1823   
 1504 417 1980 1980   
 2185 368 2065 2065   
 686 346 569 569   
 847 533 1711 1711   
 931 429 1994 1994   
 1381 542 1642 1642   
 1991 1114 1612 1612   
 1511 1116 1641 1641   
 1183 604 1479 1479   
 592 472 1907 1907   
 2049 1544 2077 2077   
 1419 312 616 616   
 1334 313 619 619   
 1997 416 1950 1950   
 2153 304 587 587   
 1513 1224 1342 1342   
 2101 779 907 907   
 526 48 1447 1447   
 1316 758 1031 1031   
 2005 444 1868 1868   
 1889 34 1383 1383   
 1096 988 2061 2061   
 1640 958 2105 2105   
 1448 127 1140 1140   
 1426 82 1277 1277   
 939 184 1021 1021   
 2197 374 378 378   
 2167 910 2205 2205   
 1304 311 638 638   
 2236 2084 2232 2232   
 1672 220 872 872   
 1562 398 2045 2045   
 754 697 1266 1266   
 1440 1015 1960 1960   
 356 104 1296 1296   
 1367 952 2147 2147   
 1482 1152 1558 1558   
 1216 378 451 451   
 1451 58 1354 1354   
 753 59 1406 1406   
 1809 468 1836 1836   
 603 596 1564 1564   
 1002 348 2230 2230   
 1293 476 1855 1855   
 1529 369 2131 2131   
 2137 31 1384 1384   
 568 103 1288 1288   
 1998 369 418 418   
 1356 1214 1398 1398   
 1493 117 1175 1175   
 2169 1652 1767 1767   
 2008 658 1289 1289   
 1020 407 2066 2066   
 662 112 1255 1255   
 1453 114 1188 1188   
 820 242 878 878   
 819 553 1670 1670   
 1409 774 991 991   
 1454 998 2018 2018   
 1993 406 1997 1997   
 1678 1181 1469 1469   
 1521 489 1809 1809   
 570 207 1001 1001   
 1876 550 1605 1605   
 1653 412 2011 2011   
 487 333 648 648   
 1850 696 1198 1198   
 619 523 1787 1787   
 1469 1181 1492 1492   
 2049 661 1283 1283   
 1780 1635 1859 1859   
 1250 1095 1744 1744   
 1619 181 999 999   
 1056 307 690 690   
 1164 947 2194 2194   
 2005 396 2036 2036   
 1624 715 1159 1159   
 1978 382 396 396   
 1396 618 1449 1449   
 2076 552 1590 1590   
 197 132 1247 1247   
 938 589 1572 1572   
 1090 960 2165 2165   
 1859 1069 1780 1780   
 1989 518 1702 1702   
 579 545 1728 1728   
 1656 53 1371 1371   
 654 481 1908 1908   
 901 267 820 820   
 1535 254 807 807   
 1476 361 505 505   
 2151 175 983 983   
 1570 597 1508 1508   
 828 251 870 870   
 1674 464 1877 1877   
 1586 205 943 943   
 151 99 1355 1355   
 1619 928 2227 2227   
 1331 805 926 926   
 1292 349 2229 2229   
 1337 456 1925 1925   
 1767 1652 1821 1821   
 1856 802 898 898   
 745 434 2037 2037   
 1225 87 1311 1311   
 2223 1234 1297 1297   
 1227 244 863 863   
 1583 1179 1505 1505   
 1900 130 1133 1133   
 1285 1104 1737 1737   
 1258 315 669 669   
 1939 193 960 960   
 1403 291 728 728   
 1949 242 820 820   
 1988 1553 2103 2103   
 1641 432 1979 1979   
 1086 1069 1859 1859   
 2078 1212 1380 1380   
 798 2144 816 816   
 1626 2107 300 300   
 1626 300 1080 1080   
 1626 1080 1825 1825   
 1825 879 932 932   
 932 1626 1825 1825   
 2107 1626 317 317   
 317 1815 2107 2107   
 2104 2239 1156 1156   
 435 2239 2104 2104   
 51 2239 435 435   
 1156 2239 51 51   
