# Supplementary material for: High genus surface parameterization using the Euclidean Ricci flow method
Source: Sci Rep. 2025 May 22;15:17784. doi: 10.1038/s41598-025-97421-5 (PMC12098817; doi:10.1038/s41598-025-97421-5)
Supplement: Supplementary file 1 — Supplementary Information. [file 41598_2025_97421_MOESM1_ESM.zip › Supplementary_materials_2025_3_13/write_Embedded_mesh_on_Euclidean_plane_for_Tecplot_genus_3.dat]

TITLE     = '2D FE DATASET'
VARIABLES = 'u'
'v'
ZONE T=EmbeddedMesh
STRANDID=0, SOLUTIONTIME=0
Nodes= 1951, Elements= 3516, ZONETYPE=FEQuadrilateral
DATAPACKING=POINT
DT=(SINGLE SINGLE)
 0.66867555038806125722 0.38479005354086137647 
 0.45574362282330838081 0.19025601386197335541 
 0.36030375170540379637 0.11743687980099046242 
 0.85113097792480651993 0.46501359378514234288 
 0.67481661438171802736 0.41890794906188794089 
 0.59771764576764108146 0.36271231365268447044 
 0.52406669485055712432 0.32087097650154611239 
 0.45905141951877731499 0.29417508537397724089 
 0.48486708205855222342 0.32874984059238010481 
 0.83282549526633120607 0.49168992500658198486 
 0.70979760948333903148 0.48064194903314794161 
 0.67945574507123773778 0.48066558158198419148 
 0.61286164185767921797 0.44970711293585424739 
 0.56987198899668889407 0.43118786846104628641 
 0.42906275850021208251 0.28906985443943883363 
 0.33136935343845436153 0.18077130918209549648 
 0.83076836280799981616 0.52068248142845985349 
 0.81197683578162827001 0.51153960086818928144 
 0.71680375553577801995 0.50639598611689806695 
 0.57921245477649996314 0.47137768172602212413 
 0.30656409755226421421 0.19314063701631606351 
 0.8274008975668962762 0.53871270494276091156 
 0.74317198475546553116 0.52494721723910187094 
 0.70665023732099163656 0.52474224815465519978 
 0.50038954476280517181 0.48991260373594169852 
 0.40077887870494038891 0.39545184587814036226 
 0.38142729507881639739 0.270119350415646442 
 0.37726506498871398287 0.24495343079977158207 
 0.32082648407230751619 0.19968309938208797516 
 0.82267530048490777883 0.55372139546317944436 
 0.73296557147102170404 0.53746120470575353689 
 0.37956075840443581626 0.30681644642493161035 
 0.3727348659665744024 0.25584073546319913151 
 0.36190701285231646755 0.23421175293407589524 
 0.34821679931967997046 0.22467760963678753972 
 0.33646270699393099335 0.21714980831093591562 
 0.31800574252302910017 0.20741491302120451667 
 0.3039400566340969001 0.20174786496064028851 
 0.76661462938191438088 0.53683271664935539036 
 0.36800086063536435743 0.27509339433088059179 
 0.35879664763398466665 0.24228876024393841693 
 0.33268852296300444049 0.22147215617422780221 
 0.31967394182965858107 0.21621226012757147061 
 0.8129357147552941365 0.56709112639851599891 
 0.78505624322586542441 0.55373030871483930326 
 0.75877193808824261456 0.54745977643285881342 
 0.73509406156580747727 0.55875370579360639223 
 0.70679317234409377857 0.55111334291116731432 
 0.36012823758937168028 0.27525946924850519526 
 0.35945265809394510992 0.25842742900540205397 
 0.3538671739649857928 0.24690098564769683009 
 0.34517909627483478463 0.23769694782079545115 
 0.31505950312448766093 0.22362400012371413949 
 0.30093800366288958603 0.21647451950477053506 
 0.80985667075909706369 0.5805049177129231186 
 0.78437778902265820058 0.56572414590756681108 
 0.75803404969593946028 0.55926992684864962335 
 0.70697052194800480418 0.55893792573363665355 
 0.35693143069116833876 0.26061212636609204507 
 0.34840070763397446019 0.25293270362341430113 
 0.32413434630459175834 0.24024380931258618177 
 0.31239663925528537991 0.23415632395792965181 
 0.29557269314726553056 0.2267385603245843928 
 0.79937926974746187359 0.59960085168599164263 
 0.35225929902118141568 0.26139483919904371589 
 0.32242032746334281512 0.24534722667159444831 
 0.89069718827743260547 0.24639527128718560767 
 0.742360924388502319 0.58288680416172133913 
 0.85653133247328239186 0.24335625337690872105 
 0.82179741451168464295 0.22573626570140231662 
 0.79818204654874513881 0.21347969830731308716 
 0.80364085842090948741 0.20757487648018682624 
 0.54325147247051452926 0.083968183739328391968 
 0.51696307272160646473 0.061947268611249869941 
 0.35040967692421565172 0.2641280958085584496 
 0.49310269899655490011 0.050171521914889570526 
 0.34196101209874318894 0.25995844875715867772 
 0.44884927512728284293 0.028331247494129206677 
 0.32050003754263628464 0.24936687114239536323 
 0.39451860760986751098 0.0091781944648325237968 
 0.94159152411038349317 0.29317840258997890368 
 0.91406528123079333614 0.2732671196208111275 
 0.88529416994352760906 0.25725661500295871065 
 0.8562229050490102189 0.2590350030663884362 
 0.81687744728419497964 0.23928572767197839322 
 0.53427693297920531013 0.088997868946197142281 
 0.50975692874450251324 0.077803139366118267972 
 0.48888183445635613467 0.066109581997642094531 
 0.46359810547100782641 0.046348549099113352245 
 0.43556568601882728053 0.034573990642719688859 
 0.41134743388384270579 0.025445008251457026938 
 0.3920440032467192859 0.016972808468647893748 
 0.94059033478100406711 0.30799525605682348539 
 0.91438570814846464874 0.28941677030715057262 
 0.88592800917943770322 0.27453078672095443391 
 0.84245831322764852533 0.26711025617558764589 
 0.81452662888763682769 0.25438259114907885161 
 0.78918985079327252929 0.23404716359177688001 
 0.6541102468250994395 0.14181277335237105208 
 0.63461892792144070086 0.13098457457779438817 
 0.56586511510478043618 0.098914459728575446218 
 0.53028338458006174516 0.099293878435904564528 
 0.5101320760956609135 0.090921510383768083807 
 0.4346147338269962801 0.052588741461008343958 
 0.41445633023951200524 0.039007374631000409082 
 0.92642746123840735706 0.31448274526524561123 
 0.90147285369973473301 0.29585943337813946918 
 0.87171859573703880386 0.28414442583694110578 
 0.78513442250443854498 0.25155330325224745103 
 0.65242217657511170081 0.15422152640912278887 
 0.52561533172422381099 0.11115610002074309548 
 0.5013197366633797003 0.10046659890045193941 
 0.47997615442145724618 0.076587743950945239013 
 0.45179690274603778732 0.080004628401874625099 
 0.40629520420926562574 0.046687942292691311796 
 0.37964963891968722676 0.02389737248001167283 
 0.94677930191084958 0.32716210140207818702 
 0.92713889628405388166 0.32837721623618365552 
 0.8742069192211060491 0.30014948809736385904 
 0.69164018506096169858 0.22129501110569130273 
 0.58218608834582386002 0.14900878639515047208 
 0.52961562260452055284 0.12605240076353432799 
 0.44951886026971349386 0.095249440014796543652 
 0.91862563359714688449 0.34242659297980793109 
 0.8662298207856529153 0.31666249824107656208 
 0.49297588826469024292 0.13835437568201194858 
 0.90556070131789967448 0.36128432374510899283 
 0.89723882465144177978 0.33850228664983972315 
 0.55116023298448701961 0.18308368717842277151 
 0.75341973129533612585 0.33505521273796184945 
 0.834776263272946073 0.36157443377454567823 
 0.29332654338083796741 0.35937213113955901456 
 0.28533789949736521052 0.35077438266678967471 
 0.27805212722655087143 0.34651601283230104578 
 0.22953768516846029257 0.30541378925415629819 
 0.2253507990326114041 0.29150536935124621296 
 0.24641027897501185939 0.38986003312801470466 
 0.28032721514714836752 0.37297953484997370399 
 0.24218050705241161991 0.32534962261494315694 
 0.21858377580196231005 0.31572331447801416093 
 0.25193927710076735593 0.38442278029844578757 
 0.25978471707786648937 0.38649110410788278802 
 0.27092838819522147009 0.38852566699624785374 
 0.28291379820266965295 0.38566532737511571849 
 0.26380684445482827094 0.3580236107944668178 
 0.26201205008603922764 0.35018313676454454475 
 0.23981891335508442875 0.33203858436082561711 
 0.26106870367335360816 0.38431645900435140728 
 0.28089513008561534102 0.38541829932160559524 
 0.28149457019961982018 0.38293508725566166584 
 0.26132685781018416549 0.36890812673592621174 
 0.25705396244927392058 0.35700177025906859596 
 0.25482397614907376093 0.35135655757136624588 
 0.24866694723875965023 0.34662856591259272321 
 0.23123263769476901097 0.33265412618336592798 
 0.2118737963472173691 0.31881287935870777916 
 0.25262363317663738549 0.37727034712768919844 
 0.25606458276704779919 0.38136444175400746603 
 0.26596302624167683648 0.38628095511262522388 
 0.27348855137053118547 0.38656070760389982244 
 0.27857114803169502615 0.38523225208001293796 
 0.28097817158003191018 0.38281072640719465694 
 0.63864293516686143626 0.12199960705094654856 
 0.61010928179853118891 0.13380828080151241366 
 0.25659062342213895258 0.36228792281063837422 
 0.25085896040192129375 0.35300182372237304262 
 0.24418994123550252784 0.34675213198983373397 
 0.23590281169838273057 0.34025621481308471195 
 0.22220943951792576643 0.33024651773384505749 
 0.20942286895690376269 0.32377902248421674969 
 0.25344022472998328777 0.3756157446515789311 
 0.25586169067905623065 0.37766763843080125573 
 0.2583952070022459413 0.38050753921243418709 
 0.26199577136228974217 0.38196229060661962551 
 0.26572297062347377539 0.38362093337261859993 
 0.27827514373602774134 0.3830634960071662154 
 0.2477993575163401907 0.35530858229494416411 
 0.24290931806930238235 0.35069312606834479595 
 0.23625839300492257333 0.34479581304674095099 
 0.22720680123213621293 0.34186870439961092316 
 0.21667294264184677743 0.33150865755767694454 
 0.20766284327450784675 0.32734523969572060231 
 0.25391289919531251362 0.37465799736957222654 
 0.25610274044835362739 0.37625019652145708093 
 0.25869719856544065584 0.37845930766441665538 
 0.26654779219688867764 0.38158763096086156796 
 0.24486386986077743333 0.3578850653867574616 
 0.2399898985849987787 0.35319639183928913662 
 0.23395809688982519003 0.34857135359464047619 
 0.22475941415505359955 0.34472992642200589453 
 0.21399319775053601833 0.33741239444890791521 
 0.20529295739593148018 0.33214717406186766713 
 0.25434947767766186155 0.37377338885880428965 
 0.25761588344060049049 0.37557988308886619544 
 0.2605282567991936693 0.37754809382967907672 
 0.26419212493495630723 0.37892669514731819325 
 0.26696685659843683025 0.37990134046175833005 
 0.27046247400890716106 0.38129754016325451138 
 0.24750632227002450358 0.36445004758383747756 
 0.23655876244278728482 0.35483123218749751393 
 0.23080245949015501528 0.3507739351036586184 
 0.22321128438342732747 0.34712524790811127851 
 0.21403972960020176131 0.34311790253753116087 
 0.20232787315973549402 0.33815511732228381581 
 0.2550139935231451882 0.37242692677644850807 
 0.26436451823006723583 0.37755372496110001235 
 0.273969899733028599 0.38019610181436030993 
 0.24673976825503365906 0.36591313840277411851 
 0.35130077433049716751 0.26456787673819837092 
 0.23402708622160470209 0.35672893967531354997 
 0.22335958224796184646 0.34960106522243183935 
 0.21288494139585306675 0.45779008499326034887 
 0.2607102519777323435 0.21985897751411340173 
 0.20001037369207516625 0.34285090475990986914 
 0.25597846409951469093 0.37047268735616079027 
 0.26472165543362718987 0.3766347003161787943 
 0.35161426265163170379 0.26877977600324781671 
 0.32045965103417689557 0.25495086290024127074 
 0.30535370418901336409 0.24649123181311882735 
 0.22260243394571685438 0.35400070408681605372 
 0.29362795857829271373 0.23610476558172935335 
 0.27375116397550558478 0.23344354173836198707 
 0.26153033757615429256 0.23052428905586488939 
 0.21584771620314729956 0.45786230670139771437 
 0.2244740409915356727 0.46350962245148641383 
 0.26256716467399726644 0.3737243912029919457 
 0.2654207678489122757 0.37513272237796546626 
 0.23237916243841819086 0.46741101598539086526 
 0.26805034994971871365 0.37643049302877384932 
 0.2415460855412391028 0.47193514313007106642 
 0.33390744048649473319 0.27310043104428177729 
 0.31582705768327778983 0.26030388283448052666 
 0.30341282528405022489 0.25193430644829589715 
 0.28983971031704658383 0.2461951576544539888 
 0.2740289713953820705 0.24139336404360836608 
 0.21706446007359192496 0.45587282963931596846 
 0.22603999498668619905 0.45967054745326629828 
 0.23449874853848651224 0.46247586183846400854 
 0.24393526959271977228 0.46689757079508348303 
 0.32874326394963598874 0.27822967297665535114 
 0.31304915611476863413 0.26576817350382819782 
 0.30243456587352390841 0.25918475127786549939 
 0.28669949107212688855 0.25345119308884395126 
 0.26733790515280614342 0.2475398332100710308 
 0.25498952381331696504 0.2433550664398468899 
 0.21920173107566190418 0.45360846594568682288 
 0.23564568176195788141 0.45899298578314917663 
 0.37251727160003578199 0.41111202944411878724 
 0.39766238291340244571 0.36397288270541799937 
 0.38186962096421034341 0.32352326722386454128 
 0.34027417128509890309 0.28953988228586763354 
 0.25645805565258372738 0.24927193879567380308 
 0.2197464611024762815 0.45083775779860679744 
 0.2267397783992815552 0.45248266044227358762 
 0.24876949016689289818 0.45962506715714845917 
 0.26071147327609656141 0.45776758619160556885 
 0.35928898121046753955 0.33583687864507755227 
 0.33242739395191256424 0.29585674720730481546 
 0.29267874359433332376 0.27099490766834938293 
 0.27876889772162538605 0.25775764978833670682 
 0.22967260372098277643 0.44789017567736577607 
 0.34878905821765998629 0.34453231702960068761 
 0.33806654726213769546 0.31610358811534183809 
 0.3021681333574741668 0.45625369876103583078 
 0.33023604558797675645 0.39530401249972141331 
 0.32875974147759529087 0.37657602652841054569 
 0.3056626532606248059 0.31114747033337963877 
 0.31412613544408068966 0.3638556583835554914 
 0.6304168231568351155 0.75065145884989126213 
 0.58783166685958998521 0.73965506053605956094 
 0.50515856625759447684 0.81098084928370861579 
 0.44517010426530778666 0.71184334424685458131 
 0.25795623098522157957 0.65737554066257153362 
 0.68928892858094803486 0.86723357011933066563 
 0.36193803673609453719 0.77298689151227895078 
 0.3249871189870109367 0.76789645398150929712 
 0.24511060458778816118 0.73178446656819273741 
 0.19459604241405295544 0.6945272928924242084 
 0.48156162410701941479 0.87056040530525935495 
 0.43711074134439947825 0.84285847044789130589 
 0.3382772704590515378 0.8027756275175127465 
 0.25352044773078147299 0.76288198033917431484 
 0.21361109028409092092 0.73485668195171482964 
 0.18369126642308297725 0.71454313343370989831 
 0.15564518251971101725 0.68431553486225105143 
 0.12136910111259521794 0.67562427259483592845 
 0.11090600444806091029 0.66353529388630383412 
 0.043900117975777190604 0.65487154566444161219 
 0.62832851261988109659 0.92828670206097751993 
 0.58176625053570008017 0.90680265188823272471 
 0.42188286290710175219 0.86810593513692269063 
 0.31626081675120648606 0.8222180977403199531 
 0.2702974690489299836 0.7842539854882415451 
 0.22931066574327177432 0.77543333318986706892 
 0.16762252809046454538 0.71819153403313218398 
 0.14767153704152963245 0.69998217674389373588 
 0.12031987738753417705 0.68868852774883904111 
 0.094734999017270379862 0.67255443425031236071 
 0.075644297968592885684 0.66697794964809409279 
 0.015613665383512035159 0.65299354560024436278 
 0.6710468920253365166 0.93508863411407483479 
 0.61771492390758420132 0.94302678226600700206 
 0.58408926248686210414 0.92090324588393057681 
 0.45354580015068363119 0.90846767693915875252 
 0.7774871962338447684 0.19052304542850576063 
 0.31158391560855774882 0.83840560614724779498 
 0.28116916025535204637 0.38290498453937238388 
 0.16141687807914475994 0.73095295726132469838 
 0.13775535159672633312 0.71023973247862814961 
 0.11737431753169032256 0.69966953999352832216 
 0.096675135080862797943 0.68812716989202293849 
 0.070905260239302089764 0.68263566809700848559 
 0.046052876652810569025 0.67283267273379754325 
 0.021786538611447532621 0.66547521285375033084 
 0.64948049815209174529 0.93977872546329943582 
 0.60237131376440955499 0.95214545533328664995 
 0.56856018603816749213 0.93160565806953554713 
 0.5388488556270815133 0.92722365313307741896 
 0.51792519519399571326 0.91207572425826555218 
 0.27498012638243379824 0.38084464665320488796 
 0.15321110111636637718 0.73922839974826792808 
 0.13550135880019675838 0.72156387824457934865 
 0.10924052366999280339 0.70574455347054465548 
 0.08654650652953289891 0.69686635384636197443 
 0.062203073708691533628 0.69015162587353029444 
 0.036202318509035463778 0.68100609408833268077 
 0.63978749723227212876 0.9600800771380720855 
 0.59455409368534195558 0.96675633403500649266 
 0.53254828133456810768 0.93596337367273785279 
 0.50719524747136712772 0.93035005517241320394 
 0.1437253077320166661 0.74002346664415163957 
 0.12701744283250507306 0.72977025325592959071 
 0.11101700650666747328 0.71804473363948295717 
 0.088976088238643988304 0.70967076322735156424 
 0.064924683810754321711 0.70336619837076419515 
 0.036735591701785197394 0.69261091896998905337 
 0.017446073589797769093 0.68414731631483383101 
 0.62799620151515034294 0.97736321023540584374 
 0.59517298428795051279 0.97836456393075987847 
 0.7803807406632746746 0.60165062282971826235 
 0.7509147949443089054 0.5871083731158596164 
 0.57033817411609177839 0.96610790620904385406 
 0.50636378883522659144 0.93453479822462692805 
 0.69887065125038205782 0.56142316548868032022 
 0.1048175582902163977 0.72576850207701593121 
 0.063236676196585697718 0.71583945450286956547 
 0.18006425092275010758 0.4415921770393137491 
 0.62263185499526085831 0.99191626725978199186 
 0.81522865418372059132 0.61884902077877834703 
 0.77169952832486110594 0.61985481246645668385 
 0.74229702720710311059 0.59150458690261253913 
 0.70219656931066554151 0.57155179047914894674 
 0.10215578578384459929 0.73087203846298964827 
 0.13959482355963395706 0.42988577487215451356 
 0.80927585495388576486 0.6316484665076861349 
 0.76377251555286618245 0.63297564868318678677 
 0.73410503810284299941 0.61276770796451041079 
 0.70550406488264849614 0.59551607442220910738 
 0.25665816010181696782 0.48649222208543208001 
 0.23514453101776555677 0.47881656680959211458 
 0.21619035506799849644 0.47116356588741831191 
 0.19097186322031242667 0.46590242226540901083 
 0.16760375416225228862 0.45785141164862486196 
 0.13350158368465570025 0.44051467783150805024 
 0.79843047324584470736 0.65029507590260615668 
 0.73242112775430934235 0.62514450646408448176 
 0.70096989356740646571 0.60627363812350931749 
 0.23127328492701224039 0.48742640767270734026 
 0.21184508452963707326 0.47958145970538806901 
 0.18629699740777064254 0.47405422300011290648 
 0.16705092020355793991 0.46805859416323053468 
 0.14551652030404177429 0.45383707734295675174 
 0.78888235819881191713 0.66202178078928897165 
 0.72059671627753696388 0.63802649102677566617 
 0.69601317245101534947 0.61720465064299756541 
 0.20803511578908248647 0.48664792082477620339 
 0.16335841867481057377 0.48002359752842116425 
 0.14294299498879520227 0.46429811556659056349 
 0.62733538576075342785 0.57069123526193554774 
 0.27296292830050788991 0.5153662539320692515 
 0.25030823248597816599 0.51332894226026026807 
 0.22754669591122300698 0.50293398831963387341 
 0.1780810065693871902 0.49327752829997534301 
 0.6459615615954801271 0.60623920577408085819 
 0.60609870896759188152 0.58074298533584911564 
 0.76925691049794076015 0.70476308503387685711 
 0.34173103981407781937 0.55759784019803593225 
 0.27506510390092542284 0.53593061075762726819 
 0.24021928695913363772 0.54711162137882018985 
 0.2219996342481450613 0.53645119035606891877 
 0.20366180681569068245 0.52353191083646100079 
 0.15514622003008338158 0.50236793170560112287 
 0.75090988067690489505 0.72090737290512529878 
 0.63115357216017309305 0.66604892621033162659 
 0.31038385610792779135 0.57103757720589221059 
 0.17299217546356054909 0.54618266202173015866 
 0.50843161495867528199 0.66664524189315765845 
 0.21229406761752800392 0.57928880937465421219 
 0.6807069866705356409 0.60199319823933661322 
 0.76551085997836587627 0.65725954142702625038 
 0.12699274934387985714 0.43965799211356887399 
 0.22311792096040428124 0.48045744864992762091 
 0.26120579588862130604 0.48630319538139321622 
 0.77066490239047735766 0.64569178272912086669 
 0.13013861220095909732 0.4341924797765991384 
 0.16171150351001262191 0.45073538736404583638 
 0.22925056014829559015 0.47407016315555000618 
 0.13382649003011298783 0.42707468957441629964 
 0.18463753180573169721 0.45356663367912397611 
 0.20816306718815294485 0.45545971099465787368 
 0.088947366952626172321 0.72852838323621627037 
 0.23381070289903557735 0.4681175203394554174 
 0.11222409592611561069 0.74001608529348750221 
 0.24981998849068343116 0.47601854041913022053 
 0.12606445125614396119 0.74684667899850487593 
 0.70848436878808229711 0.57830426164630877039 
 0.720313105760861494 0.59423230034575769132 
 0.78745361633392541023 0.62060689651924871857 
 0.0055462144134766043491 0.68736763454629445924 
 0.1355263386853160501 0.4196114998298901555 
 0.01869367887549945248 0.69385626766652774844 
 0.1522591150581716346 0.42786958238867722759 
 0.042324782092943095957 0.70551886310066125318 
 0.17152090507815137554 0.43737580231707917644 
 0.071523879062301329301 0.71209248956212645165 
 0.094066428363608109442 0.71943859044456215379 
 0.1166018639696205228 0.72900809951648992691 
 0.13490595734361121583 0.74314907020270559723 
 0.53877058163950486414 0.95052843636813688644 
 0.73318162641486728237 0.5783565696807562162 
 0.58367464065182361743 0.97268981701961843012 
 0.76259475883309835176 0.5928727545865875026 
 0.60340792670305609668 0.9824287331286906122 
 0.79730085618083246235 0.61000116237775592332 
 0.044958584912312367365 0.69894917405297229962 
 0.52749386572241085958 0.92462457783034857073 
 0.62124035381396880418 0.95841262932482840231 
 0.0097525258524459295523 0.6648695635939457782 
 0.66495440780193915131 0.94743340971293998898 
 0.16669903404488950471 0.74896202778484699536 
 0.27887547472529439219 0.38177298802854003901 
 0.22837308172365294867 0.79733878491499110552 
 0.27613671577127302248 0.38135635388690081182 
 0.29382350984212124434 0.82964036039040323089 
 0.2810888893006100453 0.38286536862888620458 
 0.40326168310979976228 0.88365109057721935581 
 0.72628674214130906073 0.16525422168327275063 
 0.68562413744525929626 0.14518611468514322493 
 0.35864618578196355569 0.86163212300523894793 
 0.42663517462667704949 0.89518654759522719999 
 0.75396675432844295628 0.1789150643773737559 
 0.76467860367162465707 0.20486937829150730916 
 0.78176379151044361748 0.20514910917523171419 
 0.53958814703422985914 0.90956307372887801321 
 0.63099551270112352874 0.94614285542618492553 
 0.15727629445713336986 0.71123397064247928512 
 0.40076398353991288248 0.86365252022575211832 
 0.57912511487831219714 0.89090854253335738377 
 0.63710253671556971167 0.88490287848606619114 
 0.45218071340954602011 0.80220609317252344894 
 0.66777519485376235497 0.87776461261806737468 
 0.16133220156242869536 0.65604198670948044025 
 0.22452678139588344575 0.70404079819870080126 
 0.27314205060499763267 0.68659602338239267283 
 0.30745427537579306243 0.69455021592421806176 
 0.6408910372985565651 0.8514659782064497584 
 0.088794934165699335171 0.50471144785052712844 
 0.73750308003685671743 0.80043309819851471421 
 0.13950468490941772548 0.58500660401305859537 
 0.19379439650918595106 0.60383339789125145547 
 0.20916299747342226301 0.62512092753249570709 
 0.27553670004761532386 0.63056755299800559822 
 0.47931312854955260283 0.68752108643338805116 
 0.61423661780340033101 0.6995338440676048819 
 0.30935926895796433955 0.41131194892067851621 
 0.25612099900978874123 0.43654991260192704816 
 0.26502656964193588296 0.2943265158118345548 
 0.2821452614524881386 0.29237353942479554769 
 0.31763336577796041915 0.31382211056054121201 
 0.32529455968176879122 0.35821606010201956227 
 0.3441371082155069705 0.43957400611239411115 
 0.22345123498238780857 0.44800122921501051021 
 0.25104675091379663465 0.25288734417410091426 
 0.31681047860051536613 0.47754690075650657599 
 0.37602820416133148074 0.37563044646549842431 
 0.32184468584756575904 0.49300310900036492523 
 0.36684834499251811613 0.5100184345053785373 
 0.32506218970512207322 0.50946780296035232283 
 0.25274615789871057725 0.45423929752242619973 
 0.33024871662134558381 0.28679994847087658671 
 0.28908068079097609671 0.48047845670871297541 
 0.254091200524114047 0.46190281153422163563 
 0.24332938663496486709 0.46138975712294244547 
 0.22921965419415188392 0.45685271142073957673 
 0.22242597480560438727 0.45301767192718067623 
 0.29510974989494986875 0.25422416381740386981 
 0.2795318650165022345 0.48669929825841251603 
 0.23861692370337894697 0.46599478337949290507 
 0.22957526281927256862 0.46220799481750068916 
 0.35298414217521084657 0.27438279266091941677 
 0.26387770988695069541 0.48101531668625385763 
 0.23767307818114150053 0.47002370812261978772 
 0.26724694138080279382 0.37603398893750517029 
 0.22742569315497154769 0.46496634348255594382 
 0.26349336651956994926 0.37418149713309867277 
 0.34258181080508598448 0.26766845462093102892 
 0.26913938404268977767 0.37767220374146065476 
 0.26675465883640325782 0.37713824479197732842 
 0.26287903297030001948 0.37536298652814020782 
 0.26050149995056037788 0.37365114523518794254 
 0.25793132626777232064 0.37143647822101633071 
 0.21360885285797287514 0.45814735508916887285 
 0.27751298689885650628 0.22815158652809919282 
 0.21746309044790609888 0.35146429757809022343 
 0.22630314900093123631 0.35333850868892319186 
 0.34436493467179235539 0.26114485026390210631 
 0.24316883823752455385 0.36415078682180818115 
 0.14224436710936616546 0.75153195940771544414 
 0.2698599051864654097 0.37951901787639436003 
 0.26589336209075536965 0.37864684875956078347 
 0.26232212685987088552 0.37703827775866632921 
 0.25900772503263158608 0.37542747958101707617 
 0.20865951414698444277 0.34186895887393736748 
 0.23325021552516281287 0.35315431647939060644 
 0.23940781666001448302 0.35844530916840527945 
 0.24545747759197497628 0.36186547213412928459 
 0.14923522995339758013 0.74878542300237849183 
 0.20826259538602334698 0.33620986942921349261 
 0.23657935608801056171 0.35168740822189153983 
 0.24153979657857652108 0.35668822777117248357 
 0.27503944216998171823 0.38253721100528792487 
 0.2731766035239617807 0.38292541288905390662 
 0.27217732866225624599 0.38154804782171902744 
 0.2440309560358790153 0.35411851126005500223 
 0.28121380846830257294 0.38325597722261112166 
 0.24707876566912742589 0.35084662176965214497 
 0.26163168758707278094 0.37326270768862584992 
 0.58024227966263253187 0.093177287079538359538 
 0.60005724557909634331 0.12128712855503370749 
 0.28114887767051921497 0.38289497452927512278 
 0.64531781150605960207 0.12529384099330440061 
 0.27984135810901700214 0.38384553030180140754 
 0.26383863303612409279 0.3850049438959596837 
 0.25826570327861131382 0.38294922872375569689 
 0.26011989944691699117 0.36158030248363509651 
 0.25022827243528444896 0.38212389943017560645 
 0.21650006578607372543 0.30943899245327166625 
 0.27715544283930887426 0.36304878070549612135 
 0.25228374239052048233 0.38870390511144486956 
 0.23993177902789106226 0.3046361957373963647 
 0.23404450244651583968 0.32164762684145353777 
 0.29468658943702430442 0.37192214043499888243 
 0.2872604053424592796 0.38592246481801972813 
 0.29851072107408560541 0.40062794420326475198 
 0.29664287221051621746 0.41248209071326114028 
 0.23059694771302038929 0.42190148268116905994 
 0.23173298659178906411 0.27857358810049909215 
 0.25522617543932019091 0.29509243869201229327 
 0.2736691598340822984 0.32903818391738481886 
 0.28499000490667808494 0.33856863153928673515 
 0.31602138316814987196 0.35231135531752427736 
 0.29694166237332403346 0.38078491303893513553 
 0.55156379201045913074 0.22362984986891443207 
 0.60138524151190364542 0.26691902810875273167 
 0.85983245724119705677 0.33663945272628748029 
 0.37850969194611816526 0.095312635881640364599 
 0.40320449474207920026 0.10726265905949215751 
 0.5027625880149357851 0.16214324799607307548 
 0.70973098547236124212 0.30426078156183239409 
 0.78764300247751894979 0.35685083452822258243 
 0.60757592872163979081 0.2057063455427074472 
 0.83916772064783817786 0.32014799998923548774 
 0.59684962567812482881 0.13663256511346374977 
 0.81263736794200014391 0.30163936395216228714 
 0.83554992275355033371 0.29655434614641473789 
 0.57517025525908227479 0.11928260700285867046 
 0.54153646867631399786 0.11119053857746649672 
 0.62596222118824340619 0.15652800436721808763 
 0.66609410085802422952 0.15020132921733592157 
 0.74433569814729183545 0.20450561306601089395 
 0.80190528294658902642 0.24435277957749634847 
 0.82832514616210761726 0.26118143412143429716 
 0.54740045060873532279 0.076968946655100844989 
 0.24956243086344678805 0.36730619956221771671 
 0.50449019618266344178 0.93361012903270590435 
 0.80245561906803708485 0.20284564465086071805 
 0.81499429287516844678 0.21717471832187418279 
 0.75600763778675572624 0.58962183027955061831 
 0.91307447071101177638 0.25743907188885473136 
 0.53604378978291755686 0.071364124084333929732 
 0.3544791978300498303 0.26613651562262502503 
 0.7013169940479515585 0.56263050253400326284 
 0.8151433096308731141 0.2091073667827252347 
 0.71472188799016933558 0.56924618413973415709 
 0.84907898948926963101 0.22585555248177907606 
 0.73487856455897981878 0.57919405504300491838 
 0.88166032230092306055 0.24193533088985016977 
 0.7657025685493288325 0.57592125059097598605 
 0.78437470452078694727 0.58632633790330979107 
 0.28484759634993667143 0.2159881352861955095 
 0.81439192890345546427 0.5954093962644728677 
 0.30886965521034820403 0.22806968717516440393 
 0.32167279969312417842 0.23535419625168679802 
 0.33355266907222863582 0.23974891407516910058 
 0.34421188434686972313 0.24611060264813791609 
 0.35855593904879745626 0.26477277917898711657 
 0.35366590291173122251 0.25258703778332108891 
 0.70053360906401107577 0.5558812196125400007 
 0.69833793311798519898 0.54778950200916687319 
 0.73905855751325544301 0.56628534510194472595 
 0.79059470557421052117 0.57522637459879455424 
 0.32446297096728643483 0.22939508393480120829 
 0.36394290344581314844 0.28391096525809517148 
 0.35540567508763987181 0.28077655646887000884 
 0.67543122839503566546 0.54992390637076593585 
 0.64869735081491652906 0.57837947496407704495 
 0.69481536704265878246 0.53698824306625203562 
 0.36691619598702684968 0.24049555933715677236 
 0.37385434925968408226 0.28144021996478113534 
 0.68968692339366466371 0.52498138875625599553 
 0.75650930608965916147 0.53252952460216540498 
 0.32942809890344532109 0.20074035865905695553 
 0.34472848377320230995 0.21586418589445272032 
 0.43654144344979872727 0.39682496196463473703 
 0.4138848416125632812 0.35012270278456264494 
 0.46982429638979794628 0.43218000840658210571 
 0.58124905132601756286 0.50450327923458493373 
 0.52180614089858168292 0.50704014589472901076 
 0.7355408793303958026 0.50934119618847806255 
 0.75683130023126377051 0.52069287752437432015 
 0.76845806222315415912 0.50598526653943631803 
 0.40117979447168172769 0.27565819971871891036 
 0.71869121939548574751 0.77236341524744700493 
 0.44827076376351843168 0.37007914958761839452 
 0.65390448356000374641 0.48878235995550517456 
 0.72034916620777744711 0.73886382052068366733 
 0.16808260924443060857 0.52339024291325442206 
 0.18594233386358183235 0.51584055351391766564 
 0.40986976846910433414 0.56383799453812866176 
 0.35067449192560612437 0.18397778763940456082 
 0.37604218825593999087 0.19710755447553540698 
 0.72012437184090238862 0.70008075305198791405 
 0.15252658553904616112 0.4890248404974983365 
 0.1833452234122768254 0.50269912490407997474 
 0.31076512456134669504 0.16347325660609920983 
 0.86652710449048875319 0.48977152838826398806 
 0.68863664322063689038 0.64281271010141438627 
 0.51987094696910840508 0.3644057435355518848 
 0.72006595451422594767 0.45545249923418740234 
 0.84088227394893066968 0.40715263712212740321 
 0.38829978182088353833 0.13600230306354860188 
 0.16584873369986571912 0.49392190246873984849 
 0.40577701672736271599 0.19303508499608285076 
 0.43976882546415108077 0.17258043717277163354 
 0.42772445044699231032 0.24687748760165872941 
 0.41487770839066084871 0.47264116597253819085 
 0.48407191866477961018 0.51802326186690506038 
 0.53654763470807442793 0.2601290500708920983 
 0.56993921508774003648 0.26220327003999011062 
 0.61099433359189891934 0.32766126268512085762 
 0.68207644173231785079 0.35305169127611857327 
 0.17319849014211827209 0.48534375169187299326 
 0.22294446545473209365 0.493408962503052273 
 0.75365424411344361655 0.42074014535211140542 
 0.66637402167814641096 0.59331324333124957349 
 0.68288752132768626435 0.58703641776308668199 
 0.69085777064162923189 0.6076637902422729054 
 0.70873256936574102749 0.61565439585157322178 
 0.71766368996414020565 0.62407672592948593149 
 0.74087436349886315323 0.65627440854965712891 
 0.75414012740811153801 0.64706783079451091201 
 0.73696224720611203107 0.64189859688542583172 
 0.78473928773647516621 0.64717900590053500931 
 0.12337499542476387804 0.43464428300051788367 
 0.80503111593662335377 0.66360575170922153632 
 0.13841733665774802464 0.44718930566161269047 
 0.15356150372332727505 0.45034023699356490189 
 0.17531567557990071493 0.47567163074388979505 
 0.19661535650174286061 0.47293384866661908328 
 0.20643936493832482082 0.47178644967773503138 
 0.24071043272567008153 0.48816085813327764198 
 0.25635561859335792567 0.49252135218593501298 
 0.25057088134706678728 0.4847912192665323472 
 0.74732983489411708433 0.54859727631285770677 
 0.26585520555056613157 0.49283760570240503496 
 0.27155590597489198679 0.48522469214877206323 
 0.6879448564162519153 0.57079132673496790762 
 0.26583085764644837079 0.31949171111506385889 
 0.71136576594574985055 0.60462793981183704517 
 0.27420125849422405384 0.3404552013208818062 
 0.72262158243293517224 0.6110777980269054277 
 0.74854957080886552756 0.63042949122048097532 
 0.79498040108802003889 0.63525692596264105028 
 0.12626103007129962918 0.42879651240728677841 
 0.81117154985253425714 0.65116381899472708383 
 0.14018201692157405969 0.43981018378442682248 
 0.14767034558188404936 0.44355088582841867284 
 0.15707212568859102442 0.44352685185078832841 
 0.16997092583782313913 0.44969117678261422144 
 0.17941473166787028082 0.46256594591502092628 
 0.19104586676540408208 0.4570058106720443214 
 0.20050242926931546861 0.46255444174939547297 
 0.035200052917070283331 0.61330701543844623469 
 0.69650428953503507046 0.88350608616404258111 
 0.21083041191128865099 0.4637030481350342126 
 0.2248294677729507085 0.47005358610438940925 
 0.26416475627565616513 0.33925476201949950061 
 0.24382776663903896197 0.47995023372120387828 
 0.70990573645128118851 0.58633022977487936345 
 0.73545908237090740212 0.60146151159349270365 
 0.74609756267895310788 0.61406795932046409625 
 0.77887535305813415665 0.63358591268298292132 
 0.75835101021572004498 0.62112600738055534499 
 0.80624288370704344509 0.64195446764135755124 
 0.12832122620120858802 0.42462208076654850419 
 0.81618665031831549861 0.64100207091532468429 
 0.8014839917189502394 0.622033161591277306 
 0.1300890154473712812 0.42104013278781005081 
 0.82108595030128173065 0.63107496127257112217 
 0.13693364822632062006 0.43435004052148690201 
 0.15358483452676741088 0.43623112945928144146 
 0.16023761844904582663 0.43754065940437603111 
 0.56453382936479556964 0.33571260654217233155 
 0.17345781080673697283 0.45441736422849249299 
 0.17853436198663069634 0.44981149982691415179 
 0.17347264951752228157 0.44354078776311062215 
 0.14083485182315910733 0.75413627545271111341 
 0.26293981221357076716 0.48249353207820971923 
 0.079680258470500434087 0.72395481186817223218 
 0.19945106220811809061 0.4511600983796583697 
 0.10049191058911771668 0.73422593111044298642 
 0.22056424250961761957 0.46158003002283587435 
 0.22732150680802407083 0.46491492467543305001 
 0.1040369994874534576 0.73597552939282551154 
 0.096909667781874223036 0.73245799635842334663 
 0.21378143825345491402 0.45823253070296282585 
 0.098183142362444672524 0.72621260548215771369 
 0.10806339845655361931 0.73134543462646672829 
 0.24249734655662860683 0.47240461644848763534 
 0.12143498455404758141 0.74456191062665666447 
 0.25716444492598261595 0.48341650136569275231 
 0.12977781262603332868 0.7486793243456036917 
 0.25582771719994279458 0.47898351876790212778 
 0.71721975473503696286 0.58062464337724661867 
 0.74989875027828201137 0.59926698108243059426 
 0.34069101291365599948 0.27367649650678038675 
 0.13172095841557784901 0.41773344064002448928 
 0 0.68463042611803381909 
 0.63901135849827694901 1 
 0.82479075306898508302 0.62356817797480390553 
 0.61250656157589988826 0.98691915816522179927 
 0.80565038446115055937 0.61412188283246538223 
 0.25047364647669650983 0.30285616975624296554 
 0.1450801761679879065 0.43369548412102165713 
 0.1432966572311116793 0.42344636444712580037 
 0.010721925896009391888 0.68992198964974438269 
 0.36537697825023868203 0.24953295820600931987 
 0.16558124895527825959 0.43444441965009927831 
 0.036350248888949464321 0.70257026764046615064 
 0.051359474874947297351 0.70997773096722549546 
 0.17561007525418076414 0.43939391958373336111 
 0.086098350254249472746 0.71939960841959016413 
 0.079236423496357066831 0.71509358340918383057 
 0.10970219848367582238 0.72650490125594102686 
 0.10148811071381778903 0.72051289219566283517 
 0.12519037828320633832 0.74075308716836507639 
 0.12895550708336306345 0.7378279385195006812 
 0.1218231576396939797 0.73678199216894524337 
 0.26022618522485202464 0.48115428297772255828 
 0.13615953668374042307 0.7518288796232837079 
 0.70580763472187302288 0.56484675646608983879 
 0.51222220091315073809 0.93742608473473010289 
 0.2475055176615110486 0.28750962298494164848 
 0.72591472018568437008 0.58277964952613003913 
 0.55544726828147905628 0.95875883711147413813 
 0.74165617142844586507 0.58253898931092629176 
 0.76135286104889698944 0.6081274262131101116 
 0.31494055403697357454 0.25274852855230656168 
 0.027721838036908499209 0.69831191101273826227 
 0.15935753504946648107 0.4313728467017852175 
 0.077662935438316857417 0.70503373578706929337 
 0.13628639934697484026 0.73354464930209195561 
 0.12315115114273186836 0.72007077642394134998 
 0.14110995078373841927 0.74703174462537602629 
 0.2371710487255699884 0.28312981245499946326 
 0.72471904497007944013 0.5741800543989159511 
 0.52528646372405485288 0.94387365556564006841 
 0.54330636965059064813 0.93616893892450736558 
 0.56981288066238322543 0.94944873398176665713 
 0.55484804258996689441 0.9422061485898277633 
 0.58420252190764276889 0.95783790117564926447 
 0.002746593321228323753 0.6790651957508887504 
 0.64994831530834773492 0.97783920768537835322 
 0.41085267974033751193 0.81989672827122495047 
 0.025158704292933257995 0.67699455160270294307 
 0.048631654798129732298 0.68695441814027802252 
 0.054424174289745483324 0.69782968649660215288 
 0.098390789860368976782 0.70109439153851194071 
 0.10051261803528011018 0.71226199352184649261 
 0.11987542415994614786 0.70943301707829453662 
 0.12919103109112051175 0.71243570146258039522 
 0.14755662342942355014 0.72875951839852037839 
 0.27597075131290615957 0.38033942761900529916 
 0.16191391324401063767 0.76453936849582049273 
 0.51531815947352532792 0.92668573553093147588 
 0.50412161199421601232 0.92055208482407913095 
 0.79704679217170737449 0.56254781013674270973 
 0.58555029131413272037 0.94011682166233578872 
 0.0053924521249980325935 0.67370407670639320674 
 0.65883834231393967329 0.95982596638257411392 
 0.014667251107532298243 0.67451639319405687356 
 0.2226266805179145658 0.45959664290801505171 
 0.033804410499471401752 0.66897799500590060529 
 0.07425781279580279115 0.69362976385339780716 
 0.059711716512347197405 0.67661776042558063882 
 0.71319534263835504539 0.67006807688631775388 
 0.08327702136025849633 0.68363822131102958135 
 0.15611510948182538705 0.72085077933588148635 
 0.27659019310584442852 0.38064513907730335163 
 0.18133748707770372399 0.77412543315907578201 
 0.27670817423355903442 0.38245874298512078093 
 0.2080472994390477337 0.78730745571792803972 
 0.27766920716592835561 0.38117766201264535741 
 0.32362423179942190199 0.836451565893499005 
 0.67720699277150975259 0.14103202369207001876 
 0.33879338941172526534 0.85183422528654118011 
 0.70509960170736252216 0.17913733083827071413 
 0.6727309249193383911 0.1600082927892156337 
 0.78998881759473449371 0.19669293732285464404 
 0.48140808543856800084 0.92221847639177234601 
 0.49994744242477412444 0.90295614057103490424 
 0.55195597948581642811 0.92629604792053998885 
 0.56480396092570162025 0.91008489093497968447 
 0.60460857804436729523 0.92884112481061575917 
 0.2474547574070217193 0.47030692543052127208 
 0.29314668572264274138 0.3919719817142344187 
 0.65893163163951895545 0.62103245214176805433 
 0.031847359009232918681 0.6542330886744369689 
 0.68793228399132999584 0.54705156970519941417 
 0.0560405015209745061 0.65978057235165221694 
 0.042119318062991698004 0.66243860731071368964 
 0.72543444302774939825 0.55053532271196325976 
 0.10872103762454296549 0.68048408195162612966 
 0.10839823995039420124 0.6939576187005545016 
 0.12995129277490860553 0.70016371323280746086 
 0.28794407214445383314 0.38995985554272560858 
 0.18998767359328075366 0.74669355239104551192 
 0.20875582171232309747 0.76204706687783119179 
 0.24790930036587396912 0.78890665277964666657 
 0.28086384691745236442 0.38275430406088417623 
 0.26425874286279094072 0.81504933968278281409 
 0.3339916439486365074 0.83928045138586870877 
 0.2856779359444751587 0.3763637414683235205 
 0.29137587745426885011 0.37965220480701045158 
 0.7013940817866740618 0.15296901331550455394 
 0.38200492009151693074 0.87316029693788232979 
 0.47777191956986880816 0.89374818844574843713 
 0.3568309170211959036 0.26944078614751737488 
 0.52173359245883421664 0.88760464890709955821 
 0.49722613922931069297 0.8827650956782139291 
 0.59894512071266381437 0.90443837980299079948 
 0.61704978119311815199 0.91323899447789225192 
 0.64504933943302422694 0.92020854935442042422 
 0.6541149987571535096 0.90367972862417955682 
 0.63336615307550059306 0.90799214396824923234 
 0.65998065850769105367 0.92210905149065491848 
 0.023679683392730438429 0.63664993622062848733 
 0.6832697834325059949 0.91032224226828994951 
 0.35896472873317425423 0.2528485305082345258 
 0.36366243701557415813 0.26822292082666243651 
 0.13694081617288259012 0.68257415704780843857 
 0.16931525144329051535 0.69892173517567635077 
 0.17702402682463369565 0.73115063112287792535 
 0.19260109510069217675 0.72821494639888617595 
 0.22982996712559544683 0.75368207316906932203 
 0.29958821249023354083 0.79672050696117890922 
 0.33230091633689629038 0.82772370651090410032 
 0.35317825539437952553 0.83338700337919335848 
 0.38404493077921941779 0.84347719267471421567 
 0.3757164252525472814 0.80818958471068869098 
 0.33877697155210445557 0.23444225264241580486 
 0.55285636419755534998 0.88454929557606620794 
 0.61876422905881367509 0.89739370931784534502 
 0.24094040106232986198 0.31607825388161819857 
 0.2322665712748317457 0.31306164861369012442 
 0.3966018378912796738 0.52147482344836626478 
 0.13114551287674922064 0.66201464696679357402 
 0.28118425239830852069 0.24807847048888939656 
 0.15073531236273429723 0.66729583366100120312 
 0.17586492157294641991 0.67186936911071615253 
 0.20109491926898936942 0.7153932915760329303 
 0.25349778797518196516 0.70512445754513097818 
 0.26593698536944654354 0.74380754615844379973 
 0.28828228896159519001 0.758688630811563125 
 0.27937459601350300709 0.72100986587287518859 
 0.31580556250380703576 0.7319003110721987726 
 0.25055618347827646186 0.39479532158053726176 
 0.38030568557950289454 0.73837578237831491546 
 0.25557167533547564542 0.39252929771491007482 
 0.47243457886379924826 0.84283492601808862599 
 0.5352178780322558449 0.86503712586976888588 
 0.50715098022875082506 0.85657680783944645242 
 0.57401912240254826525 0.8702450849755155593 
 0.60500635193853291582 0.87127073597985338349 
 0.25813324151342736945 0.4000193101697183673 
 0.055602687739298883862 0.57196658035973924061 
 0.70704073262431910152 0.86215682685076266978 
 0.047148302137021945446 0.63893733952091991135 
 0.066155551812961899127 0.61734472463517708896 
 0.071197758597581969897 0.6445055151586871478 
 0.089023285904425292214 0.63083018696127857172 
 0.28031075038299230195 0.39874255183047307982 
 0.40663949282158412535 0.77605957859265439769 
 0.73712174948719499934 0.57374918040807565411 
 0.72084690660897965397 0.56290450077938758433 
 0.55646519702883079361 0.85713247621680799249 
 0.53609306929635491823 0.83938221459934569957 
 0.56053178031705341855 0.83581973537259079965 
 0.68090692403583774617 0.84076112807186886844 
 0.078248757584253800235 0.52608042945960697967 
 0.72082363925403336591 0.83422948503025307065 
 0.41105259569193536295 0.84806950961340277217 
 0.12652288741491138357 0.61109976602910476284 
 0.16732111652223277676 0.60391853025780672937 
 0.17794341228621379791 0.57555077233352947008 
 0.15598685391159980429 0.55878732829297228513 
 0.71647182097451456162 0.42401561943123233789 
 0.17791195480686655683 0.63524437679911327503 
 0.14645547564933597551 0.6198924253295849951 
 0.26424808004872996081 0.47689292729923893344 
 0.2847860918643457806 0.36732028735340410686 
 0.35404677375517573656 0.25770668851488520712 
 0.24577263162334614388 0.68353480385548592846 
 0.21573492020046988737 0.66182146960677479264 
 0.24114248722717990248 0.62423451657233552936 
 0.29381854968896037317 0.65888266206948808978 
 0.34530577226597197749 0.25078880683701604282 
 0.33271962403633614791 0.66373577489915758232 
 0.36833767525354416117 0.66937262579111278527 
 0.36045723680075580919 0.63550264324601524191 
 0.40020132801195357208 0.69647976566207336901 
 0.21086653287151871372 0.50825301487383767185 
 0.448431447035087416 0.75433589076569718124 
 0.41631832710342842052 0.73544072761150547368 
 0.55092960457815343123 0.80896766938397246527 
 0.48487044658437855604 0.73018129041372581423 
 0.48436351575448144402 0.77082744774605571614 
 0.51921842277588869941 0.70217209926554813304 
 0.60916048382405496575 0.402357020733232984 
 0.53608566208465335823 0.75687316436565255096 
 0.59189456931306794196 0.78654626793378878968 
 0.5633847885164923186 0.70596897795429636169 
 0.57770493701447334089 0.82332420958068441852 
 0.32942914270815565336 0.24408062189055537705 
 0.60753721796389115184 0.83099488717279312855 
 0.64712080664312643385 0.80239134770739040103 
 0.31649310771024058431 0.23609405950776857219 
 0.28921682183425717616 0.41876302568789480762 
 0.28607862812127915486 0.43216967529570660123 
 0.39490806376971260283 0.33891812787051950329 
 0.2892115226302042208 0.22512549125060038469 
 0.30082227467578070979 0.23140277554984614583 
 0.79016646711738536268 0.59589399129726317028 
 0.34270669274119847092 0.30280263101690541028 
 0.35320999190690871572 0.29151522765426785 
 0.22392743396289410684 0.31069098730532773711 
 0.30521982812051762224 0.35490521978481132104 
 0.30778727577922498915 0.37724102825660948968 
 0.26093908395135639866 0.42199735516043418437 
 0.27601663034578272082 0.41838448172430381389 
 0.2704360074134553038 0.43239475170879976273 
 0.31573481005143305689 0.27716197220779276167 
 0.75438776200097923397 0.57964287028511651823 
 0.092881754371431951567 0.65253631515050081191 
 0.23908900066336333246 0.29321535560555500588 
 0.24718606475226714836 0.27418061142643035399 
 0.30199015629603731536 0.26707088558853370186 
 0.25971354334820151433 0.3923339031404677324 
 0.84542996902363876099 0.23468917487410012601 
 0.12904693000423428373 0.47719895757574870565 
 0.27201711087861368821 0.27557978213888428831 
 0.27745215859384048107 0.31348805270957913471 
 0.27434431929920932713 0.29941583410414451816 
 0.31588432763048601704 0.30452626440613600467 
 0.28843423080359326116 0.2612675088925015543 
 0.33983487486608948691 0.35824348645015313686 
 0.27651165514727765737 0.39370750923272651578 
 0.27076800673287915178 0.39347940663159858277 
 0.30203444152958752733 0.44167237981322132745 
 0.26674723947902356791 0.44289391656103682671 
 0.2767026066099280146 0.44319889123279548881 
 0.23472206891221317204 0.43221108424524107283 
 0.22884150751890433573 0.43694653031065433524 
 0.26101174769698853861 0.24501742961735339943 
 0.23455088210039348739 0.27286388308682402171 
 0.22611930140516681154 0.43097422490804709883 
 0.80782360281291853976 0.2130732235227418836 
 0.28606203710288813369 0.30203575849281905086 
 0.30702835928567584478 0.29635078847797058366 
 0.29674740263620080771 0.30275943220193168859 
 0.32883611642304105827 0.33990974747328894789 
 0.34682561018445956513 0.32817520546832673611 
 0.32522360784022175118 0.40850253980557593714 
 0.33801527008897352955 0.40380101019656389205 
 0.294606302418572219 0.46014019258716304384 
 0.28746305497900193071 0.44651801827794257438 
 0.29437930425000735646 0.45275448183221800313 
 0.27987120828749229018 0.4522032446925528526 
 0.25991705520000313312 0.44874171830527220806 
 0.23105596521858826065 0.45267878913723447187 
 0.24310152039718768702 0.43729921158417800475 
 0.24775157792974084048 0.44359835025315996759 
 0.24703093311093338169 0.44950061672114660638 
 0.24174827877453367031 0.44562518012503410381 
 0.23450228475228548919 0.44177976278701763801 
 0.23923300841816574902 0.26337681728502532197 
 0.22304784681496853116 0.43719769899298466242 
 0.24358261164998279424 0.25456351980586727768 
 0.22035037060564718892 0.44266340678404275666 
 0.22657491780520983005 0.44242944170799958226 
 0.2609325354276944009 0.26770060883036789212 
 0.24992441337069620788 0.26149249158261878012 
 0.352500601624523624 0.26516002430701213211 
 0.52969253919279080112 0.068229608296038052329 
 0.26766685548197982625 0.2566587944110582109 
 0.28417384447161586625 0.28096450464660044366 
 0.27229941642622301767 0.26520041967894919521 
 0.24548555164145677288 0.45538985835201739594 
 0.29531529985561189022 0.28064405069016701288 
 0.29354304799004993232 0.29149025893417335187 
 0.30325626823986268077 0.28468926819505102621 
 0.32114133580489201414 0.29418954276068282061 
 0.47705005311360915154 0.042249102345754616095 
 0.33675541698876282348 0.25738934526713508344 
 0.32784759570975646747 0.30697301359896683737 
 0.39114502347056512299 0.2029798851546305849 
 0.32636932188537454147 0.32087293598657196103 
 0.33515818059110236149 0.32514492534031574911 
 0.36308416615275768136 0.34817325327402415258 
 0.35257072496143010421 0.37349040717502973719 
 0.36468852960673298069 0.36115197711335528252 
 0.34409814471704586181 0.39124125700076600731 
 0.35172744488063084622 0.40627463684790093845 
 0.33917766369453572484 0.41808082152220926719 
 0.35509793444386422712 0.42189150522631579943 
 0.32590929329646262103 0.25203648672801332031 
 0.46014289050398787806 0.033904955412356697908 
 0.32169139256492035317 0.45621816552565019887 
 0.33461960194459705598 0.47800015747959606616 
 0.30247414078279039051 0.47006483948453281485 
 0.28706378722090530875 0.45671684084634844858 
 0.27785365771503972576 0.4617822263542482597 
 0.45269641877275274 0.8744943928048767301 
 0.26768379039463513491 0.46297757066139055837 
 0.36038893081489692394 0.16870944485682995428 
 0.25249223387213620695 0.44695621522610962106 
 0.24199230912587538223 0.45139208948189307735 
 0.23609637031530722462 0.45009613087578370649 
 0.68044834208644322526 0.15336306628195242596 
 0.31548343269007245171 0.24689103951032675965 
 0.43999292851911625535 0.02396039833978741776 
 0.24672012260674011652 0.2482062003150748708 
 0.21799186018881824833 0.44744229184554290546 
 0.7264970176480921582 0.19109518278534673441 
 0.25791167460900704667 0.25641828207269362627 
 0.30024040679387775654 0.23936818953663227538 
 0.40253187308068949513 0.0054723434196941225099 
 0.30195269536228502849 0.27554332992351149301 
 0.34953330024213402627 0.31426639193745470324 
 0.36439933478720043514 0.3201880623715958607 
 0.37360090658136679842 0.33683445237878101297 
 0.37842357805840542984 0.3540302165083673569 
 0.38947594522524964233 0.003987013772180512429 
 0.95987657931337311279 0.30062400223511609454 
 0.36174854094190855847 0.39176195023842985687 
 0.37619117370980020842 0.39325739310149565586 
 0.3687850582915451203 0.43549241018655343582 
 0.3444118130569910341 0.46143179145345153414 
 0.36108426809476723562 0.4793575558285160243 
 0.93008281034343343041 0.28108504739468936906 
 0.2722594542677654883 0.46890388203933114353 
 0.47120160895805318635 0.57996993211699321424 
 0.23935391006412692905 0.45619194648323890817 
 0.23395547958982712555 0.4556818634513558619 
 0.24921240488468487939 0.24315626266662104804 
 0.21586035153824523203 0.45176121907013788714 
 0.14697262554859411021 0.71561112501424672949 
 0.25167313917569045234 0.24733241208040196435 
 0.26196043649936312514 0.25080250986760843634 
 0.2737920253255221037 0.25023032339258038936 
 0.32511937861492334889 0.16597858167973594812 
 0.29622515186418457711 0.26247171931851470683 
 0.43880770172006050567 0.61416845421457055831 
 0.30874075758440694406 0.27878081828943318543 
 0.38845701277577404653 0.60729063535401595075 
 0.32189109114324204741 0.28289698525999190659 
 0.3224757488743399958 0.27560161760734541714 
 0.36655207681731860614 0.30642045579778054432 
 0.3568736676226895721 0.30495642017028301574 
 0.39349042810645223911 0.42808560107469317835 
 0.84111056882543999702 0.25006848558340738498 
 0.4123176972110862426 0.44588460676430125007 
 0.36058751533044564042 0.45451717297193866552 
 0.28523340895595883371 0.49279640669079660675 
 0.29272783244203071096 0.49068204079550592489 
 0.27936329607556198429 0.47230183696902178214 
 0.27128732618220835482 0.47626444189010835872 
 0.2777873520759219228 0.48018913614595765127 
 0.26010718343223931948 0.46589806074972250904 
 0.26574199546622789825 0.47067360753935894024 
 0.25345352375676510892 0.46877505406978520197 
 0.24851826488502604118 0.46482640338215353015 
 0.80526775609657075261 0.22672031191482652779 
 0.2381951871714412805 0.46101106179126705165 
 0.23264483890075771111 0.45923345089750117198 
 0.22460203599063924274 0.45633647341448979606 
 0.22069895305846407019 0.4564525938963744367 
 0.25193203262572416712 0.23764567077250739469 
 0.2142472285432320267 0.45502977761801993717 
 0.25963108291034475705 0.23767610087973423116 
 0.26573946073418747149 0.2412989146614163416 
 0.79898770791772832922 0.20580007413425935314 
 0.30909093878596982652 0.25615998854604266066 
 0.30967627010890536043 0.2711078146967940139 
 0.3085089755679418233 0.26315375535180213218 
 0.31871443507446339805 0.26894224350132789336 
 0.32709715624898116904 0.27069530942875691393 
 0.33669016160744652533 0.28030578144607831703 
 0.25897712428002994667 0.47322374668021144339 
 0.25132707713996804699 0.47676232986418803916 
 0.26976960811620548375 0.37727899393279490381 
 0.26038714512636740306 0.37264849196168697842 
 0.21808435377541032785 0.46035613713736245334 
 0.21463393280131304319 0.45705795952670152937 
 0.25498864400877263581 0.23145227244196570071 
 0.21358744948739252778 0.45636664187410702631 
 0.26735725366127438551 0.23465068419246254416 
 0.27878150323261785548 0.23474283774637239031 
 0.50139086954964584564 0.065480320644072873004 
 0.28370326473181201044 0.23978700121486323793 
 0.29876928722559475959 0.24545811188587896012 
 0.30953716402418107734 0.24964000968059099628 
 0.32574492788567671608 0.26136261660134069151 
 0.33280377395719118461 0.26660725379916594413 
 0.33766040522710549787 0.26895064152090869536 
 0.34649084019958598102 0.2804076342310203307 
 0.26571772185931186172 0.48669171507370184715 
 0.26535026350032070441 0.48368315568109049307 
 0.26700291779279589077 0.48058294962448899756 
 0.27022093116731743523 0.37750173419618437975 
 0.25890732600465443669 0.48050338989799340483 
 0.24580938155460102523 0.4740391962571589568 
 0.26898659766288118833 0.37689255686910677623 
 0.23603876439467758042 0.46921712959225153616 
 0.26630112724402010826 0.37556720380558467065 
 0.26450502971495226667 0.37468078057557796523 
 0.22882032642674834944 0.4656546331268915373 
 0.22140395283256850134 0.46199445001895167451 
 0.26142107251243063004 0.3731587633908632351 
 0.21484851318306102952 0.45875916134781929978 
 0.25928075772696024259 0.37210245953511000838 
 0.2578528249111296522 0.22564878256517315047 
 0.21321082101691254951 0.4571297778596368766 
 0.26329703552862099292 0.2252134467697179121 
 0.44935325466424935748 0.042705472473238685616 
 0.27102950991444646478 0.22919042409528317394 
 0.22107729348892307675 0.35324800557910113197 
 0.28456571686266685095 0.23163230156355543721 
 0.22347759761161326009 0.35231022026828701099 
 0.30475348822192810383 0.24159551859607358848 
 0.22550759861293298569 0.35543448226759294384 
 0.30956543374074768638 0.24397034525246868997 
 0.2278376181488014629 0.35658441060351891982 
 0.23186442145622943034 0.35857174811512615431 
 0.32013765393525078773 0.2491880249277994841 
 0.32613342516529991721 0.25214710193419687112 
 0.23443504348716168173 0.35984042035968522022 
 0.33377229480275055762 0.26106890347090261351 
 0.33822678878193079832 0.26392235008122449935 
 0.69245946513759082386 0.45264767009577927537 
 0.34698021691059421912 0.27180022282593196969 
 0.3475970929796735609 0.26639675023394404629 
 0.27011277596736626982 0.37769077673164591635 
 0.26975852441818498617 0.37812419046923040344 
 0.26818902766010949135 0.37762364144265864185 
 0.26511179140085516792 0.37576877444640777171 
 0.26421106165304464319 0.37586471819772909742 
 0.26561137201354628745 0.37649610604114297496 
 0.26536884446741504373 0.37739519847844343881 
 0.26365513900846537787 0.37672782285319611484 
 0.26135380890057796632 0.37451315555504266497 
 0.25946414091415564984 0.373385008768770843 
 0.40162618562590374216 0.015743851756431403305 
 0.22137414236020541702 0.35098304664509905049 
 0.49953253894489429987 0.9311633896599084137 
 0.79757811938136990992 0.20043846522087979678 
 0.79247444097315711264 0.20579225920168892072 
 0.23683372013707151837 0.35791852068803531317 
 0.24108846689565849308 0.36312406669417091054 
 0.3382584189624942006 0.25813111782963132912 
 0.38610639070122432237 0.010814506949382402326 
 0.95119297872238262048 0.31821897610048377469 
 0.24524275733777775588 0.36517432259182097676 
 0.34874580823386097661 0.26330693112531372568 
 0.14176874344212653245 0.75459722581761790039 
 0.26382334439873161847 0.48292960470517920513 
 0.27422693385396795795 0.37947880603282257983 
 0.2748115272314729518 0.37976731884547049178 
 0.14445784883138051979 0.75592432351706106974 
 0.27538146468512042508 0.3800485985590493776 
 0.15254763014336253368 0.75991685174241851985 
 0.27129175277593542415 0.37803021393272528972 
 0.26261376245685935649 0.48233261760856027678 
 0.26820085853924252595 0.3784819132184167878 
 0.26734711506004515957 0.37852815849679066762 
 0.26828337744258162756 0.37933948753717028346 
 0.26337636773222850017 0.3777933431151971333 
 0.26494906709644161502 0.37805842002441480965 
 0.9275793028243086713 0.29872671500466269068 
 0.26063351222037578481 0.37527333722661526672 
 0.2600153884289525541 0.37592843133560815971 
 0.26131908140010789987 0.37596345892939958544 
 0.25668104135773661678 0.37254289297290626992 
 0.21147809539179379668 0.34851053890806521496 
 0.27280884951324085863 0.22582996613282560472 
 0.21724478324865809098 0.34626969588283740276 
 0.22953854097102621701 0.35341967572591470592 
 0.22798539812542573113 0.35070839096673089852 
 0.89979916493936829003 0.26586740735006386682 
 0.23884353526755167096 0.35628286154023375287 
 0.24278574461781701754 0.36245969091377416849 
 0.24186348526052023344 0.36015988247836072667 
 0.35423050586699456055 0.26601377934045045137 
 0.24807693687816026462 0.3665730676720285186 
 0.27162850304496211074 0.37996188171865530325 
 0.26532587458363487976 0.38026465528748193412 
 0.26848257946103770699 0.38103405961126535217 
 0.258852556467275563 0.37671564280917102518 
 0.25856132521513136568 0.37432387392975779994 
 0.25718828465288900986 0.3740219673289430502 
 0.25574914302491813523 0.37380591742073543404 
 0.21839863041369855789 0.34156536587724173337 
 0.22121480255889261479 0.34486974571007283918 
 0.22606130853466016584 0.34799486279952113188 
 0.22967992935894857021 0.34787134584816553629 
 0.24846723375954579693 0.3591717884834983443 
 0.15165155425021395463 0.53884420375585495577 
 0.25044608394930484296 0.3650185213922542693 
 0.78873838965484532881 0.21313811022449874466 
 0.26490915106315821026 0.38180549690560622311 
 0.26782934711612144119 0.38295368445557231851 
 0.26222238653319179802 0.37890580544299723442 
 0.26162026869599031009 0.38057621995272378213 
 0.2634071905133564262 0.38075547900264450352 
 0.26027271522493294897 0.37959473046527841822 
 0.53053498429639023293 0.41047912151775134415 
 0.25631794073912189669 0.37495358254740746018 
 0.25495083467040785541 0.37514751532762352637 
 0.2208359723929324836 0.33623015013732393541 
 0.22302626163916849933 0.34130235993984375797 
 0.2277996685561351764 0.34528629454709708346 
 0.22563537261286384372 0.3382838496808622808 
 0.23169768056941897338 0.34374365418145602646 
 0.23921665642788558781 0.34833620080528937546 
 0.24698081010684463932 0.3407538577019625925 
 0.24883183049475865456 0.36236376336882597515 
 0.25440051425879822711 0.36547040864923091563 
 0.25248775707989928874 0.36114932329587762228 
 0.55051440652753336202 0.090529091459773933237 
 0.47701020085445361429 0.36714988845648577342 
 0.28099940570683079599 0.38299445231978257453 
 0.27996337791859604582 0.38230989799409520469 
 0.24203135989133237049 0.80407951856284820558 
 0.27430111886858504766 0.3843188738430262652 
 0.26943422582709442015 0.38255395182523443953 
 0.2711656690396770375 0.38324121131433092069 
 0.27100445644923132349 0.38558226853654603561 
 0.26751258031892999334 0.3846868227212146274 
 0.098011860819789353716 0.48603583260365873508 
 0.77022928821621972073 0.73412226646483524917 
 0.25680769447929480132 0.3790805071576945906 
 0.25732735262961647926 0.37728710532749892836 
 0.25455245676775500874 0.37681816690739777798 
 0.21347990807118055745 0.32614055720444101727 
 0.21870551628757184393 0.32705730021833689936 
 0.2514915145953230402 0.35674038714561828733 
 0.25327563813659970116 0.35441739667115246259 
 0.56696326745021152771 0.086623731548605489849 
 0.25636431097979706095 0.37066311334034957037 
 0.58427798286393628491 0.10469547434721621082 
 0.58609811402468137143 0.11428390749055666875 
 0.62318984620432205102 0.14112536594682512092 
 0.31887501602357465336 0.84200396351671202844 
 0.2811901308784075515 0.38291533563435731224 
 0.64967457939190409455 0.12744386701939264261 
 0.28124945837616038835 0.38294461385705502732 
 0.28113713488853797617 0.38296986552549283633 
 0.28065527129871947754 0.38320683443923436728 
 0.27640956416598877476 0.38428519803007016309 
 0.27652323577713783243 0.38708704676741134687 
 0.27515560477601624934 0.38546284469092351177 
 0.26927032188032151705 0.38424945006519556356 
 0.26352254762998966742 0.38290840236745854464 
 0.26023789732954411003 0.38161696765548885901 
 0.6936445808632271115 0.72108973217167382508 
 0.21838059234384057938 0.32201287702207992414 
 0.22822989902942694695 0.32734975311818520494 
 0.22644087378599242477 0.33376858618508559173 
 0.23059513485374705244 0.3379217594624970844 
 0.2355890309723460696 0.33488065902167885035 
 0.25109224597392426626 0.34944695199506309313 
 0.25884783385677812007 0.36556689169128109285 
 0.26517156275096109841 0.37021515440671853847 
 0.26448731717145462783 0.36464180668710727273 
 0.5977310448707988666 0.10180847079446669889 
 0.26803540933085817644 0.37642311942565825911 
 0.61220178579644901617 0.12375158746287970302 
 0.62154639833833191798 0.12670310279763849493 
 0.26254364474776664684 0.38854155028432540986 
 0.49475078509075454125 0.077309772040760380007 
 0.28124705854794473936 0.38274634085025621699 
 0.28096058448380895056 0.38384955349572713601 
 0.2743402924515773722 0.38982961188302672761 
 0.68618565093854266834 0.69440802001481094496 
 0.25842893381023512855 0.3853251038105647841 
 0.25536094475532611359 0.38474512754355966182 
 0.25433996480419235331 0.379137173769543534 
 0.21435650674029788076 0.31378233655276632774 
 0.25151728251864441388 0.37951206825577599169 
 0.22247923975731129231 0.32531033627632793825 
 0.24074485358121625045 0.33732803810954431478 
 0.31299846106051265604 0.2856366671922407896 
 0.27116677894351881584 0.36820680755636420178 
 0.27020921765102418055 0.36048761588946559575 
 0.27469532461209061891 0.37970996967678405376 
 0.61625136233399713248 0.11094875374656094913 
 0.27901553508865722941 0.38184211164731035604 
 0.630827510661297719 0.1181424814096009579 
 0.28107065422142329947 0.38255232446640830002 
 0.28179719942448749892 0.38006552787624603429 
 0.28179287332022190382 0.38206371321709747813 
 0.28200126194569669069 0.38732641276267715247 
 0.27953120398425979065 0.38766965697601274421 
 0.27768016893927149891 0.38990108862007577528 
 0.39637420819944507722 0.027071921911859742754 
 0.28141905895931018655 0.26861679669521965064 
 0.26866771089325974797 0.38646844984643141663 
 0.26722293486801101947 0.38954336945252360236 
 0.2645384759367363503 0.39391630255052512144 
 0.25753405564083003965 0.38856417019718125783 
 0.25322876727824333853 0.38186603537155067167 
 0.22554910496960103861 0.31926387960846769332 
 0.23515495863270705068 0.3289841966324281719 
 0.24587476469974378634 0.3329611170635348727 
 0.25115412324055919058 0.32679069847676162075 
 0.25472596126911023484 0.34444210828212029618 
 0.25391087835612674573 0.33537904404037610639 
 0.27058088123556300886 0.34752368554001078493 
 0.26853692579431565068 0.35421819402751070216 
 0.2762025559788510165 0.35451568972181979333 
 0.27525076483625077195 0.37400819953663722028 
 0.27763975599512458192 0.36920410418673504926 
 0.60858008713665223688 0.97127514332809306019 
 0.27930291950933822109 0.37744756226735992621 
 0.28760037713001235238 0.38231733173441351248 
 0.28244438125049814436 0.38377332059405133702 
 0.28400424370521598627 0.38171208539359308132 
 0.28480829299898080542 0.38447194139664669921 
 0.28460663112664047469 0.38741573986224803194 
 0.28217107741190217141 0.39178953876227479158 
 0.58474048246976861876 0.12865887909849266224 
 0.90050744771013080392 0.28166577276165105648 
 0.85631104560864668152 0.27593882515105572217 
 0.52208836664090885193 0.93467671025995358036 
 0.28789652283836814073 0.39667943309787639938 
 0.28627617882412764727 0.4074192505067854575 
 0.27488913676784709761 0.40537777732262209041 
 0.26791051721120057172 0.40006079621381390732 
 0.27407967901388102794 0.39812183433775977237 
 0.26500986499706080668 0.40949247907656705081 
 0.2527825002780136332 0.4110189106100839429 
 0.24052298617160405847 0.3430405177601715816 
 0.26991203320402867849 0.45279119072575407801 
 0.77724370891631555658 0.22083028040040836304 
 0.3670227866535521466 0.57656883015425430816 
 0.22850876289149246734 0.28510660757216610417 
 0.24328837339031109122 0.39618573254230304848 
 0.23212700656648799225 0.29016530384904493101 
 0.22081358858190860972 0.30069880224441991601 
 0.24866075140242968611 0.38530005790461102633 
 0.23113482399026374914 0.29754623076717051644 
 0.2881981923996655981 0.46689543414934464582 
 0.24653088959490551679 0.29658436605987947843 
 0.24797321199697622274 0.31979190061255269306 
 0.24947638023690515974 0.31162987800560487672 
 0.26201563167451641378 0.30694424199190223357 
 0.25618757907387518236 0.31894865125879318102 
 0.26074864884140297461 0.32813725335832016894 
 0.29202483334298662276 0.31266941287157945517 
 0.28746339295496248223 0.32485108340153873163 
 0.29600700245131311705 0.34653049922662537696 
 0.30897664703693455968 0.34218352943240504249 
 0.28317084916820117746 0.35901994559357169878 
 0.30296753549851945797 0.36533006838773796066 
 0.026991889498003483749 0.68782759153017936082 
 0.35393828626716156149 0.35677472017181005581 
 0.2922295245966766708 0.38557266425354513872 
 0.3004265404265026862 0.38839059924576596616 
 0.0083977320645547848948 0.681798854335707194 
 0.86501731052756747342 0.38429475472579172068 
 0.38260805819220200519 0.11330829670531324116 
 0.44006190694143981768 0.14970328374119981629 
 0.51497680293922498684 0.19518514526716460034 
 0.56078353346616527375 0.11433116677845069076 
 0.65553429038420585329 0.45583885213491837085 
 0.65393741037418295914 0.31929751954125673574 
 0.73329016110066724821 0.58835846467059771392 
 0.75381966414601431214 0.3666801228634887222 
 0.80501269709209788417 0.39287310595127539203 
 0.77031770942214194964 0.39167285207421886906 
 0.87647123909748436699 0.35748872433765066514 
 0.51658085070221149149 0.10127296649929730388 
 0.8916198267160924118 0.38415934945350538321 
 0.51898073945519607175 0.94076160826129962 
 0.71416000225935893919 0.56896887817191121872 
 0.41947920561869256328 0.13188890908643069455 
 0.43222306651966219126 0.10684883505738393406 
 0.46533485583606826186 0.13739203496001764493 
 0.52948731978491136996 0.16283527140851170034 
 0.45357810025775779916 0.060887989300590715513 
 0.87803835914349470659 0.33226868406305015702 
 0.12782585170884683268 0.7436002871765545752 
 0.36055127723009355867 0.062595049933930391184 
 0.91894183102925286466 0.38356722592414604911 
 0.36706966989357708853 0.049387285785900188195 
 0.92999448500666603845 0.36117200451507974757 
 0.39655175220116828383 0.083744259292129377692 
 0.51645032169299343039 0.14181137885252181885 
 0.50901541442759201672 0.1193767752931377546 
 0.10874095085945793826 0.52608326336603372653 
 0.57300831293127374444 0.16928818339659196246 
 0.18896375176963123299 0.44598432399009446669 
 0.071929185250740851343 0.72012944534550038522 
 0.40391233358974554246 0.036415370072030862902 
 0.10213433789575482313 0.50699796650315731572 
 0.32716496134100747639 0.84609527815074825341 
 0.6655763786270303406 0.13529199766937113902 
 0.32168980535951441357 0.84339313900103585198 
 0.65460324941799563625 0.12987645843593667583 
 0.091670823973722254108 0.49888423303549794818 
 0.75658546612205934689 0.76176779099778901827 
 0.85507418610551177984 0.29661699243607581034 
 0.89109731358367394449 0.31357205907198126837 
 0.41872697019969223886 0.083746620875673791207 
 0.43827387652434013354 0.087080571766643147247 
 0.40376505322731193193 0.063871532168971900667 
 0.43677841724224902853 0.071315568450174476878 
 0.45687714304761717354 0.11216413138170226726 
 0.16565273742537584001 0.44249121282403408584 
 0.48279603102479590193 0.1133513402291233263 
 0.55548616881636225795 0.15283876547356492481 
 0.54845993835486595014 0.12960549017629444113 
 0.53573816353674685864 0.14224679398524767149 
 0.56769288029369890936 0.13229684319356099786 
 0.59224094442538310901 0.16877778855341604713 
 0.60663194362036210183 0.15255982756372046816 
 0.41902578291649822395 0.27150818357863581998 
 0.63317461641163585995 0.21559491172211978083 
 0.64106356311592205266 0.16550446434414181618 
 0.66523532250190375859 0.20705240525130447216 
 0.64795602553407494195 0.18705853637506275611 
 0.68681262483544636144 0.19392980598196415953 
 0.70915226720233281998 0.23671933139201287166 
 0.72347741948036137227 0.2190906482186079085 
 0.76221039545291557893 0.25530049601759352562 
 0.75011204605690784408 0.27855178229395904932 
 0.8003295559206411447 0.26011091278203590793 
 0.78289817900800351413 0.28139669698743208226 
 0.8137689028995652718 0.27392631676541706609 
 0.84130448963432047371 0.28249953126628690736 
 0.82768090648067493831 0.28532000890437198004 
 0.88737303943182388455 0.29129429768407827384 
 0.91253244105002673248 0.3059622537688389543 
 0.91220960342183143865 0.32392507975452383695 
 0.93838993168193007843 0.32228618819998461342 
 0.38838446244380808725 0.044824073926500458687 
 0.37316520820602550046 0.037036321899264909585 
 0.94028697425750373817 0.34031705183880184284 
 0.32048773999150259595 0.42880896102408899706 
 0.42257362163774359054 0.06427618161223094817 
 0.41782107765076625938 0.051269974441975729729 
 0.46556376988884390355 0.073716891212427679281 
 0.48786532501054774569 0.090952929875511706603 
 0.46784701681629975445 0.091922640045326575731 
 0.50082256504142996789 0.087455920315028967682 
 0.78567492236984270981 0.41991189455864219582 
 0.6612446722367719687 0.16815260382260410754 
 0.63936283294022833168 0.14659142795644741764 
 0.66892359488096697628 0.18527767644659576263 
 0.68295888071298693767 0.17122094676298660332 
 0.70668943493936808853 0.200489288428272322 
 0.31198252593617820105 0.32629688009628543544 
 0.77398070564306076236 0.23795530629991687444 
 0.83109675989295939136 0.27403846270984655309 
 0.87089754699216859191 0.2669422690163971712 
 0.72252750135911503193 0.35724464975779124387 
 0.298828481172953353 0.32164257660450173981 
 0.42267296803265930194 0.032093757921069179795 
 0.42470570415253289243 0.041695856562666902545 
 0.47445207132318556464 0.059386206786289773285 
 0.52226944752595372279 0.08749951601303285198 
 0.27299290215587851405 0.28757986189789491727 
 0.55840866617503548408 0.091497604407047766761 
 0.5532320667276489079 0.10030396590463358519 
 0.57524386657028114822 0.10755097208591320179 
 0.26010002655166608587 0.28294011731549723043 
 0.61738496855684599218 0.18115186565629373683 
 0.64580638963800185426 0.13465337880712804908 
 0.24526360177615760816 0.42396343188168389426 
 0.75316558802824740138 0.2280875572875977475 
 0.79181841243489736737 0.22146027049487831961 
 0.82634152394275717235 0.24821616877451080363 
 0.6382051247699277452 0.36333248911399967929 
 0.27263180549020010757 0.38448479576401778379 
 0.30057413493458978726 0.42429746055822115114 
 0.27371001341323025757 0.38141520929767602777 
 0.41286819952812786605 0.010573603082422647695 
 0.30648764327650440675 0.24245137151960441391 
 0.42797528707776133494 0.018029363766209324793 
 0.3104951196341053099 0.24442917065323352399 
 0.31436471051594122583 0.39411712693884071168 
 0.52250479931760596131 0.07495212174564473695 
 0.62414096206781133347 0.28999440184942182341 
 0.54215464196360985127 0.095595161736584804979 
 0.53267828965832197952 0.078721219908343562088 
 0.29797779206756291881 0.33344456001251304711 
 0.23051708002136120368 0.28103729472841415538 
 0.23744302114556692374 0.40802976185953754307 
 0.24873234315351569479 0.40169515365727270773 
 0.58651610342369175921 0.53236961516338277001 
 0.61121021438811173887 0.54932952858937755813 
 0.68043867032049454302 0.75815251187652588083 
 0.55133199888009865042 0.46220518892447193249 
 0.83148461447524213419 0.23632924479771566517 
 0.86991956616561494364 0.25070943246342436428 
 0.89985681563745301137 0.25091579778320177718 
 0.75023662886081132761 0.58677367961441884159 
 0.4915330859729427071 0.4686613942115462339 
 0.95189472968423316512 0.27659793090944539973 
 0.7905877984155750271 0.60668808485689618148 
 0.39545147945427844283 0.0019779756106250282778 
 0.29106190939537868179 0.23483835016066853529 
 0.5036705119628014371 0.43935655617397301187 
 0.31245546467535811885 0.23996531879339944027 
 0.5477133482492968497 0.29303307118313076662 
 0.46808159380015451623 0.037822922506725802083 
 0.33143241758361924321 0.25476229954761148155 
 0.34416611944285668834 0.2557972999798692193 
 0.50567873956150377612 0.056378141720709547269 
 0.34642645652539233447 0.26216226765385602926 
 0.67630705819266967449 0.5624217836980955898 
 0.35535457520184821067 0.26656853828548932039 
 0.54165100886003936242 0.074131439981565183661 
 0.69323366763829197268 0.5970294353377079144 
 0.69827296232355517969 0.58390276099040516744 
 0.25173100842994794446 0.36837645187296202964 
 0.55559322858366688713 0.081012306548997103928 
 0.50541337538433406262 0.93406577214700181599 
 0.80540997122962787458 0.20430369820462040975 
 0.69363123899047696153 0.55883737231019448011 
 0.82379834327501899605 0.21337886248615411944 
 0.7067315533972694519 0.56530273558883037399 
 0.83762578534934628571 0.22020308314617995094 
 0.71043969903849579772 0.56713280683124467352 
 0.66013770967473606177 0.71684952396681733688 
 0.86905691301958476469 0.23571520387411074027 
 0.72969919506458735814 0.57663789461074266285 
 0.7220050225081745543 0.5728406101211606094 
 0.85715307897048631514 0.2298403363595882265 
 0.2425206734033113487 0.49715378431122769776 
 0.21089289774783381848 0.33177287523481568954 
 0.92675411190691348029 0.26419034877517061366 
 0.76430973206960028943 0.59371914075986254034 
 0.93706052723986088537 0.26927684648524247146 
 0.77701340315935596426 0.5999887497188244323 
 0.76244990021492797805 0.58505676434534081842 
 0.96784830276256261783 0.28447145534135515055 
 0.39144364551357618831 0 
 0.27858378675582884387 0.22868005552694214977 
 0.80525347916367373546 0.6139259992173988767 
 0.30682399024137990695 0.23595017134117662883 
 0.31880207671325588858 0.24064765867994247772 
 0.33367020367646776924 0.25030278566966651654 
 0.34022995943327255519 0.25072068905109096137 
 0.34980610672279632833 0.25712639595668096426 
 0.35509462571821104326 0.26396295343890441298 
 0.41456939546087745452 0.30353763723296223187 
 0.73029645520573627238 0.56755068216441706408 
 0.74630599180733170339 0.57169563831811498478 
 0.75689458052034375157 0.56815931631514626776 
 0.77203943749821435372 0.58590744852064546855 
 0.79853887038798043729 0.58671232962278740963 
 0.44029224055779708769 0.66758006199241859413 
 0.30163283260175155487 0.22349385471296714933 
 0.29464114344339437102 0.21984060914137490417 
 0.31713699049864907398 0.23011506462051167787 
 0.32899556891435949302 0.23569651256561288677 
 0.33759825508605756372 0.24400552127646571443 
 0.34921561940287454417 0.24850103283489338724 
 0.15931177336010737822 0.47109614795494442196 
 0.15581441374499963026 0.46132173606096354979 
 0.35743718168488319842 0.25635239411557791955 
 0.35561808256930765859 0.26669858637473670138 
 0.5453460782380360472 0.075954966478351093606 
 0.24899060227105121457 0.36702401095190057001 
 0.35599096630532067742 0.26594405568877482748 
 0.39945480024806373498 0.64836284550487088829 
 0.36945970158259783256 0.21913506514182648499 
 0.8089326657307452928 0.20604224423965344926 
 0.6962373403339956468 0.5601235545654693615 
 0.69333352994132280145 0.55468005307682222149 
 0.71425625354156785374 0.55565243681263731812 
 0.71230831455229370874 0.56304091938734479594 
 0.47880541063803444546 0.21233639997825898282 
 0.72809994435228231335 0.56036069538466148909 
 0.35015337287536252298 0.70526541946858201104 
 0.74740108222605516897 0.55890169793698463163 
 0.77051176703257584499 0.56127492190571071085 
 0.7779828769729628668 0.57521838839538907973 
 0.28868891472476093663 0.20820473994186150524 
 0.8221183748944960179 0.57975383796648916057 
 0.35509291498706369028 0.60387126760537712666 
 0.29508867196112520404 0.211017151260587843 
 0.48200146702829077539 0.18018517722610280507 
 0.30899578267663785347 0.2183000439528675618 
 0.33175898566230582754 0.22799813016303766 
 0.34317102821546979774 0.24100928194495085943 
 0.35788414365074916468 0.24889374234473410352 
 0.31663430756024968371 0.61801113559714415668 
 0.36230113695619164949 0.26125079357170993832 
 0.68509597420926726663 0.55718918383491500279 
 0.69144178235424291756 0.56021714985221660044 
 0.72540129670399478012 0.65481312369084454517 
 0.7741292446963020657 0.54537914061254111342 
 0.80172440237744280189 0.57452441401495624174 
 0.3046036807931086221 0.20941533942477869035 
 0.29890256223277666958 0.20439385752267710816 
 0.32059543356990216623 0.22459290039890833501 
 0.70393247714940154758 0.6310204506420138415 
 0.32652564433182451609 0.22259939951082238774 
 0.3484022664966813787 0.23298781525469744458 
 0.34390953770507309839 0.22896959392188243054 
 0.23566938679335322493 0.59367088795084987929 
 0.58343693733297530279 0.19524348541055189243 
 0.23855173041570867931 0.50790319910524162061 
 0.3499117237972874106 0.24144173601148191666 
 0.81450058368871791625 0.52967287415814801044 
 0.36156895699666391497 0.25604055811844189661 
 0.37057631586896094822 0.26866195342418891512 
 0.66829329807619775039 0.61124303598713336516 
 0.79193080131233128949 0.50736032318015289455 
 0.21804294635763299404 0.6050673176132368436 
 0.42028266934840990965 0.42186552972054519595 
 0.66178383037613164319 0.55950598590324340798 
 0.44470198213116945984 0.21869107529761461217 
 0.42845025487925003649 0.19321764129420498923 
 0.71408488735833064442 0.54722467943098451748 
 0.7257051644025170889 0.52333596433111306823 
 0.73884265633019741149 0.54894813997394809046 
 0.79636250182405177167 0.54941613452575621679 
 0.7879562603491419015 0.53845816653865086199 
 0.29451206403751561957 0.19640569887581213471 
 0.83256732736998273481 0.55858185477789201734 
 0.29173936154526486364 0.20202383243425528492 
 0.8282371747784287308 0.56735574078120698527 
 0.31252451201246550516 0.21074411812283666556 
 0.32564481168794107147 0.20789118529924452417 
 0.32950087964359314752 0.21552320942985331298 
 0.33942793773680068892 0.22424101576277186143 
 0.35491488954087541119 0.23590310056216132195 
 0.36606949870201932473 0.25726536854762072082 
 0.36869607652432601075 0.26258889922573713793 
 0.36688933185912420143 0.29613170214060990926 
 0.37898411212752403099 0.2909474635794472297 
 0.13732413225206699381 0.55380635128146382673 
 0.12943442570719532192 0.53353901775535306218 
 0.63450022396515759482 0.52873370000075492481 
 0.15008686588923378369 0.47495381277115750196 
 0.10606213499072436601 0.55772328409423388429 
 0.6407359470855007455 0.55383238808551238375 
 0.65978378811393612047 0.53704334250449414778 
 0.13224922009714987214 0.46626354109717604857 
 0.70651079472789357627 0.54102187517713862253 
 0.71874654993878794862 0.53731181242373382556 
 0.74616632163422580426 0.53969348014067586305 
 0.78195143091001573232 0.52275847595943847335 
 0.7754075556758884824 0.53388675529960338828 
 0.76758322194626205093 0.52582073490194425336 
 0.80342917276288039474 0.5396269751905170553 
 0.69772125846051791243 0.80166316416134975054 
 0.29683443226557509886 0.19170004620893354996 
 0.83693144737818203627 0.54973914296907588906 
 0.2988322890939623111 0.1983688940820871327 
 0.3143089521825900845 0.19634236040010691338 
 0.31152588552415405587 0.20281134103905554267 
 0.33641456244295026012 0.20778114394874069859 
 0.3568522193287976263 0.21764015744658993246 
 0.35556033013102417151 0.22872429358938342614 
 0.36319521566425955195 0.22632826984098283751 
 0.38142315372106794236 0.2559289991804756248 
 0.37580878011887847157 0.27309938839655006904 
 0.38561620580724292884 0.27898778275586977315 
 0.37705446092106187361 0.26417508404678580192 
 0.39777415827149786853 0.31557487102212089525 
 0.57990343007500910755 0.84794256031749493108 
 0.44477787527722750793 0.42303960457913469817 
 0.55323981283703782541 0.52870723203486424957 
 0.55154486554555848254 0.49099730771458488521 
 0.60885964327184260991 0.51736078170851107494 
 0.67440855466060956047 0.51957357111468038813 
 0.65413113671473466226 0.51303405247925171206 
 0.69270915960728163263 0.50508276576039401462 
 0.27126011855838499942 0.59120016765389737934 
 0.35976894462753661319 0.14746632486583358124 
 0.81154639018265783967 0.33083707410478396804 
 0.79859789261543800976 0.52490689084273745024 
 0.84402064324605896584 0.53537480012378002581 
 0.30057785299268785506 0.18411501403543564792 
 0.78435380902876317144 0.31813679321302468228 
 0.47877787190606452272 0.64602418021118890312 
 0.52148781088856710486 0.62818841420838700262 
 0.37264447062270955602 0.23138235878551127733 
 0.38963368177048091079 0.26452276704613120195 
 0.23793096324199547453 0.36156575232550303145 
 0.33250516048193806684 0.25529172749470135928 
 0.39577127061075456638 0.29423266494382394054 
 0.75801601087411107915 0.30357071765229604043 
 0.42222548852549485199 0.37084571449709141655 
 0.43505704315648080494 0.34894754855241477687 
 0.72953871790320046209 0.25362225080316425085 
 0.69286655200055069503 0.25481817026336500698 
 0.46003072062947203413 0.40865354130266590138 
 0.46186018125359667996 0.38863910468568646506 
 0.49008852257725327162 0.40178966924943010364 
 0.52240797267889227395 0.47162796893272529442 
 0.66240921848498779401 0.23811599267367089539 
 0.34650524549578765043 0.74375127078750979948 
 0.23116198076848032406 0.3559734609657106974 
 0.66147745062215712597 0.27634700550798269036 
 0.6075646896983670775 0.48750258624687614617 
 0.6319374696068366104 0.50222147961632301882 
 0.2232555198383049111 0.55629931595547443823 
 0.19968746790779026701 0.55014022005675689009 
 0.67077683459080239547 0.50165980739681670375 
 0.26062557536283986748 0.55607772540892230762 
 0.73031567505033756493 0.49362783921242020524 
 0.24014776694025549708 0.57022566418725251225 
 0.74988647609695291418 0.51158383821320840834 
 0.59625381285868728209 0.23264058076218807614 
 0.78471749632113485529 0.48576136518018669941 
 0.80745690870903696901 0.46774054704602213706 
 0.33899600886054398474 0.58448103520928573751 
 0.81510439224459652063 0.54289079357751435229 
 0.80519384732240539826 0.49324897002275841507 
 0.30502622340385160404 0.17510159151453691395 
 0.85392823741823831174 0.51529973348517632559 
 0.30927942851522222112 0.18340438719619703289 
 0.3273653624477095847 0.19334123243113357504 
 0.3181252369289334081 0.18867135149181335496 
 0.31662543952395161284 0.17614817848584121696 
 0.33781306338052036198 0.19503583638316010496 
 0.51052922889714968946 0.58159829503295479292 
 0.48462570510596264528 0.6097869914911868694 
 0.36575548404181834616 0.20717024044387949422 
 0.35074155288529318408 0.20316866080238002445 
 0.36277108166404359313 0.19488963911952195129 
 0.54390558711462444474 0.66797129219736239847 
 0.5796584971148934784 0.67154147218796855778 
 0.57095177726128043538 0.63257772025695058193 
 0.37952235769300923796 0.22199392948379256807 
 0.3784070314474700103 0.21091892822828314791 
 0.38886978047141101955 0.21718790759273204349 
 0.22067727710664919449 0.34832886771621246469 
 0.39130881153534013972 0.24965750318957377618 
 0.38922078280970839881 0.23268360406465504742 
 0.40422904493577938023 0.24168710653541705669 
 0.22541797575931532549 0.35080772129038217955 
 0.40519683612936957529 0.2585505976520629523 
 0.87994583460224762295 0.46258209203085398631 
 0.32458244454141049751 0.13547618541490422106 
 0.41191266578781049468 0.28671068605248639649 
 0.41966157098160072891 0.32743377024455155855 
 0.43334629697508170176 0.3082264686533917053 
 0.48079068215061693259 0.1565420517651338328 
 0.45774935081419676486 0.34871837285208046042 
 0.44790625401341654932 0.32627498793710490999 
 0.11358698050216939346 0.49475682937522191818 
 0.20684655907790944207 0.34622474912636563849 
 0.26881841520291049896 0.22386057771551617912 
 0.53517049170102892752 0.44332525304970371582 
 0.14605232625219782827 0.51751458951489825999 
 0.63251653581024347428 0.47770918909411219655 
 0.64019130193128970241 0.42527894710407410095 
 0.14686075199102774369 0.64594196292256966796 
 0.46053898129334525091 0.1644931112371136317 
 0.44279157405611901943 0.12752509149635218866 
 0.74778972763234097254 0.49611469029160804034 
 0.11791902445307318736 0.63599212954079520355 
 0.099408407673758428236 0.60037995349687844904 
 0.26488174850337226074 0.22191772508392493268 
 0.20340430285400312727 0.34452590158004425813 
 0.2581844141344759036 0.37297023370000581544 
 0.41135285764857032476 0.2182356819210382326 
 0.68056000802239791092 0.53590092111543785602 
 0.10643641010607790554 0.46896575631897335912 
 0.77731120739842007872 0.71977266785926197201 
 0.11596049658429022355 0.48088595125142946651 
 0.12725156707793086608 0.49082391001589342761 
 0.25990237772631885615 0.37462420108455435352 
 0.12406832337274649458 0.51018415586192511491 
 0.34994267793405992029 0.084090514333599167274 
 0.90663677924803542929 0.40850009360414885062 
 0.67076860217618738957 0.57540693296083667008 
 0.15915491312738516694 0.51136140695299581171 
 0.14084319017802390817 0.49887691919126303519 
 0.16635259702152146999 0.5064262082090711381 
 0.37863060247177793283 0.06930660246671427327 
 0.56513670425457074309 0.38466998033306298854 
 0.18588041390018431032 0.53147256569398970694 
 0.22340807363100206873 0.51614342402106072605 
 0.24093502882371201079 0.52617595536596639683 
 0.25500098820546596157 0.53750719250543299577 
 0.28331455946184619377 0.55792012545099067822 
 0.29252675959144969209 0.51852463858101116578 
 0.74022105866972409682 0.47240747183867209946 
 0.32123256398684318924 0.54384818953385205553 
 0.29929758248140631016 0.54157848278443521117 
 0.31433896556181234461 0.5244163098375423937 
 0.33839086002294438416 0.10749715678742809144 
 0.89340272832664024971 0.43531532740738743126 
 0.7625213345272963128 0.48373366592422495369 
 0.77213011590832170139 0.45411606013794242331 
 0.340735482134419565 0.52702460963193187293 
 0.37005116655146547133 0.54251844645677960166 
 0.43380655850641414162 0.44119477101007020803 
 0.44536739276080050676 0.57509834638524925943 
 0.42806737401148298172 0.52494039771426315166 
 0.45444417345724663626 0.54752959362575182034 
 0.26891017423324942159 0.37844247818530268868 
 0.48723244108450602941 0.55384052303742403733 
 0.54136097562743235034 0.56185155294071609244 
 0.55044105365921325301 0.59408499792648972182 
 0.36969261099794931136 0.18212518498063826056 
 0.60782061676264864669 0.65317823864705903958 
 0.6571813104208340528 0.6771286116218097062 
 0.64325341906291944039 0.64035586585431092388 
 0.37097888229633912971 0.28776985965673618217 
 0.68897867539139900916 0.66645511513323529851 
 0.27293755390183377374 0.38043151124523388873 
 0.70161567519625844813 0.68167691976457378544 
 0.43930942512914150644 0.27094738493310066563 
 0.46681082878627849775 0.25172173862560309754 
 0.12065187170588276278 0.46780143295763187972 
 0.13975952423809537284 0.48411177894133161637 
 0.62999676013365357718 0.25319775160880236831 
 0.17573139236093604509 0.50927479064564151745 
 0.17397773154647580562 0.50123924630072513864 
 0.86205788204924282958 0.43717064167748820314 
 0.19751909491437433242 0.50430371137477092436 
 0.21894892782739963644 0.50312041794676054529 
 0.27314805481013082478 0.3789463497316933327 
 0.26343426389252311282 0.48273755749700819617 
 0.25914966662650318341 0.52289744867849563548 
 0.74029914563805121475 0.44557667125021527266 
 0.30885965311036894798 0.50553106657128177304 
 0.34182125878239055794 0.49933193979875967194 
 0.87681070956960216467 0.40952005241566885596 
 0.80183330123237384068 0.44082155730823141537 
 0.39024647548658364382 0.49028763803102515251 
 0.82969111280645913009 0.44300019327128370428 
 0.83057611192112235088 0.46657490310758648056 
 0.4520593764597680142 0.51817973706503006603 
 0.51647262089186185552 0.54165356544758114232 
 0.57593191580320868272 0.56349806696981707965 
 0.58328214176148773795 0.59676854431578252314 
 0.61208837703434160193 0.61497646244957837602 
 0.67222812703011836089 0.6302026612001794259 
 0.67085601544981221522 0.65101501113566973 
 0.70686132003721646733 0.6504613554694742561 
 0.34260174723211456183 0.16453438423894156672 
 0.41120234805795474742 0.16481090187672159386 
 0.37950394867365433438 0.16386248087910262883 
 0.38850305463701623188 0.18429823445414342253 
 0.75328404769226509075 0.68954071509791337036 
 0.77257357873065535259 0.67254830192718295656 
 0.77526409083755165597 0.69100627421810345563 
 0.78531985000825221821 0.70354531424785193838 
 0.11389890424712983963 0.45384502523479919311 
 0.13871835427939471774 0.47327038538213495045 
 0.23015970891357556694 0.3577304258741621501 
 0.31467508830410656495 0.24649209946047825892 
 0.18896624219402805012 0.49275669996194648714 
 0.81218394978397279171 0.42108160158084728675 
 0.19996561890094702307 0.49043252771656348221 
 0.21046739714637244245 0.49636431094980876244 
 0.2606067097815975564 0.50931956277081258389 
 0.2695630027584454691 0.50242685775468232112 
 0.28153029254210049093 0.5036829502232842426 
 0.30078276041587675982 0.23963585587725791393 
 0.22400513174397160276 0.35469297379531555814 
 0.29423699710424788822 0.50006185000529912443 
 0.30437718255264462064 0.48803939657431799626 
 0.38627608238103416927 0.45827329560592283686 
 0.50849089438338601621 0.23756938425159193629 
 0.45867142175587516384 0.50152138858209305283 
 0.45428848570789076566 0.46917852985513286423 
 0.50345754889957416989 0.28376631527558299206 
 0.62839253757535584732 0.58958169830806694822 
 0.5864454715500146964 0.29593006665956123058 
 0.68887590422446920435 0.62716877451896768658 
 0.68286653559985166506 0.6158269391528751191 
 0.73447109874220606329 0.67247027846886475722 
 0.75337531547565472767 0.66582288923253840629 
 0.26639473185157630519 0.2285965874546775356 
 0.77647938237888891599 0.65653591655865151111 
 0.11990357414424133997 0.44167818167714345545 
 0.79530930910792163591 0.68330437041957070576 
 0.12640105796901196511 0.45866050012995351892 
 0.12793015153043610366 0.44844583147538963352 
 0.1355999354069968299 0.45646232801560954195 
 0.64670773954069749045 0.39924484066259829929 
 0.73615716710608769535 0.39153261730241489813 
 0.70038454177187425831 0.38826849398408525005 
 0.18247310228738636284 0.48392092812279435821 
 0.19281327489548816256 0.48244431184706865201 
 0.20259350333404810285 0.48058638799610886583 
 0.21516293595009519657 0.48719971748074597517 
 0.23386733558475500394 0.49605970801671711579 
 0.25111602341644195802 0.5020005978997221785 
 0.26075112135818512282 0.49972651794180139584 
 0.24824569104712576606 0.49286394468384459033 
 0.27549198780535338882 0.49395124991108424473 
 0.80793287217168197056 0.5525617372089091095 
 0.42980418448710033807 0.48754148937007402154 
 0.43957956177597168335 0.50152138858209305283 
 0.47000042307426936894 0.49447600488447479572 
 0.48177197255481457594 0.4874532632126852838 
 0.48084168634964014055 0.45200006734557451882 
 0.44962089260774612542 0.43920176862623411251 
 0.42705819826299012965 0.45569022377286066972 
 0.41618317227314838291 0.50008285152834142107 
 1369 1370 1342 1342   
 1342 144 1369 1369   
 1370 1369 846 846   
 1369 553 846 846   
 1722 1720 1754 1754   
 992 556 1519 1519   
 144 1368 1369 1369   
 553 1369 1368 1368   
 1381 1519 1538 1538   
 1538 1519 556 556   
 969 1519 1381 1381   
 1381 1380 969 969   
 1519 969 476 476   
 1723 1639 472 472   
 1639 1723 395 395   
 472 1639 936 936   
 938 936 1639 1639   
 1722 19 24 24   
 959 971 970 970   
 970 958 959 959   
 971 959 991 991   
 1366 1341 1367 1367   
 1367 1368 1366 1366   
 1525 959 958 958   
 958 555 1525 1525   
 1802 635 1751 1751   
 1721 1751 635 635   
 853 1340 1364 1364   
 1340 853 1367 1367   
 1653 1723 935 935   
 472 935 1723 1723   
 555 475 1525 1525   
 1340 1367 1341 1341   
 1754 1721 635 635   
 1721 1754 1720 1720   
 1003 475 1531 1531   
 1531 265 1003 1003   
 627 1540 1717 1717   
 968 1531 1408 1408   
 627 1719 1540 1540   
 627 1717 1718 1718   
 627 1718 20 20   
 1364 1361 138 138   
 20 1750 627 627   
 1653 1662 398 398   
 967 268 1404 1404   
 1404 268 968 968   
 1662 1653 935 935   
 935 471 1662 1662   
 1401 1402 967 967   
 1402 561 967 967   
 268 967 561 561   
 1751 1719 1750 1750   
 627 1750 1719 1719   
 1750 1802 1751 1751   
 1362 1333 548 548   
 1333 1362 1361 1361   
 1536 1402 1401 1401   
 1401 560 1536 1536   
 25 1745 628 628   
 1745 1718 628 628   
 1718 1717 628 628   
 1399 1507 1400 1400   
 1536 1400 1507 1507   
 560 1400 1536 1536   
 1334 548 1333 1333   
 1333 1314 1334 1334   
 1745 1543 1718 1718   
 1718 1543 20 20   
 1800 1543 1745 1745   
 1400 982 1399 1399   
 1399 982 998 998   
 982 983 998 998   
 983 982 1396 1396   
 1334 145 1359 1359   
 470 1662 471 471   
 398 470 925 925   
 470 398 1662 1662   
 753 558 1396 1396   
 477 1396 558 558   
 145 146 1359 1359   
 753 1393 558 558   
 1742 1744 626 626   
 1553 626 1744 1744   
 1393 773 558 558   
 1393 975 773 773   
 1745 1548 1553 1553   
 1553 1800 1745 1745   
 1548 1745 25 25   
 624 1663 26 26   
 975 785 773 773   
 469 925 924 924   
 924 925 470 470   
 785 975 1388 1388   
 624 1738 634 634   
 624 26 1738 1738   
 1386 1537 785 785   
 557 785 1537 1537   
 785 1388 1386 1386   
 624 634 1743 1743   
 1387 1539 1538 1538   
 1539 1381 1538 1538   
 1742 624 1743 1743   
 1743 1744 1742 1742   
 1357 1265 1354 1354   
 1265 1357 1356 1356   
 625 960 1792 1792   
 1685 1689 1686 1686   
 1689 1685 469 469   
 625 1739 1738 1738   
 1738 1739 634 634   
 625 1792 1739 1739   
 147 139 1354 1354   
 969 1380 970 970   
 970 971 969 969   
 625 1738 249 249   
 249 1738 26 26   
 958 1376 555 555   
 1376 958 970 970   
 1714 32 1736 1736   
 250 32 1714 1714   
 1714 960 250 250   
 147 1353 139 139   
 475 555 554 554   
 554 555 1376 1376   
 1307 1352 551 551   
 1714 1597 1792 1792   
 1714 1736 1597 1597   
 1736 1791 1597 1597   
 554 1531 475 475   
 1353 1307 551 551   
 551 139 1353 1353   
 920 1440 1689 1689   
 1408 1531 554 554   
 920 1445 1440 1440   
 1714 1792 960 960   
 951 956 955 955   
 956 951 269 269   
 1733 632 1712 1712   
 1712 27 1733 1733   
 1791 1736 632 632   
 1712 632 1736 1736   
 945 271 950 950   
 950 270 951 951   
 950 951 945 945   
 1328 547 140 140   
 271 947 950 950   
 947 946 950 950   
 948 950 946 946   
 943 946 947 947   
 946 943 272 272   
 467 1445 920 920   
 946 272 473 473   
 1351 546 1329 1329   
 546 1351 141 141   
 1710 28 1784 1784   
 1710 1784 1733 1733   
 944 941 272 272   
 1326 141 1351 1351   
 1710 1733 1713 1713   
 1713 1733 27 27   
 941 1626 939 939   
 1700 468 921 921   
 1350 1326 1325 1325   
 1325 142 1350 1350   
 939 938 940 940   
 938 465 936 936   
 465 938 1626 1626   
 939 1626 938 938   
 28 1732 1785 1785   
 1325 148 142 142   
 472 936 273 273   
 472 273 935 935   
 1709 1707 1618 1618   
 1319 159 1348 1348   
 471 935 934 934   
 273 934 935 935   
 1732 1709 1618 1618   
 928 471 934 934   
 928 470 471 471   
 1706 1775 623 623   
 623 1775 1707 1707   
 924 470 928 928   
 143 1323 988 988   
 1809 1689 469 469   
 622 29 1768 1768   
 923 1809 469 469   
 906 1689 1809 1809   
 622 1768 1771 1771   
 906 920 1689 1689   
 622 1771 1706 1706   
 1771 1775 1706 1706   
 919 921 907 907   
 1704 21 1769 1769   
 956 1700 919 919   
 1700 921 919 919   
 1343 1344 1300 1300   
 1323 1300 1344 1344   
 1704 1769 29 29   
 1769 1768 29 29   
 1370 1343 1342 1342   
 149 1342 1343 1343   
 1343 1370 1344 1344   
 149 144 1342 1342   
 1702 30 22 22   
 953 945 951 951   
 1701 1728 21 21   
 1715 953 955 955   
 1702 22 1727 1727   
 951 955 953 953   
 945 953 918 918   
 918 917 945 945   
 1726 1657 1699 1699   
 1763 1699 1657 1657   
 1763 1657 22 22   
 947 271 460 460   
 149 1366 144 144   
 144 1366 1368 1368   
 460 794 913 913   
 1763 22 30 30   
 913 943 460 460   
 943 947 460 460   
 913 944 943 943   
 943 944 272 272   
 150 1321 1341 1341   
 1341 1366 150 150   
 1696 1698 631 631   
 941 944 898 898   
 913 898 944 944   
 898 1626 941 941   
 1696 1661 1726 1726   
 1696 631 1661 1661   
 1321 1339 1341 1341   
 1696 1726 1671 1671   
 1671 1726 1699 1699   
 1337 1364 1340 1340   
 1337 1340 1341 1341   
 1747 1626 898 898   
 1626 1747 896 896   
 1337 1341 1339 1339   
 630 23 1758 1758   
 896 465 1626 1626   
 631 1698 630 630   
 630 1758 631 631   
 1336 1338 1318 1318   
 1337 1335 1364 1364   
 464 936 465 465   
 895 464 465 465   
 1335 1361 1364 1364   
 464 273 936 936   
 892 933 464 464   
 273 464 933 933   
 1668 629 23 23   
 19 1668 24 24   
 1668 19 629 629   
 1335 1316 1361 1361   
 934 273 933 933   
 1668 23 31 31   
 1313 1333 1316 1316   
 1316 1333 1361 1361   
 1313 1314 1333 1333   
 890 928 934 934   
 890 934 278 278   
 890 462 928 928   
 620 1722 24 24   
 620 1720 1722 1722   
 929 469 924 924   
 1313 151 1314 1314   
 1808 923 929 929   
 469 929 923 923   
 929 1804 1808 1808   
 1334 1314 145 145   
 545 145 1314 1314   
 928 1804 929 929   
 929 924 928 928   
 1804 928 462 462   
 1687 1541 1719 1719   
 1687 1719 1751 1751   
 1687 1751 1721 1721   
 909 906 1809 1809   
 545 152 145 145   
 1721 1691 1687 1687   
 1809 923 1808 1808   
 911 910 909 909   
 909 1809 911 911   
 1720 1691 1721 1721   
 1808 911 1809 1809   
 152 146 145 145   
 274 919 907 907   
 907 704 274 274   
 1540 1719 1541 1541   
 466 956 919 919   
 461 919 274 274   
 919 461 466 466   
 152 153 146 146   
 626 1716 1742 1742   
 956 466 955 955   
 153 1311 1356 1356   
 1356 146 153 153   
 1663 624 1716 1716   
 624 1742 1716 1716   
 904 955 466 466   
 955 904 1715 1715   
 1311 154 1356 1356   
 904 466 459 459   
 1072 960 249 249   
 625 249 960 960   
 960 1072 1071 1071   
 1354 1265 1331 1331   
 1331 147 1354 1354   
 1265 1356 154 154   
 916 918 1715 1715   
 918 953 1715 1715   
 916 917 918 918   
 1711 1712 619 619   
 1712 1711 27 27   
 903 1715 904 904   
 1715 903 916 916   
 1684 1712 1736 1736   
 1310 1353 147 147   
 1712 1684 619 619   
 1310 147 1331 1331   
 1684 1736 32 32   
 945 917 271 271   
 1310 155 1353 1353   
 271 917 902 902   
 1710 1713 33 33   
 33 28 1710 1710   
 271 902 900 900   
 1307 1353 155 155   
 1713 27 1711 1711   
 460 271 900 900   
 280 794 460 460   
 618 34 1732 1732   
 1352 1330 1306 1306   
 1306 140 1352 1352   
 1330 1352 1307 1307   
 618 1732 28 28   
 33 757 28 28   
 618 28 757 757   
 1306 156 140 140   
 1708 35 1707 1707   
 156 1328 140 140   
 157 1327 1329 1329   
 1327 1351 1329 1329   
 1707 1709 1708 1708   
 880 913 794 794   
 913 880 275 275   
 1708 1709 34 34   
 1709 1732 34 34   
 913 275 898 898   
 275 1747 898 898   
 1747 275 276 276   
 1351 1327 158 158   
 158 1326 1351 1351   
 1679 623 35 35   
 35 623 1707 1707   
 1747 276 896 896   
 1679 36 623 623   
 36 1706 623 623   
 465 896 895 895   
 896 894 895 895   
 894 896 276 276   
 1677 37 29 29   
 1326 158 544 544   
 544 1325 1326 1326   
 1677 622 1706 1706   
 1325 544 148 148   
 1677 29 622 622   
 277 892 895 895   
 892 464 895 895   
 36 1678 1706 1706   
 1677 1706 1678 1678   
 277 895 893 893   
 893 895 894 894   
 1705 38 21 21   
 142 148 1319 1319   
 543 1319 148 148   
 1705 1704 29 29   
 543 159 1319 1319   
 1705 21 1704 1704   
 933 892 463 463   
 1705 29 37 37   
 463 892 277 277   
 1348 159 1347 1347   
 1347 143 1348 1348   
 1703 1701 21 21   
 1701 1703 1672 1672   
 1673 30 1702 1702   
 1703 21 38 38   
 463 278 934 934   
 934 933 463 463   
 278 463 891 891   
 1943 1670 1699 1699   
 1323 143 160 160   
 1277 160 143 143   
 1943 1763 30 30   
 1943 1699 1763 1763   
 1347 1277 143 143   
 462 890 889 889   
 889 1804 462 462   
 1804 889 887 887   
 1697 39 1698 1698   
 1697 1696 1671 1671   
 887 1808 1804 1804   
 1697 1698 1696 1696   
 160 1301 1300 1300   
 1300 1323 160 160   
 1671 1699 1670 1670   
 974 910 911 911   
 911 1808 974 974   
 1300 161 1343 1343   
 621 1695 23 23   
 1695 31 23 23   
 1343 161 149 149   
 542 149 161 161   
 621 630 1698 1698   
 621 23 630 630   
 909 908 703 703   
 703 906 909 909   
 621 1698 39 39   
 1322 149 542 542   
 1694 1693 24 24   
 1668 31 1694 1694   
 1694 24 1668 1668   
 1366 149 1322 1322   
 461 704 868 868   
 908 867 703 703   
 704 461 274 274   
 461 864 459 459   
 459 466 461 461   
 1814 615 1691 1691   
 1814 1691 1720 1720   
 459 864 865 865   
 865 864 863 863   
 1339 1321 162 162   
 617 620 24 24   
 1814 1720 620 620   
 620 617 1814 1814   
 1321 150 1296 1296   
 617 24 1693 1693   
 1321 540 162 162   
 1294 540 1296 1296   
 1321 1296 540 540   
 1690 1541 1687 1687   
 1690 1687 1691 1691   
 1664 1690 1691 1691   
 459 883 904 904   
 861 904 883 883   
 1664 1691 615 615   
 883 459 865 865   
 1845 1663 1716 1716   
 1663 1845 1102 1102   
 163 100 1338 1338   
 1318 1338 100 100   
 1337 1339 162 162   
 40 619 613 613   
 619 40 1711 1711   
 1318 1292 164 164   
 1318 100 1292 1292   
 1684 1683 1857 1857   
 1857 619 1684 1684   
 1683 1684 32 32   
 613 619 1857 1857   
 613 1857 1683 1683   
 1317 1318 164 164   
 1318 1317 1336 1336   
 539 1315 1336 1336   
 904 458 903 903   
 458 904 861 861   
 1682 1681 33 33   
 164 539 1317 1317   
 539 1336 1317 1317   
 1659 1713 1711 1711   
 1682 33 1713 1713   
 916 903 882 882   
 1713 1659 1682 1682   
 1659 1711 40 40   
 1290 1315 1291 1291   
 539 1291 1315 1315   
 917 916 901 901   
 882 901 916 916   
 901 902 917 917   
 1315 1290 538 538   
 537 1313 1316 1316   
 537 151 1313 1313   
 618 757 41 41   
 41 34 618 618   
 757 33 1681 1681   
 279 900 902 902   
 537 1289 151 151   
 1314 1312 545 545   
 1312 1314 151 151   
 1312 165 545 545   
 165 152 545 545   
 1680 1708 34 34   
 1312 151 1289 1289   
 1708 1680 1651 1651   
 1651 35 1708 1708   
 1680 34 41 41   
 280 460 900 900   
 1679 42 36 36   
 153 152 1287 1287   
 35 1652 1679 1679   
 1652 35 1651 1651   
 280 922 794 794   
 1287 166 153 153   
 536 1311 166 166   
 166 1311 153 153   
 154 1311 536 536   
 1677 1678 43 43   
 1650 43 1678 1678   
 43 37 1677 1677   
 880 794 879 879   
 922 879 794 794   
 42 1650 1678 1678   
 1678 36 42 42   
 536 167 154 154   
 1265 167 1382 1382   
 167 1265 154 154   
 1382 1331 1265 1265   
 1676 1705 37 37   
 1705 1676 1646 1646   
 1646 38 1705 1705   
 880 281 275 275   
 1676 37 43 43   
 1382 168 1331 1331   
 281 276 275 275   
 1310 168 1309 1309   
 168 1310 1331 1331   
 1309 155 1310 1310   
 1675 44 30 30   
 1703 1647 1674 1674   
 1647 1703 38 38   
 1675 30 1673 1673   
 1674 1672 1703 1703   
 281 876 276 276   
 1647 38 1646 1646   
 876 894 276 276   
 1308 1307 155 155   
 45 1670 807 807   
 1307 1308 169 169   
 169 1330 1307 1307   
 30 44 1943 1943   
 807 1943 44 44   
 1308 155 1309 1309   
 807 1670 1943 1943   
 282 277 893 893   
 894 282 893 893   
 1644 46 39 39   
 1306 1285 1284 1284   
 1284 156 1306 1306   
 1285 1306 1330 1330   
 1671 45 1644 1644   
 1644 1697 1671 1671   
 45 1671 1670 1670   
 1285 1330 169 169   
 1644 39 1697 1697   
 283 463 277 277   
 1284 170 156 156   
 283 891 463 463   
 157 171 1283 1283   
 283 277 875 875   
 875 277 282 282   
 1283 1327 157 157   
 31 1695 1669 1669   
 684 1669 1695 1695   
 621 46 1695 1695   
 684 1695 46 46   
 46 621 39 39   
 1283 172 1327 1327   
 278 891 284 284   
 1327 172 1281 1281   
 1281 158 1327 1327   
 284 891 874 874   
 874 891 283 283   
 1667 48 1693 1693   
 842 1694 31 31   
 842 31 1669 1669   
 1694 842 1667 1667   
 1667 1693 1694 1694   
 842 1669 47 47   
 1281 173 158 158   
 890 872 285 285   
 285 889 890 890   
 872 890 278 278   
 48 609 1693 1693   
 617 1693 609 609   
 544 173 1304 1304   
 173 544 158 158   
 609 839 617 617   
 1304 148 544 544   
 872 278 284 284   
 839 1641 615 615   
 839 615 1814 1814   
 839 1814 617 617   
 1304 174 148 148   
 1303 543 148 148   
 543 1303 175 175   
 175 159 543 543   
 40 613 49 49   
 1303 148 174 174   
 887 889 871 871   
 285 871 889 889   
 871 286 887 887   
 606 1640 870 870   
 1640 1682 870 870   
 1658 1681 1640 1640   
 1682 1640 1681 1681   
 1640 50 1658 1658   
 870 1682 1659 1659   
 870 1659 40 40   
 1278 1347 159 159   
 1347 1278 1302 1302   
 870 40 49 49   
 1278 159 175 175   
 286 287 887 887   
 887 287 1808 1808   
 1638 51 41 41   
 869 757 1658 1658   
 1658 757 1681 1681   
 41 757 1638 1638   
 869 1638 757 757   
 974 1808 287 287   
 160 1277 1524 1524   
 1277 1347 1302 1302   
 1524 1274 160 160   
 908 910 840 840   
 840 288 908 908   
 910 908 909 909   
 1656 1680 41 41   
 1651 1656 52 52   
 1656 1651 1680 1680   
 1301 1274 1299 1299   
 1299 1300 1301 1301   
 1274 1301 160 160   
 1299 161 1300 1300   
 1656 41 51 51   
 1299 176 161 161   
 881 1679 1652 1652   
 881 1652 1651 1651   
 1679 881 1636 1636   
 1636 42 1679 1679   
 881 1651 52 52   
 542 176 1272 1272   
 867 908 838 838   
 288 838 908 908   
 542 161 176 176   
 1648 53 43 43   
 542 1298 1322 1322   
 542 1272 1298 1298   
 1272 850 1298 1298   
 864 868 866 866   
 866 863 864 864   
 868 864 461 461   
 43 1650 1648 1648   
 612 1648 1650 1650   
 1322 1298 535 535   
 535 1366 1322 1322   
 535 150 1366 1366   
 1636 612 1650 1650   
 1650 42 1636 1636   
 535 1298 1271 1271   
 1271 1298 850 850   
 535 1271 1297 1297   
 535 1296 150 150   
 1635 1676 43 43   
 1296 535 1297 1297   
 1646 1635 54 54   
 1635 1646 1676 1676   
 541 100 163 163   
 1635 43 53 53   
 1631 55 44 44   
 883 862 861 861   
 862 883 865 865   
 1633 1674 1647 1647   
 1633 1647 1646 1646   
 1674 1633 1630 1630   
 1631 44 1675 1675   
 1518 541 1449 1449   
 541 1518 100 100   
 862 865 289 289   
 541 1295 1449 1449   
 1633 1646 54 54   
 56 807 611 611   
 807 56 45 45   
 458 882 903 903   
 44 1645 807 807   
 611 807 1645 1645   
 1288 101 1513 1513   
 861 290 458 458   
 1645 44 55 55   
 1515 538 1290 1290   
 1515 1290 1291 1291   
 101 1288 538 538   
 538 1515 101 101   
 1267 1312 1289 1289   
 165 1312 1267 1267   
 1628 57 46 46   
 45 56 1628 1628   
 1628 1644 45 45   
 1628 46 1644 1644   
 1267 1268 165 165   
 152 1268 1286 1286   
 1268 152 165 165   
 902 901 859 859   
 882 859 901 901   
 1286 166 1287 1287   
 1286 1287 152 152   
 1627 47 1669 1669   
 860 279 902 902   
 46 1627 684 684   
 1627 1669 684 684   
 860 902 859 859   
 1627 46 57 57   
 1286 177 166 166   
 166 177 536 536   
 534 536 177 177   
 534 178 536 536   
 178 167 536 536   
 1622 58 48 48   
 1053 280 900 900   
 1053 900 279 279   
 915 842 1625 1625   
 1625 842 47 47   
 1667 842 1622 1622   
 915 1622 842 842   
 1622 48 1667 1667   
 1053 279 857 857   
 1625 47 1598 1598   
 1621 608 1620 1620   
 1621 1620 1570 1570   
 58 608 48 48   
 609 48 608 608   
 1053 291 280 280   
 608 1621 609 609   
 1264 1382 167 167   
 1382 1264 179 179   
 179 168 1382 1382   
 1621 1570 1642 1642   
 1621 1642 1641 1641   
 457 922 291 291   
 291 922 280 280   
 457 879 922 922   
 1264 167 178 178   
 1621 1641 839 839   
 1621 839 609 609   
 606 1596 59 59   
 1616 606 858 858   
 858 1613 1616 1616   
 606 1616 1596 1596   
 1263 1309 168 168   
 1309 1263 180 180   
 50 1640 59 59   
 606 59 1640 1640   
 878 281 880 880   
 878 880 879 879   
 1263 168 179 179   
 879 449 878 878   
 606 870 858 858   
 870 49 858 858   
 1308 1262 1259 1259   
 1262 1308 1309 1309   
 878 877 281 281   
 1259 169 1308 1308   
 607 60 1609 1609   
 607 1609 51 51   
 1262 1309 180 180   
 292 876 281 281   
 1658 1612 869 869   
 607 869 1612 1612   
 1612 1658 50 50   
 1638 869 607 607   
 607 51 1638 1638   
 292 281 877 877   
 1612 50 59 59   
 1259 181 169 169   
 1285 181 1284 1284   
 1581 1284 181 181   
 181 1285 169 169   
 605 1608 1637 1637   
 894 876 293 293   
 605 1656 1609 1609   
 1609 1656 51 51   
 52 1656 1637 1637   
 605 1637 1656 1656   
 182 1284 1581 1581   
 1284 182 170 170   
 1258 1283 171 171   
 1283 1258 184 184   
 184 172 1283 1283   
 1258 171 183 183   
 1636 881 1607 1607   
 604 1607 881 881   
 293 849 282 282   
 294 282 849 849   
 282 894 293 293   
 1637 1608 881 881   
 604 881 1608 1608   
 881 52 1637 1637   
 1282 1281 172 172   
 1281 1282 185 185   
 185 173 1281 1281   
 848 283 875 875   
 1282 172 184 184   
 1648 612 1606 1606   
 603 1606 612 612   
 1606 53 1648 1648   
 294 848 875 875   
 875 282 294 294   
 1607 603 612 612   
 612 1636 1607 1607   
 603 1607 61 61   
 848 847 283 283   
 1255 1304 173 173   
 1304 1255 1253 1253   
 1253 174 1304 1304   
 873 284 874 874   
 602 1635 53 53   
 1255 173 185 185   
 54 1635 1604 1604   
 602 1604 1635 1635   
 283 847 874 874   
 873 874 847 847   
 602 53 1606 1606   
 602 1606 62 62   
 1253 1254 174 174   
 873 295 284 284   
 1303 1254 1250 1250   
 1254 1303 174 174   
 1250 175 1303 1303   
 601 64 1602 1602   
 601 1602 55 55   
 285 872 296 296   
 456 296 872 872   
 600 1633 1605 1605   
 1605 1633 54 54   
 1630 1633 600 600   
 601 55 1631 1631   
 295 456 872 872   
 872 284 295 295   
 1605 54 1604 1604   
 1605 1604 63 63   
 1250 186 175 175   
 1251 1278 175 175   
 1302 1251 1275 1275   
 1251 1302 1278 1278   
 1629 611 599 599   
 599 1601 1629 1629   
 611 1629 56 56   
 1251 175 186 186   
 296 871 285 285   
 1645 1602 611 611   
 599 611 1602 1602   
 1602 1645 55 55   
 1277 1276 1524 1524   
 1276 1277 1302 1302   
 297 871 845 845   
 296 845 871 871   
 871 297 286 286   
 532 1274 1524 1524   
 1524 1276 532 532   
 1276 1302 1275 1275   
 843 287 286 286   
 56 1629 1628 1628   
 598 1628 1629 1629   
 598 1600 1628 1628   
 1600 57 1628 1628   
 532 533 1526 1526   
 532 1526 531 531   
 843 286 297 297   
 598 1629 1601 1601   
 533 532 1276 1276   
 532 531 1274 1274   
 843 298 287 287   
 610 1598 47 47   
 299 974 298 298   
 298 974 287 287   
 299 910 974 974   
 821 176 1299 1299   
 610 47 1627 1627   
 1299 1274 531 531   
 1600 1599 1627 1627   
 610 1627 1599 1599   
 1627 57 1600 1600   
 821 1299 531 531   
 1623 594 1574 1574   
 1623 1574 1572 1572   
 1578 915 1598 1598   
 915 1578 594 594   
 594 1623 915 915   
 1623 1572 58 58   
 1625 1598 915 915   
 1622 915 1623 1623   
 1623 58 1622 1622   
 840 910 299 299   
 1619 593 997 997   
 1619 997 72 72   
 1572 592 58 58   
 608 58 592 592   
 840 841 288 288   
 592 1620 608 608   
 1619 72 1569 1569   
 1567 73 583 583   
 838 288 841 841   
 584 1248 1566 1566   
 1248 1266 1268 1268   
 1616 1613 1562 1562   
 1616 1562 591 591   
 1566 1267 1289 1289   
 1567 1288 1513 1513   
 838 300 867 867   
 591 1596 1616 1616   
 1248 1268 1267 1267   
 1596 65 59 59   
 1267 1566 1248 1248   
 1567 1513 1269 1269   
 1567 1269 73 73   
 1268 1266 1246 1246   
 1246 1286 1268 1268   
 1246 177 1286 1286   
 315 866 301 301   
 866 868 301 301   
 932 65 1595 1595   
 863 866 315 315   
 60 607 1595 1595   
 1595 1558 60 60   
 1246 187 177 177   
 865 863 289 289   
 932 607 1612 1612   
 932 1612 59 59   
 177 187 534 534   
 530 534 187 187   
 607 932 1595 1595   
 178 534 188 188   
 530 188 534 534   
 289 863 315 315   
 932 59 65 65   
 1558 937 60 60   
 937 1558 1594 1594   
 1608 605 1594 1594   
 1594 1593 1608 1608   
 834 862 289 289   
 861 834 303 303   
 303 290 861 861   
 834 861 862 862   
 1609 60 937 937   
 937 605 1609 1609   
 605 937 1594 1594   
 834 289 302 302   
 179 1264 189 189   
 529 189 1264 1264   
 66 61 954 954   
 188 529 1264 1264   
 1264 178 188 188   
 833 458 290 290   
 833 882 458 458   
 954 604 1608 1608   
 1607 954 61 61   
 954 1607 604 604   
 833 290 303 303   
 954 1608 1593 1593   
 180 1263 1261 1261   
 1245 1261 1263 1263   
 1554 62 957 957   
 957 1592 1554 1554   
 189 1245 1263 1263   
 1263 179 189 189   
 833 454 882 882   
 1261 190 180 180   
 454 859 882 882   
 1606 957 62 62   
 957 1606 603 603   
 1262 1260 1259 1259   
 1242 1259 1260 1260   
 1260 1262 180 180   
 603 1592 957 957   
 61 1592 603 603   
 1592 61 66 66   
 1260 180 190 190   
 962 1591 1066 1066   
 962 1066 1552 1552   
 962 1552 63 63   
 191 1259 1242 1242   
 1259 191 181 181   
 279 860 857 857   
 831 857 860 860   
 962 63 1604 1604   
 962 1604 602 602   
 181 191 1581 1581   
 528 1581 191 191   
 602 1591 962 962   
 859 831 860 860   
 62 1591 602 602   
 1591 62 1554 1554   
 1552 961 63 63   
 961 1552 1589 1589   
 64 601 1590 1590   
 1590 1550 64 64   
 528 192 1581 1581   
 1581 192 182 182   
 450 1053 304 304   
 304 1053 857 857   
 450 291 1053 1053   
 1605 63 961 961   
 961 600 1605 1605   
 600 961 1589 1589   
 184 1258 1257 1257   
 1241 1257 1258 1258   
 193 1241 1258 1258   
 1258 183 193 193   
 451 305 452 452   
 1550 963 64 64   
 963 1550 1585 1585   
 450 446 291 291   
 1601 599 1585 1585   
 1585 1583 1601 1601   
 291 446 457 457   
 1257 194 184 184   
 446 856 457 457   
 856 879 457 457   
 1602 64 963 963   
 963 599 1602 1602   
 599 963 1585 1585   
 1282 194 1238 1238   
 194 1282 184 184   
 1238 185 1282 1282   
 973 588 1547 1547   
 973 1547 68 68   
 588 973 1586 1586   
 447 827 855 855   
 827 1500 855 855   
 973 68 1599 1599   
 1238 195 185 185   
 1586 598 1601 1601   
 973 1599 1600 1600   
 973 1600 598 598   
 448 855 1059 1059   
 1059 855 1500 1500   
 598 1586 973 973   
 1255 195 1252 1252   
 195 1255 185 185   
 449 879 856 856   
 1586 1601 1583 1583   
 1252 1254 1253 1253   
 1252 1253 1255 1255   
 448 1059 825 825   
 1577 1598 914 914   
 914 596 1577 1577   
 1598 1577 1578 1578   
 914 68 596 596   
 852 878 826 826   
 449 826 878 878   
 878 852 877 877   
 824 292 877 877   
 1252 196 1254 1254   
 914 610 1599 1599   
 914 1598 610 610   
 1254 196 1236 1236   
 1236 1250 1254 1254   
 824 877 852 852   
 1236 186 1250 1250   
 914 1599 68 68   
 1544 1573 979 979   
 595 979 1573 1573   
 1573 1544 70 70   
 69 979 1579 1579   
 595 1579 979 979   
 824 306 292 292   
 1573 70 1571 1571   
 1236 197 186 186   
 444 876 292 292   
 293 876 851 851   
 444 851 876 876   
 1237 1251 186 186   
 1275 1237 198 198   
 1237 1275 1251 1251   
 444 292 306 306   
 1271 850 445 445   
 445 1297 1271 1271   
 1237 186 197 197   
 445 307 1297 1297   
 70 587 1571 1571   
 593 1571 587 587   
 587 997 593 593   
 997 71 72 72   
 442 294 849 849   
 851 1273 849 849   
 442 849 1273 1273   
 849 293 851 851   
 198 533 1276 1276   
 1276 1275 198 198   
 441 1272 176 176   
 1526 1859 207 207   
 1526 207 320 320   
 1859 1526 533 533   
 822 848 294 294   
 1526 320 531 531   
 1024 1535 1532 1532   
 1024 1532 74 74   
 1535 590 1563 1563   
 1563 73 1535 1535   
 823 441 176 176   
 1535 1024 590 590   
 822 294 442 442   
 1023 75 65 65   
 823 443 819 819   
 1563 1614 583 583   
 583 73 1563 1563   
 1023 65 1596 1596   
 1023 1596 591 591   
 822 820 848 848   
 848 820 847 847   
 584 1615 1234 1234   
 440 873 847 847   
 199 1248 1234 1234   
 584 1234 1248 1248   
 1248 199 1266 1266   
 440 308 873 873   
 308 295 873 873   
 75 1560 65 65   
 1595 65 1560 1560   
 820 440 847 847   
 1558 1595 1560 1560   
 1560 77 1558 1558   
 1266 199 526 526   
 526 1246 1266 1266   
 526 187 1246 1246   
 456 818 1087 1087   
 818 456 295 295   
 1087 296 456 456   
 77 1034 1558 1558   
 1594 1558 1034 1034   
 1232 526 1231 1231   
 526 1232 187 187   
 818 295 308 308   
 1593 1594 1034 1034   
 1034 1557 1593 1593   
 187 1232 530 530   
 525 530 1232 1232   
 188 530 1230 1230   
 525 1230 530 530   
 1087 309 296 296   
 296 309 845 845   
 79 66 1046 1046   
 954 1046 66 66   
 954 1593 1046 1046   
 1593 1557 1046 1046   
 1230 200 188 188   
 524 529 200 200   
 200 529 188 188   
 189 529 524 524   
 845 310 297 297   
 844 843 297 297   
 843 844 311 311   
 311 298 843 843   
 1530 1554 1060 1060   
 1592 1060 1554 1554   
 1554 1530 1528 1528   
 524 201 189 189   
 844 297 310 310   
 1261 1245 1244 1244   
 1228 1244 1245 1245   
 1244 190 1261 1261   
 201 1228 1245 1245   
 1245 189 201 201   
 66 1060 1592 1592   
 1060 66 79 79   
 817 299 298 298   
 299 817 312 312   
 1591 1528 1066 1066   
 1244 202 190 190   
 817 298 311 311   
 1067 80 1551 1551   
 1260 1243 1242 1242   
 1226 1242 1243 1243   
 1243 1260 190 190   
 1554 1528 1591 1591   
 1243 190 202 202   
 815 840 299 299   
 840 815 313 313   
 313 841 840 840   
 80 1073 1551 1551   
 1588 1551 1073 1073   
 203 1242 1226 1226   
 1242 203 191 191   
 815 299 312 312   
 1549 1587 1074 1074   
 1074 81 1549 1549   
 191 523 528 528   
 192 528 204 204   
 523 204 528 528   
 523 191 203 203   
 813 838 841 841   
 838 813 314 314   
 314 300 838 838   
 81 1080 1549 1549   
 1584 1549 1080 1080   
 813 841 313 313   
 1582 1584 1080 1080   
 1080 82 1582 1582   
 1257 1241 1240 1240   
 1223 1240 1241 1241   
 1240 194 1257 1257   
 205 1223 1241 1241   
 1241 193 205 205   
 301 439 315 315   
 1229 1546 589 589   
 1546 1229 83 83   
 589 82 1229 1229   
 1240 1239 194 194   
 438 300 314 314   
 1546 83 67 67   
 522 1238 194 194   
 1238 522 1221 1221   
 1221 195 1238 1238   
 522 194 1239 1239   
 1583 588 1586 1586   
 589 1582 82 82   
 455 289 315 315   
 455 302 289 289   
 1545 1576 597 597   
 1576 1545 69 69   
 597 83 1545 1545   
 1221 1222 195 195   
 1576 69 1579 1579   
 521 1252 195 195   
 1252 521 1217 1217   
 1217 196 1252 1252   
 521 195 1222 1222   
 597 67 83 83   
 808 834 316 316   
 316 834 302 302   
 303 834 808 808   
 1522 1544 1101 1101   
 979 1101 1544 1544   
 1544 1522 85 85   
 979 69 1101 1101   
 69 84 1101 1101   
 1217 206 196 196   
 1544 85 70 70   
 196 1218 520 520   
 520 1236 196 196   
 520 197 1236 1236   
 808 317 303 303   
 1218 196 206 206   
 832 833 317 317   
 317 833 303 303   
 832 454 833 833   
 85 1113 70 70   
 587 70 1113 1113   
 520 1215 197 197   
 71 997 1113 1113   
 587 1113 997 997   
 1113 1521 71 71   
 1237 1216 519 519   
 1216 1237 197 197   
 519 198 1237 1237   
 832 318 454 454   
 1216 197 1215 1215   
 436 454 318 318   
 859 454 319 319   
 436 319 454 454   
 519 1235 198 198   
 533 1235 1859 1859   
 1871 1859 1235 1235   
 1235 533 198 198   
 857 831 830 830   
 830 304 857 857   
 1535 1511 1532 1532   
 1532 1511 87 87   
 86 1511 1535 1535   
 1859 1871 207 207   
 319 806 831 831   
 830 831 806 806   
 831 859 319 319   
 1532 87 74 74   
 829 1196 1197 1197   
 829 1197 453 453   
 830 806 1195 1195   
 829 453 305 305   
 1233 217 209 209   
 858 1233 1613 1613   
 1233 858 217 217   
 1535 73 86 86   
 1234 208 199 199   
 87 1139 74 74   
 1559 74 1139 1139   
 452 305 453 453   
 76 1559 1139 1139   
 1139 88 76 76   
 1203 526 199 199   
 517 1231 526 526   
 526 1203 517 517   
 1447 825 579 579   
 1059 579 825 825   
 826 1446 852 852   
 1203 199 208 208   
 1182 516 1204 1204   
 1204 209 1182 1182   
 1033 1510 89 89   
 88 1510 76 76   
 1033 76 1510 1510   
 517 1199 1231 1231   
 1231 1199 1232 1232   
 1294 1296 307 307   
 1033 89 1556 1556   
 1232 1199 1734 1734   
 1734 525 1232 1232   
 1198 200 1230 1230   
 1198 1230 525 525   
 1293 306 824 824   
 525 1734 1198 1198   
 824 852 1446 1446   
 1293 824 1448 1448   
 1446 1448 824 824   
 1177 1198 1734 1734   
 1198 1177 210 210   
 1178 1735 1200 1200   
 89 1165 1047 1047   
 1198 210 200 200   
 1297 307 1296 1296   
 1047 1165 78 78   
 1165 90 78 78   
 210 524 200 200   
 1748 1227 524 524   
 1227 201 524 524   
 1748 524 210 210   
 1047 1556 89 89   
 1173 1227 1748 1748   
 1748 1900 1173 1173   
 1529 1508 91 91   
 1174 1748 210 210   
 1748 1174 1900 1900   
 1061 90 1529 1529   
 1529 90 1508 1508   
 1913 1879 1079 1079   
 487 1079 1879 1879   
 1529 91 1527 1527   
 487 1879 886 886   
 443 531 320 320   
 443 821 531 531   
 1244 1787 211 211   
 211 202 1244 1244   
 1787 1244 1228 1228   
 443 803 819 819   
 443 320 803 803   
 78 90 1061 1061   
 1227 515 1228 1228   
 1228 201 1227 1227   
 487 1876 1079 1079   
 1079 1876 1049 1049   
 487 1843 1876 1876   
 1169 211 1787 1787   
 1787 515 1169 1169   
 91 1193 1527 1527   
 1067 1527 1193 1193   
 1912 486 1875 1875   
 488 1875 486 486   
 1875 1911 1912 1912   
 515 1787 1228 1228   
 80 1067 1193 1193   
 1193 92 80 80   
 664 1496 1842 1842   
 443 823 821 821   
 176 821 823 823   
 1420 1932 1418 1418   
 1932 1420 664 664   
 1783 1226 1243 1243   
 1783 1243 202 202   
 1496 664 1420 1420   
 488 1876 1843 1843   
 488 486 1876 1876   
 486 1049 1876 1876   
 308 440 321 321   
 1783 202 211 211   
 488 1838 1875 1875   
 488 1843 1838 1838   
 440 820 804 804   
 1783 211 1194 1194   
 1783 1194 514 514   
 93 1074 1202 1202   
 927 5 1933 1933   
 514 1226 1783 1783   
 1224 1226 514 514   
 1226 1224 203 203   
 1933 1932 927 927   
 1074 93 81 81   
 1798 523 1224 1224   
 1224 523 203 203   
 1811 204 523 523   
 1834 1908 1911 1911   
 1798 1811 523 523   
 802 1087 818 818   
 802 818 308 308   
 1087 802 322 322   
 322 309 1087 1087   
 1073 80 1201 1201   
 1201 80 92 92   
 1875 1834 1911 1911   
 1164 1810 1799 1799   
 1799 1924 1164 1164   
 1810 1164 213 213   
 1166 1799 1225 1225   
 1799 1166 1924 1924   
 802 308 321 321   
 94 1080 1219 1219   
 1933 5 1 1   
 1811 214 204 204   
 1080 94 82 82   
 1812 1239 1240 1240   
 1812 1240 1223 1223   
 1933 1 661 661   
 801 845 309 309   
 1223 205 215 215   
 845 801 800 800   
 800 310 845 845   
 1080 81 1219 1219   
 1219 81 93 93   
 380 1908 1834 1834   
 1812 511 1161 1161   
 1812 1161 1192 1192   
 1223 215 511 511   
 801 309 322 322   
 1229 1372 95 95   
 1372 1229 82 82   
 82 94 1372 1372   
 511 1812 1223 1223   
 1812 1192 1239 1239   
 1229 95 83 83   
 1819 522 1239 1239   
 800 323 310 310   
 1221 1819 1220 1220   
 1220 1222 1221 1221   
 1819 1221 522 522   
 661 1 1523 1523   
 844 323 798 798   
 323 844 310 310   
 798 311 844 844   
 1819 1239 1192 1192   
 1191 1220 1819 1819   
 1819 510 1191 1191   
 1545 1505 84 84   
 1819 1192 510 510   
 1505 1545 83 83   
 83 95 1505 1505   
 660 1416 1523 1523   
 661 1523 1416 1416   
 1545 84 69 69   
 381 1906 1873 1873   
 1873 1831 381 381   
 798 324 311 311   
 509 521 1222 1222   
 1190 206 1217 1217   
 1190 1217 521 521   
 521 509 1190 1190   
 817 324 814 814   
 324 817 311 311   
 814 312 817 817   
 1220 1191 1222 1222   
 509 1222 1191 1191   
 1187 1190 509 509   
 1190 1187 216 216   
 1101 582 1522 1522   
 1522 582 97 97   
 1101 96 582 582   
 660 1523 6 6   
 1190 216 206 206   
 1522 97 85 85   
 1655 1831 1830 1830   
 1655 381 1831 1831   
 814 325 312 312   
 1189 520 1218 1218   
 1189 1218 206 206   
 508 1215 520 520   
 1655 1830 382 382   
 520 1189 508 508   
 815 325 796 796   
 325 815 312 312   
 796 313 815 815   
 84 96 1101 1101   
 1189 206 216 216   
 1188 508 1189 1189   
 1189 216 1188 1188   
 1113 581 98 98   
 1870 382 1830 1830   
 97 581 85 85   
 1113 85 581 581   
 1214 1215 1185 1185   
 508 1185 1215 1215   
 1113 98 1521 1521   
 1830 942 1870 1870   
 796 326 313 313   
 1216 1214 1849 1849   
 1849 519 1216 1216   
 1214 1216 1215 1215   
 1870 942 1905 1905   
 942 1869 1905 1905   
 813 326 795 795   
 326 813 313 313   
 795 314 813 813   
 1849 507 1184 1184   
 1185 1849 1214 1214   
 1849 1185 507 507   
 71 1521 1249 1249   
 1249 1197 71 71   
 1249 453 1197 1197   
 1212 519 1184 1184   
 1849 1184 519 519   
 519 1212 1235 1235   
 1905 1869 1904 1904   
 1902 1904 1869 1869   
 1871 1207 207 207   
 795 811 314 314   
 1902 1869 644 644   
 809 438 811 811   
 811 438 314 314   
 315 439 810 810   
 453 1249 1384 1384   
 1384 452 453 453   
 1917 1555 7 7   
 1555 1917 658 658   
 1919 1555 659 659   
 658 659 1555 1555   
 1871 1235 1212 1212   
 383 1902 644 644   
 644 1867 383 383   
 1148 1206 1872 1872   
 1872 501 1148 1148   
 1872 1213 501 501   
 1447 99 1449 1449   
 810 327 315 315   
 1518 1449 99 99   
 652 383 1867 1867   
 500 217 858 858   
 437 455 327 327   
 327 455 315 315   
 858 49 500 500   
 302 455 437 437   
 652 1867 1826 1826   
 1534 102 86 86   
 658 1917 1914 1914   
 437 316 302 302   
 73 1269 1534 1534   
 1534 86 73 73   
 791 808 316 316   
 808 791 789 789   
 789 317 808 808   
 1182 209 217 217   
 1513 1514 1269 1269   
 1534 1269 1514 1514   
 1514 1513 101 101   
 1145 1179 506 506   
 516 506 1179 1179   
 1179 1145 1144 1144   
 791 316 328 328   
 1511 1422 103 103   
 516 1182 506 506   
 102 1511 86 86   
 1511 102 1422 1422   
 652 643 377 377   
 1688 377 643 643   
 1178 1200 1179 1179   
 516 1179 1200 1200   
 1179 1144 1178 1178   
 1511 103 87 87   
 1914 1917 1862 1862   
 1688 643 1864 1864   
 790 832 317 317   
 832 790 788 788   
 788 318 832 832   
 1914 1862 1624 1624   
 1735 1143 1176 1176   
 1176 1143 218 218   
 790 317 789 789   
 1144 1143 1178 1178   
 1735 1178 1143 1143   
 1495 1320 87 87   
 1139 87 1320 1320   
 87 103 1495 1495   
 1899 1688 1864 1864   
 1176 218 1175 1175   
 1177 1174 210 210   
 88 1139 1320 1320   
 1320 113 88 88   
 788 329 318 318   
 318 329 436 436   
 1374 436 329 329   
 319 436 805 805   
 1374 805 436 436   
 1142 1172 1901 1901   
 1901 778 1142 1142   
 1172 1142 219 219   
 778 1901 1175 1175   
 1175 218 778 778   
 1510 1492 1430 1430   
 113 1510 88 88   
 1510 113 1492 1492   
 1692 1899 980 980   
 1899 1864 980 980   
 1510 1430 89 89   
 1863 1692 980 980   
 1692 1863 1928 1928   
 1173 1171 515 515   
 515 1227 1173 1173   
 1170 1172 219 219   
 1898 1928 1863 1863   
 220 1169 1910 1910   
 515 1910 1169 1169   
 515 1171 1910 1910   
 1165 1430 104 104   
 1430 1165 89 89   
 1665 2 1624 1624   
 2 1665 1666 1666   
 805 330 806 806   
 1195 806 330 330   
 806 319 805 805   
 1897 1816 386 386   
 1165 104 90 90   
 1898 1863 1815 1815   
 1122 1197 1196 1196   
 1196 586 1122 1122   
 1195 330 585 585   
 1897 386 1896 1896   
 1169 1167 1194 1194   
 514 1194 1167 1167   
 1194 211 1169 1169   
 1167 1169 220 220   
 1138 513 1168 1168   
 513 1138 222 222   
 1508 1509 105 105   
 1509 1508 90 90   
 90 104 1509 1509   
 1211 440 804 804   
 1210 803 320 320   
 527 321 440 440   
 513 222 1166 1166   
 513 1166 1225 1225   
 1508 105 91 91   
 1894 1896 386 386   
 440 1211 527 527   
 1210 320 1208 1208   
 1211 1209 527 527   
 1666 654 2 2   
 654 1666 1891 1891   
 653 1891 1666 1666   
 527 331 321 321   
 223 1164 1924 1924   
 1924 1137 223 223   
 1137 1924 1166 1166   
 1166 222 1137 1137   
 1444 1345 91 91   
 1193 91 1345 1345   
 91 105 1444 1444   
 1894 1922 1923 1923   
 1923 1922 670 670   
 802 331 782 782   
 331 802 321 321   
 782 322 802 802   
 92 1193 1345 1345   
 1345 116 92 92   
 1164 1162 213 213   
 512 212 1163 1163   
 1162 1164 223 223   
 1891 653 1893 1893   
 782 332 322 322   
 512 1134 1160 1160   
 1160 1134 224 224   
 1485 93 1202 1202   
 93 1485 106 106   
 1136 1134 1163 1163   
 512 1163 1134 1134   
 1162 223 1135 1135   
 1202 117 1485 1485   
 642 1860 816 816   
 816 1922 642 642   
 783 801 322 322   
 800 783 333 333   
 333 323 800 800   
 783 800 801 801   
 783 322 332 332   
 1858 816 1860 1860   
 816 1858 1889 1889   
 1161 1132 1192 1192   
 510 1192 1132 1132   
 1133 1160 224 224   
 1201 92 116 116   
 510 1132 1159 1159   
 1483 94 1219 1219   
 94 1483 107 107   
 1891 1893 1892 1892   
 1219 106 1483 1483   
 799 798 323 323   
 510 1159 1191 1191   
 1159 226 1191 1191   
 798 799 334 334   
 334 324 798 798   
 647 1889 1858 1858   
 799 323 333 333   
 647 1858 1888 1888   
 509 1191 226 226   
 1219 93 106 106   
 647 1888 1887 1887   
 509 505 1156 1156   
 509 226 505 505   
 1482 95 1372 1372   
 95 1482 108 108   
 1372 107 1482 1482   
 781 814 324 324   
 1186 1187 1156 1156   
 509 1156 1187 1187   
 1156 227 1186 1186   
 1187 1186 216 216   
 814 781 335 335   
 335 325 814 814   
 781 324 334 334   
 1724 1055 1890 1890   
 1186 1155 1188 1188   
 508 1188 1155 1155   
 1188 216 1186 1186   
 1155 1186 227 227   
 1372 94 107 107   
 1888 1856 1887 1887   
 837 1887 1856 1856   
 508 503 229 229   
 508 1155 503 503   
 1373 84 1505 1505   
 84 1373 96 96   
 1505 108 1373 1373   
 325 797 796 796   
 435 796 797 797   
 508 229 1185 1185   
 837 1856 384 384   
 797 325 335 335   
 1892 1724 651 651   
 3 651 1724 1724   
 651 1891 1892 1892   
 1724 1892 1055 1055   
 507 1185 1153 1153   
 1153 1185 229 229   
 1505 95 108 108   
 435 336 796 796   
 796 336 326 326   
 507 1153 1131 1131   
 1479 582 1504 1504   
 1724 1890 1790 1790   
 326 1405 795 795   
 3 1724 1790 1790   
 1183 1184 1131 1131   
 507 1131 1184 1184   
 1131 1150 1183 1183   
 1184 1183 1212 1212   
 582 1479 97 97   
 1886 384 1856 1856   
 1405 326 336 336   
 1886 1856 1854 1854   
 1886 1854 1779 1779   
 582 96 1504 1504   
 1504 96 1480 1480   
 1886 1779 1885 1885   
 1886 1885 385 385   
 1405 337 795 795   
 795 337 811 811   
 1183 1150 1212 1212   
 501 1213 1151 1151   
 109 581 1477 1477   
 581 97 1477 1477   
 97 1479 1477 1477   
 811 1409 809 809   
 1409 792 809 809   
 793 327 810 810   
 581 109 98 98   
 1409 811 337 337   
 646 4 1789 1789   
 1868 1789 4 4   
 613 614 49 49   
 49 614 500 500   
 500 614 1146 1146   
 793 338 327 327   
 500 1181 217 217   
 500 1146 1181 1181   
 1384 1503 1520 1520   
 1384 98 1503 1503   
 98 109 1503 1503   
 1885 1779 1852 1852   
 327 338 437 437   
 1363 437 338 338   
 1363 316 437 437   
 1384 1520 452 452   
 1851 1884 1852 1852   
 1885 1852 1884 1884   
 1521 98 1384 1384   
 1384 1249 1521 1521   
 1839 3 1790 1790   
 1789 1868 1840 1840   
 506 1182 1181 1181   
 1182 217 1181 1181   
 231 1145 746 746   
 506 746 1145 1145   
 1363 328 316 316   
 506 1181 746 746   
 1181 1146 746 746   
 580 451 452 452   
 431 791 328 328   
 1145 231 1144 1144   
 789 791 342 342   
 431 342 791 791   
 580 452 1520 1520   
 1082 1850 1772 1772   
 1883 1772 1850 1850   
 1883 1851 1772 1772   
 1851 1852 1772 1772   
 431 328 339 339   
 580 1520 1474 1474   
 1880 1868 4 4   
 1474 1501 1064 1064   
 580 1474 1064 1064   
 1143 1126 232 232   
 1127 1143 1144 1144   
 1144 231 1127 1127   
 1143 1127 1126 1126   
 447 451 1064 1064   
 580 1064 451 451   
 790 775 429 429   
 775 790 789 789   
 1143 232 218 218   
 429 329 788 788   
 429 788 790 790   
 1903 1880 1878 1878   
 775 789 342 342   
 827 447 1064 1064   
 827 1064 1501 1501   
 1850 1848 657 657   
 657 1883 1850 1850   
 1848 1850 1082 1082   
 778 218 232 232   
 827 1501 1472 1472   
 786 430 774 774   
 429 787 329 329   
 1472 1500 827 827   
 1123 1142 778 778   
 1142 1123 233 233   
 778 232 1123 1123   
 657 1848 1882 1882   
 329 787 1374 1374   
 1424 1374 787 787   
 805 1374 772 772   
 1424 772 1374 1374   
 772 330 805 805   
 1142 233 219 219   
 579 1497 110 110   
 579 828 1497 1497   
 828 1500 1497 1497   
 1496 1878 1842 1842   
 219 1141 1170 1170   
 1909 1170 1141 1141   
 1141 219 233 233   
 1847 1882 1848 1848   
 234 221 1141 1141   
 1909 1141 221 221   
 772 343 330 330   
 99 579 110 110   
 579 99 1447 1447   
 639 886 1847 1847   
 1847 1848 639 639   
 1122 71 1197 1197   
 72 1122 586 586   
 1122 72 71 71   
 1059 828 579 579   
 828 1059 1500 1500   
 1469 578 1498 1498   
 1498 110 1469 1469   
 1496 1903 1878 1878   
 585 330 343 343   
 221 1140 1168 1168   
 1140 221 234 234   
 1466 1292 578 578   
 1498 578 1292 1292   
 1292 1466 164 164   
 585 343 1568 1568   
 586 1569 72 72   
 235 1138 1140 1140   
 1168 1140 1138 1138   
 1498 100 1518 1518   
 1498 1518 99 99   
 100 1498 1292 1292   
 886 1844 487 487   
 1844 886 639 639   
 1138 235 222 222   
 1498 99 110 110   
 1842 1874 664 664   
 1137 222 235 235   
 527 518 784 784   
 784 331 527 527   
 1843 487 1844 1844   
 1844 387 1843 1843   
 527 1209 518 518   
 1120 223 1137 1137   
 1137 1121 1120 1120   
 1137 235 1121 1121   
 1208 320 207 207   
 164 1466 573 573   
 428 782 331 331   
 782 428 767 767   
 767 332 782 782   
 1371 573 121 121   
 573 1371 539 539   
 164 573 539 539   
 428 331 784 784   
 1838 1836 1837 1837   
 1836 1838 1843 1843   
 1843 387 1836 1836   
 1135 223 1120 1120   
 1834 1875 1838 1838   
 1838 1837 1834 1834   
 1134 1119 236 236   
 767 768 332 332   
 1119 1134 1136 1136   
 1135 1120 1118 1118   
 427 783 332 332   
 1134 236 224 224   
 333 427 764 764   
 427 333 783 783   
 576 1414 1515 1515   
 1515 1414 101 101   
 927 664 1874 1874   
 576 1464 1414 1414   
 1464 1462 1414 1414   
 927 1932 664 664   
 427 332 768 768   
 576 1515 1291 1291   
 1133 224 236 236   
 576 1291 1371 1371   
 1371 1291 539 539   
 1834 1837 388 388   
 764 345 333 333   
 1117 812 1133 1133   
 1158 1133 812 812   
 1133 236 1117 1117   
 1931 1 5 5   
 799 765 426 426   
 765 799 333 333   
 426 334 799 799   
 225 1158 812 812   
 812 237 225 225   
 577 111 102 102   
 1834 388 380 380   
 765 333 345 345   
 577 1534 1514 1514   
 577 102 1534 1534   
 577 1414 1462 1462   
 577 1514 1414 1414   
 1514 101 1414 1414   
 1873 380 388 388   
 426 762 334 334   
 1422 1439 112 112   
 237 499 225 225   
 504 225 499 499   
 111 1422 102 102   
 1422 111 1439 1439   
 781 763 425 425   
 763 781 334 334   
 425 335 781 781   
 228 1157 499 499   
 504 499 1157 1157   
 499 238 228 228   
 1422 112 103 103   
 1873 388 1832 1832   
 763 334 762 762   
 1 1931 1523 1523   
 228 498 1154 1154   
 502 1154 498 498   
 498 228 238 238   
 1831 1873 1832 1832   
 1832 389 1831 1831   
 425 346 335 335   
 239 230 498 498   
 502 498 230 230   
 1493 1320 1495 1495   
 1320 1493 113 113   
 1495 112 1493 1493   
 797 760 435 435   
 423 435 760 760   
 760 797 335 335   
 336 435 759 759   
 423 759 435 435   
 760 335 346 346   
 1831 389 390 390   
 230 835 1152 1152   
 835 230 239 239   
 1495 103 112 112   
 1831 390 1830 1830   
 1111 1130 835 835   
 1152 835 1130 1130   
 1130 1111 1129 1129   
 1494 1492 113 113   
 421 1405 779 779   
 779 1405 336 336   
 1130 1129 1151 1151   
 337 1405 421 421   
 6 1523 949 949   
 1492 114 1430 1430   
 930 501 1151 1151   
 1148 501 1149 1149   
 930 1149 501 501   
 779 336 759 759   
 930 1151 1129 1129   
 390 391 1830 1830   
 942 1830 391 391   
 421 756 337 337   
 1457 104 1430 1430   
 660 723 1919 1919   
 723 1555 1919 1919   
 1430 114 1457 1457   
 723 7 1555 1555   
 6 723 660 660   
 1149 686 1148 1148   
 419 1409 756 756   
 756 1409 337 337   
 792 1409 748 748   
 419 748 1409 1409   
 749 338 793 793   
 1869 942 391 391   
 644 1869 638 638   
 638 1869 391 391   
 749 348 338 338   
 1509 1491 105 105   
 105 1491 115 115   
 1509 104 1491 1491   
 644 638 1866 1866   
 338 751 1363 1363   
 433 1363 751 751   
 433 339 1363 1363   
 339 328 1363 1363   
 644 1866 1867 1867   
 751 338 348 348   
 1146 1128 746 746   
 1128 1146 251 251   
 1486 1345 1444 1444   
 1345 1486 116 116   
 1444 115 1486 1486   
 1866 1826 1867 1867   
 777 432 340 340   
 240 231 1128 1128   
 746 1128 231 231   
 745 341 432 432   
 1826 1824 392 392   
 432 777 745 745   
 777 340 350 350   
 1444 105 115 115   
 392 652 1826 1826   
 351 341 745 745   
 1127 231 240 240   
 1485 1488 118 118   
 1488 1485 117 117   
 776 351 1417 1417   
 1417 430 776 776   
 351 776 341 341   
 1097 1126 1127 1127   
 1127 240 1097 1097   
 1485 118 106 106   
 643 652 392 392   
 430 1417 774 774   
 1126 241 232 232   
 1917 8 1862 1862   
 710 1417 351 351   
 1417 710 417 417   
 643 1825 1864 1864   
 1864 1825 1818 1818   
 417 774 1417 1417   
 643 392 1825 1825   
 744 774 417 417   
 774 744 786 786   
 1123 232 1125 1125   
 1125 232 241 241   
 1483 1484 1453 1453   
 1484 1483 106 106   
 106 118 1484 1484   
 242 1123 1125 1125   
 771 1425 352 352   
 352 344 771 771   
 1483 1453 107 107   
 1123 242 233 233   
 1425 786 744 744   
 1425 744 416 416   
 1864 1818 980 980   
 1425 416 352 352   
 233 496 1141 1141   
 496 233 242 242   
 1482 1453 119 119   
 1453 1482 107 107   
 243 234 496 496   
 1141 496 234 234   
 1861 655 1862 1862   
 1482 119 108 108   
 1665 1624 1862 1862   
 1862 655 1665 1665   
 1817 980 1818 1818   
 980 1817 1863 1863   
 234 888 1140 1140   
 888 234 243 243   
 1642 1570 344 344   
 1373 1452 1480 1480   
 1452 1373 108 108   
 108 119 1452 1452   
 1090 235 888 888   
 1140 888 235 235   
 235 1090 244 244   
 518 727 770 770   
 1148 728 1206 1206   
 1373 1480 96 96   
 1815 1863 1817 1817   
 518 770 784 784   
 1209 1205 727 727   
 727 518 1209 1209   
 1207 1208 207 207   
 1121 235 244 244   
 1504 1481 1479 1479   
 1481 574 1479 1479   
 393 386 1816 1816   
 1121 994 1120 1120   
 1120 994 245 245   
 767 1432 766 766   
 766 768 767 767   
 1432 767 428 428   
 244 994 1121 1121   
 770 742 428 428   
 1432 428 742 742   
 428 784 770 770   
 740 766 1432 1432   
 1432 415 740 740   
 1432 742 415 415   
 1480 1481 1504 1504   
 1481 1480 575 575   
 1666 1665 1813 1813   
 655 1813 1665 1665   
 1894 386 393 393   
 1118 1120 245 245   
 1478 109 1477 1477   
 1477 1479 1478 1478   
 109 1478 1475 1475   
 1894 393 642 642   
 413 427 768 768   
 1086 236 1119 1119   
 236 1086 246 246   
 738 345 764 764   
 738 764 427 427   
 427 413 738 738   
 1894 642 1922 1922   
 766 740 768 768   
 413 768 740 740   
 734 738 413 413   
 738 734 353 353   
 1666 1813 653 653   
 738 353 345 345   
 1117 236 246 246   
 737 426 765 765   
 737 765 345 345   
 812 1117 1116 1116   
 1117 495 1116 1116   
 411 762 426 426   
 1117 246 495 495   
 426 737 411 411   
 1520 1503 1475 1475   
 1475 1740 1520 1520   
 737 345 353 353   
 1860 642 1324 1324   
 1324 1858 1860 1860   
 237 812 1116 1116   
 735 411 737 737   
 737 353 735 735   
 109 1475 1503 1503   
 411 729 762 762   
 1474 1740 1473 1473   
 1474 1473 120 120   
 499 494 1115 1115   
 763 729 1443 1443   
 1443 425 763 763   
 729 763 762 762   
 499 237 494 494   
 237 1116 494 494   
 1443 346 425 425   
 1474 120 1501 1501   
 238 499 1115 1115   
 1115 247 238 238   
 1055 1892 1853 1853   
 1893 1853 1892 1892   
 1853 640 1055 1055   
 1442 409 725 725   
 701 1442 730 730   
 1442 701 409 409   
 1474 1520 1740 1740   
 238 1114 498 498   
 1114 238 247 247   
 1442 725 347 347   
 1324 1855 1858 1858   
 1855 1888 1858 1858   
 1472 120 1470 1470   
 498 493 239 239   
 239 493 1112 1112   
 726 424 761 761   
 726 761 347 347   
 498 1114 493 493   
 758 1459 722 722   
 1459 758 424 424   
 1499 1500 1472 1472   
 1472 1470 1499 1499   
 424 726 1459 1459   
 726 347 725 725   
 698 722 1459 1459   
 699 1459 726 726   
 726 725 699 699   
 1472 1501 120 120   
 1855 394 1856 1856   
 1856 1888 1855 1855   
 239 1112 835 835   
 1055 640 1890 1890   
 721 422 780 780   
 1111 492 1109 1109   
 754 755 422 422   
 835 1112 1111 1111   
 1111 1112 492 492   
 1469 1497 1471 1471   
 1497 1469 110 110   
 422 721 754 754   
 722 721 780 780   
 780 758 722 722   
 1856 394 1854 1854   
 1111 1109 1129 1129   
 1110 930 1129 1129   
 1499 1471 1497 1497   
 1497 1500 1499 1499   
 1471 1499 1470 1470   
 1149 930 1107 1107   
 1107 686 1149 1149   
 754 354 755 755   
 1110 1129 1109 1109   
 578 1517 1466 1466   
 578 1469 1517 1517   
 1469 1471 1517 1517   
 755 354 408 408   
 408 420 755 755   
 719 349 750 750   
 718 747 420 420   
 420 408 718 718   
 930 1110 1107 1107   
 1107 1108 686 686   
 715 718 408 408   
 719 716 355 355   
 497 686 1108 1108   
 720 408 354 354   
 645 1790 1091 1091   
 1091 1790 1890 1890   
 1778 1779 1854 1854   
 719 355 349 349   
 491 1104 497 497   
 1104 491 1105 1105   
 573 1466 121 121   
 497 1108 491 491   
 717 434 752 752   
 717 752 349 349   
 1100 1102 1913 1913   
 418 340 434 434   
 1100 1663 1102 1102   
 434 717 418 418   
 717 349 355 355   
 693 418 717 717   
 717 355 693 693   
 418 350 340 340   
 26 1663 1100 1100   
 1100 248 26 26   
 1464 121 1461 1461   
 1779 1731 1852 1852   
 1464 1461 1462 1462   
 350 713 777 777   
 713 350 356 356   
 1464 576 1371 1371   
 1464 1371 121 121   
 1071 250 960 960   
 777 713 711 711   
 710 745 711 711   
 777 711 745 745   
 711 357 710 710   
 745 710 351 351   
 1463 122 1462 1462   
 577 1462 122 122   
 1462 1461 1463 1463   
 4 10 1881 1881   
 4 1881 1880 1880   
 32 1098 1683 1683   
 1098 1099 1683 1683   
 1773 1082 1772 1772   
 111 577 122 122   
 1772 1852 1731 1731   
 1772 1731 1773 1773   
 965 614 613 613   
 1146 965 251 251   
 965 1146 614 614   
 1683 1099 965 965   
 689 417 691 691   
 417 689 358 358   
 965 613 1683 1683   
 417 710 691 691   
 710 357 691 691   
 965 964 251 251   
 965 1099 964 964   
 417 358 709 709   
 417 709 744 744   
 111 122 1439 1439   
 1878 1761 1842 1842   
 1439 1460 112 112   
 416 744 709 709   
 416 1565 352 352   
 352 1565 687 687   
 251 490 1128 1128   
 358 1565 709 709   
 416 709 1565 1565   
 1848 1082 1846 1846   
 1128 490 240 240   
 240 490 1096 1096   
 1493 1460 1494 1494   
 1881 1761 1880 1880   
 1878 1880 1761 1761   
 1493 1494 113 113   
 639 1848 1846 1846   
 1097 240 1096 1096   
 352 687 344 344   
 1642 344 687 687   
 1493 112 1460 1460   
 1641 1642 687 687   
 1096 972 1097 1097   
 1124 1126 972 972   
 1097 972 1126 1126   
 1126 1124 241 241   
 114 1492 1494 1494   
 1494 123 114 114   
 741 769 403 403   
 728 403 769 769   
 403 359 741 741   
 1125 241 1124 1124   
 1125 977 242 242   
 242 977 1092 1092   
 1125 1124 977 977   
 1457 1455 1454 1454   
 639 1385 1844 1844   
 387 1844 1385 1385   
 1455 1457 114 114   
 114 123 1455 1455   
 1457 1454 1490 1490   
 1457 1490 104 104   
 741 683 743 743   
 414 743 683 683   
 743 769 741 741   
 683 741 359 359   
 242 1092 496 496   
 414 683 708 708   
 1842 1835 1874 1874   
 649 1874 1835 1835   
 496 985 243 243   
 243 985 260 260   
 496 1092 985 985   
 414 708 739 739   
 708 360 739 739   
 1491 1490 1456 1456   
 1490 1454 1456 1456   
 115 1491 1456 1456   
 412 739 360 360   
 243 260 888 888   
 412 407 706 706   
 412 360 407 407   
 1491 104 1490 1490   
 1090 1025 244 244   
 888 260 1090 1090   
 1090 260 1025 1025   
 732 733 706 706   
 412 706 733 733   
 706 361 732 732   
 734 731 353 353   
 1836 395 1837 1837   
 1456 1486 115 115   
 1836 387 395 395   
 1486 1487 116 116   
 1180 927 649 649   
 649 927 1874 1874   
 1180 5 927 927   
 732 705 736 736   
 410 736 705 705   
 735 353 731 731   
 705 732 361 361   
 410 705 702 702   
 994 1089 252 252   
 701 730 702 702   
 410 702 730 730   
 702 362 701 701   
 124 118 1488 1488   
 1089 994 244 244   
 994 252 245 245   
 362 700 701 701   
 409 701 700 700   
 724 725 700 700   
 409 700 725 725   
 700 363 724 724   
 1833 388 1837 1837   
 1088 1085 245 245   
 1118 245 1085 1085   
 245 252 1088 1088   
 1484 124 128 128   
 1086 253 246 246   
 1484 128 1453 1453   
 699 725 724 724   
 699 724 363 363   
 677 698 406 406   
 1459 406 698 698   
 495 246 253 253   
 363 406 699 699   
 1459 699 406 406   
 1484 118 124 124   
 495 482 254 254   
 495 253 482 482   
 1431 125 1453 1453   
 1453 128 1431 1431   
 495 254 1116 1116   
 1453 125 119 119   
 1833 1755 388 388   
 1832 388 1755 1755   
 698 697 721 721   
 754 721 697 697   
 721 722 698 698   
 697 698 677 677   
 494 1116 254 254   
 754 697 696 696   
 389 1832 1755 1755   
 494 1010 1084 1084   
 494 254 1010 1010   
 720 754 696 696   
 696 364 720 720   
 754 720 354 354   
 575 1480 1452 1452   
 1931 1803 949 949   
 1803 1931 5 5   
 949 1523 1931 1931   
 247 1115 1084 1084   
 494 1084 1115 1115   
 1084 1083 247 247   
 408 720 405 405   
 405 720 364 364   
 247 1083 1114 1114   
 493 1114 1083 1083   
 408 405 694 694   
 1452 119 125 125   
 493 1028 255 255   
 493 1083 1028 1028   
 714 716 695 695   
 408 694 715 715   
 695 365 714 714   
 716 714 355 355   
 493 255 1112 1112   
 1478 1479 574 574   
 693 355 714 714   
 693 714 365 365   
 949 1828 6 6   
 492 1112 255 255   
 673 712 693 693   
 418 693 712 712   
 693 365 673 673   
 575 574 1481 1481   
 492 489 256 256   
 492 255 489 489   
 418 712 350 350   
 712 356 350 350   
 492 256 1109 1109   
 356 692 713 713   
 692 356 671 671   
 366 711 692 692   
 713 692 711 711   
 1109 1054 1110 1110   
 1054 1109 256 256   
 391 1753 1829 1829   
 1110 1054 1081 1081   
 711 366 357 357   
 1740 1475 1476 1476   
 1753 391 390 390   
 1106 1107 1081 1081   
 1110 1081 1107 1107   
 1107 1106 1108 1108   
 691 357 366 366   
 648 7 723 723   
 668 689 691 691   
 689 668 367 367   
 491 1108 1106 1106   
 691 366 669 669   
 691 669 668 668   
 1829 638 391 391   
 689 367 358 358   
 648 723 1828 1828   
 723 6 1828 1828   
 666 1565 1564 1564   
 1565 358 1564 1564   
 358 367 1564 1564   
 1912 1105 491 491   
 638 1829 637 637   
 1829 396 637 637   
 1565 666 687 687   
 120 1746 1470 1470   
 687 1561 1641 1641   
 1561 615 1641 1641   
 9 7 648 648   
 1561 1664 615 615   
 638 637 1866 1866   
 248 1100 1077 1077   
 1077 1100 1913 1913   
 1823 1561 687 687   
 687 666 1823 1823   
 248 1077 1045 1045   
 1824 637 1801 1801   
 1826 637 1824 1824   
 637 1826 1866 1866   
 1147 1148 686 686   
 9 1796 8 8   
 1796 1793 8 8   
 1824 1801 392 392   
 26 1076 485 485   
 1076 26 248 248   
 485 249 26 26   
 359 403 682 682   
 1517 571 1654 1654   
 1517 1654 1465 1465   
 1517 1471 1468 1468   
 1517 1468 571 571   
 9 1917 7 7   
 9 8 1917 1917   
 1076 248 1075 1075   
 1148 1147 403 403   
 403 728 1148 1148   
 1517 1465 1466 1466   
 1075 485 1076 1076   
 683 359 682 682   
 485 1072 249 249   
 1941 681 683 683   
 708 683 681 681   
 683 682 1941 1941   
 360 708 681 681   
 681 368 360 360   
 1466 1465 121 121   
 1465 1441 121 121   
 392 1801 1825 1825   
 1825 1801 1820 1820   
 1071 1039 257 257   
 1071 1072 1039 1039   
 8 15 1861 1861   
 1861 1862 8 8   
 1825 1820 1818 1818   
 32 1070 1098 1098   
 1070 32 250 250   
 368 402 360 360   
 407 360 402 402   
 1070 250 1071 1071   
 1070 1071 257 257   
 361 706 402 402   
 407 402 706 706   
 402 369 361 361   
 361 680 705 705   
 702 705 680 680   
 680 361 369 369   
 1461 121 1441 1441   
 1099 1098 1070 1070   
 1070 1069 1099 1099   
 702 680 679 679   
 1818 1820 1797 1797   
 1797 1817 1818 1818   
 1429 1438 1463 1463   
 122 1463 1438 1438   
 1463 1461 1429 1429   
 964 1099 1069 1069   
 362 702 679 679   
 679 370 362 362   
 964 258 251 251   
 1797 1279 1817 1817   
 1815 1817 1279 1279   
 700 678 371 371   
 370 700 362 362   
 700 370 678 678   
 1439 126 1460 1460   
 490 251 258 258   
 700 371 363 363   
 1280 393 1816 1816   
 490 258 1032 1032   
 490 1032 1096 1096   
 1439 122 1438 1438   
 1439 1438 126 126   
 406 1611 677 677   
 677 1611 372 372   
 371 1611 363 363   
 406 363 1611 1611   
 972 1332 1094 1094   
 972 1096 1332 1332   
 1096 1032 1332 1332   
 697 677 372 372   
 972 1094 1124 1124   
 636 642 393 393   
 372 676 697 697   
 696 697 676 676   
 123 1494 1458 1458   
 1094 1068 1124 1124   
 977 1124 1068 1068   
 364 696 676 676   
 676 1929 364 364   
 1305 1324 642 642   
 977 1068 259 259   
 364 401 405 405   
 401 364 1929 1929   
 636 1305 642 642   
 977 259 1092 1092   
 405 401 674 674   
 1455 1427 1454 1454   
 1455 123 1427 1427   
 985 1092 259 259   
 365 695 675 675   
 405 674 694 694   
 675 373 365 365   
 1036 653 1813 1813   
 641 1893 1036 1036   
 1036 1893 653 653   
 985 1346 260 260   
 985 259 1346 1346   
 673 365 373 373   
 1925 404 673 673   
 712 673 404 404   
 673 373 1925 1925   
 356 712 404 404   
 404 671 356 356   
 1027 1025 260 260   
 1324 1305 1575 1575   
 671 672 692 692   
 474 1855 1575 1575   
 1324 1575 1855 1855   
 1855 474 394 394   
 374 366 672 672   
 692 672 366 366   
 1486 1827 1435 1435   
 1486 1456 1827 1827   
 1089 244 1025 1025   
 1486 1435 1487 1487   
 1089 1065 252 252   
 641 1853 1893 1893   
 1089 1025 1065 1065   
 669 366 374 374   
 394 474 1854 1854   
 1649 668 669 669   
 669 374 1649 1649   
 668 375 367 367   
 1488 1436 124 124   
 1436 127 124 124   
 1088 483 1062 1062   
 1088 252 483 483   
 367 667 1564 1564   
 667 367 375 375   
 253 1086 1063 1063   
 1088 1062 1085 1085   
 1063 482 253 253   
 1778 1854 474 474   
 1564 399 666 666   
 666 399 665 665   
 1564 667 399 399   
 1890 16 1091 1091   
 16 1890 640 640   
 1823 666 665 665   
 128 124 127 127   
 482 261 254 254   
 125 1431 565 565   
 1010 254 261 261   
 497 1104 1942 1942   
 1010 261 1058 1058   
 646 10 4 4   
 497 1942 686 686   
 1083 1084 1058 1058   
 1010 1058 1084 1084   
 1058 1057 1083 1083   
 1777 1731 1779 1779   
 1779 1778 1777 1777   
 1731 1777 397 397   
 685 403 1147 1147   
 685 1147 686 686   
 685 682 403 403   
 575 572 574 574   
 575 1452 572 572   
 1452 125 572 572   
 685 686 1942 1942   
 1028 1083 1057 1057   
 1028 1013 489 489   
 685 1942 1907 1907   
 685 1907 1940 1940   
 1028 1057 1013 1013   
 685 1940 682 682   
 1940 1939 682 682   
 1028 489 255 255   
 1941 682 1939 1939   
 570 1729 1725 1725   
 1725 1729 574 574   
 574 1729 1478 1478   
 681 1580 1938 1938   
 1939 1580 1941 1941   
 681 1941 1580 1580   
 368 681 1938 1938   
 1761 1760 1842 1842   
 1761 1881 10 10   
 1082 1093 1846 1846   
 1054 1383 1052 1052   
 402 663 1937 1937   
 1054 256 1383 1383   
 402 368 663 663   
 368 1938 663 663   
 1737 1476 1478 1478   
 1476 1475 1478 1478   
 1054 1052 1081 1081   
 1081 1052 1106 1106   
 369 402 1937 1937   
 1937 376 369 369   
 1392 491 1106 1106   
 1729 1737 1478 1478   
 1052 1051 1392 1392   
 1392 1106 1052 1052   
 369 1936 680 680   
 679 680 1936 1936   
 1936 369 376 376   
 1093 1095 639 639   
 639 1846 1093 1093   
 679 1936 1935 1935   
 120 1473 1741 1741   
 1740 1741 1473 1473   
 1741 1746 120 120   
 370 679 1935 1935   
 1935 1934 370 370   
 1050 1392 1005 1005   
 1005 264 1050 1050   
 1392 1050 491 491   
 1912 1050 484 484   
 484 486 1912 1912   
 1050 1912 491 491   
 486 484 1049 1049   
 1385 639 1095 1095   
 678 662 377 377   
 484 1048 1049 1049   
 1934 678 370 370   
 678 1934 662 662   
 264 1048 1050 1050   
 484 1050 1048 1048   
 678 377 371 371   
 1762 387 1385 1385   
 1385 1632 1762 1762   
 387 1762 395 395   
 1385 1095 1632 1632   
 1078 1079 1049 1049   
 1471 1470 1468 1468   
 1913 1079 1103 1103   
 1078 1103 1079 1079   
 1078 1049 1048 1048   
 649 1835 11 11   
 1468 1470 1746 1746   
 1688 1611 1610 1610   
 1611 1688 378 378   
 377 1610 371 371   
 1611 371 1610 1610   
 1078 1048 481 481   
 1103 1077 1913 1913   
 1611 378 372 372   
 1077 1103 481 481   
 1078 481 1103 1103   
 481 1045 1077 1077   
 1465 1654 1441 1441   
 1044 1043 1045 1045   
 248 1045 1043 1043   
 378 1930 372 372   
 676 372 1930 1930   
 129 1441 1654 1654   
 11 1180 649 649   
 1441 129 1461 1461   
 1180 11 12 12   
 1075 248 1043 1043   
 1043 1042 1075 1075   
 1929 676 1930 1930   
 1429 1413 568 568   
 126 1438 568 568   
 1429 568 1438 1438   
 485 1075 1040 1040   
 1075 1042 1040 1040   
 401 1929 1926 1926   
 1429 1461 129 129   
 1041 485 1040 1040   
 485 1041 1072 1072   
 373 675 1927 1927   
 401 1926 674 674   
 1927 1895 373 373   
 1833 1837 395 395   
 1794 126 568 568   
 1039 1072 1041 1041   
 1925 373 1895 1895   
 1833 1723 1755 1755   
 1833 395 1723 1723   
 1039 1406 262 262   
 404 400 671 671   
 1406 1039 1041 1041   
 1041 1040 1406 1406   
 1895 400 1925 1925   
 404 1925 400 400   
 1428 1460 126 126   
 1415 5 1180 1180   
 1415 13 1803 1803   
 1415 1803 5 5   
 1039 262 257 257   
 1426 1427 1806 1806   
 1458 1806 1427 1427   
 1458 1428 1806 1806   
 1458 1427 123 123   
 1415 1180 12 12   
 670 1643 672 672   
 672 671 670 670   
 1889 374 1643 1643   
 672 1643 374 374   
 1070 257 1002 1002   
 257 262 1002 1002   
 1458 1494 1460 1460   
 1458 1460 1428 1428   
 1069 1070 1002 1002   
 1002 263 1069 1069   
 14 949 13 13   
 13 949 1803 1803   
 1649 374 1889 1889   
 964 1069 263 263   
 1920 375 1649 1649   
 668 1649 375 375   
 375 1920 1921 1921   
 1456 1454 1437 1437   
 567 1437 1454 1454   
 389 1755 1757 1757   
 1035 964 263 263   
 964 1035 258 258   
 567 1454 1427 1427   
 375 1921 667 667   
 399 667 1921 1921   
 1032 258 1035 1035   
 1827 1433 1435 1435   
 399 1660 665 665   
 1032 984 999 999   
 399 1921 1660 1660   
 1032 1035 984 984   
 390 389 1752 1752   
 1752 1753 390 390   
 1827 1456 1437 1437   
 1827 1437 566 566   
 1256 1828 14 14   
 14 1828 949 949   
 616 1823 665 665   
 1664 1823 616 616   
 1823 1664 1561 1561   
 1423 127 1434 1434   
 1434 1822 1423 1423   
 1332 1032 999 999   
 1332 999 1031 1031   
 616 1918 379 379   
 384 616 665 665   
 616 384 1918 1918   
 616 1690 1664 1664   
 1332 1031 1094 1094   
 616 379 1690 1690   
 127 1436 1434 1434   
 1541 1690 379 379   
 1753 396 1829 1829   
 1421 1423 1410 1410   
 1031 1029 1068 1068   
 1068 1094 1031 1031   
 1256 648 1828 1828   
 1744 648 1256 1256   
 259 1068 1029 1029   
 1029 1026 259 259   
 25 628 657 657   
 127 1421 128 128   
 1421 127 1423 1423   
 565 131 572 572   
 565 1421 131 131   
 565 572 125 125   
 1026 1346 259 259   
 1346 1026 981 981   
 1247 637 396 396   
 1346 981 1027 1027   
 1346 1027 260 260   
 565 1431 1421 1421   
 1431 128 1421 1421   
 1913 1102 656 656   
 656 1879 1913 1913   
 574 572 1725 1725   
 648 1270 9 9   
 9 1270 1795 1795   
 1270 648 1744 1744   
 1025 1027 1021 1021   
 570 1420 1418 1418   
 570 1418 130 130   
 570 130 1729 1729   
 637 1247 1801 1801   
 1247 1686 1801 1801   
 1065 1025 1021 1021   
 1737 569 1476 1476   
 1729 130 1737 1737   
 1912 1911 1105 1105   
 569 1737 130 130   
 1065 1021 1022 1022   
 483 252 1065 1065   
 1065 1022 483 483   
 569 1740 1476 1476   
 1796 9 1795 1795   
 1416 1749 569 569   
 1105 1911 1104 1104   
 1908 1104 1911 1911   
 569 1741 1740 1740   
 1741 569 1749 1749   
 1865 1533 564 564   
 1749 1416 1533 1533   
 1820 1801 1686 1686   
 1749 1746 1741 1741   
 1746 1749 1865 1865   
 1533 1865 1749 1749   
 1865 1468 1746 1746   
 1468 1865 1759 1759   
 564 1759 1865 1865   
 1759 571 1468 1468   
 1022 1018 483 483   
 1907 1942 1908 1908   
 1908 380 1907 1907   
 1759 564 659 659   
 483 1018 1062 1062   
 1063 1019 482 482   
 1908 1942 1104 1104   
 129 563 1413 1413   
 8 1793 15 15   
 563 129 1654 1654   
 1654 1759 563 563   
 563 1759 659 659   
 1654 571 1759 1759   
 482 1020 261 261   
 261 1020 1015 1015   
 482 1019 1020 1020   
 380 1906 1907 1907   
 1940 1907 1906 1906   
 1906 380 1873 1873   
 129 1413 1429 1429   
 1939 1940 1906 1906   
 1906 381 1939 1939   
 1805 1794 1634 1634   
 1794 568 1634 1634   
 1820 1440 1445 1445   
 1428 1805 1412 1412   
 1058 261 1015 1015   
 1467 1788 655 655   
 1794 1428 126 126   
 1428 1794 1805 1805   
 1058 1015 1014 1014   
 381 1655 1939 1939   
 1580 1939 1655 1655   
 1820 1445 1797 1797   
 382 1938 1655 1655   
 1580 1655 1938 1938   
 1057 1058 1014 1014   
 1806 1428 1412 1412   
 1806 1412 1426 1426   
 1467 655 1861 1861   
 567 1426 651 651   
 1861 15 1467 1467   
 1427 1426 567 567   
 663 1938 382 382   
 1013 1057 1014 1014   
 663 1870 1905 1905   
 1013 1014 1012 1012   
 1013 1012 1056 1056   
 663 382 1870 1870   
 1411 567 651 651   
 567 566 1437 1437   
 566 567 1411 1411   
 1445 1450 1279 1279   
 1279 1797 1445 1445   
 376 1937 1905 1905   
 663 1905 1937 1937   
 1013 1056 489 489   
 1821 1433 1827 1827   
 1827 566 1821 1821   
 3 1821 566 566   
 376 1904 1936 1936   
 1935 1936 1904 1904   
 1904 376 1905 1905   
 1786 1813 655 655   
 1935 1904 1902 1902   
 1410 1877 650 650   
 655 1788 1786 1786   
 489 1056 1009 1009   
 1877 1410 1423 1423   
 1877 1423 1822 1822   
 1934 1935 1902 1902   
 1902 383 1934 1934   
 1383 256 1009 1009   
 489 1009 256 256   
 1280 1451 393 393   
 636 393 1451 1451   
 662 1934 383 383   
 1421 1410 131 131   
 650 131 1410 1410   
 1451 633 636 636   
 1813 1786 1785 1785   
 1813 1785 1782 1782   
 662 652 377 377   
 662 383 652 652   
 570 1419 1420 1420   
 1782 1781 1036 1036   
 1419 570 131 131   
 1051 1052 1008 1008   
 1383 1008 1052 1052   
 1008 1006 1051 1051   
 1782 1036 1813 1813   
 572 131 1725 1725   
 131 570 1725 1725   
 1007 1005 1051 1051   
 1392 1051 1005 1005   
 1051 1006 1007 1007   
 1005 1007 264 264   
 1610 377 1688 1688   
 1688 1899 378 378   
 1932 1933 1506 1506   
 1418 1506 130 130   
 569 130 1506 1506   
 1506 1418 1932 1932   
 569 1506 661 661   
 1506 1933 661 661   
 1542 269 1575 1575   
 1575 1305 1542 1542   
 1416 569 661 661   
 1781 641 1036 1036   
 1899 1692 378 378   
 1930 378 1692 1692   
 641 1781 1774 1774   
 1928 1930 1692 1692   
 1930 1928 1929 1929   
 564 1533 1919 1919   
 1533 660 1919 1919   
 660 1533 1416 1416   
 1928 1898 1929 1929   
 1926 1929 1898 1898   
 481 1048 1489 1489   
 640 1776 1775 1775   
 1927 1897 1896 1896   
 481 1489 1044 1044   
 659 564 1919 1919   
 1776 640 1853 1853   
 1776 1853 641 641   
 1895 1927 1896 1896   
 563 658 1914 1914   
 481 1044 1045 1045   
 1776 641 1774 1774   
 658 563 659 659   
 1004 1043 1044 1044   
 1413 563 1914 1914   
 1413 1914 1624 1624   
 1894 1923 1895 1895   
 400 1895 1923 1923   
 1895 1896 1894 1894   
 568 1413 1634 1634   
 952 474 270 270   
 1413 1624 1634 1634   
 670 671 1923 1923   
 400 1923 671 671   
 1042 1043 1004 1004   
 1004 265 1042 1042   
 1634 1624 2 2   
 1805 1634 2 2   
 1771 16 640 640   
 1922 816 1643 1643   
 1643 670 1922 1922   
 952 1777 1778 1778   
 1778 474 952 952   
 1412 654 1891 1891   
 1771 640 1775 1775   
 1643 816 1889 1889   
 1040 266 986 986   
 1042 265 266 266   
 266 1040 1042 1042   
 1412 1805 654 654   
 2 654 1805 1805   
 1891 1426 1412 1412   
 1406 1040 986 986   
 1891 651 1426 1426   
 1091 16 1770 1770   
 1770 645 1091 1091   
 1406 986 262 262   
 1649 1889 647 647   
 1887 1920 647 647   
 1649 647 1920 1920   
 1920 1887 1921 1921   
 651 3 1411 1411   
 1660 1921 1887 1887   
 1411 3 566 566   
 1660 837 384 384   
 1660 1887 837 837   
 1766 17 10 10   
 1002 1001 1038 1038   
 1001 1002 262 262   
 1840 1877 1822 1822   
 1821 3 1839 1839   
 1002 1038 263 263   
 1660 384 665 665   
 650 1868 1880 1880   
 1766 10 646 646   
 1868 650 1877 1877   
 1840 1868 1877 1877   
 1767 1765 1770 1770   
 645 1770 1765 1765   
 650 1880 1903 1903   
 1918 1886 385 385   
 1886 1918 384 384   
 263 1038 1037 1037   
 1038 1001 1037 1037   
 263 1037 1035 1035   
 479 1035 1037 1037   
 1918 385 379 379   
 1419 1903 1496 1496   
 1731 1730 1773 1773   
 1730 1731 397 397   
 379 385 1541 1541   
 1884 1541 385 385   
 1496 1420 1419 1419   
 1419 131 650 650   
 1419 650 1903 1903   
 984 1035 479 479   
 562 968 1408 1408   
 1407 1408 836 836   
 1408 1407 562 562   
 984 267 999 999   
 1885 1884 385 385   
 10 17 18 18   
 984 479 267 267   
 552 1404 968 968   
 552 968 562 562   
 1540 1541 1884 1884   
 132 967 1404 1404   
 1093 1082 1773 1773   
 1093 1773 1730 1730   
 1884 1717 1540 1540   
 1717 1884 1851 1851   
 1730 1603 1093 1093   
 132 1404 552 552   
 1717 1851 1883 1883   
 1760 1761 1764 1764   
 1764 1761 10 10   
 628 1717 1883 1883   
 967 132 1401 1401   
 133 1401 132 132   
 1030 1031 999 999   
 999 1000 1030 1030   
 1031 1030 1029 1029   
 1764 10 18 18   
 133 560 1401 1401   
 657 628 1883 1883   
 1835 1841 1807 1807   
 133 134 560 560   
 1841 1842 1760 1760   
 1841 1835 1842 1842   
 1029 1030 1026 1026   
 478 1026 1030 1030   
 560 559 1400 1400   
 657 1882 1915 1915   
 134 690 560 560   
 559 560 690 690   
 982 559 688 688   
 559 982 1400 1400   
 559 1398 688 688   
 1398 1397 688 688   
 1639 1762 1632 1632   
 1512 981 1026 1026   
 1026 478 1512 1512   
 1397 1396 688 688   
 688 1396 982 982   
 1639 1632 940 940   
 1632 1095 940 940   
 1756 19 11 11   
 1396 1397 1395 1395   
 1394 1395 1397 1397   
 1756 11 1835 1835   
 1021 1027 981 981   
 981 1516 1021 1021   
 550 753 1395 1395   
 1807 629 1756 1756   
 1756 1835 1807 1807   
 629 1807 1758 1758   
 1396 1395 753 753   
 975 550 1391 1391   
 135 1391 550 550   
 550 975 1393 1393   
 1762 1639 395 395   
 753 550 1393 1393   
 1722 1754 12 12   
 1388 975 1391 1391   
 1388 1391 136 136   
 976 1022 1021 1021   
 1722 12 11 11   
 1722 11 19 19   
 136 1386 1388 1388   
 1539 1387 897 897   
 137 897 1387 1387   
 1381 1539 905 905   
 897 905 1539 1539   
 905 1380 1381 1381   
 635 1415 12 12   
 635 1802 1415 1415   
 1802 13 1415 1415   
 1018 1022 1016 1016   
 976 1016 1022 1022   
 905 1378 1380 1380   
 635 12 1754 1754   
 1380 1378 1377 1377   
 1017 993 1020 1020   
 1020 1019 1017 1017   
 993 1017 996 996   
 1757 1723 1653 1653   
 1723 1757 1755 1755   
 1377 970 1380 1380   
 1377 1376 970 970   
 1015 1020 993 993   
 1377 912 1376 1376   
 912 1375 1376 1376   
 1750 20 13 13   
 20 14 13 13   
 554 1376 1375 1375   
 1757 398 1752 1752   
 1757 1752 389 389   
 1653 398 1757 1757   
 1015 993 992 992   
 1802 1750 13 13   
 1014 1015 1011 1011   
 992 1011 1015 1015   
 836 1408 554 554   
 836 1375 846 846   
 1375 836 554 554   
 1407 553 1365 1365   
 1365 854 1407 1407   
 854 562 1407 1407   
 1014 1011 1012 1012   
 14 1543 1800 1800   
 1800 1256 14 14   
 562 854 552 552   
 1753 1752 398 398   
 931 132 552 552   
 1543 14 20 20   
 1012 476 1056 1056   
 1009 1056 476 476   
 931 548 1403 1403   
 931 1403 132 132   
 1009 476 990 990   
 132 1403 133 133   
 1360 133 1403 1403   
 1360 134 133 133   
 1009 990 1383 1383   
 1358 134 1360 1360   
 396 1753 925 925   
 398 925 1753 1753   
 1358 690 134 134   
 1553 1744 1256 1256   
 1383 990 991 991   
 991 1006 1008 1008   
 991 1008 1383 1383   
 925 926 396 396   
 926 1247 396 396   
 1800 1553 1256 1256   
 707 1398 559 559   
 559 690 707 707   
 1398 707 1357 1357   
 989 264 1007 1007   
 1355 1397 1398 1398   
 1398 1357 1355 1355   
 925 469 926 926   
 1007 1006 989 989   
 959 989 1006 1006   
 1397 1355 1394 1394   
 634 1795 1270 1270   
 1355 139 1394 1394   
 139 884 1394 1394   
 1744 1743 1270 1270   
 634 1270 1743 1743   
 1395 1394 884 884   
 884 550 1395 1395   
 1685 1247 926 926   
 1685 926 469 469   
 1686 1247 1685 1685   
 885 135 550 550   
 1048 989 1489 1489   
 1525 1489 989 989   
 989 1048 264 264   
 966 547 1389 1389   
 966 1389 135 135   
 885 966 135 135   
 1739 1796 1795 1795   
 1391 1389 136 136   
 1389 1391 135 135   
 1796 1739 1792 1792   
 1792 1793 1796 1796   
 137 1390 549 549   
 1003 1044 1489 1489   
 1739 1795 634 634   
 549 897 137 137   
 899 897 549 549   
 1597 1791 15 15   
 265 1004 1003 1003   
 1004 1044 1003 1003   
 1597 15 1793 1793   
 899 978 905 905   
 1349 905 978 978   
 905 897 899 899   
 1792 1597 1793 1793   
 905 1349 1378 1378   
 1440 1820 1686 1686   
 1440 1686 1689 1689   
 1378 988 1379 1379   
 1379 1377 1378 1378   
 988 1378 1349 1349   
 262 986 1001 1001   
 480 1001 986 986   
 632 1733 1788 1788   
 480 986 266 266   
 988 987 1379 1379   
 987 912 1379 1379   
 912 1377 1379 1379   
 632 1467 1791 1791   
 1791 1467 15 15   
 632 1788 1467 1467   
 1370 1375 912 912   
 912 987 1370 1370   
 1375 1370 846 846   
 553 1407 846 846   
 846 1407 836 836   
 1502 1037 1001 1001   
 1001 1402 1502 1502   
 1037 1502 479 479   
 468 633 1451 1451   
 1450 1445 467 467   
 1786 1788 1784 1784   
 1367 1365 1368 1368   
 553 1368 1365 1365   
 479 1502 267 267   
 853 552 854 854   
 853 854 1365 1365   
 1784 1788 1733 1733   
 552 853 931 931   
 1399 998 1000 1000   
 853 1365 1367 1367   
 267 1000 999 999   
 1000 267 1399 1399   
 1785 1732 1780 1780   
 138 853 1364 1364   
 853 138 931 931   
 468 1700 633 633   
 1700 1542 633 633   
 633 1542 636 636   
 1305 636 1542 1542   
 1782 1785 1780 1780   
 1780 1781 1782 1782   
 478 1030 998 998   
 1000 998 1030 1030   
 998 983 478 478   
 1784 28 1785 1785   
 1785 1786 1784 1784   
 1512 478 983 983   
 931 138 1362 1362   
 1362 138 1361 1361   
 1700 956 1542 1542   
 269 1542 956 956   
 1516 981 1512 1512   
 1512 477 1516 1516   
 1512 983 477 477   
 931 1362 548 548   
 1618 1707 1774 1774   
 1403 548 1360 1360   
 1334 1360 548 548   
 1618 1774 1781 1781   
 1516 976 1021 1021   
 1575 269 474 474   
 1780 1618 1781 1781   
 1618 1780 1732 1732   
 1358 1360 1359 1359   
 1334 1359 1360 1360   
 146 707 1358 1358   
 690 1358 707 707   
 1358 1359 146 146   
 1775 1776 1774 1774   
 976 995 1016 1016   
 995 976 785 785   
 1774 1707 1775 1775   
 1356 707 146 146   
 269 951 270 270   
 270 474 269 269   
 995 785 557 557   
 993 996 992 992   
 556 992 996 996   
 1357 707 1356 1356   
 16 1771 1768 1768   
 1357 1354 1355 1355   
 1011 1519 476 476   
 476 1012 1011 1011   
 1354 139 1355 1355   
 992 1519 1011 1011   
 1769 21 1767 1767   
 948 952 950 950   
 270 950 952 952   
 952 948 1777 1777   
 550 884 885 885   
 884 551 885 885   
 969 971 476 476   
 551 884 139 139   
 1769 1767 1770 1770   
 1769 1770 16 16   
 476 971 990 990   
 946 473 948 948   
 1777 948 397 397   
 397 948 473 473   
 551 1352 885 885   
 1769 16 1768 1768   
 991 990 971 971   
 1727 22 17 17   
 885 1352 966 966   
 966 1352 140 140   
 991 959 1006 1006   
 966 140 547 547   
 1728 1765 1767 1767   
 1727 17 1766 1766   
 1525 989 959 959   
 473 1730 397 397   
 141 1390 546 546   
 141 549 1390 1390   
 1728 1767 21 21   
 475 1489 1525 1525   
 1489 475 1003 1003   
 1657 1726 18 18   
 1531 968 266 266   
 1657 18 17 17   
 549 141 1326 1326   
 266 265 1531 1531   
 1350 899 549 549   
 473 1603 1730 1730   
 968 268 266 266   
 473 272 1603 1603   
 272 941 1603 1603   
 1350 549 1326 1326   
 1657 17 22 22   
 268 480 266 266   
 561 480 268 268   
 1661 631 1760 1760   
 1001 480 561 561   
 1350 1319 978 978   
 978 899 1350 1350   
 1319 1350 142 142   
 1661 1760 1764 1764   
 1661 1764 18 18   
 1603 1617 1093 1093   
 1617 1603 941 941   
 1402 1001 561 561   
 1349 978 1319 1319   
 1319 1348 1349 1349   
 18 1726 1661 1661   
 1502 1507 267 267   
 1399 267 1507 1507   
 1617 1095 1093 1093   
 941 939 1617 1617   
 939 940 1617 1617   
 1095 1617 940 940   
 1348 988 1349 1349   
 988 1348 143 143   
 1507 1502 1536 1536   
 1402 1536 1502 1502   
 631 1758 1807 1807   
 631 1841 1760 1760   
 631 1807 1841 1841   
 477 983 1396 1396   
 1323 1344 987 987   
 987 988 1323 1323   
 558 1516 477 477   
 1756 629 19 19   
 940 938 1639 1639   
 1370 987 1344 1344   
 1516 773 976 976   
 629 1758 23 23   
 1516 558 773 773   
 785 976 773 773   
 1944 656 1916 1916   
 1945 1944 1916 1916   
 1945 1916 1915 1915   
 1946 1915 1916 1916   
 1946 657 1915 1915   
 1947 1946 1916 1916   
 1947 1916 1548 1548   
 1947 657 1946 1946   
 1948 1548 1916 1916   
 1948 1916 626 626   
 1948 626 1553 1553   
 1948 1553 1548 1548   
 1949 1845 1716 1716   
 1949 1716 626 626   
 1949 626 1916 1916   
 1949 1916 1845 1845   
 1950 1845 1916 1916   
 1950 1916 656 656   
 1950 656 1102 1102   
 1950 1102 1845 1845   
 657 1947 25 25   
 1548 25 1947 1947   
 1951 1847 886 886   
 1951 886 1879 1879   
 1847 1951 1945 1945   
 1944 1945 1951 1951   
 1879 656 1951 1951   
 1944 1951 656 656   
 1847 1945 1882 1882   
 1915 1882 1945 1945   
